# Supplementary material for: Backbone Brackets and Arginine Tweezers delineate Class I and Class II aminoacyl tRNA synthetases
Source: PLoS Comput Biol. 2018 Apr 16;14(4):e1006101. doi: 10.1371/journal.pcbi.1006101 (PMC5919687; doi:10.1371/journal.pcbi.1006101)
Supplement: S12 File — All structures of Class II aaRS with residues renumbered according to the MSA. (GZ) [file pcbi.1006101.s024.tar.gz › 1h4s_B_renum.pdb]

ATOM      1  N   LYS B 272       6.140  71.734  81.948  1.00  0.00           N  
ATOM      2  CA  LYS B 272       5.650  73.119  82.259  1.00  0.00           C  
ATOM      3  C   LYS B 272       4.998  73.757  81.021  1.00  0.00           C  
ATOM      4  O   LYS B 272       4.620  73.051  80.056  1.00  0.00           O  
ATOM      5  CB  LYS B 272       6.819  74.006  82.745  1.00  0.00           C  
ATOM      6  CG  LYS B 272       7.972  74.151  81.730  1.00  0.00           C  
ATOM      7  CD  LYS B 272       9.162  74.891  82.338  1.00  0.00           C  
ATOM      8  CE  LYS B 272      10.384  74.805  81.418  1.00  0.00           C  
ATOM      9  NZ  LYS B 272      11.605  75.410  82.041  1.00  0.00           N  
ATOM     10  N   GLY B 273       4.870  75.088  81.047  1.00  0.00           N  
ATOM     11  CA  GLY B 273       4.275  75.786  79.919  1.00  0.00           C  
ATOM     12  C   GLY B 273       3.968  77.252  80.158  1.00  0.00           C  
ATOM     13  O   GLY B 273       4.815  78.018  80.625  1.00  0.00           O  
ATOM     14  N   LEU B 274       2.739  77.638  79.838  1.00  0.00           N  
ATOM     15  CA  LEU B 274       2.290  79.010  79.987  1.00  0.00           C  
ATOM     16  C   LEU B 274       0.830  78.943  79.572  1.00  0.00           C  
ATOM     17  O   LEU B 274       0.530  78.517  78.461  1.00  0.00           O  
ATOM     18  CB  LEU B 274       3.075  79.896  79.021  1.00  0.00           C  
ATOM     19  CG  LEU B 274       3.367  81.361  79.342  1.00  0.00           C  
ATOM     20  CD1 LEU B 274       4.111  81.989  78.175  1.00  0.00           C  
ATOM     21  CD2 LEU B 274       2.077  82.100  79.598  1.00  0.00           C  
ATOM     22  N   THR B 275      -0.080  79.334  80.454  1.00  0.00           N  
ATOM     23  CA  THR B 275      -1.497  79.274  80.120  1.00  0.00           C  
ATOM     24  C   THR B 275      -1.773  79.962  78.792  1.00  0.00           C  
ATOM     25  O   THR B 275      -1.486  81.145  78.624  1.00  0.00           O  
ATOM     26  CB  THR B 275      -2.374  79.935  81.210  1.00  0.00           C  
ATOM     27  OG1 THR B 275      -2.380  79.121  82.393  1.00  0.00           O  
ATOM     28  CG2 THR B 275      -3.804  80.103  80.706  1.00  0.00           C  
ATOM     29  N   PRO B 276      -2.321  79.224  77.819  1.00  0.00           N  
ATOM     30  CA  PRO B 276      -2.610  79.839  76.520  1.00  0.00           C  
ATOM     31  C   PRO B 276      -3.608  80.990  76.661  1.00  0.00           C  
ATOM     32  O   PRO B 276      -4.511  80.946  77.506  1.00  0.00           O  
ATOM     33  CB  PRO B 276      -3.149  78.670  75.698  1.00  0.00           C  
ATOM     34  CG  PRO B 276      -3.758  77.775  76.744  1.00  0.00           C  
ATOM     35  CD  PRO B 276      -2.734  77.812  77.839  1.00  0.00           C  
ATOM     36  N   GLN B 277      -3.432  82.018  75.831  1.00  0.00           N  
ATOM     37  CA  GLN B 277      -4.287  83.207  75.856  1.00  0.00           C  
ATOM     38  C   GLN B 277      -5.762  82.902  75.646  1.00  0.00           C  
ATOM     39  O   GLN B 277      -6.622  83.577  76.199  1.00  0.00           O  
ATOM     40  CB  GLN B 277      -3.836  84.207  74.789  1.00  0.00           C  
ATOM     41  CG  GLN B 277      -2.353  84.513  74.805  1.00  0.00           C  
ATOM     42  CD  GLN B 277      -1.978  85.612  73.833  1.00  0.00           C  
ATOM     43  OE1 GLN B 277      -2.402  85.605  72.682  1.00  0.00           O  
ATOM     44  NE2 GLN B 277      -1.172  86.557  74.290  1.00  0.00           N  
ATOM     45  N   SER B 278      -6.048  81.893  74.835  1.00  0.00           N  
ATOM     46  CA  SER B 278      -7.424  81.505  74.550  1.00  0.00           C  
ATOM     47  C   SER B 278      -8.092  80.862  75.758  1.00  0.00           C  
ATOM     48  O   SER B 278      -9.313  80.894  75.886  1.00  0.00           O  
ATOM     49  CB  SER B 278      -7.464  80.530  73.374  1.00  0.00           C  
ATOM     50  OG  SER B 278      -6.684  79.382  73.654  1.00  0.00           O  
ATOM     51  N   GLN B 279      -7.294  80.269  76.640  1.00  0.00           N  
ATOM     52  CA  GLN B 279      -7.843  79.633  77.828  1.00  0.00           C  
ATOM     53  C   GLN B 279      -8.153  80.654  78.918  1.00  0.00           C  
ATOM     54  O   GLN B 279      -9.250  80.657  79.478  1.00  0.00           O  
ATOM     55  CB  GLN B 279      -6.873  78.590  78.364  1.00  0.00           C  
ATOM     56  CG  GLN B 279      -7.277  78.017  79.703  1.00  0.00           C  
ATOM     57  CD  GLN B 279      -6.336  76.923  80.172  1.00  0.00           C  
ATOM     58  OE1 GLN B 279      -6.307  76.581  81.356  1.00  0.00           O  
ATOM     59  NE2 GLN B 279      -5.563  76.361  79.240  1.00  0.00           N  
ATOM     60  N   ASP B 281      -7.183  81.518  79.215  1.00  0.00           N  
ATOM     61  CA  ASP B 281      -7.355  82.549  80.236  1.00  0.00           C  
ATOM     62  C   ASP B 281      -6.329  83.666  80.063  1.00  0.00           C  
ATOM     63  O   ASP B 281      -5.234  83.626  80.626  1.00  0.00           O  
ATOM     64  CB  ASP B 281      -7.230  81.932  81.629  1.00  0.00           C  
ATOM     65  CG  ASP B 281      -7.540  82.921  82.733  1.00  0.00           C  
ATOM     66  OD1 ASP B 281      -7.642  82.486  83.902  1.00  0.00           O  
ATOM     67  OD2 ASP B 281      -7.680  84.129  82.434  1.00  0.00           O  
ATOM     68  N   PHE B 282      -6.700  84.669  79.281  1.00  0.00           N  
ATOM     69  CA  PHE B 282      -5.820  85.797  79.004  1.00  0.00           C  
ATOM     70  C   PHE B 282      -5.174  86.395  80.257  1.00  0.00           C  
ATOM     71  O   PHE B 282      -3.952  86.560  80.323  1.00  0.00           O  
ATOM     72  CB  PHE B 282      -6.595  86.888  78.270  1.00  0.00           C  
ATOM     73  CG  PHE B 282      -5.725  87.806  77.473  1.00  0.00           C  
ATOM     74  CD1 PHE B 282      -5.150  87.371  76.283  1.00  0.00           C  
ATOM     75  CD2 PHE B 282      -5.465  89.100  77.913  1.00  0.00           C  
ATOM     76  CE1 PHE B 282      -4.329  88.209  75.541  1.00  0.00           C  
ATOM     77  CE2 PHE B 282      -4.641  89.950  77.178  1.00  0.00           C  
ATOM     78  CZ  PHE B 282      -4.074  89.505  75.991  1.00  0.00           C  
ATOM     79  N   SER B 283      -5.994  86.722  81.248  1.00  0.00           N  
ATOM     80  CA  SER B 283      -5.483  87.307  82.475  1.00  0.00           C  
ATOM     81  C   SER B 283      -4.351  86.490  83.060  1.00  0.00           C  
ATOM     82  O   SER B 283      -3.336  87.049  83.480  1.00  0.00           O  
ATOM     83  CB  SER B 283      -6.602  87.443  83.494  1.00  0.00           C  
ATOM     84  OG  SER B 283      -7.614  88.293  82.988  1.00  0.00           O  
ATOM     85  N   GLU B 291      -4.521  85.170  83.091  1.00  0.00           N  
ATOM     86  CA  GLU B 291      -3.478  84.313  83.627  1.00  0.00           C  
ATOM     87  C   GLU B 291      -2.264  84.334  82.722  1.00  0.00           C  
ATOM     88  O   GLU B 291      -1.127  84.409  83.194  1.00  0.00           O  
ATOM     89  CB  GLU B 291      -3.980  82.883  83.794  1.00  0.00           C  
ATOM     90  CG  GLU B 291      -4.582  82.634  85.159  1.00  0.00           C  
ATOM     91  CD  GLU B 291      -3.678  83.130  86.280  1.00  0.00           C  
ATOM     92  OE1 GLU B 291      -2.497  82.707  86.324  1.00  0.00           O  
ATOM     93  OE2 GLU B 291      -4.152  83.942  87.110  1.00  0.00           O  
ATOM     94  N   TRP B 292      -2.505  84.265  81.417  1.00  0.00           N  
ATOM     95  CA  TRP B 292      -1.402  84.303  80.474  1.00  0.00           C  
ATOM     96  C   TRP B 292      -0.573  85.546  80.802  1.00  0.00           C  
ATOM     97  O   TRP B 292       0.648  85.478  80.952  1.00  0.00           O  
ATOM     98  CB  TRP B 292      -1.927  84.399  79.046  1.00  0.00           C  
ATOM     99  CG  TRP B 292      -0.851  84.672  78.069  1.00  0.00           C  
ATOM    100  CD1 TRP B 292       0.010  83.771  77.527  1.00  0.00           C  
ATOM    101  CD2 TRP B 292      -0.469  85.950  77.566  1.00  0.00           C  
ATOM    102  NE1 TRP B 292       0.915  84.408  76.715  1.00  0.00           N  
ATOM    103  CE2 TRP B 292       0.642  85.749  76.720  1.00  0.00           C  
ATOM    104  CE3 TRP B 292      -0.958  87.251  77.748  1.00  0.00           C  
ATOM    105  CZ2 TRP B 292       1.275  86.800  76.054  1.00  0.00           C  
ATOM    106  CZ3 TRP B 292      -0.331  88.297  77.090  1.00  0.00           C  
ATOM    107  CH2 TRP B 292       0.777  88.065  76.248  1.00  0.00           C  
ATOM    108  N   TYR B 293      -1.265  86.674  80.937  1.00  0.00           N  
ATOM    109  CA  TYR B 293      -0.631  87.949  81.234  1.00  0.00           C  
ATOM    110  C   TYR B 293       0.230  87.886  82.487  1.00  0.00           C  
ATOM    111  O   TYR B 293       1.441  88.095  82.428  1.00  0.00           O  
ATOM    112  CB  TYR B 293      -1.700  89.033  81.387  1.00  0.00           C  
ATOM    113  CG  TYR B 293      -1.148  90.432  81.541  1.00  0.00           C  
ATOM    114  CD1 TYR B 293      -1.331  91.141  82.720  1.00  0.00           C  
ATOM    115  CD2 TYR B 293      -0.451  91.045  80.502  1.00  0.00           C  
ATOM    116  CE1 TYR B 293      -0.840  92.426  82.869  1.00  0.00           C  
ATOM    117  CE2 TYR B 293       0.049  92.336  80.632  1.00  0.00           C  
ATOM    118  CZ  TYR B 293      -0.150  93.024  81.823  1.00  0.00           C  
ATOM    119  OH  TYR B 293       0.328  94.306  81.973  1.00  0.00           O  
ATOM    120  N   LEU B 296      -0.395  87.607  83.623  1.00  0.00           N  
ATOM    121  CA  LEU B 296       0.334  87.509  84.882  1.00  0.00           C  
ATOM    122  C   LEU B 296       1.534  86.561  84.810  1.00  0.00           C  
ATOM    123  O   LEU B 296       2.619  86.884  85.285  1.00  0.00           O  
ATOM    124  CB  LEU B 296      -0.613  87.067  85.995  1.00  0.00           C  
ATOM    125  CG  LEU B 296      -1.307  88.191  86.780  1.00  0.00           C  
ATOM    126  CD1 LEU B 296      -1.698  89.342  85.872  1.00  0.00           C  
ATOM    127  CD2 LEU B 296      -2.527  87.619  87.474  1.00  0.00           C  
ATOM    128  N   GLU B 297       1.344  85.401  84.196  1.00  0.00           N  
ATOM    129  CA  GLU B 297       2.420  84.426  84.083  1.00  0.00           C  
ATOM    130  C   GLU B 297       3.579  84.892  83.215  1.00  0.00           C  
ATOM    131  O   GLU B 297       4.736  84.787  83.614  1.00  0.00           O  
ATOM    132  CB  GLU B 297       1.883  83.098  83.539  1.00  0.00           C  
ATOM    133  CG  GLU B 297       0.815  82.468  84.409  1.00  0.00           C  
ATOM    134  CD  GLU B 297       0.254  81.179  83.832  1.00  0.00           C  
ATOM    135  OE1 GLU B 297      -0.812  80.741  84.316  1.00  0.00           O  
ATOM    136  OE2 GLU B 297       0.874  80.602  82.909  1.00  0.00           O  
ATOM    137  N   VAL B 298       3.284  85.401  82.030  1.00  0.00           N  
ATOM    138  CA  VAL B 298       4.355  85.834  81.153  1.00  0.00           C  
ATOM    139  C   VAL B 298       5.172  86.943  81.809  1.00  0.00           C  
ATOM    140  O   VAL B 298       6.399  86.983  81.685  1.00  0.00           O  
ATOM    141  CB  VAL B 298       3.815  86.313  79.786  1.00  0.00           C  
ATOM    142  CG1 VAL B 298       3.094  87.643  79.933  1.00  0.00           C  
ATOM    143  CG2 VAL B 298       4.958  86.422  78.801  1.00  0.00           C  
ATOM    144  N   ILE B 303       4.496  87.840  82.518  1.00  0.00           N  
ATOM    145  CA  ILE B 303       5.188  88.925  83.197  1.00  0.00           C  
ATOM    146  C   ILE B 303       6.161  88.332  84.210  1.00  0.00           C  
ATOM    147  O   ILE B 303       7.305  88.775  84.329  1.00  0.00           O  
ATOM    148  CB  ILE B 303       4.194  89.862  83.919  1.00  0.00           C  
ATOM    149  CG1 ILE B 303       3.481  90.736  82.888  1.00  0.00           C  
ATOM    150  CG2 ILE B 303       4.922  90.755  84.910  1.00  0.00           C  
ATOM    151  CD1 ILE B 303       2.427  91.645  83.475  1.00  0.00           C  
ATOM    152  N   GLN B 305       5.699  87.313  84.924  1.00  0.00           N  
ATOM    153  CA  GLN B 305       6.502  86.629  85.929  1.00  0.00           C  
ATOM    154  C   GLN B 305       7.633  85.795  85.319  1.00  0.00           C  
ATOM    155  O   GLN B 305       8.795  85.954  85.686  1.00  0.00           O  
ATOM    156  CB  GLN B 305       5.610  85.704  86.749  1.00  0.00           C  
ATOM    157  CG  GLN B 305       6.155  85.327  88.105  1.00  0.00           C  
ATOM    158  CD  GLN B 305       5.459  86.092  89.219  1.00  0.00           C  
ATOM    159  OE1 GLN B 305       5.541  87.325  89.300  1.00  0.00           O  
ATOM    160  NE2 GLN B 305       4.755  85.364  90.081  1.00  0.00           N  
ATOM    161  N   LYS B 306       7.295  84.918  84.379  1.00  0.00           N  
ATOM    162  CA  LYS B 306       8.296  84.054  83.780  1.00  0.00           C  
ATOM    163  C   LYS B 306       9.350  84.770  82.972  1.00  0.00           C  
ATOM    164  O   LYS B 306      10.500  84.348  82.968  1.00  0.00           O  
ATOM    165  CB  LYS B 306       7.623  82.972  82.940  1.00  0.00           C  
ATOM    166  CG  LYS B 306       6.676  82.108  83.754  1.00  0.00           C  
ATOM    167  CD  LYS B 306       6.175  80.900  82.982  1.00  0.00           C  
ATOM    168  CE  LYS B 306       5.224  80.074  83.845  1.00  0.00           C  
ATOM    169  NZ  LYS B 306       4.830  78.795  83.191  1.00  0.00           N  
ATOM    170  N   ALA B 307       8.972  85.848  82.290  1.00  0.00           N  
ATOM    171  CA  ALA B 307       9.929  86.608  81.493  1.00  0.00           C  
ATOM    172  C   ALA B 307      10.769  87.518  82.402  1.00  0.00           C  
ATOM    173  O   ALA B 307      11.712  88.173  81.955  1.00  0.00           O  
ATOM    174  CB  ALA B 307       9.196  87.429  80.465  1.00  0.00           C  
ATOM    175  N   GLU B 308      10.417  87.536  83.686  1.00  0.00           N  
ATOM    176  CA  GLU B 308      11.099  88.352  84.685  1.00  0.00           C  
ATOM    177  C   GLU B 308      11.006  89.850  84.408  1.00  0.00           C  
ATOM    178  O   GLU B 308      11.975  90.590  84.569  1.00  0.00           O  
ATOM    179  CB  GLU B 308      12.559  87.930  84.804  1.00  0.00           C  
ATOM    180  CG  GLU B 308      12.726  86.532  85.362  1.00  0.00           C  
ATOM    181  CD  GLU B 308      14.180  86.132  85.524  1.00  0.00           C  
ATOM    182  OE1 GLU B 308      14.943  86.259  84.539  1.00  0.00           O  
ATOM    183  OE2 GLU B 308      14.557  85.684  86.632  1.00  0.00           O  
ATOM    184  N   LEU B 309       9.829  90.286  83.981  1.00  0.00           N  
ATOM    185  CA  LEU B 309       9.582  91.688  83.701  1.00  0.00           C  
ATOM    186  C   LEU B 309       9.349  92.374  85.042  1.00  0.00           C  
ATOM    187  O   LEU B 309       9.837  93.478  85.299  1.00  0.00           O  
ATOM    188  CB  LEU B 309       8.339  91.830  82.810  1.00  0.00           C  
ATOM    189  CG  LEU B 309       8.570  92.089  81.319  1.00  0.00           C  
ATOM    190  CD1 LEU B 309       9.785  91.317  80.828  1.00  0.00           C  
ATOM    191  CD2 LEU B 309       7.322  91.712  80.549  1.00  0.00           C  
ATOM    192  N   ALA B 310       8.602  91.697  85.904  1.00  0.00           N  
ATOM    193  CA  ALA B 310       8.300  92.234  87.211  1.00  0.00           C  
ATOM    194  C   ALA B 310       7.908  91.117  88.140  1.00  0.00           C  
ATOM    195  O   ALA B 310       7.815  89.960  87.737  1.00  0.00           O  
ATOM    196  CB  ALA B 310       7.173  93.233  87.113  1.00  0.00           C  
ATOM    197  N   ASP B 311       7.683  91.486  89.392  1.00  0.00           N  
ATOM    198  CA  ASP B 311       7.284  90.554  90.427  1.00  0.00           C  
ATOM    199  C   ASP B 311       6.398  91.366  91.362  1.00  0.00           C  
ATOM    200  O   ASP B 311       6.470  92.590  91.355  1.00  0.00           O  
ATOM    201  CB  ASP B 311       8.515  90.044  91.172  1.00  0.00           C  
ATOM    202  CG  ASP B 311       8.202  88.877  92.067  1.00  0.00           C  
ATOM    203  OD1 ASP B 311       7.017  88.472  92.121  1.00  0.00           O  
ATOM    204  OD2 ASP B 311       9.137  88.364  92.713  1.00  0.00           O  
ATOM    205  N   TYR B 312       5.561  90.709  92.157  1.00  0.00           N  
ATOM    206  CA  TYR B 312       4.692  91.450  93.061  1.00  0.00           C  
ATOM    207  C   TYR B 312       5.479  91.995  94.240  1.00  0.00           C  
ATOM    208  O   TYR B 312       6.368  91.329  94.770  1.00  0.00           O  
ATOM    209  CB  TYR B 312       3.552  90.570  93.570  1.00  0.00           C  
ATOM    210  CG  TYR B 312       2.710  89.979  92.470  1.00  0.00           C  
ATOM    211  CD1 TYR B 312       3.091  88.799  91.835  1.00  0.00           C  
ATOM    212  CD2 TYR B 312       1.556  90.622  92.029  1.00  0.00           C  
ATOM    213  CE1 TYR B 312       2.343  88.274  90.786  1.00  0.00           C  
ATOM    214  CE2 TYR B 312       0.799  90.107  90.979  1.00  0.00           C  
ATOM    215  CZ  TYR B 312       1.201  88.933  90.363  1.00  0.00           C  
ATOM    216  OH  TYR B 312       0.467  88.417  89.321  1.00  0.00           O  
ATOM    217  N   GLY B 313       5.159  93.217  94.640  1.00  0.00           N  
ATOM    218  CA  GLY B 313       5.852  93.811  95.763  1.00  0.00           C  
ATOM    219  C   GLY B 313       5.099  93.485  97.029  1.00  0.00           C  
ATOM    220  O   GLY B 313       3.939  93.094  96.961  1.00  0.00           O  
ATOM    221  N   PRO B 314       5.723  93.637  98.202  1.00  0.00           N  
ATOM    222  CA  PRO B 314       5.062  93.343  99.475  1.00  0.00           C  
ATOM    223  C   PRO B 314       3.769  94.130  99.710  1.00  0.00           C  
ATOM    224  O   PRO B 314       2.774  93.568 100.152  1.00  0.00           O  
ATOM    225  CB  PRO B 314       6.141  93.670 100.504  1.00  0.00           C  
ATOM    226  CG  PRO B 314       6.914  94.759  99.837  1.00  0.00           C  
ATOM    227  CD  PRO B 314       7.050  94.231  98.430  1.00  0.00           C  
ATOM    228  N   VAL B 315       3.771  95.424  99.411  1.00  0.00           N  
ATOM    229  CA  VAL B 315       2.571  96.227  99.621  1.00  0.00           C  
ATOM    230  C   VAL B 315       1.508  96.014  98.545  1.00  0.00           C  
ATOM    231  O   VAL B 315       1.807  95.823  97.367  1.00  0.00           O  
ATOM    232  CB  VAL B 315       2.904  97.737  99.697  1.00  0.00           C  
ATOM    233  CG1 VAL B 315       1.625  98.547  99.876  1.00  0.00           C  
ATOM    234  CG2 VAL B 315       3.856  98.001 100.857  1.00  0.00           C  
ATOM    235  N   ARG B 316       0.256  96.058  98.979  1.00  0.00           N  
ATOM    236  CA  ARG B 316      -0.907  95.884  98.116  1.00  0.00           C  
ATOM    237  C   ARG B 316      -0.897  96.695  96.817  1.00  0.00           C  
ATOM    238  O   ARG B 316      -0.675  97.907  96.823  1.00  0.00           O  
ATOM    239  CB  ARG B 316      -2.174  96.242  98.898  1.00  0.00           C  
ATOM    240  CG  ARG B 316      -3.378  96.448  98.017  1.00  0.00           C  
ATOM    241  CD  ARG B 316      -4.479  97.201  98.721  1.00  0.00           C  
ATOM    242  NE  ARG B 316      -5.576  97.454  97.794  1.00  0.00           N  
ATOM    243  CZ  ARG B 316      -5.474  98.216  96.706  1.00  0.00           C  
ATOM    244  NH1 ARG B 316      -4.323  98.816  96.405  1.00  0.00           N  
ATOM    245  NH2 ARG B 316      -6.524  98.364  95.906  1.00  0.00           N  
ATOM    246  N   GLY B 317      -1.161  96.007  95.711  1.00  0.00           N  
ATOM    247  CA  GLY B 317      -1.231  96.653  94.415  1.00  0.00           C  
ATOM    248  C   GLY B 317       0.045  97.183  93.801  1.00  0.00           C  
ATOM    249  O   GLY B 317      -0.013  97.920  92.821  1.00  0.00           O  
ATOM    250  N   THR B 318       1.197  96.814  94.346  1.00  0.00           N  
ATOM    251  CA  THR B 318       2.460  97.305  93.801  1.00  0.00           C  
ATOM    252  C   THR B 318       3.229  96.206  93.098  1.00  0.00           C  
ATOM    253  O   THR B 318       2.920  95.025  93.244  1.00  0.00           O  
ATOM    254  CB  THR B 318       3.361  97.895  94.909  1.00  0.00           C  
ATOM    255  OG1 THR B 318       3.832  96.845  95.761  1.00  0.00           O  
ATOM    256  CG2 THR B 318       2.576  98.899  95.753  1.00  0.00           C  
ATOM    257  N   ILE B 319       4.222  96.596  92.312  1.00  0.00           N  
ATOM    258  CA  ILE B 319       5.042  95.612  91.626  1.00  0.00           C  
ATOM    259  C   ILE B 319       6.496  96.023  91.727  1.00  0.00           C  
ATOM    260  O   ILE B 319       6.812  97.156  92.073  1.00  0.00           O  
ATOM    261  CB  ILE B 319       4.678  95.478  90.142  1.00  0.00           C  
ATOM    262  CG1 ILE B 319       4.927  96.808  89.416  1.00  0.00           C  
ATOM    263  CG2 ILE B 319       3.240  95.027  90.015  1.00  0.00           C  
ATOM    264  CD1 ILE B 319       4.748  96.745  87.896  1.00  0.00           C  
ATOM    265  N   VAL B 320       7.387  95.090  91.450  1.00  0.00           N  
ATOM    266  CA  VAL B 320       8.802  95.383  91.499  1.00  0.00           C  
ATOM    267  C   VAL B 320       9.286  95.177  90.080  1.00  0.00           C  
ATOM    268  O   VAL B 320       9.200  94.078  89.554  1.00  0.00           O  
ATOM    269  CB  VAL B 320       9.531  94.422  92.450  1.00  0.00           C  
ATOM    270  CG1 VAL B 320      11.033  94.590  92.302  1.00  0.00           C  
ATOM    271  CG2 VAL B 320       9.093  94.678  93.882  1.00  0.00           C  
ATOM    272  N   VAL B 321       9.769  96.234  89.445  1.00  0.00           N  
ATOM    273  CA  VAL B 321      10.226  96.091  88.081  1.00  0.00           C  
ATOM    274  C   VAL B 321      11.654  95.591  88.041  1.00  0.00           C  
ATOM    275  O   VAL B 321      12.579  96.293  88.428  1.00  0.00           O  
ATOM    276  CB  VAL B 321      10.097  97.405  87.305  1.00  0.00           C  
ATOM    277  CG1 VAL B 321      10.585  97.204  85.877  1.00  0.00           C  
ATOM    278  CG2 VAL B 321       8.641  97.847  87.297  1.00  0.00           C  
ATOM    279  N   ARG B 322      11.806  94.351  87.587  1.00  0.00           N  
ATOM    280  CA  ARG B 322      13.101  93.705  87.485  1.00  0.00           C  
ATOM    281  C   ARG B 322      13.807  94.275  86.265  1.00  0.00           C  
ATOM    282  O   ARG B 322      13.164  94.830  85.369  1.00  0.00           O  
ATOM    283  CB  ARG B 322      12.922  92.196  87.330  1.00  0.00           C  
ATOM    284  CG  ARG B 322      12.415  91.436  88.561  1.00  0.00           C  
ATOM    285  CD  ARG B 322      11.829  90.105  88.105  1.00  0.00           C  
ATOM    286  NE  ARG B 322      12.127  88.964  88.969  1.00  0.00           N  
ATOM    287  CZ  ARG B 322      13.349  88.514  89.220  1.00  0.00           C  
ATOM    288  NH1 ARG B 322      14.402  89.105  88.682  1.00  0.00           N  
ATOM    289  NH2 ARG B 322      13.518  87.469  90.007  1.00  0.00           N  
ATOM    290  N   PRO B 323      15.139  94.130  86.205  1.00  0.00           N  
ATOM    291  CA  PRO B 323      15.958  94.632  85.105  1.00  0.00           C  
ATOM    292  C   PRO B 323      15.407  94.573  83.686  1.00  0.00           C  
ATOM    293  O   PRO B 323      15.342  95.597  83.006  1.00  0.00           O  
ATOM    294  CB  PRO B 323      17.252  93.851  85.274  1.00  0.00           C  
ATOM    295  CG  PRO B 323      17.404  93.845  86.751  1.00  0.00           C  
ATOM    296  CD  PRO B 323      15.989  93.472  87.214  1.00  0.00           C  
ATOM    297  N   TYR B 324      15.017  93.393  83.226  1.00  0.00           N  
ATOM    298  CA  TYR B 324      14.510  93.256  81.857  1.00  0.00           C  
ATOM    299  C   TYR B 324      13.298  94.150  81.600  1.00  0.00           C  
ATOM    300  O   TYR B 324      13.197  94.776  80.547  1.00  0.00           O  
ATOM    301  CB  TYR B 324      14.145  91.800  81.582  1.00  0.00           C  
ATOM    302  CG  TYR B 324      13.965  91.467  80.127  1.00  0.00           C  
ATOM    303  CD1 TYR B 324      12.870  90.728  79.696  1.00  0.00           C  
ATOM    304  CD2 TYR B 324      14.905  91.846  79.184  1.00  0.00           C  
ATOM    305  CE1 TYR B 324      12.717  90.374  78.362  1.00  0.00           C  
ATOM    306  CE2 TYR B 324      14.764  91.491  77.848  1.00  0.00           C  
ATOM    307  CZ  TYR B 324      13.667  90.754  77.442  1.00  0.00           C  
ATOM    308  OH  TYR B 324      13.523  90.378  76.121  1.00  0.00           O  
ATOM    309  N   GLY B 325      12.379  94.206  82.560  1.00  0.00           N  
ATOM    310  CA  GLY B 325      11.195  95.030  82.396  1.00  0.00           C  
ATOM    311  C   GLY B 325      11.544  96.509  82.414  1.00  0.00           C  
ATOM    312  O   GLY B 325      11.057  97.291  81.593  1.00  0.00           O  
ATOM    313  N   TYR B 332      12.404  96.889  83.352  1.00  0.00           N  
ATOM    314  CA  TYR B 332      12.815  98.270  83.486  1.00  0.00           C  
ATOM    315  C   TYR B 332      13.625  98.714  82.279  1.00  0.00           C  
ATOM    316  O   TYR B 332      13.658  99.907  81.957  1.00  0.00           O  
ATOM    317  CB  TYR B 332      13.646  98.456  84.750  1.00  0.00           C  
ATOM    318  CG  TYR B 332      13.820  99.908  85.132  1.00  0.00           C  
ATOM    319  CD1 TYR B 332      12.836 100.574  85.866  1.00  0.00           C  
ATOM    320  CD2 TYR B 332      14.939 100.635  84.713  1.00  0.00           C  
ATOM    321  CE1 TYR B 332      12.957 101.927  86.169  1.00  0.00           C  
ATOM    322  CE2 TYR B 332      15.069 101.988  85.008  1.00  0.00           C  
ATOM    323  CZ  TYR B 332      14.074 102.627  85.735  1.00  0.00           C  
ATOM    324  OH  TYR B 332      14.189 103.967  86.016  1.00  0.00           O  
ATOM    325  N   ALA B 333      14.289  97.768  81.617  1.00  0.00           N  
ATOM    326  CA  ALA B 333      15.083  98.110  80.438  1.00  0.00           C  
ATOM    327  C   ALA B 333      14.104  98.630  79.393  1.00  0.00           C  
ATOM    328  O   ALA B 333      14.391  99.588  78.672  1.00  0.00           O  
ATOM    329  CB  ALA B 333      15.816  96.886  79.908  1.00  0.00           C  
ATOM    330  N   ILE B 334      12.940  97.995  79.317  1.00  0.00           N  
ATOM    331  CA  ILE B 334      11.928  98.431  78.376  1.00  0.00           C  
ATOM    332  C   ILE B 334      11.525  99.861  78.716  1.00  0.00           C  
ATOM    333  O   ILE B 334      11.465 100.722  77.839  1.00  0.00           O  
ATOM    334  CB  ILE B 334      10.675  97.540  78.437  1.00  0.00           C  
ATOM    335  CG1 ILE B 334      11.034  96.111  78.022  1.00  0.00           C  
ATOM    336  CG2 ILE B 334       9.596  98.101  77.516  1.00  0.00           C  
ATOM    337  CD1 ILE B 334       9.866  95.138  78.110  1.00  0.00           C  
ATOM    338  N   TRP B 335      11.269 100.118  79.994  1.00  0.00           N  
ATOM    339  CA  TRP B 335      10.850 101.442  80.413  1.00  0.00           C  
ATOM    340  C   TRP B 335      11.875 102.493  80.053  1.00  0.00           C  
ATOM    341  O   TRP B 335      11.510 103.594  79.655  1.00  0.00           O  
ATOM    342  CB  TRP B 335      10.591 101.482  81.914  1.00  0.00           C  
ATOM    343  CG  TRP B 335      10.045 102.807  82.373  1.00  0.00           C  
ATOM    344  CD1 TRP B 335      10.569 103.631  83.330  1.00  0.00           C  
ATOM    345  CD2 TRP B 335       8.860 103.448  81.900  1.00  0.00           C  
ATOM    346  NE1 TRP B 335       9.779 104.745  83.484  1.00  0.00           N  
ATOM    347  CE2 TRP B 335       8.722 104.658  82.619  1.00  0.00           C  
ATOM    348  CE3 TRP B 335       7.893 103.116  80.945  1.00  0.00           C  
ATOM    349  CZ2 TRP B 335       7.657 105.537  82.406  1.00  0.00           C  
ATOM    350  CZ3 TRP B 335       6.832 103.989  80.738  1.00  0.00           C  
ATOM    351  CH2 TRP B 335       6.722 105.184  81.467  1.00  0.00           C  
ATOM    352  N   GLU B 336      13.157 102.168  80.195  1.00  0.00           N  
ATOM    353  CA  GLU B 336      14.200 103.133  79.862  1.00  0.00           C  
ATOM    354  C   GLU B 336      14.168 103.468  78.381  1.00  0.00           C  
ATOM    355  O   GLU B 336      14.376 104.618  77.990  1.00  0.00           O  
ATOM    356  CB  GLU B 336      15.587 102.607  80.214  1.00  0.00           C  
ATOM    357  CG  GLU B 336      15.796 102.296  81.678  1.00  0.00           C  
ATOM    358  CD  GLU B 336      17.265 102.033  82.008  1.00  0.00           C  
ATOM    359  OE1 GLU B 336      18.011 103.010  82.245  1.00  0.00           O  
ATOM    360  OE2 GLU B 336      17.677 100.850  82.014  1.00  0.00           O  
ATOM    361  N   ASN B 337      13.916 102.474  77.540  1.00  0.00           N  
ATOM    362  CA  ASN B 337      13.877 102.762  76.118  1.00  0.00           C  
ATOM    363  C   ASN B 337      12.712 103.684  75.791  1.00  0.00           C  
ATOM    364  O   ASN B 337      12.822 104.561  74.933  1.00  0.00           O  
ATOM    365  CB  ASN B 337      13.799 101.472  75.315  1.00  0.00           C  
ATOM    366  CG  ASN B 337      15.085 100.697  75.376  1.00  0.00           C  
ATOM    367  OD1 ASN B 337      16.147 101.270  75.604  1.00  0.00           O  
ATOM    368  ND2 ASN B 337      15.006  99.393  75.161  1.00  0.00           N  
ATOM    369  N   ILE B 338      11.597 103.492  76.486  1.00  0.00           N  
ATOM    370  CA  ILE B 338      10.438 104.342  76.279  1.00  0.00           C  
ATOM    371  C   ILE B 338      10.801 105.752  76.742  1.00  0.00           C  
ATOM    372  O   ILE B 338      10.428 106.733  76.104  1.00  0.00           O  
ATOM    373  CB  ILE B 338       9.223 103.827  77.071  1.00  0.00           C  
ATOM    374  CG1 ILE B 338       8.813 102.450  76.538  1.00  0.00           C  
ATOM    375  CG2 ILE B 338       8.064 104.817  76.962  1.00  0.00           C  
ATOM    376  CD1 ILE B 338       7.779 101.762  77.385  1.00  0.00           C  
ATOM    377  N   GLN B 339      11.539 105.859  77.842  1.00  0.00           N  
ATOM    378  CA  GLN B 339      11.936 107.171  78.333  1.00  0.00           C  
ATOM    379  C   GLN B 339      12.797 107.873  77.303  1.00  0.00           C  
ATOM    380  O   GLN B 339      12.573 109.044  77.000  1.00  0.00           O  
ATOM    381  CB  GLN B 339      12.751 107.077  79.620  1.00  0.00           C  
ATOM    382  CG  GLN B 339      11.999 106.713  80.860  1.00  0.00           C  
ATOM    383  CD  GLN B 339      12.895 106.760  82.086  1.00  0.00           C  
ATOM    384  OE1 GLN B 339      13.995 106.203  82.083  1.00  0.00           O  
ATOM    385  NE2 GLN B 339      12.428 107.419  83.142  1.00  0.00           N  
ATOM    386  N   GLN B 340      13.788 107.163  76.773  1.00  0.00           N  
ATOM    387  CA  GLN B 340      14.691 107.756  75.801  1.00  0.00           C  
ATOM    388  C   GLN B 340      13.999 108.296  74.568  1.00  0.00           C  
ATOM    389  O   GLN B 340      14.299 109.400  74.115  1.00  0.00           O  
ATOM    390  CB  GLN B 340      15.743 106.752  75.375  1.00  0.00           C  
ATOM    391  CG  GLN B 340      16.739 106.424  76.447  1.00  0.00           C  
ATOM    392  CD  GLN B 340      17.734 105.404  75.961  1.00  0.00           C  
ATOM    393  OE1 GLN B 340      18.332 105.570  74.890  1.00  0.00           O  
ATOM    394  NE2 GLN B 340      17.917 104.334  76.736  1.00  0.00           N  
ATOM    395  N   VAL B 341      13.070 107.520  74.026  1.00  0.00           N  
ATOM    396  CA  VAL B 341      12.358 107.943  72.835  1.00  0.00           C  
ATOM    397  C   VAL B 341      11.524 109.165  73.158  1.00  0.00           C  
ATOM    398  O   VAL B 341      11.675 110.203  72.524  1.00  0.00           O  
ATOM    399  CB  VAL B 341      11.461 106.804  72.279  1.00  0.00           C  
ATOM    400  CG1 VAL B 341      10.643 107.297  71.098  1.00  0.00           C  
ATOM    401  CG2 VAL B 341      12.331 105.647  71.833  1.00  0.00           C  
ATOM    402  N   LEU B 342      10.657 109.053  74.154  1.00  0.00           N  
ATOM    403  CA  LEU B 342       9.817 110.185  74.536  1.00  0.00           C  
ATOM    404  C   LEU B 342      10.627 111.408  74.910  1.00  0.00           C  
ATOM    405  O   LEU B 342      10.340 112.516  74.443  1.00  0.00           O  
ATOM    406  CB  LEU B 342       8.910 109.830  75.710  1.00  0.00           C  
ATOM    407  CG  LEU B 342       7.747 108.943  75.313  1.00  0.00           C  
ATOM    408  CD1 LEU B 342       6.915 108.576  76.527  1.00  0.00           C  
ATOM    409  CD2 LEU B 342       6.924 109.685  74.284  1.00  0.00           C  
ATOM    410  N   ASP B 343      11.644 111.215  75.744  1.00  0.00           N  
ATOM    411  CA  ASP B 343      12.440 112.350  76.170  1.00  0.00           C  
ATOM    412  C   ASP B 343      12.994 113.116  74.988  1.00  0.00           C  
ATOM    413  O   ASP B 343      12.980 114.345  74.989  1.00  0.00           O  
ATOM    414  CB  ASP B 343      13.573 111.917  77.088  1.00  0.00           C  
ATOM    415  CG  ASP B 343      13.932 112.994  78.094  1.00  0.00           C  
ATOM    416  OD1 ASP B 343      12.997 113.558  78.709  1.00  0.00           O  
ATOM    417  OD2 ASP B 343      15.137 113.276  78.272  1.00  0.00           O  
ATOM    418  N   ARG B 344      13.469 112.390  73.980  1.00  0.00           N  
ATOM    419  CA  ARG B 344      14.011 113.006  72.779  1.00  0.00           C  
ATOM    420  C   ARG B 344      12.900 113.791  72.078  1.00  0.00           C  
ATOM    421  O   ARG B 344      13.066 114.962  71.735  1.00  0.00           O  
ATOM    422  CB  ARG B 344      14.549 111.921  71.854  1.00  0.00           C  
ATOM    423  CG  ARG B 344      15.024 112.396  70.495  1.00  0.00           C  
ATOM    424  CD  ARG B 344      15.331 111.202  69.596  1.00  0.00           C  
ATOM    425  NE  ARG B 344      16.216 110.233  70.253  1.00  0.00           N  
ATOM    426  CZ  ARG B 344      15.823 109.065  70.766  1.00  0.00           C  
ATOM    427  NH1 ARG B 344      14.548 108.696  70.703  1.00  0.00           N  
ATOM    428  NH2 ARG B 344      16.707 108.266  71.353  1.00  0.00           N  
ATOM    429  N   MET B 345      11.758 113.147  71.874  1.00  0.00           N  
ATOM    430  CA  MET B 345      10.649 113.814  71.223  1.00  0.00           C  
ATOM    431  C   MET B 345      10.265 115.077  71.987  1.00  0.00           C  
ATOM    432  O   MET B 345      10.130 116.148  71.388  1.00  0.00           O  
ATOM    433  CB  MET B 345       9.462 112.860  71.102  1.00  0.00           C  
ATOM    434  CG  MET B 345       9.701 111.743  70.097  1.00  0.00           C  
ATOM    435  SD  MET B 345       8.251 110.713  69.808  1.00  0.00           S  
ATOM    436  CE  MET B 345       8.957 109.412  68.803  1.00  0.00           C  
ATOM    437  N   PHE B 347      10.106 114.949  73.307  1.00  0.00           N  
ATOM    438  CA  PHE B 347       9.757 116.082  74.173  1.00  0.00           C  
ATOM    439  C   PHE B 347      10.779 117.226  74.083  1.00  0.00           C  
ATOM    440  O   PHE B 347      10.423 118.406  74.136  1.00  0.00           O  
ATOM    441  CB  PHE B 347       9.679 115.641  75.635  1.00  0.00           C  
ATOM    442  CG  PHE B 347       8.567 114.680  75.938  1.00  0.00           C  
ATOM    443  CD1 PHE B 347       7.523 114.480  75.039  1.00  0.00           C  
ATOM    444  CD2 PHE B 347       8.547 113.998  77.153  1.00  0.00           C  
ATOM    445  CE1 PHE B 347       6.474 113.616  75.347  1.00  0.00           C  
ATOM    446  CE2 PHE B 347       7.503 113.132  77.468  1.00  0.00           C  
ATOM    447  CZ  PHE B 347       6.465 112.938  76.569  1.00  0.00           C  
ATOM    448  N   LYS B 348      12.053 116.872  73.968  1.00  0.00           N  
ATOM    449  CA  LYS B 348      13.107 117.866  73.883  1.00  0.00           C  
ATOM    450  C   LYS B 348      13.116 118.559  72.516  1.00  0.00           C  
ATOM    451  O   LYS B 348      13.379 119.754  72.435  1.00  0.00           O  
ATOM    452  CB  LYS B 348      14.459 117.208  74.178  1.00  0.00           C  
ATOM    453  CG  LYS B 348      15.635 118.155  74.199  1.00  0.00           C  
ATOM    454  CD  LYS B 348      16.883 117.473  74.745  1.00  0.00           C  
ATOM    455  CE  LYS B 348      18.083 118.421  74.735  1.00  0.00           C  
ATOM    456  NZ  LYS B 348      19.350 117.752  75.177  1.00  0.00           N  
ATOM    457  N   GLU B 349      12.814 117.819  71.450  1.00  0.00           N  
ATOM    458  CA  GLU B 349      12.788 118.399  70.105  1.00  0.00           C  
ATOM    459  C   GLU B 349      11.611 119.362  69.965  1.00  0.00           C  
ATOM    460  O   GLU B 349      11.585 120.182  69.050  1.00  0.00           O  
ATOM    461  CB  GLU B 349      12.661 117.317  69.035  1.00  0.00           C  
ATOM    462  CG  GLU B 349      13.678 116.207  69.140  1.00  0.00           C  
ATOM    463  CD  GLU B 349      13.482 115.148  68.071  1.00  0.00           C  
ATOM    464  OE1 GLU B 349      12.310 114.834  67.751  1.00  0.00           O  
ATOM    465  OE2 GLU B 349      14.498 114.625  67.560  1.00  0.00           O  
ATOM    466  N   THR B 352      10.627 119.251  70.853  1.00  0.00           N  
ATOM    467  CA  THR B 352       9.488 120.155  70.815  1.00  0.00           C  
ATOM    468  C   THR B 352       9.594 121.197  71.935  1.00  0.00           C  
ATOM    469  O   THR B 352       8.586 121.700  72.445  1.00  0.00           O  
ATOM    470  CB  THR B 352       8.156 119.408  70.948  1.00  0.00           C  
ATOM    471  OG1 THR B 352       8.181 118.578  72.116  1.00  0.00           O  
ATOM    472  CG2 THR B 352       7.905 118.561  69.725  1.00  0.00           C  
ATOM    473  N   GLY B 361      10.833 121.491  72.324  1.00  0.00           N  
ATOM    474  CA  GLY B 361      11.096 122.502  73.331  1.00  0.00           C  
ATOM    475  C   GLY B 361      10.679 122.328  74.774  1.00  0.00           C  
ATOM    476  O   GLY B 361      10.585 123.321  75.492  1.00  0.00           O  
ATOM    477  N   HIS B 362      10.421 121.109  75.226  1.00  0.00           N  
ATOM    478  CA  HIS B 362      10.062 120.955  76.624  1.00  0.00           C  
ATOM    479  C   HIS B 362      11.329 120.751  77.436  1.00  0.00           C  
ATOM    480  O   HIS B 362      12.369 120.373  76.893  1.00  0.00           O  
ATOM    481  CB  HIS B 362       9.138 119.770  76.820  1.00  0.00           C  
ATOM    482  CG  HIS B 362       7.886 119.853  76.011  1.00  0.00           C  
ATOM    483  ND1 HIS B 362       7.857 119.599  74.656  1.00  0.00           N  
ATOM    484  CD2 HIS B 362       6.618 120.167  76.365  1.00  0.00           C  
ATOM    485  CE1 HIS B 362       6.623 119.750  74.212  1.00  0.00           C  
ATOM    486  NE2 HIS B 362       5.852 120.095  75.229  1.00  0.00           N  
ATOM    487  N   GLN B 363      11.245 121.024  78.732  1.00  0.00           N  
ATOM    488  CA  GLN B 363      12.386 120.853  79.609  1.00  0.00           C  
ATOM    489  C   GLN B 363      11.956 120.057  80.824  1.00  0.00           C  
ATOM    490  O   GLN B 363      10.843 120.216  81.316  1.00  0.00           O  
ATOM    491  CB  GLN B 363      12.919 122.207  80.058  1.00  0.00           C  
ATOM    492  CG  GLN B 363      13.338 123.112  78.929  1.00  0.00           C  
ATOM    493  CD  GLN B 363      13.857 124.440  79.434  1.00  0.00           C  
ATOM    494  OE1 GLN B 363      13.175 125.148  80.178  1.00  0.00           O  
ATOM    495  NE2 GLN B 363      15.071 124.787  79.035  1.00  0.00           N  
ATOM    496  N   ASN B 364      12.827 119.185  81.305  1.00  0.00           N  
ATOM    497  CA  ASN B 364      12.487 118.415  82.479  1.00  0.00           C  
ATOM    498  C   ASN B 364      12.733 119.230  83.726  1.00  0.00           C  
ATOM    499  O   ASN B 364      13.567 120.140  83.738  1.00  0.00           O  
ATOM    500  CB  ASN B 364      13.317 117.142  82.546  1.00  0.00           C  
ATOM    501  CG  ASN B 364      12.992 116.196  81.432  1.00  0.00           C  
ATOM    502  OD1 ASN B 364      11.831 116.055  81.054  1.00  0.00           O  
ATOM    503  ND2 ASN B 364      14.006 115.532  80.898  1.00  0.00           N  
ATOM    504  N   ALA B 365      11.994 118.902  84.774  1.00  0.00           N  
ATOM    505  CA  ALA B 365      12.148 119.558  86.062  1.00  0.00           C  
ATOM    506  C   ALA B 365      11.650 118.546  87.079  1.00  0.00           C  
ATOM    507  O   ALA B 365      11.234 117.448  86.712  1.00  0.00           O  
ATOM    508  CB  ALA B 365      11.321 120.825  86.112  1.00  0.00           C  
ATOM    509  N   TYR B 366      11.692 118.888  88.354  1.00  0.00           N  
ATOM    510  CA  TYR B 366      11.208 117.952  89.336  1.00  0.00           C  
ATOM    511  C   TYR B 366      10.485 118.663  90.460  1.00  0.00           C  
ATOM    512  O   TYR B 366      11.067 119.484  91.171  1.00  0.00           O  
ATOM    513  CB  TYR B 366      12.359 117.118  89.888  1.00  0.00           C  
ATOM    514  CG  TYR B 366      11.867 116.018  90.789  1.00  0.00           C  
ATOM    515  CD1 TYR B 366      11.251 114.883  90.265  1.00  0.00           C  
ATOM    516  CD2 TYR B 366      11.933 116.152  92.176  1.00  0.00           C  
ATOM    517  CE1 TYR B 366      10.706 113.920  91.102  1.00  0.00           C  
ATOM    518  CE2 TYR B 366      11.397 115.200  93.014  1.00  0.00           C  
ATOM    519  CZ  TYR B 366      10.780 114.087  92.479  1.00  0.00           C  
ATOM    520  OH  TYR B 366      10.208 113.158  93.322  1.00  0.00           O  
ATOM    521  N   PHE B 368       9.197 118.360  90.596  1.00  0.00           N  
ATOM    522  CA  PHE B 368       8.379 118.951  91.643  1.00  0.00           C  
ATOM    523  C   PHE B 368       8.193 117.928  92.756  1.00  0.00           C  
ATOM    524  O   PHE B 368       8.368 116.730  92.542  1.00  0.00           O  
ATOM    525  CB  PHE B 368       7.030 119.397  91.084  1.00  0.00           C  
ATOM    526  CG  PHE B 368       7.141 120.451  90.024  1.00  0.00           C  
ATOM    527  CD1 PHE B 368       7.357 120.103  88.702  1.00  0.00           C  
ATOM    528  CD2 PHE B 368       7.064 121.798  90.356  1.00  0.00           C  
ATOM    529  CE1 PHE B 368       7.497 121.086  87.725  1.00  0.00           C  
ATOM    530  CE2 PHE B 368       7.202 122.784  89.392  1.00  0.00           C  
ATOM    531  CZ  PHE B 368       7.420 122.433  88.076  1.00  0.00           C  
ATOM    532  N   PRO B 370       7.825 118.392  93.957  1.00  0.00           N  
ATOM    533  CA  PRO B 370       7.608 117.587  95.161  1.00  0.00           C  
ATOM    534  C   PRO B 370       6.678 116.386  95.064  1.00  0.00           C  
ATOM    535  O   PRO B 370       5.722 116.367  94.286  1.00  0.00           O  
ATOM    536  CB  PRO B 370       7.099 118.612  96.174  1.00  0.00           C  
ATOM    537  CG  PRO B 370       7.714 119.884  95.710  1.00  0.00           C  
ATOM    538  CD  PRO B 370       7.487 119.799  94.226  1.00  0.00           C  
ATOM    539  N   LEU B 371       6.978 115.395  95.896  1.00  0.00           N  
ATOM    540  CA  LEU B 371       6.219 114.163  95.996  1.00  0.00           C  
ATOM    541  C   LEU B 371       4.984 114.409  96.850  1.00  0.00           C  
ATOM    542  O   LEU B 371       3.897 113.924  96.538  1.00  0.00           O  
ATOM    543  CB  LEU B 371       7.081 113.100  96.662  1.00  0.00           C  
ATOM    544  CG  LEU B 371       6.410 111.803  97.096  1.00  0.00           C  
ATOM    545  CD1 LEU B 371       6.190 110.908  95.868  1.00  0.00           C  
ATOM    546  CD2 LEU B 371       7.283 111.109  98.120  1.00  0.00           C  
ATOM    547  N   PHE B 372       5.173 115.149  97.942  1.00  0.00           N  
ATOM    548  CA  PHE B 372       4.092 115.477  98.872  1.00  0.00           C  
ATOM    549  C   PHE B 372       3.367 116.759  98.477  1.00  0.00           C  
ATOM    550  O   PHE B 372       3.989 117.780  98.172  1.00  0.00           O  
ATOM    551  CB  PHE B 372       4.647 115.632 100.286  1.00  0.00           C  
ATOM    552  CG  PHE B 372       5.169 114.358 100.879  1.00  0.00           C  
ATOM    553  CD1 PHE B 372       6.051 114.390 101.947  1.00  0.00           C  
ATOM    554  CD2 PHE B 372       4.762 113.124 100.388  1.00  0.00           C  
ATOM    555  CE1 PHE B 372       6.522 113.213 102.520  1.00  0.00           C  
ATOM    556  CE2 PHE B 372       5.224 111.944 100.952  1.00  0.00           C  
ATOM    557  CZ  PHE B 372       6.107 111.988 102.022  1.00  0.00           C  
ATOM    558  N   ILE B 373       2.042 116.691  98.493  1.00  0.00           N  
ATOM    559  CA  ILE B 373       1.199 117.825  98.140  1.00  0.00           C  
ATOM    560  C   ILE B 373       0.274 118.156  99.309  1.00  0.00           C  
ATOM    561  O   ILE B 373      -0.416 117.280  99.839  1.00  0.00           O  
ATOM    562  CB  ILE B 373       0.337 117.501  96.904  1.00  0.00           C  
ATOM    563  CG1 ILE B 373       1.242 117.149  95.727  1.00  0.00           C  
ATOM    564  CG2 ILE B 373      -0.573 118.677  96.569  1.00  0.00           C  
ATOM    565  CD1 ILE B 373       0.482 116.884  94.441  1.00  0.00           C  
ATOM    566  N   PRO B 374       0.261 119.426  99.735  1.00  0.00           N  
ATOM    567  CA  PRO B 374      -0.597 119.836 100.846  1.00  0.00           C  
ATOM    568  C   PRO B 374      -2.047 119.536 100.497  1.00  0.00           C  
ATOM    569  O   PRO B 374      -2.521 119.916  99.428  1.00  0.00           O  
ATOM    570  CB  PRO B 374      -0.327 121.332 100.953  1.00  0.00           C  
ATOM    571  CG  PRO B 374       1.090 121.454 100.483  1.00  0.00           C  
ATOM    572  CD  PRO B 374       1.091 120.550  99.275  1.00  0.00           C  
ATOM    573  N   MET B 375      -2.736 118.844 101.398  1.00  0.00           N  
ATOM    574  CA  MET B 375      -4.132 118.471 101.207  1.00  0.00           C  
ATOM    575  C   MET B 375      -4.994 119.650 100.714  1.00  0.00           C  
ATOM    576  O   MET B 375      -5.878 119.476  99.874  1.00  0.00           O  
ATOM    577  CB  MET B 375      -4.682 117.931 102.527  1.00  0.00           C  
ATOM    578  CG  MET B 375      -5.754 116.882 102.382  1.00  0.00           C  
ATOM    579  SD  MET B 375      -5.138 115.383 101.605  1.00  0.00           S  
ATOM    580  CE  MET B 375      -5.949 115.515 100.042  1.00  0.00           C  
ATOM    581  N   SER B 376      -4.726 120.848 101.229  1.00  0.00           N  
ATOM    582  CA  SER B 376      -5.482 122.027 100.834  1.00  0.00           C  
ATOM    583  C   SER B 376      -5.395 122.308  99.329  1.00  0.00           C  
ATOM    584  O   SER B 376      -6.373 122.726  98.711  1.00  0.00           O  
ATOM    585  CB  SER B 376      -4.997 123.248 101.621  1.00  0.00           C  
ATOM    586  OG  SER B 376      -3.671 123.599 101.277  1.00  0.00           O  
ATOM    587  N   PHE B 377      -4.220 122.091  98.747  1.00  0.00           N  
ATOM    588  CA  PHE B 377      -4.009 122.313  97.316  1.00  0.00           C  
ATOM    589  C   PHE B 377      -4.969 121.482  96.471  1.00  0.00           C  
ATOM    590  O   PHE B 377      -5.566 121.985  95.519  1.00  0.00           O  
ATOM    591  CB  PHE B 377      -2.575 121.946  96.922  1.00  0.00           C  
ATOM    592  CG  PHE B 377      -1.555 122.984  97.273  1.00  0.00           C  
ATOM    593  CD1 PHE B 377      -1.699 123.776  98.403  1.00  0.00           C  
ATOM    594  CD2 PHE B 377      -0.422 123.142  96.487  1.00  0.00           C  
ATOM    595  CE1 PHE B 377      -0.726 124.709  98.744  1.00  0.00           C  
ATOM    596  CE2 PHE B 377       0.554 124.069  96.822  1.00  0.00           C  
ATOM    597  CZ  PHE B 377       0.400 124.855  97.953  1.00  0.00           C  
ATOM    598  N   LEU B 378      -5.104 120.205  96.810  1.00  0.00           N  
ATOM    599  CA  LEU B 378      -5.983 119.332  96.057  1.00  0.00           C  
ATOM    600  C   LEU B 378      -7.408 119.850  96.065  1.00  0.00           C  
ATOM    601  O   LEU B 378      -8.195 119.528  95.173  1.00  0.00           O  
ATOM    602  CB  LEU B 378      -5.945 117.913  96.623  1.00  0.00           C  
ATOM    603  CG  LEU B 378      -4.651 117.143  96.351  1.00  0.00           C  
ATOM    604  CD1 LEU B 378      -4.806 115.720  96.844  1.00  0.00           C  
ATOM    605  CD2 LEU B 378      -4.339 117.152  94.861  1.00  0.00           C  
ATOM    606  N   ARG B 379      -7.730 120.670  97.060  1.00  0.00           N  
ATOM    607  CA  ARG B 379      -9.070 121.225  97.188  1.00  0.00           C  
ATOM    608  C   ARG B 379      -9.332 122.490  96.367  1.00  0.00           C  
ATOM    609  O   ARG B 379     -10.479 122.765  96.019  1.00  0.00           O  
ATOM    610  CB  ARG B 379      -9.374 121.496  98.663  1.00  0.00           C  
ATOM    611  CG  ARG B 379      -9.465 120.238  99.501  1.00  0.00           C  
ATOM    612  CD  ARG B 379      -9.369 120.565 100.972  1.00  0.00           C  
ATOM    613  NE  ARG B 379      -9.182 119.364 101.779  1.00  0.00           N  
ATOM    614  CZ  ARG B 379      -8.575 119.351 102.962  1.00  0.00           C  
ATOM    615  NH1 ARG B 379      -8.094 120.478 103.474  1.00  0.00           N  
ATOM    616  NH2 ARG B 379      -8.440 118.212 103.632  1.00  0.00           N  
ATOM    617  N   LYS B 380      -8.288 123.251  96.049  1.00  0.00           N  
ATOM    618  CA  LYS B 380      -8.455 124.485  95.274  1.00  0.00           C  
ATOM    619  C   LYS B 380      -9.133 124.295  93.910  1.00  0.00           C  
ATOM    620  O   LYS B 380      -9.531 125.267  93.267  1.00  0.00           O  
ATOM    621  CB  LYS B 380      -7.107 125.193  95.081  1.00  0.00           C  
ATOM    622  CG  LYS B 380      -6.576 125.878  96.331  1.00  0.00           C  
ATOM    623  CD  LYS B 380      -5.394 126.774  95.995  1.00  0.00           C  
ATOM    624  CE  LYS B 380      -4.843 127.482  97.231  1.00  0.00           C  
ATOM    625  NZ  LYS B 380      -3.643 128.322  96.913  1.00  0.00           N  
ATOM    626  N   GLU B 381      -9.255 123.046  93.470  1.00  0.00           N  
ATOM    627  CA  GLU B 381      -9.907 122.737  92.197  1.00  0.00           C  
ATOM    628  C   GLU B 381     -10.969 121.667  92.473  1.00  0.00           C  
ATOM    629  O   GLU B 381     -10.645 120.509  92.736  1.00  0.00           O  
ATOM    630  CB  GLU B 381      -8.876 122.228  91.184  1.00  0.00           C  
ATOM    631  CG  GLU B 381      -9.077 122.742  89.755  1.00  0.00           C  
ATOM    632  CD  GLU B 381     -10.283 122.125  89.044  1.00  0.00           C  
ATOM    633  OE1 GLU B 381     -10.534 122.501  87.876  1.00  0.00           O  
ATOM    634  OE2 GLU B 381     -10.975 121.268  89.642  1.00  0.00           O  
ATOM    635  N   ALA B 382     -12.234 122.078  92.419  1.00  0.00           N  
ATOM    636  CA  ALA B 382     -13.379 121.206  92.686  1.00  0.00           C  
ATOM    637  C   ALA B 382     -13.346 119.842  92.011  1.00  0.00           C  
ATOM    638  O   ALA B 382     -13.109 118.828  92.668  1.00  0.00           O  
ATOM    639  CB  ALA B 382     -14.665 121.921  92.317  1.00  0.00           C  
ATOM    640  N   GLU B 383     -13.603 119.815  90.706  1.00  0.00           N  
ATOM    641  CA  GLU B 383     -13.604 118.566  89.949  1.00  0.00           C  
ATOM    642  C   GLU B 383     -12.378 117.686  90.226  1.00  0.00           C  
ATOM    643  O   GLU B 383     -12.502 116.472  90.418  1.00  0.00           O  
ATOM    644  CB  GLU B 383     -13.685 118.868  88.453  1.00  0.00           C  
ATOM    645  CG  GLU B 383     -15.022 119.421  88.001  1.00  0.00           C  
ATOM    646  CD  GLU B 383     -14.989 119.914  86.556  1.00  0.00           C  
ATOM    647  OE1 GLU B 383     -14.322 120.947  86.296  1.00  0.00           O  
ATOM    648  OE2 GLU B 383     -15.620 119.265  85.681  1.00  0.00           O  
ATOM    649  N   HIS B 384     -11.202 118.310  90.252  1.00  0.00           N  
ATOM    650  CA  HIS B 384      -9.941 117.612  90.490  1.00  0.00           C  
ATOM    651  C   HIS B 384      -9.925 116.810  91.790  1.00  0.00           C  
ATOM    652  O   HIS B 384      -9.653 115.611  91.779  1.00  0.00           O  
ATOM    653  CB  HIS B 384      -8.790 118.619  90.503  1.00  0.00           C  
ATOM    654  CG  HIS B 384      -7.434 118.000  90.347  1.00  0.00           C  
ATOM    655  ND1 HIS B 384      -7.022 117.391  89.180  1.00  0.00           N  
ATOM    656  CD2 HIS B 384      -6.379 117.940  91.195  1.00  0.00           C  
ATOM    657  CE1 HIS B 384      -5.770 116.988  89.314  1.00  0.00           C  
ATOM    658  NE2 HIS B 384      -5.356 117.309  90.527  1.00  0.00           N  
ATOM    659  N   VAL B 385     -10.210 117.469  92.908  1.00  0.00           N  
ATOM    660  CA  VAL B 385     -10.207 116.792  94.199  1.00  0.00           C  
ATOM    661  C   VAL B 385     -11.317 115.751  94.319  1.00  0.00           C  
ATOM    662  O   VAL B 385     -11.181 114.780  95.057  1.00  0.00           O  
ATOM    663  CB  VAL B 385     -10.350 117.799  95.366  1.00  0.00           C  
ATOM    664  CG1 VAL B 385     -11.720 118.455  95.331  1.00  0.00           C  
ATOM    665  CG2 VAL B 385     -10.119 117.096  96.694  1.00  0.00           C  
ATOM    666  N   GLU B 386     -12.412 115.952  93.591  1.00  0.00           N  
ATOM    667  CA  GLU B 386     -13.538 115.024  93.636  1.00  0.00           C  
ATOM    668  C   GLU B 386     -13.192 113.701  92.958  1.00  0.00           C  
ATOM    669  O   GLU B 386     -13.639 112.635  93.391  1.00  0.00           O  
ATOM    670  CB  GLU B 386     -14.763 115.649  92.962  1.00  0.00           C  
ATOM    671  CG  GLU B 386     -15.152 117.016  93.537  1.00  0.00           C  
ATOM    672  CD  GLU B 386     -16.381 117.634  92.867  1.00  0.00           C  
ATOM    673  OE1 GLU B 386     -16.460 117.623  91.615  1.00  0.00           O  
ATOM    674  OE2 GLU B 386     -17.261 118.147  93.597  1.00  0.00           O  
ATOM    675  N   GLY B 387     -12.386 113.778  91.901  1.00  0.00           N  
ATOM    676  CA  GLY B 387     -11.992 112.586  91.170  1.00  0.00           C  
ATOM    677  C   GLY B 387     -10.796 111.837  91.735  1.00  0.00           C  
ATOM    678  O   GLY B 387     -10.615 110.656  91.440  1.00  0.00           O  
ATOM    679  N   PHE B 388      -9.979 112.504  92.546  1.00  0.00           N  
ATOM    680  CA  PHE B 388      -8.804 111.858  93.122  1.00  0.00           C  
ATOM    681  C   PHE B 388      -8.922 111.581  94.608  1.00  0.00           C  
ATOM    682  O   PHE B 388      -8.331 110.625  95.111  1.00  0.00           O  
ATOM    683  CB  PHE B 388      -7.560 112.700  92.863  1.00  0.00           C  
ATOM    684  CG  PHE B 388      -7.076 112.626  91.453  1.00  0.00           C  
ATOM    685  CD1 PHE B 388      -6.540 111.445  90.957  1.00  0.00           C  
ATOM    686  CD2 PHE B 388      -7.186 113.723  90.605  1.00  0.00           C  
ATOM    687  CE1 PHE B 388      -6.122 111.355  89.638  1.00  0.00           C  
ATOM    688  CE2 PHE B 388      -6.771 113.643  89.280  1.00  0.00           C  
ATOM    689  CZ  PHE B 388      -6.238 112.457  88.796  1.00  0.00           C  
ATOM    690  N   SER B 488      -9.692 112.412  95.303  1.00  0.00           N  
ATOM    691  CA  SER B 488      -9.890 112.276  96.743  1.00  0.00           C  
ATOM    692  C   SER B 488      -9.988 110.827  97.237  1.00  0.00           C  
ATOM    693  O   SER B 488      -9.381 110.468  98.251  1.00  0.00           O  
ATOM    694  CB  SER B 488     -11.143 113.042  97.168  1.00  0.00           C  
ATOM    695  OG  SER B 488     -11.366 112.910  98.558  1.00  0.00           O  
ATOM    696  N   PRO B 495     -10.755 109.977  96.529  1.00  0.00           N  
ATOM    697  CA  PRO B 495     -10.920 108.573  96.917  1.00  0.00           C  
ATOM    698  C   PRO B 495      -9.637 107.744  96.921  1.00  0.00           C  
ATOM    699  O   PRO B 495      -9.382 106.985  97.858  1.00  0.00           O  
ATOM    700  CB  PRO B 495     -11.916 108.048  95.888  1.00  0.00           C  
ATOM    701  CG  PRO B 495     -12.712 109.250  95.540  1.00  0.00           C  
ATOM    702  CD  PRO B 495     -11.649 110.302  95.404  1.00  0.00           C  
ATOM    703  N   GLU B 496      -8.826 107.898  95.880  1.00  0.00           N  
ATOM    704  CA  GLU B 496      -7.599 107.121  95.752  1.00  0.00           C  
ATOM    705  C   GLU B 496      -6.288 107.726  96.261  1.00  0.00           C  
ATOM    706  O   GLU B 496      -5.219 107.388  95.764  1.00  0.00           O  
ATOM    707  CB  GLU B 496      -7.442 106.705  94.289  1.00  0.00           C  
ATOM    708  CG  GLU B 496      -7.666 107.837  93.300  1.00  0.00           C  
ATOM    709  CD  GLU B 496      -7.943 107.330  91.890  1.00  0.00           C  
ATOM    710  OE1 GLU B 496      -7.099 106.589  91.342  1.00  0.00           O  
ATOM    711  OE2 GLU B 496      -9.008 107.672  91.330  1.00  0.00           O  
ATOM    712  N   LEU B 497      -6.358 108.590  97.267  1.00  0.00           N  
ATOM    713  CA  LEU B 497      -5.152 109.212  97.809  1.00  0.00           C  
ATOM    714  C   LEU B 497      -4.515 108.451  98.964  1.00  0.00           C  
ATOM    715  O   LEU B 497      -5.204 107.803  99.750  1.00  0.00           O  
ATOM    716  CB  LEU B 497      -5.454 110.624  98.306  1.00  0.00           C  
ATOM    717  CG  LEU B 497      -5.885 111.692  97.307  1.00  0.00           C  
ATOM    718  CD1 LEU B 497      -6.148 112.970  98.064  1.00  0.00           C  
ATOM    719  CD2 LEU B 497      -4.815 111.913  96.253  1.00  0.00           C  
ATOM    720  N   ALA B 498      -3.191 108.530  99.053  1.00  0.00           N  
ATOM    721  CA  ALA B 498      -2.461 107.919 100.156  1.00  0.00           C  
ATOM    722  C   ALA B 498      -2.087 109.162 100.947  1.00  0.00           C  
ATOM    723  O   ALA B 498      -1.662 110.160 100.363  1.00  0.00           O  
ATOM    724  CB  ALA B 498      -1.228 107.218  99.661  1.00  0.00           C  
ATOM    725  N   VAL B 499      -2.253 109.130 102.264  1.00  0.00           N  
ATOM    726  CA  VAL B 499      -1.960 110.320 103.046  1.00  0.00           C  
ATOM    727  C   VAL B 499      -0.950 110.181 104.170  1.00  0.00           C  
ATOM    728  O   VAL B 499      -1.017 109.262 104.990  1.00  0.00           O  
ATOM    729  CB  VAL B 499      -3.256 110.898 103.637  1.00  0.00           C  
ATOM    730  CG1 VAL B 499      -2.964 112.226 104.325  1.00  0.00           C  
ATOM    731  CG2 VAL B 499      -4.304 111.072 102.532  1.00  0.00           C  
ATOM    732  N   VAL B 500      -0.007 111.113 104.198  1.00  0.00           N  
ATOM    733  CA  VAL B 500       1.008 111.138 105.240  1.00  0.00           C  
ATOM    734  C   VAL B 500       0.428 112.029 106.332  1.00  0.00           C  
ATOM    735  O   VAL B 500       0.046 113.167 106.072  1.00  0.00           O  
ATOM    736  CB  VAL B 500       2.338 111.754 104.731  1.00  0.00           C  
ATOM    737  CG1 VAL B 500       3.357 111.804 105.860  1.00  0.00           C  
ATOM    738  CG2 VAL B 500       2.870 110.945 103.566  1.00  0.00           C  
ATOM    739  N   THR B 501       0.344 111.504 107.545  1.00  0.00           N  
ATOM    740  CA  THR B 501      -0.208 112.260 108.667  1.00  0.00           C  
ATOM    741  C   THR B 501       0.837 112.385 109.750  1.00  0.00           C  
ATOM    742  O   THR B 501       0.939 113.404 110.420  1.00  0.00           O  
ATOM    743  CB  THR B 501      -1.438 111.556 109.254  1.00  0.00           C  
ATOM    744  OG1 THR B 501      -1.121 110.181 109.514  1.00  0.00           O  
ATOM    745  CG2 THR B 501      -2.601 111.634 108.278  1.00  0.00           C  
ATOM    746  N   HIS B 502       1.608 111.321 109.905  1.00  0.00           N  
ATOM    747  CA  HIS B 502       2.674 111.255 110.883  1.00  0.00           C  
ATOM    748  C   HIS B 502       3.978 111.454 110.110  1.00  0.00           C  
ATOM    749  O   HIS B 502       4.140 110.935 109.009  1.00  0.00           O  
ATOM    750  CB  HIS B 502       2.648 109.873 111.553  1.00  0.00           C  
ATOM    751  CG  HIS B 502       3.648 109.701 112.658  1.00  0.00           C  
ATOM    752  ND1 HIS B 502       3.440 110.176 113.937  1.00  0.00           N  
ATOM    753  CD2 HIS B 502       4.856 109.084 112.681  1.00  0.00           C  
ATOM    754  CE1 HIS B 502       4.473 109.857 114.698  1.00  0.00           C  
ATOM    755  NE2 HIS B 502       5.346 109.194 113.960  1.00  0.00           N  
ATOM    756  N   ALA B 503       4.903 112.218 110.675  1.00  0.00           N  
ATOM    757  CA  ALA B 503       6.186 112.449 110.025  1.00  0.00           C  
ATOM    758  C   ALA B 503       7.193 113.003 111.016  1.00  0.00           C  
ATOM    759  O   ALA B 503       6.915 113.964 111.725  1.00  0.00           O  
ATOM    760  CB  ALA B 503       6.023 113.409 108.860  1.00  0.00           C  
ATOM    761  N   GLY B 578       8.363 112.381 111.068  1.00  0.00           N  
ATOM    762  CA  GLY B 578       9.402 112.836 111.970  1.00  0.00           C  
ATOM    763  C   GLY B 578       9.095 112.632 113.441  1.00  0.00           C  
ATOM    764  O   GLY B 578       9.757 113.209 114.305  1.00  0.00           O  
ATOM    765  N   GLY B 648       8.089 111.817 113.737  1.00  0.00           N  
ATOM    766  CA  GLY B 648       7.747 111.564 115.124  1.00  0.00           C  
ATOM    767  C   GLY B 648       6.483 112.256 115.589  1.00  0.00           C  
ATOM    768  O   GLY B 648       5.740 111.714 116.404  1.00  0.00           O  
ATOM    769  N   GLU B 649       6.233 113.453 115.079  1.00  0.00           N  
ATOM    770  CA  GLU B 649       5.041 114.191 115.469  1.00  0.00           C  
ATOM    771  C   GLU B 649       3.950 114.066 114.409  1.00  0.00           C  
ATOM    772  O   GLU B 649       4.187 113.535 113.325  1.00  0.00           O  
ATOM    773  CB  GLU B 649       5.378 115.670 115.673  1.00  0.00           C  
ATOM    774  CG  GLU B 649       6.524 115.937 116.637  1.00  0.00           C  
ATOM    775  CD  GLU B 649       6.808 117.433 116.811  1.00  0.00           C  
ATOM    776  OE1 GLU B 649       7.071 118.121 115.795  1.00  0.00           O  
ATOM    777  OE2 GLU B 649       6.772 117.922 117.967  1.00  0.00           O  
ATOM    778  N   GLU B 650       2.756 114.553 114.733  1.00  0.00           N  
ATOM    779  CA  GLU B 650       1.638 114.520 113.801  1.00  0.00           C  
ATOM    780  C   GLU B 650       1.688 115.839 113.044  1.00  0.00           C  
ATOM    781  O   GLU B 650       1.917 116.890 113.638  1.00  0.00           O  
ATOM    782  CB  GLU B 650       0.316 114.383 114.557  1.00  0.00           C  
ATOM    783  CG  GLU B 650      -0.711 113.488 113.866  1.00  0.00           C  
ATOM    784  CD  GLU B 650      -0.227 112.046 113.689  1.00  0.00           C  
ATOM    785  OE1 GLU B 650       0.706 111.806 112.893  1.00  0.00           O  
ATOM    786  OE2 GLU B 650      -0.783 111.147 114.352  1.00  0.00           O  
ATOM    787  N   LEU B 651       1.481 115.783 111.735  1.00  0.00           N  
ATOM    788  CA  LEU B 651       1.549 116.977 110.902  1.00  0.00           C  
ATOM    789  C   LEU B 651       0.433 117.977 111.127  1.00  0.00           C  
ATOM    790  O   LEU B 651      -0.690 117.607 111.463  1.00  0.00           O  
ATOM    791  CB  LEU B 651       1.569 116.588 109.425  1.00  0.00           C  
ATOM    792  CG  LEU B 651       2.746 115.743 108.938  1.00  0.00           C  
ATOM    793  CD1 LEU B 651       2.710 115.680 107.419  1.00  0.00           C  
ATOM    794  CD2 LEU B 651       4.058 116.341 109.405  1.00  0.00           C  
ATOM    795  N   GLU B 652       0.756 119.253 110.933  1.00  0.00           N  
ATOM    796  CA  GLU B 652      -0.229 120.316 111.085  1.00  0.00           C  
ATOM    797  C   GLU B 652      -1.311 120.044 110.048  1.00  0.00           C  
ATOM    798  O   GLU B 652      -2.485 119.883 110.380  1.00  0.00           O  
ATOM    799  CB  GLU B 652       0.421 121.683 110.846  1.00  0.00           C  
ATOM    800  CG  GLU B 652       1.478 122.042 111.896  1.00  0.00           C  
ATOM    801  CD  GLU B 652       2.027 123.459 111.748  1.00  0.00           C  
ATOM    802  OE1 GLU B 652       2.652 123.756 110.703  1.00  0.00           O  
ATOM    803  OE2 GLU B 652       1.832 124.272 112.684  1.00  0.00           O  
ATOM    804  N   GLU B 653      -0.901 119.984 108.786  1.00  0.00           N  
ATOM    805  CA  GLU B 653      -1.822 119.687 107.701  1.00  0.00           C  
ATOM    806  C   GLU B 653      -1.367 118.363 107.091  1.00  0.00           C  
ATOM    807  O   GLU B 653      -0.183 118.181 106.790  1.00  0.00           O  
ATOM    808  CB  GLU B 653      -1.782 120.783 106.630  1.00  0.00           C  
ATOM    809  CG  GLU B 653      -2.857 120.625 105.558  1.00  0.00           C  
ATOM    810  CD  GLU B 653      -2.705 121.602 104.400  1.00  0.00           C  
ATOM    811  OE1 GLU B 653      -2.513 122.813 104.650  1.00  0.00           O  
ATOM    812  OE2 GLU B 653      -2.791 121.157 103.236  1.00  0.00           O  
ATOM    813  N   PRO B 654      -2.293 117.411 106.919  1.00  0.00           N  
ATOM    814  CA  PRO B 654      -1.896 116.130 106.332  1.00  0.00           C  
ATOM    815  C   PRO B 654      -1.408 116.304 104.886  1.00  0.00           C  
ATOM    816  O   PRO B 654      -1.946 117.105 104.117  1.00  0.00           O  
ATOM    817  CB  PRO B 654      -3.171 115.296 106.437  1.00  0.00           C  
ATOM    818  CG  PRO B 654      -4.253 116.332 106.299  1.00  0.00           C  
ATOM    819  CD  PRO B 654      -3.741 117.445 107.184  1.00  0.00           C  
ATOM    820  N   LEU B 655      -0.374 115.553 104.534  1.00  0.00           N  
ATOM    821  CA  LEU B 655       0.206 115.615 103.201  1.00  0.00           C  
ATOM    822  C   LEU B 655      -0.274 114.468 102.320  1.00  0.00           C  
ATOM    823  O   LEU B 655      -0.358 113.314 102.759  1.00  0.00           O  
ATOM    824  CB  LEU B 655       1.730 115.580 103.309  1.00  0.00           C  
ATOM    825  CG  LEU B 655       2.339 116.761 104.065  1.00  0.00           C  
ATOM    826  CD1 LEU B 655       3.832 116.571 104.244  1.00  0.00           C  
ATOM    827  CD2 LEU B 655       2.048 118.030 103.291  1.00  0.00           C  
ATOM    828  N   ALA B 656      -0.595 114.786 101.073  1.00  0.00           N  
ATOM    829  CA  ALA B 656      -1.046 113.761 100.143  1.00  0.00           C  
ATOM    830  C   ALA B 656       0.095 113.336  99.232  1.00  0.00           C  
ATOM    831  O   ALA B 656       0.869 114.172  98.761  1.00  0.00           O  
ATOM    832  CB  ALA B 656      -2.192 114.284  99.304  1.00  0.00           C  
ATOM    833  N   VAL B 657       0.226 112.036  99.003  1.00  0.00           N  
ATOM    834  CA  VAL B 657       1.259 111.568  98.093  1.00  0.00           C  
ATOM    835  C   VAL B 657       0.680 111.843  96.705  1.00  0.00           C  
ATOM    836  O   VAL B 657      -0.400 111.359  96.350  1.00  0.00           O  
ATOM    837  CB  VAL B 657       1.533 110.081  98.269  1.00  0.00           C  
ATOM    838  CG1 VAL B 657       2.613 109.656  97.313  1.00  0.00           C  
ATOM    839  CG2 VAL B 657       1.959 109.801  99.700  1.00  0.00           C  
ATOM    840  N   ARG B 658       1.394 112.646  95.931  1.00  0.00           N  
ATOM    841  CA  ARG B 658       0.916 113.034  94.616  1.00  0.00           C  
ATOM    842  C   ARG B 658       0.335 111.926  93.747  1.00  0.00           C  
ATOM    843  O   ARG B 658       0.947 110.874  93.552  1.00  0.00           O  
ATOM    844  CB  ARG B 658       2.025 113.732  93.827  1.00  0.00           C  
ATOM    845  CG  ARG B 658       3.156 112.806  93.432  1.00  0.00           C  
ATOM    846  CD  ARG B 658       4.233 113.551  92.698  1.00  0.00           C  
ATOM    847  NE  ARG B 658       5.446 112.751  92.621  1.00  0.00           N  
ATOM    848  CZ  ARG B 658       6.656 113.256  92.408  1.00  0.00           C  
ATOM    849  NH1 ARG B 658       6.814 114.566  92.249  1.00  0.00           N  
ATOM    850  NH2 ARG B 658       7.707 112.455  92.366  1.00  0.00           N  
ATOM    851  N   PRO B 659      -0.889 112.148  93.246  1.00  0.00           N  
ATOM    852  CA  PRO B 659      -1.600 111.211  92.373  1.00  0.00           C  
ATOM    853  C   PRO B 659      -1.392 111.782  90.970  1.00  0.00           C  
ATOM    854  O   PRO B 659      -1.502 111.089  89.960  1.00  0.00           O  
ATOM    855  CB  PRO B 659      -3.037 111.334  92.848  1.00  0.00           C  
ATOM    856  CG  PRO B 659      -3.135 112.807  93.165  1.00  0.00           C  
ATOM    857  CD  PRO B 659      -1.831 113.094  93.879  1.00  0.00           C  
ATOM    858  N   THR B 660      -1.080 113.074  90.949  1.00  0.00           N  
ATOM    859  CA  THR B 660      -0.819 113.834  89.732  1.00  0.00           C  
ATOM    860  C   THR B 660      -0.317 115.185  90.229  1.00  0.00           C  
ATOM    861  O   THR B 660      -0.630 115.570  91.351  1.00  0.00           O  
ATOM    862  CB  THR B 660      -2.083 113.996  88.888  1.00  0.00           C  
ATOM    863  OG1 THR B 660      -1.769 114.752  87.715  1.00  0.00           O  
ATOM    864  CG2 THR B 660      -3.175 114.686  89.683  1.00  0.00           C  
ATOM    865  N   SER B 661       0.436 115.913  89.409  1.00  0.00           N  
ATOM    866  CA  SER B 661       1.035 117.175  89.862  1.00  0.00           C  
ATOM    867  C   SER B 661       0.494 118.545  89.422  1.00  0.00           C  
ATOM    868  O   SER B 661       1.143 119.565  89.689  1.00  0.00           O  
ATOM    869  CB  SER B 661       2.543 117.145  89.553  1.00  0.00           C  
ATOM    870  OG  SER B 661       3.206 116.078  90.219  1.00  0.00           O  
ATOM    871  N   GLU B 662      -0.666 118.602  88.775  1.00  0.00           N  
ATOM    872  CA  GLU B 662      -1.180 119.896  88.325  1.00  0.00           C  
ATOM    873  C   GLU B 662      -1.192 120.964  89.404  1.00  0.00           C  
ATOM    874  O   GLU B 662      -0.733 122.089  89.175  1.00  0.00           O  
ATOM    875  CB  GLU B 662      -2.592 119.773  87.769  1.00  0.00           C  
ATOM    876  CG  GLU B 662      -2.668 119.220  86.369  1.00  0.00           C  
ATOM    877  CD  GLU B 662      -2.582 117.714  86.336  1.00  0.00           C  
ATOM    878  OE1 GLU B 662      -2.777 117.139  85.246  1.00  0.00           O  
ATOM    879  OE2 GLU B 662      -2.330 117.108  87.400  1.00  0.00           O  
ATOM    880  N   THR B 663      -1.719 120.617  90.577  1.00  0.00           N  
ATOM    881  CA  THR B 663      -1.803 121.571  91.677  1.00  0.00           C  
ATOM    882  C   THR B 663      -0.471 122.160  92.139  1.00  0.00           C  
ATOM    883  O   THR B 663      -0.297 123.379  92.126  1.00  0.00           O  
ATOM    884  CB  THR B 663      -2.513 120.957  92.871  1.00  0.00           C  
ATOM    885  OG1 THR B 663      -1.884 119.716  93.211  1.00  0.00           O  
ATOM    886  CG2 THR B 663      -3.977 120.716  92.535  1.00  0.00           C  
ATOM    887  N   VAL B 664       0.475 121.318  92.540  1.00  0.00           N  
ATOM    888  CA  VAL B 664       1.762 121.840  92.993  1.00  0.00           C  
ATOM    889  C   VAL B 664       2.438 122.704  91.944  1.00  0.00           C  
ATOM    890  O   VAL B 664       3.049 123.722  92.270  1.00  0.00           O  
ATOM    891  CB  VAL B 664       2.735 120.729  93.359  1.00  0.00           C  
ATOM    892  CG1 VAL B 664       4.010 121.334  93.909  1.00  0.00           C  
ATOM    893  CG2 VAL B 664       2.109 119.828  94.383  1.00  0.00           C  
ATOM    894  N   ILE B 665       2.340 122.291  90.683  1.00  0.00           N  
ATOM    895  CA  ILE B 665       2.952 123.056  89.607  1.00  0.00           C  
ATOM    896  C   ILE B 665       2.205 124.367  89.448  1.00  0.00           C  
ATOM    897  O   ILE B 665       2.806 125.403  89.148  1.00  0.00           O  
ATOM    898  CB  ILE B 665       2.928 122.279  88.285  1.00  0.00           C  
ATOM    899  CG1 ILE B 665       3.802 121.033  88.430  1.00  0.00           C  
ATOM    900  CG2 ILE B 665       3.439 123.158  87.144  1.00  0.00           C  
ATOM    901  CD1 ILE B 665       3.861 120.177  87.214  1.00  0.00           C  
ATOM    902  N   GLY B 666       0.892 124.316  89.662  1.00  0.00           N  
ATOM    903  CA  GLY B 666       0.081 125.515  89.558  1.00  0.00           C  
ATOM    904  C   GLY B 666       0.590 126.518  90.568  1.00  0.00           C  
ATOM    905  O   GLY B 666       0.876 127.665  90.239  1.00  0.00           O  
ATOM    906  N   TYR B 667       0.711 126.071  91.810  1.00  0.00           N  
ATOM    907  CA  TYR B 667       1.216 126.914  92.879  1.00  0.00           C  
ATOM    908  C   TYR B 667       2.520 127.588  92.456  1.00  0.00           C  
ATOM    909  O   TYR B 667       2.645 128.804  92.536  1.00  0.00           O  
ATOM    910  CB  TYR B 667       1.468 126.070  94.114  1.00  0.00           C  
ATOM    911  CG  TYR B 667       1.973 126.845  95.303  1.00  0.00           C  
ATOM    912  CD1 TYR B 667       1.099 127.587  96.098  1.00  0.00           C  
ATOM    913  CD2 TYR B 667       3.317 126.799  95.663  1.00  0.00           C  
ATOM    914  CE1 TYR B 667       1.550 128.255  97.228  1.00  0.00           C  
ATOM    915  CE2 TYR B 667       3.781 127.467  96.793  1.00  0.00           C  
ATOM    916  CZ  TYR B 667       2.892 128.189  97.573  1.00  0.00           C  
ATOM    917  OH  TYR B 667       3.346 128.819  98.709  1.00  0.00           O  
ATOM    918  N   MET B 668       3.490 126.800  92.005  1.00  0.00           N  
ATOM    919  CA  MET B 668       4.767 127.367  91.580  1.00  0.00           C  
ATOM    920  C   MET B 668       4.614 128.304  90.387  1.00  0.00           C  
ATOM    921  O   MET B 668       5.247 129.359  90.337  1.00  0.00           O  
ATOM    922  CB  MET B 668       5.769 126.265  91.223  1.00  0.00           C  
ATOM    923  CG  MET B 668       6.096 125.323  92.366  1.00  0.00           C  
ATOM    924  SD  MET B 668       6.565 126.169  93.889  1.00  0.00           S  
ATOM    925  CE  MET B 668       8.257 126.630  93.553  1.00  0.00           C  
ATOM    926  N   TRP B 669       3.793 127.922  89.413  1.00  0.00           N  
ATOM    927  CA  TRP B 669       3.604 128.776  88.247  1.00  0.00           C  
ATOM    928  C   TRP B 669       3.072 130.123  88.700  1.00  0.00           C  
ATOM    929  O   TRP B 669       3.466 131.175  88.181  1.00  0.00           O  
ATOM    930  CB  TRP B 669       2.634 128.142  87.254  1.00  0.00           C  
ATOM    931  CG  TRP B 669       3.316 127.282  86.275  1.00  0.00           C  
ATOM    932  CD1 TRP B 669       4.636 127.311  85.951  1.00  0.00           C  
ATOM    933  CD2 TRP B 669       2.709 126.323  85.409  1.00  0.00           C  
ATOM    934  NE1 TRP B 669       4.894 126.432  84.932  1.00  0.00           N  
ATOM    935  CE2 TRP B 669       3.726 125.812  84.576  1.00  0.00           C  
ATOM    936  CE3 TRP B 669       1.403 125.848  85.250  1.00  0.00           C  
ATOM    937  CZ2 TRP B 669       3.479 124.849  83.592  1.00  0.00           C  
ATOM    938  CZ3 TRP B 669       1.157 124.889  84.271  1.00  0.00           C  
ATOM    939  CH2 TRP B 669       2.192 124.402  83.456  1.00  0.00           C  
ATOM    940  N   SER B 670       2.180 130.076  89.683  1.00  0.00           N  
ATOM    941  CA  SER B 670       1.591 131.279  90.237  1.00  0.00           C  
ATOM    942  C   SER B 670       2.681 132.298  90.549  1.00  0.00           C  
ATOM    943  O   SER B 670       2.538 133.480  90.240  1.00  0.00           O  
ATOM    944  CB  SER B 670       0.830 130.944  91.512  1.00  0.00           C  
ATOM    945  OG  SER B 670       0.056 132.046  91.930  1.00  0.00           O  
ATOM    946  N   LYS B 671       3.776 131.840  91.144  1.00  0.00           N  
ATOM    947  CA  LYS B 671       4.857 132.745  91.485  1.00  0.00           C  
ATOM    948  C   LYS B 671       5.918 132.955  90.422  1.00  0.00           C  
ATOM    949  O   LYS B 671       6.684 133.910  90.507  1.00  0.00           O  
ATOM    950  CB  LYS B 671       5.514 132.323  92.801  1.00  0.00           C  
ATOM    951  CG  LYS B 671       5.628 130.834  93.022  1.00  0.00           C  
ATOM    952  CD  LYS B 671       6.084 130.518  94.453  1.00  0.00           C  
ATOM    953  CE  LYS B 671       5.062 131.005  95.476  1.00  0.00           C  
ATOM    954  NZ  LYS B 671       5.496 130.784  96.888  1.00  0.00           N  
ATOM    955  N   TRP B 672       5.967 132.098  89.407  1.00  0.00           N  
ATOM    956  CA  TRP B 672       6.980 132.276  88.368  1.00  0.00           C  
ATOM    957  C   TRP B 672       6.507 133.119  87.198  1.00  0.00           C  
ATOM    958  O   TRP B 672       7.229 133.984  86.714  1.00  0.00           O  
ATOM    959  CB  TRP B 672       7.457 130.930  87.828  1.00  0.00           C  
ATOM    960  CG  TRP B 672       8.159 130.080  88.829  1.00  0.00           C  
ATOM    961  CD1 TRP B 672       8.658 130.469  90.034  1.00  0.00           C  
ATOM    962  CD2 TRP B 672       8.455 128.690  88.701  1.00  0.00           C  
ATOM    963  NE1 TRP B 672       9.248 129.404  90.673  1.00  0.00           N  
ATOM    964  CE2 TRP B 672       9.137 128.298  89.876  1.00  0.00           C  
ATOM    965  CE3 TRP B 672       8.212 127.735  87.708  1.00  0.00           C  
ATOM    966  CZ2 TRP B 672       9.574 126.994  90.085  1.00  0.00           C  
ATOM    967  CZ3 TRP B 672       8.644 126.443  87.913  1.00  0.00           C  
ATOM    968  CH2 TRP B 672       9.319 126.081  89.093  1.00  0.00           C  
ATOM    969  N   ILE B 676       5.293 132.860  86.735  1.00  0.00           N  
ATOM    970  CA  ILE B 676       4.758 133.599  85.607  1.00  0.00           C  
ATOM    971  C   ILE B 676       4.324 135.003  86.037  1.00  0.00           C  
ATOM    972  O   ILE B 676       3.554 135.159  86.981  1.00  0.00           O  
ATOM    973  CB  ILE B 676       3.581 132.832  84.996  1.00  0.00           C  
ATOM    974  CG1 ILE B 676       4.043 131.418  84.641  1.00  0.00           C  
ATOM    975  CG2 ILE B 676       3.062 133.561  83.767  1.00  0.00           C  
ATOM    976  CD1 ILE B 676       2.934 130.499  84.198  1.00  0.00           C  
ATOM    977  N   ARG B 677       4.844 136.018  85.353  1.00  0.00           N  
ATOM    978  CA  ARG B 677       4.519 137.413  85.649  1.00  0.00           C  
ATOM    979  C   ARG B 677       4.152 138.203  84.391  1.00  0.00           C  
ATOM    980  O   ARG B 677       3.145 138.910  84.365  1.00  0.00           O  
ATOM    981  CB  ARG B 677       5.697 138.095  86.353  1.00  0.00           C  
ATOM    982  CG  ARG B 677       5.838 137.722  87.804  1.00  0.00           C  
ATOM    983  CD  ARG B 677       4.706 138.306  88.613  1.00  0.00           C  
ATOM    984  NE  ARG B 677       4.745 137.871  90.006  1.00  0.00           N  
ATOM    985  CZ  ARG B 677       4.305 136.693  90.438  1.00  0.00           C  
ATOM    986  NH1 ARG B 677       3.786 135.819  89.586  1.00  0.00           N  
ATOM    987  NH2 ARG B 677       4.386 136.389  91.727  1.00  0.00           N  
ATOM    988  N   SER B 678       4.981 138.092  83.358  1.00  0.00           N  
ATOM    989  CA  SER B 678       4.734 138.790  82.107  1.00  0.00           C  
ATOM    990  C   SER B 678       4.547 137.728  81.044  1.00  0.00           C  
ATOM    991  O   SER B 678       4.458 136.548  81.364  1.00  0.00           O  
ATOM    992  CB  SER B 678       5.921 139.693  81.740  1.00  0.00           C  
ATOM    993  OG  SER B 678       6.745 139.109  80.740  1.00  0.00           O  
ATOM    994  N   TRP B 681       4.493 138.142  79.783  1.00  0.00           N  
ATOM    995  CA  TRP B 681       4.314 137.206  78.686  1.00  0.00           C  
ATOM    996  C   TRP B 681       5.657 136.637  78.269  1.00  0.00           C  
ATOM    997  O   TRP B 681       5.726 135.775  77.397  1.00  0.00           O  
ATOM    998  CB  TRP B 681       3.667 137.908  77.504  1.00  0.00           C  
ATOM    999  CG  TRP B 681       4.452 139.077  77.055  1.00  0.00           C  
ATOM   1000  CD1 TRP B 681       4.503 140.304  77.645  1.00  0.00           C  
ATOM   1001  CD2 TRP B 681       5.371 139.115  75.961  1.00  0.00           C  
ATOM   1002  NE1 TRP B 681       5.405 141.108  76.989  1.00  0.00           N  
ATOM   1003  CE2 TRP B 681       5.953 140.402  75.950  1.00  0.00           C  
ATOM   1004  CE3 TRP B 681       5.763 138.184  74.989  1.00  0.00           C  
ATOM   1005  CZ2 TRP B 681       6.908 140.786  75.003  1.00  0.00           C  
ATOM   1006  CZ3 TRP B 681       6.714 138.567  74.044  1.00  0.00           C  
ATOM   1007  CH2 TRP B 681       7.275 139.859  74.061  1.00  0.00           C  
ATOM   1008  N   ARG B 683       6.722 137.141  78.887  1.00  0.00           N  
ATOM   1009  CA  ARG B 683       8.082 136.673  78.610  1.00  0.00           C  
ATOM   1010  C   ARG B 683       8.288 135.330  79.296  1.00  0.00           C  
ATOM   1011  O   ARG B 683       9.160 134.557  78.926  1.00  0.00           O  
ATOM   1012  CB  ARG B 683       9.119 137.652  79.164  1.00  0.00           C  
ATOM   1013  CG  ARG B 683       9.144 139.009  78.507  1.00  0.00           C  
ATOM   1014  CD  ARG B 683       9.837 138.966  77.158  1.00  0.00           C  
ATOM   1015  NE  ARG B 683       9.890 140.298  76.563  1.00  0.00           N  
ATOM   1016  CZ  ARG B 683      10.349 140.562  75.345  1.00  0.00           C  
ATOM   1017  NH1 ARG B 683      10.802 139.582  74.572  1.00  0.00           N  
ATOM   1018  NH2 ARG B 683      10.349 141.812  74.898  1.00  0.00           N  
ATOM   1019  N   ASP B 684       7.478 135.067  80.309  1.00  0.00           N  
ATOM   1020  CA  ASP B 684       7.572 133.829  81.062  1.00  0.00           C  
ATOM   1021  C   ASP B 684       6.758 132.725  80.423  1.00  0.00           C  
ATOM   1022  O   ASP B 684       6.482 131.712  81.067  1.00  0.00           O  
ATOM   1023  CB  ASP B 684       7.068 134.054  82.483  1.00  0.00           C  
ATOM   1024  CG  ASP B 684       7.796 135.173  83.177  1.00  0.00           C  
ATOM   1025  OD1 ASP B 684       7.325 135.635  84.242  1.00  0.00           O  
ATOM   1026  OD2 ASP B 684       8.850 135.587  82.650  1.00  0.00           O  
ATOM   1027  N   LEU B 685       6.368 132.915  79.164  1.00  0.00           N  
ATOM   1028  CA  LEU B 685       5.565 131.914  78.474  1.00  0.00           C  
ATOM   1029  C   LEU B 685       6.034 131.719  77.045  1.00  0.00           C  
ATOM   1030  O   LEU B 685       6.671 132.598  76.475  1.00  0.00           O  
ATOM   1031  CB  LEU B 685       4.092 132.327  78.472  1.00  0.00           C  
ATOM   1032  CG  LEU B 685       3.399 132.526  79.822  1.00  0.00           C  
ATOM   1033  CD1 LEU B 685       2.043 133.197  79.590  1.00  0.00           C  
ATOM   1034  CD2 LEU B 685       3.225 131.190  80.540  1.00  0.00           C  
ATOM   1035  N   PRO B 686       5.768 130.535  76.468  1.00  0.00           N  
ATOM   1036  CA  PRO B 686       5.060 129.446  77.149  1.00  0.00           C  
ATOM   1037  C   PRO B 686       5.953 128.745  78.173  1.00  0.00           C  
ATOM   1038  O   PRO B 686       7.174 128.894  78.173  1.00  0.00           O  
ATOM   1039  CB  PRO B 686       4.677 128.516  76.008  1.00  0.00           C  
ATOM   1040  CG  PRO B 686       5.822 128.684  75.066  1.00  0.00           C  
ATOM   1041  CD  PRO B 686       6.013 130.188  75.058  1.00  0.00           C  
ATOM   1042  N   GLN B 687       5.320 127.979  79.044  1.00  0.00           N  
ATOM   1043  CA  GLN B 687       6.009 127.230  80.075  1.00  0.00           C  
ATOM   1044  C   GLN B 687       5.901 125.768  79.607  1.00  0.00           C  
ATOM   1045  O   GLN B 687       4.810 125.191  79.643  1.00  0.00           O  
ATOM   1046  CB  GLN B 687       5.257 127.441  81.387  1.00  0.00           C  
ATOM   1047  CG  GLN B 687       5.994 127.014  82.621  1.00  0.00           C  
ATOM   1048  CD  GLN B 687       6.937 128.065  83.159  1.00  0.00           C  
ATOM   1049  OE1 GLN B 687       7.681 127.804  84.098  1.00  0.00           O  
ATOM   1050  NE2 GLN B 687       6.910 129.254  82.577  1.00  0.00           N  
ATOM   1051  N   LEU B 688       7.011 125.175  79.156  1.00  0.00           N  
ATOM   1052  CA  LEU B 688       6.999 123.792  78.649  1.00  0.00           C  
ATOM   1053  C   LEU B 688       7.739 122.824  79.571  1.00  0.00           C  
ATOM   1054  O   LEU B 688       8.941 122.597  79.409  1.00  0.00           O  
ATOM   1055  CB  LEU B 688       7.623 123.765  77.253  1.00  0.00           C  
ATOM   1056  CG  LEU B 688       6.987 124.778  76.292  1.00  0.00           C  
ATOM   1057  CD1 LEU B 688       7.690 124.727  74.956  1.00  0.00           C  
ATOM   1058  CD2 LEU B 688       5.499 124.463  76.127  1.00  0.00           C  
ATOM   1059  N   LEU B 689       7.013 122.235  80.517  1.00  0.00           N  
ATOM   1060  CA  LEU B 689       7.636 121.342  81.485  1.00  0.00           C  
ATOM   1061  C   LEU B 689       7.258 119.876  81.446  1.00  0.00           C  
ATOM   1062  O   LEU B 689       6.122 119.502  81.128  1.00  0.00           O  
ATOM   1063  CB  LEU B 689       7.367 121.846  82.894  1.00  0.00           C  
ATOM   1064  CG  LEU B 689       7.805 123.277  83.168  1.00  0.00           C  
ATOM   1065  CD1 LEU B 689       7.281 123.669  84.546  1.00  0.00           C  
ATOM   1066  CD2 LEU B 689       9.331 123.388  83.108  1.00  0.00           C  
ATOM   1067  N   ASN B 690       8.236 119.044  81.783  1.00  0.00           N  
ATOM   1068  CA  ASN B 690       8.018 117.612  81.847  1.00  0.00           C  
ATOM   1069  C   ASN B 690       8.704 117.067  83.084  1.00  0.00           C  
ATOM   1070  O   ASN B 690       9.738 117.583  83.515  1.00  0.00           O  
ATOM   1071  CB  ASN B 690       8.576 116.897  80.627  1.00  0.00           C  
ATOM   1072  CG  ASN B 690       8.349 115.412  80.703  1.00  0.00           C  
ATOM   1073  OD1 ASN B 690       7.203 114.945  80.687  1.00  0.00           O  
ATOM   1074  ND2 ASN B 690       9.431 114.654  80.823  1.00  0.00           N  
ATOM   1075  N   GLN B 691       8.130 116.018  83.651  1.00  0.00           N  
ATOM   1076  CA  GLN B 691       8.708 115.425  84.840  1.00  0.00           C  
ATOM   1077  C   GLN B 691       8.623 113.915  84.811  1.00  0.00           C  
ATOM   1078  O   GLN B 691       7.543 113.350  84.624  1.00  0.00           O  
ATOM   1079  CB  GLN B 691       7.992 115.960  86.070  1.00  0.00           C  
ATOM   1080  CG  GLN B 691       8.269 115.207  87.323  1.00  0.00           C  
ATOM   1081  CD  GLN B 691       7.677 115.902  88.516  1.00  0.00           C  
ATOM   1082  OE1 GLN B 691       8.144 116.966  88.911  1.00  0.00           O  
ATOM   1083  NE2 GLN B 691       6.632 115.316  89.093  1.00  0.00           N  
ATOM   1084  N   TRP B 692       9.769 113.263  84.969  1.00  0.00           N  
ATOM   1085  CA  TRP B 692       9.812 111.808  84.997  1.00  0.00           C  
ATOM   1086  C   TRP B 692       9.768 111.433  86.454  1.00  0.00           C  
ATOM   1087  O   TRP B 692      10.631 111.849  87.220  1.00  0.00           O  
ATOM   1088  CB  TRP B 692      11.110 111.273  84.390  1.00  0.00           C  
ATOM   1089  CG  TRP B 692      11.197 111.461  82.936  1.00  0.00           C  
ATOM   1090  CD1 TRP B 692      11.858 112.453  82.272  1.00  0.00           C  
ATOM   1091  CD2 TRP B 692      10.554 110.664  81.937  1.00  0.00           C  
ATOM   1092  NE1 TRP B 692      11.666 112.322  80.917  1.00  0.00           N  
ATOM   1093  CE2 TRP B 692      10.867 111.232  80.686  1.00  0.00           C  
ATOM   1094  CE3 TRP B 692       9.741 109.527  81.980  1.00  0.00           C  
ATOM   1095  CZ2 TRP B 692      10.394 110.698  79.486  1.00  0.00           C  
ATOM   1096  CZ3 TRP B 692       9.271 108.997  80.787  1.00  0.00           C  
ATOM   1097  CH2 TRP B 692       9.599 109.584  79.558  1.00  0.00           C  
ATOM   1098  N   GLY B 693       8.772 110.658  86.855  1.00  0.00           N  
ATOM   1099  CA  GLY B 693       8.718 110.268  88.247  1.00  0.00           C  
ATOM   1100  C   GLY B 693       7.662 109.239  88.565  1.00  0.00           C  
ATOM   1101  O   GLY B 693       7.093 108.603  87.673  1.00  0.00           O  
ATOM   1102  N   ASN B 695       7.391 109.098  89.855  1.00  0.00           N  
ATOM   1103  CA  ASN B 695       6.409 108.150  90.344  1.00  0.00           C  
ATOM   1104  C   ASN B 695       5.207 108.883  90.926  1.00  0.00           C  
ATOM   1105  O   ASN B 695       5.299 110.045  91.319  1.00  0.00           O  
ATOM   1106  CB  ASN B 695       7.051 107.285  91.425  1.00  0.00           C  
ATOM   1107  CG  ASN B 695       7.533 108.102  92.614  1.00  0.00           C  
ATOM   1108  OD1 ASN B 695       7.752 109.313  92.500  1.00  0.00           O  
ATOM   1109  ND2 ASN B 695       7.710 107.443  93.761  1.00  0.00           N  
ATOM   1110  N   VAL B 696       4.077 108.193  90.977  1.00  0.00           N  
ATOM   1111  CA  VAL B 696       2.855 108.751  91.538  1.00  0.00           C  
ATOM   1112  C   VAL B 696       2.086 107.612  92.172  1.00  0.00           C  
ATOM   1113  O   VAL B 696       2.192 106.467  91.731  1.00  0.00           O  
ATOM   1114  CB  VAL B 696       1.967 109.403  90.466  1.00  0.00           C  
ATOM   1115  CG1 VAL B 696       2.525 110.752  90.078  1.00  0.00           C  
ATOM   1116  CG2 VAL B 696       1.896 108.507  89.257  1.00  0.00           C  
ATOM   1117  N   VAL B 697       1.327 107.928  93.217  1.00  0.00           N  
ATOM   1118  CA  VAL B 697       0.530 106.930  93.906  1.00  0.00           C  
ATOM   1119  C   VAL B 697      -0.958 107.185  93.734  1.00  0.00           C  
ATOM   1120  O   VAL B 697      -1.411 108.327  93.761  1.00  0.00           O  
ATOM   1121  CB  VAL B 697       0.842 106.913  95.409  1.00  0.00           C  
ATOM   1122  CG1 VAL B 697      -0.132 105.980  96.133  1.00  0.00           C  
ATOM   1123  CG2 VAL B 697       2.276 106.465  95.630  1.00  0.00           C  
ATOM   1124  N   ARG B 698      -1.706 106.107  93.543  1.00  0.00           N  
ATOM   1125  CA  ARG B 698      -3.161 106.160  93.398  1.00  0.00           C  
ATOM   1126  C   ARG B 698      -3.709 104.854  93.953  1.00  0.00           C  
ATOM   1127  O   ARG B 698      -3.616 103.798  93.326  1.00  0.00           O  
ATOM   1128  CB  ARG B 698      -3.579 106.331  91.936  1.00  0.00           C  
ATOM   1129  CG  ARG B 698      -3.183 107.672  91.343  1.00  0.00           C  
ATOM   1130  CD  ARG B 698      -3.808 107.884  89.980  1.00  0.00           C  
ATOM   1131  NE  ARG B 698      -3.181 108.994  89.270  1.00  0.00           N  
ATOM   1132  CZ  ARG B 698      -3.562 109.431  88.074  1.00  0.00           C  
ATOM   1133  NH1 ARG B 698      -4.575 108.853  87.449  1.00  0.00           N  
ATOM   1134  NH2 ARG B 698      -2.920 110.440  87.498  1.00  0.00           N  
ATOM   1135  N   TRP B 699      -4.254 104.930  95.159  1.00  0.00           N  
ATOM   1136  CA  TRP B 699      -4.798 103.756  95.815  1.00  0.00           C  
ATOM   1137  C   TRP B 699      -6.061 103.335  95.094  1.00  0.00           C  
ATOM   1138  O   TRP B 699      -7.160 103.762  95.447  1.00  0.00           O  
ATOM   1139  CB  TRP B 699      -5.108 104.082  97.274  1.00  0.00           C  
ATOM   1140  CG  TRP B 699      -4.747 102.987  98.207  1.00  0.00           C  
ATOM   1141  CD1 TRP B 699      -5.599 102.181  98.898  1.00  0.00           C  
ATOM   1142  CD2 TRP B 699      -3.427 102.567  98.546  1.00  0.00           C  
ATOM   1143  NE1 TRP B 699      -4.890 101.281  99.651  1.00  0.00           N  
ATOM   1144  CE2 TRP B 699      -3.551 101.498  99.455  1.00  0.00           C  
ATOM   1145  CE3 TRP B 699      -2.148 102.992  98.170  1.00  0.00           C  
ATOM   1146  CZ2 TRP B 699      -2.441 100.844 100.000  1.00  0.00           C  
ATOM   1147  CZ3 TRP B 699      -1.042 102.344  98.709  1.00  0.00           C  
ATOM   1148  CH2 TRP B 699      -1.197 101.282  99.616  1.00  0.00           C  
ATOM   1149  N   GLU B 700      -5.910 102.501  94.075  1.00  0.00           N  
ATOM   1150  CA  GLU B 700      -7.064 102.055  93.314  1.00  0.00           C  
ATOM   1151  C   GLU B 700      -7.407 100.618  93.646  1.00  0.00           C  
ATOM   1152  O   GLU B 700      -6.525  99.813  93.941  1.00  0.00           O  
ATOM   1153  CB  GLU B 700      -6.792 102.177  91.816  1.00  0.00           C  
ATOM   1154  CG  GLU B 700      -6.363 103.564  91.378  1.00  0.00           C  
ATOM   1155  CD  GLU B 700      -6.123 103.654  89.882  1.00  0.00           C  
ATOM   1156  OE1 GLU B 700      -5.600 104.691  89.414  1.00  0.00           O  
ATOM   1157  OE2 GLU B 700      -6.464 102.686  89.171  1.00  0.00           O  
ATOM   1158  N   MET B 703      -8.698 100.311  93.609  1.00  0.00           N  
ATOM   1159  CA  MET B 703      -9.179  98.965  93.880  1.00  0.00           C  
ATOM   1160  C   MET B 703      -9.005  98.208  92.571  1.00  0.00           C  
ATOM   1161  O   MET B 703      -9.048  98.812  91.496  1.00  0.00           O  
ATOM   1162  CB  MET B 703     -10.656  99.008  94.280  1.00  0.00           C  
ATOM   1163  CG  MET B 703     -11.557  99.732  93.262  1.00  0.00           C  
ATOM   1164  SD  MET B 703     -12.339 101.276  93.884  1.00  0.00           S  
ATOM   1165  CE  MET B 703     -11.034 102.543  93.492  1.00  0.00           C  
ATOM   1166  N   ARG B 711      -8.808  96.897  92.649  1.00  0.00           N  
ATOM   1167  CA  ARG B 711      -8.613  96.095  91.440  1.00  0.00           C  
ATOM   1168  C   ARG B 711      -7.392  96.601  90.673  1.00  0.00           C  
ATOM   1169  O   ARG B 711      -7.456  97.615  89.977  1.00  0.00           O  
ATOM   1170  CB  ARG B 711      -9.862  96.151  90.543  1.00  0.00           C  
ATOM   1171  CG  ARG B 711     -11.025  95.290  91.046  1.00  0.00           C  
ATOM   1172  CD  ARG B 711     -12.278  95.387  90.163  1.00  0.00           C  
ATOM   1173  NE  ARG B 711     -12.985  96.662  90.314  1.00  0.00           N  
ATOM   1174  CZ  ARG B 711     -12.674  97.789  89.671  1.00  0.00           C  
ATOM   1175  NH1 ARG B 711     -11.658  97.815  88.810  1.00  0.00           N  
ATOM   1176  NH2 ARG B 711     -13.376  98.897  89.895  1.00  0.00           N  
ATOM   1177  N   THR B 712      -6.282  95.883  90.810  1.00  0.00           N  
ATOM   1178  CA  THR B 712      -5.037  96.249  90.155  1.00  0.00           C  
ATOM   1179  C   THR B 712      -4.495  95.125  89.276  1.00  0.00           C  
ATOM   1180  O   THR B 712      -4.819  93.959  89.476  1.00  0.00           O  
ATOM   1181  CB  THR B 712      -3.965  96.593  91.198  1.00  0.00           C  
ATOM   1182  OG1 THR B 712      -3.818  95.491  92.099  1.00  0.00           O  
ATOM   1183  CG2 THR B 712      -4.354  97.835  91.990  1.00  0.00           C  
ATOM   1184  N   ARG B 713      -3.670  95.494  88.300  1.00  0.00           N  
ATOM   1185  CA  ARG B 713      -3.036  94.547  87.381  1.00  0.00           C  
ATOM   1186  C   ARG B 713      -1.639  95.075  87.110  1.00  0.00           C  
ATOM   1187  O   ARG B 713      -1.451  96.277  86.940  1.00  0.00           O  
ATOM   1188  CB  ARG B 713      -3.779  94.470  86.041  1.00  0.00           C  
ATOM   1189  CG  ARG B 713      -5.036  93.617  86.025  1.00  0.00           C  
ATOM   1190  CD  ARG B 713      -5.394  93.246  84.586  1.00  0.00           C  
ATOM   1191  NE  ARG B 713      -6.579  92.396  84.483  1.00  0.00           N  
ATOM   1192  CZ  ARG B 713      -7.826  92.809  84.706  1.00  0.00           C  
ATOM   1193  NH1 ARG B 713      -8.063  94.070  85.049  1.00  0.00           N  
ATOM   1194  NH2 ARG B 713      -8.842  91.960  84.578  1.00  0.00           N  
ATOM   1195  N   PRO B 714      -0.638  94.191  87.062  1.00  0.00           N  
ATOM   1196  CA  PRO B 714       0.733  94.640  86.799  1.00  0.00           C  
ATOM   1197  C   PRO B 714       0.805  95.550  85.580  1.00  0.00           C  
ATOM   1198  O   PRO B 714       0.267  95.228  84.522  1.00  0.00           O  
ATOM   1199  CB  PRO B 714       1.481  93.336  86.593  1.00  0.00           C  
ATOM   1200  CG  PRO B 714       0.796  92.446  87.582  1.00  0.00           C  
ATOM   1201  CD  PRO B 714      -0.671  92.747  87.343  1.00  0.00           C  
ATOM   1202  N   PHE B 715       1.469  96.689  85.756  1.00  0.00           N  
ATOM   1203  CA  PHE B 715       1.649  97.703  84.715  1.00  0.00           C  
ATOM   1204  C   PHE B 715       0.406  98.508  84.340  1.00  0.00           C  
ATOM   1205  O   PHE B 715       0.437  99.736  84.361  1.00  0.00           O  
ATOM   1206  CB  PHE B 715       2.246  97.080  83.459  1.00  0.00           C  
ATOM   1207  CG  PHE B 715       3.642  96.603  83.646  1.00  0.00           C  
ATOM   1208  CD1 PHE B 715       3.946  95.250  83.561  1.00  0.00           C  
ATOM   1209  CD2 PHE B 715       4.660  97.503  83.931  1.00  0.00           C  
ATOM   1210  CE1 PHE B 715       5.249  94.800  83.760  1.00  0.00           C  
ATOM   1211  CE2 PHE B 715       5.969  97.060  84.132  1.00  0.00           C  
ATOM   1212  CZ  PHE B 715       6.260  95.708  84.047  1.00  0.00           C  
ATOM   1213  N   LEU B 716      -0.685  97.831  84.004  1.00  0.00           N  
ATOM   1214  CA  LEU B 716      -1.911  98.525  83.618  1.00  0.00           C  
ATOM   1215  C   LEU B 716      -2.507  99.390  84.718  1.00  0.00           C  
ATOM   1216  O   LEU B 716      -2.999 100.492  84.456  1.00  0.00           O  
ATOM   1217  CB  LEU B 716      -2.962  97.520  83.161  1.00  0.00           C  
ATOM   1218  CG  LEU B 716      -2.865  96.929  81.752  1.00  0.00           C  
ATOM   1219  CD1 LEU B 716      -1.419  96.730  81.310  1.00  0.00           C  
ATOM   1220  CD2 LEU B 716      -3.619  95.603  81.764  1.00  0.00           C  
ATOM   1221  N   ARG B 718      -2.460  98.897  85.949  1.00  0.00           N  
ATOM   1222  CA  ARG B 718      -3.035  99.629  87.067  1.00  0.00           C  
ATOM   1223  C   ARG B 718      -2.389  99.238  88.399  1.00  0.00           C  
ATOM   1224  O   ARG B 718      -2.808  98.278  89.044  1.00  0.00           O  
ATOM   1225  CB  ARG B 718      -4.544  99.360  87.096  1.00  0.00           C  
ATOM   1226  CG  ARG B 718      -5.307  99.942  88.266  1.00  0.00           C  
ATOM   1227  CD  ARG B 718      -6.797  99.895  87.972  1.00  0.00           C  
ATOM   1228  NE  ARG B 718      -7.096 100.658  86.763  1.00  0.00           N  
ATOM   1229  CZ  ARG B 718      -8.247 100.603  86.098  1.00  0.00           C  
ATOM   1230  NH1 ARG B 718      -9.226  99.812  86.525  1.00  0.00           N  
ATOM   1231  NH2 ARG B 718      -8.417 101.336  85.000  1.00  0.00           N  
ATOM   1232  N   THR B 723      -1.378  99.994  88.813  1.00  0.00           N  
ATOM   1233  CA  THR B 723      -0.680  99.708  90.056  1.00  0.00           C  
ATOM   1234  C   THR B 723      -0.772 100.866  91.053  1.00  0.00           C  
ATOM   1235  O   THR B 723      -0.842 102.024  90.647  1.00  0.00           O  
ATOM   1236  CB  THR B 723       0.796  99.407  89.763  1.00  0.00           C  
ATOM   1237  OG1 THR B 723       1.329 100.440  88.921  1.00  0.00           O  
ATOM   1238  CG2 THR B 723       0.943  98.066  89.053  1.00  0.00           C  
ATOM   1239  N   SER B 724      -0.773 100.540  92.349  1.00  0.00           N  
ATOM   1240  CA  SER B 724      -0.853 101.526  93.442  1.00  0.00           C  
ATOM   1241  C   SER B 724       0.126 102.660  93.230  1.00  0.00           C  
ATOM   1242  O   SER B 724      -0.212 103.834  93.402  1.00  0.00           O  
ATOM   1243  CB  SER B 724      -0.547 100.869  94.785  1.00  0.00           C  
ATOM   1244  OG  SER B 724      -1.638 100.095  95.240  1.00  0.00           O  
ATOM   1245  N   GLU B 725       1.361 102.295  92.908  1.00  0.00           N  
ATOM   1246  CA  GLU B 725       2.387 103.274  92.610  1.00  0.00           C  
ATOM   1247  C   GLU B 725       2.796 102.940  91.192  1.00  0.00           C  
ATOM   1248  O   GLU B 725       2.761 101.776  90.809  1.00  0.00           O  
ATOM   1249  CB  GLU B 725       3.605 103.125  93.521  1.00  0.00           C  
ATOM   1250  CG  GLU B 725       4.803 103.918  92.999  1.00  0.00           C  
ATOM   1251  CD  GLU B 725       6.121 103.564  93.664  1.00  0.00           C  
ATOM   1252  OE1 GLU B 725       6.375 102.362  93.899  1.00  0.00           O  
ATOM   1253  OE2 GLU B 725       6.917 104.493  93.928  1.00  0.00           O  
ATOM   1254  N   PHE B 726       3.158 103.941  90.402  1.00  0.00           N  
ATOM   1255  CA  PHE B 726       3.589 103.660  89.043  1.00  0.00           C  
ATOM   1256  C   PHE B 726       4.458 104.762  88.493  1.00  0.00           C  
ATOM   1257  O   PHE B 726       4.342 105.916  88.890  1.00  0.00           O  
ATOM   1258  CB  PHE B 726       2.389 103.426  88.131  1.00  0.00           C  
ATOM   1259  CG  PHE B 726       1.473 104.609  88.006  1.00  0.00           C  
ATOM   1260  CD1 PHE B 726       1.608 105.499  86.945  1.00  0.00           C  
ATOM   1261  CD2 PHE B 726       0.449 104.817  88.933  1.00  0.00           C  
ATOM   1262  CE1 PHE B 726       0.731 106.583  86.805  1.00  0.00           C  
ATOM   1263  CE2 PHE B 726      -0.431 105.893  88.805  1.00  0.00           C  
ATOM   1264  CZ  PHE B 726      -0.291 106.777  87.738  1.00  0.00           C  
ATOM   1265  N   LEU B 728       5.360 104.389  87.599  1.00  0.00           N  
ATOM   1266  CA  LEU B 728       6.249 105.350  86.992  1.00  0.00           C  
ATOM   1267  C   LEU B 728       5.590 105.875  85.742  1.00  0.00           C  
ATOM   1268  O   LEU B 728       4.858 105.155  85.057  1.00  0.00           O  
ATOM   1269  CB  LEU B 728       7.560 104.689  86.609  1.00  0.00           C  
ATOM   1270  CG  LEU B 728       8.419 104.220  87.766  1.00  0.00           C  
ATOM   1271  CD1 LEU B 728       9.707 103.632  87.216  1.00  0.00           C  
ATOM   1272  CD2 LEU B 728       8.700 105.394  88.694  1.00  0.00           C  
ATOM   1273  N   TRP B 730       5.847 107.138  85.444  1.00  0.00           N  
ATOM   1274  CA  TRP B 730       5.288 107.734  84.256  1.00  0.00           C  
ATOM   1275  C   TRP B 730       6.045 108.999  83.961  1.00  0.00           C  
ATOM   1276  O   TRP B 730       7.056 109.310  84.589  1.00  0.00           O  
ATOM   1277  CB  TRP B 730       3.810 108.070  84.471  1.00  0.00           C  
ATOM   1278  CG  TRP B 730       3.562 109.266  85.348  1.00  0.00           C  
ATOM   1279  CD1 TRP B 730       4.473 109.921  86.128  1.00  0.00           C  
ATOM   1280  CD2 TRP B 730       2.308 109.916  85.575  1.00  0.00           C  
ATOM   1281  NE1 TRP B 730       3.865 110.934  86.824  1.00  0.00           N  
ATOM   1282  CE2 TRP B 730       2.536 110.953  86.507  1.00  0.00           C  
ATOM   1283  CE3 TRP B 730       1.010 109.722  85.084  1.00  0.00           C  
ATOM   1284  CZ2 TRP B 730       1.517 111.789  86.957  1.00  0.00           C  
ATOM   1285  CZ3 TRP B 730      -0.008 110.559  85.534  1.00  0.00           C  
ATOM   1286  CH2 TRP B 730       0.253 111.578  86.462  1.00  0.00           C  
ATOM   1287  N   GLN B 731       5.525 109.734  83.001  1.00  0.00           N  
ATOM   1288  CA  GLN B 731       6.082 111.002  82.616  1.00  0.00           C  
ATOM   1289  C   GLN B 731       4.843 111.892  82.635  1.00  0.00           C  
ATOM   1290  O   GLN B 731       3.808 111.504  82.104  1.00  0.00           O  
ATOM   1291  CB  GLN B 731       6.689 110.866  81.217  1.00  0.00           C  
ATOM   1292  CG  GLN B 731       6.449 112.008  80.254  1.00  0.00           C  
ATOM   1293  CD  GLN B 731       5.054 112.006  79.680  1.00  0.00           C  
ATOM   1294  OE1 GLN B 731       4.569 110.992  79.184  1.00  0.00           O  
ATOM   1295  NE2 GLN B 731       4.397 113.149  79.746  1.00  0.00           N  
ATOM   1296  N   GLU B 732       4.906 113.038  83.305  1.00  0.00           N  
ATOM   1297  CA  GLU B 732       3.755 113.936  83.315  1.00  0.00           C  
ATOM   1298  C   GLU B 732       4.182 115.313  82.813  1.00  0.00           C  
ATOM   1299  O   GLU B 732       5.034 115.974  83.410  1.00  0.00           O  
ATOM   1300  CB  GLU B 732       3.117 114.024  84.712  1.00  0.00           C  
ATOM   1301  CG  GLU B 732       3.964 114.632  85.798  1.00  0.00           C  
ATOM   1302  CD  GLU B 732       3.202 114.787  87.112  1.00  0.00           C  
ATOM   1303  OE1 GLU B 732       2.096 115.369  87.094  1.00  0.00           O  
ATOM   1304  OE2 GLU B 732       3.709 114.335  88.165  1.00  0.00           O  
ATOM   1305  N   GLY B 733       3.612 115.710  81.677  1.00  0.00           N  
ATOM   1306  CA  GLY B 733       3.924 116.995  81.074  1.00  0.00           C  
ATOM   1307  C   GLY B 733       2.935 118.063  81.490  1.00  0.00           C  
ATOM   1308  O   GLY B 733       1.733 117.817  81.614  1.00  0.00           O  
ATOM   1309  N   HIS B 734       3.453 119.259  81.717  1.00  0.00           N  
ATOM   1310  CA  HIS B 734       2.639 120.391  82.128  1.00  0.00           C  
ATOM   1311  C   HIS B 734       3.087 121.629  81.385  1.00  0.00           C  
ATOM   1312  O   HIS B 734       4.266 121.990  81.412  1.00  0.00           O  
ATOM   1313  CB  HIS B 734       2.785 120.615  83.627  1.00  0.00           C  
ATOM   1314  CG  HIS B 734       2.208 119.513  84.451  1.00  0.00           C  
ATOM   1315  ND1 HIS B 734       0.899 119.517  84.885  1.00  0.00           N  
ATOM   1316  CD2 HIS B 734       2.746 118.348  84.884  1.00  0.00           C  
ATOM   1317  CE1 HIS B 734       0.655 118.403  85.553  1.00  0.00           C  
ATOM   1318  NE2 HIS B 734       1.759 117.678  85.568  1.00  0.00           N  
ATOM   1319  N   THR B 735       2.151 122.275  80.707  1.00  0.00           N  
ATOM   1320  CA  THR B 735       2.491 123.487  79.977  1.00  0.00           C  
ATOM   1321  C   THR B 735       1.515 124.596  80.315  1.00  0.00           C  
ATOM   1322  O   THR B 735       0.370 124.340  80.711  1.00  0.00           O  
ATOM   1323  CB  THR B 735       2.452 123.272  78.447  1.00  0.00           C  
ATOM   1324  OG1 THR B 735       1.089 123.190  78.007  1.00  0.00           O  
ATOM   1325  CG2 THR B 735       3.172 121.996  78.076  1.00  0.00           C  
ATOM   1326  N   ALA B 736       1.981 125.827  80.159  1.00  0.00           N  
ATOM   1327  CA  ALA B 736       1.159 126.998  80.411  1.00  0.00           C  
ATOM   1328  C   ALA B 736       1.323 127.888  79.191  1.00  0.00           C  
ATOM   1329  O   ALA B 736       2.444 128.120  78.724  1.00  0.00           O  
ATOM   1330  CB  ALA B 736       1.626 127.720  81.665  1.00  0.00           C  
ATOM   1331  N   HIS B 737       0.205 128.378  78.671  1.00  0.00           N  
ATOM   1332  CA  HIS B 737       0.237 129.228  77.490  1.00  0.00           C  
ATOM   1333  C   HIS B 737      -0.531 130.530  77.660  1.00  0.00           C  
ATOM   1334  O   HIS B 737      -1.414 130.646  78.518  1.00  0.00           O  
ATOM   1335  CB  HIS B 737      -0.334 128.463  76.303  1.00  0.00           C  
ATOM   1336  CG  HIS B 737       0.307 127.132  76.086  1.00  0.00           C  
ATOM   1337  ND1 HIS B 737       1.398 126.957  75.264  1.00  0.00           N  
ATOM   1338  CD2 HIS B 737       0.020 125.911  76.600  1.00  0.00           C  
ATOM   1339  CE1 HIS B 737       1.752 125.685  75.274  1.00  0.00           C  
ATOM   1340  NE2 HIS B 737       0.932 125.029  76.078  1.00  0.00           N  
ATOM   1341  N   ALA B 738      -0.188 131.501  76.818  1.00  0.00           N  
ATOM   1342  CA  ALA B 738      -0.844 132.800  76.833  1.00  0.00           C  
ATOM   1343  C   ALA B 738      -2.207 132.728  76.146  1.00  0.00           C  
ATOM   1344  O   ALA B 738      -3.151 133.401  76.556  1.00  0.00           O  
ATOM   1345  CB  ALA B 738       0.026 133.831  76.143  1.00  0.00           C  
ATOM   1346  N   THR B 739      -2.315 131.900  75.112  1.00  0.00           N  
ATOM   1347  CA  THR B 739      -3.571 131.782  74.381  1.00  0.00           C  
ATOM   1348  C   THR B 739      -4.180 130.381  74.380  1.00  0.00           C  
ATOM   1349  O   THR B 739      -3.477 129.380  74.473  1.00  0.00           O  
ATOM   1350  CB  THR B 739      -3.387 132.228  72.917  1.00  0.00           C  
ATOM   1351  OG1 THR B 739      -2.576 131.275  72.223  1.00  0.00           O  
ATOM   1352  CG2 THR B 739      -2.703 133.581  72.860  1.00  0.00           C  
ATOM   1353  N   ARG B 741      -5.503 130.331  74.280  1.00  0.00           N  
ATOM   1354  CA  ARG B 741      -6.250 129.080  74.237  1.00  0.00           C  
ATOM   1355  C   ARG B 741      -5.841 128.291  72.992  1.00  0.00           C  
ATOM   1356  O   ARG B 741      -5.837 127.062  72.998  1.00  0.00           O  
ATOM   1357  CB  ARG B 741      -7.746 129.394  74.184  1.00  0.00           C  
ATOM   1358  CG  ARG B 741      -8.672 128.230  73.893  1.00  0.00           C  
ATOM   1359  CD  ARG B 741     -10.077 128.763  73.582  1.00  0.00           C  
ATOM   1360  NE  ARG B 741     -11.086 127.708  73.494  1.00  0.00           N  
ATOM   1361  CZ  ARG B 741     -11.603 127.073  74.545  1.00  0.00           C  
ATOM   1362  NH1 ARG B 741     -11.211 127.387  75.775  1.00  0.00           N  
ATOM   1363  NH2 ARG B 741     -12.508 126.114  74.367  1.00  0.00           N  
ATOM   1364  N   GLU B 742      -5.497 129.000  71.923  1.00  0.00           N  
ATOM   1365  CA  GLU B 742      -5.096 128.346  70.687  1.00  0.00           C  
ATOM   1366  C   GLU B 742      -3.775 127.600  70.844  1.00  0.00           C  
ATOM   1367  O   GLU B 742      -3.671 126.426  70.482  1.00  0.00           O  
ATOM   1368  CB  GLU B 742      -4.961 129.366  69.560  1.00  0.00           C  
ATOM   1369  CG  GLU B 742      -4.416 128.768  68.268  1.00  0.00           C  
ATOM   1370  CD  GLU B 742      -3.892 129.820  67.308  1.00  0.00           C  
ATOM   1371  OE1 GLU B 742      -4.707 130.617  66.789  1.00  0.00           O  
ATOM   1372  OE2 GLU B 742      -2.660 129.852  67.080  1.00  0.00           O  
ATOM   1373  N   GLU B 743      -2.764 128.282  71.374  1.00  0.00           N  
ATOM   1374  CA  GLU B 743      -1.455 127.666  71.568  1.00  0.00           C  
ATOM   1375  C   GLU B 743      -1.549 126.437  72.484  1.00  0.00           C  
ATOM   1376  O   GLU B 743      -0.877 125.424  72.264  1.00  0.00           O  
ATOM   1377  CB  GLU B 743      -0.481 128.679  72.169  1.00  0.00           C  
ATOM   1378  CG  GLU B 743       0.973 128.246  72.072  1.00  0.00           C  
ATOM   1379  CD  GLU B 743       1.926 129.163  72.820  1.00  0.00           C  
ATOM   1380  OE1 GLU B 743       1.915 129.149  74.072  1.00  0.00           O  
ATOM   1381  OE2 GLU B 743       2.688 129.897  72.153  1.00  0.00           O  
ATOM   1382  N   ALA B 786      -2.390 126.532  73.510  1.00  0.00           N  
ATOM   1383  CA  ALA B 786      -2.575 125.440  74.449  1.00  0.00           C  
ATOM   1384  C   ALA B 786      -3.205 124.223  73.782  1.00  0.00           C  
ATOM   1385  O   ALA B 786      -2.830 123.081  74.063  1.00  0.00           O  
ATOM   1386  CB  ALA B 786      -3.440 125.898  75.595  1.00  0.00           C  
ATOM   1387  N   GLU B 787      -4.168 124.465  72.901  1.00  0.00           N  
ATOM   1388  CA  GLU B 787      -4.831 123.365  72.228  1.00  0.00           C  
ATOM   1389  C   GLU B 787      -3.919 122.710  71.203  1.00  0.00           C  
ATOM   1390  O   GLU B 787      -4.006 121.506  70.961  1.00  0.00           O  
ATOM   1391  CB  GLU B 787      -6.130 123.844  71.589  1.00  0.00           C  
ATOM   1392  CG  GLU B 787      -7.090 124.404  72.616  1.00  0.00           C  
ATOM   1393  CD  GLU B 787      -8.533 124.392  72.161  1.00  0.00           C  
ATOM   1394  OE1 GLU B 787      -9.137 123.296  72.126  1.00  0.00           O  
ATOM   1395  OE2 GLU B 787      -9.064 125.478  71.839  1.00  0.00           O  
ATOM   1396  N   GLU B 788      -3.029 123.489  70.607  1.00  0.00           N  
ATOM   1397  CA  GLU B 788      -2.111 122.913  69.641  1.00  0.00           C  
ATOM   1398  C   GLU B 788      -1.144 122.023  70.414  1.00  0.00           C  
ATOM   1399  O   GLU B 788      -0.764 120.947  69.958  1.00  0.00           O  
ATOM   1400  CB  GLU B 788      -1.375 124.020  68.892  1.00  0.00           C  
ATOM   1401  CG  GLU B 788      -2.345 124.937  68.173  1.00  0.00           C  
ATOM   1402  CD  GLU B 788      -1.679 126.120  67.516  1.00  0.00           C  
ATOM   1403  OE1 GLU B 788      -1.060 126.936  68.232  1.00  0.00           O  
ATOM   1404  OE2 GLU B 788      -1.780 126.239  66.278  1.00  0.00           O  
ATOM   1405  N   GLU B 789      -0.772 122.467  71.607  1.00  0.00           N  
ATOM   1406  CA  GLU B 789       0.127 121.698  72.453  1.00  0.00           C  
ATOM   1407  C   GLU B 789      -0.525 120.363  72.792  1.00  0.00           C  
ATOM   1408  O   GLU B 789       0.110 119.310  72.660  1.00  0.00           O  
ATOM   1409  CB  GLU B 789       0.425 122.469  73.740  1.00  0.00           C  
ATOM   1410  CG  GLU B 789       1.277 121.723  74.753  1.00  0.00           C  
ATOM   1411  CD  GLU B 789       2.727 121.544  74.318  1.00  0.00           C  
ATOM   1412  OE1 GLU B 789       3.522 121.039  75.138  1.00  0.00           O  
ATOM   1413  OE2 GLU B 789       3.077 121.897  73.169  1.00  0.00           O  
ATOM   1414  N   VAL B 790      -1.789 120.414  73.224  1.00  0.00           N  
ATOM   1415  CA  VAL B 790      -2.535 119.209  73.580  1.00  0.00           C  
ATOM   1416  C   VAL B 790      -2.474 118.183  72.453  1.00  0.00           C  
ATOM   1417  O   VAL B 790      -2.355 116.986  72.703  1.00  0.00           O  
ATOM   1418  CB  VAL B 790      -4.032 119.520  73.885  1.00  0.00           C  
ATOM   1419  CG1 VAL B 790      -4.808 118.227  74.135  1.00  0.00           C  
ATOM   1420  CG2 VAL B 790      -4.145 120.421  75.102  1.00  0.00           C  
ATOM   1421  N   ARG B 791      -2.551 118.643  71.210  1.00  0.00           N  
ATOM   1422  CA  ARG B 791      -2.502 117.720  70.088  1.00  0.00           C  
ATOM   1423  C   ARG B 791      -1.094 117.282  69.782  1.00  0.00           C  
ATOM   1424  O   ARG B 791      -0.839 116.109  69.539  1.00  0.00           O  
ATOM   1425  CB  ARG B 791      -3.109 118.355  68.848  1.00  0.00           C  
ATOM   1426  CG  ARG B 791      -4.614 118.437  68.898  1.00  0.00           C  
ATOM   1427  CD  ARG B 791      -5.232 117.073  69.183  1.00  0.00           C  
ATOM   1428  NE  ARG B 791      -6.404 116.842  68.343  1.00  0.00           N  
ATOM   1429  CZ  ARG B 791      -6.350 116.576  67.041  1.00  0.00           C  
ATOM   1430  NH1 ARG B 791      -5.179 116.496  66.425  1.00  0.00           N  
ATOM   1431  NH2 ARG B 791      -7.468 116.414  66.349  1.00  0.00           N  
ATOM   1432  N   ARG B 792      -0.175 118.235  69.797  1.00  0.00           N  
ATOM   1433  CA  ARG B 792       1.215 117.938  69.514  1.00  0.00           C  
ATOM   1434  C   ARG B 792       1.710 116.769  70.361  1.00  0.00           C  
ATOM   1435  O   ARG B 792       2.439 115.904  69.872  1.00  0.00           O  
ATOM   1436  CB  ARG B 792       2.084 119.169  69.781  1.00  0.00           C  
ATOM   1437  CG  ARG B 792       3.562 118.899  69.579  1.00  0.00           C  
ATOM   1438  CD  ARG B 792       4.434 120.098  69.887  1.00  0.00           C  
ATOM   1439  NE  ARG B 792       4.237 121.196  68.942  1.00  0.00           N  
ATOM   1440  CZ  ARG B 792       3.393 122.205  69.127  1.00  0.00           C  
ATOM   1441  NH1 ARG B 792       2.658 122.267  70.230  1.00  0.00           N  
ATOM   1442  NH2 ARG B 792       3.287 123.151  68.205  1.00  0.00           N  
ATOM   1443  N   MET B 793       1.315 116.744  71.632  1.00  0.00           N  
ATOM   1444  CA  MET B 793       1.747 115.678  72.519  1.00  0.00           C  
ATOM   1445  C   MET B 793       1.045 114.351  72.242  1.00  0.00           C  
ATOM   1446  O   MET B 793       1.694 113.300  72.219  1.00  0.00           O  
ATOM   1447  CB  MET B 793       1.552 116.081  73.988  1.00  0.00           C  
ATOM   1448  CG  MET B 793       2.339 117.313  74.404  1.00  0.00           C  
ATOM   1449  SD  MET B 793       3.913 117.511  73.535  1.00  0.00           S  
ATOM   1450  CE  MET B 793       5.020 116.643  74.598  1.00  0.00           C  
ATOM   1451  N   LEU B 794      -0.270 114.382  72.032  1.00  0.00           N  
ATOM   1452  CA  LEU B 794      -0.993 113.146  71.756  1.00  0.00           C  
ATOM   1453  C   LEU B 794      -0.410 112.520  70.499  1.00  0.00           C  
ATOM   1454  O   LEU B 794      -0.436 111.312  70.324  1.00  0.00           O  
ATOM   1455  CB  LEU B 794      -2.477 113.415  71.539  1.00  0.00           C  
ATOM   1456  CG  LEU B 794      -3.327 112.152  71.419  1.00  0.00           C  
ATOM   1457  CD1 LEU B 794      -3.345 111.457  72.773  1.00  0.00           C  
ATOM   1458  CD2 LEU B 794      -4.750 112.497  70.983  1.00  0.00           C  
ATOM   1459  N   SER B 795       0.120 113.354  69.616  1.00  0.00           N  
ATOM   1460  CA  SER B 795       0.703 112.846  68.388  1.00  0.00           C  
ATOM   1461  C   SER B 795       2.032 112.180  68.688  1.00  0.00           C  
ATOM   1462  O   SER B 795       2.417 111.219  68.021  1.00  0.00           O  
ATOM   1463  CB  SER B 795       0.889 113.979  67.380  1.00  0.00           C  
ATOM   1464  OG  SER B 795      -0.370 114.389  66.885  1.00  0.00           O  
ATOM   1465  N   ILE B 796       2.733 112.697  69.689  1.00  0.00           N  
ATOM   1466  CA  ILE B 796       4.011 112.131  70.080  1.00  0.00           C  
ATOM   1467  C   ILE B 796       3.729 110.743  70.653  1.00  0.00           C  
ATOM   1468  O   ILE B 796       4.371 109.758  70.287  1.00  0.00           O  
ATOM   1469  CB  ILE B 796       4.721 113.044  71.118  1.00  0.00           C  
ATOM   1470  CG1 ILE B 796       5.473 114.152  70.372  1.00  0.00           C  
ATOM   1471  CG2 ILE B 796       5.672 112.236  71.988  1.00  0.00           C  
ATOM   1472  CD1 ILE B 796       6.044 115.245  71.247  1.00  0.00           C  
ATOM   1473  N   TYR B 797       2.741 110.667  71.532  1.00  0.00           N  
ATOM   1474  CA  TYR B 797       2.371 109.399  72.126  1.00  0.00           C  
ATOM   1475  C   TYR B 797       2.008 108.401  71.025  1.00  0.00           C  
ATOM   1476  O   TYR B 797       2.438 107.238  71.052  1.00  0.00           O  
ATOM   1477  CB  TYR B 797       1.193 109.602  73.074  1.00  0.00           C  
ATOM   1478  CG  TYR B 797       1.545 110.347  74.342  1.00  0.00           C  
ATOM   1479  CD1 TYR B 797       0.543 110.900  75.143  1.00  0.00           C  
ATOM   1480  CD2 TYR B 797       2.866 110.460  74.772  1.00  0.00           C  
ATOM   1481  CE1 TYR B 797       0.839 111.543  76.345  1.00  0.00           C  
ATOM   1482  CE2 TYR B 797       3.173 111.106  75.976  1.00  0.00           C  
ATOM   1483  CZ  TYR B 797       2.147 111.642  76.758  1.00  0.00           C  
ATOM   1484  OH  TYR B 797       2.419 112.243  77.965  1.00  0.00           O  
ATOM   1485  N   ALA B 798       1.228 108.855  70.047  1.00  0.00           N  
ATOM   1486  CA  ALA B 798       0.830 107.982  68.948  1.00  0.00           C  
ATOM   1487  C   ALA B 798       2.045 107.591  68.103  1.00  0.00           C  
ATOM   1488  O   ALA B 798       2.125 106.475  67.583  1.00  0.00           O  
ATOM   1489  CB  ALA B 798      -0.217 108.665  68.083  1.00  0.00           C  
ATOM   1490  N   ARG B 799       3.002 108.500  67.966  1.00  0.00           N  
ATOM   1491  CA  ARG B 799       4.170 108.166  67.174  1.00  0.00           C  
ATOM   1492  C   ARG B 799       4.927 107.075  67.914  1.00  0.00           C  
ATOM   1493  O   ARG B 799       5.435 106.137  67.304  1.00  0.00           O  
ATOM   1494  CB  ARG B 799       5.070 109.386  66.959  1.00  0.00           C  
ATOM   1495  CG  ARG B 799       6.130 109.152  65.887  1.00  0.00           C  
ATOM   1496  CD  ARG B 799       7.142 110.288  65.808  1.00  0.00           C  
ATOM   1497  NE  ARG B 799       8.373 109.856  65.145  1.00  0.00           N  
ATOM   1498  CZ  ARG B 799       9.547 110.475  65.267  1.00  0.00           C  
ATOM   1499  NH1 ARG B 799       9.647 111.561  66.026  1.00  0.00           N  
ATOM   1500  NH2 ARG B 799      10.626 109.996  64.655  1.00  0.00           N  
ATOM   1501  N   LEU B 800       4.996 107.195  69.236  1.00  0.00           N  
ATOM   1502  CA  LEU B 800       5.684 106.196  70.044  1.00  0.00           C  
ATOM   1503  C   LEU B 800       5.003 104.841  69.874  1.00  0.00           C  
ATOM   1504  O   LEU B 800       5.666 103.831  69.659  1.00  0.00           O  
ATOM   1505  CB  LEU B 800       5.658 106.581  71.523  1.00  0.00           C  
ATOM   1506  CG  LEU B 800       6.198 105.482  72.437  1.00  0.00           C  
ATOM   1507  CD1 LEU B 800       7.708 105.423  72.294  1.00  0.00           C  
ATOM   1508  CD2 LEU B 800       5.790 105.741  73.876  1.00  0.00           C  
ATOM   1509  N   ALA B 801       3.678 104.819  69.971  1.00  0.00           N  
ATOM   1510  CA  ALA B 801       2.938 103.569  69.826  1.00  0.00           C  
ATOM   1511  C   ALA B 801       3.094 102.927  68.444  1.00  0.00           C  
ATOM   1512  O   ALA B 801       3.282 101.716  68.324  1.00  0.00           O  
ATOM   1513  CB  ALA B 801       1.459 103.800  70.118  1.00  0.00           C  
ATOM   1514  N   ARG B 802       3.026 103.734  67.397  1.00  0.00           N  
ATOM   1515  CA  ARG B 802       3.130 103.195  66.055  1.00  0.00           C  
ATOM   1516  C   ARG B 802       4.539 102.943  65.555  1.00  0.00           C  
ATOM   1517  O   ARG B 802       4.860 101.832  65.156  1.00  0.00           O  
ATOM   1518  CB  ARG B 802       2.396 104.111  65.073  1.00  0.00           C  
ATOM   1519  CG  ARG B 802       0.906 104.204  65.327  1.00  0.00           C  
ATOM   1520  CD  ARG B 802       0.289 105.299  64.499  1.00  0.00           C  
ATOM   1521  NE  ARG B 802      -1.136 105.457  64.772  1.00  0.00           N  
ATOM   1522  CZ  ARG B 802      -1.766 106.626  64.722  1.00  0.00           C  
ATOM   1523  NH1 ARG B 802      -1.089 107.731  64.412  1.00  0.00           N  
ATOM   1524  NH2 ARG B 802      -3.064 106.693  64.987  1.00  0.00           N  
ATOM   1525  N   GLU B 803       5.380 103.969  65.562  1.00  0.00           N  
ATOM   1526  CA  GLU B 803       6.733 103.819  65.050  1.00  0.00           C  
ATOM   1527  C   GLU B 803       7.668 103.046  65.960  1.00  0.00           C  
ATOM   1528  O   GLU B 803       8.682 102.529  65.501  1.00  0.00           O  
ATOM   1529  CB  GLU B 803       7.350 105.190  64.748  1.00  0.00           C  
ATOM   1530  CG  GLU B 803       6.771 105.894  63.524  1.00  0.00           C  
ATOM   1531  CD  GLU B 803       7.274 107.339  63.371  1.00  0.00           C  
ATOM   1532  OE1 GLU B 803       8.506 107.556  63.452  1.00  0.00           O  
ATOM   1533  OE2 GLU B 803       6.441 108.254  63.163  1.00  0.00           O  
ATOM   1534  N   TYR B 807       7.337 102.943  67.243  1.00  0.00           N  
ATOM   1535  CA  TYR B 807       8.232 102.254  68.167  1.00  0.00           C  
ATOM   1536  C   TYR B 807       7.716 100.993  68.836  1.00  0.00           C  
ATOM   1537  O   TYR B 807       8.484 100.065  69.064  1.00  0.00           O  
ATOM   1538  CB  TYR B 807       8.722 103.235  69.240  1.00  0.00           C  
ATOM   1539  CG  TYR B 807       9.589 104.340  68.679  1.00  0.00           C  
ATOM   1540  CD1 TYR B 807       9.025 105.463  68.074  1.00  0.00           C  
ATOM   1541  CD2 TYR B 807      10.977 104.234  68.709  1.00  0.00           C  
ATOM   1542  CE1 TYR B 807       9.835 106.455  67.511  1.00  0.00           C  
ATOM   1543  CE2 TYR B 807      11.789 105.209  68.152  1.00  0.00           C  
ATOM   1544  CZ  TYR B 807      11.219 106.314  67.556  1.00  0.00           C  
ATOM   1545  OH  TYR B 807      12.042 107.264  67.002  1.00  0.00           O  
ATOM   1546  N   ALA B 808       6.427 100.947  69.146  1.00  0.00           N  
ATOM   1547  CA  ALA B 808       5.858  99.781  69.812  1.00  0.00           C  
ATOM   1548  C   ALA B 808       5.076  98.926  68.831  1.00  0.00           C  
ATOM   1549  O   ALA B 808       4.638  97.822  69.162  1.00  0.00           O  
ATOM   1550  CB  ALA B 808       4.953 100.223  70.955  1.00  0.00           C  
ATOM   1551  N   ALA B 809       4.905  99.438  67.620  1.00  0.00           N  
ATOM   1552  CA  ALA B 809       4.163  98.717  66.594  1.00  0.00           C  
ATOM   1553  C   ALA B 809       2.730  98.455  67.048  1.00  0.00           C  
ATOM   1554  O   ALA B 809       2.089  97.510  66.593  1.00  0.00           O  
ATOM   1555  CB  ALA B 809       4.853  97.401  66.268  1.00  0.00           C  
ATOM   1556  N   ILE B1153       2.235  99.298  67.948  1.00  0.00           N  
ATOM   1557  CA  ILE B1153       0.873  99.169  68.451  1.00  0.00           C  
ATOM   1558  C   ILE B1153      -0.067 100.140  67.729  1.00  0.00           C  
ATOM   1559  O   ILE B1153       0.110 101.355  67.806  1.00  0.00           O  
ATOM   1560  CB  ILE B1153       0.791  99.510  69.949  1.00  0.00           C  
ATOM   1561  CG1 ILE B1153       1.738  98.624  70.745  1.00  0.00           C  
ATOM   1562  CG2 ILE B1153      -0.640  99.349  70.443  1.00  0.00           C  
ATOM   1563  CD1 ILE B1153       1.649  98.865  72.247  1.00  0.00           C  
ATOM   1564  N   PRO B1154      -1.062  99.626  66.995  1.00  0.00           N  
ATOM   1565  CA  PRO B1154      -1.935 100.603  66.343  1.00  0.00           C  
ATOM   1566  C   PRO B1154      -2.849 101.232  67.390  1.00  0.00           C  
ATOM   1567  O   PRO B1154      -3.262 100.566  68.348  1.00  0.00           O  
ATOM   1568  CB  PRO B1154      -2.695  99.762  65.314  1.00  0.00           C  
ATOM   1569  CG  PRO B1154      -2.703  98.413  65.906  1.00  0.00           C  
ATOM   1570  CD  PRO B1154      -1.303  98.276  66.468  1.00  0.00           C  
ATOM   1571  N   VAL B1155      -3.153 102.513  67.213  1.00  0.00           N  
ATOM   1572  CA  VAL B1155      -4.008 103.215  68.161  1.00  0.00           C  
ATOM   1573  C   VAL B1155      -5.000 104.123  67.458  1.00  0.00           C  
ATOM   1574  O   VAL B1155      -4.858 104.419  66.275  1.00  0.00           O  
ATOM   1575  CB  VAL B1155      -3.180 104.092  69.126  1.00  0.00           C  
ATOM   1576  CG1 VAL B1155      -2.396 103.222  70.096  1.00  0.00           C  
ATOM   1577  CG2 VAL B1155      -2.242 104.972  68.329  1.00  0.00           C  
ATOM   1578  N   ILE B1156      -6.013 104.555  68.198  1.00  0.00           N  
ATOM   1579  CA  ILE B1156      -7.010 105.463  67.664  1.00  0.00           C  
ATOM   1580  C   ILE B1156      -6.881 106.780  68.421  1.00  0.00           C  
ATOM   1581  O   ILE B1156      -7.078 106.822  69.639  1.00  0.00           O  
ATOM   1582  CB  ILE B1156      -8.458 104.941  67.871  1.00  0.00           C  
ATOM   1583  CG1 ILE B1156      -8.717 103.705  67.015  1.00  0.00           C  
ATOM   1584  CG2 ILE B1156      -9.456 106.017  67.473  1.00  0.00           C  
ATOM   1585  CD1 ILE B1156     -10.087 103.096  67.237  1.00  0.00           C  
ATOM   1586  N   GLU B1157      -6.534 107.845  67.705  1.00  0.00           N  
ATOM   1587  CA  GLU B1157      -6.429 109.170  68.314  1.00  0.00           C  
ATOM   1588  C   GLU B1157      -7.841 109.746  68.382  1.00  0.00           C  
ATOM   1589  O   GLU B1157      -8.495 109.926  67.357  1.00  0.00           O  
ATOM   1590  CB  GLU B1157      -5.557 110.092  67.466  1.00  0.00           C  
ATOM   1591  CG  GLU B1157      -4.074 109.982  67.717  1.00  0.00           C  
ATOM   1592  CD  GLU B1157      -3.264 110.830  66.751  1.00  0.00           C  
ATOM   1593  OE1 GLU B1157      -2.822 110.292  65.709  1.00  0.00           O  
ATOM   1594  OE2 GLU B1157      -3.078 112.039  67.028  1.00  0.00           O  
ATOM   1595  N   GLY B1158      -8.317 110.029  69.586  1.00  0.00           N  
ATOM   1596  CA  GLY B1158      -9.655 110.565  69.711  1.00  0.00           C  
ATOM   1597  C   GLY B1158      -9.891 111.423  70.936  1.00  0.00           C  
ATOM   1598  O   GLY B1158      -8.970 111.752  71.683  1.00  0.00           O  
ATOM   1599  N   LEU B1159     -11.156 111.762  71.152  1.00  0.00           N  
ATOM   1600  CA  LEU B1159     -11.547 112.608  72.264  1.00  0.00           C  
ATOM   1601  C   LEU B1159     -12.456 111.861  73.217  1.00  0.00           C  
ATOM   1602  O   LEU B1159     -13.390 111.194  72.795  1.00  0.00           O  
ATOM   1603  CB  LEU B1159     -12.267 113.836  71.716  1.00  0.00           C  
ATOM   1604  CG  LEU B1159     -12.542 115.051  72.593  1.00  0.00           C  
ATOM   1605  CD1 LEU B1159     -11.250 115.669  73.093  1.00  0.00           C  
ATOM   1606  CD2 LEU B1159     -13.301 116.057  71.754  1.00  0.00           C  
ATOM   1607  N   LYS B1160     -12.171 111.969  74.506  1.00  0.00           N  
ATOM   1608  CA  LYS B1160     -12.975 111.311  75.524  1.00  0.00           C  
ATOM   1609  C   LYS B1160     -14.282 112.077  75.634  1.00  0.00           C  
ATOM   1610  O   LYS B1160     -14.328 113.271  75.346  1.00  0.00           O  
ATOM   1611  CB  LYS B1160     -12.255 111.355  76.879  1.00  0.00           C  
ATOM   1612  CG  LYS B1160     -11.040 110.448  77.005  1.00  0.00           C  
ATOM   1613  CD  LYS B1160     -11.450 109.005  77.233  1.00  0.00           C  
ATOM   1614  CE  LYS B1160     -10.232 108.118  77.417  1.00  0.00           C  
ATOM   1615  NZ  LYS B1160     -10.636 106.705  77.651  1.00  0.00           N  
ATOM   1616  N   THR B1161     -15.346 111.394  76.040  1.00  0.00           N  
ATOM   1617  CA  THR B1161     -16.629 112.055  76.218  1.00  0.00           C  
ATOM   1618  C   THR B1161     -16.601 112.644  77.627  1.00  0.00           C  
ATOM   1619  O   THR B1161     -15.858 112.161  78.478  1.00  0.00           O  
ATOM   1620  CB  THR B1161     -17.802 111.056  76.106  1.00  0.00           C  
ATOM   1621  OG1 THR B1161     -17.698 110.065  77.136  1.00  0.00           O  
ATOM   1622  CG2 THR B1161     -17.788 110.379  74.747  1.00  0.00           C  
ATOM   1623  N   GLU B1162     -17.402 113.678  77.874  1.00  0.00           N  
ATOM   1624  CA  GLU B1162     -17.444 114.320  79.193  1.00  0.00           C  
ATOM   1625  C   GLU B1162     -17.317 113.329  80.350  1.00  0.00           C  
ATOM   1626  O   GLU B1162     -16.477 113.488  81.233  1.00  0.00           O  
ATOM   1627  CB  GLU B1162     -18.742 115.115  79.362  1.00  0.00           C  
ATOM   1628  CG  GLU B1162     -18.816 116.394  78.552  1.00  0.00           C  
ATOM   1629  CD  GLU B1162     -17.734 117.384  78.930  1.00  0.00           C  
ATOM   1630  OE1 GLU B1162     -16.573 117.187  78.511  1.00  0.00           O  
ATOM   1631  OE2 GLU B1162     -18.042 118.354  79.657  1.00  0.00           O  
ATOM   1632  N   LYS B1416     -18.153 112.304  80.337  1.00  0.00           N  
ATOM   1633  CA  LYS B1416     -18.137 111.307  81.391  1.00  0.00           C  
ATOM   1634  C   LYS B1416     -16.753 110.722  81.669  1.00  0.00           C  
ATOM   1635  O   LYS B1416     -16.381 110.516  82.827  1.00  0.00           O  
ATOM   1636  CB  LYS B1416     -19.111 110.178  81.042  1.00  0.00           C  
ATOM   1637  CG  LYS B1416     -18.986 108.935  81.916  1.00  0.00           C  
ATOM   1638  CD  LYS B1416     -20.098 107.937  81.625  1.00  0.00           C  
ATOM   1639  CE  LYS B1416     -19.904 106.622  82.374  1.00  0.00           C  
ATOM   1640  NZ  LYS B1416     -18.825 105.772  81.775  1.00  0.00           N  
ATOM   1641  N   GLU B1418     -15.987 110.469  80.613  1.00  0.00           N  
ATOM   1642  CA  GLU B1418     -14.671 109.853  80.757  1.00  0.00           C  
ATOM   1643  C   GLU B1418     -13.440 110.758  80.816  1.00  0.00           C  
ATOM   1644  O   GLU B1418     -12.320 110.251  80.920  1.00  0.00           O  
ATOM   1645  CB  GLU B1418     -14.459 108.842  79.629  1.00  0.00           C  
ATOM   1646  CG  GLU B1418     -15.472 107.718  79.574  1.00  0.00           C  
ATOM   1647  CD  GLU B1418     -15.409 106.823  80.786  1.00  0.00           C  
ATOM   1648  OE1 GLU B1418     -15.791 107.286  81.877  1.00  0.00           O  
ATOM   1649  OE2 GLU B1418     -14.972 105.661  80.652  1.00  0.00           O  
ATOM   1650  N   LYS B1437     -13.616 112.075  80.760  1.00  0.00           N  
ATOM   1651  CA  LYS B1437     -12.454 112.962  80.782  1.00  0.00           C  
ATOM   1652  C   LYS B1437     -11.725 113.041  82.122  1.00  0.00           C  
ATOM   1653  O   LYS B1437     -12.218 112.574  83.149  1.00  0.00           O  
ATOM   1654  CB  LYS B1437     -12.843 114.369  80.335  1.00  0.00           C  
ATOM   1655  CG  LYS B1437     -13.635 115.167  81.355  1.00  0.00           C  
ATOM   1656  CD  LYS B1437     -13.923 116.553  80.813  1.00  0.00           C  
ATOM   1657  CE  LYS B1437     -14.760 117.356  81.766  1.00  0.00           C  
ATOM   1658  NZ  LYS B1437     -15.157 118.631  81.116  1.00  0.00           N  
ATOM   1659  N   PHE B1438     -10.537 113.636  82.084  1.00  0.00           N  
ATOM   1660  CA  PHE B1438      -9.687 113.809  83.260  1.00  0.00           C  
ATOM   1661  C   PHE B1438     -10.297 114.810  84.242  1.00  0.00           C  
ATOM   1662  O   PHE B1438     -10.720 115.901  83.848  1.00  0.00           O  
ATOM   1663  CB  PHE B1438      -8.308 114.303  82.813  1.00  0.00           C  
ATOM   1664  CG  PHE B1438      -7.349 114.573  83.941  1.00  0.00           C  
ATOM   1665  CD1 PHE B1438      -6.776 113.525  84.648  1.00  0.00           C  
ATOM   1666  CD2 PHE B1438      -6.986 115.882  84.268  1.00  0.00           C  
ATOM   1667  CE1 PHE B1438      -5.850 113.767  85.659  1.00  0.00           C  
ATOM   1668  CE2 PHE B1438      -6.058 116.139  85.281  1.00  0.00           C  
ATOM   1669  CZ  PHE B1438      -5.490 115.076  85.974  1.00  0.00           C  
ATOM   1670  N   ALA B1443     -10.327 114.437  85.519  1.00  0.00           N  
ATOM   1671  CA  ALA B1443     -10.883 115.294  86.559  1.00  0.00           C  
ATOM   1672  C   ALA B1443     -10.145 116.621  86.626  1.00  0.00           C  
ATOM   1673  O   ALA B1443      -8.984 116.670  87.042  1.00  0.00           O  
ATOM   1674  CB  ALA B1443     -10.794 114.605  87.891  1.00  0.00           C  
ATOM   1675  N   GLY B1444     -10.824 117.691  86.221  1.00  0.00           N  
ATOM   1676  CA  GLY B1444     -10.219 119.008  86.248  1.00  0.00           C  
ATOM   1677  C   GLY B1444      -9.891 119.529  84.863  1.00  0.00           C  
ATOM   1678  O   GLY B1444      -9.437 120.663  84.706  1.00  0.00           O  
ATOM   1679  N   ALA B1448     -10.128 118.711  83.846  1.00  0.00           N  
ATOM   1680  CA  ALA B1448      -9.827 119.124  82.482  1.00  0.00           C  
ATOM   1681  C   ALA B1448     -11.048 119.613  81.726  1.00  0.00           C  
ATOM   1682  O   ALA B1448     -12.176 119.207  82.016  1.00  0.00           O  
ATOM   1683  CB  ALA B1448      -9.194 117.970  81.724  1.00  0.00           C  
ATOM   1684  N   VAL B1456     -10.815 120.502  80.764  1.00  0.00           N  
ATOM   1685  CA  VAL B1456     -11.894 121.003  79.926  1.00  0.00           C  
ATOM   1686  C   VAL B1456     -12.257 119.797  79.052  1.00  0.00           C  
ATOM   1687  O   VAL B1456     -13.405 119.350  79.045  1.00  0.00           O  
ATOM   1688  CB  VAL B1456     -11.421 122.175  79.049  1.00  0.00           C  
ATOM   1689  CG1 VAL B1456     -12.515 122.575  78.086  1.00  0.00           C  
ATOM   1690  CG2 VAL B1456     -11.029 123.351  79.927  1.00  0.00           C  
ATOM   1691  N   TYR B1457     -11.270 119.274  78.323  1.00  0.00           N  
ATOM   1692  CA  TYR B1457     -11.471 118.078  77.511  1.00  0.00           C  
ATOM   1693  C   TYR B1457     -10.220 117.192  77.544  1.00  0.00           C  
ATOM   1694  O   TYR B1457      -9.122 117.654  77.861  1.00  0.00           O  
ATOM   1695  CB  TYR B1457     -11.873 118.437  76.068  1.00  0.00           C  
ATOM   1696  CG  TYR B1457     -10.828 119.090  75.204  1.00  0.00           C  
ATOM   1697  CD1 TYR B1457      -9.755 118.363  74.695  1.00  0.00           C  
ATOM   1698  CD2 TYR B1457     -10.936 120.428  74.852  1.00  0.00           C  
ATOM   1699  CE1 TYR B1457      -8.820 118.958  73.850  1.00  0.00           C  
ATOM   1700  CE2 TYR B1457     -10.003 121.035  74.009  1.00  0.00           C  
ATOM   1701  CZ  TYR B1457      -8.951 120.304  73.510  1.00  0.00           C  
ATOM   1702  OH  TYR B1457      -8.032 120.919  72.675  1.00  0.00           O  
ATOM   1703  N   THR B1458     -10.398 115.913  77.230  1.00  0.00           N  
ATOM   1704  CA  THR B1458      -9.298 114.951  77.250  1.00  0.00           C  
ATOM   1705  C   THR B1458      -9.120 114.222  75.923  1.00  0.00           C  
ATOM   1706  O   THR B1458     -10.071 113.666  75.389  1.00  0.00           O  
ATOM   1707  CB  THR B1458      -9.530 113.867  78.349  1.00  0.00           C  
ATOM   1708  OG1 THR B1458      -9.295 114.427  79.646  1.00  0.00           O  
ATOM   1709  CG2 THR B1458      -8.614 112.670  78.134  1.00  0.00           C  
ATOM   1710  N   THR B1459      -7.900 114.220  75.395  1.00  0.00           N  
ATOM   1711  CA  THR B1459      -7.624 113.503  74.155  1.00  0.00           C  
ATOM   1712  C   THR B1459      -6.907 112.221  74.557  1.00  0.00           C  
ATOM   1713  O   THR B1459      -6.273 112.161  75.617  1.00  0.00           O  
ATOM   1714  CB  THR B1459      -6.740 114.318  73.208  1.00  0.00           C  
ATOM   1715  OG1 THR B1459      -5.471 114.576  73.827  1.00  0.00           O  
ATOM   1716  CG2 THR B1459      -7.425 115.631  72.874  1.00  0.00           C  
ATOM   1717  N   THR B1460      -6.990 111.197  73.717  1.00  0.00           N  
ATOM   1718  CA  THR B1460      -6.381 109.927  74.071  1.00  0.00           C  
ATOM   1719  C   THR B1460      -5.999 109.034  72.894  1.00  0.00           C  
ATOM   1720  O   THR B1460      -6.386 109.276  71.756  1.00  0.00           O  
ATOM   1721  CB  THR B1460      -7.355 109.127  74.979  1.00  0.00           C  
ATOM   1722  OG1 THR B1460      -6.749 107.893  75.374  1.00  0.00           O  
ATOM   1723  CG2 THR B1460      -8.650 108.812  74.231  1.00  0.00           C  
ATOM   1724  N   ILE B1461      -5.212 108.006  73.187  1.00  0.00           N  
ATOM   1725  CA  ILE B1461      -4.829 107.016  72.194  1.00  0.00           C  
ATOM   1726  C   ILE B1461      -5.386 105.709  72.743  1.00  0.00           C  
ATOM   1727  O   ILE B1461      -5.108 105.340  73.884  1.00  0.00           O  
ATOM   1728  CB  ILE B1461      -3.296 106.891  72.031  1.00  0.00           C  
ATOM   1729  CG1 ILE B1461      -2.615 106.790  73.399  1.00  0.00           C  
ATOM   1730  CG2 ILE B1461      -2.774 108.073  71.229  1.00  0.00           C  
ATOM   1731  CD1 ILE B1461      -1.145 106.442  73.320  1.00  0.00           C  
ATOM   1732  N   GLU B1462      -6.200 105.027  71.949  1.00  0.00           N  
ATOM   1733  CA  GLU B1462      -6.795 103.770  72.388  1.00  0.00           C  
ATOM   1734  C   GLU B1462      -6.269 102.599  71.567  1.00  0.00           C  
ATOM   1735  O   GLU B1462      -6.247 102.646  70.333  1.00  0.00           O  
ATOM   1736  CB  GLU B1462      -8.318 103.852  72.276  1.00  0.00           C  
ATOM   1737  CG  GLU B1462      -8.942 104.973  73.113  1.00  0.00           C  
ATOM   1738  CD  GLU B1462      -9.177 104.579  74.571  1.00  0.00           C  
ATOM   1739  OE1 GLU B1462      -9.361 105.495  75.408  1.00  0.00           O  
ATOM   1740  OE2 GLU B1462      -9.191 103.360  74.873  1.00  0.00           O  
ATOM   1741  N   ALA B1463      -5.832 101.554  72.262  1.00  0.00           N  
ATOM   1742  CA  ALA B1463      -5.300 100.362  71.615  1.00  0.00           C  
ATOM   1743  C   ALA B1463      -6.200  99.170  71.905  1.00  0.00           C  
ATOM   1744  O   ALA B1463      -6.918  99.149  72.902  1.00  0.00           O  
ATOM   1745  CB  ALA B1463      -3.882 100.077  72.116  1.00  0.00           C  
ATOM   1746  N   LEU B1464      -6.171  98.180  71.027  1.00  0.00           N  
ATOM   1747  CA  LEU B1464      -6.978  96.990  71.236  1.00  0.00           C  
ATOM   1748  C   LEU B1464      -6.041  95.846  71.585  1.00  0.00           C  
ATOM   1749  O   LEU B1464      -5.097  95.562  70.850  1.00  0.00           O  
ATOM   1750  CB  LEU B1464      -7.768  96.646  69.975  1.00  0.00           C  
ATOM   1751  CG  LEU B1464      -8.779  95.503  70.125  1.00  0.00           C  
ATOM   1752  CD1 LEU B1464      -9.925  95.929  71.051  1.00  0.00           C  
ATOM   1753  CD2 LEU B1464      -9.313  95.133  68.749  1.00  0.00           C  
ATOM   1754  N   MET B1465      -6.291  95.198  72.715  1.00  0.00           N  
ATOM   1755  CA  MET B1465      -5.445  94.093  73.143  1.00  0.00           C  
ATOM   1756  C   MET B1465      -5.890  92.794  72.467  1.00  0.00           C  
ATOM   1757  O   MET B1465      -7.028  92.680  72.009  1.00  0.00           O  
ATOM   1758  CB  MET B1465      -5.499  93.965  74.670  1.00  0.00           C  
ATOM   1759  CG  MET B1465      -5.138  95.257  75.397  1.00  0.00           C  
ATOM   1760  SD  MET B1465      -3.464  95.839  75.014  1.00  0.00           S  
ATOM   1761  CE  MET B1465      -3.771  97.122  73.799  1.00  0.00           C  
ATOM   1762  N   LYS B1475      -4.994  91.819  72.396  1.00  0.00           N  
ATOM   1763  CA  LYS B1475      -5.328  90.559  71.763  1.00  0.00           C  
ATOM   1764  C   LYS B1475      -6.540  89.881  72.364  1.00  0.00           C  
ATOM   1765  O   LYS B1475      -7.141  89.026  71.730  1.00  0.00           O  
ATOM   1766  CB  LYS B1475      -4.148  89.601  71.804  1.00  0.00           C  
ATOM   1767  CG  LYS B1475      -3.194  89.770  70.646  1.00  0.00           C  
ATOM   1768  CD  LYS B1475      -2.345  88.529  70.502  1.00  0.00           C  
ATOM   1769  CE  LYS B1475      -1.415  88.623  69.317  1.00  0.00           C  
ATOM   1770  NZ  LYS B1475      -0.649  87.362  69.178  1.00  0.00           N  
ATOM   1771  N   ASP B1689      -6.909  90.247  73.582  1.00  0.00           N  
ATOM   1772  CA  ASP B1689      -8.075  89.619  74.185  1.00  0.00           C  
ATOM   1773  C   ASP B1689      -9.345  90.371  73.804  1.00  0.00           C  
ATOM   1774  O   ASP B1689     -10.425  90.068  74.304  1.00  0.00           O  
ATOM   1775  CB  ASP B1689      -7.949  89.561  75.711  1.00  0.00           C  
ATOM   1776  CG  ASP B1689      -8.134  90.914  76.369  1.00  0.00           C  
ATOM   1777  OD1 ASP B1689      -8.306  90.929  77.606  1.00  0.00           O  
ATOM   1778  OD2 ASP B1689      -8.105  91.952  75.662  1.00  0.00           O  
ATOM   1779  N   GLY B1690      -9.217  91.361  72.929  1.00  0.00           N  
ATOM   1780  CA  GLY B1690     -10.386  92.114  72.517  1.00  0.00           C  
ATOM   1781  C   GLY B1690     -10.784  93.288  73.390  1.00  0.00           C  
ATOM   1782  O   GLY B1690     -11.729  93.999  73.058  1.00  0.00           O  
ATOM   1783  N   LYS B1692     -10.090  93.494  74.507  1.00  0.00           N  
ATOM   1784  CA  LYS B1692     -10.398  94.615  75.394  1.00  0.00           C  
ATOM   1785  C   LYS B1692      -9.626  95.866  74.963  1.00  0.00           C  
ATOM   1786  O   LYS B1692      -8.526  95.772  74.420  1.00  0.00           O  
ATOM   1787  CB  LYS B1692     -10.043  94.267  76.836  1.00  0.00           C  
ATOM   1788  CG  LYS B1692     -11.111  93.517  77.599  1.00  0.00           C  
ATOM   1789  CD  LYS B1692     -10.789  93.591  79.081  1.00  0.00           C  
ATOM   1790  CE  LYS B1692     -11.966  93.209  79.957  1.00  0.00           C  
ATOM   1791  NZ  LYS B1692     -11.621  93.420  81.395  1.00  0.00           N  
ATOM   1792  N   ALA B1693     -10.200  97.038  75.188  1.00  0.00           N  
ATOM   1793  CA  ALA B1693      -9.522  98.265  74.800  1.00  0.00           C  
ATOM   1794  C   ALA B1693      -8.643  98.739  75.942  1.00  0.00           C  
ATOM   1795  O   ALA B1693      -8.880  98.407  77.109  1.00  0.00           O  
ATOM   1796  CB  ALA B1693     -10.533  99.344  74.436  1.00  0.00           C  
ATOM   1797  N   LEU B1700      -7.621  99.511  75.602  1.00  0.00           N  
ATOM   1798  CA  LEU B1700      -6.710 100.023  76.602  1.00  0.00           C  
ATOM   1799  C   LEU B1700      -6.262 101.421  76.221  1.00  0.00           C  
ATOM   1800  O   LEU B1700      -5.760 101.643  75.122  1.00  0.00           O  
ATOM   1801  CB  LEU B1700      -5.489  99.105  76.725  1.00  0.00           C  
ATOM   1802  CG  LEU B1700      -4.406  99.584  77.697  1.00  0.00           C  
ATOM   1803  CD1 LEU B1700      -4.957  99.605  79.112  1.00  0.00           C  
ATOM   1804  CD2 LEU B1700      -3.196  98.682  77.610  1.00  0.00           C  
ATOM   1805  N   GLN B1701      -6.462 102.368  77.128  1.00  0.00           N  
ATOM   1806  CA  GLN B1701      -6.036 103.734  76.890  1.00  0.00           C  
ATOM   1807  C   GLN B1701      -4.553 103.731  77.279  1.00  0.00           C  
ATOM   1808  O   GLN B1701      -4.202 103.414  78.428  1.00  0.00           O  
ATOM   1809  CB  GLN B1701      -6.878 104.662  77.766  1.00  0.00           C  
ATOM   1810  CG  GLN B1701      -6.402 106.081  77.895  1.00  0.00           C  
ATOM   1811  CD  GLN B1701      -5.369 106.222  78.971  1.00  0.00           C  
ATOM   1812  OE1 GLN B1701      -4.169 106.087  78.722  1.00  0.00           O  
ATOM   1813  NE2 GLN B1701      -5.828 106.471  80.191  1.00  0.00           N  
ATOM   1814  N   ALA B1702      -3.684 104.057  76.322  1.00  0.00           N  
ATOM   1815  CA  ALA B1702      -2.241 104.031  76.560  1.00  0.00           C  
ATOM   1816  C   ALA B1702      -1.588 105.386  76.774  1.00  0.00           C  
ATOM   1817  O   ALA B1702      -0.387 105.462  77.023  1.00  0.00           O  
ATOM   1818  CB  ALA B1702      -1.540 103.302  75.409  1.00  0.00           C  
ATOM   1819  N   GLY B1703      -2.365 106.454  76.679  1.00  0.00           N  
ATOM   1820  CA  GLY B1703      -1.800 107.780  76.864  1.00  0.00           C  
ATOM   1821  C   GLY B1703      -2.866 108.848  76.746  1.00  0.00           C  
ATOM   1822  O   GLY B1703      -3.797 108.732  75.949  1.00  0.00           O  
ATOM   1823  N   THR B1704      -2.736 109.902  77.534  1.00  0.00           N  
ATOM   1824  CA  THR B1704      -3.725 110.963  77.500  1.00  0.00           C  
ATOM   1825  C   THR B1704      -3.096 112.341  77.468  1.00  0.00           C  
ATOM   1826  O   THR B1704      -1.982 112.539  77.952  1.00  0.00           O  
ATOM   1827  CB  THR B1704      -4.655 110.873  78.723  1.00  0.00           C  
ATOM   1828  OG1 THR B1704      -3.866 110.883  79.920  1.00  0.00           O  
ATOM   1829  CG2 THR B1704      -5.476 109.589  78.672  1.00  0.00           C  
ATOM   1830  N   SER B1705      -3.820 113.288  76.886  1.00  0.00           N  
ATOM   1831  CA  SER B1705      -3.363 114.668  76.792  1.00  0.00           C  
ATOM   1832  C   SER B1705      -4.585 115.546  77.041  1.00  0.00           C  
ATOM   1833  O   SER B1705      -5.591 115.443  76.327  1.00  0.00           O  
ATOM   1834  CB  SER B1705      -2.786 114.944  75.413  1.00  0.00           C  
ATOM   1835  OG  SER B1705      -2.283 116.258  75.367  1.00  0.00           O  
ATOM   1836  N   HIS B1706      -4.489 116.411  78.048  1.00  0.00           N  
ATOM   1837  CA  HIS B1706      -5.604 117.264  78.439  1.00  0.00           C  
ATOM   1838  C   HIS B1706      -5.473 118.762  78.249  1.00  0.00           C  
ATOM   1839  O   HIS B1706      -4.410 119.351  78.472  1.00  0.00           O  
ATOM   1840  CB  HIS B1706      -5.914 117.036  79.909  1.00  0.00           C  
ATOM   1841  CG  HIS B1706      -5.706 115.626  80.356  1.00  0.00           C  
ATOM   1842  ND1 HIS B1706      -6.561 114.600  80.014  1.00  0.00           N  
ATOM   1843  CD2 HIS B1706      -4.741 115.071  81.127  1.00  0.00           C  
ATOM   1844  CE1 HIS B1706      -6.133 113.475  80.558  1.00  0.00           C  
ATOM   1845  NE2 HIS B1706      -5.032 113.734  81.239  1.00  0.00           N  
ATOM   1846  N   TYR B1707      -6.578 119.376  77.837  1.00  0.00           N  
ATOM   1847  CA  TYR B1707      -6.623 120.820  77.707  1.00  0.00           C  
ATOM   1848  C   TYR B1707      -7.283 121.209  79.026  1.00  0.00           C  
ATOM   1849  O   TYR B1707      -8.453 120.881  79.265  1.00  0.00           O  
ATOM   1850  CB  TYR B1707      -7.500 121.266  76.541  1.00  0.00           C  
ATOM   1851  CG  TYR B1707      -7.706 122.763  76.542  1.00  0.00           C  
ATOM   1852  CD1 TYR B1707      -6.613 123.640  76.478  1.00  0.00           C  
ATOM   1853  CD2 TYR B1707      -8.983 123.309  76.665  1.00  0.00           C  
ATOM   1854  CE1 TYR B1707      -6.788 125.017  76.543  1.00  0.00           C  
ATOM   1855  CE2 TYR B1707      -9.169 124.685  76.729  1.00  0.00           C  
ATOM   1856  CZ  TYR B1707      -8.069 125.534  76.669  1.00  0.00           C  
ATOM   1857  OH  TYR B1707      -8.258 126.897  76.742  1.00  0.00           O  
ATOM   1858  N   LEU B1708      -6.530 121.882  79.890  1.00  0.00           N  
ATOM   1859  CA  LEU B1708      -7.048 122.262  81.201  1.00  0.00           C  
ATOM   1860  C   LEU B1708      -7.690 123.647  81.223  1.00  0.00           C  
ATOM   1861  O   LEU B1708      -8.278 124.062  82.232  1.00  0.00           O  
ATOM   1862  CB  LEU B1708      -5.914 122.189  82.228  1.00  0.00           C  
ATOM   1863  CG  LEU B1708      -5.203 120.828  82.255  1.00  0.00           C  
ATOM   1864  CD1 LEU B1708      -3.962 120.899  83.118  1.00  0.00           C  
ATOM   1865  CD2 LEU B1708      -6.154 119.768  82.766  1.00  0.00           C  
ATOM   1866  N   GLY B1709      -7.588 124.355  80.102  1.00  0.00           N  
ATOM   1867  CA  GLY B1709      -8.146 125.687  80.033  1.00  0.00           C  
ATOM   1868  C   GLY B1709      -7.555 126.568  81.116  1.00  0.00           C  
ATOM   1869  O   GLY B1709      -6.334 126.638  81.274  1.00  0.00           O  
ATOM   1870  N   GLU B1710      -8.423 127.236  81.871  1.00  0.00           N  
ATOM   1871  CA  GLU B1710      -7.983 128.128  82.937  1.00  0.00           C  
ATOM   1872  C   GLU B1710      -8.374 127.585  84.300  1.00  0.00           C  
ATOM   1873  O   GLU B1710      -8.269 128.284  85.306  1.00  0.00           O  
ATOM   1874  CB  GLU B1710      -8.605 129.510  82.758  1.00  0.00           C  
ATOM   1875  CG  GLU B1710      -8.474 130.088  81.354  1.00  0.00           C  
ATOM   1876  CD  GLU B1710      -9.086 131.481  81.239  1.00  0.00           C  
ATOM   1877  OE1 GLU B1710     -10.231 131.674  81.712  1.00  0.00           O  
ATOM   1878  OE2 GLU B1710      -8.426 132.378  80.669  1.00  0.00           O  
ATOM   1879  N   ASN B1711      -8.811 126.331  84.337  1.00  0.00           N  
ATOM   1880  CA  ASN B1711      -9.225 125.730  85.594  1.00  0.00           C  
ATOM   1881  C   ASN B1711      -8.184 125.835  86.691  1.00  0.00           C  
ATOM   1882  O   ASN B1711      -8.498 126.232  87.812  1.00  0.00           O  
ATOM   1883  CB  ASN B1711      -9.599 124.271  85.386  1.00  0.00           C  
ATOM   1884  CG  ASN B1711     -10.707 124.111  84.392  1.00  0.00           C  
ATOM   1885  OD1 ASN B1711     -11.557 124.989  84.263  1.00  0.00           O  
ATOM   1886  ND2 ASN B1711     -10.720 122.987  83.685  1.00  0.00           N  
ATOM   1887  N   PHE B1712      -6.943 125.486  86.382  1.00  0.00           N  
ATOM   1888  CA  PHE B1712      -5.912 125.570  87.399  1.00  0.00           C  
ATOM   1889  C   PHE B1712      -5.347 126.968  87.499  1.00  0.00           C  
ATOM   1890  O   PHE B1712      -4.927 127.399  88.572  1.00  0.00           O  
ATOM   1891  CB  PHE B1712      -4.816 124.543  87.131  1.00  0.00           C  
ATOM   1892  CG  PHE B1712      -5.268 123.139  87.359  1.00  0.00           C  
ATOM   1893  CD1 PHE B1712      -5.986 122.460  86.383  1.00  0.00           C  
ATOM   1894  CD2 PHE B1712      -5.068 122.531  88.588  1.00  0.00           C  
ATOM   1895  CE1 PHE B1712      -6.505 121.204  86.631  1.00  0.00           C  
ATOM   1896  CE2 PHE B1712      -5.584 121.271  88.847  1.00  0.00           C  
ATOM   1897  CZ  PHE B1712      -6.304 120.607  87.869  1.00  0.00           C  
ATOM   1898  N   ALA B1726      -5.356 127.686  86.384  1.00  0.00           N  
ATOM   1899  CA  ALA B1726      -4.859 129.053  86.377  1.00  0.00           C  
ATOM   1900  C   ALA B1726      -5.732 129.860  87.341  1.00  0.00           C  
ATOM   1901  O   ALA B1726      -5.228 130.672  88.121  1.00  0.00           O  
ATOM   1902  CB  ALA B1726      -4.935 129.636  84.964  1.00  0.00           C  
ATOM   1903  N   ARG B1727      -7.042 129.616  87.294  1.00  0.00           N  
ATOM   1904  CA  ARG B1727      -7.981 130.317  88.162  1.00  0.00           C  
ATOM   1905  C   ARG B1727      -7.881 129.837  89.593  1.00  0.00           C  
ATOM   1906  O   ARG B1727      -7.945 130.631  90.527  1.00  0.00           O  
ATOM   1907  CB  ARG B1727      -9.413 130.134  87.654  1.00  0.00           C  
ATOM   1908  CG  ARG B1727      -9.727 131.040  86.480  1.00  0.00           C  
ATOM   1909  CD  ARG B1727     -11.033 130.704  85.775  1.00  0.00           C  
ATOM   1910  NE  ARG B1727     -11.286 131.684  84.723  1.00  0.00           N  
ATOM   1911  CZ  ARG B1727     -11.655 132.941  84.957  1.00  0.00           C  
ATOM   1912  NH1 ARG B1727     -11.828 133.362  86.206  1.00  0.00           N  
ATOM   1913  NH2 ARG B1727     -11.817 133.788  83.950  1.00  0.00           N  
ATOM   1914  N   ALA B1728      -7.712 128.536  89.764  1.00  0.00           N  
ATOM   1915  CA  ALA B1728      -7.618 127.966  91.093  1.00  0.00           C  
ATOM   1916  C   ALA B1728      -6.370 128.427  91.832  1.00  0.00           C  
ATOM   1917  O   ALA B1728      -6.397 128.617  93.048  1.00  0.00           O  
ATOM   1918  CB  ALA B1728      -7.632 126.448  91.002  1.00  0.00           C  
ATOM   1919  N   PHE B1729      -5.277 128.614  91.103  1.00  0.00           N  
ATOM   1920  CA  PHE B1729      -4.033 129.004  91.743  1.00  0.00           C  
ATOM   1921  C   PHE B1729      -3.563 130.400  91.420  1.00  0.00           C  
ATOM   1922  O   PHE B1729      -2.426 130.765  91.720  1.00  0.00           O  
ATOM   1923  CB  PHE B1729      -2.952 127.974  91.413  1.00  0.00           C  
ATOM   1924  CG  PHE B1729      -3.188 126.651  92.074  1.00  0.00           C  
ATOM   1925  CD1 PHE B1729      -2.790 126.439  93.389  1.00  0.00           C  
ATOM   1926  CD2 PHE B1729      -3.901 125.651  91.419  1.00  0.00           C  
ATOM   1927  CE1 PHE B1729      -3.102 125.252  94.052  1.00  0.00           C  
ATOM   1928  CE2 PHE B1729      -4.222 124.460  92.071  1.00  0.00           C  
ATOM   1929  CZ  PHE B1729      -3.821 124.260  93.393  1.00  0.00           C  
ATOM   1930  N   ASP B1730      -4.445 131.182  90.811  1.00  0.00           N  
ATOM   1931  CA  ASP B1730      -4.134 132.562  90.474  1.00  0.00           C  
ATOM   1932  C   ASP B1730      -2.885 132.662  89.622  1.00  0.00           C  
ATOM   1933  O   ASP B1730      -1.882 133.238  90.037  1.00  0.00           O  
ATOM   1934  CB  ASP B1730      -3.947 133.364  91.755  1.00  0.00           C  
ATOM   1935  CG  ASP B1730      -4.112 134.844  91.537  1.00  0.00           C  
ATOM   1936  OD1 ASP B1730      -5.192 135.251  91.058  1.00  0.00           O  
ATOM   1937  OD2 ASP B1730      -3.169 135.601  91.846  1.00  0.00           O  
ATOM   1938  N   ILE B1731      -2.951 132.089  88.428  1.00  0.00           N  
ATOM   1939  CA  ILE B1731      -1.827 132.117  87.513  1.00  0.00           C  
ATOM   1940  C   ILE B1731      -2.178 133.102  86.405  1.00  0.00           C  
ATOM   1941  O   ILE B1731      -2.847 132.733  85.429  1.00  0.00           O  
ATOM   1942  CB  ILE B1731      -1.571 130.715  86.897  1.00  0.00           C  
ATOM   1943  CG1 ILE B1731      -1.510 129.662  88.006  1.00  0.00           C  
ATOM   1944  CG2 ILE B1731      -0.253 130.706  86.129  1.00  0.00           C  
ATOM   1945  CD1 ILE B1731      -1.340 128.232  87.491  1.00  0.00           C  
ATOM   1946  N   LYS B1732      -1.743 134.353  86.570  1.00  0.00           N  
ATOM   1947  CA  LYS B1732      -2.003 135.400  85.583  1.00  0.00           C  
ATOM   1948  C   LYS B1732      -0.696 135.983  85.077  1.00  0.00           C  
ATOM   1949  O   LYS B1732       0.371 135.722  85.625  1.00  0.00           O  
ATOM   1950  CB  LYS B1732      -2.819 136.535  86.193  1.00  0.00           C  
ATOM   1951  CG  LYS B1732      -3.890 136.099  87.160  1.00  0.00           C  
ATOM   1952  CD  LYS B1732      -4.754 137.280  87.575  1.00  0.00           C  
ATOM   1953  CE  LYS B1732      -5.763 136.887  88.652  1.00  0.00           C  
ATOM   1954  NZ  LYS B1732      -6.757 137.965  88.947  1.00  0.00           N  
ATOM   1955  N   PHE B1758      -0.773 136.782  84.028  1.00  0.00           N  
ATOM   1956  CA  PHE B1758       0.429 137.404  83.496  1.00  0.00           C  
ATOM   1957  C   PHE B1758       0.008 138.678  82.788  1.00  0.00           C  
ATOM   1958  O   PHE B1758      -1.157 138.829  82.402  1.00  0.00           O  
ATOM   1959  CB  PHE B1758       1.122 136.470  82.508  1.00  0.00           C  
ATOM   1960  CG  PHE B1758       0.354 136.272  81.239  1.00  0.00           C  
ATOM   1961  CD1 PHE B1758       0.754 136.902  80.067  1.00  0.00           C  
ATOM   1962  CD2 PHE B1758      -0.796 135.487  81.224  1.00  0.00           C  
ATOM   1963  CE1 PHE B1758       0.022 136.754  78.898  1.00  0.00           C  
ATOM   1964  CE2 PHE B1758      -1.533 135.334  80.063  1.00  0.00           C  
ATOM   1965  CZ  PHE B1758      -1.122 135.969  78.898  1.00  0.00           C  
ATOM   1966  N   GLN B1759       0.949 139.597  82.625  1.00  0.00           N  
ATOM   1967  CA  GLN B1759       0.654 140.845  81.952  1.00  0.00           C  
ATOM   1968  C   GLN B1759       1.040 140.664  80.492  1.00  0.00           C  
ATOM   1969  O   GLN B1759       2.221 140.562  80.164  1.00  0.00           O  
ATOM   1970  CB  GLN B1759       1.453 141.978  82.587  1.00  0.00           C  
ATOM   1971  CG  GLN B1759       1.039 143.353  82.135  1.00  0.00           C  
ATOM   1972  CD  GLN B1759       1.878 144.434  82.766  1.00  0.00           C  
ATOM   1973  OE1 GLN B1759       3.078 144.544  82.501  1.00  0.00           O  
ATOM   1974  NE2 GLN B1759       1.255 145.240  83.613  1.00  0.00           N  
ATOM   1975  N   ASP B1760       0.042 140.605  79.617  1.00  0.00           N  
ATOM   1976  CA  ASP B1760       0.297 140.420  78.195  1.00  0.00           C  
ATOM   1977  C   ASP B1760       0.931 141.678  77.597  1.00  0.00           C  
ATOM   1978  O   ASP B1760       1.173 142.652  78.314  1.00  0.00           O  
ATOM   1979  CB  ASP B1760      -1.013 140.074  77.476  1.00  0.00           C  
ATOM   1980  CG  ASP B1760      -0.785 139.429  76.117  1.00  0.00           C  
ATOM   1981  OD1 ASP B1760      -1.769 138.934  75.526  1.00  0.00           O  
ATOM   1982  OD2 ASP B1760       0.372 139.414  75.638  1.00  0.00           O  
ATOM   1983  N   ARG B1764       1.207 141.651  76.293  1.00  0.00           N  
ATOM   1984  CA  ARG B1764       1.823 142.787  75.608  1.00  0.00           C  
ATOM   1985  C   ARG B1764       0.876 143.979  75.500  1.00  0.00           C  
ATOM   1986  O   ARG B1764       1.310 145.112  75.283  1.00  0.00           O  
ATOM   1987  CB  ARG B1764       2.296 142.372  74.213  1.00  0.00           C  
ATOM   1988  CG  ARG B1764       3.135 141.118  74.220  1.00  0.00           C  
ATOM   1989  CD  ARG B1764       4.188 141.122  73.132  1.00  0.00           C  
ATOM   1990  NE  ARG B1764       3.623 141.098  71.789  1.00  0.00           N  
ATOM   1991  CZ  ARG B1764       4.358 141.058  70.681  1.00  0.00           C  
ATOM   1992  NH1 ARG B1764       5.683 141.038  70.766  1.00  0.00           N  
ATOM   1993  NH2 ARG B1764       3.773 141.038  69.490  1.00  0.00           N  
ATOM   1994  N   ASP B1765      -0.420 143.723  75.649  1.00  0.00           N  
ATOM   1995  CA  ASP B1765      -1.405 144.793  75.593  1.00  0.00           C  
ATOM   1996  C   ASP B1765      -1.618 145.347  77.002  1.00  0.00           C  
ATOM   1997  O   ASP B1765      -2.641 145.967  77.288  1.00  0.00           O  
ATOM   1998  CB  ASP B1765      -2.729 144.274  75.018  1.00  0.00           C  
ATOM   1999  CG  ASP B1765      -3.390 143.236  75.904  1.00  0.00           C  
ATOM   2000  OD1 ASP B1765      -4.495 142.773  75.553  1.00  0.00           O  
ATOM   2001  OD2 ASP B1765      -2.810 142.880  76.949  1.00  0.00           O  
ATOM   2002  N   LEU B1767      -0.642 145.107  77.876  1.00  0.00           N  
ATOM   2003  CA  LEU B1767      -0.677 145.565  79.267  1.00  0.00           C  
ATOM   2004  C   LEU B1767      -1.863 145.034  80.074  1.00  0.00           C  
ATOM   2005  O   LEU B1767      -2.061 145.414  81.225  1.00  0.00           O  
ATOM   2006  CB  LEU B1767      -0.659 147.097  79.317  1.00  0.00           C  
ATOM   2007  CG  LEU B1767       0.646 147.825  78.957  1.00  0.00           C  
ATOM   2008  CD1 LEU B1767       1.713 147.499  79.994  1.00  0.00           C  
ATOM   2009  CD2 LEU B1767       1.108 147.434  77.556  1.00  0.00           C  
ATOM   2010  N   GLN B1768      -2.633 144.141  79.463  1.00  0.00           N  
ATOM   2011  CA  GLN B1768      -3.804 143.539  80.091  1.00  0.00           C  
ATOM   2012  C   GLN B1768      -3.391 142.312  80.930  1.00  0.00           C  
ATOM   2013  O   GLN B1768      -2.617 141.470  80.470  1.00  0.00           O  
ATOM   2014  CB  GLN B1768      -4.794 143.132  78.989  1.00  0.00           C  
ATOM   2015  CG  GLN B1768      -6.179 142.723  79.461  1.00  0.00           C  
ATOM   2016  CD  GLN B1768      -6.981 143.886  80.017  1.00  0.00           C  
ATOM   2017  OE1 GLN B1768      -6.614 144.487  81.031  1.00  0.00           O  
ATOM   2018  NE2 GLN B1768      -8.086 144.209  79.352  1.00  0.00           N  
ATOM   2019  N   VAL B1770      -3.897 142.215  82.158  1.00  0.00           N  
ATOM   2020  CA  VAL B1770      -3.573 141.084  83.030  1.00  0.00           C  
ATOM   2021  C   VAL B1770      -4.587 139.956  82.872  1.00  0.00           C  
ATOM   2022  O   VAL B1770      -5.732 140.062  83.322  1.00  0.00           O  
ATOM   2023  CB  VAL B1770      -3.536 141.500  84.517  1.00  0.00           C  
ATOM   2024  CG1 VAL B1770      -3.428 140.273  85.403  1.00  0.00           C  
ATOM   2025  CG2 VAL B1770      -2.362 142.409  84.760  1.00  0.00           C  
ATOM   2026  N   LYS B1771      -4.154 138.862  82.257  1.00  0.00           N  
ATOM   2027  CA  LYS B1771      -5.045 137.735  82.026  1.00  0.00           C  
ATOM   2028  C   LYS B1771      -4.570 136.384  82.565  1.00  0.00           C  
ATOM   2029  O   LYS B1771      -3.459 136.243  83.085  1.00  0.00           O  
ATOM   2030  CB  LYS B1771      -5.321 137.632  80.529  1.00  0.00           C  
ATOM   2031  CG  LYS B1771      -4.058 137.560  79.698  1.00  0.00           C  
ATOM   2032  CD  LYS B1771      -4.301 137.979  78.251  1.00  0.00           C  
ATOM   2033  CE  LYS B1771      -4.476 139.482  78.123  1.00  0.00           C  
ATOM   2034  NZ  LYS B1771      -4.708 139.874  76.710  1.00  0.00           N  
ATOM   2035  N   TYR B1772      -5.450 135.397  82.436  1.00  0.00           N  
ATOM   2036  CA  TYR B1772      -5.194 134.029  82.870  1.00  0.00           C  
ATOM   2037  C   TYR B1772      -4.490 133.211  81.788  1.00  0.00           C  
ATOM   2038  O   TYR B1772      -4.717 133.415  80.589  1.00  0.00           O  
ATOM   2039  CB  TYR B1772      -6.514 133.360  83.230  1.00  0.00           C  
ATOM   2040  CG  TYR B1772      -7.003 133.706  84.608  1.00  0.00           C  
ATOM   2041  CD1 TYR B1772      -8.361 133.717  84.905  1.00  0.00           C  
ATOM   2042  CD2 TYR B1772      -6.102 133.975  85.636  1.00  0.00           C  
ATOM   2043  CE1 TYR B1772      -8.811 133.989  86.194  1.00  0.00           C  
ATOM   2044  CE2 TYR B1772      -6.541 134.240  86.925  1.00  0.00           C  
ATOM   2045  CZ  TYR B1772      -7.895 134.245  87.199  1.00  0.00           C  
ATOM   2046  OH  TYR B1772      -8.324 134.491  88.482  1.00  0.00           O  
ATOM   2047  N   VAL B1773      -3.629 132.293  82.220  1.00  0.00           N  
ATOM   2048  CA  VAL B1773      -2.901 131.433  81.295  1.00  0.00           C  
ATOM   2049  C   VAL B1773      -3.744 130.201  81.007  1.00  0.00           C  
ATOM   2050  O   VAL B1773      -4.683 129.885  81.749  1.00  0.00           O  
ATOM   2051  CB  VAL B1773      -1.554 130.967  81.889  1.00  0.00           C  
ATOM   2052  CG1 VAL B1773      -0.694 132.163  82.207  1.00  0.00           C  
ATOM   2053  CG2 VAL B1773      -1.792 130.132  83.143  1.00  0.00           C  
ATOM   2054  N   HIS B1774      -3.420 129.513  79.922  1.00  0.00           N  
ATOM   2055  CA  HIS B1774      -4.140 128.304  79.577  1.00  0.00           C  
ATOM   2056  C   HIS B1774      -3.143 127.173  79.669  1.00  0.00           C  
ATOM   2057  O   HIS B1774      -2.142 127.158  78.948  1.00  0.00           O  
ATOM   2058  CB  HIS B1774      -4.716 128.405  78.164  1.00  0.00           C  
ATOM   2059  CG  HIS B1774      -5.792 129.439  78.029  1.00  0.00           C  
ATOM   2060  ND1 HIS B1774      -5.521 130.787  77.932  1.00  0.00           N  
ATOM   2061  CD2 HIS B1774      -7.143 129.324  78.034  1.00  0.00           C  
ATOM   2062  CE1 HIS B1774      -6.658 131.458  77.884  1.00  0.00           C  
ATOM   2063  NE2 HIS B1774      -7.657 130.594  77.945  1.00  0.00           N  
ATOM   2064  N   THR B1775      -3.408 126.230  80.566  1.00  0.00           N  
ATOM   2065  CA  THR B1775      -2.504 125.103  80.765  1.00  0.00           C  
ATOM   2066  C   THR B1775      -2.973 123.795  80.126  1.00  0.00           C  
ATOM   2067  O   THR B1775      -4.161 123.617  79.828  1.00  0.00           O  
ATOM   2068  CB  THR B1775      -2.281 124.852  82.271  1.00  0.00           C  
ATOM   2069  OG1 THR B1775      -3.487 124.341  82.858  1.00  0.00           O  
ATOM   2070  CG2 THR B1775      -1.902 126.148  82.969  1.00  0.00           C  
ATOM   2071  N   THR B1776      -2.020 122.891  79.905  1.00  0.00           N  
ATOM   2072  CA  THR B1776      -2.319 121.575  79.352  1.00  0.00           C  
ATOM   2073  C   THR B1776      -1.568 120.585  80.214  1.00  0.00           C  
ATOM   2074  O   THR B1776      -0.635 120.944  80.939  1.00  0.00           O  
ATOM   2075  CB  THR B1776      -1.836 121.388  77.900  1.00  0.00           C  
ATOM   2076  OG1 THR B1776      -0.405 121.285  77.880  1.00  0.00           O  
ATOM   2077  CG2 THR B1776      -2.282 122.550  77.033  1.00  0.00           C  
ATOM   2078  N   SER B1777      -1.967 119.328  80.101  1.00  0.00           N  
ATOM   2079  CA  SER B1777      -1.382 118.254  80.882  1.00  0.00           C  
ATOM   2080  C   SER B1777      -1.366 116.989  80.030  1.00  0.00           C  
ATOM   2081  O   SER B1777      -2.302 116.729  79.282  1.00  0.00           O  
ATOM   2082  CB  SER B1777      -2.251 118.039  82.117  1.00  0.00           C  
ATOM   2083  OG  SER B1777      -1.644 117.158  83.021  1.00  0.00           O  
ATOM   2084  N   TRP B1778      -0.306 116.202  80.132  1.00  0.00           N  
ATOM   2085  CA  TRP B1778      -0.218 114.965  79.366  1.00  0.00           C  
ATOM   2086  C   TRP B1778       0.691 113.970  80.054  1.00  0.00           C  
ATOM   2087  O   TRP B1778       1.683 114.344  80.672  1.00  0.00           O  
ATOM   2088  CB  TRP B1778       0.302 115.230  77.952  1.00  0.00           C  
ATOM   2089  CG  TRP B1778       1.118 116.461  77.852  1.00  0.00           C  
ATOM   2090  CD1 TRP B1778       0.654 117.735  77.754  1.00  0.00           C  
ATOM   2091  CD2 TRP B1778       2.548 116.549  77.851  1.00  0.00           C  
ATOM   2092  NE1 TRP B1778       1.707 118.617  77.683  1.00  0.00           N  
ATOM   2093  CE2 TRP B1778       2.881 117.915  77.740  1.00  0.00           C  
ATOM   2094  CE3 TRP B1778       3.579 115.609  77.931  1.00  0.00           C  
ATOM   2095  CZ2 TRP B1778       4.197 118.364  77.706  1.00  0.00           C  
ATOM   2096  CZ3 TRP B1778       4.889 116.058  77.899  1.00  0.00           C  
ATOM   2097  CH2 TRP B1778       5.186 117.426  77.785  1.00  0.00           C  
ATOM   2098  N   GLY B1779       0.350 112.694  79.941  1.00  0.00           N  
ATOM   2099  CA  GLY B1779       1.165 111.681  80.573  1.00  0.00           C  
ATOM   2100  C   GLY B1779       1.016 110.284  80.010  1.00  0.00           C  
ATOM   2101  O   GLY B1779      -0.033 109.904  79.485  1.00  0.00           O  
ATOM   2102  N   LEU B1782       2.093 109.520  80.131  1.00  0.00           N  
ATOM   2103  CA  LEU B1782       2.129 108.146  79.679  1.00  0.00           C  
ATOM   2104  C   LEU B1782       2.877 107.376  80.771  1.00  0.00           C  
ATOM   2105  O   LEU B1782       4.014 107.708  81.086  1.00  0.00           O  
ATOM   2106  CB  LEU B1782       2.852 108.081  78.329  1.00  0.00           C  
ATOM   2107  CG  LEU B1782       3.048 106.708  77.697  1.00  0.00           C  
ATOM   2108  CD1 LEU B1782       3.290 106.876  76.210  1.00  0.00           C  
ATOM   2109  CD2 LEU B1782       4.212 105.997  78.354  1.00  0.00           C  
ATOM   2110  N   SER B1783       2.229 106.367  81.355  1.00  0.00           N  
ATOM   2111  CA  SER B1783       2.822 105.556  82.429  1.00  0.00           C  
ATOM   2112  C   SER B1783       3.402 104.230  81.934  1.00  0.00           C  
ATOM   2113  O   SER B1783       3.349 103.932  80.738  1.00  0.00           O  
ATOM   2114  CB  SER B1783       1.773 105.251  83.489  1.00  0.00           C  
ATOM   2115  OG  SER B1783       0.822 104.339  82.982  1.00  0.00           O  
ATOM   2116  N   TRP B1785       3.942 103.425  82.854  1.00  0.00           N  
ATOM   2117  CA  TRP B1785       4.517 102.156  82.439  1.00  0.00           C  
ATOM   2118  C   TRP B1785       3.433 101.204  81.986  1.00  0.00           C  
ATOM   2119  O   TRP B1785       3.699 100.073  81.571  1.00  0.00           O  
ATOM   2120  CB  TRP B1785       5.410 101.527  83.521  1.00  0.00           C  
ATOM   2121  CG  TRP B1785       4.796 101.223  84.839  1.00  0.00           C  
ATOM   2122  CD1 TRP B1785       3.478 100.983  85.111  1.00  0.00           C  
ATOM   2123  CD2 TRP B1785       5.502 101.029  86.066  1.00  0.00           C  
ATOM   2124  NE1 TRP B1785       3.318 100.649  86.440  1.00  0.00           N  
ATOM   2125  CE2 TRP B1785       4.547 100.673  87.049  1.00  0.00           C  
ATOM   2126  CE3 TRP B1785       6.852 101.126  86.434  1.00  0.00           C  
ATOM   2127  CZ2 TRP B1785       4.903 100.402  88.381  1.00  0.00           C  
ATOM   2128  CZ3 TRP B1785       7.209 100.858  87.761  1.00  0.00           C  
ATOM   2129  CH2 TRP B1785       6.233 100.503  88.716  1.00  0.00           C  
ATOM   2130  N   ARG B1786       2.200 101.686  82.042  1.00  0.00           N  
ATOM   2131  CA  ARG B1786       1.076 100.907  81.559  1.00  0.00           C  
ATOM   2132  C   ARG B1786       1.377 100.600  80.089  1.00  0.00           C  
ATOM   2133  O   ARG B1786       0.951  99.588  79.537  1.00  0.00           O  
ATOM   2134  CB  ARG B1786      -0.203 101.729  81.652  1.00  0.00           C  
ATOM   2135  CG  ARG B1786      -1.290 101.239  80.735  1.00  0.00           C  
ATOM   2136  CD  ARG B1786      -2.528 102.109  80.798  1.00  0.00           C  
ATOM   2137  NE  ARG B1786      -3.308 101.864  82.005  1.00  0.00           N  
ATOM   2138  CZ  ARG B1786      -4.613 102.096  82.090  1.00  0.00           C  
ATOM   2139  NH1 ARG B1786      -5.266 102.577  81.039  1.00  0.00           N  
ATOM   2140  NH2 ARG B1786      -5.268 101.834  83.213  1.00  0.00           N  
ATOM   2141  N   PHE B1787       2.127 101.489  79.458  1.00  0.00           N  
ATOM   2142  CA  PHE B1787       2.475 101.312  78.067  1.00  0.00           C  
ATOM   2143  C   PHE B1787       3.173  99.964  77.880  1.00  0.00           C  
ATOM   2144  O   PHE B1787       3.081  99.349  76.814  1.00  0.00           O  
ATOM   2145  CB  PHE B1787       3.396 102.436  77.619  1.00  0.00           C  
ATOM   2146  CG  PHE B1787       3.512 102.556  76.133  1.00  0.00           C  
ATOM   2147  CD1 PHE B1787       2.476 103.112  75.389  1.00  0.00           C  
ATOM   2148  CD2 PHE B1787       4.656 102.111  75.467  1.00  0.00           C  
ATOM   2149  CE1 PHE B1787       2.575 103.225  74.006  1.00  0.00           C  
ATOM   2150  CE2 PHE B1787       4.766 102.220  74.075  1.00  0.00           C  
ATOM   2151  CZ  PHE B1787       3.720 102.780  73.347  1.00  0.00           C  
ATOM   2152  N   ILE B1788       3.877  99.503  78.910  1.00  0.00           N  
ATOM   2153  CA  ILE B1788       4.566  98.228  78.805  1.00  0.00           C  
ATOM   2154  C   ILE B1788       3.525  97.128  78.696  1.00  0.00           C  
ATOM   2155  O   ILE B1788       3.708  96.149  77.963  1.00  0.00           O  
ATOM   2156  CB  ILE B1788       5.464  97.973  80.026  1.00  0.00           C  
ATOM   2157  CG1 ILE B1788       6.638  98.948  79.996  1.00  0.00           C  
ATOM   2158  CG2 ILE B1788       5.958  96.519  80.037  1.00  0.00           C  
ATOM   2159  CD1 ILE B1788       7.524  98.866  81.201  1.00  0.00           C  
ATOM   2160  N   GLY B1789       2.426  97.298  79.423  1.00  0.00           N  
ATOM   2161  CA  GLY B1789       1.365  96.311  79.377  1.00  0.00           C  
ATOM   2162  C   GLY B1789       0.759  96.259  77.988  1.00  0.00           C  
ATOM   2163  O   GLY B1789       0.440  95.195  77.470  1.00  0.00           O  
ATOM   2164  N   ALA B1790       0.602  97.426  77.379  1.00  0.00           N  
ATOM   2165  CA  ALA B1790       0.047  97.502  76.043  1.00  0.00           C  
ATOM   2166  C   ALA B1790       0.937  96.711  75.098  1.00  0.00           C  
ATOM   2167  O   ALA B1790       0.450  96.002  74.226  1.00  0.00           O  
ATOM   2168  CB  ALA B1790      -0.037  98.951  75.598  1.00  0.00           C  
ATOM   2169  N   ILE B1791       2.247  96.834  75.278  1.00  0.00           N  
ATOM   2170  CA  ILE B1791       3.194  96.126  74.432  1.00  0.00           C  
ATOM   2171  C   ILE B1791       2.998  94.626  74.583  1.00  0.00           C  
ATOM   2172  O   ILE B1791       2.882  93.901  73.590  1.00  0.00           O  
ATOM   2173  CB  ILE B1791       4.652  96.495  74.799  1.00  0.00           C  
ATOM   2174  CG1 ILE B1791       4.890  97.974  74.483  1.00  0.00           C  
ATOM   2175  CG2 ILE B1791       5.645  95.593  74.046  1.00  0.00           C  
ATOM   2176  CD1 ILE B1791       6.286  98.452  74.783  1.00  0.00           C  
ATOM   2177  N   ILE B1792       2.956  94.173  75.831  1.00  0.00           N  
ATOM   2178  CA  ILE B1792       2.771  92.766  76.132  1.00  0.00           C  
ATOM   2179  C   ILE B1792       1.487  92.195  75.535  1.00  0.00           C  
ATOM   2180  O   ILE B1792       1.524  91.209  74.798  1.00  0.00           O  
ATOM   2181  CB  ILE B1792       2.729  92.538  77.654  1.00  0.00           C  
ATOM   2182  CG1 ILE B1792       4.084  92.888  78.267  1.00  0.00           C  
ATOM   2183  CG2 ILE B1792       2.330  91.104  77.961  1.00  0.00           C  
ATOM   2184  CD1 ILE B1792       4.073  92.869  79.778  1.00  0.00           C  
ATOM   2185  N   MET B1793       0.355  92.818  75.846  1.00  0.00           N  
ATOM   2186  CA  MET B1793      -0.935  92.326  75.373  1.00  0.00           C  
ATOM   2187  C   MET B1793      -1.286  92.586  73.918  1.00  0.00           C  
ATOM   2188  O   MET B1793      -2.346  92.175  73.452  1.00  0.00           O  
ATOM   2189  CB  MET B1793      -2.054  92.868  76.256  1.00  0.00           C  
ATOM   2190  CG  MET B1793      -1.897  92.503  77.716  1.00  0.00           C  
ATOM   2191  SD  MET B1793      -3.322  93.059  78.649  1.00  0.00           S  
ATOM   2192  CE  MET B1793      -3.103  94.824  78.467  1.00  0.00           C  
ATOM   2193  N   THR B1794      -0.411  93.258  73.187  1.00  0.00           N  
ATOM   2194  CA  THR B1794      -0.705  93.518  71.787  1.00  0.00           C  
ATOM   2195  C   THR B1794       0.011  92.521  70.885  1.00  0.00           C  
ATOM   2196  O   THR B1794      -0.557  92.045  69.906  1.00  0.00           O  
ATOM   2197  CB  THR B1794      -0.300  94.953  71.389  1.00  0.00           C  
ATOM   2198  OG1 THR B1794      -1.131  95.885  72.086  1.00  0.00           O  
ATOM   2199  CG2 THR B1794      -0.463  95.168  69.902  1.00  0.00           C  
ATOM   2200  N   HIS B1795       1.245  92.183  71.237  1.00  0.00           N  
ATOM   2201  CA  HIS B1795       2.039  91.271  70.430  1.00  0.00           C  
ATOM   2202  C   HIS B1795       2.288  89.894  71.037  1.00  0.00           C  
ATOM   2203  O   HIS B1795       2.619  88.939  70.327  1.00  0.00           O  
ATOM   2204  CB  HIS B1795       3.376  91.928  70.117  1.00  0.00           C  
ATOM   2205  CG  HIS B1795       3.244  93.308  69.556  1.00  0.00           C  
ATOM   2206  ND1 HIS B1795       2.524  93.584  68.414  1.00  0.00           N  
ATOM   2207  CD2 HIS B1795       3.738  94.493  69.984  1.00  0.00           C  
ATOM   2208  CE1 HIS B1795       2.581  94.880  68.163  1.00  0.00           C  
ATOM   2209  NE2 HIS B1795       3.312  95.455  69.099  1.00  0.00           N  
ATOM   2210  N   GLY B1796       2.133  89.787  72.349  1.00  0.00           N  
ATOM   2211  CA  GLY B1796       2.372  88.516  73.003  1.00  0.00           C  
ATOM   2212  C   GLY B1796       1.571  87.370  72.425  1.00  0.00           C  
ATOM   2213  O   GLY B1796       0.465  87.558  71.926  1.00  0.00           O  
ATOM   2214  N   ASP B1797       2.135  86.173  72.487  1.00  0.00           N  
ATOM   2215  CA  ASP B1797       1.453  84.991  71.984  1.00  0.00           C  
ATOM   2216  C   ASP B1797       1.575  83.871  73.017  1.00  0.00           C  
ATOM   2217  O   ASP B1797       2.052  84.092  74.135  1.00  0.00           O  
ATOM   2218  CB  ASP B1797       2.041  84.566  70.627  1.00  0.00           C  
ATOM   2219  CG  ASP B1797       3.509  84.166  70.710  1.00  0.00           C  
ATOM   2220  OD1 ASP B1797       4.152  84.012  69.649  1.00  0.00           O  
ATOM   2221  OD2 ASP B1797       4.027  83.990  71.828  1.00  0.00           O  
ATOM   2222  N   ASP B1798       1.146  82.669  72.648  1.00  0.00           N  
ATOM   2223  CA  ASP B1798       1.202  81.547  73.574  1.00  0.00           C  
ATOM   2224  C   ASP B1798       2.607  81.096  73.947  1.00  0.00           C  
ATOM   2225  O   ASP B1798       2.789  80.434  74.959  1.00  0.00           O  
ATOM   2226  CB  ASP B1798       0.393  80.375  73.019  1.00  0.00           C  
ATOM   2227  CG  ASP B1798      -1.105  80.564  73.208  1.00  0.00           C  
ATOM   2228  OD1 ASP B1798      -1.877  79.700  72.745  1.00  0.00           O  
ATOM   2229  OD2 ASP B1798      -1.511  81.573  73.829  1.00  0.00           O  
ATOM   2230  N   ARG B1799       3.607  81.450  73.150  1.00  0.00           N  
ATOM   2231  CA  ARG B1799       4.975  81.055  73.473  1.00  0.00           C  
ATOM   2232  C   ARG B1799       5.602  82.061  74.425  1.00  0.00           C  
ATOM   2233  O   ARG B1799       6.707  81.849  74.918  1.00  0.00           O  
ATOM   2234  CB  ARG B1799       5.841  80.960  72.218  1.00  0.00           C  
ATOM   2235  CG  ARG B1799       5.489  79.831  71.278  1.00  0.00           C  
ATOM   2236  CD  ARG B1799       6.529  79.737  70.171  1.00  0.00           C  
ATOM   2237  NE  ARG B1799       6.070  78.919  69.055  1.00  0.00           N  
ATOM   2238  CZ  ARG B1799       5.852  77.609  69.118  1.00  0.00           C  
ATOM   2239  NH1 ARG B1799       6.055  76.948  70.252  1.00  0.00           N  
ATOM   2240  NH2 ARG B1799       5.411  76.961  68.046  1.00  0.00           N  
ATOM   2241  N   GLY B1800       4.900  83.161  74.675  1.00  0.00           N  
ATOM   2242  CA  GLY B1800       5.421  84.175  75.580  1.00  0.00           C  
ATOM   2243  C   GLY B1800       5.367  85.591  75.032  1.00  0.00           C  
ATOM   2244  O   GLY B1800       4.421  85.963  74.341  1.00  0.00           O  
ATOM   2245  N   LEU B1801       6.383  86.388  75.341  1.00  0.00           N  
ATOM   2246  CA  LEU B1801       6.426  87.759  74.857  1.00  0.00           C  
ATOM   2247  C   LEU B1801       6.945  87.837  73.423  1.00  0.00           C  
ATOM   2248  O   LEU B1801       7.572  86.903  72.909  1.00  0.00           O  
ATOM   2249  CB  LEU B1801       7.345  88.625  75.738  1.00  0.00           C  
ATOM   2250  CG  LEU B1801       7.060  88.902  77.219  1.00  0.00           C  
ATOM   2251  CD1 LEU B1801       8.211  89.722  77.762  1.00  0.00           C  
ATOM   2252  CD2 LEU B1801       5.733  89.639  77.414  1.00  0.00           C  
ATOM   2253  N   VAL B1802       6.659  88.973  72.796  1.00  0.00           N  
ATOM   2254  CA  VAL B1802       7.124  89.306  71.455  1.00  0.00           C  
ATOM   2255  C   VAL B1802       7.376  90.804  71.598  1.00  0.00           C  
ATOM   2256  O   VAL B1802       6.451  91.604  71.618  1.00  0.00           O  
ATOM   2257  CB  VAL B1802       6.059  89.050  70.359  1.00  0.00           C  
ATOM   2258  CG1 VAL B1802       6.606  89.451  69.015  1.00  0.00           C  
ATOM   2259  CG2 VAL B1802       5.683  87.590  70.321  1.00  0.00           C  
ATOM   2260  N   LEU B1803       8.636  91.178  71.738  1.00  0.00           N  
ATOM   2261  CA  LEU B1803       8.975  92.572  71.922  1.00  0.00           C  
ATOM   2262  C   LEU B1803       9.306  93.319  70.641  1.00  0.00           C  
ATOM   2263  O   LEU B1803      10.091  92.852  69.819  1.00  0.00           O  
ATOM   2264  CB  LEU B1803      10.147  92.678  72.890  1.00  0.00           C  
ATOM   2265  CG  LEU B1803       9.887  92.063  74.266  1.00  0.00           C  
ATOM   2266  CD1 LEU B1803      11.123  92.261  75.141  1.00  0.00           C  
ATOM   2267  CD2 LEU B1803       8.660  92.696  74.913  1.00  0.00           C  
ATOM   2268  N   PRO B1804       8.697  94.495  70.450  1.00  0.00           N  
ATOM   2269  CA  PRO B1804       8.987  95.264  69.237  1.00  0.00           C  
ATOM   2270  C   PRO B1804      10.470  95.612  69.248  1.00  0.00           C  
ATOM   2271  O   PRO B1804      10.986  96.095  70.248  1.00  0.00           O  
ATOM   2272  CB  PRO B1804       8.079  96.483  69.369  1.00  0.00           C  
ATOM   2273  CG  PRO B1804       7.838  96.585  70.861  1.00  0.00           C  
ATOM   2274  CD  PRO B1804       7.685  95.164  71.284  1.00  0.00           C  
ATOM   2275  N   PRO B1805      11.166  95.377  68.125  1.00  0.00           N  
ATOM   2276  CA  PRO B1805      12.600  95.628  67.936  1.00  0.00           C  
ATOM   2277  C   PRO B1805      13.111  96.976  68.434  1.00  0.00           C  
ATOM   2278  O   PRO B1805      14.145  97.048  69.082  1.00  0.00           O  
ATOM   2279  CB  PRO B1805      12.785  95.497  66.424  1.00  0.00           C  
ATOM   2280  CG  PRO B1805      11.646  94.685  65.982  1.00  0.00           C  
ATOM   2281  CD  PRO B1805      10.512  95.173  66.824  1.00  0.00           C  
ATOM   2282  N   ARG B1806      12.389  98.044  68.110  1.00  0.00           N  
ATOM   2283  CA  ARG B1806      12.795  99.391  68.498  1.00  0.00           C  
ATOM   2284  C   ARG B1806      12.781  99.682  69.992  1.00  0.00           C  
ATOM   2285  O   ARG B1806      13.349 100.670  70.430  1.00  0.00           O  
ATOM   2286  CB  ARG B1806      11.922 100.430  67.789  1.00  0.00           C  
ATOM   2287  CG  ARG B1806      12.618 101.150  66.645  1.00  0.00           C  
ATOM   2288  CD  ARG B1806      12.389 100.486  65.289  1.00  0.00           C  
ATOM   2289  NE  ARG B1806      11.146 100.931  64.663  1.00  0.00           N  
ATOM   2290  CZ  ARG B1806      10.860 100.786  63.372  1.00  0.00           C  
ATOM   2291  NH1 ARG B1806       9.702 101.227  62.902  1.00  0.00           N  
ATOM   2292  NH2 ARG B1806      11.730 100.208  62.550  1.00  0.00           N  
ATOM   2293  N   LEU B1807      12.144  98.833  70.783  1.00  0.00           N  
ATOM   2294  CA  LEU B1807      12.087  99.075  72.214  1.00  0.00           C  
ATOM   2295  C   LEU B1807      12.594  97.907  73.029  1.00  0.00           C  
ATOM   2296  O   LEU B1807      12.633  97.970  74.251  1.00  0.00           O  
ATOM   2297  CB  LEU B1807      10.654  99.388  72.638  1.00  0.00           C  
ATOM   2298  CG  LEU B1807      10.087 100.753  72.245  1.00  0.00           C  
ATOM   2299  CD1 LEU B1807       8.677 100.862  72.780  1.00  0.00           C  
ATOM   2300  CD2 LEU B1807      10.949 101.880  72.809  1.00  0.00           C  
ATOM   2301  N   ALA B1808      12.992  96.844  72.350  1.00  0.00           N  
ATOM   2302  CA  ALA B1808      13.461  95.643  73.024  1.00  0.00           C  
ATOM   2303  C   ALA B1808      14.830  95.766  73.689  1.00  0.00           C  
ATOM   2304  O   ALA B1808      15.766  96.298  73.109  1.00  0.00           O  
ATOM   2305  CB  ALA B1808      13.474  94.489  72.034  1.00  0.00           C  
ATOM   2306  N   PRO B1809      14.953  95.290  74.932  1.00  0.00           N  
ATOM   2307  CA  PRO B1809      16.251  95.375  75.599  1.00  0.00           C  
ATOM   2308  C   PRO B1809      17.299  94.572  74.820  1.00  0.00           C  
ATOM   2309  O   PRO B1809      18.429  95.023  74.626  1.00  0.00           O  
ATOM   2310  CB  PRO B1809      15.959  94.794  76.976  1.00  0.00           C  
ATOM   2311  CG  PRO B1809      14.560  95.258  77.231  1.00  0.00           C  
ATOM   2312  CD  PRO B1809      13.879  95.004  75.901  1.00  0.00           C  
ATOM   2313  N   ILE B1810      16.923  93.376  74.374  1.00  0.00           N  
ATOM   2314  CA  ILE B1810      17.840  92.544  73.597  1.00  0.00           C  
ATOM   2315  C   ILE B1810      17.205  92.299  72.245  1.00  0.00           C  
ATOM   2316  O   ILE B1810      16.094  91.783  72.158  1.00  0.00           O  
ATOM   2317  CB  ILE B1810      18.096  91.178  74.251  1.00  0.00           C  
ATOM   2318  CG1 ILE B1810      18.632  91.366  75.668  1.00  0.00           C  
ATOM   2319  CG2 ILE B1810      19.104  90.396  73.424  1.00  0.00           C  
ATOM   2320  CD1 ILE B1810      18.701  90.090  76.473  1.00  0.00           C  
ATOM   2321  N   GLN B1811      17.919  92.675  71.192  1.00  0.00           N  
ATOM   2322  CA  GLN B1811      17.435  92.518  69.829  1.00  0.00           C  
ATOM   2323  C   GLN B1811      17.870  91.190  69.242  1.00  0.00           C  
ATOM   2324  O   GLN B1811      17.072  90.475  68.639  1.00  0.00           O  
ATOM   2325  CB  GLN B1811      17.951  93.669  68.974  1.00  0.00           C  
ATOM   2326  CG  GLN B1811      17.575  95.014  69.548  1.00  0.00           C  
ATOM   2327  CD  GLN B1811      17.852  96.157  68.608  1.00  0.00           C  
ATOM   2328  OE1 GLN B1811      19.007  96.478  68.321  1.00  0.00           O  
ATOM   2329  NE2 GLN B1811      16.784  96.781  68.111  1.00  0.00           N  
ATOM   2330  N   VAL B1812      19.141  90.866  69.425  1.00  0.00           N  
ATOM   2331  CA  VAL B1812      19.671  89.616  68.925  1.00  0.00           C  
ATOM   2332  C   VAL B1812      20.313  88.862  70.076  1.00  0.00           C  
ATOM   2333  O   VAL B1812      21.179  89.386  70.774  1.00  0.00           O  
ATOM   2334  CB  VAL B1812      20.750  89.847  67.845  1.00  0.00           C  
ATOM   2335  CG1 VAL B1812      21.025  88.558  67.102  1.00  0.00           C  
ATOM   2336  CG2 VAL B1812      20.308  90.923  66.893  1.00  0.00           C  
ATOM   2337  N   VAL B1813      19.876  87.633  70.290  1.00  0.00           N  
ATOM   2338  CA  VAL B1813      20.463  86.823  71.345  1.00  0.00           C  
ATOM   2339  C   VAL B1813      21.253  85.742  70.626  1.00  0.00           C  
ATOM   2340  O   VAL B1813      20.728  85.088  69.736  1.00  0.00           O  
ATOM   2341  CB  VAL B1813      19.360  86.181  72.263  1.00  0.00           C  
ATOM   2342  CG1 VAL B1813      18.441  85.276  71.457  1.00  0.00           C  
ATOM   2343  CG2 VAL B1813      20.002  85.403  73.394  1.00  0.00           C  
ATOM   2344  N   ILE B1814      22.525  85.592  70.966  1.00  0.00           N  
ATOM   2345  CA  ILE B1814      23.342  84.549  70.347  1.00  0.00           C  
ATOM   2346  C   ILE B1814      23.375  83.350  71.291  1.00  0.00           C  
ATOM   2347  O   ILE B1814      23.817  83.463  72.435  1.00  0.00           O  
ATOM   2348  CB  ILE B1814      24.798  84.987  70.141  1.00  0.00           C  
ATOM   2349  CG1 ILE B1814      24.859  86.182  69.210  1.00  0.00           C  
ATOM   2350  CG2 ILE B1814      25.615  83.831  69.588  1.00  0.00           C  
ATOM   2351  CD1 ILE B1814      26.221  86.813  69.190  1.00  0.00           C  
ATOM   2352  N   VAL B1815      22.901  82.211  70.805  1.00  0.00           N  
ATOM   2353  CA  VAL B1815      22.883  80.973  71.579  1.00  0.00           C  
ATOM   2354  C   VAL B1815      23.971  80.062  71.026  1.00  0.00           C  
ATOM   2355  O   VAL B1815      23.778  79.424  70.005  1.00  0.00           O  
ATOM   2356  CB  VAL B1815      21.541  80.272  71.425  1.00  0.00           C  
ATOM   2357  CG1 VAL B1815      21.644  78.843  71.903  1.00  0.00           C  
ATOM   2358  CG2 VAL B1815      20.482  81.027  72.207  1.00  0.00           C  
ATOM   2359  N   PRO B1816      25.135  79.995  71.687  1.00  0.00           N  
ATOM   2360  CA  PRO B1816      26.167  79.116  71.132  1.00  0.00           C  
ATOM   2361  C   PRO B1816      25.765  77.657  71.359  1.00  0.00           C  
ATOM   2362  O   PRO B1816      25.113  77.343  72.357  1.00  0.00           O  
ATOM   2363  CB  PRO B1816      27.416  79.531  71.908  1.00  0.00           C  
ATOM   2364  CG  PRO B1816      26.856  79.828  73.267  1.00  0.00           C  
ATOM   2365  CD  PRO B1816      25.548  80.557  72.986  1.00  0.00           C  
ATOM   2366  N   ILE B1817      26.141  76.783  70.428  1.00  0.00           N  
ATOM   2367  CA  ILE B1817      25.813  75.356  70.509  1.00  0.00           C  
ATOM   2368  C   ILE B1817      27.077  74.512  70.416  1.00  0.00           C  
ATOM   2369  O   ILE B1817      27.879  74.675  69.499  1.00  0.00           O  
ATOM   2370  CB  ILE B1817      24.871  74.937  69.365  1.00  0.00           C  
ATOM   2371  CG1 ILE B1817      23.544  75.681  69.500  1.00  0.00           C  
ATOM   2372  CG2 ILE B1817      24.670  73.428  69.376  1.00  0.00           C  
ATOM   2373  CD1 ILE B1817      22.613  75.489  68.329  1.00  0.00           C  
ATOM   2374  N   TYR B1818      27.253  73.592  71.351  1.00  0.00           N  
ATOM   2375  CA  TYR B1818      28.459  72.787  71.310  1.00  0.00           C  
ATOM   2376  C   TYR B1818      28.450  71.496  72.120  1.00  0.00           C  
ATOM   2377  O   TYR B1818      27.436  71.087  72.697  1.00  0.00           O  
ATOM   2378  CB  TYR B1818      29.637  73.646  71.768  1.00  0.00           C  
ATOM   2379  CG  TYR B1818      29.404  74.316  73.111  1.00  0.00           C  
ATOM   2380  CD1 TYR B1818      29.314  73.569  74.287  1.00  0.00           C  
ATOM   2381  CD2 TYR B1818      29.259  75.698  73.201  1.00  0.00           C  
ATOM   2382  CE1 TYR B1818      29.084  74.185  75.525  1.00  0.00           C  
ATOM   2383  CE2 TYR B1818      29.032  76.323  74.424  1.00  0.00           C  
ATOM   2384  CZ  TYR B1818      28.944  75.564  75.586  1.00  0.00           C  
ATOM   2385  OH  TYR B1818      28.722  76.198  76.794  1.00  0.00           O  
ATOM   2386  N   LYS B1819      29.617  70.863  72.111  1.00  0.00           N  
ATOM   2387  CA  LYS B1819      29.893  69.649  72.851  1.00  0.00           C  
ATOM   2388  C   LYS B1819      31.212  70.004  73.517  1.00  0.00           C  
ATOM   2389  O   LYS B1819      31.850  70.970  73.124  1.00  0.00           O  
ATOM   2390  CB  LYS B1819      30.056  68.464  71.906  1.00  0.00           C  
ATOM   2391  CG  LYS B1819      28.742  67.895  71.412  1.00  0.00           C  
ATOM   2392  CD  LYS B1819      28.975  66.825  70.361  1.00  0.00           C  
ATOM   2393  CE  LYS B1819      27.679  66.124  69.992  1.00  0.00           C  
ATOM   2394  NZ  LYS B1819      26.630  67.097  69.595  1.00  0.00           N  
ATOM   2395  N   ASP B1820      31.626  69.247  74.521  1.00  0.00           N  
ATOM   2396  CA  ASP B1820      32.868  69.565  75.214  1.00  0.00           C  
ATOM   2397  C   ASP B1820      34.030  69.966  74.313  1.00  0.00           C  
ATOM   2398  O   ASP B1820      34.707  70.953  74.584  1.00  0.00           O  
ATOM   2399  CB  ASP B1820      33.295  68.398  76.101  1.00  0.00           C  
ATOM   2400  CG  ASP B1820      32.409  68.240  77.307  1.00  0.00           C  
ATOM   2401  OD1 ASP B1820      31.197  68.010  77.126  1.00  0.00           O  
ATOM   2402  OD2 ASP B1820      32.922  68.350  78.437  1.00  0.00           O  
ATOM   2403  N   GLU B1821      34.251  69.218  73.237  1.00  0.00           N  
ATOM   2404  CA  GLU B1821      35.365  69.501  72.340  1.00  0.00           C  
ATOM   2405  C   GLU B1821      35.137  70.680  71.398  1.00  0.00           C  
ATOM   2406  O   GLU B1821      36.092  71.255  70.879  1.00  0.00           O  
ATOM   2407  CB  GLU B1821      35.716  68.240  71.540  1.00  0.00           C  
ATOM   2408  CG  GLU B1821      34.912  68.020  70.270  1.00  0.00           C  
ATOM   2409  CD  GLU B1821      35.472  68.788  69.071  1.00  0.00           C  
ATOM   2410  OE1 GLU B1821      36.704  68.731  68.840  1.00  0.00           O  
ATOM   2411  OE2 GLU B1821      34.680  69.439  68.352  1.00  0.00           O  
ATOM   2412  N   SER B1827      33.876  71.039  71.184  1.00  0.00           N  
ATOM   2413  CA  SER B1827      33.527  72.149  70.299  1.00  0.00           C  
ATOM   2414  C   SER B1827      33.483  73.486  71.041  1.00  0.00           C  
ATOM   2415  O   SER B1827      33.756  74.540  70.468  1.00  0.00           O  
ATOM   2416  CB  SER B1827      32.151  71.913  69.679  1.00  0.00           C  
ATOM   2417  OG  SER B1827      32.022  70.607  69.153  1.00  0.00           O  
ATOM   2418  N   ARG B1828      33.143  73.423  72.321  1.00  0.00           N  
ATOM   2419  CA  ARG B1828      32.991  74.601  73.161  1.00  0.00           C  
ATOM   2420  C   ARG B1828      33.944  75.772  72.934  1.00  0.00           C  
ATOM   2421  O   ARG B1828      33.508  76.885  72.622  1.00  0.00           O  
ATOM   2422  CB  ARG B1828      33.035  74.198  74.638  1.00  0.00           C  
ATOM   2423  CG  ARG B1828      32.464  75.272  75.538  1.00  0.00           C  
ATOM   2424  CD  ARG B1828      32.762  75.039  76.986  1.00  0.00           C  
ATOM   2425  NE  ARG B1828      32.207  76.119  77.792  1.00  0.00           N  
ATOM   2426  CZ  ARG B1828      32.238  76.159  79.120  1.00  0.00           C  
ATOM   2427  NH1 ARG B1828      32.803  75.174  79.809  1.00  0.00           N  
ATOM   2428  NH2 ARG B1828      31.697  77.185  79.761  1.00  0.00           N  
ATOM   2429  N   GLU B1829      35.236  75.528  73.104  1.00  0.00           N  
ATOM   2430  CA  GLU B1829      36.247  76.571  72.948  1.00  0.00           C  
ATOM   2431  C   GLU B1829      36.140  77.386  71.653  1.00  0.00           C  
ATOM   2432  O   GLU B1829      35.932  78.602  71.694  1.00  0.00           O  
ATOM   2433  CB  GLU B1829      37.632  75.940  73.049  1.00  0.00           C  
ATOM   2434  CG  GLU B1829      38.814  76.880  72.883  1.00  0.00           C  
ATOM   2435  CD  GLU B1829      40.107  76.100  72.620  1.00  0.00           C  
ATOM   2436  OE1 GLU B1829      40.273  75.565  71.488  1.00  0.00           O  
ATOM   2437  OE2 GLU B1829      40.942  76.000  73.554  1.00  0.00           O  
ATOM   2438  N   ARG B1830      36.274  76.730  70.506  1.00  0.00           N  
ATOM   2439  CA  ARG B1830      36.213  77.458  69.250  1.00  0.00           C  
ATOM   2440  C   ARG B1830      34.832  78.060  68.990  1.00  0.00           C  
ATOM   2441  O   ARG B1830      34.726  79.171  68.463  1.00  0.00           O  
ATOM   2442  CB  ARG B1830      36.640  76.555  68.085  1.00  0.00           C  
ATOM   2443  CG  ARG B1830      35.579  75.592  67.575  1.00  0.00           C  
ATOM   2444  CD  ARG B1830      36.132  74.698  66.462  1.00  0.00           C  
ATOM   2445  NE  ARG B1830      36.750  73.482  66.985  1.00  0.00           N  
ATOM   2446  CZ  ARG B1830      36.113  72.321  67.142  1.00  0.00           C  
ATOM   2447  NH1 ARG B1830      34.829  72.206  66.807  1.00  0.00           N  
ATOM   2448  NH2 ARG B1830      36.757  71.278  67.661  1.00  0.00           N  
ATOM   2449  N   VAL B1831      33.771  77.350  69.360  1.00  0.00           N  
ATOM   2450  CA  VAL B1831      32.427  77.874  69.137  1.00  0.00           C  
ATOM   2451  C   VAL B1831      32.165  79.145  69.942  1.00  0.00           C  
ATOM   2452  O   VAL B1831      31.646  80.128  69.418  1.00  0.00           O  
ATOM   2453  CB  VAL B1831      31.356  76.835  69.488  1.00  0.00           C  
ATOM   2454  CG1 VAL B1831      29.996  77.518  69.615  1.00  0.00           C  
ATOM   2455  CG2 VAL B1831      31.306  75.761  68.399  1.00  0.00           C  
ATOM   2456  N   LEU B1832      32.518  79.124  71.219  1.00  0.00           N  
ATOM   2457  CA  LEU B1832      32.322  80.292  72.054  1.00  0.00           C  
ATOM   2458  C   LEU B1832      33.172  81.456  71.571  1.00  0.00           C  
ATOM   2459  O   LEU B1832      32.822  82.615  71.786  1.00  0.00           O  
ATOM   2460  CB  LEU B1832      32.657  79.973  73.510  1.00  0.00           C  
ATOM   2461  CG  LEU B1832      31.513  79.300  74.264  1.00  0.00           C  
ATOM   2462  CD1 LEU B1832      31.945  78.938  75.666  1.00  0.00           C  
ATOM   2463  CD2 LEU B1832      30.321  80.243  74.282  1.00  0.00           C  
ATOM   2464  N   GLU B1833      34.291  81.149  70.923  1.00  0.00           N  
ATOM   2465  CA  GLU B1833      35.171  82.195  70.423  1.00  0.00           C  
ATOM   2466  C   GLU B1833      34.535  82.825  69.196  1.00  0.00           C  
ATOM   2467  O   GLU B1833      34.610  84.035  68.994  1.00  0.00           O  
ATOM   2468  CB  GLU B1833      36.542  81.618  70.070  1.00  0.00           C  
ATOM   2469  CG  GLU B1833      37.589  82.674  69.734  1.00  0.00           C  
ATOM   2470  CD  GLU B1833      39.009  82.100  69.654  1.00  0.00           C  
ATOM   2471  OE1 GLU B1833      39.512  81.565  70.686  1.00  0.00           O  
ATOM   2472  OE2 GLU B1833      39.620  82.186  68.555  1.00  0.00           O  
ATOM   2473  N   ALA B1834      33.901  82.002  68.373  1.00  0.00           N  
ATOM   2474  CA  ALA B1834      33.246  82.518  67.186  1.00  0.00           C  
ATOM   2475  C   ALA B1834      32.119  83.428  67.650  1.00  0.00           C  
ATOM   2476  O   ALA B1834      31.991  84.567  67.189  1.00  0.00           O  
ATOM   2477  CB  ALA B1834      32.684  81.378  66.353  1.00  0.00           C  
ATOM   2478  N   ALA B1835      31.313  82.911  68.578  1.00  0.00           N  
ATOM   2479  CA  ALA B1835      30.174  83.637  69.123  1.00  0.00           C  
ATOM   2480  C   ALA B1835      30.537  85.021  69.647  1.00  0.00           C  
ATOM   2481  O   ALA B1835      29.800  85.981  69.425  1.00  0.00           O  
ATOM   2482  CB  ALA B1835      29.524  82.819  70.229  1.00  0.00           C  
ATOM   2483  N   GLN B1836      31.664  85.123  70.346  1.00  0.00           N  
ATOM   2484  CA  GLN B1836      32.087  86.401  70.898  1.00  0.00           C  
ATOM   2485  C   GLN B1836      32.508  87.333  69.778  1.00  0.00           C  
ATOM   2486  O   GLN B1836      32.333  88.549  69.866  1.00  0.00           O  
ATOM   2487  CB  GLN B1836      33.232  86.203  71.887  1.00  0.00           C  
ATOM   2488  CG  GLN B1836      32.869  85.287  73.038  1.00  0.00           C  
ATOM   2489  CD  GLN B1836      33.835  85.388  74.198  1.00  0.00           C  
ATOM   2490  OE1 GLN B1836      33.862  86.396  74.912  1.00  0.00           O  
ATOM   2491  NE2 GLN B1836      34.640  84.343  74.393  1.00  0.00           N  
ATOM   2492  N   GLY B1837      33.065  86.754  68.723  1.00  0.00           N  
ATOM   2493  CA  GLY B1837      33.469  87.557  67.591  1.00  0.00           C  
ATOM   2494  C   GLY B1837      32.203  88.134  67.000  1.00  0.00           C  
ATOM   2495  O   GLY B1837      32.119  89.335  66.736  1.00  0.00           O  
ATOM   2496  N   LEU B1838      31.211  87.272  66.804  1.00  0.00           N  
ATOM   2497  CA  LEU B1838      29.934  87.695  66.258  1.00  0.00           C  
ATOM   2498  C   LEU B1838      29.281  88.730  67.172  1.00  0.00           C  
ATOM   2499  O   LEU B1838      28.548  89.603  66.708  1.00  0.00           O  
ATOM   2500  CB  LEU B1838      29.004  86.498  66.086  1.00  0.00           C  
ATOM   2501  CG  LEU B1838      27.629  86.816  65.504  1.00  0.00           C  
ATOM   2502  CD1 LEU B1838      27.806  87.398  64.101  1.00  0.00           C  
ATOM   2503  CD2 LEU B1838      26.780  85.546  65.455  1.00  0.00           C  
ATOM   2504  N   ARG B1839      29.546  88.642  68.470  1.00  0.00           N  
ATOM   2505  CA  ARG B1839      28.971  89.609  69.395  1.00  0.00           C  
ATOM   2506  C   ARG B1839      29.596  90.984  69.173  1.00  0.00           C  
ATOM   2507  O   ARG B1839      28.955  92.008  69.379  1.00  0.00           O  
ATOM   2508  CB  ARG B1839      29.182  89.178  70.845  1.00  0.00           C  
ATOM   2509  CG  ARG B1839      28.403  90.030  71.811  1.00  0.00           C  
ATOM   2510  CD  ARG B1839      28.430  89.468  73.218  1.00  0.00           C  
ATOM   2511  NE  ARG B1839      28.932  90.465  74.154  1.00  0.00           N  
ATOM   2512  CZ  ARG B1839      30.205  90.827  74.228  1.00  0.00           C  
ATOM   2513  NH1 ARG B1839      31.100  90.257  73.426  1.00  0.00           N  
ATOM   2514  NH2 ARG B1839      30.579  91.774  75.080  1.00  0.00           N  
ATOM   2515  N   GLN B1840      30.853  91.006  68.753  1.00  0.00           N  
ATOM   2516  CA  GLN B1840      31.522  92.271  68.500  1.00  0.00           C  
ATOM   2517  C   GLN B1840      31.020  92.871  67.190  1.00  0.00           C  
ATOM   2518  O   GLN B1840      30.665  94.051  67.125  1.00  0.00           O  
ATOM   2519  CB  GLN B1840      33.035  92.067  68.450  1.00  0.00           C  
ATOM   2520  CG  GLN B1840      33.617  91.629  69.783  1.00  0.00           C  
ATOM   2521  CD  GLN B1840      33.308  92.600  70.920  1.00  0.00           C  
ATOM   2522  OE1 GLN B1840      33.560  92.306  72.089  1.00  0.00           O  
ATOM   2523  NE2 GLN B1840      32.767  93.763  70.579  1.00  0.00           N  
ATOM   2524  N   ALA B1841      30.974  92.044  66.153  1.00  0.00           N  
ATOM   2525  CA  ALA B1841      30.510  92.490  64.855  1.00  0.00           C  
ATOM   2526  C   ALA B1841      29.100  93.052  64.961  1.00  0.00           C  
ATOM   2527  O   ALA B1841      28.755  93.999  64.263  1.00  0.00           O  
ATOM   2528  CB  ALA B1841      30.544  91.341  63.871  1.00  0.00           C  
ATOM   2529  N   LEU B1842      28.285  92.474  65.834  1.00  0.00           N  
ATOM   2530  CA  LEU B1842      26.916  92.949  65.992  1.00  0.00           C  
ATOM   2531  C   LEU B1842      26.824  94.225  66.811  1.00  0.00           C  
ATOM   2532  O   LEU B1842      25.981  95.077  66.543  1.00  0.00           O  
ATOM   2533  CB  LEU B1842      26.032  91.874  66.633  1.00  0.00           C  
ATOM   2534  CG  LEU B1842      25.627  90.695  65.748  1.00  0.00           C  
ATOM   2535  CD1 LEU B1842      24.638  89.805  66.486  1.00  0.00           C  
ATOM   2536  CD2 LEU B1842      25.005  91.224  64.475  1.00  0.00           C  
ATOM   2537  N   LEU B1843      27.676  94.356  67.819  1.00  0.00           N  
ATOM   2538  CA  LEU B1843      27.647  95.552  68.643  1.00  0.00           C  
ATOM   2539  C   LEU B1843      28.111  96.722  67.794  1.00  0.00           C  
ATOM   2540  O   LEU B1843      27.688  97.858  68.001  1.00  0.00           O  
ATOM   2541  CB  LEU B1843      28.552  95.397  69.872  1.00  0.00           C  
ATOM   2542  CG  LEU B1843      28.028  94.533  71.028  1.00  0.00           C  
ATOM   2543  CD1 LEU B1843      29.098  94.378  72.077  1.00  0.00           C  
ATOM   2544  CD2 LEU B1843      26.791  95.157  71.629  1.00  0.00           C  
ATOM   2545  N   ALA B1844      28.975  96.437  66.828  1.00  0.00           N  
ATOM   2546  CA  ALA B1844      29.486  97.476  65.948  1.00  0.00           C  
ATOM   2547  C   ALA B1844      28.344  98.049  65.113  1.00  0.00           C  
ATOM   2548  O   ALA B1844      28.268  99.253  64.901  1.00  0.00           O  
ATOM   2549  CB  ALA B1844      30.572  96.910  65.045  1.00  0.00           C  
ATOM   2550  N   GLN B1845      27.453  97.190  64.639  1.00  0.00           N  
ATOM   2551  CA  GLN B1845      26.321  97.647  63.845  1.00  0.00           C  
ATOM   2552  C   GLN B1845      25.348  98.398  64.739  1.00  0.00           C  
ATOM   2553  O   GLN B1845      24.264  98.798  64.301  1.00  0.00           O  
ATOM   2554  CB  GLN B1845      25.614  96.457  63.196  1.00  0.00           C  
ATOM   2555  CG  GLN B1845      26.372  95.878  62.022  1.00  0.00           C  
ATOM   2556  CD  GLN B1845      26.507  96.880  60.896  1.00  0.00           C  
ATOM   2557  OE1 GLN B1845      25.520  97.248  60.254  1.00  0.00           O  
ATOM   2558  NE2 GLN B1845      27.729  97.338  60.657  1.00  0.00           N  
ATOM   2559  N   GLY B1847      25.737  98.575  65.998  1.00  0.00           N  
ATOM   2560  CA  GLY B1847      24.894  99.285  66.934  1.00  0.00           C  
ATOM   2561  C   GLY B1847      23.632  98.539  67.316  1.00  0.00           C  
ATOM   2562  O   GLY B1847      22.639  99.148  67.691  1.00  0.00           O  
ATOM   2563  N   LEU B1848      23.655  97.216  67.219  1.00  0.00           N  
ATOM   2564  CA  LEU B1848      22.494  96.421  67.590  1.00  0.00           C  
ATOM   2565  C   LEU B1848      22.624  96.028  69.056  1.00  0.00           C  
ATOM   2566  O   LEU B1848      23.726  96.001  69.602  1.00  0.00           O  
ATOM   2567  CB  LEU B1848      22.416  95.161  66.738  1.00  0.00           C  
ATOM   2568  CG  LEU B1848      22.263  95.349  65.233  1.00  0.00           C  
ATOM   2569  CD1 LEU B1848      22.191  93.986  64.563  1.00  0.00           C  
ATOM   2570  CD2 LEU B1848      21.011  96.159  64.939  1.00  0.00           C  
ATOM   2571  N   ARG B1849      21.496  95.745  69.695  1.00  0.00           N  
ATOM   2572  CA  ARG B1849      21.504  95.333  71.086  1.00  0.00           C  
ATOM   2573  C   ARG B1849      21.549  93.799  71.113  1.00  0.00           C  
ATOM   2574  O   ARG B1849      20.537  93.112  70.947  1.00  0.00           O  
ATOM   2575  CB  ARG B1849      20.264  95.889  71.794  1.00  0.00           C  
ATOM   2576  CG  ARG B1849      20.275  97.413  71.900  1.00  0.00           C  
ATOM   2577  CD  ARG B1849      19.251  97.948  72.890  1.00  0.00           C  
ATOM   2578  NE  ARG B1849      17.879  97.789  72.422  1.00  0.00           N  
ATOM   2579  CZ  ARG B1849      17.368  98.417  71.366  1.00  0.00           C  
ATOM   2580  NH1 ARG B1849      18.120  99.255  70.665  1.00  0.00           N  
ATOM   2581  NH2 ARG B1849      16.107  98.206  71.009  1.00  0.00           N  
ATOM   2582  N   VAL B1850      22.752  93.271  71.311  1.00  0.00           N  
ATOM   2583  CA  VAL B1850      22.973  91.833  71.313  1.00  0.00           C  
ATOM   2584  C   VAL B1850      23.384  91.271  72.670  1.00  0.00           C  
ATOM   2585  O   VAL B1850      24.029  91.945  73.461  1.00  0.00           O  
ATOM   2586  CB  VAL B1850      24.041  91.475  70.246  1.00  0.00           C  
ATOM   2587  CG1 VAL B1850      25.096  92.554  70.211  1.00  0.00           C  
ATOM   2588  CG2 VAL B1850      24.694  90.134  70.553  1.00  0.00           C  
ATOM   2589  N   HIS B1851      22.983  90.033  72.929  1.00  0.00           N  
ATOM   2590  CA  HIS B1851      23.313  89.339  74.163  1.00  0.00           C  
ATOM   2591  C   HIS B1851      23.788  87.940  73.808  1.00  0.00           C  
ATOM   2592  O   HIS B1851      23.162  87.256  72.997  1.00  0.00           O  
ATOM   2593  CB  HIS B1851      22.086  89.235  75.061  1.00  0.00           C  
ATOM   2594  CG  HIS B1851      22.293  88.367  76.262  1.00  0.00           C  
ATOM   2595  ND1 HIS B1851      23.270  88.615  77.203  1.00  0.00           N  
ATOM   2596  CD2 HIS B1851      21.662  87.240  76.668  1.00  0.00           C  
ATOM   2597  CE1 HIS B1851      23.234  87.679  78.134  1.00  0.00           C  
ATOM   2598  NE2 HIS B1851      22.267  86.832  77.833  1.00  0.00           N  
ATOM   2599  N   LEU B1852      24.903  87.521  74.395  1.00  0.00           N  
ATOM   2600  CA  LEU B1852      25.443  86.182  74.151  1.00  0.00           C  
ATOM   2601  C   LEU B1852      25.141  85.321  75.363  1.00  0.00           C  
ATOM   2602  O   LEU B1852      25.569  85.647  76.456  1.00  0.00           O  
ATOM   2603  CB  LEU B1852      26.953  86.247  73.941  1.00  0.00           C  
ATOM   2604  CG  LEU B1852      27.735  84.933  74.023  1.00  0.00           C  
ATOM   2605  CD1 LEU B1852      27.128  83.871  73.099  1.00  0.00           C  
ATOM   2606  CD2 LEU B1852      29.184  85.210  73.645  1.00  0.00           C  
ATOM   2607  N   ASP B1853      24.397  84.238  75.175  1.00  0.00           N  
ATOM   2608  CA  ASP B1853      24.039  83.337  76.275  1.00  0.00           C  
ATOM   2609  C   ASP B1853      25.147  82.297  76.501  1.00  0.00           C  
ATOM   2610  O   ASP B1853      25.084  81.198  75.962  1.00  0.00           O  
ATOM   2611  CB  ASP B1853      22.727  82.623  75.939  1.00  0.00           C  
ATOM   2612  CG  ASP B1853      22.031  82.044  77.159  1.00  0.00           C  
ATOM   2613  OD1 ASP B1853      22.717  81.615  78.115  1.00  0.00           O  
ATOM   2614  OD2 ASP B1853      20.779  82.002  77.148  1.00  0.00           O  
ATOM   2615  N   ASP B1854      26.157  82.651  77.295  1.00  0.00           N  
ATOM   2616  CA  ASP B1854      27.286  81.762  77.597  1.00  0.00           C  
ATOM   2617  C   ASP B1854      26.964  80.671  78.611  1.00  0.00           C  
ATOM   2618  O   ASP B1854      27.714  79.717  78.733  1.00  0.00           O  
ATOM   2619  CB  ASP B1854      28.450  82.553  78.182  1.00  0.00           C  
ATOM   2620  CG  ASP B1854      28.921  83.640  77.278  1.00  0.00           C  
ATOM   2621  OD1 ASP B1854      28.112  84.543  76.986  1.00  0.00           O  
ATOM   2622  OD2 ASP B1854      30.101  83.595  76.859  1.00  0.00           O  
ATOM   2623  N   ARG B1855      25.880  80.839  79.360  1.00  0.00           N  
ATOM   2624  CA  ARG B1855      25.484  79.890  80.387  1.00  0.00           C  
ATOM   2625  C   ARG B1855      25.720  78.446  79.977  1.00  0.00           C  
ATOM   2626  O   ARG B1855      25.125  77.961  79.022  1.00  0.00           O  
ATOM   2627  CB  ARG B1855      24.016  80.099  80.736  1.00  0.00           C  
ATOM   2628  CG  ARG B1855      23.732  81.419  81.398  1.00  0.00           C  
ATOM   2629  CD  ARG B1855      22.264  81.555  81.735  1.00  0.00           C  
ATOM   2630  NE  ARG B1855      21.421  81.326  80.565  1.00  0.00           N  
ATOM   2631  CZ  ARG B1855      20.110  81.525  80.547  1.00  0.00           C  
ATOM   2632  NH1 ARG B1855      19.495  81.964  81.631  1.00  0.00           N  
ATOM   2633  NH2 ARG B1855      19.416  81.270  79.450  1.00  0.00           N  
ATOM   2634  N   ASP B1857      26.577  77.749  80.715  1.00  0.00           N  
ATOM   2635  CA  ASP B1857      26.893  76.371  80.380  1.00  0.00           C  
ATOM   2636  C   ASP B1857      25.999  75.375  81.109  1.00  0.00           C  
ATOM   2637  O   ASP B1857      26.015  74.183  80.813  1.00  0.00           O  
ATOM   2638  CB  ASP B1857      28.373  76.095  80.680  1.00  0.00           C  
ATOM   2639  CG  ASP B1857      28.893  74.840  79.980  1.00  0.00           C  
ATOM   2640  OD1 ASP B1857      28.622  74.666  78.771  1.00  0.00           O  
ATOM   2641  OD2 ASP B1857      29.587  74.030  80.632  1.00  0.00           O  
ATOM   2642  N   GLN B1858      25.199  75.868  82.045  1.00  0.00           N  
ATOM   2643  CA  GLN B1858      24.317  75.002  82.809  1.00  0.00           C  
ATOM   2644  C   GLN B1858      22.965  74.763  82.132  1.00  0.00           C  
ATOM   2645  O   GLN B1858      22.037  74.272  82.757  1.00  0.00           O  
ATOM   2646  CB  GLN B1858      24.115  75.565  84.228  1.00  0.00           C  
ATOM   2647  CG  GLN B1858      23.554  76.997  84.292  1.00  0.00           C  
ATOM   2648  CD  GLN B1858      24.602  78.096  84.056  1.00  0.00           C  
ATOM   2649  OE1 GLN B1858      24.249  79.260  83.856  1.00  0.00           O  
ATOM   2650  NE2 GLN B1858      25.888  77.733  84.096  1.00  0.00           N  
ATOM   2651  N   HIS B1859      22.853  75.111  80.857  1.00  0.00           N  
ATOM   2652  CA  HIS B1859      21.608  74.903  80.115  1.00  0.00           C  
ATOM   2653  C   HIS B1859      21.915  74.463  78.692  1.00  0.00           C  
ATOM   2654  O   HIS B1859      22.984  74.764  78.155  1.00  0.00           O  
ATOM   2655  CB  HIS B1859      20.786  76.182  80.046  1.00  0.00           C  
ATOM   2656  CG  HIS B1859      20.290  76.667  81.369  1.00  0.00           C  
ATOM   2657  ND1 HIS B1859      19.463  75.914  82.175  1.00  0.00           N  
ATOM   2658  CD2 HIS B1859      20.436  77.862  81.991  1.00  0.00           C  
ATOM   2659  CE1 HIS B1859      19.117  76.627  83.233  1.00  0.00           C  
ATOM   2660  NE2 HIS B1859      19.692  77.812  83.145  1.00  0.00           N  
ATOM   2661  N   THR B1860      20.971  73.759  78.078  1.00  0.00           N  
ATOM   2662  CA  THR B1860      21.148  73.282  76.712  1.00  0.00           C  
ATOM   2663  C   THR B1860      20.525  74.240  75.716  1.00  0.00           C  
ATOM   2664  O   THR B1860      19.632  75.018  76.055  1.00  0.00           O  
ATOM   2665  CB  THR B1860      20.489  71.925  76.501  1.00  0.00           C  
ATOM   2666  OG1 THR B1860      19.112  72.001  76.889  1.00  0.00           O  
ATOM   2667  CG2 THR B1860      21.196  70.864  77.312  1.00  0.00           C  
ATOM   2668  N   PRO B1861      20.985  74.189  74.462  1.00  0.00           N  
ATOM   2669  CA  PRO B1861      20.443  75.073  73.433  1.00  0.00           C  
ATOM   2670  C   PRO B1861      18.927  74.984  73.456  1.00  0.00           C  
ATOM   2671  O   PRO B1861      18.224  76.003  73.456  1.00  0.00           O  
ATOM   2672  CB  PRO B1861      21.033  74.503  72.155  1.00  0.00           C  
ATOM   2673  CG  PRO B1861      22.352  73.967  72.618  1.00  0.00           C  
ATOM   2674  CD  PRO B1861      21.979  73.267  73.891  1.00  0.00           C  
ATOM   2675  N   GLY B1862      18.427  73.755  73.489  1.00  0.00           N  
ATOM   2676  CA  GLY B1862      16.990  73.576  73.512  1.00  0.00           C  
ATOM   2677  C   GLY B1862      16.360  74.489  74.543  1.00  0.00           C  
ATOM   2678  O   GLY B1862      15.422  75.235  74.252  1.00  0.00           O  
ATOM   2679  N   TYR B1863      16.901  74.425  75.755  1.00  0.00           N  
ATOM   2680  CA  TYR B1863      16.423  75.224  76.869  1.00  0.00           C  
ATOM   2681  C   TYR B1863      16.471  76.710  76.559  1.00  0.00           C  
ATOM   2682  O   TYR B1863      15.477  77.423  76.713  1.00  0.00           O  
ATOM   2683  CB  TYR B1863      17.281  74.959  78.098  1.00  0.00           C  
ATOM   2684  CG  TYR B1863      16.839  75.725  79.316  1.00  0.00           C  
ATOM   2685  CD1 TYR B1863      15.850  75.220  80.160  1.00  0.00           C  
ATOM   2686  CD2 TYR B1863      17.418  76.948  79.636  1.00  0.00           C  
ATOM   2687  CE1 TYR B1863      15.456  75.908  81.298  1.00  0.00           C  
ATOM   2688  CE2 TYR B1863      17.033  77.647  80.767  1.00  0.00           C  
ATOM   2689  CZ  TYR B1863      16.054  77.120  81.598  1.00  0.00           C  
ATOM   2690  OH  TYR B1863      15.692  77.799  82.738  1.00  0.00           O  
ATOM   2691  N   LYS B1864      17.642  77.171  76.133  1.00  0.00           N  
ATOM   2692  CA  LYS B1864      17.843  78.576  75.821  1.00  0.00           C  
ATOM   2693  C   LYS B1864      16.875  79.086  74.771  1.00  0.00           C  
ATOM   2694  O   LYS B1864      16.332  80.186  74.902  1.00  0.00           O  
ATOM   2695  CB  LYS B1864      19.280  78.801  75.375  1.00  0.00           C  
ATOM   2696  CG  LYS B1864      20.259  78.586  76.505  1.00  0.00           C  
ATOM   2697  CD  LYS B1864      21.676  78.658  76.015  1.00  0.00           C  
ATOM   2698  CE  LYS B1864      22.643  78.574  77.164  1.00  0.00           C  
ATOM   2699  NZ  LYS B1864      24.026  78.578  76.620  1.00  0.00           N  
ATOM   2700  N   PHE B1865      16.650  78.287  73.736  1.00  0.00           N  
ATOM   2701  CA  PHE B1865      15.733  78.691  72.691  1.00  0.00           C  
ATOM   2702  C   PHE B1865      14.415  79.121  73.325  1.00  0.00           C  
ATOM   2703  O   PHE B1865      13.908  80.208  73.053  1.00  0.00           O  
ATOM   2704  CB  PHE B1865      15.499  77.539  71.709  1.00  0.00           C  
ATOM   2705  CG  PHE B1865      16.735  77.117  70.954  1.00  0.00           C  
ATOM   2706  CD1 PHE B1865      17.808  77.985  70.800  1.00  0.00           C  
ATOM   2707  CD2 PHE B1865      16.806  75.861  70.366  1.00  0.00           C  
ATOM   2708  CE1 PHE B1865      18.932  77.607  70.070  1.00  0.00           C  
ATOM   2709  CE2 PHE B1865      17.927  75.475  69.632  1.00  0.00           C  
ATOM   2710  CZ  PHE B1865      18.992  76.347  69.483  1.00  0.00           C  
ATOM   2711  N   HIS B1866      13.869  78.271  74.182  1.00  0.00           N  
ATOM   2712  CA  HIS B1866      12.614  78.564  74.849  1.00  0.00           C  
ATOM   2713  C   HIS B1866      12.685  79.815  75.717  1.00  0.00           C  
ATOM   2714  O   HIS B1866      11.809  80.676  75.630  1.00  0.00           O  
ATOM   2715  CB  HIS B1866      12.202  77.387  75.729  1.00  0.00           C  
ATOM   2716  CG  HIS B1866      11.547  76.266  74.986  1.00  0.00           C  
ATOM   2717  ND1 HIS B1866      10.177  76.166  74.846  1.00  0.00           N  
ATOM   2718  CD2 HIS B1866      12.069  75.182  74.362  1.00  0.00           C  
ATOM   2719  CE1 HIS B1866       9.885  75.068  74.170  1.00  0.00           C  
ATOM   2720  NE2 HIS B1866      11.015  74.453  73.865  1.00  0.00           N  
ATOM   2721  N   GLU B1867      13.719  79.928  76.553  1.00  0.00           N  
ATOM   2722  CA  GLU B1867      13.801  81.085  77.430  1.00  0.00           C  
ATOM   2723  C   GLU B1867      13.679  82.387  76.663  1.00  0.00           C  
ATOM   2724  O   GLU B1867      12.812  83.208  76.966  1.00  0.00           O  
ATOM   2725  CB  GLU B1867      15.095  81.100  78.249  1.00  0.00           C  
ATOM   2726  CG  GLU B1867      15.062  82.199  79.325  1.00  0.00           C  
ATOM   2727  CD  GLU B1867      16.295  82.243  80.220  1.00  0.00           C  
ATOM   2728  OE1 GLU B1867      16.634  81.202  80.825  1.00  0.00           O  
ATOM   2729  OE2 GLU B1867      16.915  83.328  80.331  1.00  0.00           O  
ATOM   2730  N   TRP B1878      14.531  82.562  75.658  1.00  0.00           N  
ATOM   2731  CA  TRP B1878      14.528  83.778  74.860  1.00  0.00           C  
ATOM   2732  C   TRP B1878      13.267  84.017  74.029  1.00  0.00           C  
ATOM   2733  O   TRP B1878      12.950  85.163  73.700  1.00  0.00           O  
ATOM   2734  CB  TRP B1878      15.784  83.808  73.999  1.00  0.00           C  
ATOM   2735  CG  TRP B1878      17.003  83.758  74.859  1.00  0.00           C  
ATOM   2736  CD1 TRP B1878      17.928  82.760  74.918  1.00  0.00           C  
ATOM   2737  CD2 TRP B1878      17.391  84.723  75.843  1.00  0.00           C  
ATOM   2738  NE1 TRP B1878      18.870  83.037  75.883  1.00  0.00           N  
ATOM   2739  CE2 TRP B1878      18.564  84.237  76.466  1.00  0.00           C  
ATOM   2740  CE3 TRP B1878      16.860  85.953  76.264  1.00  0.00           C  
ATOM   2741  CZ2 TRP B1878      19.218  84.936  77.486  1.00  0.00           C  
ATOM   2742  CZ3 TRP B1878      17.511  86.647  77.277  1.00  0.00           C  
ATOM   2743  CH2 TRP B1878      18.679  86.134  77.877  1.00  0.00           C  
ATOM   2744  N   GLU B1879      12.545  82.952  73.687  1.00  0.00           N  
ATOM   2745  CA  GLU B1879      11.298  83.121  72.944  1.00  0.00           C  
ATOM   2746  C   GLU B1879      10.321  83.670  73.979  1.00  0.00           C  
ATOM   2747  O   GLU B1879       9.506  84.555  73.694  1.00  0.00           O  
ATOM   2748  CB  GLU B1879      10.769  81.784  72.406  1.00  0.00           C  
ATOM   2749  CG  GLU B1879      11.581  81.179  71.267  1.00  0.00           C  
ATOM   2750  CD  GLU B1879      10.959  79.901  70.694  1.00  0.00           C  
ATOM   2751  OE1 GLU B1879      11.502  79.376  69.699  1.00  0.00           O  
ATOM   2752  OE2 GLU B1879       9.934  79.422  71.230  1.00  0.00           O  
ATOM   2753  N   LEU B1880      10.420  83.128  75.190  1.00  0.00           N  
ATOM   2754  CA  LEU B1880       9.572  83.543  76.298  1.00  0.00           C  
ATOM   2755  C   LEU B1880       9.812  85.018  76.560  1.00  0.00           C  
ATOM   2756  O   LEU B1880       8.867  85.804  76.688  1.00  0.00           O  
ATOM   2757  CB  LEU B1880       9.925  82.757  77.547  1.00  0.00           C  
ATOM   2758  CG  LEU B1880       9.176  83.181  78.808  1.00  0.00           C  
ATOM   2759  CD1 LEU B1880       7.713  82.771  78.693  1.00  0.00           C  
ATOM   2760  CD2 LEU B1880       9.815  82.527  80.021  1.00  0.00           C  
ATOM   2761  N   LYS B1881      11.086  85.389  76.629  1.00  0.00           N  
ATOM   2762  CA  LYS B1881      11.451  86.767  76.871  1.00  0.00           C  
ATOM   2763  C   LYS B1881      11.095  87.691  75.703  1.00  0.00           C  
ATOM   2764  O   LYS B1881      11.142  88.915  75.829  1.00  0.00           O  
ATOM   2765  CB  LYS B1881      12.937  86.853  77.215  1.00  0.00           C  
ATOM   2766  CG  LYS B1881      13.230  86.455  78.663  1.00  0.00           C  
ATOM   2767  CD  LYS B1881      14.712  86.477  78.962  1.00  0.00           C  
ATOM   2768  CE  LYS B1881      14.981  86.130  80.411  1.00  0.00           C  
ATOM   2769  NZ  LYS B1881      14.391  87.161  81.313  1.00  0.00           N  
ATOM   2770  N   GLY B1882      10.730  87.106  74.568  1.00  0.00           N  
ATOM   2771  CA  GLY B1882      10.346  87.911  73.422  1.00  0.00           C  
ATOM   2772  C   GLY B1882      11.439  88.545  72.579  1.00  0.00           C  
ATOM   2773  O   GLY B1882      11.174  89.545  71.904  1.00  0.00           O  
ATOM   2774  N   VAL B1883      12.654  87.999  72.601  1.00  0.00           N  
ATOM   2775  CA  VAL B1883      13.722  88.563  71.781  1.00  0.00           C  
ATOM   2776  C   VAL B1883      13.374  88.328  70.309  1.00  0.00           C  
ATOM   2777  O   VAL B1883      13.018  87.220  69.918  1.00  0.00           O  
ATOM   2778  CB  VAL B1883      15.076  87.913  72.070  1.00  0.00           C  
ATOM   2779  CG1 VAL B1883      16.095  88.388  71.065  1.00  0.00           C  
ATOM   2780  CG2 VAL B1883      15.531  88.256  73.463  1.00  0.00           C  
ATOM   2781  N   PRO B1884      13.477  89.373  69.475  1.00  0.00           N  
ATOM   2782  CA  PRO B1884      13.169  89.301  68.041  1.00  0.00           C  
ATOM   2783  C   PRO B1884      13.970  88.290  67.230  1.00  0.00           C  
ATOM   2784  O   PRO B1884      13.413  87.604  66.369  1.00  0.00           O  
ATOM   2785  CB  PRO B1884      13.410  90.729  67.567  1.00  0.00           C  
ATOM   2786  CG  PRO B1884      13.075  91.532  68.778  1.00  0.00           C  
ATOM   2787  CD  PRO B1884      13.782  90.758  69.862  1.00  0.00           C  
ATOM   2788  N   PHE B1885      15.272  88.208  67.481  1.00  0.00           N  
ATOM   2789  CA  PHE B1885      16.099  87.265  66.745  1.00  0.00           C  
ATOM   2790  C   PHE B1885      17.079  86.533  67.610  1.00  0.00           C  
ATOM   2791  O   PHE B1885      17.671  87.095  68.540  1.00  0.00           O  
ATOM   2792  CB  PHE B1885      16.909  87.949  65.642  1.00  0.00           C  
ATOM   2793  CG  PHE B1885      16.092  88.414  64.500  1.00  0.00           C  
ATOM   2794  CD1 PHE B1885      15.725  89.748  64.390  1.00  0.00           C  
ATOM   2795  CD2 PHE B1885      15.654  87.514  63.545  1.00  0.00           C  
ATOM   2796  CE1 PHE B1885      14.927  90.182  63.344  1.00  0.00           C  
ATOM   2797  CE2 PHE B1885      14.855  87.935  62.494  1.00  0.00           C  
ATOM   2798  CZ  PHE B1885      14.489  89.275  62.393  1.00  0.00           C  
ATOM   2799  N   ARG B1886      17.256  85.264  67.275  1.00  0.00           N  
ATOM   2800  CA  ARG B1886      18.207  84.423  67.957  1.00  0.00           C  
ATOM   2801  C   ARG B1886      19.146  83.939  66.868  1.00  0.00           C  
ATOM   2802  O   ARG B1886      18.706  83.633  65.753  1.00  0.00           O  
ATOM   2803  CB  ARG B1886      17.513  83.229  68.591  1.00  0.00           C  
ATOM   2804  CG  ARG B1886      18.479  82.166  69.094  1.00  0.00           C  
ATOM   2805  CD  ARG B1886      17.899  80.795  68.828  1.00  0.00           C  
ATOM   2806  NE  ARG B1886      16.502  80.771  69.239  1.00  0.00           N  
ATOM   2807  CZ  ARG B1886      15.615  79.881  68.821  1.00  0.00           C  
ATOM   2808  NH1 ARG B1886      15.976  78.925  67.967  1.00  0.00           N  
ATOM   2809  NH2 ARG B1886      14.363  79.954  69.260  1.00  0.00           N  
ATOM   2810  N   VAL B1887      20.435  83.900  67.174  1.00  0.00           N  
ATOM   2811  CA  VAL B1887      21.406  83.409  66.219  1.00  0.00           C  
ATOM   2812  C   VAL B1887      21.987  82.130  66.788  1.00  0.00           C  
ATOM   2813  O   VAL B1887      22.534  82.128  67.892  1.00  0.00           O  
ATOM   2814  CB  VAL B1887      22.533  84.413  65.988  1.00  0.00           C  
ATOM   2815  CG1 VAL B1887      23.581  83.814  65.066  1.00  0.00           C  
ATOM   2816  CG2 VAL B1887      21.968  85.671  65.376  1.00  0.00           C  
ATOM   2817  N   GLU B1888      21.839  81.039  66.042  1.00  0.00           N  
ATOM   2818  CA  GLU B1888      22.367  79.743  66.457  1.00  0.00           C  
ATOM   2819  C   GLU B1888      23.758  79.581  65.873  1.00  0.00           C  
ATOM   2820  O   GLU B1888      23.950  79.667  64.666  1.00  0.00           O  
ATOM   2821  CB  GLU B1888      21.471  78.613  65.956  1.00  0.00           C  
ATOM   2822  CG  GLU B1888      20.042  78.714  66.438  1.00  0.00           C  
ATOM   2823  CD  GLU B1888      19.175  77.594  65.913  1.00  0.00           C  
ATOM   2824  OE1 GLU B1888      17.939  77.697  66.053  1.00  0.00           O  
ATOM   2825  OE2 GLU B1888      19.725  76.612  65.364  1.00  0.00           O  
ATOM   2826  N   LEU B1889      24.738  79.358  66.729  1.00  0.00           N  
ATOM   2827  CA  LEU B1889      26.089  79.187  66.246  1.00  0.00           C  
ATOM   2828  C   LEU B1889      26.634  77.843  66.732  1.00  0.00           C  
ATOM   2829  O   LEU B1889      27.055  77.706  67.880  1.00  0.00           O  
ATOM   2830  CB  LEU B1889      26.957  80.345  66.739  1.00  0.00           C  
ATOM   2831  CG  LEU B1889      28.118  80.745  65.833  1.00  0.00           C  
ATOM   2832  CD1 LEU B1889      28.862  81.906  66.461  1.00  0.00           C  
ATOM   2833  CD2 LEU B1889      29.047  79.569  65.631  1.00  0.00           C  
ATOM   2834  N   GLY B1890      26.606  76.848  65.847  1.00  0.00           N  
ATOM   2835  CA  GLY B1890      27.095  75.521  66.187  1.00  0.00           C  
ATOM   2836  C   GLY B1890      28.382  75.218  65.454  1.00  0.00           C  
ATOM   2837  O   GLY B1890      28.812  76.029  64.644  1.00  0.00           O  
ATOM   2838  N   PRO B1891      29.020  74.059  65.695  1.00  0.00           N  
ATOM   2839  CA  PRO B1891      30.274  73.763  64.991  1.00  0.00           C  
ATOM   2840  C   PRO B1891      30.076  73.501  63.500  1.00  0.00           C  
ATOM   2841  O   PRO B1891      30.939  73.842  62.690  1.00  0.00           O  
ATOM   2842  CB  PRO B1891      30.814  72.542  65.734  1.00  0.00           C  
ATOM   2843  CG  PRO B1891      30.153  72.616  67.067  1.00  0.00           C  
ATOM   2844  CD  PRO B1891      28.752  73.037  66.717  1.00  0.00           C  
ATOM   2845  N   LYS B1892      28.945  72.895  63.142  1.00  0.00           N  
ATOM   2846  CA  LYS B1892      28.644  72.614  61.740  1.00  0.00           C  
ATOM   2847  C   LYS B1892      28.516  73.952  61.027  1.00  0.00           C  
ATOM   2848  O   LYS B1892      28.859  74.082  59.855  1.00  0.00           O  
ATOM   2849  CB  LYS B1892      27.327  71.849  61.602  1.00  0.00           C  
ATOM   2850  CG  LYS B1892      27.278  70.509  62.312  1.00  0.00           C  
ATOM   2851  CD  LYS B1892      25.872  69.938  62.252  1.00  0.00           C  
ATOM   2852  CE  LYS B1892      25.747  68.644  63.041  1.00  0.00           C  
ATOM   2853  NZ  LYS B1892      24.332  68.150  63.069  1.00  0.00           N  
ATOM   2854  N   ASP B1893      28.015  74.945  61.754  1.00  0.00           N  
ATOM   2855  CA  ASP B1893      27.833  76.292  61.228  1.00  0.00           C  
ATOM   2856  C   ASP B1893      29.186  76.966  61.081  1.00  0.00           C  
ATOM   2857  O   ASP B1893      29.515  77.507  60.028  1.00  0.00           O  
ATOM   2858  CB  ASP B1893      26.964  77.113  62.181  1.00  0.00           C  
ATOM   2859  CG  ASP B1893      25.554  76.570  62.301  1.00  0.00           C  
ATOM   2860  OD1 ASP B1893      24.877  76.898  63.300  1.00  0.00           O  
ATOM   2861  OD2 ASP B1893      25.118  75.826  61.394  1.00  0.00           O  
ATOM   2862  N   LEU B1894      29.964  76.936  62.154  1.00  0.00           N  
ATOM   2863  CA  LEU B1894      31.276  77.550  62.157  1.00  0.00           C  
ATOM   2864  C   LEU B1894      32.114  76.916  61.062  1.00  0.00           C  
ATOM   2865  O   LEU B1894      33.015  77.547  60.508  1.00  0.00           O  
ATOM   2866  CB  LEU B1894      31.940  77.350  63.515  1.00  0.00           C  
ATOM   2867  CG  LEU B1894      33.253  78.107  63.691  1.00  0.00           C  
ATOM   2868  CD1 LEU B1894      33.007  79.595  63.452  1.00  0.00           C  
ATOM   2869  CD2 LEU B1894      33.812  77.863  65.089  1.00  0.00           C  
ATOM   2870  N   GLU B1895      31.796  75.663  60.751  1.00  0.00           N  
ATOM   2871  CA  GLU B1895      32.499  74.911  59.717  1.00  0.00           C  
ATOM   2872  C   GLU B1895      32.375  75.627  58.378  1.00  0.00           C  
ATOM   2873  O   GLU B1895      33.378  75.934  57.735  1.00  0.00           O  
ATOM   2874  CB  GLU B1895      31.899  73.514  59.590  1.00  0.00           C  
ATOM   2875  CG  GLU B1895      32.760  72.536  58.820  1.00  0.00           C  
ATOM   2876  CD  GLU B1895      33.980  72.096  59.611  1.00  0.00           C  
ATOM   2877  OE1 GLU B1895      33.801  71.506  60.702  1.00  0.00           O  
ATOM   2878  OE2 GLU B1895      35.115  72.338  59.145  1.00  0.00           O  
ATOM   2879  N   GLY B1896      31.135  75.890  57.972  1.00  0.00           N  
ATOM   2880  CA  GLY B1896      30.876  76.569  56.714  1.00  0.00           C  
ATOM   2881  C   GLY B1896      30.771  78.084  56.804  1.00  0.00           C  
ATOM   2882  O   GLY B1896      30.148  78.717  55.956  1.00  0.00           O  
ATOM   2883  N   GLY B1898      31.380  78.667  57.831  1.00  0.00           N  
ATOM   2884  CA  GLY B1898      31.350  80.109  57.997  1.00  0.00           C  
ATOM   2885  C   GLY B1898      29.967  80.734  57.955  1.00  0.00           C  
ATOM   2886  O   GLY B1898      29.809  81.882  57.527  1.00  0.00           O  
ATOM   2887  N   GLN B1899      28.961  79.992  58.403  1.00  0.00           N  
ATOM   2888  CA  GLN B1899      27.600  80.503  58.410  1.00  0.00           C  
ATOM   2889  C   GLN B1899      26.983  80.406  59.797  1.00  0.00           C  
ATOM   2890  O   GLN B1899      27.677  80.134  60.773  1.00  0.00           O  
ATOM   2891  CB  GLN B1899      26.760  79.743  57.392  1.00  0.00           C  
ATOM   2892  CG  GLN B1899      27.031  78.257  57.383  1.00  0.00           C  
ATOM   2893  CD  GLN B1899      26.561  77.583  56.105  1.00  0.00           C  
ATOM   2894  OE1 GLN B1899      26.801  76.391  55.894  1.00  0.00           O  
ATOM   2895  NE2 GLN B1899      25.887  78.344  55.245  1.00  0.00           N  
ATOM   2896  N   ALA B1900      25.681  80.649  59.880  1.00  0.00           N  
ATOM   2897  CA  ALA B1900      24.969  80.598  61.149  1.00  0.00           C  
ATOM   2898  C   ALA B1900      23.481  80.576  60.880  1.00  0.00           C  
ATOM   2899  O   ALA B1900      23.034  80.884  59.782  1.00  0.00           O  
ATOM   2900  CB  ALA B1900      25.320  81.802  61.991  1.00  0.00           C  
ATOM   2901  N   VAL B1901      22.705  80.213  61.883  1.00  0.00           N  
ATOM   2902  CA  VAL B1901      21.269  80.159  61.696  1.00  0.00           C  
ATOM   2903  C   VAL B1901      20.612  81.350  62.360  1.00  0.00           C  
ATOM   2904  O   VAL B1901      20.976  81.722  63.479  1.00  0.00           O  
ATOM   2905  CB  VAL B1901      20.679  78.871  62.287  1.00  0.00           C  
ATOM   2906  CG1 VAL B1901      19.176  78.856  62.090  1.00  0.00           C  
ATOM   2907  CG2 VAL B1901      21.310  77.673  61.623  1.00  0.00           C  
ATOM   2908  N   LEU B1902      19.650  81.950  61.664  1.00  0.00           N  
ATOM   2909  CA  LEU B1902      18.936  83.099  62.195  1.00  0.00           C  
ATOM   2910  C   LEU B1902      17.470  82.746  62.396  1.00  0.00           C  
ATOM   2911  O   LEU B1902      16.725  82.599  61.432  1.00  0.00           O  
ATOM   2912  CB  LEU B1902      19.060  84.287  61.244  1.00  0.00           C  
ATOM   2913  CG  LEU B1902      18.463  85.603  61.753  1.00  0.00           C  
ATOM   2914  CD1 LEU B1902      19.199  86.055  63.005  1.00  0.00           C  
ATOM   2915  CD2 LEU B1902      18.573  86.657  60.672  1.00  0.00           C  
ATOM   2916  N   ALA B1903      17.059  82.599  63.652  1.00  0.00           N  
ATOM   2917  CA  ALA B1903      15.669  82.264  63.967  1.00  0.00           C  
ATOM   2918  C   ALA B1903      14.900  83.527  64.344  1.00  0.00           C  
ATOM   2919  O   ALA B1903      15.408  84.370  65.075  1.00  0.00           O  
ATOM   2920  CB  ALA B1903      15.625  81.261  65.106  1.00  0.00           C  
ATOM   2921  N   SER B1904      13.682  83.664  63.839  1.00  0.00           N  
ATOM   2922  CA  SER B1904      12.883  84.848  64.126  1.00  0.00           C  
ATOM   2923  C   SER B1904      11.705  84.530  65.017  1.00  0.00           C  
ATOM   2924  O   SER B1904      10.893  83.662  64.693  1.00  0.00           O  
ATOM   2925  CB  SER B1904      12.368  85.476  62.834  1.00  0.00           C  
ATOM   2926  OG  SER B1904      11.269  86.334  63.103  1.00  0.00           O  
ATOM   2927  N   ARG B1905      11.610  85.248  66.133  1.00  0.00           N  
ATOM   2928  CA  ARG B1905      10.532  85.041  67.084  1.00  0.00           C  
ATOM   2929  C   ARG B1905       9.164  84.938  66.413  1.00  0.00           C  
ATOM   2930  O   ARG B1905       8.232  84.332  66.953  1.00  0.00           O  
ATOM   2931  CB  ARG B1905      10.515  86.175  68.094  1.00  0.00           C  
ATOM   2932  CG  ARG B1905       9.452  86.017  69.150  1.00  0.00           C  
ATOM   2933  CD  ARG B1905       9.675  84.760  69.971  1.00  0.00           C  
ATOM   2934  NE  ARG B1905       8.688  84.681  71.035  1.00  0.00           N  
ATOM   2935  CZ  ARG B1905       7.401  84.442  70.832  1.00  0.00           C  
ATOM   2936  NH1 ARG B1905       6.952  84.247  69.599  1.00  0.00           N  
ATOM   2937  NH2 ARG B1905       6.561  84.415  71.859  1.00  0.00           N  
ATOM   2938  N   LEU B1906       9.039  85.536  65.236  1.00  0.00           N  
ATOM   2939  CA  LEU B1906       7.784  85.502  64.509  1.00  0.00           C  
ATOM   2940  C   LEU B1906       7.605  84.187  63.777  1.00  0.00           C  
ATOM   2941  O   LEU B1906       6.498  83.842  63.383  1.00  0.00           O  
ATOM   2942  CB  LEU B1906       7.737  86.653  63.520  1.00  0.00           C  
ATOM   2943  CG  LEU B1906       6.715  87.745  63.819  1.00  0.00           C  
ATOM   2944  CD1 LEU B1906       6.288  87.722  65.282  1.00  0.00           C  
ATOM   2945  CD2 LEU B1906       7.337  89.078  63.426  1.00  0.00           C  
ATOM   2946  N   GLY B1909       8.696  83.455  63.598  1.00  0.00           N  
ATOM   2947  CA  GLY B1909       8.628  82.180  62.915  1.00  0.00           C  
ATOM   2948  C   GLY B1909       9.678  82.056  61.828  1.00  0.00           C  
ATOM   2949  O   GLY B1909       9.992  83.026  61.140  1.00  0.00           O  
ATOM   2950  N   GLY B1910      10.250  80.866  61.688  1.00  0.00           N  
ATOM   2951  CA  GLY B1910      11.233  80.641  60.648  1.00  0.00           C  
ATOM   2952  C   GLY B1910      12.689  80.753  61.015  1.00  0.00           C  
ATOM   2953  O   GLY B1910      13.071  81.525  61.890  1.00  0.00           O  
ATOM   2954  N   LYS B1913      13.501  79.959  60.330  1.00  0.00           N  
ATOM   2955  CA  LYS B1913      14.943  79.947  60.521  1.00  0.00           C  
ATOM   2956  C   LYS B1913      15.545  80.062  59.136  1.00  0.00           C  
ATOM   2957  O   LYS B1913      14.895  79.727  58.151  1.00  0.00           O  
ATOM   2958  CB  LYS B1913      15.410  78.632  61.146  1.00  0.00           C  
ATOM   2959  CG  LYS B1913      14.786  78.307  62.481  1.00  0.00           C  
ATOM   2960  CD  LYS B1913      15.607  77.266  63.208  1.00  0.00           C  
ATOM   2961  CE  LYS B1913      14.951  76.896  64.515  1.00  0.00           C  
ATOM   2962  NZ  LYS B1913      15.837  76.029  65.325  1.00  0.00           N  
ATOM   2963  N   GLU B1914      16.776  80.545  59.056  1.00  0.00           N  
ATOM   2964  CA  GLU B1914      17.450  80.664  57.775  1.00  0.00           C  
ATOM   2965  C   GLU B1914      18.935  80.681  58.036  1.00  0.00           C  
ATOM   2966  O   GLU B1914      19.385  81.068  59.115  1.00  0.00           O  
ATOM   2967  CB  GLU B1914      17.034  81.937  57.040  1.00  0.00           C  
ATOM   2968  CG  GLU B1914      17.502  83.220  57.688  1.00  0.00           C  
ATOM   2969  CD  GLU B1914      17.144  84.457  56.877  1.00  0.00           C  
ATOM   2970  OE1 GLU B1914      17.551  84.534  55.696  1.00  0.00           O  
ATOM   2971  OE2 GLU B1914      16.461  85.353  57.427  1.00  0.00           O  
ATOM   2972  N   THR B1915      19.697  80.240  57.049  1.00  0.00           N  
ATOM   2973  CA  THR B1915      21.139  80.200  57.176  1.00  0.00           C  
ATOM   2974  C   THR B1915      21.720  81.361  56.395  1.00  0.00           C  
ATOM   2975  O   THR B1915      21.230  81.697  55.325  1.00  0.00           O  
ATOM   2976  CB  THR B1915      21.685  78.885  56.621  1.00  0.00           C  
ATOM   2977  OG1 THR B1915      21.015  77.794  57.260  1.00  0.00           O  
ATOM   2978  CG2 THR B1915      23.178  78.773  56.873  1.00  0.00           C  
ATOM   2979  N   LEU B1916      22.754  81.983  56.937  1.00  0.00           N  
ATOM   2980  CA  LEU B1916      23.392  83.106  56.269  1.00  0.00           C  
ATOM   2981  C   LEU B1916      24.846  83.063  56.663  1.00  0.00           C  
ATOM   2982  O   LEU B1916      25.200  82.483  57.687  1.00  0.00           O  
ATOM   2983  CB  LEU B1916      22.813  84.433  56.758  1.00  0.00           C  
ATOM   2984  CG  LEU B1916      21.300  84.564  56.917  1.00  0.00           C  
ATOM   2985  CD1 LEU B1916      20.997  85.863  57.640  1.00  0.00           C  
ATOM   2986  CD2 LEU B1916      20.611  84.525  55.556  1.00  0.00           C  
ATOM   2987  N   PRO B1917      25.719  83.661  55.851  1.00  0.00           N  
ATOM   2988  CA  PRO B1917      27.133  83.634  56.233  1.00  0.00           C  
ATOM   2989  C   PRO B1917      27.330  84.507  57.470  1.00  0.00           C  
ATOM   2990  O   PRO B1917      26.549  85.424  57.710  1.00  0.00           O  
ATOM   2991  CB  PRO B1917      27.834  84.193  54.998  1.00  0.00           C  
ATOM   2992  CG  PRO B1917      26.781  85.065  54.377  1.00  0.00           C  
ATOM   2993  CD  PRO B1917      25.540  84.237  54.511  1.00  0.00           C  
ATOM   2994  N   LEU B1918      28.353  84.214  58.264  1.00  0.00           N  
ATOM   2995  CA  LEU B1918      28.611  85.006  59.460  1.00  0.00           C  
ATOM   2996  C   LEU B1918      28.956  86.442  59.087  1.00  0.00           C  
ATOM   2997  O   LEU B1918      28.558  87.385  59.770  1.00  0.00           O  
ATOM   2998  CB  LEU B1918      29.751  84.394  60.271  1.00  0.00           C  
ATOM   2999  CG  LEU B1918      29.361  83.232  61.182  1.00  0.00           C  
ATOM   3000  CD1 LEU B1918      30.616  82.558  61.734  1.00  0.00           C  
ATOM   3001  CD2 LEU B1918      28.481  83.753  62.310  1.00  0.00           C  
ATOM   3002  N   ALA B1929      29.689  86.603  57.992  1.00  0.00           N  
ATOM   3003  CA  ALA B1929      30.091  87.924  57.533  1.00  0.00           C  
ATOM   3004  C   ALA B1929      28.905  88.806  57.129  1.00  0.00           C  
ATOM   3005  O   ALA B1929      28.894  90.011  57.409  1.00  0.00           O  
ATOM   3006  CB  ALA B1929      31.053  87.787  56.375  1.00  0.00           C  
ATOM   3007  N   ALA B1930      27.909  88.209  56.478  1.00  0.00           N  
ATOM   3008  CA  ALA B1930      26.730  88.956  56.037  1.00  0.00           C  
ATOM   3009  C   ALA B1930      25.861  89.429  57.202  1.00  0.00           C  
ATOM   3010  O   ALA B1930      25.509  90.607  57.307  1.00  0.00           O  
ATOM   3011  CB  ALA B1930      25.898  88.099  55.096  1.00  0.00           C  
ATOM   3012  N   LEU B1931      25.531  88.483  58.072  1.00  0.00           N  
ATOM   3013  CA  LEU B1931      24.692  88.700  59.241  1.00  0.00           C  
ATOM   3014  C   LEU B1931      24.689  90.106  59.865  1.00  0.00           C  
ATOM   3015  O   LEU B1931      23.624  90.690  60.089  1.00  0.00           O  
ATOM   3016  CB  LEU B1931      25.061  87.665  60.300  1.00  0.00           C  
ATOM   3017  CG  LEU B1931      23.904  87.154  61.138  1.00  0.00           C  
ATOM   3018  CD1 LEU B1931      22.855  86.547  60.233  1.00  0.00           C  
ATOM   3019  CD2 LEU B1931      24.420  86.130  62.120  1.00  0.00           C  
ATOM   3020  N   PRO B1934      25.874  90.660  60.172  1.00  0.00           N  
ATOM   3021  CA  PRO B1934      25.923  91.999  60.772  1.00  0.00           C  
ATOM   3022  C   PRO B1934      25.196  93.063  59.963  1.00  0.00           C  
ATOM   3023  O   PRO B1934      24.332  93.761  60.483  1.00  0.00           O  
ATOM   3024  CB  PRO B1934      27.417  92.274  60.875  1.00  0.00           C  
ATOM   3025  CG  PRO B1934      27.971  90.907  61.131  1.00  0.00           C  
ATOM   3026  CD  PRO B1934      27.218  90.060  60.128  1.00  0.00           C  
ATOM   3027  N   GLU B1950      25.544  93.177  58.686  1.00  0.00           N  
ATOM   3028  CA  GLU B1950      24.924  94.169  57.817  1.00  0.00           C  
ATOM   3029  C   GLU B1950      23.468  93.852  57.471  1.00  0.00           C  
ATOM   3030  O   GLU B1950      22.718  94.732  57.054  1.00  0.00           O  
ATOM   3031  CB  GLU B1950      25.724  94.309  56.521  1.00  0.00           C  
ATOM   3032  CG  GLU B1950      25.213  95.424  55.608  1.00  0.00           C  
ATOM   3033  CD  GLU B1950      24.926  94.955  54.185  1.00  0.00           C  
ATOM   3034  OE1 GLU B1950      24.124  94.008  54.013  1.00  0.00           O  
ATOM   3035  OE2 GLU B1950      25.496  95.541  53.237  1.00  0.00           O  
ATOM   3036  N   ALA B1951      23.062  92.604  57.658  1.00  0.00           N  
ATOM   3037  CA  ALA B1951      21.704  92.199  57.329  1.00  0.00           C  
ATOM   3038  C   ALA B1951      20.678  92.340  58.451  1.00  0.00           C  
ATOM   3039  O   ALA B1951      19.495  92.595  58.185  1.00  0.00           O  
ATOM   3040  CB  ALA B1951      21.712  90.760  56.829  1.00  0.00           C  
ATOM   3041  N   LEU B1952      21.115  92.173  59.696  1.00  0.00           N  
ATOM   3042  CA  LEU B1952      20.197  92.247  60.827  1.00  0.00           C  
ATOM   3043  C   LEU B1952      19.352  93.518  60.948  1.00  0.00           C  
ATOM   3044  O   LEU B1952      18.128  93.446  61.148  1.00  0.00           O  
ATOM   3045  CB  LEU B1952      20.952  91.991  62.132  1.00  0.00           C  
ATOM   3046  CG  LEU B1952      20.918  90.524  62.586  1.00  0.00           C  
ATOM   3047  CD1 LEU B1952      21.928  90.290  63.698  1.00  0.00           C  
ATOM   3048  CD2 LEU B1952      19.515  90.168  63.053  1.00  0.00           C  
ATOM   3049  N   PRO B1953      19.983  94.698  60.817  1.00  0.00           N  
ATOM   3050  CA  PRO B1953      19.231  95.955  60.924  1.00  0.00           C  
ATOM   3051  C   PRO B1953      17.975  95.940  60.055  1.00  0.00           C  
ATOM   3052  O   PRO B1953      16.865  96.171  60.547  1.00  0.00           O  
ATOM   3053  CB  PRO B1953      20.246  96.998  60.478  1.00  0.00           C  
ATOM   3054  CG  PRO B1953      21.530  96.415  60.949  1.00  0.00           C  
ATOM   3055  CD  PRO B1953      21.401  94.967  60.530  1.00  0.00           C  
ATOM   3056  N   GLY B1954      18.155  95.648  58.767  1.00  0.00           N  
ATOM   3057  CA  GLY B1954      17.021  95.601  57.867  1.00  0.00           C  
ATOM   3058  C   GLY B1954      15.987  94.563  58.271  1.00  0.00           C  
ATOM   3059  O   GLY B1954      14.780  94.807  58.194  1.00  0.00           O  
ATOM   3060  N   LYS B1955      16.451  93.395  58.702  1.00  0.00           N  
ATOM   3061  CA  LYS B1955      15.532  92.345  59.100  1.00  0.00           C  
ATOM   3062  C   LYS B1955      14.743  92.795  60.312  1.00  0.00           C  
ATOM   3063  O   LYS B1955      13.556  92.470  60.461  1.00  0.00           O  
ATOM   3064  CB  LYS B1955      16.307  91.062  59.388  1.00  0.00           C  
ATOM   3065  CG  LYS B1955      16.828  90.412  58.122  1.00  0.00           C  
ATOM   3066  CD  LYS B1955      17.569  89.134  58.400  1.00  0.00           C  
ATOM   3067  CE  LYS B1955      17.727  88.333  57.128  1.00  0.00           C  
ATOM   3068  NZ  LYS B1955      16.389  87.994  56.563  1.00  0.00           N  
ATOM   3069  N   LEU B1956      15.410  93.553  61.178  1.00  0.00           N  
ATOM   3070  CA  LEU B1956      14.764  94.071  62.369  1.00  0.00           C  
ATOM   3071  C   LEU B1956      13.578  94.962  61.949  1.00  0.00           C  
ATOM   3072  O   LEU B1956      12.462  94.840  62.482  1.00  0.00           O  
ATOM   3073  CB  LEU B1956      15.776  94.860  63.205  1.00  0.00           C  
ATOM   3074  CG  LEU B1956      16.163  94.386  64.623  1.00  0.00           C  
ATOM   3075  CD1 LEU B1956      15.190  93.330  65.116  1.00  0.00           C  
ATOM   3076  CD2 LEU B1956      17.582  93.846  64.636  1.00  0.00           C  
ATOM   3077  N   ASP B1957      13.815  95.841  60.976  1.00  0.00           N  
ATOM   3078  CA  ASP B1957      12.766  96.734  60.481  1.00  0.00           C  
ATOM   3079  C   ASP B1957      11.581  95.954  59.908  1.00  0.00           C  
ATOM   3080  O   ASP B1957      10.416  96.288  60.145  1.00  0.00           O  
ATOM   3081  CB  ASP B1957      13.346  97.683  59.429  1.00  0.00           C  
ATOM   3082  CG  ASP B1957      14.072  98.876  60.051  1.00  0.00           C  
ATOM   3083  OD1 ASP B1957      14.982  99.433  59.392  1.00  0.00           O  
ATOM   3084  OD2 ASP B1957      13.724  99.270  61.192  1.00  0.00           O  
ATOM   3085  N   ALA B1958      11.881  94.904  59.156  1.00  0.00           N  
ATOM   3086  CA  ALA B1958      10.836  94.083  58.579  1.00  0.00           C  
ATOM   3087  C   ALA B1958      10.059  93.458  59.729  1.00  0.00           C  
ATOM   3088  O   ALA B1958       8.823  93.362  59.688  1.00  0.00           O  
ATOM   3089  CB  ALA B1958      11.446  93.016  57.718  1.00  0.00           C  
ATOM   3090  N   PHE B1959      10.796  93.043  60.761  1.00  0.00           N  
ATOM   3091  CA  PHE B1959      10.187  92.434  61.941  1.00  0.00           C  
ATOM   3092  C   PHE B1959       9.133  93.381  62.501  1.00  0.00           C  
ATOM   3093  O   PHE B1959       8.028  92.960  62.847  1.00  0.00           O  
ATOM   3094  CB  PHE B1959      11.243  92.155  63.018  1.00  0.00           C  
ATOM   3095  CG  PHE B1959      10.753  91.267  64.135  1.00  0.00           C  
ATOM   3096  CD1 PHE B1959      10.801  89.884  64.013  1.00  0.00           C  
ATOM   3097  CD2 PHE B1959      10.208  91.814  65.293  1.00  0.00           C  
ATOM   3098  CE1 PHE B1959      10.308  89.058  65.029  1.00  0.00           C  
ATOM   3099  CE2 PHE B1959       9.714  91.003  66.313  1.00  0.00           C  
ATOM   3100  CZ  PHE B1959       9.762  89.622  66.182  1.00  0.00           C  
ATOM   3101  N   HIS B1960       9.499  94.660  62.583  1.00  0.00           N  
ATOM   3102  CA  HIS B1960       8.621  95.712  63.085  1.00  0.00           C  
ATOM   3103  C   HIS B1960       7.427  95.885  62.162  1.00  0.00           C  
ATOM   3104  O   HIS B1960       6.275  95.942  62.605  1.00  0.00           O  
ATOM   3105  CB  HIS B1960       9.367  97.044  63.151  1.00  0.00           C  
ATOM   3106  CG  HIS B1960       8.497  98.195  63.541  1.00  0.00           C  
ATOM   3107  ND1 HIS B1960       8.135  98.445  64.846  1.00  0.00           N  
ATOM   3108  CD2 HIS B1960       7.859  99.121  62.790  1.00  0.00           C  
ATOM   3109  CE1 HIS B1960       7.310  99.475  64.883  1.00  0.00           C  
ATOM   3110  NE2 HIS B1960       7.126  99.904  63.648  1.00  0.00           N  
ATOM   3111  N   GLU B1961       7.718  95.990  60.872  1.00  0.00           N  
ATOM   3112  CA  GLU B1961       6.676  96.160  59.877  1.00  0.00           C  
ATOM   3113  C   GLU B1961       5.666  95.018  60.005  1.00  0.00           C  
ATOM   3114  O   GLU B1961       4.449  95.244  59.999  1.00  0.00           O  
ATOM   3115  CB  GLU B1961       7.313  96.193  58.488  1.00  0.00           C  
ATOM   3116  CG  GLU B1961       7.026  97.465  57.668  1.00  0.00           C  
ATOM   3117  CD  GLU B1961       7.133  98.766  58.469  1.00  0.00           C  
ATOM   3118  OE1 GLU B1961       6.068  99.333  58.804  1.00  0.00           O  
ATOM   3119  OE2 GLU B1961       8.266  99.223  58.762  1.00  0.00           O  
ATOM   3120  N   GLU B1962       6.169  93.794  60.154  1.00  0.00           N  
ATOM   3121  CA  GLU B1962       5.292  92.644  60.286  1.00  0.00           C  
ATOM   3122  C   GLU B1962       4.387  92.759  61.509  1.00  0.00           C  
ATOM   3123  O   GLU B1962       3.162  92.675  61.388  1.00  0.00           O  
ATOM   3124  CB  GLU B1962       6.110  91.357  60.347  1.00  0.00           C  
ATOM   3125  CG  GLU B1962       5.257  90.078  60.359  1.00  0.00           C  
ATOM   3126  CD  GLU B1962       4.289  89.982  59.176  1.00  0.00           C  
ATOM   3127  OE1 GLU B1962       3.417  89.083  59.197  1.00  0.00           O  
ATOM   3128  OE2 GLU B1962       4.397  90.797  58.229  1.00  0.00           O  
ATOM   3129  N   LEU B1963       4.989  92.953  62.680  1.00  0.00           N  
ATOM   3130  CA  LEU B1963       4.236  93.103  63.925  1.00  0.00           C  
ATOM   3131  C   LEU B1963       3.116  94.121  63.792  1.00  0.00           C  
ATOM   3132  O   LEU B1963       2.016  93.931  64.321  1.00  0.00           O  
ATOM   3133  CB  LEU B1963       5.145  93.574  65.057  1.00  0.00           C  
ATOM   3134  CG  LEU B1963       5.934  92.560  65.868  1.00  0.00           C  
ATOM   3135  CD1 LEU B1963       6.775  93.313  66.883  1.00  0.00           C  
ATOM   3136  CD2 LEU B1963       4.986  91.594  66.563  1.00  0.00           C  
ATOM   3137  N   TYR B1964       3.406  95.215  63.097  1.00  0.00           N  
ATOM   3138  CA  TYR B1964       2.421  96.265  62.933  1.00  0.00           C  
ATOM   3139  C   TYR B1964       1.278  95.881  62.007  1.00  0.00           C  
ATOM   3140  O   TYR B1964       0.109  96.101  62.342  1.00  0.00           O  
ATOM   3141  CB  TYR B1964       3.082  97.545  62.430  1.00  0.00           C  
ATOM   3142  CG  TYR B1964       2.181  98.756  62.526  1.00  0.00           C  
ATOM   3143  CD1 TYR B1964       1.597  99.119  63.745  1.00  0.00           C  
ATOM   3144  CD2 TYR B1964       1.907  99.538  61.402  1.00  0.00           C  
ATOM   3145  CE1 TYR B1964       0.760 100.230  63.843  1.00  0.00           C  
ATOM   3146  CE2 TYR B1964       1.073 100.653  61.486  1.00  0.00           C  
ATOM   3147  CZ  TYR B1964       0.502 100.995  62.710  1.00  0.00           C  
ATOM   3148  OH  TYR B1964      -0.321 102.100  62.797  1.00  0.00           O  
ATOM   3149  N   ARG B1965       1.587  95.304  60.847  1.00  0.00           N  
ATOM   3150  CA  ARG B1965       0.503  94.948  59.947  1.00  0.00           C  
ATOM   3151  C   ARG B1965      -0.367  93.868  60.581  1.00  0.00           C  
ATOM   3152  O   ARG B1965      -1.581  93.834  60.355  1.00  0.00           O  
ATOM   3153  CB  ARG B1965       1.028  94.487  58.589  1.00  0.00           C  
ATOM   3154  CG  ARG B1965       1.334  93.035  58.528  1.00  0.00           C  
ATOM   3155  CD  ARG B1965       1.323  92.506  57.112  1.00  0.00           C  
ATOM   3156  NE  ARG B1965       1.541  91.064  57.155  1.00  0.00           N  
ATOM   3157  CZ  ARG B1965       0.668  90.188  57.648  1.00  0.00           C  
ATOM   3158  NH1 ARG B1965      -0.497  90.602  58.133  1.00  0.00           N  
ATOM   3159  NH2 ARG B1965       0.974  88.898  57.682  1.00  0.00           N  
ATOM   3160  N   ARG B1966       0.243  93.000  61.387  1.00  0.00           N  
ATOM   3161  CA  ARG B1966      -0.520  91.948  62.046  1.00  0.00           C  
ATOM   3162  C   ARG B1966      -1.466  92.522  63.082  1.00  0.00           C  
ATOM   3163  O   ARG B1966      -2.590  92.040  63.247  1.00  0.00           O  
ATOM   3164  CB  ARG B1966       0.394  90.948  62.739  1.00  0.00           C  
ATOM   3165  CG  ARG B1966       1.222  90.091  61.816  1.00  0.00           C  
ATOM   3166  CD  ARG B1966       1.721  88.887  62.578  1.00  0.00           C  
ATOM   3167  NE  ARG B1966       2.743  88.154  61.846  1.00  0.00           N  
ATOM   3168  CZ  ARG B1966       3.378  87.093  62.329  1.00  0.00           C  
ATOM   3169  NH1 ARG B1966       3.089  86.648  63.547  1.00  0.00           N  
ATOM   3170  NH2 ARG B1966       4.300  86.480  61.595  1.00  0.00           N  
ATOM   3171  N   ALA B1967      -1.007  93.549  63.786  1.00  0.00           N  
ATOM   3172  CA  ALA B1967      -1.824  94.174  64.811  1.00  0.00           C  
ATOM   3173  C   ALA B1967      -2.952  94.972  64.171  1.00  0.00           C  
ATOM   3174  O   ALA B1967      -4.074  94.994  64.682  1.00  0.00           O  
ATOM   3175  CB  ALA B1967      -0.967  95.071  65.680  1.00  0.00           C  
ATOM   3176  N   LEU B1968      -2.644  95.629  63.054  1.00  0.00           N  
ATOM   3177  CA  LEU B1968      -3.630  96.423  62.326  1.00  0.00           C  
ATOM   3178  C   LEU B1968      -4.708  95.492  61.824  1.00  0.00           C  
ATOM   3179  O   LEU B1968      -5.908  95.785  61.912  1.00  0.00           O  
ATOM   3180  CB  LEU B1968      -2.987  97.126  61.129  1.00  0.00           C  
ATOM   3181  CG  LEU B1968      -2.342  98.475  61.425  1.00  0.00           C  
ATOM   3182  CD1 LEU B1968      -1.598  98.981  60.205  1.00  0.00           C  
ATOM   3183  CD2 LEU B1968      -3.424  99.455  61.850  1.00  0.00           C  
ATOM   3184  N   ALA B1969      -4.261  94.369  61.276  1.00  0.00           N  
ATOM   3185  CA  ALA B1969      -5.171  93.373  60.756  1.00  0.00           C  
ATOM   3186  C   ALA B1969      -6.037  92.931  61.920  1.00  0.00           C  
ATOM   3187  O   ALA B1969      -7.263  92.966  61.840  1.00  0.00           O  
ATOM   3188  CB  ALA B1969      -4.393  92.207  60.201  1.00  0.00           C  
ATOM   3189  N   PHE B1970      -5.399  92.538  63.016  1.00  0.00           N  
ATOM   3190  CA  PHE B1970      -6.150  92.102  64.180  1.00  0.00           C  
ATOM   3191  C   PHE B1970      -7.196  93.145  64.575  1.00  0.00           C  
ATOM   3192  O   PHE B1970      -8.305  92.797  64.986  1.00  0.00           O  
ATOM   3193  CB  PHE B1970      -5.223  91.858  65.372  1.00  0.00           C  
ATOM   3194  CG  PHE B1970      -5.960  91.510  66.633  1.00  0.00           C  
ATOM   3195  CD1 PHE B1970      -6.292  90.196  66.919  1.00  0.00           C  
ATOM   3196  CD2 PHE B1970      -6.395  92.513  67.497  1.00  0.00           C  
ATOM   3197  CE1 PHE B1970      -7.051  89.884  68.043  1.00  0.00           C  
ATOM   3198  CE2 PHE B1970      -7.154  92.212  68.621  1.00  0.00           C  
ATOM   3199  CZ  PHE B1970      -7.484  90.896  68.893  1.00  0.00           C  
ATOM   3200  N   ARG B1971      -6.847  94.424  64.454  1.00  0.00           N  
ATOM   3201  CA  ARG B1971      -7.781  95.470  64.837  1.00  0.00           C  
ATOM   3202  C   ARG B1971      -8.984  95.557  63.910  1.00  0.00           C  
ATOM   3203  O   ARG B1971     -10.125  95.588  64.376  1.00  0.00           O  
ATOM   3204  CB  ARG B1971      -7.086  96.835  64.898  1.00  0.00           C  
ATOM   3205  CG  ARG B1971      -8.010  97.939  65.412  1.00  0.00           C  
ATOM   3206  CD  ARG B1971      -7.309  99.271  65.586  1.00  0.00           C  
ATOM   3207  NE  ARG B1971      -6.777  99.826  64.346  1.00  0.00           N  
ATOM   3208  CZ  ARG B1971      -6.281 101.055  64.256  1.00  0.00           C  
ATOM   3209  NH1 ARG B1971      -6.262 101.833  65.332  1.00  0.00           N  
ATOM   3210  NH2 ARG B1971      -5.796 101.507  63.106  1.00  0.00           N  
ATOM   3211  N   GLU B1972      -8.728  95.594  62.605  1.00  0.00           N  
ATOM   3212  CA  GLU B1972      -9.797  95.692  61.620  1.00  0.00           C  
ATOM   3213  C   GLU B1972     -10.725  94.485  61.701  1.00  0.00           C  
ATOM   3214  O   GLU B1972     -11.939  94.606  61.562  1.00  0.00           O  
ATOM   3215  CB  GLU B1972      -9.177  95.857  60.234  1.00  0.00           C  
ATOM   3216  CG  GLU B1972      -8.162  97.034  60.248  1.00  0.00           C  
ATOM   3217  CD  GLU B1972      -7.447  97.297  58.911  1.00  0.00           C  
ATOM   3218  OE1 GLU B1972      -6.887  96.330  58.325  1.00  0.00           O  
ATOM   3219  OE2 GLU B1972      -7.431  98.480  58.465  1.00  0.00           O  
ATOM   3220  N   ASP B2012     -10.145  93.326  61.970  1.00  0.00           N  
ATOM   3221  CA  ASP B2012     -10.901  92.089  62.108  1.00  0.00           C  
ATOM   3222  C   ASP B2012     -11.816  92.169  63.341  1.00  0.00           C  
ATOM   3223  O   ASP B2012     -12.712  91.345  63.517  1.00  0.00           O  
ATOM   3224  CB  ASP B2012      -9.927  90.922  62.283  1.00  0.00           C  
ATOM   3225  CG  ASP B2012     -10.417  89.640  61.641  1.00  0.00           C  
ATOM   3226  OD1 ASP B2012     -10.372  89.558  60.392  1.00  0.00           O  
ATOM   3227  OD2 ASP B2012     -10.843  88.721  62.380  1.00  0.00           O  
ATOM   3228  N   HIS B2013     -11.588  93.162  64.195  1.00  0.00           N  
ATOM   3229  CA  HIS B2013     -12.381  93.305  65.406  1.00  0.00           C  
ATOM   3230  C   HIS B2013     -13.030  94.660  65.605  1.00  0.00           C  
ATOM   3231  O   HIS B2013     -13.449  95.001  66.709  1.00  0.00           O  
ATOM   3232  CB  HIS B2013     -11.522  92.958  66.607  1.00  0.00           C  
ATOM   3233  CG  HIS B2013     -11.147  91.515  66.662  1.00  0.00           C  
ATOM   3234  ND1 HIS B2013     -11.986  90.549  67.173  1.00  0.00           N  
ATOM   3235  CD2 HIS B2013     -10.041  90.864  66.234  1.00  0.00           C  
ATOM   3236  CE1 HIS B2013     -11.412  89.365  67.058  1.00  0.00           C  
ATOM   3237  NE2 HIS B2013     -10.231  89.529  66.491  1.00  0.00           N  
ATOM   3238  N   THR B2014     -13.094  95.443  64.539  1.00  0.00           N  
ATOM   3239  CA  THR B2014     -13.748  96.739  64.601  1.00  0.00           C  
ATOM   3240  C   THR B2014     -15.043  96.490  63.833  1.00  0.00           C  
ATOM   3241  O   THR B2014     -15.066  95.701  62.886  1.00  0.00           O  
ATOM   3242  CB  THR B2014     -12.933  97.845  63.897  1.00  0.00           C  
ATOM   3243  OG1 THR B2014     -11.600  97.892  64.432  1.00  0.00           O  
ATOM   3244  CG2 THR B2014     -13.604  99.192  64.114  1.00  0.00           C  
ATOM   3245  N   ARG B2015     -16.122  97.151  64.220  1.00  0.00           N  
ATOM   3246  CA  ARG B2015     -17.382  96.902  63.543  1.00  0.00           C  
ATOM   3247  C   ARG B2015     -18.438  97.961  63.810  1.00  0.00           C  
ATOM   3248  O   ARG B2015     -18.629  98.392  64.950  1.00  0.00           O  
ATOM   3249  CB  ARG B2015     -17.889  95.531  63.980  1.00  0.00           C  
ATOM   3250  CG  ARG B2015     -19.280  95.168  63.556  1.00  0.00           C  
ATOM   3251  CD  ARG B2015     -19.636  93.862  64.225  1.00  0.00           C  
ATOM   3252  NE  ARG B2015     -21.033  93.486  64.045  1.00  0.00           N  
ATOM   3253  CZ  ARG B2015     -21.621  92.504  64.721  1.00  0.00           C  
ATOM   3254  NH1 ARG B2015     -20.925  91.810  65.618  1.00  0.00           N  
ATOM   3255  NH2 ARG B2015     -22.899  92.213  64.502  1.00  0.00           N  
ATOM   3256  N   LYS B2016     -19.111  98.389  62.746  1.00  0.00           N  
ATOM   3257  CA  LYS B2016     -20.171  99.377  62.865  1.00  0.00           C  
ATOM   3258  C   LYS B2016     -21.418  98.633  63.312  1.00  0.00           C  
ATOM   3259  O   LYS B2016     -21.724  97.562  62.791  1.00  0.00           O  
ATOM   3260  CB  LYS B2016     -20.459 100.044  61.521  1.00  0.00           C  
ATOM   3261  CG  LYS B2016     -19.437 101.048  61.035  1.00  0.00           C  
ATOM   3262  CD  LYS B2016     -19.999 101.767  59.816  1.00  0.00           C  
ATOM   3263  CE  LYS B2016     -19.139 102.936  59.385  1.00  0.00           C  
ATOM   3264  NZ  LYS B2016     -19.797 103.687  58.278  1.00  0.00           N  
ATOM   3265  N   VAL B2017     -22.127  99.189  64.286  1.00  0.00           N  
ATOM   3266  CA  VAL B2017     -23.349  98.566  64.777  1.00  0.00           C  
ATOM   3267  C   VAL B2017     -24.484  99.582  64.705  1.00  0.00           C  
ATOM   3268  O   VAL B2017     -24.285 100.773  64.967  1.00  0.00           O  
ATOM   3269  CB  VAL B2017     -23.193  98.051  66.245  1.00  0.00           C  
ATOM   3270  CG1 VAL B2017     -22.260  96.855  66.283  1.00  0.00           C  
ATOM   3271  CG2 VAL B2017     -22.668  99.162  67.145  1.00  0.00           C  
ATOM   3272  N   ASP B2018     -25.670  99.116  64.325  1.00  0.00           N  
ATOM   3273  CA  ASP B2018     -26.815 100.004  64.236  1.00  0.00           C  
ATOM   3274  C   ASP B2018     -27.912  99.566  65.181  1.00  0.00           C  
ATOM   3275  O   ASP B2018     -28.705 100.376  65.647  1.00  0.00           O  
ATOM   3276  CB  ASP B2018     -27.320 100.069  62.800  1.00  0.00           C  
ATOM   3277  CG  ASP B2018     -26.367 100.832  61.891  1.00  0.00           C  
ATOM   3278  OD1 ASP B2018     -26.087 102.017  62.186  1.00  0.00           O  
ATOM   3279  OD2 ASP B2018     -25.894 100.250  60.889  1.00  0.00           O  
ATOM   3280  N   THR B2019     -27.944  98.277  65.473  1.00  0.00           N  
ATOM   3281  CA  THR B2019     -28.927  97.740  66.389  1.00  0.00           C  
ATOM   3282  C   THR B2019     -28.213  97.434  67.703  1.00  0.00           C  
ATOM   3283  O   THR B2019     -27.085  96.953  67.700  1.00  0.00           O  
ATOM   3284  CB  THR B2019     -29.573  96.460  65.815  1.00  0.00           C  
ATOM   3285  OG1 THR B2019     -30.063  95.649  66.889  1.00  0.00           O  
ATOM   3286  CG2 THR B2019     -28.573  95.671  64.985  1.00  0.00           C  
ATOM   3287  N   TYR B2020     -28.862  97.724  68.826  1.00  0.00           N  
ATOM   3288  CA  TYR B2020     -28.260  97.479  70.132  1.00  0.00           C  
ATOM   3289  C   TYR B2020     -27.889  96.016  70.338  1.00  0.00           C  
ATOM   3290  O   TYR B2020     -26.982  95.703  71.105  1.00  0.00           O  
ATOM   3291  CB  TYR B2020     -29.206  97.925  71.247  1.00  0.00           C  
ATOM   3292  CG  TYR B2020     -28.561  97.931  72.616  1.00  0.00           C  
ATOM   3293  CD1 TYR B2020     -27.309  98.514  72.811  1.00  0.00           C  
ATOM   3294  CD2 TYR B2020     -29.210  97.381  73.722  1.00  0.00           C  
ATOM   3295  CE1 TYR B2020     -26.720  98.551  74.069  1.00  0.00           C  
ATOM   3296  CE2 TYR B2020     -28.629  97.415  74.990  1.00  0.00           C  
ATOM   3297  CZ  TYR B2020     -27.384  98.003  75.155  1.00  0.00           C  
ATOM   3298  OH  TYR B2020     -26.798  98.063  76.401  1.00  0.00           O  
ATOM   3299  N   GLU B2027     -28.588  95.119  69.653  1.00  0.00           N  
ATOM   3300  CA  GLU B2027     -28.306  93.695  69.777  1.00  0.00           C  
ATOM   3301  C   GLU B2027     -27.003  93.359  69.053  1.00  0.00           C  
ATOM   3302  O   GLU B2027     -26.325  92.387  69.391  1.00  0.00           O  
ATOM   3303  CB  GLU B2027     -29.460  92.870  69.199  1.00  0.00           C  
ATOM   3304  CG  GLU B2027     -29.419  91.407  69.602  1.00  0.00           C  
ATOM   3305  CD  GLU B2027     -29.355  91.229  71.113  1.00  0.00           C  
ATOM   3306  OE1 GLU B2027     -30.274  91.713  71.815  1.00  0.00           O  
ATOM   3307  OE2 GLU B2027     -28.381  90.608  71.598  1.00  0.00           O  
ATOM   3308  N   ALA B2028     -26.667  94.169  68.053  1.00  0.00           N  
ATOM   3309  CA  ALA B2028     -25.440  93.987  67.288  1.00  0.00           C  
ATOM   3310  C   ALA B2028     -24.288  94.595  68.089  1.00  0.00           C  
ATOM   3311  O   ALA B2028     -23.143  94.157  67.993  1.00  0.00           O  
ATOM   3312  CB  ALA B2028     -25.564  94.675  65.938  1.00  0.00           C  
ATOM   3313  N   PHE B2029     -24.612  95.619  68.873  1.00  0.00           N  
ATOM   3314  CA  PHE B2029     -23.644  96.302  69.719  1.00  0.00           C  
ATOM   3315  C   PHE B2029     -23.196  95.332  70.805  1.00  0.00           C  
ATOM   3316  O   PHE B2029     -21.998  95.187  71.059  1.00  0.00           O  
ATOM   3317  CB  PHE B2029     -24.288  97.549  70.342  1.00  0.00           C  
ATOM   3318  CG  PHE B2029     -23.458  98.212  71.410  1.00  0.00           C  
ATOM   3319  CD1 PHE B2029     -23.269  97.608  72.650  1.00  0.00           C  
ATOM   3320  CD2 PHE B2029     -22.906  99.464  71.195  1.00  0.00           C  
ATOM   3321  CE1 PHE B2029     -22.549  98.244  73.657  1.00  0.00           C  
ATOM   3322  CE2 PHE B2029     -22.184 100.104  72.199  1.00  0.00           C  
ATOM   3323  CZ  PHE B2029     -22.010  99.490  73.430  1.00  0.00           C  
ATOM   3324  N   LYS B2030     -24.154  94.668  71.447  1.00  0.00           N  
ATOM   3325  CA  LYS B2030     -23.817  93.719  72.499  1.00  0.00           C  
ATOM   3326  C   LYS B2030     -22.887  92.634  71.966  1.00  0.00           C  
ATOM   3327  O   LYS B2030     -21.988  92.181  72.675  1.00  0.00           O  
ATOM   3328  CB  LYS B2030     -25.072  93.065  73.069  1.00  0.00           C  
ATOM   3329  CG  LYS B2030     -26.007  94.001  73.810  1.00  0.00           C  
ATOM   3330  CD  LYS B2030     -27.258  93.238  74.223  1.00  0.00           C  
ATOM   3331  CE  LYS B2030     -28.296  94.123  74.873  1.00  0.00           C  
ATOM   3332  NZ  LYS B2030     -29.524  93.329  75.136  1.00  0.00           N  
ATOM   3333  N   GLU B2031     -23.104  92.221  70.719  1.00  0.00           N  
ATOM   3334  CA  GLU B2031     -22.275  91.186  70.103  1.00  0.00           C  
ATOM   3335  C   GLU B2031     -20.867  91.699  69.786  1.00  0.00           C  
ATOM   3336  O   GLU B2031     -19.875  90.997  69.988  1.00  0.00           O  
ATOM   3337  CB  GLU B2031     -22.920  90.685  68.808  1.00  0.00           C  
ATOM   3338  CG  GLU B2031     -24.326  90.127  68.961  1.00  0.00           C  
ATOM   3339  CD  GLU B2031     -24.966  89.770  67.619  1.00  0.00           C  
ATOM   3340  OE1 GLU B2031     -26.139  89.333  67.613  1.00  0.00           O  
ATOM   3341  OE2 GLU B2031     -24.299  89.927  66.569  1.00  0.00           O  
ATOM   3342  N   ALA B2032     -20.792  92.929  69.288  1.00  0.00           N  
ATOM   3343  CA  ALA B2032     -19.525  93.541  68.913  1.00  0.00           C  
ATOM   3344  C   ALA B2032     -18.597  93.911  70.075  1.00  0.00           C  
ATOM   3345  O   ALA B2032     -17.375  93.889  69.921  1.00  0.00           O  
ATOM   3346  CB  ALA B2032     -19.793  94.763  68.052  1.00  0.00           C  
ATOM   3347  N   VAL B2033     -19.159  94.256  71.230  1.00  0.00           N  
ATOM   3348  CA  VAL B2033     -18.326  94.618  72.374  1.00  0.00           C  
ATOM   3349  C   VAL B2033     -17.910  93.378  73.154  1.00  0.00           C  
ATOM   3350  O   VAL B2033     -17.535  93.458  74.320  1.00  0.00           O  
ATOM   3351  CB  VAL B2033     -19.039  95.616  73.337  1.00  0.00           C  
ATOM   3352  CG1 VAL B2033     -19.452  96.861  72.574  1.00  0.00           C  
ATOM   3353  CG2 VAL B2033     -20.242  94.957  74.007  1.00  0.00           C  
ATOM   3354  N   GLN B2034     -17.988  92.226  72.504  1.00  0.00           N  
ATOM   3355  CA  GLN B2034     -17.579  90.975  73.131  1.00  0.00           C  
ATOM   3356  C   GLN B2034     -16.332  90.562  72.363  1.00  0.00           C  
ATOM   3357  O   GLN B2034     -15.478  89.831  72.868  1.00  0.00           O  
ATOM   3358  CB  GLN B2034     -18.648  89.890  72.962  1.00  0.00           C  
ATOM   3359  CG  GLN B2034     -20.051  90.271  73.411  1.00  0.00           C  
ATOM   3360  CD  GLN B2034     -20.160  90.477  74.905  1.00  0.00           C  
ATOM   3361  OE1 GLN B2034     -19.780  89.609  75.691  1.00  0.00           O  
ATOM   3362  NE2 GLN B2034     -20.691  91.627  75.308  1.00  0.00           N  
ATOM   3363  N   GLU B2036     -16.247  91.058  71.131  1.00  0.00           N  
ATOM   3364  CA  GLU B2036     -15.138  90.767  70.235  1.00  0.00           C  
ATOM   3365  C   GLU B2036     -14.105  91.893  70.191  1.00  0.00           C  
ATOM   3366  O   GLU B2036     -12.918  91.643  69.993  1.00  0.00           O  
ATOM   3367  CB  GLU B2036     -15.672  90.515  68.825  1.00  0.00           C  
ATOM   3368  CG  GLU B2036     -16.611  89.318  68.704  1.00  0.00           C  
ATOM   3369  CD  GLU B2036     -15.878  87.983  68.672  1.00  0.00           C  
ATOM   3370  OE1 GLU B2036     -15.084  87.755  67.729  1.00  0.00           O  
ATOM   3371  OE2 GLU B2036     -16.100  87.159  69.588  1.00  0.00           O  
ATOM   3372  N   GLY B2037     -14.555  93.130  70.365  1.00  0.00           N  
ATOM   3373  CA  GLY B2037     -13.629  94.244  70.330  1.00  0.00           C  
ATOM   3374  C   GLY B2037     -14.302  95.598  70.272  1.00  0.00           C  
ATOM   3375  O   GLY B2037     -15.102  95.948  71.140  1.00  0.00           O  
ATOM   3376  N   PHE B2038     -13.965  96.366  69.244  1.00  0.00           N  
ATOM   3377  CA  PHE B2038     -14.526  97.700  69.060  1.00  0.00           C  
ATOM   3378  C   PHE B2038     -15.912  97.677  68.446  1.00  0.00           C  
ATOM   3379  O   PHE B2038     -16.211  96.850  67.582  1.00  0.00           O  
ATOM   3380  CB  PHE B2038     -13.616  98.539  68.162  1.00  0.00           C  
ATOM   3381  CG  PHE B2038     -12.376  99.024  68.839  1.00  0.00           C  
ATOM   3382  CD1 PHE B2038     -11.212  99.232  68.108  1.00  0.00           C  
ATOM   3383  CD2 PHE B2038     -12.370  99.284  70.206  1.00  0.00           C  
ATOM   3384  CE1 PHE B2038     -10.055  99.689  68.727  1.00  0.00           C  
ATOM   3385  CE2 PHE B2038     -11.218  99.742  70.834  1.00  0.00           C  
ATOM   3386  CZ  PHE B2038     -10.055  99.945  70.089  1.00  0.00           C  
ATOM   3387  N   ALA B2039     -16.751  98.603  68.898  1.00  0.00           N  
ATOM   3388  CA  ALA B2039     -18.113  98.740  68.393  1.00  0.00           C  
ATOM   3389  C   ALA B2039     -18.293 100.197  67.991  1.00  0.00           C  
ATOM   3390  O   ALA B2039     -18.303 101.083  68.845  1.00  0.00           O  
ATOM   3391  CB  ALA B2039     -19.119  98.369  69.473  1.00  0.00           C  
ATOM   3392  N   LEU B2041     -18.407 100.452  66.692  1.00  0.00           N  
ATOM   3393  CA  LEU B2041     -18.584 101.818  66.210  1.00  0.00           C  
ATOM   3394  C   LEU B2041     -20.070 102.173  66.160  1.00  0.00           C  
ATOM   3395  O   LEU B2041     -20.754 101.908  65.171  1.00  0.00           O  
ATOM   3396  CB  LEU B2041     -17.941 101.966  64.831  1.00  0.00           C  
ATOM   3397  CG  LEU B2041     -16.431 102.245  64.812  1.00  0.00           C  
ATOM   3398  CD1 LEU B2041     -15.762 101.697  66.063  1.00  0.00           C  
ATOM   3399  CD2 LEU B2041     -15.822 101.640  63.547  1.00  0.00           C  
ATOM   3400  N   ALA B2042     -20.563 102.782  67.233  1.00  0.00           N  
ATOM   3401  CA  ALA B2042     -21.970 103.142  67.330  1.00  0.00           C  
ATOM   3402  C   ALA B2042     -22.233 104.642  67.452  1.00  0.00           C  
ATOM   3403  O   ALA B2042     -21.314 105.439  67.631  1.00  0.00           O  
ATOM   3404  CB  ALA B2042     -22.590 102.421  68.519  1.00  0.00           C  
ATOM   3405  N   PHE B2043     -23.509 105.010  67.347  1.00  0.00           N  
ATOM   3406  CA  PHE B2043     -23.948 106.399  67.481  1.00  0.00           C  
ATOM   3407  C   PHE B2043     -24.378 106.542  68.930  1.00  0.00           C  
ATOM   3408  O   PHE B2043     -24.860 105.589  69.533  1.00  0.00           O  
ATOM   3409  CB  PHE B2043     -25.171 106.685  66.598  1.00  0.00           C  
ATOM   3410  CG  PHE B2043     -24.843 106.956  65.164  1.00  0.00           C  
ATOM   3411  CD1 PHE B2043     -24.181 108.122  64.797  1.00  0.00           C  
ATOM   3412  CD2 PHE B2043     -25.202 106.044  64.171  1.00  0.00           C  
ATOM   3413  CE1 PHE B2043     -23.879 108.382  63.455  1.00  0.00           C  
ATOM   3414  CE2 PHE B2043     -24.907 106.289  62.830  1.00  0.00           C  
ATOM   3415  CZ  PHE B2043     -24.243 107.461  62.471  1.00  0.00           C  
ATOM   3416  N   HIS B2044     -24.216 107.722  69.502  1.00  0.00           N  
ATOM   3417  CA  HIS B2044     -24.648 107.887  70.875  1.00  0.00           C  
ATOM   3418  C   HIS B2044     -25.245 109.264  71.075  1.00  0.00           C  
ATOM   3419  O   HIS B2044     -24.822 110.232  70.443  1.00  0.00           O  
ATOM   3420  CB  HIS B2044     -23.483 107.657  71.835  1.00  0.00           C  
ATOM   3421  CG  HIS B2044     -23.901 107.566  73.267  1.00  0.00           C  
ATOM   3422  ND1 HIS B2044     -24.133 108.678  74.048  1.00  0.00           N  
ATOM   3423  CD2 HIS B2044     -24.167 106.493  74.050  1.00  0.00           C  
ATOM   3424  CE1 HIS B2044     -24.523 108.294  75.251  1.00  0.00           C  
ATOM   3425  NE2 HIS B2044     -24.552 106.972  75.278  1.00  0.00           N  
ATOM   3426  N   CYS B2045     -26.240 109.343  71.950  1.00  0.00           N  
ATOM   3427  CA  CYS B2045     -26.915 110.605  72.228  1.00  0.00           C  
ATOM   3428  C   CYS B2045     -26.005 111.644  72.874  1.00  0.00           C  
ATOM   3429  O   CYS B2045     -26.271 112.838  72.792  1.00  0.00           O  
ATOM   3430  CB  CYS B2045     -28.103 110.350  73.138  1.00  0.00           C  
ATOM   3431  SG  CYS B2045     -27.604 109.469  74.638  1.00  0.00           S  
ATOM   3432  N   GLY B2046     -24.937 111.181  73.519  1.00  0.00           N  
ATOM   3433  CA  GLY B2046     -24.010 112.088  74.174  1.00  0.00           C  
ATOM   3434  C   GLY B2046     -24.492 112.482  75.558  1.00  0.00           C  
ATOM   3435  O   GLY B2046     -24.173 113.557  76.059  1.00  0.00           O  
ATOM   3436  N   ASP B2047     -25.267 111.598  76.176  1.00  0.00           N  
ATOM   3437  CA  ASP B2047     -25.817 111.832  77.505  1.00  0.00           C  
ATOM   3438  C   ASP B2047     -25.112 110.918  78.505  1.00  0.00           C  
ATOM   3439  O   ASP B2047     -25.041 109.697  78.299  1.00  0.00           O  
ATOM   3440  CB  ASP B2047     -27.330 111.541  77.503  1.00  0.00           C  
ATOM   3441  CG  ASP B2047     -27.953 111.614  78.899  1.00  0.00           C  
ATOM   3442  OD1 ASP B2047     -29.083 111.102  79.069  1.00  0.00           O  
ATOM   3443  OD2 ASP B2047     -27.327 112.186  79.826  1.00  0.00           O  
ATOM   3444  N   LYS B2048     -24.595 111.509  79.582  1.00  0.00           N  
ATOM   3445  CA  LYS B2048     -23.906 110.738  80.610  1.00  0.00           C  
ATOM   3446  C   LYS B2048     -24.841 109.664  81.152  1.00  0.00           C  
ATOM   3447  O   LYS B2048     -24.415 108.545  81.430  1.00  0.00           O  
ATOM   3448  CB  LYS B2048     -23.442 111.648  81.756  1.00  0.00           C  
ATOM   3449  CG  LYS B2048     -22.431 112.715  81.353  1.00  0.00           C  
ATOM   3450  CD  LYS B2048     -21.954 113.512  82.566  1.00  0.00           C  
ATOM   3451  CE  LYS B2048     -20.992 114.631  82.167  1.00  0.00           C  
ATOM   3452  NZ  LYS B2048     -20.435 115.348  83.350  1.00  0.00           N  
ATOM   3453  N   ALA B2052     -26.119 110.005  81.289  1.00  0.00           N  
ATOM   3454  CA  ALA B2052     -27.108 109.062  81.794  1.00  0.00           C  
ATOM   3455  C   ALA B2052     -27.187 107.807  80.922  1.00  0.00           C  
ATOM   3456  O   ALA B2052     -27.215 106.684  81.437  1.00  0.00           O  
ATOM   3457  CB  ALA B2052     -28.464 109.731  81.868  1.00  0.00           C  
ATOM   3458  N   CYS B2053     -27.220 107.996  79.603  1.00  0.00           N  
ATOM   3459  CA  CYS B2053     -27.292 106.861  78.681  1.00  0.00           C  
ATOM   3460  C   CYS B2053     -26.000 106.059  78.764  1.00  0.00           C  
ATOM   3461  O   CYS B2053     -26.027 104.829  78.869  1.00  0.00           O  
ATOM   3462  CB  CYS B2053     -27.512 107.340  77.236  1.00  0.00           C  
ATOM   3463  SG  CYS B2053     -28.141 106.057  76.088  1.00  0.00           S  
ATOM   3464  N   GLU B2054     -24.872 106.766  78.719  1.00  0.00           N  
ATOM   3465  CA  GLU B2054     -23.565 106.131  78.793  1.00  0.00           C  
ATOM   3466  C   GLU B2054     -23.518 105.164  79.970  1.00  0.00           C  
ATOM   3467  O   GLU B2054     -23.274 103.973  79.786  1.00  0.00           O  
ATOM   3468  CB  GLU B2054     -22.468 107.190  78.932  1.00  0.00           C  
ATOM   3469  CG  GLU B2054     -21.412 107.113  77.839  1.00  0.00           C  
ATOM   3470  CD  GLU B2054     -20.313 108.157  77.988  1.00  0.00           C  
ATOM   3471  OE1 GLU B2054     -20.634 109.366  77.982  1.00  0.00           O  
ATOM   3472  OE2 GLU B2054     -19.128 107.767  78.106  1.00  0.00           O  
ATOM   3473  N   ARG B2055     -23.764 105.671  81.174  1.00  0.00           N  
ATOM   3474  CA  ARG B2055     -23.758 104.827  82.372  1.00  0.00           C  
ATOM   3475  C   ARG B2055     -24.634 103.591  82.167  1.00  0.00           C  
ATOM   3476  O   ARG B2055     -24.262 102.478  82.552  1.00  0.00           O  
ATOM   3477  CB  ARG B2055     -24.285 105.601  83.585  1.00  0.00           C  
ATOM   3478  CG  ARG B2055     -23.518 106.861  83.912  1.00  0.00           C  
ATOM   3479  CD  ARG B2055     -24.350 107.771  84.803  1.00  0.00           C  
ATOM   3480  NE  ARG B2055     -23.710 109.068  85.014  1.00  0.00           N  
ATOM   3481  CZ  ARG B2055     -24.327 110.122  85.544  1.00  0.00           C  
ATOM   3482  NH1 ARG B2055     -25.603 110.018  85.909  1.00  0.00           N  
ATOM   3483  NH2 ARG B2055     -23.675 111.275  85.711  1.00  0.00           N  
ATOM   3484  N   LEU B2056     -25.803 103.800  81.565  1.00  0.00           N  
ATOM   3485  CA  LEU B2056     -26.746 102.719  81.312  1.00  0.00           C  
ATOM   3486  C   LEU B2056     -26.121 101.622  80.448  1.00  0.00           C  
ATOM   3487  O   LEU B2056     -26.124 100.443  80.827  1.00  0.00           O  
ATOM   3488  CB  LEU B2056     -28.000 103.276  80.634  1.00  0.00           C  
ATOM   3489  CG  LEU B2056     -29.137 102.268  80.446  1.00  0.00           C  
ATOM   3490  CD1 LEU B2056     -29.451 101.608  81.783  1.00  0.00           C  
ATOM   3491  CD2 LEU B2056     -30.366 102.970  79.881  1.00  0.00           C  
ATOM   3492  N   ILE B2057     -25.582 102.013  79.294  1.00  0.00           N  
ATOM   3493  CA  ILE B2057     -24.951 101.058  78.386  1.00  0.00           C  
ATOM   3494  C   ILE B2057     -23.883 100.264  79.129  1.00  0.00           C  
ATOM   3495  O   ILE B2057     -23.756  99.053  78.945  1.00  0.00           O  
ATOM   3496  CB  ILE B2057     -24.291 101.769  77.172  1.00  0.00           C  
ATOM   3497  CG1 ILE B2057     -25.349 102.528  76.375  1.00  0.00           C  
ATOM   3498  CG2 ILE B2057     -23.608 100.745  76.258  1.00  0.00           C  
ATOM   3499  CD1 ILE B2057     -24.783 103.307  75.221  1.00  0.00           C  
ATOM   3500  N   GLN B2062     -23.125 100.952  79.978  1.00  0.00           N  
ATOM   3501  CA  GLN B2062     -22.061 100.308  80.745  1.00  0.00           C  
ATOM   3502  C   GLN B2062     -22.606  99.323  81.768  1.00  0.00           C  
ATOM   3503  O   GLN B2062     -22.108  98.206  81.886  1.00  0.00           O  
ATOM   3504  CB  GLN B2062     -21.206 101.349  81.463  1.00  0.00           C  
ATOM   3505  CG  GLN B2062     -19.888 100.797  81.971  1.00  0.00           C  
ATOM   3506  CD  GLN B2062     -19.049 101.849  82.671  1.00  0.00           C  
ATOM   3507  OE1 GLN B2062     -19.224 103.055  82.455  1.00  0.00           O  
ATOM   3508  NE2 GLN B2062     -18.118 101.398  83.503  1.00  0.00           N  
ATOM   3509  N   GLU B2063     -23.622  99.738  82.517  1.00  0.00           N  
ATOM   3510  CA  GLU B2063     -24.208  98.860  83.521  1.00  0.00           C  
ATOM   3511  C   GLU B2063     -24.740  97.596  82.856  1.00  0.00           C  
ATOM   3512  O   GLU B2063     -24.676  96.503  83.420  1.00  0.00           O  
ATOM   3513  CB  GLU B2063     -25.344  99.579  84.259  1.00  0.00           C  
ATOM   3514  CG  GLU B2063     -24.876 100.745  85.131  1.00  0.00           C  
ATOM   3515  CD  GLU B2063     -26.033 101.525  85.769  1.00  0.00           C  
ATOM   3516  OE1 GLU B2063     -26.901 100.892  86.415  1.00  0.00           O  
ATOM   3517  OE2 GLU B2063     -26.070 102.774  85.630  1.00  0.00           O  
ATOM   3518  N   GLU B2064     -25.239  97.752  81.637  1.00  0.00           N  
ATOM   3519  CA  GLU B2064     -25.809  96.639  80.900  1.00  0.00           C  
ATOM   3520  C   GLU B2064     -24.810  95.753  80.160  1.00  0.00           C  
ATOM   3521  O   GLU B2064     -24.908  94.531  80.221  1.00  0.00           O  
ATOM   3522  CB  GLU B2064     -26.842  97.172  79.912  1.00  0.00           C  
ATOM   3523  CG  GLU B2064     -27.898  98.040  80.561  1.00  0.00           C  
ATOM   3524  CD  GLU B2064     -28.885  98.597  79.565  1.00  0.00           C  
ATOM   3525  OE1 GLU B2064     -29.824  99.300  79.993  1.00  0.00           O  
ATOM   3526  OE2 GLU B2064     -28.721  98.334  78.356  1.00  0.00           O  
ATOM   3527  N   THR B2065     -23.851  96.357  79.465  1.00  0.00           N  
ATOM   3528  CA  THR B2065     -22.874  95.584  78.699  1.00  0.00           C  
ATOM   3529  C   THR B2065     -21.445  95.629  79.229  1.00  0.00           C  
ATOM   3530  O   THR B2065     -20.605  94.839  78.798  1.00  0.00           O  
ATOM   3531  CB  THR B2065     -22.835  96.059  77.238  1.00  0.00           C  
ATOM   3532  OG1 THR B2065     -22.388  97.423  77.191  1.00  0.00           O  
ATOM   3533  CG2 THR B2065     -24.218  95.957  76.614  1.00  0.00           C  
ATOM   3534  N   THR B2075     -21.189  96.552  80.156  1.00  0.00           N  
ATOM   3535  CA  THR B2075     -19.873  96.791  80.782  1.00  0.00           C  
ATOM   3536  C   THR B2075     -18.954  97.563  79.838  1.00  0.00           C  
ATOM   3537  O   THR B2075     -17.927  98.095  80.261  1.00  0.00           O  
ATOM   3538  CB  THR B2075     -19.130  95.485  81.232  1.00  0.00           C  
ATOM   3539  OG1 THR B2075     -18.538  94.840  80.097  1.00  0.00           O  
ATOM   3540  CG2 THR B2075     -20.082  94.528  81.920  1.00  0.00           C  
ATOM   3541  N   ALA B2076     -19.330  97.626  78.563  1.00  0.00           N  
ATOM   3542  CA  ALA B2076     -18.547  98.353  77.573  1.00  0.00           C  
ATOM   3543  C   ALA B2076     -18.672  99.849  77.848  1.00  0.00           C  
ATOM   3544  O   ALA B2076     -19.689 100.323  78.357  1.00  0.00           O  
ATOM   3545  CB  ALA B2076     -19.043  98.034  76.172  1.00  0.00           C  
ATOM   3546  N   THR B2077     -17.636 100.599  77.506  1.00  0.00           N  
ATOM   3547  CA  THR B2077     -17.652 102.031  77.744  1.00  0.00           C  
ATOM   3548  C   THR B2077     -17.257 102.819  76.515  1.00  0.00           C  
ATOM   3549  O   THR B2077     -16.958 102.259  75.462  1.00  0.00           O  
ATOM   3550  CB  THR B2077     -16.677 102.425  78.870  1.00  0.00           C  
ATOM   3551  OG1 THR B2077     -15.336 102.092  78.480  1.00  0.00           O  
ATOM   3552  CG2 THR B2077     -17.030 101.699  80.151  1.00  0.00           C  
ATOM   3553  N   THR B2078     -17.259 104.135  76.670  1.00  0.00           N  
ATOM   3554  CA  THR B2078     -16.884 105.015  75.592  1.00  0.00           C  
ATOM   3555  C   THR B2078     -15.371 105.055  75.586  1.00  0.00           C  
ATOM   3556  O   THR B2078     -14.752 105.289  76.624  1.00  0.00           O  
ATOM   3557  CB  THR B2078     -17.456 106.422  75.829  1.00  0.00           C  
ATOM   3558  OG1 THR B2078     -18.574 106.614  74.960  1.00  0.00           O  
ATOM   3559  CG2 THR B2078     -16.400 107.506  75.586  1.00  0.00           C  
ATOM   3560  N   ARG B2079     -14.771 104.805  74.429  1.00  0.00           N  
ATOM   3561  CA  ARG B2079     -13.318 104.836  74.333  1.00  0.00           C  
ATOM   3562  C   ARG B2079     -12.911 106.206  73.860  1.00  0.00           C  
ATOM   3563  O   ARG B2079     -12.065 106.849  74.468  1.00  0.00           O  
ATOM   3564  CB  ARG B2079     -12.811 103.767  73.371  1.00  0.00           C  
ATOM   3565  CG  ARG B2079     -13.192 102.351  73.792  1.00  0.00           C  
ATOM   3566  CD  ARG B2079     -13.123 102.211  75.302  1.00  0.00           C  
ATOM   3567  NE  ARG B2079     -11.867 102.726  75.841  1.00  0.00           N  
ATOM   3568  CZ  ARG B2079     -11.626 102.900  77.136  1.00  0.00           C  
ATOM   3569  NH1 ARG B2079     -12.559 102.602  78.029  1.00  0.00           N  
ATOM   3570  NH2 ARG B2079     -10.452 103.363  77.536  1.00  0.00           N  
ATOM   3571  N   CYS B2080     -13.529 106.661  72.779  1.00  0.00           N  
ATOM   3572  CA  CYS B2080     -13.234 107.987  72.265  1.00  0.00           C  
ATOM   3573  C   CYS B2080     -14.045 108.325  71.031  1.00  0.00           C  
ATOM   3574  O   CYS B2080     -14.621 107.449  70.378  1.00  0.00           O  
ATOM   3575  CB  CYS B2080     -11.750 108.118  71.923  1.00  0.00           C  
ATOM   3576  SG  CYS B2080     -11.245 107.228  70.427  1.00  0.00           S  
ATOM   3577  N   VAL B2081     -14.089 109.617  70.736  1.00  0.00           N  
ATOM   3578  CA  VAL B2081     -14.764 110.127  69.561  1.00  0.00           C  
ATOM   3579  C   VAL B2081     -13.570 110.418  68.651  1.00  0.00           C  
ATOM   3580  O   VAL B2081     -12.954 111.475  68.737  1.00  0.00           O  
ATOM   3581  CB  VAL B2081     -15.517 111.428  69.885  1.00  0.00           C  
ATOM   3582  CG1 VAL B2081     -16.231 111.937  68.648  1.00  0.00           C  
ATOM   3583  CG2 VAL B2081     -16.506 111.184  71.013  1.00  0.00           C  
ATOM   3584  N   PRO B2082     -13.220 109.468  67.775  1.00  0.00           N  
ATOM   3585  CA  PRO B2082     -12.091 109.595  66.849  1.00  0.00           C  
ATOM   3586  C   PRO B2082     -12.075 110.844  65.984  1.00  0.00           C  
ATOM   3587  O   PRO B2082     -13.091 111.219  65.412  1.00  0.00           O  
ATOM   3588  CB  PRO B2082     -12.173 108.306  66.037  1.00  0.00           C  
ATOM   3589  CG  PRO B2082     -13.629 107.980  66.071  1.00  0.00           C  
ATOM   3590  CD  PRO B2082     -14.003 108.257  67.483  1.00  0.00           C  
ATOM   3591  N   PHE B2083     -10.911 111.484  65.897  1.00  0.00           N  
ATOM   3592  CA  PHE B2083     -10.747 112.702  65.107  1.00  0.00           C  
ATOM   3593  C   PHE B2083     -10.972 112.465  63.617  1.00  0.00           C  
ATOM   3594  O   PHE B2083     -11.646 113.249  62.953  1.00  0.00           O  
ATOM   3595  CB  PHE B2083      -9.339 113.264  65.284  1.00  0.00           C  
ATOM   3596  CG  PHE B2083      -8.978 113.574  66.700  1.00  0.00           C  
ATOM   3597  CD1 PHE B2083      -7.650 113.522  67.112  1.00  0.00           C  
ATOM   3598  CD2 PHE B2083      -9.951 113.933  67.625  1.00  0.00           C  
ATOM   3599  CE1 PHE B2083      -7.298 113.821  68.424  1.00  0.00           C  
ATOM   3600  CE2 PHE B2083      -9.609 114.234  68.941  1.00  0.00           C  
ATOM   3601  CZ  PHE B2083      -8.281 114.178  69.340  1.00  0.00           C  
ATOM   3602  N   GLU B2084     -10.392 111.383  63.103  1.00  0.00           N  
ATOM   3603  CA  GLU B2084     -10.479 111.034  61.689  1.00  0.00           C  
ATOM   3604  C   GLU B2084     -11.736 110.268  61.295  1.00  0.00           C  
ATOM   3605  O   GLU B2084     -11.910 109.939  60.120  1.00  0.00           O  
ATOM   3606  CB  GLU B2084      -9.266 110.193  61.287  1.00  0.00           C  
ATOM   3607  CG  GLU B2084      -8.306 110.843  60.293  1.00  0.00           C  
ATOM   3608  CD  GLU B2084      -7.515 111.999  60.897  1.00  0.00           C  
ATOM   3609  OE1 GLU B2084      -8.017 113.156  60.868  1.00  0.00           O  
ATOM   3610  OE2 GLU B2084      -6.394 111.735  61.408  1.00  0.00           O  
ATOM   3611  N   ALA B2090     -12.600 109.962  62.259  1.00  0.00           N  
ATOM   3612  CA  ALA B2090     -13.829 109.233  61.959  1.00  0.00           C  
ATOM   3613  C   ALA B2090     -14.663 109.926  60.883  1.00  0.00           C  
ATOM   3614  O   ALA B2090     -14.679 111.158  60.777  1.00  0.00           O  
ATOM   3615  CB  ALA B2090     -14.662 109.060  63.219  1.00  0.00           C  
ATOM   3616  N   GLU B2092     -15.361 109.113  60.096  1.00  0.00           N  
ATOM   3617  CA  GLU B2092     -16.216 109.591  59.013  1.00  0.00           C  
ATOM   3618  C   GLU B2092     -17.436 110.331  59.553  1.00  0.00           C  
ATOM   3619  O   GLU B2092     -18.088 109.884  60.502  1.00  0.00           O  
ATOM   3620  CB  GLU B2092     -16.688 108.406  58.168  1.00  0.00           C  
ATOM   3621  CG  GLU B2092     -17.305 108.790  56.832  1.00  0.00           C  
ATOM   3622  CD  GLU B2092     -17.904 107.589  56.093  1.00  0.00           C  
ATOM   3623  OE1 GLU B2092     -18.076 107.680  54.848  1.00  0.00           O  
ATOM   3624  OE2 GLU B2092     -18.211 106.564  56.761  1.00  0.00           O  
ATOM   3625  N   PRO B2093     -17.763 111.479  58.954  1.00  0.00           N  
ATOM   3626  CA  PRO B2093     -18.922 112.249  59.411  1.00  0.00           C  
ATOM   3627  C   PRO B2093     -20.209 111.450  59.183  1.00  0.00           C  
ATOM   3628  O   PRO B2093     -20.485 111.016  58.067  1.00  0.00           O  
ATOM   3629  CB  PRO B2093     -18.855 113.503  58.546  1.00  0.00           C  
ATOM   3630  CG  PRO B2093     -17.378 113.629  58.229  1.00  0.00           C  
ATOM   3631  CD  PRO B2093     -17.018 112.210  57.916  1.00  0.00           C  
ATOM   3632  N   GLU B2094     -20.984 111.245  60.243  1.00  0.00           N  
ATOM   3633  CA  GLU B2094     -22.240 110.498  60.156  1.00  0.00           C  
ATOM   3634  C   GLU B2094     -23.235 111.040  61.175  1.00  0.00           C  
ATOM   3635  O   GLU B2094     -22.844 111.584  62.209  1.00  0.00           O  
ATOM   3636  CB  GLU B2094     -22.026 109.008  60.448  1.00  0.00           C  
ATOM   3637  CG  GLU B2094     -21.497 108.168  59.303  1.00  0.00           C  
ATOM   3638  CD  GLU B2094     -21.344 106.697  59.690  1.00  0.00           C  
ATOM   3639  OE1 GLU B2094     -20.513 106.396  60.576  1.00  0.00           O  
ATOM   3640  OE2 GLU B2094     -22.055 105.843  59.113  1.00  0.00           O  
ATOM   3641  N   GLU B2095     -24.521 110.874  60.882  1.00  0.00           N  
ATOM   3642  CA  GLU B2095     -25.589 111.328  61.766  1.00  0.00           C  
ATOM   3643  C   GLU B2095     -26.561 110.165  61.883  1.00  0.00           C  
ATOM   3644  O   GLU B2095     -26.790 109.446  60.914  1.00  0.00           O  
ATOM   3645  CB  GLU B2095     -26.303 112.534  61.157  1.00  0.00           C  
ATOM   3646  CG  GLU B2095     -26.493 113.719  62.091  1.00  0.00           C  
ATOM   3647  CD  GLU B2095     -25.199 114.458  62.374  1.00  0.00           C  
ATOM   3648  OE1 GLU B2095     -24.344 113.899  63.089  1.00  0.00           O  
ATOM   3649  OE2 GLU B2095     -25.033 115.596  61.878  1.00  0.00           O  
ATOM   3650  N   GLY B2096     -27.130 109.969  63.061  1.00  0.00           N  
ATOM   3651  CA  GLY B2096     -28.058 108.871  63.225  1.00  0.00           C  
ATOM   3652  C   GLY B2096     -28.874 109.012  64.484  1.00  0.00           C  
ATOM   3653  O   GLY B2096     -29.288 110.116  64.841  1.00  0.00           O  
ATOM   3654  N   PHE B2097     -29.111 107.892  65.155  1.00  0.00           N  
ATOM   3655  CA  PHE B2097     -29.874 107.891  66.393  1.00  0.00           C  
ATOM   3656  C   PHE B2097     -29.155 106.972  67.368  1.00  0.00           C  
ATOM   3657  O   PHE B2097     -28.677 105.900  66.987  1.00  0.00           O  
ATOM   3658  CB  PHE B2097     -31.319 107.436  66.117  1.00  0.00           C  
ATOM   3659  CG  PHE B2097     -32.075 108.382  65.216  1.00  0.00           C  
ATOM   3660  CD1 PHE B2097     -32.582 109.582  65.716  1.00  0.00           C  
ATOM   3661  CD2 PHE B2097     -32.167 108.139  63.843  1.00  0.00           C  
ATOM   3662  CE1 PHE B2097     -33.158 110.530  64.862  1.00  0.00           C  
ATOM   3663  CE2 PHE B2097     -32.740 109.081  62.980  1.00  0.00           C  
ATOM   3664  CZ  PHE B2097     -33.234 110.278  63.490  1.00  0.00           C  
ATOM   3665  N   CYS B2098     -29.053 107.408  68.621  1.00  0.00           N  
ATOM   3666  CA  CYS B2098     -28.354 106.634  69.639  1.00  0.00           C  
ATOM   3667  C   CYS B2098     -28.665 105.153  69.576  1.00  0.00           C  
ATOM   3668  O   CYS B2098     -29.819 104.748  69.552  1.00  0.00           O  
ATOM   3669  CB  CYS B2098     -28.679 107.151  71.036  1.00  0.00           C  
ATOM   3670  SG  CYS B2098     -27.725 106.312  72.342  1.00  0.00           S  
ATOM   3671  N   VAL B2100     -27.614 104.349  69.551  1.00  0.00           N  
ATOM   3672  CA  VAL B2100     -27.759 102.907  69.484  1.00  0.00           C  
ATOM   3673  C   VAL B2100     -28.596 102.353  70.635  1.00  0.00           C  
ATOM   3674  O   VAL B2100     -29.099 101.234  70.550  1.00  0.00           O  
ATOM   3675  CB  VAL B2100     -26.365 102.211  69.494  1.00  0.00           C  
ATOM   3676  CG1 VAL B2100     -25.613 102.559  70.780  1.00  0.00           C  
ATOM   3677  CG2 VAL B2100     -26.526 100.695  69.348  1.00  0.00           C  
ATOM   3678  N   ARG B2101     -28.770 103.121  71.706  1.00  0.00           N  
ATOM   3679  CA  ARG B2101     -29.536 102.584  72.825  1.00  0.00           C  
ATOM   3680  C   ARG B2101     -30.849 103.251  73.212  1.00  0.00           C  
ATOM   3681  O   ARG B2101     -31.834 102.565  73.494  1.00  0.00           O  
ATOM   3682  CB  ARG B2101     -28.671 102.505  74.072  1.00  0.00           C  
ATOM   3683  CG  ARG B2101     -29.147 101.399  74.958  1.00  0.00           C  
ATOM   3684  CD  ARG B2101     -28.948 101.689  76.416  1.00  0.00           C  
ATOM   3685  NE  ARG B2101     -29.635 100.668  77.207  1.00  0.00           N  
ATOM   3686  CZ  ARG B2101     -30.944 100.415  77.134  1.00  0.00           C  
ATOM   3687  NH1 ARG B2101     -31.716 101.114  76.302  1.00  0.00           N  
ATOM   3688  NH2 ARG B2101     -31.482  99.462  77.891  1.00  0.00           N  
ATOM   3689  N   CYS B2102     -30.862 104.578  73.257  1.00  0.00           N  
ATOM   3690  CA  CYS B2102     -32.073 105.288  73.633  1.00  0.00           C  
ATOM   3691  C   CYS B2102     -32.829 105.829  72.410  1.00  0.00           C  
ATOM   3692  O   CYS B2102     -34.018 106.149  72.495  1.00  0.00           O  
ATOM   3693  CB  CYS B2102     -31.728 106.408  74.623  1.00  0.00           C  
ATOM   3694  SG  CYS B2102     -30.884 107.857  73.918  1.00  0.00           S  
ATOM   3695  N   GLY B2103     -32.139 105.927  71.276  1.00  0.00           N  
ATOM   3696  CA  GLY B2103     -32.782 106.389  70.059  1.00  0.00           C  
ATOM   3697  C   GLY B2103     -32.719 107.867  69.747  1.00  0.00           C  
ATOM   3698  O   GLY B2103     -32.895 108.266  68.597  1.00  0.00           O  
ATOM   3699  N   ARG B2104     -32.477 108.689  70.759  1.00  0.00           N  
ATOM   3700  CA  ARG B2104     -32.404 110.134  70.557  1.00  0.00           C  
ATOM   3701  C   ARG B2104     -31.366 110.524  69.509  1.00  0.00           C  
ATOM   3702  O   ARG B2104     -30.371 109.826  69.316  1.00  0.00           O  
ATOM   3703  CB  ARG B2104     -32.106 110.825  71.890  1.00  0.00           C  
ATOM   3704  CG  ARG B2104     -33.228 110.650  72.905  1.00  0.00           C  
ATOM   3705  CD  ARG B2104     -32.993 111.473  74.151  1.00  0.00           C  
ATOM   3706  NE  ARG B2104     -31.970 110.876  75.002  1.00  0.00           N  
ATOM   3707  CZ  ARG B2104     -31.517 111.421  76.128  1.00  0.00           C  
ATOM   3708  NH1 ARG B2104     -31.996 112.589  76.548  1.00  0.00           N  
ATOM   3709  NH2 ARG B2104     -30.582 110.793  76.834  1.00  0.00           N  
ATOM   3710  N   PRO B2105     -31.590 111.645  68.810  1.00  0.00           N  
ATOM   3711  CA  PRO B2105     -30.658 112.110  67.780  1.00  0.00           C  
ATOM   3712  C   PRO B2105     -29.196 111.933  68.188  1.00  0.00           C  
ATOM   3713  O   PRO B2105     -28.794 112.324  69.281  1.00  0.00           O  
ATOM   3714  CB  PRO B2105     -31.053 113.573  67.607  1.00  0.00           C  
ATOM   3715  CG  PRO B2105     -32.521 113.512  67.759  1.00  0.00           C  
ATOM   3716  CD  PRO B2105     -32.689 112.610  68.979  1.00  0.00           C  
ATOM   3717  N   SER B2106     -28.405 111.339  67.301  1.00  0.00           N  
ATOM   3718  CA  SER B2106     -26.996 111.099  67.577  1.00  0.00           C  
ATOM   3719  C   SER B2106     -26.251 112.387  67.876  1.00  0.00           C  
ATOM   3720  O   SER B2106     -26.647 113.468  67.448  1.00  0.00           O  
ATOM   3721  CB  SER B2106     -26.327 110.402  66.391  1.00  0.00           C  
ATOM   3722  OG  SER B2106     -25.903 111.338  65.413  1.00  0.00           O  
ATOM   3723  N   ALA B2107     -25.157 112.251  68.616  1.00  0.00           N  
ATOM   3724  CA  ALA B2107     -24.311 113.376  68.983  1.00  0.00           C  
ATOM   3725  C   ALA B2107     -22.931 113.182  68.364  1.00  0.00           C  
ATOM   3726  O   ALA B2107     -22.665 112.159  67.731  1.00  0.00           O  
ATOM   3727  CB  ALA B2107     -24.194 113.457  70.506  1.00  0.00           C  
ATOM   3728  N   TYR B2108     -22.069 114.180  68.531  1.00  0.00           N  
ATOM   3729  CA  TYR B2108     -20.691 114.120  68.044  1.00  0.00           C  
ATOM   3730  C   TYR B2108     -20.488 114.215  66.538  1.00  0.00           C  
ATOM   3731  O   TYR B2108     -19.368 114.452  66.077  1.00  0.00           O  
ATOM   3732  CB  TYR B2108     -20.027 112.845  68.570  1.00  0.00           C  
ATOM   3733  CG  TYR B2108     -20.113 112.721  70.074  1.00  0.00           C  
ATOM   3734  CD1 TYR B2108     -20.752 111.632  70.671  1.00  0.00           C  
ATOM   3735  CD2 TYR B2108     -19.546 113.696  70.903  1.00  0.00           C  
ATOM   3736  CE1 TYR B2108     -20.821 111.512  72.059  1.00  0.00           C  
ATOM   3737  CE2 TYR B2108     -19.604 113.591  72.285  1.00  0.00           C  
ATOM   3738  CZ  TYR B2108     -20.241 112.497  72.863  1.00  0.00           C  
ATOM   3739  OH  TYR B2108     -20.281 112.389  74.237  1.00  0.00           O  
ATOM   3740  N   GLY B2109     -21.560 114.029  65.775  1.00  0.00           N  
ATOM   3741  CA  GLY B2109     -21.457 114.114  64.328  1.00  0.00           C  
ATOM   3742  C   GLY B2109     -20.648 112.991  63.710  1.00  0.00           C  
ATOM   3743  O   GLY B2109     -20.088 113.137  62.620  1.00  0.00           O  
ATOM   3744  N   LYS B2110     -20.591 111.864  64.412  1.00  0.00           N  
ATOM   3745  CA  LYS B2110     -19.854 110.699  63.948  1.00  0.00           C  
ATOM   3746  C   LYS B2110     -20.055 109.599  64.966  1.00  0.00           C  
ATOM   3747  O   LYS B2110     -20.428 109.870  66.107  1.00  0.00           O  
ATOM   3748  CB  LYS B2110     -18.366 111.023  63.842  1.00  0.00           C  
ATOM   3749  CG  LYS B2110     -17.751 111.480  65.154  1.00  0.00           C  
ATOM   3750  CD  LYS B2110     -16.283 111.850  64.995  1.00  0.00           C  
ATOM   3751  CE  LYS B2110     -16.081 112.998  64.011  1.00  0.00           C  
ATOM   3752  NZ  LYS B2110     -14.682 113.511  64.023  1.00  0.00           N  
ATOM   3753  N   ARG B2111     -19.820 108.357  64.555  1.00  0.00           N  
ATOM   3754  CA  ARG B2111     -19.965 107.231  65.470  1.00  0.00           C  
ATOM   3755  C   ARG B2111     -18.860 107.281  66.522  1.00  0.00           C  
ATOM   3756  O   ARG B2111     -17.728 107.713  66.261  1.00  0.00           O  
ATOM   3757  CB  ARG B2111     -19.890 105.900  64.719  1.00  0.00           C  
ATOM   3758  CG  ARG B2111     -21.103 105.575  63.868  1.00  0.00           C  
ATOM   3759  CD  ARG B2111     -20.723 104.621  62.747  1.00  0.00           C  
ATOM   3760  NE  ARG B2111     -21.873 104.252  61.931  1.00  0.00           N  
ATOM   3761  CZ  ARG B2111     -22.775 103.343  62.285  1.00  0.00           C  
ATOM   3762  NH1 ARG B2111     -22.658 102.701  63.441  1.00  0.00           N  
ATOM   3763  NH2 ARG B2111     -23.800 103.083  61.489  1.00  0.00           N  
ATOM   3764  N   VAL B2112     -19.211 106.841  67.720  1.00  0.00           N  
ATOM   3765  CA  VAL B2112     -18.297 106.807  68.843  1.00  0.00           C  
ATOM   3766  C   VAL B2112     -17.708 105.410  68.931  1.00  0.00           C  
ATOM   3767  O   VAL B2112     -18.303 104.447  68.445  1.00  0.00           O  
ATOM   3768  CB  VAL B2112     -19.052 107.132  70.141  1.00  0.00           C  
ATOM   3769  CG1 VAL B2112     -18.162 106.894  71.357  1.00  0.00           C  
ATOM   3770  CG2 VAL B2112     -19.529 108.570  70.092  1.00  0.00           C  
ATOM   3771  N   VAL B2113     -16.539 105.298  69.550  1.00  0.00           N  
ATOM   3772  CA  VAL B2113     -15.894 104.005  69.694  1.00  0.00           C  
ATOM   3773  C   VAL B2113     -16.188 103.461  71.081  1.00  0.00           C  
ATOM   3774  O   VAL B2113     -15.877 104.106  72.076  1.00  0.00           O  
ATOM   3775  CB  VAL B2113     -14.363 104.120  69.497  1.00  0.00           C  
ATOM   3776  CG1 VAL B2113     -13.701 102.780  69.743  1.00  0.00           C  
ATOM   3777  CG2 VAL B2113     -14.050 104.592  68.084  1.00  0.00           C  
ATOM   3778  N   PHE B2114     -16.817 102.290  71.135  1.00  0.00           N  
ATOM   3779  CA  PHE B2114     -17.143 101.628  72.398  1.00  0.00           C  
ATOM   3780  C   PHE B2114     -16.360 100.327  72.465  1.00  0.00           C  
ATOM   3781  O   PHE B2114     -15.920  99.807  71.437  1.00  0.00           O  
ATOM   3782  CB  PHE B2114     -18.629 101.268  72.492  1.00  0.00           C  
ATOM   3783  CG  PHE B2114     -19.533 102.432  72.721  1.00  0.00           C  
ATOM   3784  CD1 PHE B2114     -19.857 103.300  71.679  1.00  0.00           C  
ATOM   3785  CD2 PHE B2114     -20.097 102.643  73.976  1.00  0.00           C  
ATOM   3786  CE1 PHE B2114     -20.741 104.366  71.884  1.00  0.00           C  
ATOM   3787  CE2 PHE B2114     -20.979 103.702  74.193  1.00  0.00           C  
ATOM   3788  CZ  PHE B2114     -21.304 104.565  73.147  1.00  0.00           C  
ATOM   3789  N   ALA B2115     -16.212  99.792  73.671  1.00  0.00           N  
ATOM   3790  CA  ALA B2115     -15.497  98.542  73.866  1.00  0.00           C  
ATOM   3791  C   ALA B2115     -15.365  98.269  75.341  1.00  0.00           C  
ATOM   3792  O   ALA B2115     -15.521  99.174  76.157  1.00  0.00           O  
ATOM   3793  CB  ALA B2115     -14.117  98.627  73.246  1.00  0.00           C  
ATOM   3794  N   LYS B2116     -15.112  97.012  75.687  1.00  0.00           N  
ATOM   3795  CA  LYS B2116     -14.886  96.663  77.081  1.00  0.00           C  
ATOM   3796  C   LYS B2116     -13.415  97.027  77.249  1.00  0.00           C  
ATOM   3797  O   LYS B2116     -12.561  96.564  76.491  1.00  0.00           O  
ATOM   3798  CB  LYS B2116     -15.088  95.169  77.322  1.00  0.00           C  
ATOM   3799  CG  LYS B2116     -16.532  94.720  77.229  1.00  0.00           C  
ATOM   3800  CD  LYS B2116     -16.641  93.234  77.520  1.00  0.00           C  
ATOM   3801  CE  LYS B2116     -18.054  92.717  77.338  1.00  0.00           C  
ATOM   3802  NZ  LYS B2116     -18.100  91.232  77.485  1.00  0.00           N  
ATOM   3803  N   ALA B2117     -13.113  97.877  78.218  1.00  0.00           N  
ATOM   3804  CA  ALA B2117     -11.737  98.289  78.400  1.00  0.00           C  
ATOM   3805  C   ALA B2117     -11.129  97.858  79.714  1.00  0.00           C  
ATOM   3806  O   ALA B2117     -11.818  97.411  80.629  1.00  0.00           O  
ATOM   3807  CB  ALA B2117     -11.625  99.799  78.249  1.00  0.00           C  
ATOM   3808  N   TYR B2118      -9.812  98.004  79.780  1.00  0.00           N  
ATOM   3809  CA  TYR B2118      -9.034  97.666  80.952  1.00  0.00           C  
ATOM   3810  C   TYR B2118      -9.042  98.813  81.970  1.00  0.00           C  
ATOM   3811  O   TYR B2118      -9.130  98.505  83.181  1.00  0.00           O  
ATOM   3812  CB  TYR B2118      -7.609  97.336  80.519  1.00  0.00           C  
ATOM   3813  CG  TYR B2118      -7.416  95.888  80.166  1.00  0.00           C  
ATOM   3814  CD1 TYR B2118      -7.457  94.908  81.150  1.00  0.00           C  
ATOM   3815  CD2 TYR B2118      -7.196  95.492  78.851  1.00  0.00           C  
ATOM   3816  CE1 TYR B2118      -7.282  93.569  80.838  1.00  0.00           C  
ATOM   3817  CE2 TYR B2118      -7.017  94.148  78.524  1.00  0.00           C  
ATOM   3818  CZ  TYR B2118      -7.061  93.197  79.526  1.00  0.00           C  
ATOM   3819  OH  TYR B2118      -6.866  91.871  79.237  1.00  0.00           O  
ATOM   3820  OXT TYR B2118      -8.951  99.997  81.555  1.00  0.00           O  
HETATM 3821  CB  PSD B1478      -1.860 114.078  82.640  1.00  0.00           C  
HETATM 3822  CG  PSD B1478      -0.455 113.882  83.186  1.00  0.00           C  
HETATM 3823  C   PSD B1478      -3.131 112.639  84.238  1.00  0.00           C  
HETATM 3824  O   PSD B1478      -2.964 112.174  85.362  1.00  0.00           O  
HETATM 3825  N   PSD B1478      -1.795 114.534  84.994  1.00  0.00           N  
HETATM 3826  CD  PSD B1478      -0.421 114.695  84.485  1.00  0.00           C  
HETATM 3827  CA  PSD B1478      -2.675 114.048  83.917  1.00  0.00           C  
HETATM 3828  N10 PSD B1478      -3.696 111.958  83.248  1.00  0.00           N  
HETATM 3829  O1P PSD B1478      -4.922 110.438  84.734  1.00  0.00           O  
HETATM 3830  O2P PSD B1478      -5.088 110.141  82.197  1.00  0.00           O  
HETATM 3831  O5' PSD B1478      -3.125 109.320  83.464  1.00  0.00           O  
HETATM 3832  C5' PSD B1478      -1.920 109.466  82.728  1.00  0.00           C  
HETATM 3833  C4' PSD B1478      -1.474 108.133  82.167  1.00  0.00           C  
HETATM 3834  O4' PSD B1478      -1.155 107.223  83.265  1.00  0.00           O  
HETATM 3835  C1' PSD B1478      -2.061 106.141  83.281  1.00  0.00           C  
HETATM 3836  N9  PSD B1478      -2.399 105.747  84.644  1.00  0.00           N  
HETATM 3837  C4  PSD B1478      -1.910 104.620  85.254  1.00  0.00           C  
HETATM 3838  N3  PSD B1478      -1.015 103.758  84.755  1.00  0.00           N  
HETATM 3839  C2  PSD B1478      -0.808 102.759  85.602  1.00  0.00           C  
HETATM 3840  N1  PSD B1478      -1.355 102.537  86.803  1.00  0.00           N  
HETATM 3841  C6  PSD B1478      -2.250 103.425  87.278  1.00  0.00           C  
HETATM 3842  N6  PSD B1478      -2.799 103.195  88.474  1.00  0.00           N  
HETATM 3843  C5  PSD B1478      -2.551 104.540  86.474  1.00  0.00           C  
HETATM 3844  N7  PSD B1478      -3.398 105.626  86.654  1.00  0.00           N  
HETATM 3845  C8  PSD B1478      -3.261 106.318  85.546  1.00  0.00           C  
HETATM 3846  C2' PSD B1478      -3.219 106.414  82.335  1.00  0.00           C  
HETATM 3847  O2' PSD B1478      -3.471 105.184  81.700  1.00  0.00           O  
HETATM 3848  C3' PSD B1478      -2.612 107.459  81.403  1.00  0.00           C  
HETATM 3849  O3' PSD B1478      -2.360 107.128  80.040  1.00  0.00           O  
TER
END
