# Supplementary material for: Backbone Brackets and Arginine Tweezers delineate Class I and Class II aminoacyl tRNA synthetases
Source: PLoS Comput Biol. 2018 Apr 16;14(4):e1006101. doi: 10.1371/journal.pcbi.1006101 (PMC5919687; doi:10.1371/journal.pcbi.1006101)
Supplement: S12 File — All structures of Class II aaRS with residues renumbered according to the MSA. (GZ) [file pcbi.1006101.s024.tar.gz › 1h4t_A_renum.pdb]

ATOM      1  N   LYS A 272      44.573  35.415 146.820  1.00  0.00           N  
ATOM      2  CA  LYS A 272      44.762  33.942 146.921  1.00  0.00           C  
ATOM      3  C   LYS A 272      46.002  33.532 146.120  1.00  0.00           C  
ATOM      4  O   LYS A 272      46.026  33.649 144.894  1.00  0.00           O  
ATOM      5  CB  LYS A 272      43.514  33.219 146.388  1.00  0.00           C  
ATOM      6  CG  LYS A 272      43.509  31.707 146.608  1.00  0.00           C  
ATOM      7  CD  LYS A 272      42.182  31.072 146.183  1.00  0.00           C  
ATOM      8  CE  LYS A 272      42.161  29.571 146.472  1.00  0.00           C  
ATOM      9  NZ  LYS A 272      40.878  28.925 146.070  1.00  0.00           N  
ATOM     10  N   GLY A 273      47.032  33.066 146.823  1.00  0.00           N  
ATOM     11  CA  GLY A 273      48.260  32.646 146.168  1.00  0.00           C  
ATOM     12  C   GLY A 273      48.104  31.380 145.344  1.00  0.00           C  
ATOM     13  O   GLY A 273      47.053  30.726 145.369  1.00  0.00           O  
ATOM     14  N   LEU A 274      49.154  31.022 144.611  1.00  0.00           N  
ATOM     15  CA  LEU A 274      49.116  29.829 143.770  1.00  0.00           C  
ATOM     16  C   LEU A 274      48.977  28.525 144.540  1.00  0.00           C  
ATOM     17  O   LEU A 274      49.912  28.099 145.224  1.00  0.00           O  
ATOM     18  CB  LEU A 274      50.376  29.733 142.904  1.00  0.00           C  
ATOM     19  CG  LEU A 274      50.479  30.439 141.553  1.00  0.00           C  
ATOM     20  CD1 LEU A 274      51.805  30.052 140.911  1.00  0.00           C  
ATOM     21  CD2 LEU A 274      49.310  30.037 140.653  1.00  0.00           C  
ATOM     22  N   THR A 275      47.815  27.892 144.422  1.00  0.00           N  
ATOM     23  CA  THR A 275      47.587  26.606 145.069  1.00  0.00           C  
ATOM     24  C   THR A 275      48.787  25.720 144.716  1.00  0.00           C  
ATOM     25  O   THR A 275      48.992  25.382 143.550  1.00  0.00           O  
ATOM     26  CB  THR A 275      46.318  25.922 144.522  1.00  0.00           C  
ATOM     27  OG1 THR A 275      45.172  26.721 144.830  1.00  0.00           O  
ATOM     28  CG2 THR A 275      46.160  24.530 145.119  1.00  0.00           C  
ATOM     29  N   PRO A 276      49.597  25.340 145.714  1.00  0.00           N  
ATOM     30  CA  PRO A 276      50.763  24.494 145.442  1.00  0.00           C  
ATOM     31  C   PRO A 276      50.404  23.230 144.663  1.00  0.00           C  
ATOM     32  O   PRO A 276      49.312  22.671 144.818  1.00  0.00           O  
ATOM     33  CB  PRO A 276      51.305  24.201 146.841  1.00  0.00           C  
ATOM     34  CG  PRO A 276      50.075  24.254 147.689  1.00  0.00           C  
ATOM     35  CD  PRO A 276      49.385  25.482 147.162  1.00  0.00           C  
ATOM     36  N   GLN A 277      51.337  22.791 143.825  1.00  0.00           N  
ATOM     37  CA  GLN A 277      51.136  21.617 142.991  1.00  0.00           C  
ATOM     38  C   GLN A 277      50.793  20.376 143.796  1.00  0.00           C  
ATOM     39  O   GLN A 277      49.981  19.560 143.371  1.00  0.00           O  
ATOM     40  CB  GLN A 277      52.387  21.354 142.140  1.00  0.00           C  
ATOM     41  CG  GLN A 277      52.753  22.509 141.218  1.00  0.00           C  
ATOM     42  CD  GLN A 277      54.001  22.246 140.395  1.00  0.00           C  
ATOM     43  OE1 GLN A 277      55.022  21.788 140.913  1.00  0.00           O  
ATOM     44  NE2 GLN A 277      53.932  22.553 139.109  1.00  0.00           N  
ATOM     45  N   SER A 278      51.408  20.240 144.963  1.00  0.00           N  
ATOM     46  CA  SER A 278      51.175  19.083 145.822  1.00  0.00           C  
ATOM     47  C   SER A 278      49.775  19.057 146.426  1.00  0.00           C  
ATOM     48  O   SER A 278      49.297  18.011 146.850  1.00  0.00           O  
ATOM     49  CB  SER A 278      52.206  19.066 146.944  1.00  0.00           C  
ATOM     50  OG  SER A 278      52.154  20.278 147.676  1.00  0.00           O  
ATOM     51  N   GLN A 279      49.120  20.212 146.449  1.00  0.00           N  
ATOM     52  CA  GLN A 279      47.786  20.330 147.020  1.00  0.00           C  
ATOM     53  C   GLN A 279      46.678  20.024 146.017  1.00  0.00           C  
ATOM     54  O   GLN A 279      45.739  19.298 146.329  1.00  0.00           O  
ATOM     55  CB  GLN A 279      47.606  21.736 147.581  1.00  0.00           C  
ATOM     56  CG  GLN A 279      46.511  21.869 148.620  1.00  0.00           C  
ATOM     57  CD  GLN A 279      46.513  23.244 149.261  1.00  0.00           C  
ATOM     58  OE1 GLN A 279      45.765  24.140 148.856  1.00  0.00           O  
ATOM     59  NE2 GLN A 279      47.374  23.425 150.259  1.00  0.00           N  
ATOM     60  N   ASP A 281      46.790  20.589 144.817  1.00  0.00           N  
ATOM     61  CA  ASP A 281      45.812  20.372 143.747  1.00  0.00           C  
ATOM     62  C   ASP A 281      46.421  20.867 142.437  1.00  0.00           C  
ATOM     63  O   ASP A 281      46.255  22.026 142.058  1.00  0.00           O  
ATOM     64  CB  ASP A 281      44.520  21.128 144.052  1.00  0.00           C  
ATOM     65  CG  ASP A 281      43.432  20.852 143.039  1.00  0.00           C  
ATOM     66  OD1 ASP A 281      42.270  21.222 143.304  1.00  0.00           O  
ATOM     67  OD2 ASP A 281      43.738  20.271 141.975  1.00  0.00           O  
ATOM     68  N   PHE A 282      47.131  19.973 141.757  1.00  0.00           N  
ATOM     69  CA  PHE A 282      47.819  20.297 140.508  1.00  0.00           C  
ATOM     70  C   PHE A 282      46.923  20.944 139.460  1.00  0.00           C  
ATOM     71  O   PHE A 282      47.342  21.870 138.766  1.00  0.00           O  
ATOM     72  CB  PHE A 282      48.452  19.031 139.931  1.00  0.00           C  
ATOM     73  CG  PHE A 282      49.491  19.293 138.885  1.00  0.00           C  
ATOM     74  CD1 PHE A 282      50.731  19.822 139.234  1.00  0.00           C  
ATOM     75  CD2 PHE A 282      49.241  18.991 137.552  1.00  0.00           C  
ATOM     76  CE1 PHE A 282      51.710  20.042 138.268  1.00  0.00           C  
ATOM     77  CE2 PHE A 282      50.209  19.206 136.580  1.00  0.00           C  
ATOM     78  CZ  PHE A 282      51.448  19.732 136.938  1.00  0.00           C  
ATOM     79  N   SER A 283      45.694  20.454 139.344  1.00  0.00           N  
ATOM     80  CA  SER A 283      44.759  20.991 138.370  1.00  0.00           C  
ATOM     81  C   SER A 283      44.458  22.444 138.669  1.00  0.00           C  
ATOM     82  O   SER A 283      44.599  23.310 137.803  1.00  0.00           O  
ATOM     83  CB  SER A 283      43.466  20.188 138.377  1.00  0.00           C  
ATOM     84  OG  SER A 283      43.742  18.831 138.095  1.00  0.00           O  
ATOM     85  N   GLU A 291      44.050  22.719 139.902  1.00  0.00           N  
ATOM     86  CA  GLU A 291      43.738  24.085 140.269  1.00  0.00           C  
ATOM     87  C   GLU A 291      44.987  24.944 140.132  1.00  0.00           C  
ATOM     88  O   GLU A 291      44.889  26.121 139.809  1.00  0.00           O  
ATOM     89  CB  GLU A 291      43.184  24.157 141.690  1.00  0.00           C  
ATOM     90  CG  GLU A 291      42.293  25.368 141.902  1.00  0.00           C  
ATOM     91  CD  GLU A 291      41.108  25.388 140.941  1.00  0.00           C  
ATOM     92  OE1 GLU A 291      40.594  26.496 140.665  1.00  0.00           O  
ATOM     93  OE2 GLU A 291      40.686  24.299 140.470  1.00  0.00           O  
ATOM     94  N   TRP A 292      46.160  24.360 140.364  1.00  0.00           N  
ATOM     95  CA  TRP A 292      47.405  25.108 140.223  1.00  0.00           C  
ATOM     96  C   TRP A 292      47.535  25.552 138.773  1.00  0.00           C  
ATOM     97  O   TRP A 292      47.845  26.712 138.490  1.00  0.00           O  
ATOM     98  CB  TRP A 292      48.611  24.239 140.571  1.00  0.00           C  
ATOM     99  CG  TRP A 292      49.921  24.889 140.204  1.00  0.00           C  
ATOM    100  CD1 TRP A 292      50.598  25.836 140.919  1.00  0.00           C  
ATOM    101  CD2 TRP A 292      50.686  24.665 139.010  1.00  0.00           C  
ATOM    102  NE1 TRP A 292      51.737  26.214 140.247  1.00  0.00           N  
ATOM    103  CE2 TRP A 292      51.816  25.511 139.073  1.00  0.00           C  
ATOM    104  CE3 TRP A 292      50.523  23.833 137.892  1.00  0.00           C  
ATOM    105  CZ2 TRP A 292      52.784  25.548 138.062  1.00  0.00           C  
ATOM    106  CZ3 TRP A 292      51.484  23.871 136.885  1.00  0.00           C  
ATOM    107  CH2 TRP A 292      52.602  24.725 136.979  1.00  0.00           C  
ATOM    108  N   TYR A 293      47.301  24.612 137.860  1.00  0.00           N  
ATOM    109  CA  TYR A 293      47.386  24.875 136.428  1.00  0.00           C  
ATOM    110  C   TYR A 293      46.440  26.003 136.002  1.00  0.00           C  
ATOM    111  O   TYR A 293      46.894  27.020 135.467  1.00  0.00           O  
ATOM    112  CB  TYR A 293      47.083  23.592 135.649  1.00  0.00           C  
ATOM    113  CG  TYR A 293      47.226  23.703 134.144  1.00  0.00           C  
ATOM    114  CD1 TYR A 293      46.102  23.793 133.321  1.00  0.00           C  
ATOM    115  CD2 TYR A 293      48.485  23.684 133.539  1.00  0.00           C  
ATOM    116  CE1 TYR A 293      46.226  23.855 131.934  1.00  0.00           C  
ATOM    117  CE2 TYR A 293      48.622  23.747 132.151  1.00  0.00           C  
ATOM    118  CZ  TYR A 293      47.488  23.832 131.354  1.00  0.00           C  
ATOM    119  OH  TYR A 293      47.621  23.890 129.985  1.00  0.00           O  
ATOM    120  N   LEU A 296      45.137  25.840 136.239  1.00  0.00           N  
ATOM    121  CA  LEU A 296      44.190  26.887 135.862  1.00  0.00           C  
ATOM    122  C   LEU A 296      44.639  28.223 136.455  1.00  0.00           C  
ATOM    123  O   LEU A 296      44.573  29.272 135.809  1.00  0.00           O  
ATOM    124  CB  LEU A 296      42.768  26.567 136.356  1.00  0.00           C  
ATOM    125  CG  LEU A 296      41.932  25.442 135.723  1.00  0.00           C  
ATOM    126  CD1 LEU A 296      42.192  25.376 134.231  1.00  0.00           C  
ATOM    127  CD2 LEU A 296      42.277  24.122 136.350  1.00  0.00           C  
ATOM    128  N   GLU A 297      45.118  28.170 137.688  1.00  0.00           N  
ATOM    129  CA  GLU A 297      45.559  29.368 138.375  1.00  0.00           C  
ATOM    130  C   GLU A 297      46.780  30.038 137.761  1.00  0.00           C  
ATOM    131  O   GLU A 297      46.749  31.245 137.514  1.00  0.00           O  
ATOM    132  CB  GLU A 297      45.807  29.057 139.854  1.00  0.00           C  
ATOM    133  CG  GLU A 297      44.528  28.689 140.590  1.00  0.00           C  
ATOM    134  CD  GLU A 297      44.720  28.473 142.075  1.00  0.00           C  
ATOM    135  OE1 GLU A 297      43.746  28.039 142.728  1.00  0.00           O  
ATOM    136  OE2 GLU A 297      45.829  28.738 142.590  1.00  0.00           O  
ATOM    137  N   VAL A 298      47.842  29.270 137.511  1.00  0.00           N  
ATOM    138  CA  VAL A 298      49.062  29.842 136.938  1.00  0.00           C  
ATOM    139  C   VAL A 298      48.783  30.474 135.576  1.00  0.00           C  
ATOM    140  O   VAL A 298      49.358  31.507 135.223  1.00  0.00           O  
ATOM    141  CB  VAL A 298      50.197  28.782 136.790  1.00  0.00           C  
ATOM    142  CG1 VAL A 298      49.789  27.677 135.826  1.00  0.00           C  
ATOM    143  CG2 VAL A 298      51.473  29.452 136.295  1.00  0.00           C  
ATOM    144  N   ILE A 303      47.888  29.850 134.819  1.00  0.00           N  
ATOM    145  CA  ILE A 303      47.529  30.353 133.505  1.00  0.00           C  
ATOM    146  C   ILE A 303      46.858  31.726 133.621  1.00  0.00           C  
ATOM    147  O   ILE A 303      47.157  32.644 132.849  1.00  0.00           O  
ATOM    148  CB  ILE A 303      46.610  29.335 132.770  1.00  0.00           C  
ATOM    149  CG1 ILE A 303      47.456  28.127 132.336  1.00  0.00           C  
ATOM    150  CG2 ILE A 303      45.915  29.992 131.580  1.00  0.00           C  
ATOM    151  CD1 ILE A 303      46.740  27.114 131.462  1.00  0.00           C  
ATOM    152  N   GLN A 305      45.968  31.868 134.597  1.00  0.00           N  
ATOM    153  CA  GLN A 305      45.270  33.124 134.810  1.00  0.00           C  
ATOM    154  C   GLN A 305      46.258  34.173 135.299  1.00  0.00           C  
ATOM    155  O   GLN A 305      46.343  35.267 134.744  1.00  0.00           O  
ATOM    156  CB  GLN A 305      44.171  32.942 135.853  1.00  0.00           C  
ATOM    157  CG  GLN A 305      42.925  33.757 135.578  1.00  0.00           C  
ATOM    158  CD  GLN A 305      42.134  33.224 134.388  1.00  0.00           C  
ATOM    159  OE1 GLN A 305      42.585  32.319 133.678  1.00  0.00           O  
ATOM    160  NE2 GLN A 305      40.951  33.787 134.163  1.00  0.00           N  
ATOM    161  N   LYS A 306      47.020  33.822 136.331  1.00  0.00           N  
ATOM    162  CA  LYS A 306      47.990  34.735 136.930  1.00  0.00           C  
ATOM    163  C   LYS A 306      49.165  35.164 136.055  1.00  0.00           C  
ATOM    164  O   LYS A 306      49.658  36.285 136.181  1.00  0.00           O  
ATOM    165  CB  LYS A 306      48.505  34.142 138.244  1.00  0.00           C  
ATOM    166  CG  LYS A 306      47.402  33.935 139.272  1.00  0.00           C  
ATOM    167  CD  LYS A 306      46.638  35.235 139.500  1.00  0.00           C  
ATOM    168  CE  LYS A 306      45.439  35.058 140.423  1.00  0.00           C  
ATOM    169  NZ  LYS A 306      44.658  36.330 140.548  1.00  0.00           N  
ATOM    170  N   ALA A 307      49.629  34.281 135.179  1.00  0.00           N  
ATOM    171  CA  ALA A 307      50.736  34.636 134.300  1.00  0.00           C  
ATOM    172  C   ALA A 307      50.170  35.366 133.080  1.00  0.00           C  
ATOM    173  O   ALA A 307      50.901  35.723 132.158  1.00  0.00           O  
ATOM    174  CB  ALA A 307      51.502  33.387 133.878  1.00  0.00           C  
ATOM    175  N   GLU A 308      48.859  35.596 133.100  1.00  0.00           N  
ATOM    176  CA  GLU A 308      48.166  36.280 132.011  1.00  0.00           C  
ATOM    177  C   GLU A 308      48.500  35.627 130.677  1.00  0.00           C  
ATOM    178  O   GLU A 308      48.796  36.303 129.685  1.00  0.00           O  
ATOM    179  CB  GLU A 308      48.540  37.763 131.974  1.00  0.00           C  
ATOM    180  CG  GLU A 308      48.318  38.466 133.293  1.00  0.00           C  
ATOM    181  CD  GLU A 308      48.424  39.974 133.187  1.00  0.00           C  
ATOM    182  OE1 GLU A 308      49.327  40.469 132.469  1.00  0.00           O  
ATOM    183  OE2 GLU A 308      47.607  40.660 133.845  1.00  0.00           O  
ATOM    184  N   LEU A 309      48.454  34.299 130.678  1.00  0.00           N  
ATOM    185  CA  LEU A 309      48.741  33.499 129.500  1.00  0.00           C  
ATOM    186  C   LEU A 309      47.511  33.409 128.619  1.00  0.00           C  
ATOM    187  O   LEU A 309      47.604  33.435 127.391  1.00  0.00           O  
ATOM    188  CB  LEU A 309      49.144  32.097 129.930  1.00  0.00           C  
ATOM    189  CG  LEU A 309      50.613  31.746 129.805  1.00  0.00           C  
ATOM    190  CD1 LEU A 309      51.489  32.896 130.300  1.00  0.00           C  
ATOM    191  CD2 LEU A 309      50.845  30.471 130.590  1.00  0.00           C  
ATOM    192  N   ALA A 310      46.355  33.295 129.260  1.00  0.00           N  
ATOM    193  CA  ALA A 310      45.101  33.178 128.540  1.00  0.00           C  
ATOM    194  C   ALA A 310      43.911  33.483 129.452  1.00  0.00           C  
ATOM    195  O   ALA A 310      44.075  33.712 130.652  1.00  0.00           O  
ATOM    196  CB  ALA A 310      44.977  31.774 127.954  1.00  0.00           C  
ATOM    197  N   ASP A 311      42.717  33.495 128.868  1.00  0.00           N  
ATOM    198  CA  ASP A 311      41.499  33.773 129.612  1.00  0.00           C  
ATOM    199  C   ASP A 311      40.338  33.122 128.877  1.00  0.00           C  
ATOM    200  O   ASP A 311      40.487  32.677 127.745  1.00  0.00           O  
ATOM    201  CB  ASP A 311      41.286  35.280 129.721  1.00  0.00           C  
ATOM    202  CG  ASP A 311      40.361  35.657 130.855  1.00  0.00           C  
ATOM    203  OD1 ASP A 311      40.255  36.874 131.127  1.00  0.00           O  
ATOM    204  OD2 ASP A 311      39.746  34.749 131.466  1.00  0.00           O  
ATOM    205  N   TYR A 312      39.181  33.064 129.516  1.00  0.00           N  
ATOM    206  CA  TYR A 312      38.028  32.431 128.897  1.00  0.00           C  
ATOM    207  C   TYR A 312      37.199  33.396 128.059  1.00  0.00           C  
ATOM    208  O   TYR A 312      36.861  34.493 128.500  1.00  0.00           O  
ATOM    209  CB  TYR A 312      37.161  31.785 129.983  1.00  0.00           C  
ATOM    210  CG  TYR A 312      37.950  30.864 130.892  1.00  0.00           C  
ATOM    211  CD1 TYR A 312      38.828  31.375 131.846  1.00  0.00           C  
ATOM    212  CD2 TYR A 312      37.883  29.479 130.740  1.00  0.00           C  
ATOM    213  CE1 TYR A 312      39.626  30.531 132.618  1.00  0.00           C  
ATOM    214  CE2 TYR A 312      38.677  28.627 131.506  1.00  0.00           C  
ATOM    215  CZ  TYR A 312      39.549  29.159 132.440  1.00  0.00           C  
ATOM    216  OH  TYR A 312      40.369  28.321 133.165  1.00  0.00           O  
ATOM    217  N   GLY A 313      36.873  32.986 126.840  1.00  0.00           N  
ATOM    218  CA  GLY A 313      36.070  33.837 125.978  1.00  0.00           C  
ATOM    219  C   GLY A 313      34.587  33.706 126.286  1.00  0.00           C  
ATOM    220  O   GLY A 313      34.179  32.806 127.025  1.00  0.00           O  
ATOM    221  N   PRO A 314      33.744  34.578 125.716  1.00  0.00           N  
ATOM    222  CA  PRO A 314      32.296  34.539 125.952  1.00  0.00           C  
ATOM    223  C   PRO A 314      31.575  33.238 125.570  1.00  0.00           C  
ATOM    224  O   PRO A 314      30.466  32.989 126.037  1.00  0.00           O  
ATOM    225  CB  PRO A 314      31.790  35.753 125.168  1.00  0.00           C  
ATOM    226  CG  PRO A 314      32.771  35.848 124.036  1.00  0.00           C  
ATOM    227  CD  PRO A 314      34.091  35.613 124.725  1.00  0.00           C  
ATOM    228  N   VAL A 315      32.197  32.410 124.736  1.00  0.00           N  
ATOM    229  CA  VAL A 315      31.586  31.144 124.322  1.00  0.00           C  
ATOM    230  C   VAL A 315      32.249  29.977 125.045  1.00  0.00           C  
ATOM    231  O   VAL A 315      33.472  29.911 125.125  1.00  0.00           O  
ATOM    232  CB  VAL A 315      31.714  30.929 122.794  1.00  0.00           C  
ATOM    233  CG1 VAL A 315      31.138  29.574 122.404  1.00  0.00           C  
ATOM    234  CG2 VAL A 315      30.994  32.060 122.043  1.00  0.00           C  
ATOM    235  N   ARG A 316      31.439  29.057 125.564  1.00  0.00           N  
ATOM    236  CA  ARG A 316      31.942  27.895 126.299  1.00  0.00           C  
ATOM    237  C   ARG A 316      32.934  27.044 125.510  1.00  0.00           C  
ATOM    238  O   ARG A 316      32.715  26.758 124.336  1.00  0.00           O  
ATOM    239  CB  ARG A 316      30.769  27.015 126.749  1.00  0.00           C  
ATOM    240  CG  ARG A 316      29.743  27.733 127.605  1.00  0.00           C  
ATOM    241  CD  ARG A 316      30.350  28.197 128.916  1.00  0.00           C  
ATOM    242  NE  ARG A 316      29.442  29.060 129.663  1.00  0.00           N  
ATOM    243  CZ  ARG A 316      28.260  28.677 130.134  1.00  0.00           C  
ATOM    244  NH1 ARG A 316      27.834  27.436 129.939  1.00  0.00           N  
ATOM    245  NH2 ARG A 316      27.500  29.536 130.799  1.00  0.00           N  
ATOM    246  N   GLY A 317      34.015  26.632 126.173  1.00  0.00           N  
ATOM    247  CA  GLY A 317      35.031  25.806 125.532  1.00  0.00           C  
ATOM    248  C   GLY A 317      35.969  26.638 124.682  1.00  0.00           C  
ATOM    249  O   GLY A 317      36.781  26.122 123.915  1.00  0.00           O  
ATOM    250  N   THR A 318      35.850  27.947 124.847  1.00  0.00           N  
ATOM    251  CA  THR A 318      36.630  28.915 124.103  1.00  0.00           C  
ATOM    252  C   THR A 318      37.563  29.711 125.007  1.00  0.00           C  
ATOM    253  O   THR A 318      37.202  30.055 126.133  1.00  0.00           O  
ATOM    254  CB  THR A 318      35.674  29.879 123.384  1.00  0.00           C  
ATOM    255  OG1 THR A 318      35.402  29.379 122.071  1.00  0.00           O  
ATOM    256  CG2 THR A 318      36.242  31.278 123.325  1.00  0.00           C  
ATOM    257  N   ILE A 319      38.768  29.994 124.515  1.00  0.00           N  
ATOM    258  CA  ILE A 319      39.730  30.784 125.279  1.00  0.00           C  
ATOM    259  C   ILE A 319      40.431  31.801 124.386  1.00  0.00           C  
ATOM    260  O   ILE A 319      40.458  31.671 123.160  1.00  0.00           O  
ATOM    261  CB  ILE A 319      40.827  29.912 125.964  1.00  0.00           C  
ATOM    262  CG1 ILE A 319      41.679  29.212 124.906  1.00  0.00           C  
ATOM    263  CG2 ILE A 319      40.193  28.909 126.923  1.00  0.00           C  
ATOM    264  CD1 ILE A 319      42.923  28.559 125.480  1.00  0.00           C  
ATOM    265  N   VAL A 320      40.981  32.831 125.016  1.00  0.00           N  
ATOM    266  CA  VAL A 320      41.714  33.858 124.299  1.00  0.00           C  
ATOM    267  C   VAL A 320      43.133  33.748 124.804  1.00  0.00           C  
ATOM    268  O   VAL A 320      43.348  33.605 125.997  1.00  0.00           O  
ATOM    269  CB  VAL A 320      41.162  35.289 124.583  1.00  0.00           C  
ATOM    270  CG1 VAL A 320      40.064  35.216 125.623  1.00  0.00           C  
ATOM    271  CG2 VAL A 320      42.302  36.229 125.028  1.00  0.00           C  
ATOM    272  N   VAL A 321      44.093  33.786 123.888  1.00  0.00           N  
ATOM    273  CA  VAL A 321      45.488  33.706 124.264  1.00  0.00           C  
ATOM    274  C   VAL A 321      45.995  35.130 124.359  1.00  0.00           C  
ATOM    275  O   VAL A 321      46.000  35.858 123.365  1.00  0.00           O  
ATOM    276  CB  VAL A 321      46.305  32.944 123.223  1.00  0.00           C  
ATOM    277  CG1 VAL A 321      47.769  32.881 123.665  1.00  0.00           C  
ATOM    278  CG2 VAL A 321      45.713  31.547 123.014  1.00  0.00           C  
ATOM    279  N   ARG A 322      46.397  35.527 125.565  1.00  0.00           N  
ATOM    280  CA  ARG A 322      46.887  36.877 125.810  1.00  0.00           C  
ATOM    281  C   ARG A 322      48.286  37.088 125.245  1.00  0.00           C  
ATOM    282  O   ARG A 322      49.012  36.123 124.990  1.00  0.00           O  
ATOM    283  CB  ARG A 322      46.879  37.154 127.303  1.00  0.00           C  
ATOM    284  CG  ARG A 322      45.500  37.047 127.933  1.00  0.00           C  
ATOM    285  CD  ARG A 322      45.230  38.289 128.758  1.00  0.00           C  
ATOM    286  NE  ARG A 322      44.828  37.983 130.121  1.00  0.00           N  
ATOM    287  CZ  ARG A 322      44.729  38.898 131.076  1.00  0.00           C  
ATOM    288  NH1 ARG A 322      45.009  40.162 130.801  1.00  0.00           N  
ATOM    289  NH2 ARG A 322      44.344  38.555 132.297  1.00  0.00           N  
ATOM    290  N   PRO A 323      48.679  38.358 125.038  1.00  0.00           N  
ATOM    291  CA  PRO A 323      49.997  38.695 124.494  1.00  0.00           C  
ATOM    292  C   PRO A 323      51.112  37.783 124.963  1.00  0.00           C  
ATOM    293  O   PRO A 323      51.709  37.073 124.153  1.00  0.00           O  
ATOM    294  CB  PRO A 323      50.199  40.142 124.944  1.00  0.00           C  
ATOM    295  CG  PRO A 323      48.827  40.702 124.807  1.00  0.00           C  
ATOM    296  CD  PRO A 323      47.939  39.586 125.397  1.00  0.00           C  
ATOM    297  N   TYR A 324      51.383  37.786 126.263  1.00  0.00           N  
ATOM    298  CA  TYR A 324      52.460  36.963 126.793  1.00  0.00           C  
ATOM    299  C   TYR A 324      52.348  35.515 126.327  1.00  0.00           C  
ATOM    300  O   TYR A 324      53.331  34.911 125.901  1.00  0.00           O  
ATOM    301  CB  TYR A 324      52.492  37.017 128.327  1.00  0.00           C  
ATOM    302  CG  TYR A 324      53.793  36.497 128.906  1.00  0.00           C  
ATOM    303  CD1 TYR A 324      53.838  35.314 129.642  1.00  0.00           C  
ATOM    304  CD2 TYR A 324      54.987  37.182 128.693  1.00  0.00           C  
ATOM    305  CE1 TYR A 324      55.042  34.830 130.150  1.00  0.00           C  
ATOM    306  CE2 TYR A 324      56.194  36.709 129.196  1.00  0.00           C  
ATOM    307  CZ  TYR A 324      56.215  35.535 129.923  1.00  0.00           C  
ATOM    308  OH  TYR A 324      57.415  35.077 130.418  1.00  0.00           O  
ATOM    309  N   GLY A 325      51.145  34.962 126.403  1.00  0.00           N  
ATOM    310  CA  GLY A 325      50.953  33.588 125.988  1.00  0.00           C  
ATOM    311  C   GLY A 325      51.153  33.422 124.499  1.00  0.00           C  
ATOM    312  O   GLY A 325      51.772  32.450 124.053  1.00  0.00           O  
ATOM    313  N   TYR A 332      50.634  34.375 123.727  1.00  0.00           N  
ATOM    314  CA  TYR A 332      50.759  34.311 122.281  1.00  0.00           C  
ATOM    315  C   TYR A 332      52.222  34.397 121.863  1.00  0.00           C  
ATOM    316  O   TYR A 332      52.649  33.724 120.922  1.00  0.00           O  
ATOM    317  CB  TYR A 332      49.968  35.431 121.616  1.00  0.00           C  
ATOM    318  CG  TYR A 332      49.781  35.194 120.140  1.00  0.00           C  
ATOM    319  CD1 TYR A 332      48.856  34.251 119.675  1.00  0.00           C  
ATOM    320  CD2 TYR A 332      50.566  35.867 119.207  1.00  0.00           C  
ATOM    321  CE1 TYR A 332      48.719  33.985 118.315  1.00  0.00           C  
ATOM    322  CE2 TYR A 332      50.443  35.610 117.844  1.00  0.00           C  
ATOM    323  CZ  TYR A 332      49.516  34.668 117.406  1.00  0.00           C  
ATOM    324  OH  TYR A 332      49.384  34.426 116.059  1.00  0.00           O  
ATOM    325  N   ALA A 333      52.985  35.224 122.571  1.00  0.00           N  
ATOM    326  CA  ALA A 333      54.408  35.383 122.287  1.00  0.00           C  
ATOM    327  C   ALA A 333      55.099  34.028 122.357  1.00  0.00           C  
ATOM    328  O   ALA A 333      56.019  33.743 121.578  1.00  0.00           O  
ATOM    329  CB  ALA A 333      55.041  36.327 123.285  1.00  0.00           C  
ATOM    330  N   ILE A 334      54.664  33.197 123.302  1.00  0.00           N  
ATOM    331  CA  ILE A 334      55.261  31.884 123.438  1.00  0.00           C  
ATOM    332  C   ILE A 334      54.997  31.140 122.142  1.00  0.00           C  
ATOM    333  O   ILE A 334      55.920  30.616 121.519  1.00  0.00           O  
ATOM    334  CB  ILE A 334      54.669  31.084 124.630  1.00  0.00           C  
ATOM    335  CG1 ILE A 334      55.015  31.780 125.950  1.00  0.00           C  
ATOM    336  CG2 ILE A 334      55.219  29.654 124.627  1.00  0.00           C  
ATOM    337  CD1 ILE A 334      54.708  30.967 127.184  1.00  0.00           C  
ATOM    338  N   TRP A 335      53.735  31.121 121.723  1.00  0.00           N  
ATOM    339  CA  TRP A 335      53.360  30.429 120.497  1.00  0.00           C  
ATOM    340  C   TRP A 335      54.181  30.926 119.312  1.00  0.00           C  
ATOM    341  O   TRP A 335      54.662  30.122 118.513  1.00  0.00           O  
ATOM    342  CB  TRP A 335      51.861  30.606 120.208  1.00  0.00           C  
ATOM    343  CG  TRP A 335      51.357  29.808 119.015  1.00  0.00           C  
ATOM    344  CD1 TRP A 335      50.730  30.304 117.907  1.00  0.00           C  
ATOM    345  CD2 TRP A 335      51.458  28.388 118.811  1.00  0.00           C  
ATOM    346  NE1 TRP A 335      50.442  29.292 117.025  1.00  0.00           N  
ATOM    347  CE2 TRP A 335      50.881  28.107 117.549  1.00  0.00           C  
ATOM    348  CE3 TRP A 335      51.989  27.332 119.563  1.00  0.00           C  
ATOM    349  CZ2 TRP A 335      50.811  26.804 117.025  1.00  0.00           C  
ATOM    350  CZ3 TRP A 335      51.918  26.036 119.041  1.00  0.00           C  
ATOM    351  CH2 TRP A 335      51.337  25.787 117.781  1.00  0.00           C  
ATOM    352  N   GLU A 336      54.359  32.240 119.200  1.00  0.00           N  
ATOM    353  CA  GLU A 336      55.121  32.783 118.079  1.00  0.00           C  
ATOM    354  C   GLU A 336      56.517  32.171 118.001  1.00  0.00           C  
ATOM    355  O   GLU A 336      56.944  31.740 116.931  1.00  0.00           O  
ATOM    356  CB  GLU A 336      55.230  34.316 118.158  1.00  0.00           C  
ATOM    357  CG  GLU A 336      53.897  35.028 118.238  1.00  0.00           C  
ATOM    358  CD  GLU A 336      53.968  36.495 117.839  1.00  0.00           C  
ATOM    359  OE1 GLU A 336      53.908  36.789 116.628  1.00  0.00           O  
ATOM    360  OE2 GLU A 336      54.095  37.357 118.735  1.00  0.00           O  
ATOM    361  N   ASN A 337      57.226  32.126 119.125  1.00  0.00           N  
ATOM    362  CA  ASN A 337      58.569  31.557 119.119  1.00  0.00           C  
ATOM    363  C   ASN A 337      58.526  30.114 118.620  1.00  0.00           C  
ATOM    364  O   ASN A 337      59.409  29.675 117.859  1.00  0.00           O  
ATOM    365  CB  ASN A 337      59.195  31.609 120.516  1.00  0.00           C  
ATOM    366  CG  ASN A 337      59.612  33.017 120.915  1.00  0.00           C  
ATOM    367  OD1 ASN A 337      60.324  33.701 120.172  1.00  0.00           O  
ATOM    368  ND2 ASN A 337      59.175  33.456 122.095  1.00  0.00           N  
ATOM    369  N   ILE A 338      57.497  29.381 119.040  1.00  0.00           N  
ATOM    370  CA  ILE A 338      57.344  27.994 118.621  1.00  0.00           C  
ATOM    371  C   ILE A 338      57.137  27.950 117.106  1.00  0.00           C  
ATOM    372  O   ILE A 338      57.687  27.084 116.421  1.00  0.00           O  
ATOM    373  CB  ILE A 338      56.153  27.329 119.351  1.00  0.00           C  
ATOM    374  CG1 ILE A 338      56.481  27.177 120.839  1.00  0.00           C  
ATOM    375  CG2 ILE A 338      55.843  25.971 118.746  1.00  0.00           C  
ATOM    376  CD1 ILE A 338      55.292  26.757 121.656  1.00  0.00           C  
ATOM    377  N   GLN A 339      56.350  28.890 116.585  1.00  0.00           N  
ATOM    378  CA  GLN A 339      56.099  28.954 115.147  1.00  0.00           C  
ATOM    379  C   GLN A 339      57.414  29.169 114.407  1.00  0.00           C  
ATOM    380  O   GLN A 339      57.727  28.459 113.449  1.00  0.00           O  
ATOM    381  CB  GLN A 339      55.150  30.110 114.799  1.00  0.00           C  
ATOM    382  CG  GLN A 339      53.697  29.914 115.223  1.00  0.00           C  
ATOM    383  CD  GLN A 339      52.782  31.039 114.732  1.00  0.00           C  
ATOM    384  OE1 GLN A 339      51.753  30.788 114.094  1.00  0.00           O  
ATOM    385  NE2 GLN A 339      53.150  32.285 115.041  1.00  0.00           N  
ATOM    386  N   GLN A 340      58.180  30.154 114.874  1.00  0.00           N  
ATOM    387  CA  GLN A 340      59.456  30.518 114.269  1.00  0.00           C  
ATOM    388  C   GLN A 340      60.468  29.387 114.212  1.00  0.00           C  
ATOM    389  O   GLN A 340      61.123  29.181 113.187  1.00  0.00           O  
ATOM    390  CB  GLN A 340      60.054  31.698 115.016  1.00  0.00           C  
ATOM    391  CG  GLN A 340      59.281  32.985 114.827  1.00  0.00           C  
ATOM    392  CD  GLN A 340      59.809  34.089 115.707  1.00  0.00           C  
ATOM    393  OE1 GLN A 340      61.024  34.215 115.902  1.00  0.00           O  
ATOM    394  NE2 GLN A 340      58.906  34.907 116.238  1.00  0.00           N  
ATOM    395  N   VAL A 341      60.597  28.655 115.313  1.00  0.00           N  
ATOM    396  CA  VAL A 341      61.537  27.547 115.356  1.00  0.00           C  
ATOM    397  C   VAL A 341      61.066  26.441 114.414  1.00  0.00           C  
ATOM    398  O   VAL A 341      61.830  25.960 113.579  1.00  0.00           O  
ATOM    399  CB  VAL A 341      61.685  27.007 116.798  1.00  0.00           C  
ATOM    400  CG1 VAL A 341      62.541  25.746 116.811  1.00  0.00           C  
ATOM    401  CG2 VAL A 341      62.315  28.081 117.676  1.00  0.00           C  
ATOM    402  N   LEU A 342      59.804  26.048 114.533  1.00  0.00           N  
ATOM    403  CA  LEU A 342      59.277  25.005 113.667  1.00  0.00           C  
ATOM    404  C   LEU A 342      59.331  25.427 112.209  1.00  0.00           C  
ATOM    405  O   LEU A 342      59.647  24.624 111.340  1.00  0.00           O  
ATOM    406  CB  LEU A 342      57.838  24.659 114.057  1.00  0.00           C  
ATOM    407  CG  LEU A 342      57.768  23.765 115.292  1.00  0.00           C  
ATOM    408  CD1 LEU A 342      56.335  23.389 115.612  1.00  0.00           C  
ATOM    409  CD2 LEU A 342      58.590  22.518 115.021  1.00  0.00           C  
ATOM    410  N   ASP A 343      59.030  26.692 111.938  1.00  0.00           N  
ATOM    411  CA  ASP A 343      59.057  27.166 110.570  1.00  0.00           C  
ATOM    412  C   ASP A 343      60.446  26.983 109.961  1.00  0.00           C  
ATOM    413  O   ASP A 343      60.570  26.421 108.871  1.00  0.00           O  
ATOM    414  CB  ASP A 343      58.627  28.627 110.503  1.00  0.00           C  
ATOM    415  CG  ASP A 343      57.448  28.840 109.570  1.00  0.00           C  
ATOM    416  OD1 ASP A 343      56.901  29.961 109.562  1.00  0.00           O  
ATOM    417  OD2 ASP A 343      57.073  27.892 108.841  1.00  0.00           O  
ATOM    418  N   ARG A 344      61.488  27.439 110.657  1.00  0.00           N  
ATOM    419  CA  ARG A 344      62.843  27.282 110.141  1.00  0.00           C  
ATOM    420  C   ARG A 344      63.114  25.821 109.808  1.00  0.00           C  
ATOM    421  O   ARG A 344      63.623  25.515 108.734  1.00  0.00           O  
ATOM    422  CB  ARG A 344      63.889  27.764 111.148  1.00  0.00           C  
ATOM    423  CG  ARG A 344      63.914  29.257 111.371  1.00  0.00           C  
ATOM    424  CD  ARG A 344      65.040  29.650 112.319  1.00  0.00           C  
ATOM    425  NE  ARG A 344      64.605  30.674 113.268  1.00  0.00           N  
ATOM    426  CZ  ARG A 344      64.601  30.513 114.588  1.00  0.00           C  
ATOM    427  NH1 ARG A 344      65.020  29.370 115.116  1.00  0.00           N  
ATOM    428  NH2 ARG A 344      64.149  31.482 115.379  1.00  0.00           N  
ATOM    429  N   MET A 345      62.762  24.921 110.721  1.00  0.00           N  
ATOM    430  CA  MET A 345      63.005  23.505 110.495  1.00  0.00           C  
ATOM    431  C   MET A 345      62.220  22.995 109.302  1.00  0.00           C  
ATOM    432  O   MET A 345      62.762  22.280 108.467  1.00  0.00           O  
ATOM    433  CB  MET A 345      62.686  22.680 111.757  1.00  0.00           C  
ATOM    434  CG  MET A 345      63.582  23.038 112.953  1.00  0.00           C  
ATOM    435  SD  MET A 345      63.470  21.970 114.416  1.00  0.00           S  
ATOM    436  CE  MET A 345      62.373  22.897 115.443  1.00  0.00           C  
ATOM    437  N   PHE A 347      60.955  23.382 109.203  1.00  0.00           N  
ATOM    438  CA  PHE A 347      60.119  22.947 108.087  1.00  0.00           C  
ATOM    439  C   PHE A 347      60.706  23.418 106.754  1.00  0.00           C  
ATOM    440  O   PHE A 347      60.746  22.669 105.772  1.00  0.00           O  
ATOM    441  CB  PHE A 347      58.695  23.488 108.249  1.00  0.00           C  
ATOM    442  CG  PHE A 347      57.957  22.929 109.448  1.00  0.00           C  
ATOM    443  CD1 PHE A 347      58.440  21.810 110.123  1.00  0.00           C  
ATOM    444  CD2 PHE A 347      56.746  23.485 109.862  1.00  0.00           C  
ATOM    445  CE1 PHE A 347      57.729  21.254 111.184  1.00  0.00           C  
ATOM    446  CE2 PHE A 347      56.026  22.933 110.923  1.00  0.00           C  
ATOM    447  CZ  PHE A 347      56.517  21.815 111.585  1.00  0.00           C  
ATOM    448  N   LYS A 348      61.177  24.659 106.735  1.00  0.00           N  
ATOM    449  CA  LYS A 348      61.755  25.243 105.534  1.00  0.00           C  
ATOM    450  C   LYS A 348      63.062  24.550 105.149  1.00  0.00           C  
ATOM    451  O   LYS A 348      63.267  24.222 103.981  1.00  0.00           O  
ATOM    452  CB  LYS A 348      61.984  26.744 105.748  1.00  0.00           C  
ATOM    453  CG  LYS A 348      62.223  27.552 104.480  1.00  0.00           C  
ATOM    454  CD  LYS A 348      62.084  29.049 104.755  1.00  0.00           C  
ATOM    455  CE  LYS A 348      62.541  29.895 103.562  1.00  0.00           C  
ATOM    456  NZ  LYS A 348      62.538  31.372 103.839  1.00  0.00           N  
ATOM    457  N   GLU A 349      63.933  24.316 106.131  1.00  0.00           N  
ATOM    458  CA  GLU A 349      65.220  23.662 105.875  1.00  0.00           C  
ATOM    459  C   GLU A 349      65.009  22.269 105.304  1.00  0.00           C  
ATOM    460  O   GLU A 349      65.904  21.720 104.669  1.00  0.00           O  
ATOM    461  CB  GLU A 349      66.052  23.532 107.152  1.00  0.00           C  
ATOM    462  CG  GLU A 349      66.353  24.834 107.873  1.00  0.00           C  
ATOM    463  CD  GLU A 349      67.117  24.604 109.172  1.00  0.00           C  
ATOM    464  OE1 GLU A 349      67.033  23.478 109.719  1.00  0.00           O  
ATOM    465  OE2 GLU A 349      67.788  25.548 109.651  1.00  0.00           O  
ATOM    466  N   THR A 352      63.840  21.688 105.548  1.00  0.00           N  
ATOM    467  CA  THR A 352      63.548  20.368 105.017  1.00  0.00           C  
ATOM    468  C   THR A 352      62.639  20.446 103.785  1.00  0.00           C  
ATOM    469  O   THR A 352      61.864  19.522 103.491  1.00  0.00           O  
ATOM    470  CB  THR A 352      62.915  19.458 106.085  1.00  0.00           C  
ATOM    471  OG1 THR A 352      61.955  20.193 106.856  1.00  0.00           O  
ATOM    472  CG2 THR A 352      63.991  18.905 106.985  1.00  0.00           C  
ATOM    473  N   GLY A 361      62.746  21.571 103.080  1.00  0.00           N  
ATOM    474  CA  GLY A 361      61.990  21.786 101.858  1.00  0.00           C  
ATOM    475  C   GLY A 361      60.481  21.930 101.901  1.00  0.00           C  
ATOM    476  O   GLY A 361      59.815  21.657 100.899  1.00  0.00           O  
ATOM    477  N   HIS A 362      59.925  22.352 103.033  1.00  0.00           N  
ATOM    478  CA  HIS A 362      58.473  22.520 103.115  1.00  0.00           C  
ATOM    479  C   HIS A 362      58.071  23.976 102.939  1.00  0.00           C  
ATOM    480  O   HIS A 362      58.753  24.886 103.426  1.00  0.00           O  
ATOM    481  CB  HIS A 362      57.932  22.041 104.457  1.00  0.00           C  
ATOM    482  CG  HIS A 362      58.272  20.623 104.782  1.00  0.00           C  
ATOM    483  ND1 HIS A 362      59.408  20.270 105.482  1.00  0.00           N  
ATOM    484  CD2 HIS A 362      57.598  19.471 104.548  1.00  0.00           C  
ATOM    485  CE1 HIS A 362      59.416  18.962 105.672  1.00  0.00           C  
ATOM    486  NE2 HIS A 362      58.328  18.452 105.116  1.00  0.00           N  
ATOM    487  N   GLN A 363      56.952  24.190 102.253  1.00  0.00           N  
ATOM    488  CA  GLN A 363      56.437  25.537 102.026  1.00  0.00           C  
ATOM    489  C   GLN A 363      55.035  25.716 102.626  1.00  0.00           C  
ATOM    490  O   GLN A 363      54.207  24.794 102.576  1.00  0.00           O  
ATOM    491  CB  GLN A 363      56.396  25.814 100.535  1.00  0.00           C  
ATOM    492  CG  GLN A 363      57.759  25.822  99.884  1.00  0.00           C  
ATOM    493  CD  GLN A 363      57.670  25.864  98.373  1.00  0.00           C  
ATOM    494  OE1 GLN A 363      57.451  24.839  97.730  1.00  0.00           O  
ATOM    495  NE2 GLN A 363      57.818  27.054  97.799  1.00  0.00           N  
ATOM    496  N   ASN A 364      54.774  26.891 103.204  1.00  0.00           N  
ATOM    497  CA  ASN A 364      53.465  27.176 103.795  1.00  0.00           C  
ATOM    498  C   ASN A 364      52.456  27.547 102.714  1.00  0.00           C  
ATOM    499  O   ASN A 364      52.818  28.122 101.683  1.00  0.00           O  
ATOM    500  CB  ASN A 364      53.525  28.364 104.758  1.00  0.00           C  
ATOM    501  CG  ASN A 364      54.420  28.125 105.941  1.00  0.00           C  
ATOM    502  OD1 ASN A 364      54.387  27.060 106.561  1.00  0.00           O  
ATOM    503  ND2 ASN A 364      55.214  29.133 106.283  1.00  0.00           N  
ATOM    504  N   ALA A 365      51.190  27.242 102.978  1.00  0.00           N  
ATOM    505  CA  ALA A 365      50.086  27.552 102.078  1.00  0.00           C  
ATOM    506  C   ALA A 365      48.914  27.835 102.996  1.00  0.00           C  
ATOM    507  O   ALA A 365      49.084  27.908 104.209  1.00  0.00           O  
ATOM    508  CB  ALA A 365      49.770  26.359 101.199  1.00  0.00           C  
ATOM    509  N   TYR A 366      47.729  28.009 102.434  1.00  0.00           N  
ATOM    510  CA  TYR A 366      46.569  28.230 103.276  1.00  0.00           C  
ATOM    511  C   TYR A 366      45.314  27.731 102.594  1.00  0.00           C  
ATOM    512  O   TYR A 366      44.875  28.291 101.587  1.00  0.00           O  
ATOM    513  CB  TYR A 366      46.388  29.702 103.633  1.00  0.00           C  
ATOM    514  CG  TYR A 366      45.287  29.882 104.651  1.00  0.00           C  
ATOM    515  CD1 TYR A 366      45.514  29.619 105.999  1.00  0.00           C  
ATOM    516  CD2 TYR A 366      43.998  30.228 104.259  1.00  0.00           C  
ATOM    517  CE1 TYR A 366      44.485  29.689 106.932  1.00  0.00           C  
ATOM    518  CE2 TYR A 366      42.962  30.299 105.185  1.00  0.00           C  
ATOM    519  CZ  TYR A 366      43.214  30.026 106.519  1.00  0.00           C  
ATOM    520  OH  TYR A 366      42.195  30.069 107.436  1.00  0.00           O  
ATOM    521  N   PHE A 368      44.744  26.669 103.147  1.00  0.00           N  
ATOM    522  CA  PHE A 368      43.540  26.083 102.598  1.00  0.00           C  
ATOM    523  C   PHE A 368      42.312  26.600 103.339  1.00  0.00           C  
ATOM    524  O   PHE A 368      42.432  27.247 104.370  1.00  0.00           O  
ATOM    525  CB  PHE A 368      43.636  24.567 102.691  1.00  0.00           C  
ATOM    526  CG  PHE A 368      44.733  23.991 101.864  1.00  0.00           C  
ATOM    527  CD1 PHE A 368      46.063  24.219 102.193  1.00  0.00           C  
ATOM    528  CD2 PHE A 368      44.434  23.240 100.725  1.00  0.00           C  
ATOM    529  CE1 PHE A 368      47.091  23.709 101.399  1.00  0.00           C  
ATOM    530  CE2 PHE A 368      45.445  22.723  99.923  1.00  0.00           C  
ATOM    531  CZ  PHE A 368      46.779  22.959 100.259  1.00  0.00           C  
ATOM    532  N   PRO A 370      41.111  26.320 102.815  1.00  0.00           N  
ATOM    533  CA  PRO A 370      39.856  26.767 103.426  1.00  0.00           C  
ATOM    534  C   PRO A 370      39.522  26.330 104.850  1.00  0.00           C  
ATOM    535  O   PRO A 370      39.909  25.256 105.313  1.00  0.00           O  
ATOM    536  CB  PRO A 370      38.803  26.293 102.427  1.00  0.00           C  
ATOM    537  CG  PRO A 370      39.525  26.413 101.123  1.00  0.00           C  
ATOM    538  CD  PRO A 370      40.861  25.793 101.461  1.00  0.00           C  
ATOM    539  N   LEU A 371      38.776  27.196 105.522  1.00  0.00           N  
ATOM    540  CA  LEU A 371      38.314  26.969 106.877  1.00  0.00           C  
ATOM    541  C   LEU A 371      37.131  26.013 106.792  1.00  0.00           C  
ATOM    542  O   LEU A 371      36.963  25.121 107.627  1.00  0.00           O  
ATOM    543  CB  LEU A 371      37.850  28.295 107.476  1.00  0.00           C  
ATOM    544  CG  LEU A 371      37.124  28.275 108.819  1.00  0.00           C  
ATOM    545  CD1 LEU A 371      38.054  27.757 109.918  1.00  0.00           C  
ATOM    546  CD2 LEU A 371      36.651  29.689 109.138  1.00  0.00           C  
ATOM    547  N   PHE A 372      36.312  26.217 105.767  1.00  0.00           N  
ATOM    548  CA  PHE A 372      35.126  25.405 105.557  1.00  0.00           C  
ATOM    549  C   PHE A 372      35.405  24.191 104.677  1.00  0.00           C  
ATOM    550  O   PHE A 372      36.095  24.284 103.658  1.00  0.00           O  
ATOM    551  CB  PHE A 372      34.019  26.253 104.926  1.00  0.00           C  
ATOM    552  CG  PHE A 372      33.684  27.490 105.710  1.00  0.00           C  
ATOM    553  CD1 PHE A 372      33.789  28.749 105.124  1.00  0.00           C  
ATOM    554  CD2 PHE A 372      33.255  27.399 107.029  1.00  0.00           C  
ATOM    555  CE1 PHE A 372      33.471  29.899 105.839  1.00  0.00           C  
ATOM    556  CE2 PHE A 372      32.932  28.542 107.757  1.00  0.00           C  
ATOM    557  CZ  PHE A 372      33.041  29.798 107.159  1.00  0.00           C  
ATOM    558  N   ILE A 373      34.851  23.054 105.082  1.00  0.00           N  
ATOM    559  CA  ILE A 373      35.019  21.808 104.362  1.00  0.00           C  
ATOM    560  C   ILE A 373      33.642  21.217 104.052  1.00  0.00           C  
ATOM    561  O   ILE A 373      32.755  21.204 104.908  1.00  0.00           O  
ATOM    562  CB  ILE A 373      35.822  20.809 105.212  1.00  0.00           C  
ATOM    563  CG1 ILE A 373      37.263  21.295 105.357  1.00  0.00           C  
ATOM    564  CG2 ILE A 373      35.759  19.425 104.594  1.00  0.00           C  
ATOM    565  CD1 ILE A 373      38.141  20.365 106.181  1.00  0.00           C  
ATOM    566  N   PRO A 374      33.441  20.731 102.816  1.00  0.00           N  
ATOM    567  CA  PRO A 374      32.149  20.148 102.448  1.00  0.00           C  
ATOM    568  C   PRO A 374      31.850  18.993 103.397  1.00  0.00           C  
ATOM    569  O   PRO A 374      32.698  18.126 103.613  1.00  0.00           O  
ATOM    570  CB  PRO A 374      32.381  19.669 101.019  1.00  0.00           C  
ATOM    571  CG  PRO A 374      33.421  20.606 100.508  1.00  0.00           C  
ATOM    572  CD  PRO A 374      34.372  20.703 101.676  1.00  0.00           C  
ATOM    573  N   MET A 375      30.646  18.980 103.957  1.00  0.00           N  
ATOM    574  CA  MET A 375      30.257  17.935 104.894  1.00  0.00           C  
ATOM    575  C   MET A 375      30.457  16.534 104.313  1.00  0.00           C  
ATOM    576  O   MET A 375      30.853  15.607 105.020  1.00  0.00           O  
ATOM    577  CB  MET A 375      28.803  18.136 105.304  1.00  0.00           C  
ATOM    578  CG  MET A 375      28.433  17.421 106.578  1.00  0.00           C  
ATOM    579  SD  MET A 375      29.522  17.908 107.926  1.00  0.00           S  
ATOM    580  CE  MET A 375      28.681  19.377 108.525  1.00  0.00           C  
ATOM    581  N   SER A 376      30.203  16.393 103.017  1.00  0.00           N  
ATOM    582  CA  SER A 376      30.351  15.109 102.338  1.00  0.00           C  
ATOM    583  C   SER A 376      31.796  14.616 102.313  1.00  0.00           C  
ATOM    584  O   SER A 376      32.051  13.460 101.991  1.00  0.00           O  
ATOM    585  CB  SER A 376      29.830  15.204 100.903  1.00  0.00           C  
ATOM    586  OG  SER A 376      30.638  16.067 100.122  1.00  0.00           O  
ATOM    587  N   PHE A 377      32.745  15.488 102.640  1.00  0.00           N  
ATOM    588  CA  PHE A 377      34.150  15.090 102.645  1.00  0.00           C  
ATOM    589  C   PHE A 377      34.476  14.349 103.933  1.00  0.00           C  
ATOM    590  O   PHE A 377      35.440  13.583 103.993  1.00  0.00           O  
ATOM    591  CB  PHE A 377      35.063  16.315 102.538  1.00  0.00           C  
ATOM    592  CG  PHE A 377      35.267  16.818 101.137  1.00  0.00           C  
ATOM    593  CD1 PHE A 377      34.233  16.797 100.209  1.00  0.00           C  
ATOM    594  CD2 PHE A 377      36.494  17.356 100.758  1.00  0.00           C  
ATOM    595  CE1 PHE A 377      34.420  17.302  98.926  1.00  0.00           C  
ATOM    596  CE2 PHE A 377      36.689  17.864  99.473  1.00  0.00           C  
ATOM    597  CZ  PHE A 377      35.649  17.838  98.558  1.00  0.00           C  
ATOM    598  N   LEU A 378      33.669  14.578 104.965  1.00  0.00           N  
ATOM    599  CA  LEU A 378      33.901  13.947 106.260  1.00  0.00           C  
ATOM    600  C   LEU A 378      33.153  12.624 106.436  1.00  0.00           C  
ATOM    601  O   LEU A 378      31.941  12.598 106.675  1.00  0.00           O  
ATOM    602  CB  LEU A 378      33.529  14.933 107.371  1.00  0.00           C  
ATOM    603  CG  LEU A 378      34.152  16.331 107.204  1.00  0.00           C  
ATOM    604  CD1 LEU A 378      33.709  17.262 108.342  1.00  0.00           C  
ATOM    605  CD2 LEU A 378      35.671  16.214 107.160  1.00  0.00           C  
ATOM    606  N   PHE A 388      25.435  14.950 112.344  1.00  0.00           N  
ATOM    607  CA  PHE A 388      26.696  15.738 112.475  1.00  0.00           C  
ATOM    608  C   PHE A 388      27.524  15.230 113.652  1.00  0.00           C  
ATOM    609  O   PHE A 388      27.058  15.226 114.796  1.00  0.00           O  
ATOM    610  CB  PHE A 388      26.381  17.227 112.692  1.00  0.00           C  
ATOM    611  CG  PHE A 388      25.568  17.856 111.579  1.00  0.00           C  
ATOM    612  CD1 PHE A 388      25.828  17.555 110.241  1.00  0.00           C  
ATOM    613  CD2 PHE A 388      24.570  18.790 111.872  1.00  0.00           C  
ATOM    614  CE1 PHE A 388      25.106  18.174 109.213  1.00  0.00           C  
ATOM    615  CE2 PHE A 388      23.841  19.416 110.854  1.00  0.00           C  
ATOM    616  CZ  PHE A 388      24.114  19.106 109.519  1.00  0.00           C  
ATOM    617  N   SER A 488      28.748  14.795 113.367  1.00  0.00           N  
ATOM    618  CA  SER A 488      29.646  14.311 114.409  1.00  0.00           C  
ATOM    619  C   SER A 488      29.798  15.364 115.505  1.00  0.00           C  
ATOM    620  O   SER A 488      29.903  16.555 115.215  1.00  0.00           O  
ATOM    621  CB  SER A 488      31.020  13.996 113.820  1.00  0.00           C  
ATOM    622  OG  SER A 488      32.003  13.948 114.843  1.00  0.00           O  
ATOM    623  N   PRO A 495      29.819  14.934 116.779  1.00  0.00           N  
ATOM    624  CA  PRO A 495      29.957  15.840 117.923  1.00  0.00           C  
ATOM    625  C   PRO A 495      31.146  16.783 117.785  1.00  0.00           C  
ATOM    626  O   PRO A 495      31.048  17.967 118.109  1.00  0.00           O  
ATOM    627  CB  PRO A 495      30.113  14.879 119.098  1.00  0.00           C  
ATOM    628  CG  PRO A 495      29.261  13.735 118.683  1.00  0.00           C  
ATOM    629  CD  PRO A 495      29.678  13.544 117.242  1.00  0.00           C  
ATOM    630  N   GLU A 496      32.264  16.246 117.305  1.00  0.00           N  
ATOM    631  CA  GLU A 496      33.487  17.023 117.120  1.00  0.00           C  
ATOM    632  C   GLU A 496      33.274  18.295 116.283  1.00  0.00           C  
ATOM    633  O   GLU A 496      33.855  19.338 116.568  1.00  0.00           O  
ATOM    634  CB  GLU A 496      34.552  16.137 116.454  1.00  0.00           C  
ATOM    635  CG  GLU A 496      35.855  16.844 116.103  1.00  0.00           C  
ATOM    636  CD  GLU A 496      36.820  15.957 115.321  1.00  0.00           C  
ATOM    637  OE1 GLU A 496      37.827  15.494 115.907  1.00  0.00           O  
ATOM    638  OE2 GLU A 496      36.564  15.717 114.119  1.00  0.00           O  
ATOM    639  N   LEU A 497      32.422  18.191 115.266  1.00  0.00           N  
ATOM    640  CA  LEU A 497      32.131  19.271 114.324  1.00  0.00           C  
ATOM    641  C   LEU A 497      31.307  20.477 114.759  1.00  0.00           C  
ATOM    642  O   LEU A 497      30.350  20.353 115.519  1.00  0.00           O  
ATOM    643  CB  LEU A 497      31.459  18.673 113.089  1.00  0.00           C  
ATOM    644  CG  LEU A 497      32.306  18.207 111.899  1.00  0.00           C  
ATOM    645  CD1 LEU A 497      33.626  17.602 112.355  1.00  0.00           C  
ATOM    646  CD2 LEU A 497      31.484  17.211 111.087  1.00  0.00           C  
ATOM    647  N   ALA A 498      31.688  21.644 114.248  1.00  0.00           N  
ATOM    648  CA  ALA A 498      30.977  22.896 114.491  1.00  0.00           C  
ATOM    649  C   ALA A 498      30.451  23.222 113.096  1.00  0.00           C  
ATOM    650  O   ALA A 498      31.184  23.726 112.251  1.00  0.00           O  
ATOM    651  CB  ALA A 498      31.933  23.971 114.960  1.00  0.00           C  
ATOM    652  N   VAL A 499      29.183  22.913 112.860  1.00  0.00           N  
ATOM    653  CA  VAL A 499      28.561  23.099 111.553  1.00  0.00           C  
ATOM    654  C   VAL A 499      27.861  24.430 111.294  1.00  0.00           C  
ATOM    655  O   VAL A 499      27.082  24.909 112.125  1.00  0.00           O  
ATOM    656  CB  VAL A 499      27.516  21.990 111.303  1.00  0.00           C  
ATOM    657  CG1 VAL A 499      26.958  22.103 109.896  1.00  0.00           C  
ATOM    658  CG2 VAL A 499      28.136  20.630 111.552  1.00  0.00           C  
ATOM    659  N   VAL A 500      28.129  25.016 110.128  1.00  0.00           N  
ATOM    660  CA  VAL A 500      27.473  26.264 109.738  1.00  0.00           C  
ATOM    661  C   VAL A 500      26.320  25.859 108.810  1.00  0.00           C  
ATOM    662  O   VAL A 500      26.514  25.155 107.820  1.00  0.00           O  
ATOM    663  CB  VAL A 500      28.460  27.266 109.040  1.00  0.00           C  
ATOM    664  CG1 VAL A 500      29.373  26.550 108.086  1.00  0.00           C  
ATOM    665  CG2 VAL A 500      27.681  28.309 108.282  1.00  0.00           C  
ATOM    666  N   THR A 501      25.114  26.287 109.162  1.00  0.00           N  
ATOM    667  CA  THR A 501      23.914  25.942 108.405  1.00  0.00           C  
ATOM    668  C   THR A 501      23.311  27.144 107.681  1.00  0.00           C  
ATOM    669  O   THR A 501      22.462  26.989 106.789  1.00  0.00           O  
ATOM    670  CB  THR A 501      22.842  25.368 109.342  1.00  0.00           C  
ATOM    671  OG1 THR A 501      22.544  26.335 110.351  1.00  0.00           O  
ATOM    672  CG2 THR A 501      23.334  24.101 110.017  1.00  0.00           C  
ATOM    673  N   HIS A 502      23.748  28.338 108.075  1.00  0.00           N  
ATOM    674  CA  HIS A 502      23.256  29.570 107.476  1.00  0.00           C  
ATOM    675  C   HIS A 502      24.379  30.524 107.096  1.00  0.00           C  
ATOM    676  O   HIS A 502      25.317  30.748 107.856  1.00  0.00           O  
ATOM    677  CB  HIS A 502      22.308  30.282 108.442  1.00  0.00           C  
ATOM    678  CG  HIS A 502      21.079  29.494 108.777  1.00  0.00           C  
ATOM    679  ND1 HIS A 502      19.827  29.837 108.317  1.00  0.00           N  
ATOM    680  CD2 HIS A 502      20.912  28.375 109.521  1.00  0.00           C  
ATOM    681  CE1 HIS A 502      18.941  28.963 108.763  1.00  0.00           C  
ATOM    682  NE2 HIS A 502      19.575  28.065 109.496  1.00  0.00           N  
ATOM    683  N   ALA A 503      24.260  31.091 105.906  1.00  0.00           N  
ATOM    684  CA  ALA A 503      25.227  32.048 105.394  1.00  0.00           C  
ATOM    685  C   ALA A 503      24.532  32.813 104.278  1.00  0.00           C  
ATOM    686  O   ALA A 503      23.512  32.360 103.752  1.00  0.00           O  
ATOM    687  CB  ALA A 503      26.452  31.333 104.854  1.00  0.00           C  
ATOM    688  N   GLY A 578      25.069  33.976 103.926  1.00  0.00           N  
ATOM    689  CA  GLY A 578      24.473  34.764 102.862  1.00  0.00           C  
ATOM    690  C   GLY A 578      23.015  35.111 103.091  1.00  0.00           C  
ATOM    691  O   GLY A 578      22.289  35.406 102.143  1.00  0.00           O  
ATOM    692  N   GLY A 648      22.580  35.058 104.346  1.00  0.00           N  
ATOM    693  CA  GLY A 648      21.208  35.401 104.673  1.00  0.00           C  
ATOM    694  C   GLY A 648      20.153  34.400 104.249  1.00  0.00           C  
ATOM    695  O   GLY A 648      18.997  34.755 104.023  1.00  0.00           O  
ATOM    696  N   GLU A 649      20.547  33.145 104.125  1.00  0.00           N  
ATOM    697  CA  GLU A 649      19.612  32.094 103.752  1.00  0.00           C  
ATOM    698  C   GLU A 649      20.142  30.793 104.327  1.00  0.00           C  
ATOM    699  O   GLU A 649      21.288  30.730 104.768  1.00  0.00           O  
ATOM    700  CB  GLU A 649      19.491  31.984 102.232  1.00  0.00           C  
ATOM    701  CG  GLU A 649      20.803  31.714 101.526  1.00  0.00           C  
ATOM    702  CD  GLU A 649      20.707  30.585 100.512  1.00  0.00           C  
ATOM    703  OE1 GLU A 649      21.725  30.302  99.839  1.00  0.00           O  
ATOM    704  OE2 GLU A 649      19.620  29.975 100.389  1.00  0.00           O  
ATOM    705  N   GLU A 650      19.316  29.758 104.346  1.00  0.00           N  
ATOM    706  CA  GLU A 650      19.776  28.485 104.881  1.00  0.00           C  
ATOM    707  C   GLU A 650      20.461  27.685 103.780  1.00  0.00           C  
ATOM    708  O   GLU A 650      19.898  27.477 102.706  1.00  0.00           O  
ATOM    709  CB  GLU A 650      18.611  27.688 105.461  1.00  0.00           C  
ATOM    710  CG  GLU A 650      19.045  26.526 106.324  1.00  0.00           C  
ATOM    711  CD  GLU A 650      17.867  25.734 106.851  1.00  0.00           C  
ATOM    712  OE1 GLU A 650      18.090  24.664 107.461  1.00  0.00           O  
ATOM    713  OE2 GLU A 650      16.717  26.182 106.653  1.00  0.00           O  
ATOM    714  N   LEU A 651      21.683  27.246 104.054  1.00  0.00           N  
ATOM    715  CA  LEU A 651      22.444  26.478 103.085  1.00  0.00           C  
ATOM    716  C   LEU A 651      21.756  25.175 102.709  1.00  0.00           C  
ATOM    717  O   LEU A 651      21.167  24.501 103.553  1.00  0.00           O  
ATOM    718  CB  LEU A 651      23.827  26.160 103.642  1.00  0.00           C  
ATOM    719  CG  LEU A 651      24.645  27.370 104.074  1.00  0.00           C  
ATOM    720  CD1 LEU A 651      26.034  26.906 104.515  1.00  0.00           C  
ATOM    721  CD2 LEU A 651      24.725  28.363 102.919  1.00  0.00           C  
ATOM    722  N   GLU A 652      21.823  24.828 101.434  1.00  0.00           N  
ATOM    723  CA  GLU A 652      21.233  23.584 100.983  1.00  0.00           C  
ATOM    724  C   GLU A 652      22.201  22.490 101.434  1.00  0.00           C  
ATOM    725  O   GLU A 652      21.805  21.348 101.672  1.00  0.00           O  
ATOM    726  CB  GLU A 652      21.071  23.590  99.458  1.00  0.00           C  
ATOM    727  CG  GLU A 652      19.869  24.405  98.973  1.00  0.00           C  
ATOM    728  CD  GLU A 652      19.799  24.544  97.456  1.00  0.00           C  
ATOM    729  OE1 GLU A 652      20.003  23.536  96.741  1.00  0.00           O  
ATOM    730  OE2 GLU A 652      19.519  25.666  96.980  1.00  0.00           O  
ATOM    731  N   GLU A 653      23.472  22.862 101.574  1.00  0.00           N  
ATOM    732  CA  GLU A 653      24.513  21.930 102.009  1.00  0.00           C  
ATOM    733  C   GLU A 653      25.341  22.552 103.131  1.00  0.00           C  
ATOM    734  O   GLU A 653      26.267  23.326 102.875  1.00  0.00           O  
ATOM    735  CB  GLU A 653      25.432  21.565 100.833  1.00  0.00           C  
ATOM    736  CG  GLU A 653      24.723  20.890  99.667  1.00  0.00           C  
ATOM    737  CD  GLU A 653      25.637  20.628  98.473  1.00  0.00           C  
ATOM    738  OE1 GLU A 653      26.211  21.599  97.933  1.00  0.00           O  
ATOM    739  OE2 GLU A 653      25.773  19.450  98.069  1.00  0.00           O  
ATOM    740  N   PRO A 654      25.014  22.218 104.393  1.00  0.00           N  
ATOM    741  CA  PRO A 654      25.727  22.743 105.563  1.00  0.00           C  
ATOM    742  C   PRO A 654      27.217  22.431 105.561  1.00  0.00           C  
ATOM    743  O   PRO A 654      27.638  21.298 105.321  1.00  0.00           O  
ATOM    744  CB  PRO A 654      24.983  22.105 106.740  1.00  0.00           C  
ATOM    745  CG  PRO A 654      24.419  20.864 106.161  1.00  0.00           C  
ATOM    746  CD  PRO A 654      23.934  21.314 104.815  1.00  0.00           C  
ATOM    747  N   LEU A 655      28.012  23.455 105.838  1.00  0.00           N  
ATOM    748  CA  LEU A 655      29.455  23.311 105.844  1.00  0.00           C  
ATOM    749  C   LEU A 655      30.003  23.016 107.230  1.00  0.00           C  
ATOM    750  O   LEU A 655      29.417  23.388 108.253  1.00  0.00           O  
ATOM    751  CB  LEU A 655      30.105  24.585 105.301  1.00  0.00           C  
ATOM    752  CG  LEU A 655      29.583  25.098 103.960  1.00  0.00           C  
ATOM    753  CD1 LEU A 655      30.255  26.415 103.602  1.00  0.00           C  
ATOM    754  CD2 LEU A 655      29.841  24.053 102.907  1.00  0.00           C  
ATOM    755  N   ALA A 656      31.141  22.338 107.249  1.00  0.00           N  
ATOM    756  CA  ALA A 656      31.798  21.995 108.497  1.00  0.00           C  
ATOM    757  C   ALA A 656      33.041  22.858 108.684  1.00  0.00           C  
ATOM    758  O   ALA A 656      33.779  23.114 107.730  1.00  0.00           O  
ATOM    759  CB  ALA A 656      32.183  20.517 108.498  1.00  0.00           C  
ATOM    760  N   VAL A 657      33.251  23.333 109.908  1.00  0.00           N  
ATOM    761  CA  VAL A 657      34.436  24.122 110.204  1.00  0.00           C  
ATOM    762  C   VAL A 657      35.513  23.058 110.366  1.00  0.00           C  
ATOM    763  O   VAL A 657      35.392  22.141 111.187  1.00  0.00           O  
ATOM    764  CB  VAL A 657      34.272  24.926 111.501  1.00  0.00           C  
ATOM    765  CG1 VAL A 657      35.571  25.637 111.841  1.00  0.00           C  
ATOM    766  CG2 VAL A 657      33.151  25.938 111.337  1.00  0.00           C  
ATOM    767  N   ARG A 658      36.556  23.167 109.559  1.00  0.00           N  
ATOM    768  CA  ARG A 658      37.628  22.188 109.571  1.00  0.00           C  
ATOM    769  C   ARG A 658      38.149  21.757 110.950  1.00  0.00           C  
ATOM    770  O   ARG A 658      38.520  22.590 111.783  1.00  0.00           O  
ATOM    771  CB  ARG A 658      38.798  22.707 108.732  1.00  0.00           C  
ATOM    772  CG  ARG A 658      39.394  23.986 109.295  1.00  0.00           C  
ATOM    773  CD  ARG A 658      40.653  24.448 108.572  1.00  0.00           C  
ATOM    774  NE  ARG A 658      41.115  25.707 109.150  1.00  0.00           N  
ATOM    775  CZ  ARG A 658      41.760  26.653 108.475  1.00  0.00           C  
ATOM    776  NH1 ARG A 658      42.027  26.487 107.186  1.00  0.00           N  
ATOM    777  NH2 ARG A 658      42.128  27.771 109.085  1.00  0.00           N  
ATOM    778  N   PRO A 659      38.149  20.438 111.211  1.00  0.00           N  
ATOM    779  CA  PRO A 659      38.631  19.848 112.461  1.00  0.00           C  
ATOM    780  C   PRO A 659      40.066  19.392 112.157  1.00  0.00           C  
ATOM    781  O   PRO A 659      40.854  19.093 113.056  1.00  0.00           O  
ATOM    782  CB  PRO A 659      37.684  18.677 112.656  1.00  0.00           C  
ATOM    783  CG  PRO A 659      37.535  18.180 111.277  1.00  0.00           C  
ATOM    784  CD  PRO A 659      37.313  19.463 110.485  1.00  0.00           C  
ATOM    785  N   THR A 660      40.371  19.358 110.856  1.00  0.00           N  
ATOM    786  CA  THR A 660      41.671  18.960 110.307  1.00  0.00           C  
ATOM    787  C   THR A 660      41.605  19.079 108.771  1.00  0.00           C  
ATOM    788  O   THR A 660      40.585  18.761 108.161  1.00  0.00           O  
ATOM    789  CB  THR A 660      42.023  17.521 110.712  1.00  0.00           C  
ATOM    790  OG1 THR A 660      43.274  17.144 110.119  1.00  0.00           O  
ATOM    791  CG2 THR A 660      40.923  16.572 110.277  1.00  0.00           C  
ATOM    792  N   SER A 661      42.698  19.514 108.151  1.00  0.00           N  
ATOM    793  CA  SER A 661      42.725  19.747 106.706  1.00  0.00           C  
ATOM    794  C   SER A 661      43.147  18.617 105.758  1.00  0.00           C  
ATOM    795  O   SER A 661      43.728  18.876 104.700  1.00  0.00           O  
ATOM    796  CB  SER A 661      43.592  20.977 106.429  1.00  0.00           C  
ATOM    797  OG  SER A 661      43.166  22.076 107.215  1.00  0.00           O  
ATOM    798  N   GLU A 662      42.836  17.375 106.115  1.00  0.00           N  
ATOM    799  CA  GLU A 662      43.193  16.219 105.281  1.00  0.00           C  
ATOM    800  C   GLU A 662      42.434  16.201 103.944  1.00  0.00           C  
ATOM    801  O   GLU A 662      43.038  16.157 102.876  1.00  0.00           O  
ATOM    802  CB  GLU A 662      42.888  14.909 106.029  1.00  0.00           C  
ATOM    803  CG  GLU A 662      43.202  14.916 107.528  1.00  0.00           C  
ATOM    804  CD  GLU A 662      44.683  14.903 107.808  1.00  0.00           C  
ATOM    805  OE1 GLU A 662      45.066  14.953 108.987  1.00  0.00           O  
ATOM    806  OE2 GLU A 662      45.466  14.836 106.844  1.00  0.00           O  
ATOM    807  N   THR A 663      41.107  16.231 104.021  1.00  0.00           N  
ATOM    808  CA  THR A 663      40.248  16.184 102.848  1.00  0.00           C  
ATOM    809  C   THR A 663      40.424  17.311 101.821  1.00  0.00           C  
ATOM    810  O   THR A 663      40.801  17.047 100.685  1.00  0.00           O  
ATOM    811  CB  THR A 663      38.777  16.122 103.280  1.00  0.00           C  
ATOM    812  OG1 THR A 663      38.473  17.238 104.132  1.00  0.00           O  
ATOM    813  CG2 THR A 663      38.508  14.825 104.033  1.00  0.00           C  
ATOM    814  N   VAL A 664      40.157  18.559 102.197  1.00  0.00           N  
ATOM    815  CA  VAL A 664      40.301  19.653 101.238  1.00  0.00           C  
ATOM    816  C   VAL A 664      41.637  19.627 100.509  1.00  0.00           C  
ATOM    817  O   VAL A 664      41.693  19.822  99.296  1.00  0.00           O  
ATOM    818  CB  VAL A 664      40.149  21.032 101.897  1.00  0.00           C  
ATOM    819  CG1 VAL A 664      38.731  21.219 102.366  1.00  0.00           C  
ATOM    820  CG2 VAL A 664      41.117  21.171 103.064  1.00  0.00           C  
ATOM    821  N   ILE A 665      42.714  19.393 101.248  1.00  0.00           N  
ATOM    822  CA  ILE A 665      44.032  19.349 100.632  1.00  0.00           C  
ATOM    823  C   ILE A 665      44.118  18.184  99.653  1.00  0.00           C  
ATOM    824  O   ILE A 665      44.717  18.304  98.579  1.00  0.00           O  
ATOM    825  CB  ILE A 665      45.141  19.245 101.695  1.00  0.00           C  
ATOM    826  CG1 ILE A 665      45.177  20.552 102.500  1.00  0.00           C  
ATOM    827  CG2 ILE A 665      46.489  18.940 101.027  1.00  0.00           C  
ATOM    828  CD1 ILE A 665      46.344  20.694 103.440  1.00  0.00           C  
ATOM    829  N   GLY A 666      43.516  17.059 100.024  1.00  0.00           N  
ATOM    830  CA  GLY A 666      43.514  15.907  99.142  1.00  0.00           C  
ATOM    831  C   GLY A 666      42.776  16.283  97.869  1.00  0.00           C  
ATOM    832  O   GLY A 666      43.242  16.014  96.760  1.00  0.00           O  
ATOM    833  N   TYR A 667      41.616  16.913  98.038  1.00  0.00           N  
ATOM    834  CA  TYR A 667      40.805  17.362  96.916  1.00  0.00           C  
ATOM    835  C   TYR A 667      41.702  18.176  95.989  1.00  0.00           C  
ATOM    836  O   TYR A 667      41.854  17.843  94.813  1.00  0.00           O  
ATOM    837  CB  TYR A 667      39.652  18.226  97.432  1.00  0.00           C  
ATOM    838  CG  TYR A 667      38.865  18.969  96.369  1.00  0.00           C  
ATOM    839  CD1 TYR A 667      37.843  18.341  95.656  1.00  0.00           C  
ATOM    840  CD2 TYR A 667      39.140  20.308  96.085  1.00  0.00           C  
ATOM    841  CE1 TYR A 667      37.113  19.028  94.687  1.00  0.00           C  
ATOM    842  CE2 TYR A 667      38.420  21.001  95.121  1.00  0.00           C  
ATOM    843  CZ  TYR A 667      37.409  20.355  94.425  1.00  0.00           C  
ATOM    844  OH  TYR A 667      36.704  21.036  93.457  1.00  0.00           O  
ATOM    845  N   MET A 668      42.308  19.233  96.526  1.00  0.00           N  
ATOM    846  CA  MET A 668      43.195  20.075  95.731  1.00  0.00           C  
ATOM    847  C   MET A 668      44.292  19.258  95.048  1.00  0.00           C  
ATOM    848  O   MET A 668      44.588  19.463  93.867  1.00  0.00           O  
ATOM    849  CB  MET A 668      43.841  21.161  96.597  1.00  0.00           C  
ATOM    850  CG  MET A 668      42.867  22.178  97.169  1.00  0.00           C  
ATOM    851  SD  MET A 668      41.683  22.797  95.959  1.00  0.00           S  
ATOM    852  CE  MET A 668      42.691  23.956  95.037  1.00  0.00           C  
ATOM    853  N   TRP A 669      44.902  18.335  95.786  1.00  0.00           N  
ATOM    854  CA  TRP A 669      45.953  17.514  95.195  1.00  0.00           C  
ATOM    855  C   TRP A 669      45.414  16.690  94.037  1.00  0.00           C  
ATOM    856  O   TRP A 669      46.128  16.429  93.064  1.00  0.00           O  
ATOM    857  CB  TRP A 669      46.579  16.577  96.230  1.00  0.00           C  
ATOM    858  CG  TRP A 669      47.580  17.244  97.107  1.00  0.00           C  
ATOM    859  CD1 TRP A 669      48.294  18.369  96.821  1.00  0.00           C  
ATOM    860  CD2 TRP A 669      48.055  16.779  98.383  1.00  0.00           C  
ATOM    861  NE1 TRP A 669      49.190  18.632  97.831  1.00  0.00           N  
ATOM    862  CE2 TRP A 669      49.069  17.673  98.797  1.00  0.00           C  
ATOM    863  CE3 TRP A 669      47.734  15.686  99.205  1.00  0.00           C  
ATOM    864  CZ2 TRP A 669      49.755  17.518 100.007  1.00  0.00           C  
ATOM    865  CZ3 TRP A 669      48.424  15.532 100.415  1.00  0.00           C  
ATOM    866  CH2 TRP A 669      49.425  16.443 100.796  1.00  0.00           C  
ATOM    867  N   SER A 670      44.154  16.285  94.137  1.00  0.00           N  
ATOM    868  CA  SER A 670      43.557  15.478  93.087  1.00  0.00           C  
ATOM    869  C   SER A 670      43.707  16.166  91.739  1.00  0.00           C  
ATOM    870  O   SER A 670      43.986  15.520  90.733  1.00  0.00           O  
ATOM    871  CB  SER A 670      42.082  15.217  93.381  1.00  0.00           C  
ATOM    872  OG  SER A 670      41.515  14.432  92.351  1.00  0.00           O  
ATOM    873  N   LYS A 671      43.550  17.484  91.725  1.00  0.00           N  
ATOM    874  CA  LYS A 671      43.674  18.227  90.487  1.00  0.00           C  
ATOM    875  C   LYS A 671      45.030  18.884  90.232  1.00  0.00           C  
ATOM    876  O   LYS A 671      45.331  19.248  89.096  1.00  0.00           O  
ATOM    877  CB  LYS A 671      42.541  19.254  90.376  1.00  0.00           C  
ATOM    878  CG  LYS A 671      42.297  20.146  91.578  1.00  0.00           C  
ATOM    879  CD  LYS A 671      40.933  20.812  91.386  1.00  0.00           C  
ATOM    880  CE  LYS A 671      40.689  21.966  92.336  1.00  0.00           C  
ATOM    881  NZ  LYS A 671      39.407  22.681  92.041  1.00  0.00           N  
ATOM    882  N   TRP A 672      45.856  19.037  91.261  1.00  0.00           N  
ATOM    883  CA  TRP A 672      47.173  19.629  91.044  1.00  0.00           C  
ATOM    884  C   TRP A 672      48.194  18.578  90.622  1.00  0.00           C  
ATOM    885  O   TRP A 672      49.132  18.868  89.877  1.00  0.00           O  
ATOM    886  CB  TRP A 672      47.715  20.274  92.303  1.00  0.00           C  
ATOM    887  CG  TRP A 672      46.987  21.448  92.810  1.00  0.00           C  
ATOM    888  CD1 TRP A 672      45.976  22.139  92.194  1.00  0.00           C  
ATOM    889  CD2 TRP A 672      47.221  22.098  94.057  1.00  0.00           C  
ATOM    890  NE1 TRP A 672      45.564  23.170  92.985  1.00  0.00           N  
ATOM    891  CE2 TRP A 672      46.298  23.173  94.135  1.00  0.00           C  
ATOM    892  CE3 TRP A 672      48.096  21.867  95.121  1.00  0.00           C  
ATOM    893  CZ2 TRP A 672      46.262  24.037  95.245  1.00  0.00           C  
ATOM    894  CZ3 TRP A 672      48.055  22.715  96.212  1.00  0.00           C  
ATOM    895  CH2 TRP A 672      47.144  23.778  96.275  1.00  0.00           C  
ATOM    896  N   ILE A 676      48.016  17.357  91.110  1.00  0.00           N  
ATOM    897  CA  ILE A 676      48.942  16.282  90.794  1.00  0.00           C  
ATOM    898  C   ILE A 676      48.522  15.477  89.566  1.00  0.00           C  
ATOM    899  O   ILE A 676      47.424  14.907  89.521  1.00  0.00           O  
ATOM    900  CB  ILE A 676      49.094  15.328  92.002  1.00  0.00           C  
ATOM    901  CG1 ILE A 676      49.685  16.093  93.189  1.00  0.00           C  
ATOM    902  CG2 ILE A 676      49.974  14.142  91.634  1.00  0.00           C  
ATOM    903  CD1 ILE A 676      49.561  15.367  94.515  1.00  0.00           C  
ATOM    904  N   ARG A 677      49.411  15.442  88.573  1.00  0.00           N  
ATOM    905  CA  ARG A 677      49.185  14.692  87.337  1.00  0.00           C  
ATOM    906  C   ARG A 677      50.314  13.684  87.085  1.00  0.00           C  
ATOM    907  O   ARG A 677      50.058  12.519  86.780  1.00  0.00           O  
ATOM    908  CB  ARG A 677      49.072  15.642  86.137  1.00  0.00           C  
ATOM    909  CG  ARG A 677      47.829  16.516  86.144  1.00  0.00           C  
ATOM    910  CD  ARG A 677      46.566  15.685  86.282  1.00  0.00           C  
ATOM    911  NE  ARG A 677      45.391  16.528  86.468  1.00  0.00           N  
ATOM    912  CZ  ARG A 677      44.296  16.144  87.112  1.00  0.00           C  
ATOM    913  NH1 ARG A 677      44.229  14.927  87.632  1.00  0.00           N  
ATOM    914  NH2 ARG A 677      43.269  16.976  87.245  1.00  0.00           N  
ATOM    915  N   SER A 678      51.560  14.131  87.220  1.00  0.00           N  
ATOM    916  CA  SER A 678      52.709  13.260  86.994  1.00  0.00           C  
ATOM    917  C   SER A 678      53.697  13.282  88.151  1.00  0.00           C  
ATOM    918  O   SER A 678      53.511  14.003  89.130  1.00  0.00           O  
ATOM    919  CB  SER A 678      53.441  13.693  85.732  1.00  0.00           C  
ATOM    920  OG  SER A 678      53.978  14.995  85.905  1.00  0.00           O  
ATOM    921  N   TRP A 681      54.761  12.497  88.014  1.00  0.00           N  
ATOM    922  CA  TRP A 681      55.803  12.412  89.029  1.00  0.00           C  
ATOM    923  C   TRP A 681      56.529  13.749  89.123  1.00  0.00           C  
ATOM    924  O   TRP A 681      57.297  13.994  90.052  1.00  0.00           O  
ATOM    925  CB  TRP A 681      56.805  11.316  88.665  1.00  0.00           C  
ATOM    926  CG  TRP A 681      57.410  11.490  87.302  1.00  0.00           C  
ATOM    927  CD1 TRP A 681      56.878  11.087  86.110  1.00  0.00           C  
ATOM    928  CD2 TRP A 681      58.637  12.164  86.986  1.00  0.00           C  
ATOM    929  NE1 TRP A 681      57.695  11.472  85.072  1.00  0.00           N  
ATOM    930  CE2 TRP A 681      58.779  12.136  85.581  1.00  0.00           C  
ATOM    931  CE3 TRP A 681      59.626  12.796  87.755  1.00  0.00           C  
ATOM    932  CZ2 TRP A 681      59.876  12.712  84.928  1.00  0.00           C  
ATOM    933  CZ3 TRP A 681      60.717  13.370  87.104  1.00  0.00           C  
ATOM    934  CH2 TRP A 681      60.829  13.324  85.704  1.00  0.00           C  
ATOM    935  N   ARG A 683      56.284  14.609  88.146  1.00  0.00           N  
ATOM    936  CA  ARG A 683      56.911  15.921  88.109  1.00  0.00           C  
ATOM    937  C   ARG A 683      56.329  16.755  89.237  1.00  0.00           C  
ATOM    938  O   ARG A 683      56.992  17.628  89.787  1.00  0.00           O  
ATOM    939  CB  ARG A 683      56.609  16.605  86.773  1.00  0.00           C  
ATOM    940  CG  ARG A 683      56.807  15.716  85.545  1.00  0.00           C  
ATOM    941  CD  ARG A 683      58.258  15.669  85.072  1.00  0.00           C  
ATOM    942  NE  ARG A 683      58.627  16.853  84.297  1.00  0.00           N  
ATOM    943  CZ  ARG A 683      59.840  17.075  83.797  1.00  0.00           C  
ATOM    944  NH1 ARG A 683      60.813  16.193  83.989  1.00  0.00           N  
ATOM    945  NH2 ARG A 683      60.082  18.181  83.104  1.00  0.00           N  
ATOM    946  N   ASP A 684      55.077  16.463  89.564  1.00  0.00           N  
ATOM    947  CA  ASP A 684      54.341  17.164  90.604  1.00  0.00           C  
ATOM    948  C   ASP A 684      54.548  16.554  91.983  1.00  0.00           C  
ATOM    949  O   ASP A 684      53.680  16.663  92.844  1.00  0.00           O  
ATOM    950  CB  ASP A 684      52.854  17.132  90.273  1.00  0.00           C  
ATOM    951  CG  ASP A 684      52.571  17.551  88.853  1.00  0.00           C  
ATOM    952  OD1 ASP A 684      51.808  16.835  88.162  1.00  0.00           O  
ATOM    953  OD2 ASP A 684      53.113  18.599  88.435  1.00  0.00           O  
ATOM    954  N   LEU A 685      55.688  15.903  92.186  1.00  0.00           N  
ATOM    955  CA  LEU A 685      56.001  15.274  93.466  1.00  0.00           C  
ATOM    956  C   LEU A 685      57.479  15.480  93.782  1.00  0.00           C  
ATOM    957  O   LEU A 685      58.307  15.564  92.874  1.00  0.00           O  
ATOM    958  CB  LEU A 685      55.671  13.781  93.407  1.00  0.00           C  
ATOM    959  CG  LEU A 685      54.184  13.485  93.176  1.00  0.00           C  
ATOM    960  CD1 LEU A 685      53.950  11.981  93.007  1.00  0.00           C  
ATOM    961  CD2 LEU A 685      53.375  14.029  94.355  1.00  0.00           C  
ATOM    962  N   PRO A 686      57.831  15.554  95.078  1.00  0.00           N  
ATOM    963  CA  PRO A 686      56.885  15.443  96.190  1.00  0.00           C  
ATOM    964  C   PRO A 686      56.163  16.753  96.476  1.00  0.00           C  
ATOM    965  O   PRO A 686      56.625  17.831  96.096  1.00  0.00           O  
ATOM    966  CB  PRO A 686      57.783  15.033  97.349  1.00  0.00           C  
ATOM    967  CG  PRO A 686      58.995  15.865  97.098  1.00  0.00           C  
ATOM    968  CD  PRO A 686      59.204  15.759  95.585  1.00  0.00           C  
ATOM    969  N   GLN A 687      55.029  16.638  97.155  1.00  0.00           N  
ATOM    970  CA  GLN A 687      54.232  17.789  97.552  1.00  0.00           C  
ATOM    971  C   GLN A 687      54.549  17.992  99.047  1.00  0.00           C  
ATOM    972  O   GLN A 687      54.107  17.204  99.881  1.00  0.00           O  
ATOM    973  CB  GLN A 687      52.755  17.457  97.364  1.00  0.00           C  
ATOM    974  CG  GLN A 687      51.860  18.657  97.269  1.00  0.00           C  
ATOM    975  CD  GLN A 687      51.831  19.260  95.883  1.00  0.00           C  
ATOM    976  OE1 GLN A 687      51.671  20.480  95.727  1.00  0.00           O  
ATOM    977  NE2 GLN A 687      51.965  18.415  94.865  1.00  0.00           N  
ATOM    978  N   LEU A 688      55.328  19.022  99.381  1.00  0.00           N  
ATOM    979  CA  LEU A 688      55.711  19.288 100.779  1.00  0.00           C  
ATOM    980  C   LEU A 688      55.074  20.556 101.361  1.00  0.00           C  
ATOM    981  O   LEU A 688      55.674  21.637 101.334  1.00  0.00           O  
ATOM    982  CB  LEU A 688      57.233  19.401 100.882  1.00  0.00           C  
ATOM    983  CG  LEU A 688      57.988  18.153 100.416  1.00  0.00           C  
ATOM    984  CD1 LEU A 688      59.478  18.435 100.525  1.00  0.00           C  
ATOM    985  CD2 LEU A 688      57.570  16.902 101.250  1.00  0.00           C  
ATOM    986  N   LEU A 689      53.883  20.414 101.934  1.00  0.00           N  
ATOM    987  CA  LEU A 689      53.166  21.571 102.462  1.00  0.00           C  
ATOM    988  C   LEU A 689      52.900  21.621 103.954  1.00  0.00           C  
ATOM    989  O   LEU A 689      52.747  20.597 104.620  1.00  0.00           O  
ATOM    990  CB  LEU A 689      51.814  21.697 101.764  1.00  0.00           C  
ATOM    991  CG  LEU A 689      51.809  21.817 100.249  1.00  0.00           C  
ATOM    992  CD1 LEU A 689      50.384  21.671  99.755  1.00  0.00           C  
ATOM    993  CD2 LEU A 689      52.427  23.158  99.839  1.00  0.00           C  
ATOM    994  N   ASN A 690      52.825  22.846 104.458  1.00  0.00           N  
ATOM    995  CA  ASN A 690      52.509  23.088 105.851  1.00  0.00           C  
ATOM    996  C   ASN A 690      51.580  24.276 105.935  1.00  0.00           C  
ATOM    997  O   ASN A 690      51.676  25.222 105.144  1.00  0.00           O  
ATOM    998  CB  ASN A 690      53.734  23.411 106.690  1.00  0.00           C  
ATOM    999  CG  ASN A 690      53.353  23.807 108.108  1.00  0.00           C  
ATOM   1000  OD1 ASN A 690      52.776  22.999 108.864  1.00  0.00           O  
ATOM   1001  ND2 ASN A 690      53.645  25.058 108.472  1.00  0.00           N  
ATOM   1002  N   GLN A 691      50.690  24.227 106.913  1.00  0.00           N  
ATOM   1003  CA  GLN A 691      49.751  25.301 107.120  1.00  0.00           C  
ATOM   1004  C   GLN A 691      49.710  25.666 108.598  1.00  0.00           C  
ATOM   1005  O   GLN A 691      49.692  24.796 109.477  1.00  0.00           O  
ATOM   1006  CB  GLN A 691      48.362  24.875 106.647  1.00  0.00           C  
ATOM   1007  CG  GLN A 691      47.299  25.940 106.814  1.00  0.00           C  
ATOM   1008  CD  GLN A 691      45.942  25.474 106.336  1.00  0.00           C  
ATOM   1009  OE1 GLN A 691      45.755  25.188 105.153  1.00  0.00           O  
ATOM   1010  NE2 GLN A 691      44.985  25.396 107.252  1.00  0.00           N  
ATOM   1011  N   TRP A 692      49.726  26.962 108.863  1.00  0.00           N  
ATOM   1012  CA  TRP A 692      49.645  27.467 110.221  1.00  0.00           C  
ATOM   1013  C   TRP A 692      48.247  28.042 110.305  1.00  0.00           C  
ATOM   1014  O   TRP A 692      47.857  28.851 109.461  1.00  0.00           O  
ATOM   1015  CB  TRP A 692      50.670  28.582 110.462  1.00  0.00           C  
ATOM   1016  CG  TRP A 692      52.079  28.101 110.588  1.00  0.00           C  
ATOM   1017  CD1 TRP A 692      53.041  28.113 109.622  1.00  0.00           C  
ATOM   1018  CD2 TRP A 692      52.689  27.530 111.755  1.00  0.00           C  
ATOM   1019  NE1 TRP A 692      54.215  27.583 110.111  1.00  0.00           N  
ATOM   1020  CE2 TRP A 692      54.024  27.214 111.412  1.00  0.00           C  
ATOM   1021  CE3 TRP A 692      52.232  27.246 113.048  1.00  0.00           C  
ATOM   1022  CZ2 TRP A 692      54.913  26.642 112.326  1.00  0.00           C  
ATOM   1023  CZ3 TRP A 692      53.119  26.674 113.958  1.00  0.00           C  
ATOM   1024  CH2 TRP A 692      54.445  26.374 113.586  1.00  0.00           C  
ATOM   1025  N   GLY A 693      47.486  27.625 111.306  1.00  0.00           N  
ATOM   1026  CA  GLY A 693      46.138  28.139 111.441  1.00  0.00           C  
ATOM   1027  C   GLY A 693      45.347  27.493 112.556  1.00  0.00           C  
ATOM   1028  O   GLY A 693      45.897  26.859 113.454  1.00  0.00           O  
ATOM   1029  N   ASN A 695      44.034  27.640 112.489  1.00  0.00           N  
ATOM   1030  CA  ASN A 695      43.168  27.087 113.515  1.00  0.00           C  
ATOM   1031  C   ASN A 695      42.247  26.010 112.981  1.00  0.00           C  
ATOM   1032  O   ASN A 695      41.995  25.930 111.780  1.00  0.00           O  
ATOM   1033  CB  ASN A 695      42.323  28.210 114.114  1.00  0.00           C  
ATOM   1034  CG  ASN A 695      41.442  28.887 113.076  1.00  0.00           C  
ATOM   1035  OD1 ASN A 695      41.712  28.813 111.876  1.00  0.00           O  
ATOM   1036  ND2 ASN A 695      40.396  29.567 113.535  1.00  0.00           N  
ATOM   1037  N   VAL A 696      41.763  25.177 113.893  1.00  0.00           N  
ATOM   1038  CA  VAL A 696      40.807  24.126 113.579  1.00  0.00           C  
ATOM   1039  C   VAL A 696      39.829  24.114 114.745  1.00  0.00           C  
ATOM   1040  O   VAL A 696      40.044  24.788 115.755  1.00  0.00           O  
ATOM   1041  CB  VAL A 696      41.453  22.730 113.464  1.00  0.00           C  
ATOM   1042  CG1 VAL A 696      42.312  22.656 112.217  1.00  0.00           C  
ATOM   1043  CG2 VAL A 696      42.270  22.420 114.712  1.00  0.00           C  
ATOM   1044  N   VAL A 697      38.751  23.361 114.605  1.00  0.00           N  
ATOM   1045  CA  VAL A 697      37.770  23.280 115.666  1.00  0.00           C  
ATOM   1046  C   VAL A 697      37.337  21.840 115.880  1.00  0.00           C  
ATOM   1047  O   VAL A 697      36.916  21.160 114.947  1.00  0.00           O  
ATOM   1048  CB  VAL A 697      36.515  24.140 115.354  1.00  0.00           C  
ATOM   1049  CG1 VAL A 697      35.428  23.878 116.395  1.00  0.00           C  
ATOM   1050  CG2 VAL A 697      36.877  25.616 115.350  1.00  0.00           C  
ATOM   1051  N   ARG A 698      37.474  21.380 117.115  1.00  0.00           N  
ATOM   1052  CA  ARG A 698      37.064  20.044 117.508  1.00  0.00           C  
ATOM   1053  C   ARG A 698      36.319  20.309 118.805  1.00  0.00           C  
ATOM   1054  O   ARG A 698      36.911  20.375 119.881  1.00  0.00           O  
ATOM   1055  CB  ARG A 698      38.280  19.157 117.729  1.00  0.00           C  
ATOM   1056  CG  ARG A 698      39.172  19.108 116.521  1.00  0.00           C  
ATOM   1057  CD  ARG A 698      40.260  18.052 116.626  1.00  0.00           C  
ATOM   1058  NE  ARG A 698      41.247  18.220 115.561  1.00  0.00           N  
ATOM   1059  CZ  ARG A 698      42.301  17.435 115.376  1.00  0.00           C  
ATOM   1060  NH1 ARG A 698      42.513  16.412 116.186  1.00  0.00           N  
ATOM   1061  NH2 ARG A 698      43.153  17.683 114.388  1.00  0.00           N  
ATOM   1062  N   TRP A 699      35.013  20.498 118.667  1.00  0.00           N  
ATOM   1063  CA  TRP A 699      34.133  20.818 119.780  1.00  0.00           C  
ATOM   1064  C   TRP A 699      34.458  20.153 121.105  1.00  0.00           C  
ATOM   1065  O   TRP A 699      34.648  18.940 121.190  1.00  0.00           O  
ATOM   1066  CB  TRP A 699      32.685  20.530 119.403  1.00  0.00           C  
ATOM   1067  CG  TRP A 699      31.743  21.406 120.133  1.00  0.00           C  
ATOM   1068  CD1 TRP A 699      30.917  21.053 121.161  1.00  0.00           C  
ATOM   1069  CD2 TRP A 699      31.548  22.810 119.921  1.00  0.00           C  
ATOM   1070  NE1 TRP A 699      30.215  22.153 121.605  1.00  0.00           N  
ATOM   1071  CE2 TRP A 699      30.582  23.245 120.860  1.00  0.00           C  
ATOM   1072  CE3 TRP A 699      32.095  23.746 119.028  1.00  0.00           C  
ATOM   1073  CZ2 TRP A 699      30.153  24.579 120.933  1.00  0.00           C  
ATOM   1074  CZ3 TRP A 699      31.668  25.075 119.103  1.00  0.00           C  
ATOM   1075  CH2 TRP A 699      30.705  25.475 120.047  1.00  0.00           C  
ATOM   1076  N   GLU A 700      34.511  20.977 122.143  1.00  0.00           N  
ATOM   1077  CA  GLU A 700      34.820  20.511 123.477  1.00  0.00           C  
ATOM   1078  C   GLU A 700      33.814  21.105 124.450  1.00  0.00           C  
ATOM   1079  O   GLU A 700      33.454  22.276 124.345  1.00  0.00           O  
ATOM   1080  CB  GLU A 700      36.232  20.947 123.852  1.00  0.00           C  
ATOM   1081  CG  GLU A 700      36.918  20.023 124.832  1.00  0.00           C  
ATOM   1082  CD  GLU A 700      37.024  18.604 124.309  1.00  0.00           C  
ATOM   1083  OE1 GLU A 700      36.484  17.694 124.973  1.00  0.00           O  
ATOM   1084  OE2 GLU A 700      37.643  18.398 123.241  1.00  0.00           O  
ATOM   1085  N   MET A 703      33.361  20.288 125.396  1.00  0.00           N  
ATOM   1086  CA  MET A 703      32.384  20.718 126.394  1.00  0.00           C  
ATOM   1087  C   MET A 703      33.027  21.521 127.529  1.00  0.00           C  
ATOM   1088  O   MET A 703      32.753  22.712 127.698  1.00  0.00           O  
ATOM   1089  CB  MET A 703      31.662  19.498 126.972  1.00  0.00           C  
ATOM   1090  CG  MET A 703      30.888  18.682 125.949  1.00  0.00           C  
ATOM   1091  SD  MET A 703      29.640  19.668 125.093  1.00  0.00           S  
ATOM   1092  CE  MET A 703      29.540  18.819 123.500  1.00  0.00           C  
ATOM   1093  N   ARG A 711      33.877  20.862 128.309  1.00  0.00           N  
ATOM   1094  CA  ARG A 711      34.552  21.514 129.422  1.00  0.00           C  
ATOM   1095  C   ARG A 711      35.811  22.183 128.889  1.00  0.00           C  
ATOM   1096  O   ARG A 711      36.563  21.584 128.127  1.00  0.00           O  
ATOM   1097  CB  ARG A 711      34.925  20.478 130.478  1.00  0.00           C  
ATOM   1098  CG  ARG A 711      33.804  19.523 130.824  1.00  0.00           C  
ATOM   1099  CD  ARG A 711      34.304  18.422 131.734  1.00  0.00           C  
ATOM   1100  NE  ARG A 711      33.291  17.397 131.955  1.00  0.00           N  
ATOM   1101  CZ  ARG A 711      33.484  16.310 132.693  1.00  0.00           C  
ATOM   1102  NH1 ARG A 711      34.654  16.107 133.282  1.00  0.00           N  
ATOM   1103  NH2 ARG A 711      32.508  15.425 132.842  1.00  0.00           N  
ATOM   1104  N   THR A 712      36.056  23.420 129.299  1.00  0.00           N  
ATOM   1105  CA  THR A 712      37.229  24.130 128.815  1.00  0.00           C  
ATOM   1106  C   THR A 712      38.424  24.179 129.778  1.00  0.00           C  
ATOM   1107  O   THR A 712      38.302  24.589 130.934  1.00  0.00           O  
ATOM   1108  CB  THR A 712      36.840  25.561 128.369  1.00  0.00           C  
ATOM   1109  OG1 THR A 712      37.961  26.440 128.519  1.00  0.00           O  
ATOM   1110  CG2 THR A 712      35.653  26.075 129.173  1.00  0.00           C  
ATOM   1111  N   ARG A 713      39.579  23.750 129.274  1.00  0.00           N  
ATOM   1112  CA  ARG A 713      40.830  23.735 130.027  1.00  0.00           C  
ATOM   1113  C   ARG A 713      41.918  24.287 129.096  1.00  0.00           C  
ATOM   1114  O   ARG A 713      42.388  23.598 128.186  1.00  0.00           O  
ATOM   1115  CB  ARG A 713      41.149  22.303 130.462  1.00  0.00           C  
ATOM   1116  CG  ARG A 713      42.370  22.193 131.335  1.00  0.00           C  
ATOM   1117  CD  ARG A 713      42.164  21.161 132.435  1.00  0.00           C  
ATOM   1118  NE  ARG A 713      43.345  21.059 133.282  1.00  0.00           N  
ATOM   1119  CZ  ARG A 713      43.337  21.234 134.599  1.00  0.00           C  
ATOM   1120  NH1 ARG A 713      42.201  21.519 135.231  1.00  0.00           N  
ATOM   1121  NH2 ARG A 713      44.469  21.137 135.284  1.00  0.00           N  
ATOM   1122  N   PRO A 714      42.327  25.543 129.325  1.00  0.00           N  
ATOM   1123  CA  PRO A 714      43.340  26.262 128.546  1.00  0.00           C  
ATOM   1124  C   PRO A 714      44.503  25.430 128.021  1.00  0.00           C  
ATOM   1125  O   PRO A 714      45.213  24.791 128.790  1.00  0.00           O  
ATOM   1126  CB  PRO A 714      43.780  27.364 129.501  1.00  0.00           C  
ATOM   1127  CG  PRO A 714      42.522  27.658 130.247  1.00  0.00           C  
ATOM   1128  CD  PRO A 714      41.989  26.286 130.552  1.00  0.00           C  
ATOM   1129  N   PHE A 715      44.678  25.457 126.699  1.00  0.00           N  
ATOM   1130  CA  PHE A 715      45.742  24.735 125.982  1.00  0.00           C  
ATOM   1131  C   PHE A 715      45.616  23.216 125.963  1.00  0.00           C  
ATOM   1132  O   PHE A 715      46.414  22.544 125.308  1.00  0.00           O  
ATOM   1133  CB  PHE A 715      47.126  25.093 126.529  1.00  0.00           C  
ATOM   1134  CG  PHE A 715      47.391  26.567 126.583  1.00  0.00           C  
ATOM   1135  CD1 PHE A 715      47.498  27.221 127.806  1.00  0.00           C  
ATOM   1136  CD2 PHE A 715      47.520  27.308 125.413  1.00  0.00           C  
ATOM   1137  CE1 PHE A 715      47.730  28.589 127.866  1.00  0.00           C  
ATOM   1138  CE2 PHE A 715      47.754  28.683 125.462  1.00  0.00           C  
ATOM   1139  CZ  PHE A 715      47.859  29.323 126.690  1.00  0.00           C  
ATOM   1140  N   LEU A 716      44.632  22.669 126.673  1.00  0.00           N  
ATOM   1141  CA  LEU A 716      44.438  21.215 126.699  1.00  0.00           C  
ATOM   1142  C   LEU A 716      43.095  20.803 126.091  1.00  0.00           C  
ATOM   1143  O   LEU A 716      43.052  19.936 125.226  1.00  0.00           O  
ATOM   1144  CB  LEU A 716      44.558  20.694 128.134  1.00  0.00           C  
ATOM   1145  CG  LEU A 716      45.940  20.908 128.752  1.00  0.00           C  
ATOM   1146  CD1 LEU A 716      45.963  20.400 130.185  1.00  0.00           C  
ATOM   1147  CD2 LEU A 716      46.969  20.185 127.908  1.00  0.00           C  
ATOM   1148  N   ARG A 718      42.005  21.415 126.552  1.00  0.00           N  
ATOM   1149  CA  ARG A 718      40.675  21.135 126.014  1.00  0.00           C  
ATOM   1150  C   ARG A 718      39.935  22.433 125.643  1.00  0.00           C  
ATOM   1151  O   ARG A 718      39.372  23.106 126.507  1.00  0.00           O  
ATOM   1152  CB  ARG A 718      39.813  20.335 127.010  1.00  0.00           C  
ATOM   1153  CG  ARG A 718      40.105  18.850 127.080  1.00  0.00           C  
ATOM   1154  CD  ARG A 718      38.905  18.080 127.630  1.00  0.00           C  
ATOM   1155  NE  ARG A 718      38.386  18.651 128.871  1.00  0.00           N  
ATOM   1156  CZ  ARG A 718      38.040  17.929 129.931  1.00  0.00           C  
ATOM   1157  NH1 ARG A 718      38.164  16.609 129.902  1.00  0.00           N  
ATOM   1158  NH2 ARG A 718      37.568  18.522 131.019  1.00  0.00           N  
ATOM   1159  N   THR A 723      39.945  22.780 124.357  1.00  0.00           N  
ATOM   1160  CA  THR A 723      39.256  23.974 123.871  1.00  0.00           C  
ATOM   1161  C   THR A 723      38.709  23.706 122.478  1.00  0.00           C  
ATOM   1162  O   THR A 723      39.408  23.156 121.630  1.00  0.00           O  
ATOM   1163  CB  THR A 723      40.194  25.197 123.821  1.00  0.00           C  
ATOM   1164  OG1 THR A 723      41.342  24.894 123.022  1.00  0.00           O  
ATOM   1165  CG2 THR A 723      40.647  25.583 125.223  1.00  0.00           C  
ATOM   1166  N   SER A 724      37.452  24.085 122.253  1.00  0.00           N  
ATOM   1167  CA  SER A 724      36.780  23.891 120.965  1.00  0.00           C  
ATOM   1168  C   SER A 724      37.636  24.355 119.802  1.00  0.00           C  
ATOM   1169  O   SER A 724      37.735  23.678 118.779  1.00  0.00           O  
ATOM   1170  CB  SER A 724      35.452  24.642 120.945  1.00  0.00           C  
ATOM   1171  OG  SER A 724      34.539  24.075 121.873  1.00  0.00           O  
ATOM   1172  N   GLU A 725      38.244  25.522 119.956  1.00  0.00           N  
ATOM   1173  CA  GLU A 725      39.119  26.046 118.924  1.00  0.00           C  
ATOM   1174  C   GLU A 725      40.544  26.090 119.455  1.00  0.00           C  
ATOM   1175  O   GLU A 725      40.780  26.386 120.627  1.00  0.00           O  
ATOM   1176  CB  GLU A 725      38.694  27.458 118.507  1.00  0.00           C  
ATOM   1177  CG  GLU A 725      39.688  28.138 117.567  1.00  0.00           C  
ATOM   1178  CD  GLU A 725      39.372  29.605 117.318  1.00  0.00           C  
ATOM   1179  OE1 GLU A 725      38.563  30.180 118.076  1.00  0.00           O  
ATOM   1180  OE2 GLU A 725      39.946  30.187 116.370  1.00  0.00           O  
ATOM   1181  N   PHE A 726      41.499  25.772 118.596  1.00  0.00           N  
ATOM   1182  CA  PHE A 726      42.884  25.838 119.006  1.00  0.00           C  
ATOM   1183  C   PHE A 726      43.771  26.098 117.803  1.00  0.00           C  
ATOM   1184  O   PHE A 726      43.421  25.763 116.669  1.00  0.00           O  
ATOM   1185  CB  PHE A 726      43.300  24.561 119.759  1.00  0.00           C  
ATOM   1186  CG  PHE A 726      43.253  23.298 118.936  1.00  0.00           C  
ATOM   1187  CD1 PHE A 726      44.346  22.899 118.165  1.00  0.00           C  
ATOM   1188  CD2 PHE A 726      42.129  22.481 118.965  1.00  0.00           C  
ATOM   1189  CE1 PHE A 726      44.315  21.697 117.434  1.00  0.00           C  
ATOM   1190  CE2 PHE A 726      42.092  21.278 118.238  1.00  0.00           C  
ATOM   1191  CZ  PHE A 726      43.187  20.885 117.474  1.00  0.00           C  
ATOM   1192  N   LEU A 728      44.897  26.759 118.050  1.00  0.00           N  
ATOM   1193  CA  LEU A 728      45.835  27.049 116.979  1.00  0.00           C  
ATOM   1194  C   LEU A 728      46.844  25.910 116.870  1.00  0.00           C  
ATOM   1195  O   LEU A 728      47.132  25.214 117.850  1.00  0.00           O  
ATOM   1196  CB  LEU A 728      46.573  28.359 117.248  1.00  0.00           C  
ATOM   1197  CG  LEU A 728      45.755  29.649 117.164  1.00  0.00           C  
ATOM   1198  CD1 LEU A 728      46.646  30.859 117.493  1.00  0.00           C  
ATOM   1199  CD2 LEU A 728      45.177  29.784 115.756  1.00  0.00           C  
ATOM   1200  N   TRP A 730      47.384  25.721 115.676  1.00  0.00           N  
ATOM   1201  CA  TRP A 730      48.363  24.672 115.471  1.00  0.00           C  
ATOM   1202  C   TRP A 730      49.053  24.839 114.128  1.00  0.00           C  
ATOM   1203  O   TRP A 730      48.955  25.873 113.472  1.00  0.00           O  
ATOM   1204  CB  TRP A 730      47.685  23.293 115.544  1.00  0.00           C  
ATOM   1205  CG  TRP A 730      46.899  22.903 114.322  1.00  0.00           C  
ATOM   1206  CD1 TRP A 730      46.469  23.729 113.317  1.00  0.00           C  
ATOM   1207  CD2 TRP A 730      46.420  21.594 113.991  1.00  0.00           C  
ATOM   1208  NE1 TRP A 730      45.752  23.017 112.385  1.00  0.00           N  
ATOM   1209  CE2 TRP A 730      45.703  21.704 112.771  1.00  0.00           C  
ATOM   1210  CE3 TRP A 730      46.517  20.337 114.608  1.00  0.00           C  
ATOM   1211  CZ2 TRP A 730      45.094  20.600 112.150  1.00  0.00           C  
ATOM   1212  CZ3 TRP A 730      45.905  19.230 113.984  1.00  0.00           C  
ATOM   1213  CH2 TRP A 730      45.204  19.377 112.770  1.00  0.00           C  
ATOM   1214  N   GLN A 731      49.758  23.797 113.734  1.00  0.00           N  
ATOM   1215  CA  GLN A 731      50.452  23.766 112.469  1.00  0.00           C  
ATOM   1216  C   GLN A 731      50.140  22.364 111.983  1.00  0.00           C  
ATOM   1217  O   GLN A 731      50.280  21.398 112.742  1.00  0.00           O  
ATOM   1218  CB  GLN A 731      51.963  23.979 112.704  1.00  0.00           C  
ATOM   1219  CG  GLN A 731      52.947  23.158 111.854  1.00  0.00           C  
ATOM   1220  CD  GLN A 731      52.973  21.675 112.226  1.00  0.00           C  
ATOM   1221  OE1 GLN A 731      53.117  21.314 113.399  1.00  0.00           O  
ATOM   1222  NE2 GLN A 731      52.847  20.813 111.223  1.00  0.00           N  
ATOM   1223  N   GLU A 732      49.651  22.243 110.755  1.00  0.00           N  
ATOM   1224  CA  GLU A 732      49.378  20.914 110.225  1.00  0.00           C  
ATOM   1225  C   GLU A 732      50.097  20.738 108.899  1.00  0.00           C  
ATOM   1226  O   GLU A 732      49.843  21.468 107.933  1.00  0.00           O  
ATOM   1227  CB  GLU A 732      47.876  20.666 110.072  1.00  0.00           C  
ATOM   1228  CG  GLU A 732      47.140  21.687 109.261  1.00  0.00           C  
ATOM   1229  CD  GLU A 732      45.689  21.307 109.081  1.00  0.00           C  
ATOM   1230  OE1 GLU A 732      45.431  20.139 108.717  1.00  0.00           O  
ATOM   1231  OE2 GLU A 732      44.812  22.172 109.289  1.00  0.00           O  
ATOM   1232  N   GLY A 733      51.027  19.784 108.889  1.00  0.00           N  
ATOM   1233  CA  GLY A 733      51.810  19.493 107.702  1.00  0.00           C  
ATOM   1234  C   GLY A 733      51.216  18.359 106.884  1.00  0.00           C  
ATOM   1235  O   GLY A 733      50.738  17.355 107.430  1.00  0.00           O  
ATOM   1236  N   HIS A 734      51.236  18.520 105.567  1.00  0.00           N  
ATOM   1237  CA  HIS A 734      50.703  17.510 104.663  1.00  0.00           C  
ATOM   1238  C   HIS A 734      51.671  17.354 103.501  1.00  0.00           C  
ATOM   1239  O   HIS A 734      52.120  18.352 102.914  1.00  0.00           O  
ATOM   1240  CB  HIS A 734      49.335  17.947 104.133  1.00  0.00           C  
ATOM   1241  CG  HIS A 734      48.328  18.206 105.206  1.00  0.00           C  
ATOM   1242  ND1 HIS A 734      47.515  17.216 105.719  1.00  0.00           N  
ATOM   1243  CD2 HIS A 734      48.021  19.337 105.885  1.00  0.00           C  
ATOM   1244  CE1 HIS A 734      46.748  17.729 106.667  1.00  0.00           C  
ATOM   1245  NE2 HIS A 734      47.036  19.014 106.788  1.00  0.00           N  
ATOM   1246  N   THR A 735      52.012  16.109 103.183  1.00  0.00           N  
ATOM   1247  CA  THR A 735      52.912  15.851 102.065  1.00  0.00           C  
ATOM   1248  C   THR A 735      52.438  14.671 101.221  1.00  0.00           C  
ATOM   1249  O   THR A 735      51.746  13.772 101.712  1.00  0.00           O  
ATOM   1250  CB  THR A 735      54.372  15.608 102.534  1.00  0.00           C  
ATOM   1251  OG1 THR A 735      54.446  14.392 103.280  1.00  0.00           O  
ATOM   1252  CG2 THR A 735      54.849  16.760 103.405  1.00  0.00           C  
ATOM   1253  N   ALA A 736      52.793  14.708  99.939  1.00  0.00           N  
ATOM   1254  CA  ALA A 736      52.425  13.661  98.989  1.00  0.00           C  
ATOM   1255  C   ALA A 736      53.696  13.132  98.305  1.00  0.00           C  
ATOM   1256  O   ALA A 736      54.535  13.913  97.837  1.00  0.00           O  
ATOM   1257  CB  ALA A 736      51.445  14.217  97.955  1.00  0.00           C  
ATOM   1258  N   HIS A 737      53.831  11.808  98.248  1.00  0.00           N  
ATOM   1259  CA  HIS A 737      55.019  11.182  97.662  1.00  0.00           C  
ATOM   1260  C   HIS A 737      54.727  10.117  96.596  1.00  0.00           C  
ATOM   1261  O   HIS A 737      53.650   9.494  96.582  1.00  0.00           O  
ATOM   1262  CB  HIS A 737      55.859  10.562  98.784  1.00  0.00           C  
ATOM   1263  CG  HIS A 737      56.197  11.522  99.882  1.00  0.00           C  
ATOM   1264  ND1 HIS A 737      57.265  12.393  99.811  1.00  0.00           N  
ATOM   1265  CD2 HIS A 737      55.587  11.772 101.066  1.00  0.00           C  
ATOM   1266  CE1 HIS A 737      57.298  13.138 100.902  1.00  0.00           C  
ATOM   1267  NE2 HIS A 737      56.290  12.781 101.680  1.00  0.00           N  
ATOM   1268  N   ALA A 738      55.710   9.909  95.718  1.00  0.00           N  
ATOM   1269  CA  ALA A 738      55.606   8.926  94.638  1.00  0.00           C  
ATOM   1270  C   ALA A 738      55.807   7.496  95.145  1.00  0.00           C  
ATOM   1271  O   ALA A 738      55.154   6.564  94.679  1.00  0.00           O  
ATOM   1272  CB  ALA A 738      56.631   9.235  93.557  1.00  0.00           C  
ATOM   1273  N   THR A 739      56.721   7.328  96.095  1.00  0.00           N  
ATOM   1274  CA  THR A 739      56.996   6.009  96.656  1.00  0.00           C  
ATOM   1275  C   THR A 739      56.586   5.948  98.124  1.00  0.00           C  
ATOM   1276  O   THR A 739      56.442   6.980  98.787  1.00  0.00           O  
ATOM   1277  CB  THR A 739      58.496   5.663  96.571  1.00  0.00           C  
ATOM   1278  OG1 THR A 739      59.242   6.589  97.367  1.00  0.00           O  
ATOM   1279  CG2 THR A 739      58.982   5.743  95.139  1.00  0.00           C  
ATOM   1280  N   ARG A 741      56.409   4.729  98.623  1.00  0.00           N  
ATOM   1281  CA  ARG A 741      56.034   4.510 100.013  1.00  0.00           C  
ATOM   1282  C   ARG A 741      57.201   4.856 100.940  1.00  0.00           C  
ATOM   1283  O   ARG A 741      57.010   5.423 102.018  1.00  0.00           O  
ATOM   1284  CB  ARG A 741      55.649   3.051 100.226  1.00  0.00           C  
ATOM   1285  CG  ARG A 741      55.263   2.744 101.645  1.00  0.00           C  
ATOM   1286  CD  ARG A 741      55.309   1.260 101.942  1.00  0.00           C  
ATOM   1287  NE  ARG A 741      54.878   1.006 103.313  1.00  0.00           N  
ATOM   1288  CZ  ARG A 741      55.062  -0.138 103.960  1.00  0.00           C  
ATOM   1289  NH1 ARG A 741      55.674  -1.148 103.358  1.00  0.00           N  
ATOM   1290  NH2 ARG A 741      54.639  -0.264 105.212  1.00  0.00           N  
ATOM   1291  N   GLU A 742      58.411   4.505 100.515  1.00  0.00           N  
ATOM   1292  CA  GLU A 742      59.602   4.772 101.313  1.00  0.00           C  
ATOM   1293  C   GLU A 742      59.729   6.256 101.604  1.00  0.00           C  
ATOM   1294  O   GLU A 742      59.845   6.659 102.761  1.00  0.00           O  
ATOM   1295  CB  GLU A 742      60.868   4.292 100.589  1.00  0.00           C  
ATOM   1296  CG  GLU A 742      60.931   2.794 100.341  1.00  0.00           C  
ATOM   1297  CD  GLU A 742      59.817   2.306  99.428  1.00  0.00           C  
ATOM   1298  OE1 GLU A 742      58.908   1.595  99.918  1.00  0.00           O  
ATOM   1299  OE2 GLU A 742      59.849   2.638  98.220  1.00  0.00           O  
ATOM   1300  N   GLU A 743      59.700   7.065 100.551  1.00  0.00           N  
ATOM   1301  CA  GLU A 743      59.837   8.506 100.707  1.00  0.00           C  
ATOM   1302  C   GLU A 743      58.841   9.043 101.745  1.00  0.00           C  
ATOM   1303  O   GLU A 743      59.164   9.937 102.539  1.00  0.00           O  
ATOM   1304  CB  GLU A 743      59.641   9.207  99.354  1.00  0.00           C  
ATOM   1305  CG  GLU A 743      60.060  10.668  99.365  1.00  0.00           C  
ATOM   1306  CD  GLU A 743      59.811  11.373  98.048  1.00  0.00           C  
ATOM   1307  OE1 GLU A 743      58.631  11.492  97.640  1.00  0.00           O  
ATOM   1308  OE2 GLU A 743      60.804  11.808  97.423  1.00  0.00           O  
ATOM   1309  N   ALA A 786      57.637   8.480 101.741  1.00  0.00           N  
ATOM   1310  CA  ALA A 786      56.606   8.893 102.679  1.00  0.00           C  
ATOM   1311  C   ALA A 786      57.016   8.572 104.115  1.00  0.00           C  
ATOM   1312  O   ALA A 786      57.025   9.449 104.984  1.00  0.00           O  
ATOM   1313  CB  ALA A 786      55.287   8.202 102.344  1.00  0.00           C  
ATOM   1314  N   GLU A 787      57.373   7.317 104.359  1.00  0.00           N  
ATOM   1315  CA  GLU A 787      57.753   6.902 105.698  1.00  0.00           C  
ATOM   1316  C   GLU A 787      58.949   7.671 106.245  1.00  0.00           C  
ATOM   1317  O   GLU A 787      59.012   7.953 107.441  1.00  0.00           O  
ATOM   1318  CB  GLU A 787      57.975   5.386 105.725  1.00  0.00           C  
ATOM   1319  CG  GLU A 787      56.689   4.643 105.328  1.00  0.00           C  
ATOM   1320  CD  GLU A 787      56.749   3.134 105.495  1.00  0.00           C  
ATOM   1321  OE1 GLU A 787      56.136   2.612 106.454  1.00  0.00           O  
ATOM   1322  OE2 GLU A 787      57.407   2.472 104.662  1.00  0.00           O  
ATOM   1323  N   GLU A 788      59.882   8.038 105.375  1.00  0.00           N  
ATOM   1324  CA  GLU A 788      61.041   8.803 105.816  1.00  0.00           C  
ATOM   1325  C   GLU A 788      60.563  10.186 106.242  1.00  0.00           C  
ATOM   1326  O   GLU A 788      61.080  10.769 107.197  1.00  0.00           O  
ATOM   1327  CB  GLU A 788      62.063   8.961 104.691  1.00  0.00           C  
ATOM   1328  CG  GLU A 788      62.557   7.661 104.102  1.00  0.00           C  
ATOM   1329  CD  GLU A 788      63.597   7.875 103.015  1.00  0.00           C  
ATOM   1330  OE1 GLU A 788      64.068   6.868 102.441  1.00  0.00           O  
ATOM   1331  OE2 GLU A 788      63.944   9.049 102.739  1.00  0.00           O  
ATOM   1332  N   GLU A 789      59.578  10.714 105.520  1.00  0.00           N  
ATOM   1333  CA  GLU A 789      59.031  12.029 105.832  1.00  0.00           C  
ATOM   1334  C   GLU A 789      58.429  11.991 107.230  1.00  0.00           C  
ATOM   1335  O   GLU A 789      58.698  12.869 108.060  1.00  0.00           O  
ATOM   1336  CB  GLU A 789      57.956  12.412 104.812  1.00  0.00           C  
ATOM   1337  CG  GLU A 789      57.168  13.677 105.152  1.00  0.00           C  
ATOM   1338  CD  GLU A 789      58.019  14.941 105.150  1.00  0.00           C  
ATOM   1339  OE1 GLU A 789      57.457  16.037 105.377  1.00  0.00           O  
ATOM   1340  OE2 GLU A 789      59.244  14.841 104.921  1.00  0.00           O  
ATOM   1341  N   VAL A 790      57.624  10.958 107.477  1.00  0.00           N  
ATOM   1342  CA  VAL A 790      56.970  10.774 108.762  1.00  0.00           C  
ATOM   1343  C   VAL A 790      57.953  10.904 109.921  1.00  0.00           C  
ATOM   1344  O   VAL A 790      57.753  11.718 110.832  1.00  0.00           O  
ATOM   1345  CB  VAL A 790      56.282   9.396 108.845  1.00  0.00           C  
ATOM   1346  CG1 VAL A 790      55.769   9.160 110.263  1.00  0.00           C  
ATOM   1347  CG2 VAL A 790      55.110   9.329 107.858  1.00  0.00           C  
ATOM   1348  N   ARG A 791      59.019  10.111 109.883  1.00  0.00           N  
ATOM   1349  CA  ARG A 791      60.014  10.155 110.947  1.00  0.00           C  
ATOM   1350  C   ARG A 791      60.770  11.478 110.950  1.00  0.00           C  
ATOM   1351  O   ARG A 791      61.089  12.017 112.011  1.00  0.00           O  
ATOM   1352  CB  ARG A 791      60.992   8.984 110.814  1.00  0.00           C  
ATOM   1353  CG  ARG A 791      60.373   7.612 111.081  1.00  0.00           C  
ATOM   1354  CD  ARG A 791      60.033   7.398 112.554  1.00  0.00           C  
ATOM   1355  NE  ARG A 791      60.598   6.137 113.042  1.00  0.00           N  
ATOM   1356  CZ  ARG A 791      61.649   6.041 113.857  1.00  0.00           C  
ATOM   1357  NH1 ARG A 791      62.266   7.127 114.304  1.00  0.00           N  
ATOM   1358  NH2 ARG A 791      62.101   4.850 114.216  1.00  0.00           N  
ATOM   1359  N   ARG A 792      61.035  12.019 109.769  1.00  0.00           N  
ATOM   1360  CA  ARG A 792      61.761  13.279 109.700  1.00  0.00           C  
ATOM   1361  C   ARG A 792      61.020  14.333 110.524  1.00  0.00           C  
ATOM   1362  O   ARG A 792      61.616  15.020 111.362  1.00  0.00           O  
ATOM   1363  CB  ARG A 792      61.922  13.757 108.243  1.00  0.00           C  
ATOM   1364  CG  ARG A 792      62.787  15.017 108.145  1.00  0.00           C  
ATOM   1365  CD  ARG A 792      62.871  15.634 106.746  1.00  0.00           C  
ATOM   1366  NE  ARG A 792      63.577  14.778 105.793  1.00  0.00           N  
ATOM   1367  CZ  ARG A 792      62.977  13.929 104.968  1.00  0.00           C  
ATOM   1368  NH1 ARG A 792      61.657  13.826 104.973  1.00  0.00           N  
ATOM   1369  NH2 ARG A 792      63.694  13.168 104.152  1.00  0.00           N  
ATOM   1370  N   MET A 793      59.714  14.438 110.301  1.00  0.00           N  
ATOM   1371  CA  MET A 793      58.919  15.418 111.020  1.00  0.00           C  
ATOM   1372  C   MET A 793      58.845  15.152 112.525  1.00  0.00           C  
ATOM   1373  O   MET A 793      59.065  16.073 113.329  1.00  0.00           O  
ATOM   1374  CB  MET A 793      57.518  15.512 110.411  1.00  0.00           C  
ATOM   1375  CG  MET A 793      57.532  15.938 108.936  1.00  0.00           C  
ATOM   1376  SD  MET A 793      59.021  16.908 108.414  1.00  0.00           S  
ATOM   1377  CE  MET A 793      58.672  18.531 109.089  1.00  0.00           C  
ATOM   1378  N   LEU A 794      58.555  13.909 112.912  1.00  0.00           N  
ATOM   1379  CA  LEU A 794      58.480  13.571 114.331  1.00  0.00           C  
ATOM   1380  C   LEU A 794      59.785  13.975 115.017  1.00  0.00           C  
ATOM   1381  O   LEU A 794      59.778  14.508 116.128  1.00  0.00           O  
ATOM   1382  CB  LEU A 794      58.258  12.069 114.525  1.00  0.00           C  
ATOM   1383  CG  LEU A 794      57.875  11.614 115.941  1.00  0.00           C  
ATOM   1384  CD1 LEU A 794      56.419  11.971 116.215  1.00  0.00           C  
ATOM   1385  CD2 LEU A 794      58.063  10.111 116.079  1.00  0.00           C  
ATOM   1386  N   SER A 795      60.905  13.728 114.346  1.00  0.00           N  
ATOM   1387  CA  SER A 795      62.206  14.068 114.904  1.00  0.00           C  
ATOM   1388  C   SER A 795      62.346  15.567 115.134  1.00  0.00           C  
ATOM   1389  O   SER A 795      62.906  16.004 116.144  1.00  0.00           O  
ATOM   1390  CB  SER A 795      63.315  13.564 113.982  1.00  0.00           C  
ATOM   1391  OG  SER A 795      63.326  12.148 113.979  1.00  0.00           O  
ATOM   1392  N   ILE A 796      61.839  16.345 114.186  1.00  0.00           N  
ATOM   1393  CA  ILE A 796      61.869  17.801 114.282  1.00  0.00           C  
ATOM   1394  C   ILE A 796      61.084  18.202 115.534  1.00  0.00           C  
ATOM   1395  O   ILE A 796      61.520  19.065 116.306  1.00  0.00           O  
ATOM   1396  CB  ILE A 796      61.239  18.446 113.013  1.00  0.00           C  
ATOM   1397  CG1 ILE A 796      62.195  18.268 111.827  1.00  0.00           C  
ATOM   1398  CG2 ILE A 796      60.917  19.915 113.258  1.00  0.00           C  
ATOM   1399  CD1 ILE A 796      61.672  18.790 110.516  1.00  0.00           C  
ATOM   1400  N   TYR A 797      59.933  17.557 115.730  1.00  0.00           N  
ATOM   1401  CA  TYR A 797      59.095  17.819 116.895  1.00  0.00           C  
ATOM   1402  C   TYR A 797      59.922  17.489 118.128  1.00  0.00           C  
ATOM   1403  O   TYR A 797      60.130  18.334 119.008  1.00  0.00           O  
ATOM   1404  CB  TYR A 797      57.837  16.938 116.860  1.00  0.00           C  
ATOM   1405  CG  TYR A 797      56.780  17.384 115.855  1.00  0.00           C  
ATOM   1406  CD1 TYR A 797      55.807  16.496 115.399  1.00  0.00           C  
ATOM   1407  CD2 TYR A 797      56.742  18.697 115.383  1.00  0.00           C  
ATOM   1408  CE1 TYR A 797      54.823  16.902 114.501  1.00  0.00           C  
ATOM   1409  CE2 TYR A 797      55.764  19.112 114.486  1.00  0.00           C  
ATOM   1410  CZ  TYR A 797      54.807  18.212 114.050  1.00  0.00           C  
ATOM   1411  OH  TYR A 797      53.822  18.619 113.177  1.00  0.00           O  
ATOM   1412  N   ALA A 798      60.402  16.252 118.170  1.00  0.00           N  
ATOM   1413  CA  ALA A 798      61.223  15.784 119.275  1.00  0.00           C  
ATOM   1414  C   ALA A 798      62.373  16.748 119.550  1.00  0.00           C  
ATOM   1415  O   ALA A 798      62.707  17.022 120.705  1.00  0.00           O  
ATOM   1416  CB  ALA A 798      61.769  14.410 118.961  1.00  0.00           C  
ATOM   1417  N   ARG A 799      62.984  17.255 118.487  1.00  0.00           N  
ATOM   1418  CA  ARG A 799      64.086  18.184 118.650  1.00  0.00           C  
ATOM   1419  C   ARG A 799      63.551  19.441 119.330  1.00  0.00           C  
ATOM   1420  O   ARG A 799      64.153  19.956 120.274  1.00  0.00           O  
ATOM   1421  CB  ARG A 799      64.712  18.520 117.286  1.00  0.00           C  
ATOM   1422  CG  ARG A 799      65.910  19.457 117.371  1.00  0.00           C  
ATOM   1423  CD  ARG A 799      66.590  19.661 116.028  1.00  0.00           C  
ATOM   1424  NE  ARG A 799      67.627  20.686 116.124  1.00  0.00           N  
ATOM   1425  CZ  ARG A 799      68.140  21.344 115.089  1.00  0.00           C  
ATOM   1426  NH1 ARG A 799      67.719  21.090 113.854  1.00  0.00           N  
ATOM   1427  NH2 ARG A 799      69.058  22.280 115.295  1.00  0.00           N  
ATOM   1428  N   LEU A 800      62.406  19.920 118.854  1.00  0.00           N  
ATOM   1429  CA  LEU A 800      61.784  21.107 119.423  1.00  0.00           C  
ATOM   1430  C   LEU A 800      61.594  20.912 120.933  1.00  0.00           C  
ATOM   1431  O   LEU A 800      62.004  21.745 121.746  1.00  0.00           O  
ATOM   1432  CB  LEU A 800      60.425  21.359 118.760  1.00  0.00           C  
ATOM   1433  CG  LEU A 800      59.623  22.524 119.347  1.00  0.00           C  
ATOM   1434  CD1 LEU A 800      60.201  23.820 118.811  1.00  0.00           C  
ATOM   1435  CD2 LEU A 800      58.152  22.413 118.990  1.00  0.00           C  
ATOM   1436  N   ALA A 801      60.971  19.799 121.299  1.00  0.00           N  
ATOM   1437  CA  ALA A 801      60.733  19.498 122.703  1.00  0.00           C  
ATOM   1438  C   ALA A 801      62.037  19.495 123.524  1.00  0.00           C  
ATOM   1439  O   ALA A 801      62.178  20.255 124.489  1.00  0.00           O  
ATOM   1440  CB  ALA A 801      60.030  18.155 122.828  1.00  0.00           C  
ATOM   1441  N   ARG A 802      62.987  18.648 123.127  1.00  0.00           N  
ATOM   1442  CA  ARG A 802      64.270  18.533 123.816  1.00  0.00           C  
ATOM   1443  C   ARG A 802      65.144  19.792 123.813  1.00  0.00           C  
ATOM   1444  O   ARG A 802      65.239  20.490 124.828  1.00  0.00           O  
ATOM   1445  CB  ARG A 802      65.054  17.360 123.228  1.00  0.00           C  
ATOM   1446  CG  ARG A 802      64.437  16.008 123.550  1.00  0.00           C  
ATOM   1447  CD  ARG A 802      64.831  14.961 122.537  1.00  0.00           C  
ATOM   1448  NE  ARG A 802      64.223  13.674 122.863  1.00  0.00           N  
ATOM   1449  CZ  ARG A 802      64.109  12.660 122.010  1.00  0.00           C  
ATOM   1450  NH1 ARG A 802      64.563  12.782 120.770  1.00  0.00           N  
ATOM   1451  NH2 ARG A 802      63.527  11.530 122.392  1.00  0.00           N  
ATOM   1452  N   GLU A 803      65.778  20.078 122.676  1.00  0.00           N  
ATOM   1453  CA  GLU A 803      66.666  21.242 122.538  1.00  0.00           C  
ATOM   1454  C   GLU A 803      66.068  22.620 122.788  1.00  0.00           C  
ATOM   1455  O   GLU A 803      66.807  23.552 123.114  1.00  0.00           O  
ATOM   1456  CB  GLU A 803      67.285  21.282 121.149  1.00  0.00           C  
ATOM   1457  CG  GLU A 803      68.251  20.162 120.856  1.00  0.00           C  
ATOM   1458  CD  GLU A 803      68.657  20.141 119.399  1.00  0.00           C  
ATOM   1459  OE1 GLU A 803      68.880  21.241 118.829  1.00  0.00           O  
ATOM   1460  OE2 GLU A 803      68.764  19.023 118.842  1.00  0.00           O  
ATOM   1461  N   TYR A 807      64.755  22.775 122.613  1.00  0.00           N  
ATOM   1462  CA  TYR A 807      64.140  24.085 122.816  1.00  0.00           C  
ATOM   1463  C   TYR A 807      63.234  24.204 124.038  1.00  0.00           C  
ATOM   1464  O   TYR A 807      63.273  25.210 124.746  1.00  0.00           O  
ATOM   1465  CB  TYR A 807      63.377  24.511 121.554  1.00  0.00           C  
ATOM   1466  CG  TYR A 807      64.278  24.800 120.374  1.00  0.00           C  
ATOM   1467  CD1 TYR A 807      64.790  23.767 119.587  1.00  0.00           C  
ATOM   1468  CD2 TYR A 807      64.656  26.107 120.068  1.00  0.00           C  
ATOM   1469  CE1 TYR A 807      65.668  24.030 118.513  1.00  0.00           C  
ATOM   1470  CE2 TYR A 807      65.532  26.382 119.002  1.00  0.00           C  
ATOM   1471  CZ  TYR A 807      66.031  25.338 118.230  1.00  0.00           C  
ATOM   1472  OH  TYR A 807      66.881  25.612 117.180  1.00  0.00           O  
ATOM   1473  N   ALA A 808      62.425  23.184 124.294  1.00  0.00           N  
ATOM   1474  CA  ALA A 808      61.519  23.220 125.439  1.00  0.00           C  
ATOM   1475  C   ALA A 808      62.121  22.544 126.668  1.00  0.00           C  
ATOM   1476  O   ALA A 808      61.577  22.649 127.769  1.00  0.00           O  
ATOM   1477  CB  ALA A 808      60.197  22.552 125.074  1.00  0.00           C  
ATOM   1478  N   ALA A 809      63.247  21.857 126.470  1.00  0.00           N  
ATOM   1479  CA  ALA A 809      63.912  21.135 127.550  1.00  0.00           C  
ATOM   1480  C   ALA A 809      62.904  20.157 128.145  1.00  0.00           C  
ATOM   1481  O   ALA A 809      62.842  19.959 129.357  1.00  0.00           O  
ATOM   1482  CB  ALA A 809      64.408  22.102 128.616  1.00  0.00           C  
ATOM   1483  N   ILE A1153      62.100  19.569 127.270  1.00  0.00           N  
ATOM   1484  CA  ILE A1153      61.097  18.604 127.675  1.00  0.00           C  
ATOM   1485  C   ILE A1153      61.480  17.258 127.095  1.00  0.00           C  
ATOM   1486  O   ILE A1153      61.445  17.073 125.877  1.00  0.00           O  
ATOM   1487  CB  ILE A1153      59.686  18.937 127.123  1.00  0.00           C  
ATOM   1488  CG1 ILE A1153      59.164  20.239 127.724  1.00  0.00           C  
ATOM   1489  CG2 ILE A1153      58.728  17.784 127.434  1.00  0.00           C  
ATOM   1490  CD1 ILE A1153      57.712  20.548 127.335  1.00  0.00           C  
ATOM   1491  N   PRO A1154      61.878  16.307 127.952  1.00  0.00           N  
ATOM   1492  CA  PRO A1154      62.248  14.982 127.447  1.00  0.00           C  
ATOM   1493  C   PRO A1154      61.004  14.279 126.921  1.00  0.00           C  
ATOM   1494  O   PRO A1154      59.923  14.400 127.502  1.00  0.00           O  
ATOM   1495  CB  PRO A1154      62.857  14.296 128.676  1.00  0.00           C  
ATOM   1496  CG  PRO A1154      62.243  15.022 129.829  1.00  0.00           C  
ATOM   1497  CD  PRO A1154      62.253  16.452 129.367  1.00  0.00           C  
ATOM   1498  N   VAL A1155      61.157  13.557 125.816  1.00  0.00           N  
ATOM   1499  CA  VAL A1155      60.037  12.849 125.204  1.00  0.00           C  
ATOM   1500  C   VAL A1155      60.428  11.418 124.823  1.00  0.00           C  
ATOM   1501  O   VAL A1155      61.595  11.027 124.946  1.00  0.00           O  
ATOM   1502  CB  VAL A1155      59.542  13.584 123.919  1.00  0.00           C  
ATOM   1503  CG1 VAL A1155      58.958  14.948 124.274  1.00  0.00           C  
ATOM   1504  CG2 VAL A1155      60.706  13.752 122.934  1.00  0.00           C  
ATOM   1505  N   ILE A1156      59.441  10.653 124.358  1.00  0.00           N  
ATOM   1506  CA  ILE A1156      59.634   9.266 123.929  1.00  0.00           C  
ATOM   1507  C   ILE A1156      59.057   9.098 122.522  1.00  0.00           C  
ATOM   1508  O   ILE A1156      57.843   9.232 122.321  1.00  0.00           O  
ATOM   1509  CB  ILE A1156      58.903   8.264 124.865  1.00  0.00           C  
ATOM   1510  CG1 ILE A1156      59.580   8.224 126.234  1.00  0.00           C  
ATOM   1511  CG2 ILE A1156      58.878   6.879 124.238  1.00  0.00           C  
ATOM   1512  CD1 ILE A1156      58.893   7.285 127.210  1.00  0.00           C  
ATOM   1513  N   GLU A1157      59.921   8.809 121.551  1.00  0.00           N  
ATOM   1514  CA  GLU A1157      59.471   8.614 120.171  1.00  0.00           C  
ATOM   1515  C   GLU A1157      59.049   7.160 119.984  1.00  0.00           C  
ATOM   1516  O   GLU A1157      59.844   6.251 120.227  1.00  0.00           O  
ATOM   1517  CB  GLU A1157      60.595   8.924 119.175  1.00  0.00           C  
ATOM   1518  CG  GLU A1157      61.270  10.277 119.328  1.00  0.00           C  
ATOM   1519  CD  GLU A1157      62.425  10.437 118.349  1.00  0.00           C  
ATOM   1520  OE1 GLU A1157      63.238  11.372 118.515  1.00  0.00           O  
ATOM   1521  OE2 GLU A1157      62.519   9.621 117.405  1.00  0.00           O  
ATOM   1522  N   GLY A1158      57.812   6.934 119.550  1.00  0.00           N  
ATOM   1523  CA  GLY A1158      57.364   5.567 119.348  1.00  0.00           C  
ATOM   1524  C   GLY A1158      56.128   5.492 118.485  1.00  0.00           C  
ATOM   1525  O   GLY A1158      55.744   6.484 117.865  1.00  0.00           O  
ATOM   1526  N   LEU A1159      55.507   4.315 118.430  1.00  0.00           N  
ATOM   1527  CA  LEU A1159      54.291   4.127 117.637  1.00  0.00           C  
ATOM   1528  C   LEU A1159      53.066   4.069 118.521  1.00  0.00           C  
ATOM   1529  O   LEU A1159      53.109   3.529 119.623  1.00  0.00           O  
ATOM   1530  CB  LEU A1159      54.323   2.816 116.840  1.00  0.00           C  
ATOM   1531  CG  LEU A1159      54.782   2.769 115.384  1.00  0.00           C  
ATOM   1532  CD1 LEU A1159      54.284   4.000 114.663  1.00  0.00           C  
ATOM   1533  CD2 LEU A1159      56.286   2.701 115.309  1.00  0.00           C  
ATOM   1534  N   LYS A1160      51.970   4.630 118.035  1.00  0.00           N  
ATOM   1535  CA  LYS A1160      50.725   4.563 118.775  1.00  0.00           C  
ATOM   1536  C   LYS A1160      50.195   3.171 118.433  1.00  0.00           C  
ATOM   1537  O   LYS A1160      50.451   2.657 117.340  1.00  0.00           O  
ATOM   1538  CB  LYS A1160      49.748   5.637 118.280  1.00  0.00           C  
ATOM   1539  CG  LYS A1160      50.088   7.055 118.723  1.00  0.00           C  
ATOM   1540  CD  LYS A1160      49.715   7.276 120.185  1.00  0.00           C  
ATOM   1541  CE  LYS A1160      50.014   8.696 120.635  1.00  0.00           C  
ATOM   1542  NZ  LYS A1160      49.459   8.945 121.991  1.00  0.00           N  
ATOM   1543  N   THR A1161      49.485   2.540 119.356  1.00  0.00           N  
ATOM   1544  CA  THR A1161      48.941   1.223 119.062  1.00  0.00           C  
ATOM   1545  C   THR A1161      47.796   1.391 118.057  1.00  0.00           C  
ATOM   1546  O   THR A1161      47.393   2.514 117.743  1.00  0.00           O  
ATOM   1547  CB  THR A1161      48.432   0.542 120.337  1.00  0.00           C  
ATOM   1548  OG1 THR A1161      47.276   1.228 120.832  1.00  0.00           O  
ATOM   1549  CG2 THR A1161      49.518   0.567 121.399  1.00  0.00           C  
ATOM   1550  N   GLU A1162      47.275   0.281 117.548  1.00  0.00           N  
ATOM   1551  CA  GLU A1162      46.196   0.333 116.569  1.00  0.00           C  
ATOM   1552  C   GLU A1162      44.975   1.082 117.118  1.00  0.00           C  
ATOM   1553  O   GLU A1162      44.325   1.855 116.410  1.00  0.00           O  
ATOM   1554  CB  GLU A1162      45.810  -1.092 116.161  1.00  0.00           C  
ATOM   1555  CG  GLU A1162      45.066  -1.177 114.841  1.00  0.00           C  
ATOM   1556  CD  GLU A1162      45.906  -0.719 113.663  1.00  0.00           C  
ATOM   1557  OE1 GLU A1162      45.325  -0.499 112.579  1.00  0.00           O  
ATOM   1558  OE2 GLU A1162      47.142  -0.587 113.813  1.00  0.00           O  
ATOM   1559  N   LYS A1416      44.673   0.849 118.387  1.00  0.00           N  
ATOM   1560  CA  LYS A1416      43.544   1.495 119.043  1.00  0.00           C  
ATOM   1561  C   LYS A1416      43.766   2.993 119.243  1.00  0.00           C  
ATOM   1562  O   LYS A1416      42.812   3.762 119.325  1.00  0.00           O  
ATOM   1563  CB  LYS A1416      43.297   0.833 120.403  1.00  0.00           C  
ATOM   1564  CG  LYS A1416      42.576   1.714 121.414  1.00  0.00           C  
ATOM   1565  CD  LYS A1416      42.297   0.969 122.707  1.00  0.00           C  
ATOM   1566  CE  LYS A1416      41.683   1.889 123.748  1.00  0.00           C  
ATOM   1567  NZ  LYS A1416      42.635   2.943 124.200  1.00  0.00           N  
ATOM   1568  N   GLU A1418      45.028   3.404 119.307  1.00  0.00           N  
ATOM   1569  CA  GLU A1418      45.354   4.800 119.542  1.00  0.00           C  
ATOM   1570  C   GLU A1418      45.876   5.586 118.349  1.00  0.00           C  
ATOM   1571  O   GLU A1418      46.392   6.686 118.531  1.00  0.00           O  
ATOM   1572  CB  GLU A1418      46.377   4.901 120.677  1.00  0.00           C  
ATOM   1573  CG  GLU A1418      45.858   4.502 122.048  1.00  0.00           C  
ATOM   1574  CD  GLU A1418      44.852   5.493 122.610  1.00  0.00           C  
ATOM   1575  OE1 GLU A1418      43.668   5.116 122.761  1.00  0.00           O  
ATOM   1576  OE2 GLU A1418      45.244   6.646 122.902  1.00  0.00           O  
ATOM   1577  N   LYS A1437      45.755   5.057 117.135  1.00  0.00           N  
ATOM   1578  CA  LYS A1437      46.263   5.799 115.980  1.00  0.00           C  
ATOM   1579  C   LYS A1437      45.248   6.752 115.370  1.00  0.00           C  
ATOM   1580  O   LYS A1437      44.054   6.725 115.694  1.00  0.00           O  
ATOM   1581  CB  LYS A1437      46.774   4.858 114.888  1.00  0.00           C  
ATOM   1582  CG  LYS A1437      45.696   4.093 114.139  1.00  0.00           C  
ATOM   1583  CD  LYS A1437      46.328   3.302 113.010  1.00  0.00           C  
ATOM   1584  CE  LYS A1437      45.294   2.589 112.161  1.00  0.00           C  
ATOM   1585  NZ  LYS A1437      45.952   1.777 111.093  1.00  0.00           N  
ATOM   1586  N   PHE A1438      45.749   7.593 114.471  1.00  0.00           N  
ATOM   1587  CA  PHE A1438      44.944   8.592 113.783  1.00  0.00           C  
ATOM   1588  C   PHE A1438      43.989   7.956 112.784  1.00  0.00           C  
ATOM   1589  O   PHE A1438      44.408   7.194 111.912  1.00  0.00           O  
ATOM   1590  CB  PHE A1438      45.863   9.580 113.059  1.00  0.00           C  
ATOM   1591  CG  PHE A1438      45.147  10.764 112.482  1.00  0.00           C  
ATOM   1592  CD1 PHE A1438      44.507  11.676 113.311  1.00  0.00           C  
ATOM   1593  CD2 PHE A1438      45.120  10.975 111.108  1.00  0.00           C  
ATOM   1594  CE1 PHE A1438      43.850  12.784 112.777  1.00  0.00           C  
ATOM   1595  CE2 PHE A1438      44.465  12.080 110.566  1.00  0.00           C  
ATOM   1596  CZ  PHE A1438      43.830  12.987 111.402  1.00  0.00           C  
ATOM   1597  N   ALA A1443      42.706   8.278 112.912  1.00  0.00           N  
ATOM   1598  CA  ALA A1443      41.694   7.742 112.011  1.00  0.00           C  
ATOM   1599  C   ALA A1443      42.037   8.078 110.563  1.00  0.00           C  
ATOM   1600  O   ALA A1443      42.097   9.251 110.184  1.00  0.00           O  
ATOM   1601  CB  ALA A1443      40.349   8.310 112.363  1.00  0.00           C  
ATOM   1602  N   GLY A1444      42.263   7.045 109.759  1.00  0.00           N  
ATOM   1603  CA  GLY A1444      42.601   7.252 108.365  1.00  0.00           C  
ATOM   1604  C   GLY A1444      44.064   6.972 108.060  1.00  0.00           C  
ATOM   1605  O   GLY A1444      44.467   6.892 106.894  1.00  0.00           O  
ATOM   1606  N   ALA A1448      44.867   6.809 109.106  1.00  0.00           N  
ATOM   1607  CA  ALA A1448      46.289   6.554 108.930  1.00  0.00           C  
ATOM   1608  C   ALA A1448      46.646   5.070 108.946  1.00  0.00           C  
ATOM   1609  O   ALA A1448      45.890   4.243 109.451  1.00  0.00           O  
ATOM   1610  CB  ALA A1448      47.075   7.283 110.013  1.00  0.00           C  
ATOM   1611  N   VAL A1456      47.798   4.744 108.367  1.00  0.00           N  
ATOM   1612  CA  VAL A1456      48.294   3.373 108.353  1.00  0.00           C  
ATOM   1613  C   VAL A1456      48.832   3.184 109.772  1.00  0.00           C  
ATOM   1614  O   VAL A1456      48.428   2.269 110.496  1.00  0.00           O  
ATOM   1615  CB  VAL A1456      49.439   3.212 107.330  1.00  0.00           C  
ATOM   1616  CG1 VAL A1456      49.985   1.802 107.365  1.00  0.00           C  
ATOM   1617  CG2 VAL A1456      48.933   3.550 105.941  1.00  0.00           C  
ATOM   1618  N   TYR A1457      49.745   4.070 110.163  1.00  0.00           N  
ATOM   1619  CA  TYR A1457      50.305   4.049 111.505  1.00  0.00           C  
ATOM   1620  C   TYR A1457      50.607   5.484 111.929  1.00  0.00           C  
ATOM   1621  O   TYR A1457      50.918   6.336 111.090  1.00  0.00           O  
ATOM   1622  CB  TYR A1457      51.567   3.166 111.575  1.00  0.00           C  
ATOM   1623  CG  TYR A1457      52.766   3.639 110.780  1.00  0.00           C  
ATOM   1624  CD1 TYR A1457      53.504   4.746 111.187  1.00  0.00           C  
ATOM   1625  CD2 TYR A1457      53.175   2.961 109.629  1.00  0.00           C  
ATOM   1626  CE1 TYR A1457      54.628   5.171 110.468  1.00  0.00           C  
ATOM   1627  CE2 TYR A1457      54.298   3.376 108.902  1.00  0.00           C  
ATOM   1628  CZ  TYR A1457      55.022   4.483 109.327  1.00  0.00           C  
ATOM   1629  OH  TYR A1457      56.132   4.909 108.622  1.00  0.00           O  
ATOM   1630  N   THR A1458      50.491   5.745 113.230  1.00  0.00           N  
ATOM   1631  CA  THR A1458      50.733   7.073 113.792  1.00  0.00           C  
ATOM   1632  C   THR A1458      51.931   7.079 114.731  1.00  0.00           C  
ATOM   1633  O   THR A1458      51.984   6.293 115.680  1.00  0.00           O  
ATOM   1634  CB  THR A1458      49.507   7.571 114.606  1.00  0.00           C  
ATOM   1635  OG1 THR A1458      48.355   7.646 113.755  1.00  0.00           O  
ATOM   1636  CG2 THR A1458      49.788   8.943 115.219  1.00  0.00           C  
ATOM   1637  N   THR A1459      52.891   7.962 114.475  1.00  0.00           N  
ATOM   1638  CA  THR A1459      54.050   8.059 115.352  1.00  0.00           C  
ATOM   1639  C   THR A1459      53.792   9.209 116.322  1.00  0.00           C  
ATOM   1640  O   THR A1459      52.951  10.075 116.066  1.00  0.00           O  
ATOM   1641  CB  THR A1459      55.334   8.349 114.579  1.00  0.00           C  
ATOM   1642  OG1 THR A1459      55.348   9.725 114.171  1.00  0.00           O  
ATOM   1643  CG2 THR A1459      55.426   7.445 113.352  1.00  0.00           C  
ATOM   1644  N   THR A1460      54.523   9.229 117.428  1.00  0.00           N  
ATOM   1645  CA  THR A1460      54.318  10.261 118.428  1.00  0.00           C  
ATOM   1646  C   THR A1460      55.513  10.460 119.353  1.00  0.00           C  
ATOM   1647  O   THR A1460      56.492   9.707 119.320  1.00  0.00           O  
ATOM   1648  CB  THR A1460      53.084   9.908 119.300  1.00  0.00           C  
ATOM   1649  OG1 THR A1460      52.846  10.947 120.260  1.00  0.00           O  
ATOM   1650  CG2 THR A1460      53.316   8.590 120.036  1.00  0.00           C  
ATOM   1651  N   ILE A1461      55.420  11.505 120.165  1.00  0.00           N  
ATOM   1652  CA  ILE A1461      56.430  11.825 121.160  1.00  0.00           C  
ATOM   1653  C   ILE A1461      55.644  12.070 122.435  1.00  0.00           C  
ATOM   1654  O   ILE A1461      54.865  13.026 122.524  1.00  0.00           O  
ATOM   1655  CB  ILE A1461      57.224  13.088 120.797  1.00  0.00           C  
ATOM   1656  CG1 ILE A1461      56.267  14.234 120.413  1.00  0.00           C  
ATOM   1657  CG2 ILE A1461      58.201  12.754 119.700  1.00  0.00           C  
ATOM   1658  CD1 ILE A1461      56.948  15.610 120.242  1.00  0.00           C  
ATOM   1659  N   GLU A1462      55.830  11.190 123.411  1.00  0.00           N  
ATOM   1660  CA  GLU A1462      55.122  11.296 124.678  1.00  0.00           C  
ATOM   1661  C   GLU A1462      56.001  11.926 125.759  1.00  0.00           C  
ATOM   1662  O   GLU A1462      57.191  11.609 125.892  1.00  0.00           O  
ATOM   1663  CB  GLU A1462      54.648   9.906 125.111  1.00  0.00           C  
ATOM   1664  CG  GLU A1462      53.821   9.189 124.039  1.00  0.00           C  
ATOM   1665  CD  GLU A1462      52.452   9.811 123.866  1.00  0.00           C  
ATOM   1666  OE1 GLU A1462      51.934   9.847 122.725  1.00  0.00           O  
ATOM   1667  OE2 GLU A1462      51.889  10.257 124.890  1.00  0.00           O  
ATOM   1668  N   ALA A1463      55.405  12.833 126.524  1.00  0.00           N  
ATOM   1669  CA  ALA A1463      56.112  13.511 127.596  1.00  0.00           C  
ATOM   1670  C   ALA A1463      55.359  13.279 128.901  1.00  0.00           C  
ATOM   1671  O   ALA A1463      54.154  12.993 128.898  1.00  0.00           O  
ATOM   1672  CB  ALA A1463      56.211  14.994 127.299  1.00  0.00           C  
ATOM   1673  N   LEU A1464      56.078  13.404 130.012  1.00  0.00           N  
ATOM   1674  CA  LEU A1464      55.497  13.193 131.327  1.00  0.00           C  
ATOM   1675  C   LEU A1464      55.446  14.509 132.084  1.00  0.00           C  
ATOM   1676  O   LEU A1464      56.469  15.170 132.279  1.00  0.00           O  
ATOM   1677  CB  LEU A1464      56.330  12.176 132.107  1.00  0.00           C  
ATOM   1678  CG  LEU A1464      55.715  11.621 133.391  1.00  0.00           C  
ATOM   1679  CD1 LEU A1464      54.500  10.754 133.051  1.00  0.00           C  
ATOM   1680  CD2 LEU A1464      56.757  10.801 134.131  1.00  0.00           C  
ATOM   1681  N   MET A1465      54.247  14.887 132.511  1.00  0.00           N  
ATOM   1682  CA  MET A1465      54.071  16.131 133.245  1.00  0.00           C  
ATOM   1683  C   MET A1465      54.395  15.930 134.730  1.00  0.00           C  
ATOM   1684  O   MET A1465      54.447  14.795 135.212  1.00  0.00           O  
ATOM   1685  CB  MET A1465      52.631  16.635 133.069  1.00  0.00           C  
ATOM   1686  CG  MET A1465      52.208  16.867 131.606  1.00  0.00           C  
ATOM   1687  SD  MET A1465      53.330  17.989 130.717  1.00  0.00           S  
ATOM   1688  CE  MET A1465      54.377  16.788 129.847  1.00  0.00           C  
ATOM   1689  N   LYS A1475      54.609  17.034 135.446  1.00  0.00           N  
ATOM   1690  CA  LYS A1475      54.936  16.995 136.873  1.00  0.00           C  
ATOM   1691  C   LYS A1475      53.873  16.374 137.780  1.00  0.00           C  
ATOM   1692  O   LYS A1475      54.094  16.248 138.985  1.00  0.00           O  
ATOM   1693  CB  LYS A1475      55.254  18.399 137.391  1.00  0.00           C  
ATOM   1694  CG  LYS A1475      56.713  18.822 137.247  1.00  0.00           C  
ATOM   1695  CD  LYS A1475      56.944  20.148 137.955  1.00  0.00           C  
ATOM   1696  CE  LYS A1475      58.365  20.651 137.805  1.00  0.00           C  
ATOM   1697  NZ  LYS A1475      58.518  21.955 138.526  1.00  0.00           N  
ATOM   1698  N   ASP A1689      52.726  16.002 137.219  1.00  0.00           N  
ATOM   1699  CA  ASP A1689      51.668  15.381 138.015  1.00  0.00           C  
ATOM   1700  C   ASP A1689      51.586  13.887 137.698  1.00  0.00           C  
ATOM   1701  O   ASP A1689      50.611  13.206 138.046  1.00  0.00           O  
ATOM   1702  CB  ASP A1689      50.313  16.038 137.738  1.00  0.00           C  
ATOM   1703  CG  ASP A1689      49.865  15.893 136.283  1.00  0.00           C  
ATOM   1704  OD1 ASP A1689      48.666  16.149 136.023  1.00  0.00           O  
ATOM   1705  OD2 ASP A1689      50.699  15.537 135.411  1.00  0.00           O  
ATOM   1706  N   GLY A1690      52.614  13.390 137.014  1.00  0.00           N  
ATOM   1707  CA  GLY A1690      52.664  11.983 136.663  1.00  0.00           C  
ATOM   1708  C   GLY A1690      51.820  11.538 135.486  1.00  0.00           C  
ATOM   1709  O   GLY A1690      51.788  10.346 135.176  1.00  0.00           O  
ATOM   1710  N   LYS A1692      51.135  12.476 134.835  1.00  0.00           N  
ATOM   1711  CA  LYS A1692      50.291  12.161 133.678  1.00  0.00           C  
ATOM   1712  C   LYS A1692      51.032  12.367 132.349  1.00  0.00           C  
ATOM   1713  O   LYS A1692      51.879  13.260 132.234  1.00  0.00           O  
ATOM   1714  CB  LYS A1692      49.038  13.032 133.694  1.00  0.00           C  
ATOM   1715  CG  LYS A1692      48.001  12.648 134.731  1.00  0.00           C  
ATOM   1716  CD  LYS A1692      46.739  13.472 134.505  1.00  0.00           C  
ATOM   1717  CE  LYS A1692      45.533  12.919 135.249  1.00  0.00           C  
ATOM   1718  NZ  LYS A1692      44.285  13.680 134.911  1.00  0.00           N  
ATOM   1719  N   ALA A1693      50.715  11.538 131.354  1.00  0.00           N  
ATOM   1720  CA  ALA A1693      51.355  11.635 130.036  1.00  0.00           C  
ATOM   1721  C   ALA A1693      50.679  12.691 129.156  1.00  0.00           C  
ATOM   1722  O   ALA A1693      49.513  13.050 129.370  1.00  0.00           O  
ATOM   1723  CB  ALA A1693      51.337  10.272 129.330  1.00  0.00           C  
ATOM   1724  N   LEU A1700      51.422  13.188 128.170  1.00  0.00           N  
ATOM   1725  CA  LEU A1700      50.912  14.200 127.251  1.00  0.00           C  
ATOM   1726  C   LEU A1700      51.614  14.105 125.904  1.00  0.00           C  
ATOM   1727  O   LEU A1700      52.840  14.146 125.831  1.00  0.00           O  
ATOM   1728  CB  LEU A1700      51.122  15.601 127.830  1.00  0.00           C  
ATOM   1729  CG  LEU A1700      50.780  16.776 126.912  1.00  0.00           C  
ATOM   1730  CD1 LEU A1700      49.304  16.728 126.555  1.00  0.00           C  
ATOM   1731  CD2 LEU A1700      51.114  18.093 127.605  1.00  0.00           C  
ATOM   1732  N   GLN A1701      50.825  13.971 124.843  1.00  0.00           N  
ATOM   1733  CA  GLN A1701      51.357  13.883 123.487  1.00  0.00           C  
ATOM   1734  C   GLN A1701      51.828  15.253 123.034  1.00  0.00           C  
ATOM   1735  O   GLN A1701      51.038  16.189 122.957  1.00  0.00           O  
ATOM   1736  CB  GLN A1701      50.279  13.384 122.538  1.00  0.00           C  
ATOM   1737  CG  GLN A1701      50.623  13.559 121.070  1.00  0.00           C  
ATOM   1738  CD  GLN A1701      49.539  13.011 120.171  1.00  0.00           C  
ATOM   1739  OE1 GLN A1701      49.426  11.800 119.990  1.00  0.00           O  
ATOM   1740  NE2 GLN A1701      48.715  13.901 119.623  1.00  0.00           N  
ATOM   1741  N   ALA A1702      53.113  15.370 122.723  1.00  0.00           N  
ATOM   1742  CA  ALA A1702      53.668  16.653 122.304  1.00  0.00           C  
ATOM   1743  C   ALA A1702      53.593  16.910 120.799  1.00  0.00           C  
ATOM   1744  O   ALA A1702      53.856  18.029 120.346  1.00  0.00           O  
ATOM   1745  CB  ALA A1702      55.107  16.766 122.779  1.00  0.00           C  
ATOM   1746  N   GLY A1703      53.243  15.876 120.035  1.00  0.00           N  
ATOM   1747  CA  GLY A1703      53.140  16.001 118.589  1.00  0.00           C  
ATOM   1748  C   GLY A1703      53.002  14.651 117.908  1.00  0.00           C  
ATOM   1749  O   GLY A1703      53.378  13.624 118.480  1.00  0.00           O  
ATOM   1750  N   THR A1704      52.450  14.638 116.694  1.00  0.00           N  
ATOM   1751  CA  THR A1704      52.280  13.385 115.942  1.00  0.00           C  
ATOM   1752  C   THR A1704      52.611  13.533 114.471  1.00  0.00           C  
ATOM   1753  O   THR A1704      52.527  14.628 113.901  1.00  0.00           O  
ATOM   1754  CB  THR A1704      50.838  12.833 115.990  1.00  0.00           C  
ATOM   1755  OG1 THR A1704      49.912  13.924 116.019  1.00  0.00           O  
ATOM   1756  CG2 THR A1704      50.638  11.933 117.186  1.00  0.00           C  
ATOM   1757  N   SER A1705      52.972  12.402 113.870  1.00  0.00           N  
ATOM   1758  CA  SER A1705      53.312  12.313 112.458  1.00  0.00           C  
ATOM   1759  C   SER A1705      52.691  10.989 112.014  1.00  0.00           C  
ATOM   1760  O   SER A1705      52.965   9.945 112.601  1.00  0.00           O  
ATOM   1761  CB  SER A1705      54.832  12.294 112.281  1.00  0.00           C  
ATOM   1762  OG  SER A1705      55.193  12.577 110.946  1.00  0.00           O  
ATOM   1763  N   HIS A1706      51.836  11.039 110.998  1.00  0.00           N  
ATOM   1764  CA  HIS A1706      51.160   9.838 110.527  1.00  0.00           C  
ATOM   1765  C   HIS A1706      51.567   9.420 109.121  1.00  0.00           C  
ATOM   1766  O   HIS A1706      51.907  10.257 108.276  1.00  0.00           O  
ATOM   1767  CB  HIS A1706      49.646  10.051 110.507  1.00  0.00           C  
ATOM   1768  CG  HIS A1706      49.126  10.892 111.631  1.00  0.00           C  
ATOM   1769  ND1 HIS A1706      49.009  10.428 112.926  1.00  0.00           N  
ATOM   1770  CD2 HIS A1706      48.675  12.170 111.648  1.00  0.00           C  
ATOM   1771  CE1 HIS A1706      48.507  11.384 113.688  1.00  0.00           C  
ATOM   1772  NE2 HIS A1706      48.296  12.451 112.937  1.00  0.00           N  
ATOM   1773  N   TYR A1707      51.542   8.111 108.885  1.00  0.00           N  
ATOM   1774  CA  TYR A1707      51.811   7.571 107.559  1.00  0.00           C  
ATOM   1775  C   TYR A1707      50.411   7.205 107.088  1.00  0.00           C  
ATOM   1776  O   TYR A1707      49.784   6.286 107.629  1.00  0.00           O  
ATOM   1777  CB  TYR A1707      52.675   6.311 107.598  1.00  0.00           C  
ATOM   1778  CG  TYR A1707      52.712   5.615 106.250  1.00  0.00           C  
ATOM   1779  CD1 TYR A1707      53.020   6.329 105.083  1.00  0.00           C  
ATOM   1780  CD2 TYR A1707      52.390   4.260 106.128  1.00  0.00           C  
ATOM   1781  CE1 TYR A1707      52.999   5.713 103.829  1.00  0.00           C  
ATOM   1782  CE2 TYR A1707      52.365   3.636 104.882  1.00  0.00           C  
ATOM   1783  CZ  TYR A1707      52.667   4.367 103.738  1.00  0.00           C  
ATOM   1784  OH  TYR A1707      52.601   3.756 102.504  1.00  0.00           O  
ATOM   1785  N   LEU A1708      49.915   7.937 106.098  1.00  0.00           N  
ATOM   1786  CA  LEU A1708      48.570   7.708 105.598  1.00  0.00           C  
ATOM   1787  C   LEU A1708      48.565   6.738 104.433  1.00  0.00           C  
ATOM   1788  O   LEU A1708      47.500   6.379 103.924  1.00  0.00           O  
ATOM   1789  CB  LEU A1708      47.953   9.045 105.184  1.00  0.00           C  
ATOM   1790  CG  LEU A1708      48.117  10.148 106.247  1.00  0.00           C  
ATOM   1791  CD1 LEU A1708      47.704  11.503 105.683  1.00  0.00           C  
ATOM   1792  CD2 LEU A1708      47.294   9.799 107.488  1.00  0.00           C  
ATOM   1793  N   GLY A1709      49.757   6.301 104.027  1.00  0.00           N  
ATOM   1794  CA  GLY A1709      49.860   5.381 102.908  1.00  0.00           C  
ATOM   1795  C   GLY A1709      49.170   6.000 101.713  1.00  0.00           C  
ATOM   1796  O   GLY A1709      49.531   7.106 101.280  1.00  0.00           O  
ATOM   1797  N   GLU A1710      48.172   5.303 101.176  1.00  0.00           N  
ATOM   1798  CA  GLU A1710      47.440   5.843 100.045  1.00  0.00           C  
ATOM   1799  C   GLU A1710      45.939   5.818 100.291  1.00  0.00           C  
ATOM   1800  O   GLU A1710      45.141   5.878  99.355  1.00  0.00           O  
ATOM   1801  CB  GLU A1710      47.815   5.106  98.750  1.00  0.00           C  
ATOM   1802  CG  GLU A1710      47.545   3.616  98.720  1.00  0.00           C  
ATOM   1803  CD  GLU A1710      48.222   2.926  97.535  1.00  0.00           C  
ATOM   1804  OE1 GLU A1710      47.753   1.833  97.150  1.00  0.00           O  
ATOM   1805  OE2 GLU A1710      49.222   3.466  97.001  1.00  0.00           O  
ATOM   1806  N   ASN A1711      45.569   5.762 101.569  1.00  0.00           N  
ATOM   1807  CA  ASN A1711      44.167   5.748 101.959  1.00  0.00           C  
ATOM   1808  C   ASN A1711      43.460   6.993 101.442  1.00  0.00           C  
ATOM   1809  O   ASN A1711      42.428   6.889 100.779  1.00  0.00           O  
ATOM   1810  CB  ASN A1711      44.022   5.683 103.480  1.00  0.00           C  
ATOM   1811  CG  ASN A1711      44.659   4.448 104.072  1.00  0.00           C  
ATOM   1812  OD1 ASN A1711      44.873   3.456 103.375  1.00  0.00           O  
ATOM   1813  ND2 ASN A1711      44.956   4.493 105.368  1.00  0.00           N  
ATOM   1814  N   PHE A1712      44.009   8.169 101.741  1.00  0.00           N  
ATOM   1815  CA  PHE A1712      43.398   9.414 101.280  1.00  0.00           C  
ATOM   1816  C   PHE A1712      43.509   9.560  99.764  1.00  0.00           C  
ATOM   1817  O   PHE A1712      42.574  10.038  99.104  1.00  0.00           O  
ATOM   1818  CB  PHE A1712      44.032  10.636 101.974  1.00  0.00           C  
ATOM   1819  CG  PHE A1712      43.569  10.832 103.395  1.00  0.00           C  
ATOM   1820  CD1 PHE A1712      44.195  10.165 104.449  1.00  0.00           C  
ATOM   1821  CD2 PHE A1712      42.464  11.631 103.672  1.00  0.00           C  
ATOM   1822  CE1 PHE A1712      43.722  10.288 105.755  1.00  0.00           C  
ATOM   1823  CE2 PHE A1712      41.981  11.761 104.971  1.00  0.00           C  
ATOM   1824  CZ  PHE A1712      42.612  11.086 106.017  1.00  0.00           C  
ATOM   1825  N   ALA A1726      44.646   9.134  99.214  1.00  0.00           N  
ATOM   1826  CA  ALA A1726      44.876   9.228  97.775  1.00  0.00           C  
ATOM   1827  C   ALA A1726      43.782   8.482  97.016  1.00  0.00           C  
ATOM   1828  O   ALA A1726      43.190   9.023  96.080  1.00  0.00           O  
ATOM   1829  CB  ALA A1726      46.266   8.669  97.406  1.00  0.00           C  
ATOM   1830  N   ARG A1727      43.492   7.251  97.427  1.00  0.00           N  
ATOM   1831  CA  ARG A1727      42.466   6.499  96.728  1.00  0.00           C  
ATOM   1832  C   ARG A1727      41.079   7.070  97.017  1.00  0.00           C  
ATOM   1833  O   ARG A1727      40.207   7.061  96.151  1.00  0.00           O  
ATOM   1834  CB  ARG A1727      42.554   5.001  97.078  1.00  0.00           C  
ATOM   1835  CG  ARG A1727      42.223   4.622  98.513  1.00  0.00           C  
ATOM   1836  CD  ARG A1727      42.896   3.298  98.946  1.00  0.00           C  
ATOM   1837  NE  ARG A1727      42.896   2.254  97.917  1.00  0.00           N  
ATOM   1838  CZ  ARG A1727      43.839   2.109  96.986  1.00  0.00           C  
ATOM   1839  NH1 ARG A1727      44.873   2.937  96.941  1.00  0.00           N  
ATOM   1840  NH2 ARG A1727      43.752   1.132  96.097  1.00  0.00           N  
ATOM   1841  N   ALA A1728      40.891   7.610  98.216  1.00  0.00           N  
ATOM   1842  CA  ALA A1728      39.603   8.175  98.611  1.00  0.00           C  
ATOM   1843  C   ALA A1728      39.256   9.473  97.885  1.00  0.00           C  
ATOM   1844  O   ALA A1728      38.079   9.792  97.701  1.00  0.00           O  
ATOM   1845  CB  ALA A1728      39.586   8.404 100.111  1.00  0.00           C  
ATOM   1846  N   PHE A1729      40.278  10.225  97.487  1.00  0.00           N  
ATOM   1847  CA  PHE A1729      40.074  11.496  96.790  1.00  0.00           C  
ATOM   1848  C   PHE A1729      40.628  11.465  95.371  1.00  0.00           C  
ATOM   1849  O   PHE A1729      40.783  12.504  94.723  1.00  0.00           O  
ATOM   1850  CB  PHE A1729      40.713  12.642  97.585  1.00  0.00           C  
ATOM   1851  CG  PHE A1729      39.854  13.139  98.707  1.00  0.00           C  
ATOM   1852  CD1 PHE A1729      39.050  14.263  98.541  1.00  0.00           C  
ATOM   1853  CD2 PHE A1729      39.792  12.443  99.911  1.00  0.00           C  
ATOM   1854  CE1 PHE A1729      38.192  14.689  99.560  1.00  0.00           C  
ATOM   1855  CE2 PHE A1729      38.937  12.857 100.936  1.00  0.00           C  
ATOM   1856  CZ  PHE A1729      38.134  13.983 100.760  1.00  0.00           C  
ATOM   1857  N   ASP A1730      40.913  10.256  94.899  1.00  0.00           N  
ATOM   1858  CA  ASP A1730      41.450  10.042  93.565  1.00  0.00           C  
ATOM   1859  C   ASP A1730      42.657  10.936  93.305  1.00  0.00           C  
ATOM   1860  O   ASP A1730      42.617  11.823  92.454  1.00  0.00           O  
ATOM   1861  CB  ASP A1730      40.371  10.300  92.514  1.00  0.00           C  
ATOM   1862  CG  ASP A1730      40.708   9.679  91.174  1.00  0.00           C  
ATOM   1863  OD1 ASP A1730      40.731  10.409  90.157  1.00  0.00           O  
ATOM   1864  OD2 ASP A1730      40.953   8.454  91.143  1.00  0.00           O  
ATOM   1865  N   ILE A1731      43.725  10.698  94.058  1.00  0.00           N  
ATOM   1866  CA  ILE A1731      44.962  11.456  93.912  1.00  0.00           C  
ATOM   1867  C   ILE A1731      46.014  10.521  93.317  1.00  0.00           C  
ATOM   1868  O   ILE A1731      46.659   9.749  94.031  1.00  0.00           O  
ATOM   1869  CB  ILE A1731      45.473  11.980  95.276  1.00  0.00           C  
ATOM   1870  CG1 ILE A1731      44.319  12.604  96.060  1.00  0.00           C  
ATOM   1871  CG2 ILE A1731      46.560  13.026  95.063  1.00  0.00           C  
ATOM   1872  CD1 ILE A1731      44.723  13.141  97.412  1.00  0.00           C  
ATOM   1873  N   LYS A1732      46.173  10.585  92.002  1.00  0.00           N  
ATOM   1874  CA  LYS A1732      47.137   9.743  91.313  1.00  0.00           C  
ATOM   1875  C   LYS A1732      48.019  10.541  90.364  1.00  0.00           C  
ATOM   1876  O   LYS A1732      47.714  11.684  90.019  1.00  0.00           O  
ATOM   1877  CB  LYS A1732      46.410   8.627  90.555  1.00  0.00           C  
ATOM   1878  CG  LYS A1732      45.014   8.997  90.081  1.00  0.00           C  
ATOM   1879  CD  LYS A1732      44.347   7.847  89.336  1.00  0.00           C  
ATOM   1880  CE  LYS A1732      42.885   8.165  89.017  1.00  0.00           C  
ATOM   1881  NZ  LYS A1732      42.707   9.498  88.357  1.00  0.00           N  
ATOM   1882  N   PHE A1758      49.125   9.932  89.959  1.00  0.00           N  
ATOM   1883  CA  PHE A1758      50.072  10.570  89.053  1.00  0.00           C  
ATOM   1884  C   PHE A1758      50.573   9.546  88.036  1.00  0.00           C  
ATOM   1885  O   PHE A1758      50.503   8.334  88.271  1.00  0.00           O  
ATOM   1886  CB  PHE A1758      51.270  11.114  89.834  1.00  0.00           C  
ATOM   1887  CG  PHE A1758      52.124  10.037  90.443  1.00  0.00           C  
ATOM   1888  CD1 PHE A1758      53.492   9.983  90.185  1.00  0.00           C  
ATOM   1889  CD2 PHE A1758      51.558   9.059  91.265  1.00  0.00           C  
ATOM   1890  CE1 PHE A1758      54.287   8.961  90.734  1.00  0.00           C  
ATOM   1891  CE2 PHE A1758      52.342   8.037  91.816  1.00  0.00           C  
ATOM   1892  CZ  PHE A1758      53.708   7.988  91.552  1.00  0.00           C  
ATOM   1893  N   GLN A1759      51.066  10.037  86.904  1.00  0.00           N  
ATOM   1894  CA  GLN A1759      51.608   9.161  85.877  1.00  0.00           C  
ATOM   1895  C   GLN A1759      53.100   9.090  86.168  1.00  0.00           C  
ATOM   1896  O   GLN A1759      53.826  10.063  85.967  1.00  0.00           O  
ATOM   1897  CB  GLN A1759      51.371   9.745  84.483  1.00  0.00           C  
ATOM   1898  CG  GLN A1759      51.886   8.867  83.358  1.00  0.00           C  
ATOM   1899  CD  GLN A1759      51.685   9.495  81.998  1.00  0.00           C  
ATOM   1900  OE1 GLN A1759      52.213  10.571  81.717  1.00  0.00           O  
ATOM   1901  NE2 GLN A1759      50.917   8.826  81.145  1.00  0.00           N  
ATOM   1902  N   ASP A1760      53.550   7.941  86.658  1.00  0.00           N  
ATOM   1903  CA  ASP A1760      54.953   7.762  87.002  1.00  0.00           C  
ATOM   1904  C   ASP A1760      55.862   7.856  85.778  1.00  0.00           C  
ATOM   1905  O   ASP A1760      55.393   8.037  84.652  1.00  0.00           O  
ATOM   1906  CB  ASP A1760      55.155   6.410  87.691  1.00  0.00           C  
ATOM   1907  CG  ASP A1760      56.452   6.343  88.474  1.00  0.00           C  
ATOM   1908  OD1 ASP A1760      56.973   5.224  88.659  1.00  0.00           O  
ATOM   1909  OD2 ASP A1760      56.944   7.406  88.914  1.00  0.00           O  
ATOM   1910  N   ARG A1764      57.165   7.729  86.016  1.00  0.00           N  
ATOM   1911  CA  ARG A1764      58.173   7.791  84.961  1.00  0.00           C  
ATOM   1912  C   ARG A1764      58.019   6.620  83.998  1.00  0.00           C  
ATOM   1913  O   ARG A1764      58.297   6.744  82.804  1.00  0.00           O  
ATOM   1914  CB  ARG A1764      59.569   7.769  85.584  1.00  0.00           C  
ATOM   1915  CG  ARG A1764      59.770   8.869  86.604  1.00  0.00           C  
ATOM   1916  CD  ARG A1764      61.072   8.734  87.377  1.00  0.00           C  
ATOM   1917  NE  ARG A1764      61.165   9.752  88.422  1.00  0.00           N  
ATOM   1918  CZ  ARG A1764      60.310   9.858  89.437  1.00  0.00           C  
ATOM   1919  NH1 ARG A1764      59.298   9.006  89.551  1.00  0.00           N  
ATOM   1920  NH2 ARG A1764      60.455  10.826  90.333  1.00  0.00           N  
ATOM   1921  N   ASP A1765      57.570   5.485  84.531  1.00  0.00           N  
ATOM   1922  CA  ASP A1765      57.371   4.277  83.739  1.00  0.00           C  
ATOM   1923  C   ASP A1765      56.033   4.322  83.002  1.00  0.00           C  
ATOM   1924  O   ASP A1765      55.477   3.290  82.629  1.00  0.00           O  
ATOM   1925  CB  ASP A1765      57.441   3.042  84.646  1.00  0.00           C  
ATOM   1926  CG  ASP A1765      56.320   2.999  85.672  1.00  0.00           C  
ATOM   1927  OD1 ASP A1765      55.610   4.012  85.815  1.00  0.00           O  
ATOM   1928  OD2 ASP A1765      56.153   1.951  86.338  1.00  0.00           O  
ATOM   1929  N   LEU A1767      55.524   5.535  82.802  1.00  0.00           N  
ATOM   1930  CA  LEU A1767      54.261   5.759  82.103  1.00  0.00           C  
ATOM   1931  C   LEU A1767      53.016   5.192  82.784  1.00  0.00           C  
ATOM   1932  O   LEU A1767      51.897   5.477  82.356  1.00  0.00           O  
ATOM   1933  CB  LEU A1767      54.352   5.214  80.673  1.00  0.00           C  
ATOM   1934  CG  LEU A1767      55.142   6.050  79.662  1.00  0.00           C  
ATOM   1935  CD1 LEU A1767      54.435   7.388  79.450  1.00  0.00           C  
ATOM   1936  CD2 LEU A1767      56.577   6.253  80.149  1.00  0.00           C  
ATOM   1937  N   GLN A1768      53.205   4.403  83.839  1.00  0.00           N  
ATOM   1938  CA  GLN A1768      52.076   3.809  84.555  1.00  0.00           C  
ATOM   1939  C   GLN A1768      51.467   4.787  85.571  1.00  0.00           C  
ATOM   1940  O   GLN A1768      52.186   5.545  86.229  1.00  0.00           O  
ATOM   1941  CB  GLN A1768      52.520   2.530  85.272  1.00  0.00           C  
ATOM   1942  CG  GLN A1768      51.376   1.683  85.800  1.00  0.00           C  
ATOM   1943  CD  GLN A1768      51.852   0.568  86.708  1.00  0.00           C  
ATOM   1944  OE1 GLN A1768      52.794  -0.155  86.383  1.00  0.00           O  
ATOM   1945  NE2 GLN A1768      51.194   0.416  87.852  1.00  0.00           N  
ATOM   1946  N   VAL A1770      50.140   4.762  85.683  1.00  0.00           N  
ATOM   1947  CA  VAL A1770      49.408   5.628  86.608  1.00  0.00           C  
ATOM   1948  C   VAL A1770      49.286   4.959  87.970  1.00  0.00           C  
ATOM   1949  O   VAL A1770      48.803   3.830  88.076  1.00  0.00           O  
ATOM   1950  CB  VAL A1770      47.990   5.927  86.088  1.00  0.00           C  
ATOM   1951  CG1 VAL A1770      47.185   6.672  87.143  1.00  0.00           C  
ATOM   1952  CG2 VAL A1770      48.077   6.743  84.820  1.00  0.00           C  
ATOM   1953  N   LYS A1771      49.707   5.665  89.013  1.00  0.00           N  
ATOM   1954  CA  LYS A1771      49.660   5.110  90.358  1.00  0.00           C  
ATOM   1955  C   LYS A1771      49.170   6.124  91.380  1.00  0.00           C  
ATOM   1956  O   LYS A1771      49.140   7.329  91.120  1.00  0.00           O  
ATOM   1957  CB  LYS A1771      51.056   4.635  90.764  1.00  0.00           C  
ATOM   1958  CG  LYS A1771      51.751   3.769  89.730  1.00  0.00           C  
ATOM   1959  CD  LYS A1771      53.235   3.689  90.019  1.00  0.00           C  
ATOM   1960  CE  LYS A1771      53.951   2.819  89.006  1.00  0.00           C  
ATOM   1961  NZ  LYS A1771      55.413   2.754  89.279  1.00  0.00           N  
ATOM   1962  N   TYR A1772      48.792   5.615  92.549  1.00  0.00           N  
ATOM   1963  CA  TYR A1772      48.326   6.444  93.651  1.00  0.00           C  
ATOM   1964  C   TYR A1772      49.531   6.991  94.400  1.00  0.00           C  
ATOM   1965  O   TYR A1772      50.598   6.374  94.407  1.00  0.00           O  
ATOM   1966  CB  TYR A1772      47.469   5.614  94.606  1.00  0.00           C  
ATOM   1967  CG  TYR A1772      46.020   5.529  94.204  1.00  0.00           C  
ATOM   1968  CD1 TYR A1772      45.399   4.294  94.000  1.00  0.00           C  
ATOM   1969  CD2 TYR A1772      45.258   6.690  94.035  1.00  0.00           C  
ATOM   1970  CE1 TYR A1772      44.049   4.215  93.637  1.00  0.00           C  
ATOM   1971  CE2 TYR A1772      43.909   6.622  93.673  1.00  0.00           C  
ATOM   1972  CZ  TYR A1772      43.314   5.383  93.477  1.00  0.00           C  
ATOM   1973  OH  TYR A1772      41.985   5.315  93.130  1.00  0.00           O  
ATOM   1974  N   VAL A1773      49.370   8.153  95.022  1.00  0.00           N  
ATOM   1975  CA  VAL A1773      50.464   8.741  95.782  1.00  0.00           C  
ATOM   1976  C   VAL A1773      50.364   8.262  97.226  1.00  0.00           C  
ATOM   1977  O   VAL A1773      49.340   7.710  97.645  1.00  0.00           O  
ATOM   1978  CB  VAL A1773      50.407  10.291  95.792  1.00  0.00           C  
ATOM   1979  CG1 VAL A1773      50.482  10.833  94.377  1.00  0.00           C  
ATOM   1980  CG2 VAL A1773      49.127  10.762  96.474  1.00  0.00           C  
ATOM   1981  N   HIS A1774      51.441   8.465  97.974  1.00  0.00           N  
ATOM   1982  CA  HIS A1774      51.480   8.101  99.381  1.00  0.00           C  
ATOM   1983  C   HIS A1774      51.597   9.416 100.153  1.00  0.00           C  
ATOM   1984  O   HIS A1774      52.515  10.219  99.912  1.00  0.00           O  
ATOM   1985  CB  HIS A1774      52.669   7.179  99.644  1.00  0.00           C  
ATOM   1986  CG  HIS A1774      52.507   5.822  99.032  1.00  0.00           C  
ATOM   1987  ND1 HIS A1774      52.050   4.733  99.745  1.00  0.00           N  
ATOM   1988  CD2 HIS A1774      52.651   5.400  97.753  1.00  0.00           C  
ATOM   1989  CE1 HIS A1774      51.917   3.700  98.933  1.00  0.00           C  
ATOM   1990  NE2 HIS A1774      52.274   4.078  97.718  1.00  0.00           N  
ATOM   1991  N   THR A1775      50.657   9.650 101.066  1.00  0.00           N  
ATOM   1992  CA  THR A1775      50.668  10.890 101.824  1.00  0.00           C  
ATOM   1993  C   THR A1775      50.944  10.737 103.317  1.00  0.00           C  
ATOM   1994  O   THR A1775      50.700   9.678 103.909  1.00  0.00           O  
ATOM   1995  CB  THR A1775      49.329  11.648 101.635  1.00  0.00           C  
ATOM   1996  OG1 THR A1775      48.255  10.883 102.203  1.00  0.00           O  
ATOM   1997  CG2 THR A1775      49.051  11.861 100.152  1.00  0.00           C  
ATOM   1998  N   THR A1776      51.482  11.807 103.904  1.00  0.00           N  
ATOM   1999  CA  THR A1776      51.767  11.852 105.334  1.00  0.00           C  
ATOM   2000  C   THR A1776      51.028  13.057 105.914  1.00  0.00           C  
ATOM   2001  O   THR A1776      50.474  13.878 105.176  1.00  0.00           O  
ATOM   2002  CB  THR A1776      53.279  11.996 105.647  1.00  0.00           C  
ATOM   2003  OG1 THR A1776      53.733  13.310 105.294  1.00  0.00           O  
ATOM   2004  CG2 THR A1776      54.078  10.947 104.891  1.00  0.00           C  
ATOM   2005  N   SER A1777      51.034  13.160 107.236  1.00  0.00           N  
ATOM   2006  CA  SER A1777      50.335  14.233 107.928  1.00  0.00           C  
ATOM   2007  C   SER A1777      50.988  14.377 109.302  1.00  0.00           C  
ATOM   2008  O   SER A1777      51.308  13.380 109.952  1.00  0.00           O  
ATOM   2009  CB  SER A1777      48.860  13.843 108.066  1.00  0.00           C  
ATOM   2010  OG  SER A1777      48.109  14.861 108.661  1.00  0.00           O  
ATOM   2011  N   TRP A1778      51.195  15.609 109.745  1.00  0.00           N  
ATOM   2012  CA  TRP A1778      51.828  15.832 111.040  1.00  0.00           C  
ATOM   2013  C   TRP A1778      51.393  17.139 111.697  1.00  0.00           C  
ATOM   2014  O   TRP A1778      51.342  18.189 111.052  1.00  0.00           O  
ATOM   2015  CB  TRP A1778      53.362  15.801 110.894  1.00  0.00           C  
ATOM   2016  CG  TRP A1778      53.872  16.125 109.508  1.00  0.00           C  
ATOM   2017  CD1 TRP A1778      53.866  15.301 108.415  1.00  0.00           C  
ATOM   2018  CD2 TRP A1778      54.446  17.367 109.069  1.00  0.00           C  
ATOM   2019  NE1 TRP A1778      54.399  15.952 107.326  1.00  0.00           N  
ATOM   2020  CE2 TRP A1778      54.761  17.220 107.699  1.00  0.00           C  
ATOM   2021  CE3 TRP A1778      54.725  18.587 109.700  1.00  0.00           C  
ATOM   2022  CZ2 TRP A1778      55.340  18.250 106.951  1.00  0.00           C  
ATOM   2023  CZ3 TRP A1778      55.301  19.608 108.957  1.00  0.00           C  
ATOM   2024  CH2 TRP A1778      55.602  19.431 107.595  1.00  0.00           C  
ATOM   2025  N   GLY A1779      51.086  17.076 112.989  1.00  0.00           N  
ATOM   2026  CA  GLY A1779      50.653  18.278 113.678  1.00  0.00           C  
ATOM   2027  C   GLY A1779      51.227  18.512 115.065  1.00  0.00           C  
ATOM   2028  O   GLY A1779      51.687  17.583 115.733  1.00  0.00           O  
ATOM   2029  N   LEU A1782      51.204  19.776 115.481  1.00  0.00           N  
ATOM   2030  CA  LEU A1782      51.686  20.197 116.793  1.00  0.00           C  
ATOM   2031  C   LEU A1782      50.901  21.462 117.158  1.00  0.00           C  
ATOM   2032  O   LEU A1782      51.090  22.518 116.545  1.00  0.00           O  
ATOM   2033  CB  LEU A1782      53.194  20.474 116.744  1.00  0.00           C  
ATOM   2034  CG  LEU A1782      53.861  20.932 118.049  1.00  0.00           C  
ATOM   2035  CD1 LEU A1782      55.327  20.524 118.023  1.00  0.00           C  
ATOM   2036  CD2 LEU A1782      53.718  22.455 118.239  1.00  0.00           C  
ATOM   2037  N   SER A1783      50.014  21.338 118.148  1.00  0.00           N  
ATOM   2038  CA  SER A1783      49.154  22.442 118.592  1.00  0.00           C  
ATOM   2039  C   SER A1783      49.685  23.198 119.794  1.00  0.00           C  
ATOM   2040  O   SER A1783      50.719  22.838 120.359  1.00  0.00           O  
ATOM   2041  CB  SER A1783      47.776  21.910 118.950  1.00  0.00           C  
ATOM   2042  OG  SER A1783      47.891  21.004 120.028  1.00  0.00           O  
ATOM   2043  N   TRP A1785      48.960  24.240 120.199  1.00  0.00           N  
ATOM   2044  CA  TRP A1785      49.394  25.022 121.348  1.00  0.00           C  
ATOM   2045  C   TRP A1785      49.327  24.202 122.637  1.00  0.00           C  
ATOM   2046  O   TRP A1785      49.513  24.724 123.743  1.00  0.00           O  
ATOM   2047  CB  TRP A1785      48.587  26.319 121.488  1.00  0.00           C  
ATOM   2048  CG  TRP A1785      47.112  26.180 121.763  1.00  0.00           C  
ATOM   2049  CD1 TRP A1785      46.472  25.129 122.362  1.00  0.00           C  
ATOM   2050  CD2 TRP A1785      46.107  27.182 121.534  1.00  0.00           C  
ATOM   2051  NE1 TRP A1785      45.131  25.417 122.527  1.00  0.00           N  
ATOM   2052  CE2 TRP A1785      44.882  26.669 122.029  1.00  0.00           C  
ATOM   2053  CE3 TRP A1785      46.126  28.466 120.967  1.00  0.00           C  
ATOM   2054  CZ2 TRP A1785      43.683  27.394 121.967  1.00  0.00           C  
ATOM   2055  CZ3 TRP A1785      44.935  29.187 120.905  1.00  0.00           C  
ATOM   2056  CH2 TRP A1785      43.729  28.647 121.405  1.00  0.00           C  
ATOM   2057  N   ARG A1786      49.063  22.909 122.487  1.00  0.00           N  
ATOM   2058  CA  ARG A1786      49.014  22.032 123.637  1.00  0.00           C  
ATOM   2059  C   ARG A1786      50.457  21.923 124.107  1.00  0.00           C  
ATOM   2060  O   ARG A1786      50.743  21.597 125.259  1.00  0.00           O  
ATOM   2061  CB  ARG A1786      48.472  20.660 123.232  1.00  0.00           C  
ATOM   2062  CG  ARG A1786      48.274  19.739 124.412  1.00  0.00           C  
ATOM   2063  CD  ARG A1786      47.365  18.586 124.075  1.00  0.00           C  
ATOM   2064  NE  ARG A1786      47.947  17.711 123.072  1.00  0.00           N  
ATOM   2065  CZ  ARG A1786      47.450  16.521 122.760  1.00  0.00           C  
ATOM   2066  NH1 ARG A1786      46.363  16.078 123.381  1.00  0.00           N  
ATOM   2067  NH2 ARG A1786      48.036  15.775 121.832  1.00  0.00           N  
ATOM   2068  N   PHE A1787      51.369  22.209 123.187  1.00  0.00           N  
ATOM   2069  CA  PHE A1787      52.790  22.155 123.489  1.00  0.00           C  
ATOM   2070  C   PHE A1787      53.073  23.178 124.576  1.00  0.00           C  
ATOM   2071  O   PHE A1787      53.987  23.008 125.380  1.00  0.00           O  
ATOM   2072  CB  PHE A1787      53.608  22.489 122.246  1.00  0.00           C  
ATOM   2073  CG  PHE A1787      55.082  22.249 122.403  1.00  0.00           C  
ATOM   2074  CD1 PHE A1787      55.628  20.994 122.130  1.00  0.00           C  
ATOM   2075  CD2 PHE A1787      55.931  23.286 122.796  1.00  0.00           C  
ATOM   2076  CE1 PHE A1787      57.010  20.771 122.235  1.00  0.00           C  
ATOM   2077  CE2 PHE A1787      57.310  23.084 122.907  1.00  0.00           C  
ATOM   2078  CZ  PHE A1787      57.853  21.819 122.625  1.00  0.00           C  
ATOM   2079  N   ILE A1788      52.284  24.248 124.586  1.00  0.00           N  
ATOM   2080  CA  ILE A1788      52.443  25.292 125.590  1.00  0.00           C  
ATOM   2081  C   ILE A1788      52.049  24.691 126.929  1.00  0.00           C  
ATOM   2082  O   ILE A1788      52.750  24.867 127.927  1.00  0.00           O  
ATOM   2083  CB  ILE A1788      51.549  26.521 125.287  1.00  0.00           C  
ATOM   2084  CG1 ILE A1788      52.037  27.209 124.005  1.00  0.00           C  
ATOM   2085  CG2 ILE A1788      51.566  27.486 126.469  1.00  0.00           C  
ATOM   2086  CD1 ILE A1788      51.277  28.457 123.642  1.00  0.00           C  
ATOM   2087  N   GLY A1789      50.927  23.974 126.939  1.00  0.00           N  
ATOM   2088  CA  GLY A1789      50.469  23.331 128.160  1.00  0.00           C  
ATOM   2089  C   GLY A1789      51.533  22.380 128.685  1.00  0.00           C  
ATOM   2090  O   GLY A1789      51.656  22.164 129.894  1.00  0.00           O  
ATOM   2091  N   ALA A1790      52.307  21.808 127.766  1.00  0.00           N  
ATOM   2092  CA  ALA A1790      53.374  20.894 128.133  1.00  0.00           C  
ATOM   2093  C   ALA A1790      54.458  21.675 128.866  1.00  0.00           C  
ATOM   2094  O   ALA A1790      54.918  21.262 129.931  1.00  0.00           O  
ATOM   2095  CB  ALA A1790      53.949  20.235 126.891  1.00  0.00           C  
ATOM   2096  N   ILE A1791      54.852  22.810 128.297  1.00  0.00           N  
ATOM   2097  CA  ILE A1791      55.878  23.657 128.897  1.00  0.00           C  
ATOM   2098  C   ILE A1791      55.470  24.104 130.304  1.00  0.00           C  
ATOM   2099  O   ILE A1791      56.308  24.213 131.195  1.00  0.00           O  
ATOM   2100  CB  ILE A1791      56.155  24.910 128.016  1.00  0.00           C  
ATOM   2101  CG1 ILE A1791      56.679  24.468 126.647  1.00  0.00           C  
ATOM   2102  CG2 ILE A1791      57.162  25.840 128.705  1.00  0.00           C  
ATOM   2103  CD1 ILE A1791      56.890  25.608 125.668  1.00  0.00           C  
ATOM   2104  N   ILE A1792      54.182  24.361 130.502  1.00  0.00           N  
ATOM   2105  CA  ILE A1792      53.681  24.785 131.807  1.00  0.00           C  
ATOM   2106  C   ILE A1792      53.830  23.646 132.821  1.00  0.00           C  
ATOM   2107  O   ILE A1792      54.476  23.805 133.860  1.00  0.00           O  
ATOM   2108  CB  ILE A1792      52.174  25.175 131.743  1.00  0.00           C  
ATOM   2109  CG1 ILE A1792      51.984  26.439 130.912  1.00  0.00           C  
ATOM   2110  CG2 ILE A1792      51.627  25.395 133.143  1.00  0.00           C  
ATOM   2111  CD1 ILE A1792      50.525  26.804 130.691  1.00  0.00           C  
ATOM   2112  N   MET A1793      53.232  22.498 132.503  1.00  0.00           N  
ATOM   2113  CA  MET A1793      53.247  21.337 133.385  1.00  0.00           C  
ATOM   2114  C   MET A1793      54.554  20.563 133.453  1.00  0.00           C  
ATOM   2115  O   MET A1793      54.634  19.534 134.142  1.00  0.00           O  
ATOM   2116  CB  MET A1793      52.116  20.383 133.003  1.00  0.00           C  
ATOM   2117  CG  MET A1793      50.741  20.987 133.192  1.00  0.00           C  
ATOM   2118  SD  MET A1793      49.448  19.799 132.835  1.00  0.00           S  
ATOM   2119  CE  MET A1793      49.565  19.680 131.045  1.00  0.00           C  
ATOM   2120  N   THR A1794      55.579  21.049 132.754  1.00  0.00           N  
ATOM   2121  CA  THR A1794      56.871  20.370 132.768  1.00  0.00           C  
ATOM   2122  C   THR A1794      57.920  21.125 133.582  1.00  0.00           C  
ATOM   2123  O   THR A1794      58.818  20.510 134.154  1.00  0.00           O  
ATOM   2124  CB  THR A1794      57.419  20.136 131.325  1.00  0.00           C  
ATOM   2125  OG1 THR A1794      56.559  19.224 130.622  1.00  0.00           O  
ATOM   2126  CG2 THR A1794      58.839  19.554 131.376  1.00  0.00           C  
ATOM   2127  N   HIS A1795      57.806  22.447 133.653  1.00  0.00           N  
ATOM   2128  CA  HIS A1795      58.791  23.226 134.390  1.00  0.00           C  
ATOM   2129  C   HIS A1795      58.197  24.182 135.427  1.00  0.00           C  
ATOM   2130  O   HIS A1795      58.929  24.792 136.217  1.00  0.00           O  
ATOM   2131  CB  HIS A1795      59.653  24.007 133.400  1.00  0.00           C  
ATOM   2132  CG  HIS A1795      60.306  23.145 132.363  1.00  0.00           C  
ATOM   2133  ND1 HIS A1795      61.175  22.127 132.685  1.00  0.00           N  
ATOM   2134  CD2 HIS A1795      60.223  23.157 131.013  1.00  0.00           C  
ATOM   2135  CE1 HIS A1795      61.602  21.548 131.576  1.00  0.00           C  
ATOM   2136  NE2 HIS A1795      61.039  22.155 130.548  1.00  0.00           N  
ATOM   2137  N   GLY A1796      56.874  24.309 135.431  1.00  0.00           N  
ATOM   2138  CA  GLY A1796      56.231  25.195 136.384  1.00  0.00           C  
ATOM   2139  C   GLY A1796      56.349  24.708 137.817  1.00  0.00           C  
ATOM   2140  O   GLY A1796      56.326  23.500 138.082  1.00  0.00           O  
ATOM   2141  N   ASP A1797      56.478  25.654 138.745  1.00  0.00           N  
ATOM   2142  CA  ASP A1797      56.594  25.326 140.162  1.00  0.00           C  
ATOM   2143  C   ASP A1797      55.522  26.070 140.950  1.00  0.00           C  
ATOM   2144  O   ASP A1797      54.650  26.714 140.366  1.00  0.00           O  
ATOM   2145  CB  ASP A1797      57.990  25.683 140.675  1.00  0.00           C  
ATOM   2146  CG  ASP A1797      58.283  27.173 140.592  1.00  0.00           C  
ATOM   2147  OD1 ASP A1797      59.481  27.549 140.524  1.00  0.00           O  
ATOM   2148  OD2 ASP A1797      57.317  27.972 140.611  1.00  0.00           O  
ATOM   2149  N   ASP A1798      55.584  25.986 142.274  1.00  0.00           N  
ATOM   2150  CA  ASP A1798      54.585  26.644 143.113  1.00  0.00           C  
ATOM   2151  C   ASP A1798      54.679  28.173 143.112  1.00  0.00           C  
ATOM   2152  O   ASP A1798      53.888  28.849 143.773  1.00  0.00           O  
ATOM   2153  CB  ASP A1798      54.667  26.102 144.547  1.00  0.00           C  
ATOM   2154  CG  ASP A1798      54.102  24.692 144.671  1.00  0.00           C  
ATOM   2155  OD1 ASP A1798      54.245  24.077 145.750  1.00  0.00           O  
ATOM   2156  OD2 ASP A1798      53.505  24.198 143.691  1.00  0.00           O  
ATOM   2157  N   ARG A1799      55.641  28.709 142.363  1.00  0.00           N  
ATOM   2158  CA  ARG A1799      55.832  30.153 142.260  1.00  0.00           C  
ATOM   2159  C   ARG A1799      55.362  30.687 140.906  1.00  0.00           C  
ATOM   2160  O   ARG A1799      55.458  31.887 140.629  1.00  0.00           O  
ATOM   2161  CB  ARG A1799      57.305  30.513 142.473  1.00  0.00           C  
ATOM   2162  CG  ARG A1799      57.729  30.530 143.928  1.00  0.00           C  
ATOM   2163  CD  ARG A1799      59.214  30.810 144.076  1.00  0.00           C  
ATOM   2164  NE  ARG A1799      59.628  30.799 145.477  1.00  0.00           N  
ATOM   2165  CZ  ARG A1799      59.221  31.683 146.386  1.00  0.00           C  
ATOM   2166  NH1 ARG A1799      58.388  32.662 146.043  1.00  0.00           N  
ATOM   2167  NH2 ARG A1799      59.639  31.579 147.643  1.00  0.00           N  
ATOM   2168  N   GLY A1800      54.842  29.786 140.074  1.00  0.00           N  
ATOM   2169  CA  GLY A1800      54.365  30.164 138.757  1.00  0.00           C  
ATOM   2170  C   GLY A1800      55.100  29.432 137.644  1.00  0.00           C  
ATOM   2171  O   GLY A1800      55.578  28.309 137.823  1.00  0.00           O  
ATOM   2172  N   LEU A1801      55.205  30.077 136.490  1.00  0.00           N  
ATOM   2173  CA  LEU A1801      55.872  29.487 135.338  1.00  0.00           C  
ATOM   2174  C   LEU A1801      57.392  29.545 135.413  1.00  0.00           C  
ATOM   2175  O   LEU A1801      57.975  30.323 136.167  1.00  0.00           O  
ATOM   2176  CB  LEU A1801      55.441  30.205 134.060  1.00  0.00           C  
ATOM   2177  CG  LEU A1801      53.951  30.324 133.764  1.00  0.00           C  
ATOM   2178  CD1 LEU A1801      53.741  31.295 132.614  1.00  0.00           C  
ATOM   2179  CD2 LEU A1801      53.379  28.953 133.447  1.00  0.00           C  
ATOM   2180  N   VAL A1802      58.020  28.706 134.602  1.00  0.00           N  
ATOM   2181  CA  VAL A1802      59.469  28.651 134.475  1.00  0.00           C  
ATOM   2182  C   VAL A1802      59.614  28.278 133.007  1.00  0.00           C  
ATOM   2183  O   VAL A1802      59.394  27.121 132.627  1.00  0.00           O  
ATOM   2184  CB  VAL A1802      60.090  27.556 135.362  1.00  0.00           C  
ATOM   2185  CG1 VAL A1802      61.598  27.470 135.106  1.00  0.00           C  
ATOM   2186  CG2 VAL A1802      59.806  27.868 136.826  1.00  0.00           C  
ATOM   2187  N   LEU A1803      59.952  29.262 132.179  1.00  0.00           N  
ATOM   2188  CA  LEU A1803      60.061  29.029 130.746  1.00  0.00           C  
ATOM   2189  C   LEU A1803      61.435  28.642 130.249  1.00  0.00           C  
ATOM   2190  O   LEU A1803      62.441  29.158 130.727  1.00  0.00           O  
ATOM   2191  CB  LEU A1803      59.595  30.269 129.974  1.00  0.00           C  
ATOM   2192  CG  LEU A1803      58.134  30.679 130.161  1.00  0.00           C  
ATOM   2193  CD1 LEU A1803      57.783  31.811 129.185  1.00  0.00           C  
ATOM   2194  CD2 LEU A1803      57.239  29.457 129.928  1.00  0.00           C  
ATOM   2195  N   PRO A1804      61.493  27.703 129.290  1.00  0.00           N  
ATOM   2196  CA  PRO A1804      62.778  27.276 128.735  1.00  0.00           C  
ATOM   2197  C   PRO A1804      63.330  28.464 127.951  1.00  0.00           C  
ATOM   2198  O   PRO A1804      62.656  29.011 127.084  1.00  0.00           O  
ATOM   2199  CB  PRO A1804      62.399  26.076 127.858  1.00  0.00           C  
ATOM   2200  CG  PRO A1804      60.959  26.321 127.521  1.00  0.00           C  
ATOM   2201  CD  PRO A1804      60.402  26.835 128.813  1.00  0.00           C  
ATOM   2202  N   PRO A1805      64.564  28.886 128.267  1.00  0.00           N  
ATOM   2203  CA  PRO A1805      65.281  30.015 127.652  1.00  0.00           C  
ATOM   2204  C   PRO A1805      65.158  30.175 126.136  1.00  0.00           C  
ATOM   2205  O   PRO A1805      64.969  31.278 125.629  1.00  0.00           O  
ATOM   2206  CB  PRO A1805      66.728  29.771 128.073  1.00  0.00           C  
ATOM   2207  CG  PRO A1805      66.584  29.081 129.391  1.00  0.00           C  
ATOM   2208  CD  PRO A1805      65.464  28.111 129.142  1.00  0.00           C  
ATOM   2209  N   ARG A1806      65.278  29.061 125.425  1.00  0.00           N  
ATOM   2210  CA  ARG A1806      65.224  29.047 123.972  1.00  0.00           C  
ATOM   2211  C   ARG A1806      63.839  29.261 123.350  1.00  0.00           C  
ATOM   2212  O   ARG A1806      63.721  29.394 122.133  1.00  0.00           O  
ATOM   2213  CB  ARG A1806      65.851  27.742 123.483  1.00  0.00           C  
ATOM   2214  CG  ARG A1806      67.292  27.607 123.954  1.00  0.00           C  
ATOM   2215  CD  ARG A1806      67.831  26.187 123.878  1.00  0.00           C  
ATOM   2216  NE  ARG A1806      69.182  26.132 124.431  1.00  0.00           N  
ATOM   2217  CZ  ARG A1806      69.970  25.062 124.410  1.00  0.00           C  
ATOM   2218  NH1 ARG A1806      71.183  25.126 124.941  1.00  0.00           N  
ATOM   2219  NH2 ARG A1806      69.553  23.932 123.859  1.00  0.00           N  
ATOM   2220  N   LEU A1807      62.798  29.299 124.177  1.00  0.00           N  
ATOM   2221  CA  LEU A1807      61.440  29.536 123.685  1.00  0.00           C  
ATOM   2222  C   LEU A1807      60.769  30.677 124.433  1.00  0.00           C  
ATOM   2223  O   LEU A1807      59.671  31.094 124.082  1.00  0.00           O  
ATOM   2224  CB  LEU A1807      60.579  28.274 123.812  1.00  0.00           C  
ATOM   2225  CG  LEU A1807      60.869  27.173 122.786  1.00  0.00           C  
ATOM   2226  CD1 LEU A1807      60.070  25.914 123.093  1.00  0.00           C  
ATOM   2227  CD2 LEU A1807      60.540  27.691 121.402  1.00  0.00           C  
ATOM   2228  N   ALA A1808      61.434  31.185 125.462  1.00  0.00           N  
ATOM   2229  CA  ALA A1808      60.882  32.269 126.266  1.00  0.00           C  
ATOM   2230  C   ALA A1808      60.825  33.588 125.508  1.00  0.00           C  
ATOM   2231  O   ALA A1808      61.805  34.004 124.881  1.00  0.00           O  
ATOM   2232  CB  ALA A1808      61.709  32.446 127.537  1.00  0.00           C  
ATOM   2233  N   PRO A1809      59.660  34.252 125.524  1.00  0.00           N  
ATOM   2234  CA  PRO A1809      59.565  35.532 124.816  1.00  0.00           C  
ATOM   2235  C   PRO A1809      60.558  36.556 125.379  1.00  0.00           C  
ATOM   2236  O   PRO A1809      61.162  37.333 124.638  1.00  0.00           O  
ATOM   2237  CB  PRO A1809      58.095  35.935 125.005  1.00  0.00           C  
ATOM   2238  CG  PRO A1809      57.553  34.976 126.053  1.00  0.00           C  
ATOM   2239  CD  PRO A1809      58.326  33.718 125.839  1.00  0.00           C  
ATOM   2240  N   ILE A1810      60.734  36.543 126.692  1.00  0.00           N  
ATOM   2241  CA  ILE A1810      61.675  37.441 127.356  1.00  0.00           C  
ATOM   2242  C   ILE A1810      62.643  36.546 128.132  1.00  0.00           C  
ATOM   2243  O   ILE A1810      62.221  35.819 129.026  1.00  0.00           O  
ATOM   2244  CB  ILE A1810      60.958  38.373 128.369  1.00  0.00           C  
ATOM   2245  CG1 ILE A1810      59.992  39.306 127.640  1.00  0.00           C  
ATOM   2246  CG2 ILE A1810      61.986  39.171 129.173  1.00  0.00           C  
ATOM   2247  CD1 ILE A1810      59.163  40.170 128.581  1.00  0.00           C  
ATOM   2248  N   GLN A1811      63.928  36.591 127.786  1.00  0.00           N  
ATOM   2249  CA  GLN A1811      64.944  35.774 128.460  1.00  0.00           C  
ATOM   2250  C   GLN A1811      65.531  36.490 129.664  1.00  0.00           C  
ATOM   2251  O   GLN A1811      65.850  35.876 130.679  1.00  0.00           O  
ATOM   2252  CB  GLN A1811      66.074  35.438 127.499  1.00  0.00           C  
ATOM   2253  CG  GLN A1811      65.653  34.596 126.322  1.00  0.00           C  
ATOM   2254  CD  GLN A1811      66.813  34.342 125.393  1.00  0.00           C  
ATOM   2255  OE1 GLN A1811      67.339  35.270 124.763  1.00  0.00           O  
ATOM   2256  NE2 GLN A1811      67.231  33.083 125.307  1.00  0.00           N  
ATOM   2257  N   VAL A1812      65.677  37.801 129.535  1.00  0.00           N  
ATOM   2258  CA  VAL A1812      66.220  38.617 130.603  1.00  0.00           C  
ATOM   2259  C   VAL A1812      65.357  39.866 130.757  1.00  0.00           C  
ATOM   2260  O   VAL A1812      65.194  40.628 129.803  1.00  0.00           O  
ATOM   2261  CB  VAL A1812      67.663  39.055 130.272  1.00  0.00           C  
ATOM   2262  CG1 VAL A1812      68.208  39.936 131.386  1.00  0.00           C  
ATOM   2263  CG2 VAL A1812      68.549  37.824 130.058  1.00  0.00           C  
ATOM   2264  N   VAL A1813      64.780  40.070 131.938  1.00  0.00           N  
ATOM   2265  CA  VAL A1813      63.981  41.270 132.149  1.00  0.00           C  
ATOM   2266  C   VAL A1813      64.775  42.198 133.043  1.00  0.00           C  
ATOM   2267  O   VAL A1813      65.448  41.755 133.974  1.00  0.00           O  
ATOM   2268  CB  VAL A1813      62.613  40.983 132.824  1.00  0.00           C  
ATOM   2269  CG1 VAL A1813      62.822  40.390 134.207  1.00  0.00           C  
ATOM   2270  CG2 VAL A1813      61.785  42.283 132.916  1.00  0.00           C  
ATOM   2271  N   ILE A1814      64.707  43.487 132.745  1.00  0.00           N  
ATOM   2272  CA  ILE A1814      65.412  44.480 133.531  1.00  0.00           C  
ATOM   2273  C   ILE A1814      64.393  45.429 134.136  1.00  0.00           C  
ATOM   2274  O   ILE A1814      63.718  46.172 133.418  1.00  0.00           O  
ATOM   2275  CB  ILE A1814      66.385  45.286 132.660  1.00  0.00           C  
ATOM   2276  CG1 ILE A1814      67.473  44.360 132.107  1.00  0.00           C  
ATOM   2277  CG2 ILE A1814      66.980  46.424 133.470  1.00  0.00           C  
ATOM   2278  CD1 ILE A1814      68.381  45.028 131.083  1.00  0.00           C  
ATOM   2279  N   VAL A1815      64.263  45.380 135.458  1.00  0.00           N  
ATOM   2280  CA  VAL A1815      63.351  46.267 136.160  1.00  0.00           C  
ATOM   2281  C   VAL A1815      64.225  47.346 136.781  1.00  0.00           C  
ATOM   2282  O   VAL A1815      65.075  47.056 137.629  1.00  0.00           O  
ATOM   2283  CB  VAL A1815      62.574  45.531 137.273  1.00  0.00           C  
ATOM   2284  CG1 VAL A1815      61.615  46.501 137.977  1.00  0.00           C  
ATOM   2285  CG2 VAL A1815      61.800  44.370 136.669  1.00  0.00           C  
ATOM   2286  N   PRO A1816      64.053  48.603 136.336  1.00  0.00           N  
ATOM   2287  CA  PRO A1816      64.823  49.739 136.842  1.00  0.00           C  
ATOM   2288  C   PRO A1816      64.191  50.357 138.082  1.00  0.00           C  
ATOM   2289  O   PRO A1816      63.059  50.840 138.030  1.00  0.00           O  
ATOM   2290  CB  PRO A1816      64.809  50.702 135.666  1.00  0.00           C  
ATOM   2291  CG  PRO A1816      63.419  50.515 135.144  1.00  0.00           C  
ATOM   2292  CD  PRO A1816      63.255  49.002 135.160  1.00  0.00           C  
ATOM   2293  N   ILE A1817      64.913  50.329 139.197  1.00  0.00           N  
ATOM   2294  CA  ILE A1817      64.412  50.931 140.426  1.00  0.00           C  
ATOM   2295  C   ILE A1817      65.172  52.244 140.581  1.00  0.00           C  
ATOM   2296  O   ILE A1817      66.401  52.278 140.491  1.00  0.00           O  
ATOM   2297  CB  ILE A1817      64.654  50.027 141.637  1.00  0.00           C  
ATOM   2298  CG1 ILE A1817      64.093  48.630 141.352  1.00  0.00           C  
ATOM   2299  CG2 ILE A1817      63.966  50.610 142.851  1.00  0.00           C  
ATOM   2300  CD1 ILE A1817      64.289  47.638 142.474  1.00  0.00           C  
ATOM   2301  N   TYR A1818      64.442  53.330 140.794  1.00  0.00           N  
ATOM   2302  CA  TYR A1818      65.075  54.636 140.905  1.00  0.00           C  
ATOM   2303  C   TYR A1818      64.162  55.659 141.575  1.00  0.00           C  
ATOM   2304  O   TYR A1818      63.000  55.380 141.859  1.00  0.00           O  
ATOM   2305  CB  TYR A1818      65.462  55.126 139.501  1.00  0.00           C  
ATOM   2306  CG  TYR A1818      64.282  55.266 138.552  1.00  0.00           C  
ATOM   2307  CD1 TYR A1818      63.367  56.313 138.694  1.00  0.00           C  
ATOM   2308  CD2 TYR A1818      64.045  54.318 137.555  1.00  0.00           C  
ATOM   2309  CE1 TYR A1818      62.244  56.411 137.877  1.00  0.00           C  
ATOM   2310  CE2 TYR A1818      62.922  54.406 136.730  1.00  0.00           C  
ATOM   2311  CZ  TYR A1818      62.023  55.454 136.899  1.00  0.00           C  
ATOM   2312  OH  TYR A1818      60.890  55.532 136.115  1.00  0.00           O  
ATOM   2313  N   LYS A1819      64.700  56.847 141.825  1.00  0.00           N  
ATOM   2314  CA  LYS A1819      63.938  57.926 142.442  1.00  0.00           C  
ATOM   2315  C   LYS A1819      63.990  59.121 141.493  1.00  0.00           C  
ATOM   2316  O   LYS A1819      64.647  59.057 140.456  1.00  0.00           O  
ATOM   2317  CB  LYS A1819      64.547  58.302 143.798  1.00  0.00           C  
ATOM   2318  CG  LYS A1819      64.506  57.193 144.841  1.00  0.00           C  
ATOM   2319  CD  LYS A1819      63.076  56.827 145.207  1.00  0.00           C  
ATOM   2320  CE  LYS A1819      63.035  55.761 146.292  1.00  0.00           C  
ATOM   2321  NZ  LYS A1819      61.640  55.430 146.699  1.00  0.00           N  
ATOM   2322  N   ASP A1820      63.298  60.203 141.832  1.00  0.00           N  
ATOM   2323  CA  ASP A1820      63.306  61.387 140.981  1.00  0.00           C  
ATOM   2324  C   ASP A1820      64.742  61.832 140.686  1.00  0.00           C  
ATOM   2325  O   ASP A1820      65.141  61.966 139.526  1.00  0.00           O  
ATOM   2326  CB  ASP A1820      62.544  62.532 141.657  1.00  0.00           C  
ATOM   2327  CG  ASP A1820      61.041  62.408 141.509  1.00  0.00           C  
ATOM   2328  OD1 ASP A1820      60.493  61.325 141.802  1.00  0.00           O  
ATOM   2329  OD2 ASP A1820      60.406  63.404 141.105  1.00  0.00           O  
ATOM   2330  N   GLU A1821      65.512  62.049 141.750  1.00  0.00           N  
ATOM   2331  CA  GLU A1821      66.901  62.492 141.648  1.00  0.00           C  
ATOM   2332  C   GLU A1821      67.839  61.477 140.998  1.00  0.00           C  
ATOM   2333  O   GLU A1821      69.026  61.757 140.816  1.00  0.00           O  
ATOM   2334  CB  GLU A1821      67.441  62.841 143.043  1.00  0.00           C  
ATOM   2335  CG  GLU A1821      67.277  61.724 144.080  1.00  0.00           C  
ATOM   2336  CD  GLU A1821      66.219  62.038 145.138  1.00  0.00           C  
ATOM   2337  OE1 GLU A1821      66.514  62.826 146.066  1.00  0.00           O  
ATOM   2338  OE2 GLU A1821      65.091  61.506 145.034  1.00  0.00           O  
ATOM   2339  N   SER A1827      67.318  60.310 140.640  1.00  0.00           N  
ATOM   2340  CA  SER A1827      68.160  59.280 140.045  1.00  0.00           C  
ATOM   2341  C   SER A1827      67.577  58.586 138.816  1.00  0.00           C  
ATOM   2342  O   SER A1827      68.149  57.616 138.313  1.00  0.00           O  
ATOM   2343  CB  SER A1827      68.511  58.243 141.118  1.00  0.00           C  
ATOM   2344  OG  SER A1827      67.392  57.956 141.944  1.00  0.00           O  
ATOM   2345  N   ARG A1828      66.445  59.091 138.332  1.00  0.00           N  
ATOM   2346  CA  ARG A1828      65.778  58.520 137.166  1.00  0.00           C  
ATOM   2347  C   ARG A1828      66.712  58.473 135.958  1.00  0.00           C  
ATOM   2348  O   ARG A1828      66.973  57.400 135.417  1.00  0.00           O  
ATOM   2349  CB  ARG A1828      64.525  59.337 136.824  1.00  0.00           C  
ATOM   2350  CG  ARG A1828      63.725  58.823 135.640  1.00  0.00           C  
ATOM   2351  CD  ARG A1828      62.674  59.843 135.227  1.00  0.00           C  
ATOM   2352  NE  ARG A1828      61.946  59.442 134.027  1.00  0.00           N  
ATOM   2353  CZ  ARG A1828      61.042  58.469 133.989  1.00  0.00           C  
ATOM   2354  NH1 ARG A1828      60.746  57.792 135.089  1.00  0.00           N  
ATOM   2355  NH2 ARG A1828      60.436  58.170 132.848  1.00  0.00           N  
ATOM   2356  N   GLU A1829      67.220  59.633 135.547  1.00  0.00           N  
ATOM   2357  CA  GLU A1829      68.115  59.716 134.395  1.00  0.00           C  
ATOM   2358  C   GLU A1829      69.300  58.750 134.417  1.00  0.00           C  
ATOM   2359  O   GLU A1829      69.543  58.038 133.440  1.00  0.00           O  
ATOM   2360  CB  GLU A1829      68.655  61.135 134.235  1.00  0.00           C  
ATOM   2361  CG  GLU A1829      67.698  62.112 133.590  1.00  0.00           C  
ATOM   2362  CD  GLU A1829      68.412  63.362 133.103  1.00  0.00           C  
ATOM   2363  OE1 GLU A1829      69.313  63.232 132.243  1.00  0.00           O  
ATOM   2364  OE2 GLU A1829      68.076  64.470 133.576  1.00  0.00           O  
ATOM   2365  N   ARG A1830      70.044  58.733 135.520  1.00  0.00           N  
ATOM   2366  CA  ARG A1830      71.208  57.863 135.624  1.00  0.00           C  
ATOM   2367  C   ARG A1830      70.855  56.383 135.530  1.00  0.00           C  
ATOM   2368  O   ARG A1830      71.479  55.645 134.771  1.00  0.00           O  
ATOM   2369  CB  ARG A1830      71.982  58.142 136.923  1.00  0.00           C  
ATOM   2370  CG  ARG A1830      72.598  59.533 136.994  1.00  0.00           C  
ATOM   2371  CD  ARG A1830      73.711  59.620 138.037  1.00  0.00           C  
ATOM   2372  NE  ARG A1830      74.865  58.790 137.693  1.00  0.00           N  
ATOM   2373  CZ  ARG A1830      75.101  57.584 138.200  1.00  0.00           C  
ATOM   2374  NH1 ARG A1830      74.265  57.058 139.083  1.00  0.00           N  
ATOM   2375  NH2 ARG A1830      76.172  56.899 137.819  1.00  0.00           N  
ATOM   2376  N   VAL A1831      69.853  55.951 136.290  1.00  0.00           N  
ATOM   2377  CA  VAL A1831      69.438  54.549 136.279  1.00  0.00           C  
ATOM   2378  C   VAL A1831      68.933  54.091 134.907  1.00  0.00           C  
ATOM   2379  O   VAL A1831      69.359  53.051 134.399  1.00  0.00           O  
ATOM   2380  CB  VAL A1831      68.329  54.283 137.332  1.00  0.00           C  
ATOM   2381  CG1 VAL A1831      67.922  52.817 137.309  1.00  0.00           C  
ATOM   2382  CG2 VAL A1831      68.827  54.669 138.721  1.00  0.00           C  
ATOM   2383  N   LEU A1832      68.033  54.868 134.310  1.00  0.00           N  
ATOM   2384  CA  LEU A1832      67.473  54.525 133.007  1.00  0.00           C  
ATOM   2385  C   LEU A1832      68.516  54.524 131.907  1.00  0.00           C  
ATOM   2386  O   LEU A1832      68.434  53.730 130.969  1.00  0.00           O  
ATOM   2387  CB  LEU A1832      66.349  55.493 132.624  1.00  0.00           C  
ATOM   2388  CG  LEU A1832      65.027  55.426 133.400  1.00  0.00           C  
ATOM   2389  CD1 LEU A1832      64.091  56.508 132.881  1.00  0.00           C  
ATOM   2390  CD2 LEU A1832      64.389  54.045 133.256  1.00  0.00           C  
ATOM   2391  N   GLU A1833      69.492  55.419 132.014  1.00  0.00           N  
ATOM   2392  CA  GLU A1833      70.550  55.505 131.013  1.00  0.00           C  
ATOM   2393  C   GLU A1833      71.383  54.231 131.025  1.00  0.00           C  
ATOM   2394  O   GLU A1833      71.753  53.709 129.977  1.00  0.00           O  
ATOM   2395  CB  GLU A1833      71.457  56.702 131.295  1.00  0.00           C  
ATOM   2396  CG  GLU A1833      72.456  56.986 130.186  1.00  0.00           C  
ATOM   2397  CD  GLU A1833      73.480  58.032 130.577  1.00  0.00           C  
ATOM   2398  OE1 GLU A1833      74.561  57.652 131.079  1.00  0.00           O  
ATOM   2399  OE2 GLU A1833      73.196  59.235 130.397  1.00  0.00           O  
ATOM   2400  N   ALA A1834      71.676  53.736 132.222  1.00  0.00           N  
ATOM   2401  CA  ALA A1834      72.472  52.527 132.371  1.00  0.00           C  
ATOM   2402  C   ALA A1834      71.656  51.309 131.981  1.00  0.00           C  
ATOM   2403  O   ALA A1834      72.166  50.385 131.334  1.00  0.00           O  
ATOM   2404  CB  ALA A1834      72.957  52.388 133.808  1.00  0.00           C  
ATOM   2405  N   ALA A1835      70.387  51.310 132.389  1.00  0.00           N  
ATOM   2406  CA  ALA A1835      69.481  50.206 132.087  1.00  0.00           C  
ATOM   2407  C   ALA A1835      69.376  50.026 130.571  1.00  0.00           C  
ATOM   2408  O   ALA A1835      69.564  48.920 130.059  1.00  0.00           O  
ATOM   2409  CB  ALA A1835      68.100  50.476 132.692  1.00  0.00           C  
ATOM   2410  N   GLN A1836      69.090  51.120 129.864  1.00  0.00           N  
ATOM   2411  CA  GLN A1836      68.974  51.095 128.409  1.00  0.00           C  
ATOM   2412  C   GLN A1836      70.292  50.659 127.783  1.00  0.00           C  
ATOM   2413  O   GLN A1836      70.303  49.922 126.796  1.00  0.00           O  
ATOM   2414  CB  GLN A1836      68.575  52.473 127.892  1.00  0.00           C  
ATOM   2415  CG  GLN A1836      67.147  52.849 128.238  1.00  0.00           C  
ATOM   2416  CD  GLN A1836      66.878  54.334 128.085  1.00  0.00           C  
ATOM   2417  OE1 GLN A1836      65.735  54.786 128.200  1.00  0.00           O  
ATOM   2418  NE2 GLN A1836      67.934  55.106 127.836  1.00  0.00           N  
ATOM   2419  N   GLY A1837      71.399  51.110 128.368  1.00  0.00           N  
ATOM   2420  CA  GLY A1837      72.709  50.731 127.870  1.00  0.00           C  
ATOM   2421  C   GLY A1837      72.886  49.226 127.967  1.00  0.00           C  
ATOM   2422  O   GLY A1837      73.422  48.593 127.058  1.00  0.00           O  
ATOM   2423  N   LEU A1838      72.431  48.653 129.078  1.00  0.00           N  
ATOM   2424  CA  LEU A1838      72.523  47.214 129.292  1.00  0.00           C  
ATOM   2425  C   LEU A1838      71.596  46.522 128.297  1.00  0.00           C  
ATOM   2426  O   LEU A1838      71.948  45.494 127.708  1.00  0.00           O  
ATOM   2427  CB  LEU A1838      72.115  46.859 130.725  1.00  0.00           C  
ATOM   2428  CG  LEU A1838      72.081  45.364 131.053  1.00  0.00           C  
ATOM   2429  CD1 LEU A1838      73.441  44.734 130.771  1.00  0.00           C  
ATOM   2430  CD2 LEU A1838      71.684  45.170 132.509  1.00  0.00           C  
ATOM   2431  N   ARG A1839      70.408  47.091 128.111  1.00  0.00           N  
ATOM   2432  CA  ARG A1839      69.455  46.533 127.172  1.00  0.00           C  
ATOM   2433  C   ARG A1839      70.173  46.347 125.836  1.00  0.00           C  
ATOM   2434  O   ARG A1839      70.227  45.241 125.290  1.00  0.00           O  
ATOM   2435  CB  ARG A1839      68.262  47.480 126.972  1.00  0.00           C  
ATOM   2436  CG  ARG A1839      67.089  46.825 126.246  1.00  0.00           C  
ATOM   2437  CD  ARG A1839      66.498  47.695 125.141  1.00  0.00           C  
ATOM   2438  NE  ARG A1839      65.817  48.892 125.636  1.00  0.00           N  
ATOM   2439  CZ  ARG A1839      66.345  50.115 125.644  1.00  0.00           C  
ATOM   2440  NH1 ARG A1839      67.573  50.318 125.185  1.00  0.00           N  
ATOM   2441  NH2 ARG A1839      65.638  51.141 126.102  1.00  0.00           N  
ATOM   2442  N   GLN A1840      70.739  47.435 125.325  1.00  0.00           N  
ATOM   2443  CA  GLN A1840      71.430  47.390 124.047  1.00  0.00           C  
ATOM   2444  C   GLN A1840      72.589  46.400 124.030  1.00  0.00           C  
ATOM   2445  O   GLN A1840      72.837  45.747 123.016  1.00  0.00           O  
ATOM   2446  CB  GLN A1840      71.904  48.793 123.652  1.00  0.00           C  
ATOM   2447  CG  GLN A1840      70.749  49.786 123.446  1.00  0.00           C  
ATOM   2448  CD  GLN A1840      69.757  49.335 122.379  1.00  0.00           C  
ATOM   2449  OE1 GLN A1840      68.570  49.666 122.436  1.00  0.00           O  
ATOM   2450  NE2 GLN A1840      70.245  48.588 121.395  1.00  0.00           N  
ATOM   2451  N   ALA A1841      73.288  46.264 125.149  1.00  0.00           N  
ATOM   2452  CA  ALA A1841      74.413  45.334 125.205  1.00  0.00           C  
ATOM   2453  C   ALA A1841      73.942  43.890 125.046  1.00  0.00           C  
ATOM   2454  O   ALA A1841      74.569  43.091 124.342  1.00  0.00           O  
ATOM   2455  CB  ALA A1841      75.163  45.497 126.521  1.00  0.00           C  
ATOM   2456  N   LEU A1842      72.837  43.564 125.711  1.00  0.00           N  
ATOM   2457  CA  LEU A1842      72.269  42.222 125.655  1.00  0.00           C  
ATOM   2458  C   LEU A1842      71.640  41.931 124.290  1.00  0.00           C  
ATOM   2459  O   LEU A1842      71.721  40.807 123.788  1.00  0.00           O  
ATOM   2460  CB  LEU A1842      71.226  42.050 126.766  1.00  0.00           C  
ATOM   2461  CG  LEU A1842      71.789  42.071 128.190  1.00  0.00           C  
ATOM   2462  CD1 LEU A1842      70.657  42.041 129.200  1.00  0.00           C  
ATOM   2463  CD2 LEU A1842      72.716  40.878 128.383  1.00  0.00           C  
ATOM   2464  N   LEU A1843      71.007  42.943 123.699  1.00  0.00           N  
ATOM   2465  CA  LEU A1843      70.393  42.779 122.390  1.00  0.00           C  
ATOM   2466  C   LEU A1843      71.525  42.421 121.451  1.00  0.00           C  
ATOM   2467  O   LEU A1843      71.424  41.486 120.656  1.00  0.00           O  
ATOM   2468  CB  LEU A1843      69.725  44.082 121.941  1.00  0.00           C  
ATOM   2469  CG  LEU A1843      68.397  44.416 122.634  1.00  0.00           C  
ATOM   2470  CD1 LEU A1843      67.948  45.835 122.307  1.00  0.00           C  
ATOM   2471  CD2 LEU A1843      67.340  43.393 122.204  1.00  0.00           C  
ATOM   2472  N   ALA A1844      72.615  43.170 121.578  1.00  0.00           N  
ATOM   2473  CA  ALA A1844      73.803  42.967 120.764  1.00  0.00           C  
ATOM   2474  C   ALA A1844      74.260  41.515 120.811  1.00  0.00           C  
ATOM   2475  O   ALA A1844      74.829  41.012 119.843  1.00  0.00           O  
ATOM   2476  CB  ALA A1844      74.911  43.874 121.244  1.00  0.00           C  
ATOM   2477  N   GLN A1845      74.015  40.849 121.939  1.00  0.00           N  
ATOM   2478  CA  GLN A1845      74.394  39.445 122.114  1.00  0.00           C  
ATOM   2479  C   GLN A1845      73.372  38.503 121.491  1.00  0.00           C  
ATOM   2480  O   GLN A1845      73.539  37.287 121.548  1.00  0.00           O  
ATOM   2481  CB  GLN A1845      74.512  39.100 123.597  1.00  0.00           C  
ATOM   2482  CG  GLN A1845      75.532  39.910 124.345  1.00  0.00           C  
ATOM   2483  CD  GLN A1845      76.920  39.700 123.802  1.00  0.00           C  
ATOM   2484  OE1 GLN A1845      77.376  38.564 123.651  1.00  0.00           O  
ATOM   2485  NE2 GLN A1845      77.610  40.795 123.512  1.00  0.00           N  
ATOM   2486  N   GLY A1847      72.310  39.064 120.917  1.00  0.00           N  
ATOM   2487  CA  GLY A1847      71.279  38.246 120.304  1.00  0.00           C  
ATOM   2488  C   GLY A1847      70.325  37.657 121.330  1.00  0.00           C  
ATOM   2489  O   GLY A1847      69.640  36.663 121.065  1.00  0.00           O  
ATOM   2490  N   LEU A1848      70.280  38.267 122.510  1.00  0.00           N  
ATOM   2491  CA  LEU A1848      69.403  37.796 123.570  1.00  0.00           C  
ATOM   2492  C   LEU A1848      68.097  38.566 123.548  1.00  0.00           C  
ATOM   2493  O   LEU A1848      68.070  39.740 123.175  1.00  0.00           O  
ATOM   2494  CB  LEU A1848      70.061  37.995 124.934  1.00  0.00           C  
ATOM   2495  CG  LEU A1848      71.392  37.305 125.209  1.00  0.00           C  
ATOM   2496  CD1 LEU A1848      71.822  37.606 126.640  1.00  0.00           C  
ATOM   2497  CD2 LEU A1848      71.252  35.811 124.999  1.00  0.00           C  
ATOM   2498  N   ARG A1849      67.017  37.905 123.954  1.00  0.00           N  
ATOM   2499  CA  ARG A1849      65.717  38.557 124.003  1.00  0.00           C  
ATOM   2500  C   ARG A1849      65.578  39.200 125.374  1.00  0.00           C  
ATOM   2501  O   ARG A1849      65.222  38.536 126.344  1.00  0.00           O  
ATOM   2502  CB  ARG A1849      64.589  37.546 123.774  1.00  0.00           C  
ATOM   2503  CG  ARG A1849      64.638  36.883 122.403  1.00  0.00           C  
ATOM   2504  CD  ARG A1849      63.387  36.085 122.087  1.00  0.00           C  
ATOM   2505  NE  ARG A1849      63.254  34.854 122.866  1.00  0.00           N  
ATOM   2506  CZ  ARG A1849      64.098  33.826 122.813  1.00  0.00           C  
ATOM   2507  NH1 ARG A1849      65.158  33.872 122.016  1.00  0.00           N  
ATOM   2508  NH2 ARG A1849      63.865  32.738 123.538  1.00  0.00           N  
ATOM   2509  N   VAL A1850      65.880  40.494 125.444  1.00  0.00           N  
ATOM   2510  CA  VAL A1850      65.804  41.247 126.691  1.00  0.00           C  
ATOM   2511  C   VAL A1850      64.658  42.258 126.697  1.00  0.00           C  
ATOM   2512  O   VAL A1850      64.262  42.773 125.654  1.00  0.00           O  
ATOM   2513  CB  VAL A1850      67.142  42.002 126.975  1.00  0.00           C  
ATOM   2514  CG1 VAL A1850      67.508  42.896 125.804  1.00  0.00           C  
ATOM   2515  CG2 VAL A1850      67.018  42.842 128.239  1.00  0.00           C  
ATOM   2516  N   HIS A1851      64.140  42.543 127.887  1.00  0.00           N  
ATOM   2517  CA  HIS A1851      63.050  43.499 128.041  1.00  0.00           C  
ATOM   2518  C   HIS A1851      63.318  44.479 129.191  1.00  0.00           C  
ATOM   2519  O   HIS A1851      63.738  44.073 130.278  1.00  0.00           O  
ATOM   2520  CB  HIS A1851      61.736  42.749 128.293  1.00  0.00           C  
ATOM   2521  CG  HIS A1851      60.579  43.649 128.596  1.00  0.00           C  
ATOM   2522  ND1 HIS A1851      60.146  44.625 127.726  1.00  0.00           N  
ATOM   2523  CD2 HIS A1851      59.779  43.738 129.684  1.00  0.00           C  
ATOM   2524  CE1 HIS A1851      59.131  45.276 128.264  1.00  0.00           C  
ATOM   2525  NE2 HIS A1851      58.888  44.758 129.453  1.00  0.00           N  
ATOM   2526  N   LEU A1852      63.086  45.767 128.944  1.00  0.00           N  
ATOM   2527  CA  LEU A1852      63.276  46.793 129.969  1.00  0.00           C  
ATOM   2528  C   LEU A1852      61.900  47.254 130.454  1.00  0.00           C  
ATOM   2529  O   LEU A1852      61.192  47.974 129.740  1.00  0.00           O  
ATOM   2530  CB  LEU A1852      64.051  47.982 129.401  1.00  0.00           C  
ATOM   2531  CG  LEU A1852      64.205  49.203 130.314  1.00  0.00           C  
ATOM   2532  CD1 LEU A1852      64.862  48.791 131.627  1.00  0.00           C  
ATOM   2533  CD2 LEU A1852      65.021  50.282 129.598  1.00  0.00           C  
ATOM   2534  N   ASP A1853      61.535  46.836 131.670  1.00  0.00           N  
ATOM   2535  CA  ASP A1853      60.234  47.156 132.272  1.00  0.00           C  
ATOM   2536  C   ASP A1853      60.180  48.511 132.986  1.00  0.00           C  
ATOM   2537  O   ASP A1853      60.272  48.571 134.211  1.00  0.00           O  
ATOM   2538  CB  ASP A1853      59.832  46.056 133.269  1.00  0.00           C  
ATOM   2539  CG  ASP A1853      58.340  46.081 133.599  1.00  0.00           C  
ATOM   2540  OD1 ASP A1853      57.684  47.113 133.334  1.00  0.00           O  
ATOM   2541  OD2 ASP A1853      57.817  45.074 134.127  1.00  0.00           O  
ATOM   2542  N   ASP A1854      60.018  49.594 132.234  1.00  0.00           N  
ATOM   2543  CA  ASP A1854      59.949  50.914 132.851  1.00  0.00           C  
ATOM   2544  C   ASP A1854      58.523  51.447 132.812  1.00  0.00           C  
ATOM   2545  O   ASP A1854      58.300  52.620 132.521  1.00  0.00           O  
ATOM   2546  CB  ASP A1854      60.885  51.902 132.145  1.00  0.00           C  
ATOM   2547  CG  ASP A1854      61.130  53.169 132.973  1.00  0.00           C  
ATOM   2548  OD1 ASP A1854      61.654  53.038 134.101  1.00  0.00           O  
ATOM   2549  OD2 ASP A1854      60.807  54.283 132.505  1.00  0.00           O  
ATOM   2550  N   ARG A1855      57.564  50.574 133.109  1.00  0.00           N  
ATOM   2551  CA  ARG A1855      56.162  50.960 133.110  1.00  0.00           C  
ATOM   2552  C   ARG A1855      55.841  51.876 134.273  1.00  0.00           C  
ATOM   2553  O   ARG A1855      56.265  51.638 135.404  1.00  0.00           O  
ATOM   2554  CB  ARG A1855      55.253  49.736 133.190  1.00  0.00           C  
ATOM   2555  CG  ARG A1855      55.088  48.967 131.898  1.00  0.00           C  
ATOM   2556  CD  ARG A1855      54.210  47.752 132.145  1.00  0.00           C  
ATOM   2557  NE  ARG A1855      54.894  46.778 132.991  1.00  0.00           N  
ATOM   2558  CZ  ARG A1855      54.296  45.761 133.603  1.00  0.00           C  
ATOM   2559  NH1 ARG A1855      52.986  45.588 133.471  1.00  0.00           N  
ATOM   2560  NH2 ARG A1855      55.015  44.905 134.324  1.00  0.00           N  
ATOM   2561  N   ASP A1857      55.084  52.924 133.981  1.00  0.00           N  
ATOM   2562  CA  ASP A1857      54.686  53.886 134.984  1.00  0.00           C  
ATOM   2563  C   ASP A1857      53.412  53.429 135.681  1.00  0.00           C  
ATOM   2564  O   ASP A1857      53.075  53.919 136.761  1.00  0.00           O  
ATOM   2565  CB  ASP A1857      54.471  55.255 134.327  1.00  0.00           C  
ATOM   2566  CG  ASP A1857      55.780  55.896 133.886  1.00  0.00           C  
ATOM   2567  OD1 ASP A1857      55.776  57.100 133.560  1.00  0.00           O  
ATOM   2568  OD2 ASP A1857      56.812  55.178 133.873  1.00  0.00           O  
ATOM   2569  N   GLN A1858      52.721  52.472 135.066  1.00  0.00           N  
ATOM   2570  CA  GLN A1858      51.482  51.964 135.631  1.00  0.00           C  
ATOM   2571  C   GLN A1858      51.656  50.850 136.659  1.00  0.00           C  
ATOM   2572  O   GLN A1858      50.672  50.281 137.134  1.00  0.00           O  
ATOM   2573  CB  GLN A1858      50.504  51.516 134.528  1.00  0.00           C  
ATOM   2574  CG  GLN A1858      51.091  50.698 133.385  1.00  0.00           C  
ATOM   2575  CD  GLN A1858      51.726  51.559 132.307  1.00  0.00           C  
ATOM   2576  OE1 GLN A1858      52.946  51.749 132.280  1.00  0.00           O  
ATOM   2577  NE2 GLN A1858      50.896  52.095 131.417  1.00  0.00           N  
ATOM   2578  N   HIS A1859      52.897  50.532 137.006  1.00  0.00           N  
ATOM   2579  CA  HIS A1859      53.148  49.507 138.012  1.00  0.00           C  
ATOM   2580  C   HIS A1859      54.434  49.770 138.784  1.00  0.00           C  
ATOM   2581  O   HIS A1859      55.394  50.344 138.270  1.00  0.00           O  
ATOM   2582  CB  HIS A1859      53.161  48.105 137.381  1.00  0.00           C  
ATOM   2583  CG  HIS A1859      51.809  47.635 136.932  1.00  0.00           C  
ATOM   2584  ND1 HIS A1859      50.736  47.523 137.791  1.00  0.00           N  
ATOM   2585  CD2 HIS A1859      51.344  47.282 135.709  1.00  0.00           C  
ATOM   2586  CE1 HIS A1859      49.670  47.124 137.119  1.00  0.00           C  
ATOM   2587  NE2 HIS A1859      50.012  46.971 135.853  1.00  0.00           N  
ATOM   2588  N   THR A1860      54.428  49.360 140.042  1.00  0.00           N  
ATOM   2589  CA  THR A1860      55.568  49.550 140.923  1.00  0.00           C  
ATOM   2590  C   THR A1860      56.574  48.414 140.785  1.00  0.00           C  
ATOM   2591  O   THR A1860      56.295  47.407 140.132  1.00  0.00           O  
ATOM   2592  CB  THR A1860      55.088  49.616 142.366  1.00  0.00           C  
ATOM   2593  OG1 THR A1860      54.357  48.421 142.679  1.00  0.00           O  
ATOM   2594  CG2 THR A1860      54.183  50.816 142.557  1.00  0.00           C  
ATOM   2595  N   PRO A1861      57.769  48.568 141.385  1.00  0.00           N  
ATOM   2596  CA  PRO A1861      58.791  47.518 141.305  1.00  0.00           C  
ATOM   2597  C   PRO A1861      58.324  46.209 141.928  1.00  0.00           C  
ATOM   2598  O   PRO A1861      58.591  45.131 141.395  1.00  0.00           O  
ATOM   2599  CB  PRO A1861      59.973  48.131 142.054  1.00  0.00           C  
ATOM   2600  CG  PRO A1861      59.842  49.584 141.706  1.00  0.00           C  
ATOM   2601  CD  PRO A1861      58.352  49.823 141.891  1.00  0.00           C  
ATOM   2602  N   GLY A1862      57.620  46.310 143.053  1.00  0.00           N  
ATOM   2603  CA  GLY A1862      57.137  45.117 143.723  1.00  0.00           C  
ATOM   2604  C   GLY A1862      56.320  44.288 142.763  1.00  0.00           C  
ATOM   2605  O   GLY A1862      56.632  43.126 142.487  1.00  0.00           O  
ATOM   2606  N   TYR A1863      55.274  44.917 142.242  1.00  0.00           N  
ATOM   2607  CA  TYR A1863      54.362  44.301 141.292  1.00  0.00           C  
ATOM   2608  C   TYR A1863      55.132  43.583 140.190  1.00  0.00           C  
ATOM   2609  O   TYR A1863      54.928  42.395 139.945  1.00  0.00           O  
ATOM   2610  CB  TYR A1863      53.471  45.381 140.677  1.00  0.00           C  
ATOM   2611  CG  TYR A1863      52.391  44.861 139.759  1.00  0.00           C  
ATOM   2612  CD1 TYR A1863      51.099  44.634 140.229  1.00  0.00           C  
ATOM   2613  CD2 TYR A1863      52.661  44.595 138.417  1.00  0.00           C  
ATOM   2614  CE1 TYR A1863      50.103  44.158 139.388  1.00  0.00           C  
ATOM   2615  CE2 TYR A1863      51.673  44.114 137.567  1.00  0.00           C  
ATOM   2616  CZ  TYR A1863      50.394  43.896 138.059  1.00  0.00           C  
ATOM   2617  OH  TYR A1863      49.408  43.397 137.232  1.00  0.00           O  
ATOM   2618  N   LYS A1864      56.027  44.318 139.540  1.00  0.00           N  
ATOM   2619  CA  LYS A1864      56.834  43.787 138.447  1.00  0.00           C  
ATOM   2620  C   LYS A1864      57.630  42.519 138.769  1.00  0.00           C  
ATOM   2621  O   LYS A1864      57.448  41.483 138.115  1.00  0.00           O  
ATOM   2622  CB  LYS A1864      57.788  44.870 137.933  1.00  0.00           C  
ATOM   2623  CG  LYS A1864      57.080  46.113 137.397  1.00  0.00           C  
ATOM   2624  CD  LYS A1864      58.086  47.136 136.888  1.00  0.00           C  
ATOM   2625  CE  LYS A1864      57.405  48.381 136.351  1.00  0.00           C  
ATOM   2626  NZ  LYS A1864      58.403  49.323 135.768  1.00  0.00           N  
ATOM   2627  N   PHE A1865      58.509  42.596 139.766  1.00  0.00           N  
ATOM   2628  CA  PHE A1865      59.329  41.445 140.126  1.00  0.00           C  
ATOM   2629  C   PHE A1865      58.462  40.219 140.317  1.00  0.00           C  
ATOM   2630  O   PHE A1865      58.817  39.115 139.891  1.00  0.00           O  
ATOM   2631  CB  PHE A1865      60.131  41.725 141.399  1.00  0.00           C  
ATOM   2632  CG  PHE A1865      61.238  42.723 141.205  1.00  0.00           C  
ATOM   2633  CD1 PHE A1865      62.275  42.462 140.321  1.00  0.00           C  
ATOM   2634  CD2 PHE A1865      61.225  43.943 141.881  1.00  0.00           C  
ATOM   2635  CE1 PHE A1865      63.283  43.401 140.108  1.00  0.00           C  
ATOM   2636  CE2 PHE A1865      62.228  44.891 141.677  1.00  0.00           C  
ATOM   2637  CZ  PHE A1865      63.257  44.620 140.788  1.00  0.00           C  
ATOM   2638  N   HIS A1866      57.316  40.415 140.956  1.00  0.00           N  
ATOM   2639  CA  HIS A1866      56.402  39.310 141.189  1.00  0.00           C  
ATOM   2640  C   HIS A1866      55.856  38.837 139.838  1.00  0.00           C  
ATOM   2641  O   HIS A1866      55.799  37.629 139.564  1.00  0.00           O  
ATOM   2642  CB  HIS A1866      55.252  39.755 142.095  1.00  0.00           C  
ATOM   2643  CG  HIS A1866      54.291  38.658 142.425  1.00  0.00           C  
ATOM   2644  ND1 HIS A1866      52.923  38.813 142.337  1.00  0.00           N  
ATOM   2645  CD2 HIS A1866      54.501  37.377 142.809  1.00  0.00           C  
ATOM   2646  CE1 HIS A1866      52.332  37.672 142.647  1.00  0.00           C  
ATOM   2647  NE2 HIS A1866      53.267  36.784 142.938  1.00  0.00           N  
ATOM   2648  N   GLU A1867      55.467  39.799 138.998  1.00  0.00           N  
ATOM   2649  CA  GLU A1867      54.934  39.494 137.680  1.00  0.00           C  
ATOM   2650  C   GLU A1867      55.884  38.614 136.873  1.00  0.00           C  
ATOM   2651  O   GLU A1867      55.512  37.523 136.431  1.00  0.00           O  
ATOM   2652  CB  GLU A1867      54.650  40.778 136.892  1.00  0.00           C  
ATOM   2653  CG  GLU A1867      54.141  40.515 135.462  1.00  0.00           C  
ATOM   2654  CD  GLU A1867      53.659  41.768 134.725  1.00  0.00           C  
ATOM   2655  OE1 GLU A1867      53.178  41.627 133.578  1.00  0.00           O  
ATOM   2656  OE2 GLU A1867      53.753  42.884 135.280  1.00  0.00           O  
ATOM   2657  N   TRP A1878      57.115  39.080 136.687  1.00  0.00           N  
ATOM   2658  CA  TRP A1878      58.079  38.318 135.902  1.00  0.00           C  
ATOM   2659  C   TRP A1878      58.423  36.956 136.495  1.00  0.00           C  
ATOM   2660  O   TRP A1878      58.857  36.053 135.773  1.00  0.00           O  
ATOM   2661  CB  TRP A1878      59.340  39.155 135.659  1.00  0.00           C  
ATOM   2662  CG  TRP A1878      59.028  40.440 134.932  1.00  0.00           C  
ATOM   2663  CD1 TRP A1878      59.379  41.699 135.315  1.00  0.00           C  
ATOM   2664  CD2 TRP A1878      58.227  40.591 133.748  1.00  0.00           C  
ATOM   2665  NE1 TRP A1878      58.842  42.626 134.455  1.00  0.00           N  
ATOM   2666  CE2 TRP A1878      58.131  41.976 133.484  1.00  0.00           C  
ATOM   2667  CE3 TRP A1878      57.578  39.691 132.889  1.00  0.00           C  
ATOM   2668  CZ2 TRP A1878      57.413  42.488 132.395  1.00  0.00           C  
ATOM   2669  CZ3 TRP A1878      56.857  40.204 131.797  1.00  0.00           C  
ATOM   2670  CH2 TRP A1878      56.785  41.591 131.566  1.00  0.00           C  
ATOM   2671  N   GLU A1879      58.224  36.800 137.801  1.00  0.00           N  
ATOM   2672  CA  GLU A1879      58.487  35.516 138.440  1.00  0.00           C  
ATOM   2673  C   GLU A1879      57.350  34.587 138.027  1.00  0.00           C  
ATOM   2674  O   GLU A1879      57.576  33.449 137.589  1.00  0.00           O  
ATOM   2675  CB  GLU A1879      58.507  35.655 139.958  1.00  0.00           C  
ATOM   2676  CG  GLU A1879      58.526  34.311 140.676  1.00  0.00           C  
ATOM   2677  CD  GLU A1879      58.542  34.460 142.181  1.00  0.00           C  
ATOM   2678  OE1 GLU A1879      59.641  34.377 142.772  1.00  0.00           O  
ATOM   2679  OE2 GLU A1879      57.455  34.672 142.768  1.00  0.00           O  
ATOM   2680  N   LEU A1880      56.127  35.095 138.176  1.00  0.00           N  
ATOM   2681  CA  LEU A1880      54.927  34.364 137.803  1.00  0.00           C  
ATOM   2682  C   LEU A1880      55.018  33.969 136.339  1.00  0.00           C  
ATOM   2683  O   LEU A1880      54.785  32.815 135.991  1.00  0.00           O  
ATOM   2684  CB  LEU A1880      53.690  35.236 138.007  1.00  0.00           C  
ATOM   2685  CG  LEU A1880      53.004  35.108 139.358  1.00  0.00           C  
ATOM   2686  CD1 LEU A1880      51.881  36.137 139.481  1.00  0.00           C  
ATOM   2687  CD2 LEU A1880      52.474  33.679 139.493  1.00  0.00           C  
ATOM   2688  N   LYS A1881      55.365  34.935 135.487  1.00  0.00           N  
ATOM   2689  CA  LYS A1881      55.484  34.700 134.048  1.00  0.00           C  
ATOM   2690  C   LYS A1881      56.659  33.796 133.668  1.00  0.00           C  
ATOM   2691  O   LYS A1881      56.767  33.355 132.519  1.00  0.00           O  
ATOM   2692  CB  LYS A1881      55.570  36.029 133.294  1.00  0.00           C  
ATOM   2693  CG  LYS A1881      54.222  36.730 133.145  1.00  0.00           C  
ATOM   2694  CD  LYS A1881      54.346  37.969 132.275  1.00  0.00           C  
ATOM   2695  CE  LYS A1881      52.976  38.491 131.843  1.00  0.00           C  
ATOM   2696  NZ  LYS A1881      52.156  39.022 132.960  1.00  0.00           N  
ATOM   2697  N   GLY A1882      57.539  33.535 134.633  1.00  0.00           N  
ATOM   2698  CA  GLY A1882      58.657  32.634 134.403  1.00  0.00           C  
ATOM   2699  C   GLY A1882      59.882  33.077 133.627  1.00  0.00           C  
ATOM   2700  O   GLY A1882      60.582  32.224 133.081  1.00  0.00           O  
ATOM   2701  N   VAL A1883      60.146  34.381 133.562  1.00  0.00           N  
ATOM   2702  CA  VAL A1883      61.336  34.893 132.871  1.00  0.00           C  
ATOM   2703  C   VAL A1883      62.592  34.254 133.485  1.00  0.00           C  
ATOM   2704  O   VAL A1883      62.793  34.310 134.705  1.00  0.00           O  
ATOM   2705  CB  VAL A1883      61.454  36.417 133.040  1.00  0.00           C  
ATOM   2706  CG1 VAL A1883      62.687  36.930 132.299  1.00  0.00           C  
ATOM   2707  CG2 VAL A1883      60.182  37.090 132.542  1.00  0.00           C  
ATOM   2708  N   PRO A1884      63.459  33.655 132.651  1.00  0.00           N  
ATOM   2709  CA  PRO A1884      64.688  33.006 133.131  1.00  0.00           C  
ATOM   2710  C   PRO A1884      65.580  33.848 134.047  1.00  0.00           C  
ATOM   2711  O   PRO A1884      65.999  33.385 135.108  1.00  0.00           O  
ATOM   2712  CB  PRO A1884      65.391  32.602 131.839  1.00  0.00           C  
ATOM   2713  CG  PRO A1884      64.228  32.293 130.927  1.00  0.00           C  
ATOM   2714  CD  PRO A1884      63.304  33.471 131.199  1.00  0.00           C  
ATOM   2715  N   PHE A1885      65.876  35.078 133.644  1.00  0.00           N  
ATOM   2716  CA  PHE A1885      66.722  35.933 134.466  1.00  0.00           C  
ATOM   2717  C   PHE A1885      66.155  37.324 134.674  1.00  0.00           C  
ATOM   2718  O   PHE A1885      65.568  37.921 133.768  1.00  0.00           O  
ATOM   2719  CB  PHE A1885      68.132  36.025 133.881  1.00  0.00           C  
ATOM   2720  CG  PHE A1885      68.918  34.759 134.021  1.00  0.00           C  
ATOM   2721  CD1 PHE A1885      69.079  33.897 132.942  1.00  0.00           C  
ATOM   2722  CD2 PHE A1885      69.462  34.404 135.247  1.00  0.00           C  
ATOM   2723  CE1 PHE A1885      69.772  32.695 133.081  1.00  0.00           C  
ATOM   2724  CE2 PHE A1885      70.155  33.206 135.397  1.00  0.00           C  
ATOM   2725  CZ  PHE A1885      70.310  32.349 134.310  1.00  0.00           C  
ATOM   2726  N   ARG A1886      66.354  37.829 135.887  1.00  0.00           N  
ATOM   2727  CA  ARG A1886      65.865  39.136 136.294  1.00  0.00           C  
ATOM   2728  C   ARG A1886      67.042  40.013 136.720  1.00  0.00           C  
ATOM   2729  O   ARG A1886      67.934  39.562 137.435  1.00  0.00           O  
ATOM   2730  CB  ARG A1886      64.893  38.945 137.452  1.00  0.00           C  
ATOM   2731  CG  ARG A1886      63.767  39.940 137.507  1.00  0.00           C  
ATOM   2732  CD  ARG A1886      62.599  39.341 138.271  1.00  0.00           C  
ATOM   2733  NE  ARG A1886      62.097  38.136 137.613  1.00  0.00           N  
ATOM   2734  CZ  ARG A1886      62.084  36.926 138.166  1.00  0.00           C  
ATOM   2735  NH1 ARG A1886      62.549  36.754 139.399  1.00  0.00           N  
ATOM   2736  NH2 ARG A1886      61.598  35.889 137.485  1.00  0.00           N  
ATOM   2737  N   VAL A1887      67.047  41.262 136.268  1.00  0.00           N  
ATOM   2738  CA  VAL A1887      68.120  42.191 136.598  1.00  0.00           C  
ATOM   2739  C   VAL A1887      67.533  43.404 137.298  1.00  0.00           C  
ATOM   2740  O   VAL A1887      66.775  44.179 136.705  1.00  0.00           O  
ATOM   2741  CB  VAL A1887      68.887  42.641 135.327  1.00  0.00           C  
ATOM   2742  CG1 VAL A1887      69.889  43.733 135.673  1.00  0.00           C  
ATOM   2743  CG2 VAL A1887      69.606  41.450 134.712  1.00  0.00           C  
ATOM   2744  N   GLU A1888      67.894  43.552 138.569  1.00  0.00           N  
ATOM   2745  CA  GLU A1888      67.421  44.646 139.413  1.00  0.00           C  
ATOM   2746  C   GLU A1888      68.468  45.758 139.418  1.00  0.00           C  
ATOM   2747  O   GLU A1888      69.499  45.642 140.085  1.00  0.00           O  
ATOM   2748  CB  GLU A1888      67.199  44.115 140.831  1.00  0.00           C  
ATOM   2749  CG  GLU A1888      66.541  42.734 140.846  1.00  0.00           C  
ATOM   2750  CD  GLU A1888      66.565  42.062 142.206  1.00  0.00           C  
ATOM   2751  OE1 GLU A1888      66.650  40.813 142.243  1.00  0.00           O  
ATOM   2752  OE2 GLU A1888      66.486  42.773 143.230  1.00  0.00           O  
ATOM   2753  N   LEU A1889      68.205  46.833 138.676  1.00  0.00           N  
ATOM   2754  CA  LEU A1889      69.158  47.934 138.604  1.00  0.00           C  
ATOM   2755  C   LEU A1889      68.693  49.144 139.403  1.00  0.00           C  
ATOM   2756  O   LEU A1889      67.732  49.820 139.028  1.00  0.00           O  
ATOM   2757  CB  LEU A1889      69.410  48.320 137.141  1.00  0.00           C  
ATOM   2758  CG  LEU A1889      70.673  49.139 136.850  1.00  0.00           C  
ATOM   2759  CD1 LEU A1889      71.022  49.031 135.378  1.00  0.00           C  
ATOM   2760  CD2 LEU A1889      70.473  50.593 137.261  1.00  0.00           C  
ATOM   2761  N   GLY A1890      69.387  49.399 140.511  1.00  0.00           N  
ATOM   2762  CA  GLY A1890      69.057  50.522 141.371  1.00  0.00           C  
ATOM   2763  C   GLY A1890      70.198  51.521 141.464  1.00  0.00           C  
ATOM   2764  O   GLY A1890      71.322  51.212 141.063  1.00  0.00           O  
ATOM   2765  N   PRO A1891      69.941  52.731 141.993  1.00  0.00           N  
ATOM   2766  CA  PRO A1891      70.932  53.803 142.149  1.00  0.00           C  
ATOM   2767  C   PRO A1891      72.196  53.430 142.928  1.00  0.00           C  
ATOM   2768  O   PRO A1891      73.308  53.633 142.436  1.00  0.00           O  
ATOM   2769  CB  PRO A1891      70.138  54.909 142.843  1.00  0.00           C  
ATOM   2770  CG  PRO A1891      68.757  54.696 142.336  1.00  0.00           C  
ATOM   2771  CD  PRO A1891      68.611  53.196 142.422  1.00  0.00           C  
ATOM   2772  N   LYS A1892      72.027  52.896 144.137  1.00  0.00           N  
ATOM   2773  CA  LYS A1892      73.177  52.526 144.958  1.00  0.00           C  
ATOM   2774  C   LYS A1892      74.130  51.601 144.209  1.00  0.00           C  
ATOM   2775  O   LYS A1892      75.325  51.879 144.106  1.00  0.00           O  
ATOM   2776  CB  LYS A1892      72.734  51.859 146.273  1.00  0.00           C  
ATOM   2777  CG  LYS A1892      73.111  52.656 147.529  1.00  0.00           C  
ATOM   2778  CD  LYS A1892      74.524  53.233 147.411  1.00  0.00           C  
ATOM   2779  CE  LYS A1892      74.906  54.100 148.601  1.00  0.00           C  
ATOM   2780  NZ  LYS A1892      75.267  53.310 149.804  1.00  0.00           N  
ATOM   2781  N   ASP A1893      73.599  50.505 143.681  1.00  0.00           N  
ATOM   2782  CA  ASP A1893      74.419  49.562 142.951  1.00  0.00           C  
ATOM   2783  C   ASP A1893      75.054  50.216 141.731  1.00  0.00           C  
ATOM   2784  O   ASP A1893      76.208  49.957 141.418  1.00  0.00           O  
ATOM   2785  CB  ASP A1893      73.579  48.356 142.535  1.00  0.00           C  
ATOM   2786  CG  ASP A1893      73.141  47.512 143.723  1.00  0.00           C  
ATOM   2787  OD1 ASP A1893      73.999  46.856 144.356  1.00  0.00           O  
ATOM   2788  OD2 ASP A1893      71.932  47.510 144.028  1.00  0.00           O  
ATOM   2789  N   LEU A1894      74.310  51.078 141.049  1.00  0.00           N  
ATOM   2790  CA  LEU A1894      74.835  51.744 139.860  1.00  0.00           C  
ATOM   2791  C   LEU A1894      76.079  52.585 140.152  1.00  0.00           C  
ATOM   2792  O   LEU A1894      76.985  52.673 139.318  1.00  0.00           O  
ATOM   2793  CB  LEU A1894      73.752  52.625 139.214  1.00  0.00           C  
ATOM   2794  CG  LEU A1894      74.142  53.370 137.930  1.00  0.00           C  
ATOM   2795  CD1 LEU A1894      74.664  52.377 136.913  1.00  0.00           C  
ATOM   2796  CD2 LEU A1894      72.945  54.119 137.370  1.00  0.00           C  
ATOM   2797  N   GLU A1895      76.121  53.205 141.331  1.00  0.00           N  
ATOM   2798  CA  GLU A1895      77.263  54.030 141.718  1.00  0.00           C  
ATOM   2799  C   GLU A1895      78.541  53.204 141.644  1.00  0.00           C  
ATOM   2800  O   GLU A1895      79.604  53.711 141.287  1.00  0.00           O  
ATOM   2801  CB  GLU A1895      77.090  54.568 143.142  1.00  0.00           C  
ATOM   2802  CG  GLU A1895      75.948  55.558 143.311  1.00  0.00           C  
ATOM   2803  CD  GLU A1895      75.815  56.063 144.741  1.00  0.00           C  
ATOM   2804  OE1 GLU A1895      74.878  56.842 145.012  1.00  0.00           O  
ATOM   2805  OE2 GLU A1895      76.648  55.682 145.593  1.00  0.00           O  
ATOM   2806  N   GLY A1896      78.425  51.927 141.990  1.00  0.00           N  
ATOM   2807  CA  GLY A1896      79.570  51.041 141.945  1.00  0.00           C  
ATOM   2808  C   GLY A1896      79.524  50.198 140.691  1.00  0.00           C  
ATOM   2809  O   GLY A1896      80.200  49.178 140.592  1.00  0.00           O  
ATOM   2810  N   GLY A1898      78.713  50.635 139.730  1.00  0.00           N  
ATOM   2811  CA  GLY A1898      78.571  49.919 138.477  1.00  0.00           C  
ATOM   2812  C   GLY A1898      78.105  48.486 138.657  1.00  0.00           C  
ATOM   2813  O   GLY A1898      78.729  47.554 138.143  1.00  0.00           O  
ATOM   2814  N   GLN A1899      77.007  48.302 139.385  1.00  0.00           N  
ATOM   2815  CA  GLN A1899      76.477  46.965 139.620  1.00  0.00           C  
ATOM   2816  C   GLN A1899      74.954  46.885 139.590  1.00  0.00           C  
ATOM   2817  O   GLN A1899      74.257  47.900 139.540  1.00  0.00           O  
ATOM   2818  CB  GLN A1899      76.963  46.432 140.963  1.00  0.00           C  
ATOM   2819  CG  GLN A1899      78.461  46.403 141.120  1.00  0.00           C  
ATOM   2820  CD  GLN A1899      78.891  45.433 142.196  1.00  0.00           C  
ATOM   2821  OE1 GLN A1899      78.954  44.221 141.966  1.00  0.00           O  
ATOM   2822  NE2 GLN A1899      79.172  45.955 143.387  1.00  0.00           N  
ATOM   2823  N   ALA A1900      74.453  45.655 139.617  1.00  0.00           N  
ATOM   2824  CA  ALA A1900      73.024  45.388 139.617  1.00  0.00           C  
ATOM   2825  C   ALA A1900      72.835  43.950 140.078  1.00  0.00           C  
ATOM   2826  O   ALA A1900      73.776  43.153 140.050  1.00  0.00           O  
ATOM   2827  CB  ALA A1900      72.444  45.579 138.221  1.00  0.00           C  
ATOM   2828  N   VAL A1901      71.622  43.621 140.508  1.00  0.00           N  
ATOM   2829  CA  VAL A1901      71.338  42.276 140.979  1.00  0.00           C  
ATOM   2830  C   VAL A1901      70.803  41.417 139.844  1.00  0.00           C  
ATOM   2831  O   VAL A1901      69.864  41.804 139.144  1.00  0.00           O  
ATOM   2832  CB  VAL A1901      70.301  42.279 142.123  1.00  0.00           C  
ATOM   2833  CG1 VAL A1901      70.129  40.866 142.677  1.00  0.00           C  
ATOM   2834  CG2 VAL A1901      70.737  43.234 143.215  1.00  0.00           C  
ATOM   2835  N   LEU A1902      71.427  40.257 139.664  1.00  0.00           N  
ATOM   2836  CA  LEU A1902      71.022  39.312 138.641  1.00  0.00           C  
ATOM   2837  C   LEU A1902      70.412  38.107 139.348  1.00  0.00           C  
ATOM   2838  O   LEU A1902      71.119  37.294 139.943  1.00  0.00           O  
ATOM   2839  CB  LEU A1902      72.220  38.864 137.802  1.00  0.00           C  
ATOM   2840  CG  LEU A1902      71.852  37.816 136.747  1.00  0.00           C  
ATOM   2841  CD1 LEU A1902      70.977  38.474 135.673  1.00  0.00           C  
ATOM   2842  CD2 LEU A1902      73.115  37.211 136.141  1.00  0.00           C  
ATOM   2843  N   ALA A1903      69.089  38.005 139.278  1.00  0.00           N  
ATOM   2844  CA  ALA A1903      68.366  36.911 139.912  1.00  0.00           C  
ATOM   2845  C   ALA A1903      67.942  35.852 138.898  1.00  0.00           C  
ATOM   2846  O   ALA A1903      67.520  36.173 137.783  1.00  0.00           O  
ATOM   2847  CB  ALA A1903      67.131  37.458 140.650  1.00  0.00           C  
ATOM   2848  N   SER A1904      68.068  34.588 139.299  1.00  0.00           N  
ATOM   2849  CA  SER A1904      67.685  33.456 138.463  1.00  0.00           C  
ATOM   2850  C   SER A1904      66.322  32.939 138.909  1.00  0.00           C  
ATOM   2851  O   SER A1904      66.046  32.865 140.111  1.00  0.00           O  
ATOM   2852  CB  SER A1904      68.710  32.333 138.582  1.00  0.00           C  
ATOM   2853  OG  SER A1904      68.183  31.119 138.076  1.00  0.00           O  
ATOM   2854  N   ARG A1905      65.477  32.586 137.940  1.00  0.00           N  
ATOM   2855  CA  ARG A1905      64.138  32.080 138.233  1.00  0.00           C  
ATOM   2856  C   ARG A1905      64.233  30.734 138.932  1.00  0.00           C  
ATOM   2857  O   ARG A1905      63.346  30.358 139.703  1.00  0.00           O  
ATOM   2858  CB  ARG A1905      63.313  31.932 136.944  1.00  0.00           C  
ATOM   2859  CG  ARG A1905      61.881  31.405 137.166  1.00  0.00           C  
ATOM   2860  CD  ARG A1905      61.099  32.279 138.153  1.00  0.00           C  
ATOM   2861  NE  ARG A1905      59.724  31.823 138.364  1.00  0.00           N  
ATOM   2862  CZ  ARG A1905      59.387  30.669 138.939  1.00  0.00           C  
ATOM   2863  NH1 ARG A1905      60.321  29.836 139.368  1.00  0.00           N  
ATOM   2864  NH2 ARG A1905      58.111  30.346 139.097  1.00  0.00           N  
ATOM   2865  N   LEU A1906      65.312  30.008 138.658  1.00  0.00           N  
ATOM   2866  CA  LEU A1906      65.507  28.711 139.278  1.00  0.00           C  
ATOM   2867  C   LEU A1906      65.960  28.862 140.729  1.00  0.00           C  
ATOM   2868  O   LEU A1906      66.071  27.877 141.461  1.00  0.00           O  
ATOM   2869  CB  LEU A1906      66.530  27.910 138.476  1.00  0.00           C  
ATOM   2870  CG  LEU A1906      65.959  26.673 137.777  1.00  0.00           C  
ATOM   2871  CD1 LEU A1906      64.563  26.970 137.253  1.00  0.00           C  
ATOM   2872  CD2 LEU A1906      66.883  26.246 136.641  1.00  0.00           C  
ATOM   2873  N   GLY A1909      66.199  30.106 141.139  1.00  0.00           N  
ATOM   2874  CA  GLY A1909      66.655  30.387 142.488  1.00  0.00           C  
ATOM   2875  C   GLY A1909      68.062  30.962 142.438  1.00  0.00           C  
ATOM   2876  O   GLY A1909      68.947  30.416 141.770  1.00  0.00           O  
ATOM   2877  N   GLY A1910      68.268  32.077 143.130  1.00  0.00           N  
ATOM   2878  CA  GLY A1910      69.575  32.699 143.138  1.00  0.00           C  
ATOM   2879  C   GLY A1910      69.480  34.206 143.025  1.00  0.00           C  
ATOM   2880  O   GLY A1910      68.440  34.749 142.656  1.00  0.00           O  
ATOM   2881  N   LYS A1913      70.582  34.869 143.358  1.00  0.00           N  
ATOM   2882  CA  LYS A1913      70.719  36.318 143.306  1.00  0.00           C  
ATOM   2883  C   LYS A1913      72.210  36.570 143.468  1.00  0.00           C  
ATOM   2884  O   LYS A1913      72.914  35.759 144.072  1.00  0.00           O  
ATOM   2885  CB  LYS A1913      69.985  36.996 144.463  1.00  0.00           C  
ATOM   2886  CG  LYS A1913      68.492  37.141 144.304  1.00  0.00           C  
ATOM   2887  CD  LYS A1913      67.928  37.967 145.449  1.00  0.00           C  
ATOM   2888  CE  LYS A1913      66.455  38.267 145.244  1.00  0.00           C  
ATOM   2889  NZ  LYS A1913      65.904  39.119 146.340  1.00  0.00           N  
ATOM   2890  N   GLU A1914      72.691  37.681 142.924  1.00  0.00           N  
ATOM   2891  CA  GLU A1914      74.098  38.034 143.037  1.00  0.00           C  
ATOM   2892  C   GLU A1914      74.356  39.385 142.392  1.00  0.00           C  
ATOM   2893  O   GLU A1914      74.057  39.594 141.214  1.00  0.00           O  
ATOM   2894  CB  GLU A1914      74.989  36.964 142.387  1.00  0.00           C  
ATOM   2895  CG  GLU A1914      74.843  36.825 140.882  1.00  0.00           C  
ATOM   2896  CD  GLU A1914      75.649  35.667 140.323  1.00  0.00           C  
ATOM   2897  OE1 GLU A1914      76.884  35.660 140.504  1.00  0.00           O  
ATOM   2898  OE2 GLU A1914      75.045  34.765 139.700  1.00  0.00           O  
ATOM   2899  N   THR A1915      74.892  40.311 143.181  1.00  0.00           N  
ATOM   2900  CA  THR A1915      75.203  41.638 142.680  1.00  0.00           C  
ATOM   2901  C   THR A1915      76.412  41.474 141.776  1.00  0.00           C  
ATOM   2902  O   THR A1915      77.418  40.882 142.171  1.00  0.00           O  
ATOM   2903  CB  THR A1915      75.542  42.606 143.826  1.00  0.00           C  
ATOM   2904  OG1 THR A1915      74.481  42.585 144.791  1.00  0.00           O  
ATOM   2905  CG2 THR A1915      75.713  44.024 143.292  1.00  0.00           C  
ATOM   2906  N   LEU A1916      76.303  41.979 140.553  1.00  0.00           N  
ATOM   2907  CA  LEU A1916      77.391  41.871 139.598  1.00  0.00           C  
ATOM   2908  C   LEU A1916      77.567  43.170 138.829  1.00  0.00           C  
ATOM   2909  O   LEU A1916      76.664  44.008 138.774  1.00  0.00           O  
ATOM   2910  CB  LEU A1916      77.119  40.714 138.629  1.00  0.00           C  
ATOM   2911  CG  LEU A1916      76.863  39.355 139.292  1.00  0.00           C  
ATOM   2912  CD1 LEU A1916      76.411  38.338 138.260  1.00  0.00           C  
ATOM   2913  CD2 LEU A1916      78.126  38.884 139.993  1.00  0.00           C  
ATOM   2914  N   PRO A1917      78.757  43.363 138.244  1.00  0.00           N  
ATOM   2915  CA  PRO A1917      79.055  44.567 137.469  1.00  0.00           C  
ATOM   2916  C   PRO A1917      78.432  44.476 136.077  1.00  0.00           C  
ATOM   2917  O   PRO A1917      78.657  43.514 135.337  1.00  0.00           O  
ATOM   2918  CB  PRO A1917      80.577  44.574 137.431  1.00  0.00           C  
ATOM   2919  CG  PRO A1917      80.901  43.111 137.368  1.00  0.00           C  
ATOM   2920  CD  PRO A1917      79.966  42.530 138.404  1.00  0.00           C  
ATOM   2921  N   LEU A1918      77.648  45.492 135.741  1.00  0.00           N  
ATOM   2922  CA  LEU A1918      76.954  45.575 134.466  1.00  0.00           C  
ATOM   2923  C   LEU A1918      77.792  45.145 133.259  1.00  0.00           C  
ATOM   2924  O   LEU A1918      77.271  44.572 132.303  1.00  0.00           O  
ATOM   2925  CB  LEU A1918      76.440  47.007 134.272  1.00  0.00           C  
ATOM   2926  CG  LEU A1918      75.544  47.563 135.400  1.00  0.00           C  
ATOM   2927  CD1 LEU A1918      75.322  49.061 135.220  1.00  0.00           C  
ATOM   2928  CD2 LEU A1918      74.207  46.833 135.414  1.00  0.00           C  
ATOM   2929  N   ALA A1929      79.094  45.399 133.312  1.00  0.00           N  
ATOM   2930  CA  ALA A1929      79.989  45.061 132.206  1.00  0.00           C  
ATOM   2931  C   ALA A1929      80.159  43.569 131.921  1.00  0.00           C  
ATOM   2932  O   ALA A1929      80.438  43.180 130.786  1.00  0.00           O  
ATOM   2933  CB  ALA A1929      81.355  45.697 132.442  1.00  0.00           C  
ATOM   2934  N   ALA A1930      79.997  42.738 132.943  1.00  0.00           N  
ATOM   2935  CA  ALA A1930      80.166  41.300 132.777  1.00  0.00           C  
ATOM   2936  C   ALA A1930      78.909  40.583 132.278  1.00  0.00           C  
ATOM   2937  O   ALA A1930      78.996  39.518 131.648  1.00  0.00           O  
ATOM   2938  CB  ALA A1930      80.624  40.685 134.093  1.00  0.00           C  
ATOM   2939  N   LEU A1931      77.746  41.169 132.560  1.00  0.00           N  
ATOM   2940  CA  LEU A1931      76.458  40.591 132.171  1.00  0.00           C  
ATOM   2941  C   LEU A1931      76.347  40.175 130.696  1.00  0.00           C  
ATOM   2942  O   LEU A1931      76.026  39.023 130.393  1.00  0.00           O  
ATOM   2943  CB  LEU A1931      75.325  41.567 132.534  1.00  0.00           C  
ATOM   2944  CG  LEU A1931      74.483  41.311 133.795  1.00  0.00           C  
ATOM   2945  CD1 LEU A1931      75.333  40.789 134.941  1.00  0.00           C  
ATOM   2946  CD2 LEU A1931      73.785  42.606 134.191  1.00  0.00           C  
ATOM   2947  N   PRO A1934      76.617  41.103 129.760  1.00  0.00           N  
ATOM   2948  CA  PRO A1934      76.529  40.779 128.332  1.00  0.00           C  
ATOM   2949  C   PRO A1934      77.273  39.503 127.956  1.00  0.00           C  
ATOM   2950  O   PRO A1934      76.766  38.672 127.205  1.00  0.00           O  
ATOM   2951  CB  PRO A1934      77.131  42.010 127.668  1.00  0.00           C  
ATOM   2952  CG  PRO A1934      76.708  43.114 128.588  1.00  0.00           C  
ATOM   2953  CD  PRO A1934      76.985  42.518 129.954  1.00  0.00           C  
ATOM   2954  N   GLU A1950      78.471  39.340 128.499  1.00  0.00           N  
ATOM   2955  CA  GLU A1950      79.290  38.176 128.184  1.00  0.00           C  
ATOM   2956  C   GLU A1950      78.940  36.904 128.964  1.00  0.00           C  
ATOM   2957  O   GLU A1950      79.199  35.788 128.496  1.00  0.00           O  
ATOM   2958  CB  GLU A1950      80.769  38.553 128.366  1.00  0.00           C  
ATOM   2959  CG  GLU A1950      81.759  37.397 128.370  1.00  0.00           C  
ATOM   2960  CD  GLU A1950      81.802  36.692 129.713  1.00  0.00           C  
ATOM   2961  OE1 GLU A1950      81.947  37.390 130.745  1.00  0.00           O  
ATOM   2962  OE2 GLU A1950      81.701  35.445 129.733  1.00  0.00           O  
ATOM   2963  N   ALA A1951      78.333  37.063 130.136  1.00  0.00           N  
ATOM   2964  CA  ALA A1951      77.984  35.904 130.956  1.00  0.00           C  
ATOM   2965  C   ALA A1951      76.615  35.289 130.660  1.00  0.00           C  
ATOM   2966  O   ALA A1951      76.487  34.061 130.567  1.00  0.00           O  
ATOM   2967  CB  ALA A1951      78.070  36.270 132.432  1.00  0.00           C  
ATOM   2968  N   LEU A1952      75.599  36.139 130.507  1.00  0.00           N  
ATOM   2969  CA  LEU A1952      74.234  35.675 130.269  1.00  0.00           C  
ATOM   2970  C   LEU A1952      74.045  34.582 129.214  1.00  0.00           C  
ATOM   2971  O   LEU A1952      73.387  33.575 129.479  1.00  0.00           O  
ATOM   2972  CB  LEU A1952      73.316  36.870 129.979  1.00  0.00           C  
ATOM   2973  CG  LEU A1952      72.928  37.635 131.254  1.00  0.00           C  
ATOM   2974  CD1 LEU A1952      72.140  38.894 130.905  1.00  0.00           C  
ATOM   2975  CD2 LEU A1952      72.105  36.717 132.170  1.00  0.00           C  
ATOM   2976  N   PRO A1953      74.612  34.754 128.010  1.00  0.00           N  
ATOM   2977  CA  PRO A1953      74.412  33.685 127.024  1.00  0.00           C  
ATOM   2978  C   PRO A1953      74.698  32.327 127.664  1.00  0.00           C  
ATOM   2979  O   PRO A1953      73.844  31.438 127.684  1.00  0.00           O  
ATOM   2980  CB  PRO A1953      75.410  34.040 125.930  1.00  0.00           C  
ATOM   2981  CG  PRO A1953      75.415  35.561 125.973  1.00  0.00           C  
ATOM   2982  CD  PRO A1953      75.434  35.854 127.464  1.00  0.00           C  
ATOM   2983  N   GLY A1954      75.902  32.189 128.209  1.00  0.00           N  
ATOM   2984  CA  GLY A1954      76.295  30.946 128.843  1.00  0.00           C  
ATOM   2985  C   GLY A1954      75.322  30.519 129.919  1.00  0.00           C  
ATOM   2986  O   GLY A1954      74.869  29.370 129.945  1.00  0.00           O  
ATOM   2987  N   LYS A1955      74.994  31.450 130.810  1.00  0.00           N  
ATOM   2988  CA  LYS A1955      74.072  31.162 131.906  1.00  0.00           C  
ATOM   2989  C   LYS A1955      72.738  30.610 131.405  1.00  0.00           C  
ATOM   2990  O   LYS A1955      72.222  29.634 131.964  1.00  0.00           O  
ATOM   2991  CB  LYS A1955      73.850  32.416 132.763  1.00  0.00           C  
ATOM   2992  CG  LYS A1955      75.085  32.814 133.574  1.00  0.00           C  
ATOM   2993  CD  LYS A1955      74.798  33.938 134.581  1.00  0.00           C  
ATOM   2994  CE  LYS A1955      75.990  34.187 135.515  1.00  0.00           C  
ATOM   2995  NZ  LYS A1955      76.303  33.003 136.368  1.00  0.00           N  
ATOM   2996  N   LEU A1956      72.187  31.229 130.355  1.00  0.00           N  
ATOM   2997  CA  LEU A1956      70.924  30.769 129.779  1.00  0.00           C  
ATOM   2998  C   LEU A1956      71.086  29.295 129.391  1.00  0.00           C  
ATOM   2999  O   LEU A1956      70.256  28.452 129.745  1.00  0.00           O  
ATOM   3000  CB  LEU A1956      70.546  31.589 128.534  1.00  0.00           C  
ATOM   3001  CG  LEU A1956      69.595  32.806 128.570  1.00  0.00           C  
ATOM   3002  CD1 LEU A1956      68.446  32.538 129.548  1.00  0.00           C  
ATOM   3003  CD2 LEU A1956      70.337  34.071 128.950  1.00  0.00           C  
ATOM   3004  N   ASP A1957      72.168  28.991 128.677  1.00  0.00           N  
ATOM   3005  CA  ASP A1957      72.434  27.625 128.244  1.00  0.00           C  
ATOM   3006  C   ASP A1957      72.446  26.665 129.422  1.00  0.00           C  
ATOM   3007  O   ASP A1957      71.944  25.542 129.324  1.00  0.00           O  
ATOM   3008  CB  ASP A1957      73.770  27.554 127.508  1.00  0.00           C  
ATOM   3009  CG  ASP A1957      73.690  28.101 126.097  1.00  0.00           C  
ATOM   3010  OD1 ASP A1957      74.727  28.589 125.600  1.00  0.00           O  
ATOM   3011  OD2 ASP A1957      72.602  28.032 125.475  1.00  0.00           O  
ATOM   3012  N   ALA A1958      73.027  27.107 130.533  1.00  0.00           N  
ATOM   3013  CA  ALA A1958      73.085  26.280 131.732  1.00  0.00           C  
ATOM   3014  C   ALA A1958      71.659  26.091 132.219  1.00  0.00           C  
ATOM   3015  O   ALA A1958      71.230  24.969 132.502  1.00  0.00           O  
ATOM   3016  CB  ALA A1958      73.912  26.963 132.798  1.00  0.00           C  
ATOM   3017  N   PHE A1959      70.932  27.204 132.303  1.00  0.00           N  
ATOM   3018  CA  PHE A1959      69.538  27.200 132.743  1.00  0.00           C  
ATOM   3019  C   PHE A1959      68.813  26.077 131.988  1.00  0.00           C  
ATOM   3020  O   PHE A1959      68.215  25.182 132.596  1.00  0.00           O  
ATOM   3021  CB  PHE A1959      68.899  28.557 132.425  1.00  0.00           C  
ATOM   3022  CG  PHE A1959      67.600  28.808 133.135  1.00  0.00           C  
ATOM   3023  CD1 PHE A1959      67.550  29.659 134.237  1.00  0.00           C  
ATOM   3024  CD2 PHE A1959      66.415  28.232 132.676  1.00  0.00           C  
ATOM   3025  CE1 PHE A1959      66.332  29.945 134.874  1.00  0.00           C  
ATOM   3026  CE2 PHE A1959      65.192  28.508 133.302  1.00  0.00           C  
ATOM   3027  CZ  PHE A1959      65.150  29.368 134.405  1.00  0.00           C  
ATOM   3028  N   HIS A1960      68.888  26.130 130.661  1.00  0.00           N  
ATOM   3029  CA  HIS A1960      68.264  25.127 129.811  1.00  0.00           C  
ATOM   3030  C   HIS A1960      68.675  23.726 130.238  1.00  0.00           C  
ATOM   3031  O   HIS A1960      67.833  22.863 130.506  1.00  0.00           O  
ATOM   3032  CB  HIS A1960      68.685  25.323 128.355  1.00  0.00           C  
ATOM   3033  CG  HIS A1960      68.245  24.213 127.449  1.00  0.00           C  
ATOM   3034  ND1 HIS A1960      66.967  24.128 126.939  1.00  0.00           N  
ATOM   3035  CD2 HIS A1960      68.907  23.124 126.985  1.00  0.00           C  
ATOM   3036  CE1 HIS A1960      66.861  23.039 126.197  1.00  0.00           C  
ATOM   3037  NE2 HIS A1960      68.024  22.410 126.208  1.00  0.00           N  
ATOM   3038  N   GLU A1961      69.983  23.501 130.276  1.00  0.00           N  
ATOM   3039  CA  GLU A1961      70.518  22.197 130.651  1.00  0.00           C  
ATOM   3040  C   GLU A1961      69.971  21.701 131.988  1.00  0.00           C  
ATOM   3041  O   GLU A1961      69.634  20.517 132.139  1.00  0.00           O  
ATOM   3042  CB  GLU A1961      72.047  22.250 130.690  1.00  0.00           C  
ATOM   3043  CG  GLU A1961      72.683  22.282 129.309  1.00  0.00           C  
ATOM   3044  CD  GLU A1961      72.075  21.235 128.391  1.00  0.00           C  
ATOM   3045  OE1 GLU A1961      71.771  20.121 128.886  1.00  0.00           O  
ATOM   3046  OE2 GLU A1961      71.907  21.520 127.181  1.00  0.00           O  
ATOM   3047  N   GLU A1962      69.873  22.617 132.948  1.00  0.00           N  
ATOM   3048  CA  GLU A1962      69.362  22.287 134.266  1.00  0.00           C  
ATOM   3049  C   GLU A1962      67.896  21.839 134.184  1.00  0.00           C  
ATOM   3050  O   GLU A1962      67.523  20.794 134.740  1.00  0.00           O  
ATOM   3051  CB  GLU A1962      69.503  23.495 135.205  1.00  0.00           C  
ATOM   3052  CG  GLU A1962      68.995  23.253 136.629  1.00  0.00           C  
ATOM   3053  CD  GLU A1962      69.728  22.124 137.354  1.00  0.00           C  
ATOM   3054  OE1 GLU A1962      69.177  21.630 138.359  1.00  0.00           O  
ATOM   3055  OE2 GLU A1962      70.845  21.734 136.938  1.00  0.00           O  
ATOM   3056  N   LEU A1963      67.075  22.627 133.491  1.00  0.00           N  
ATOM   3057  CA  LEU A1963      65.659  22.304 133.333  1.00  0.00           C  
ATOM   3058  C   LEU A1963      65.508  20.902 132.768  1.00  0.00           C  
ATOM   3059  O   LEU A1963      64.739  20.080 133.285  1.00  0.00           O  
ATOM   3060  CB  LEU A1963      64.984  23.300 132.388  1.00  0.00           C  
ATOM   3061  CG  LEU A1963      64.776  24.719 132.923  1.00  0.00           C  
ATOM   3062  CD1 LEU A1963      64.498  25.665 131.763  1.00  0.00           C  
ATOM   3063  CD2 LEU A1963      63.625  24.728 133.935  1.00  0.00           C  
ATOM   3064  N   TYR A1964      66.257  20.635 131.704  1.00  0.00           N  
ATOM   3065  CA  TYR A1964      66.214  19.339 131.049  1.00  0.00           C  
ATOM   3066  C   TYR A1964      66.624  18.239 132.021  1.00  0.00           C  
ATOM   3067  O   TYR A1964      65.943  17.212 132.150  1.00  0.00           O  
ATOM   3068  CB  TYR A1964      67.155  19.330 129.841  1.00  0.00           C  
ATOM   3069  CG  TYR A1964      66.930  18.160 128.915  1.00  0.00           C  
ATOM   3070  CD1 TYR A1964      65.697  17.973 128.294  1.00  0.00           C  
ATOM   3071  CD2 TYR A1964      67.927  17.222 128.686  1.00  0.00           C  
ATOM   3072  CE1 TYR A1964      65.458  16.871 127.473  1.00  0.00           C  
ATOM   3073  CE2 TYR A1964      67.702  16.111 127.861  1.00  0.00           C  
ATOM   3074  CZ  TYR A1964      66.462  15.940 127.262  1.00  0.00           C  
ATOM   3075  OH  TYR A1964      66.197  14.831 126.482  1.00  0.00           O  
ATOM   3076  N   ARG A1965      67.743  18.478 132.703  1.00  0.00           N  
ATOM   3077  CA  ARG A1965      68.306  17.535 133.661  1.00  0.00           C  
ATOM   3078  C   ARG A1965      67.264  17.079 134.668  1.00  0.00           C  
ATOM   3079  O   ARG A1965      67.012  15.883 134.811  1.00  0.00           O  
ATOM   3080  CB  ARG A1965      69.467  18.187 134.406  1.00  0.00           C  
ATOM   3081  CG  ARG A1965      70.564  17.229 134.840  1.00  0.00           C  
ATOM   3082  CD  ARG A1965      71.334  17.816 136.018  1.00  0.00           C  
ATOM   3083  NE  ARG A1965      71.587  19.249 135.862  1.00  0.00           N  
ATOM   3084  CZ  ARG A1965      72.320  19.787 134.886  1.00  0.00           C  
ATOM   3085  NH1 ARG A1965      72.893  19.015 133.962  1.00  0.00           N  
ATOM   3086  NH2 ARG A1965      72.467  21.108 134.817  1.00  0.00           N  
ATOM   3087  N   ARG A1966      66.662  18.038 135.363  1.00  0.00           N  
ATOM   3088  CA  ARG A1966      65.654  17.725 136.368  1.00  0.00           C  
ATOM   3089  C   ARG A1966      64.520  16.952 135.726  1.00  0.00           C  
ATOM   3090  O   ARG A1966      64.102  15.906 136.227  1.00  0.00           O  
ATOM   3091  CB  ARG A1966      65.110  19.007 137.010  1.00  0.00           C  
ATOM   3092  CG  ARG A1966      66.198  19.911 137.579  1.00  0.00           C  
ATOM   3093  CD  ARG A1966      65.649  21.034 138.444  1.00  0.00           C  
ATOM   3094  NE  ARG A1966      66.717  21.942 138.854  1.00  0.00           N  
ATOM   3095  CZ  ARG A1966      66.540  23.043 139.581  1.00  0.00           C  
ATOM   3096  NH1 ARG A1966      65.330  23.390 139.992  1.00  0.00           N  
ATOM   3097  NH2 ARG A1966      67.578  23.808 139.889  1.00  0.00           N  
ATOM   3098  N   ALA A1967      64.032  17.479 134.607  1.00  0.00           N  
ATOM   3099  CA  ALA A1967      62.941  16.859 133.869  1.00  0.00           C  
ATOM   3100  C   ALA A1967      63.281  15.395 133.591  1.00  0.00           C  
ATOM   3101  O   ALA A1967      62.419  14.512 133.708  1.00  0.00           O  
ATOM   3102  CB  ALA A1967      62.709  17.613 132.568  1.00  0.00           C  
ATOM   3103  N   LEU A1968      64.535  15.139 133.216  1.00  0.00           N  
ATOM   3104  CA  LEU A1968      64.967  13.776 132.954  1.00  0.00           C  
ATOM   3105  C   LEU A1968      64.865  13.006 134.264  1.00  0.00           C  
ATOM   3106  O   LEU A1968      64.241  11.942 134.337  1.00  0.00           O  
ATOM   3107  CB  LEU A1968      66.404  13.766 132.443  1.00  0.00           C  
ATOM   3108  CG  LEU A1968      66.490  13.798 130.920  1.00  0.00           C  
ATOM   3109  CD1 LEU A1968      67.921  14.060 130.482  1.00  0.00           C  
ATOM   3110  CD2 LEU A1968      65.965  12.475 130.363  1.00  0.00           C  
ATOM   3111  N   ALA A1969      65.467  13.573 135.304  1.00  0.00           N  
ATOM   3112  CA  ALA A1969      65.444  12.974 136.628  1.00  0.00           C  
ATOM   3113  C   ALA A1969      64.017  12.638 137.057  1.00  0.00           C  
ATOM   3114  O   ALA A1969      63.746  11.530 137.517  1.00  0.00           O  
ATOM   3115  CB  ALA A1969      66.076  13.920 137.626  1.00  0.00           C  
ATOM   3116  N   PHE A1970      63.101  13.589 136.903  1.00  0.00           N  
ATOM   3117  CA  PHE A1970      61.715  13.354 137.293  1.00  0.00           C  
ATOM   3118  C   PHE A1970      61.157  12.114 136.602  1.00  0.00           C  
ATOM   3119  O   PHE A1970      60.553  11.245 137.242  1.00  0.00           O  
ATOM   3120  CB  PHE A1970      60.829  14.554 136.944  1.00  0.00           C  
ATOM   3121  CG  PHE A1970      59.377  14.348 137.287  1.00  0.00           C  
ATOM   3122  CD1 PHE A1970      58.870  14.782 138.505  1.00  0.00           C  
ATOM   3123  CD2 PHE A1970      58.529  13.664 136.414  1.00  0.00           C  
ATOM   3124  CE1 PHE A1970      57.539  14.537 138.857  1.00  0.00           C  
ATOM   3125  CE2 PHE A1970      57.201  13.413 136.755  1.00  0.00           C  
ATOM   3126  CZ  PHE A1970      56.706  13.851 137.982  1.00  0.00           C  
ATOM   3127  N   ARG A1971      61.354  12.035 135.291  1.00  0.00           N  
ATOM   3128  CA  ARG A1971      60.840  10.899 134.551  1.00  0.00           C  
ATOM   3129  C   ARG A1971      61.451   9.596 135.064  1.00  0.00           C  
ATOM   3130  O   ARG A1971      60.727   8.627 135.308  1.00  0.00           O  
ATOM   3131  CB  ARG A1971      61.105  11.073 133.053  1.00  0.00           C  
ATOM   3132  CG  ARG A1971      60.399  10.034 132.201  1.00  0.00           C  
ATOM   3133  CD  ARG A1971      60.508  10.329 130.717  1.00  0.00           C  
ATOM   3134  NE  ARG A1971      61.891  10.403 130.251  1.00  0.00           N  
ATOM   3135  CZ  ARG A1971      62.246  10.502 128.973  1.00  0.00           C  
ATOM   3136  NH1 ARG A1971      61.318  10.540 128.023  1.00  0.00           N  
ATOM   3137  NH2 ARG A1971      63.531  10.556 128.645  1.00  0.00           N  
ATOM   3138  N   GLU A1972      62.775   9.581 135.233  1.00  0.00           N  
ATOM   3139  CA  GLU A1972      63.479   8.400 135.737  1.00  0.00           C  
ATOM   3140  C   GLU A1972      62.776   7.920 136.999  1.00  0.00           C  
ATOM   3141  O   GLU A1972      62.433   6.745 137.121  1.00  0.00           O  
ATOM   3142  CB  GLU A1972      64.943   8.729 136.068  1.00  0.00           C  
ATOM   3143  CG  GLU A1972      65.853   8.954 134.856  1.00  0.00           C  
ATOM   3144  CD  GLU A1972      67.154   9.675 135.217  1.00  0.00           C  
ATOM   3145  OE1 GLU A1972      67.797   9.281 136.219  1.00  0.00           O  
ATOM   3146  OE2 GLU A1972      67.536  10.627 134.493  1.00  0.00           O  
ATOM   3147  N   ASP A2012      62.552   8.852 137.924  1.00  0.00           N  
ATOM   3148  CA  ASP A2012      61.889   8.566 139.198  1.00  0.00           C  
ATOM   3149  C   ASP A2012      60.404   8.255 139.064  1.00  0.00           C  
ATOM   3150  O   ASP A2012      59.744   7.983 140.063  1.00  0.00           O  
ATOM   3151  CB  ASP A2012      62.023   9.753 140.157  1.00  0.00           C  
ATOM   3152  CG  ASP A2012      63.465  10.148 140.412  1.00  0.00           C  
ATOM   3153  OD1 ASP A2012      63.671  11.206 141.044  1.00  0.00           O  
ATOM   3154  OD2 ASP A2012      64.392   9.416 139.992  1.00  0.00           O  
ATOM   3155  N   HIS A2013      59.864   8.302 137.852  1.00  0.00           N  
ATOM   3156  CA  HIS A2013      58.442   8.040 137.694  1.00  0.00           C  
ATOM   3157  C   HIS A2013      58.094   7.089 136.562  1.00  0.00           C  
ATOM   3158  O   HIS A2013      56.997   7.133 136.003  1.00  0.00           O  
ATOM   3159  CB  HIS A2013      57.694   9.364 137.545  1.00  0.00           C  
ATOM   3160  CG  HIS A2013      57.692  10.194 138.792  1.00  0.00           C  
ATOM   3161  ND1 HIS A2013      56.682  10.130 139.730  1.00  0.00           N  
ATOM   3162  CD2 HIS A2013      58.589  11.091 139.268  1.00  0.00           C  
ATOM   3163  CE1 HIS A2013      56.956  10.954 140.726  1.00  0.00           C  
ATOM   3164  NE2 HIS A2013      58.108  11.549 140.470  1.00  0.00           N  
ATOM   3165  N   THR A2014      59.043   6.222 136.236  1.00  0.00           N  
ATOM   3166  CA  THR A2014      58.860   5.211 135.202  1.00  0.00           C  
ATOM   3167  C   THR A2014      59.119   3.913 135.949  1.00  0.00           C  
ATOM   3168  O   THR A2014      60.037   3.842 136.766  1.00  0.00           O  
ATOM   3169  CB  THR A2014      59.895   5.368 134.060  1.00  0.00           C  
ATOM   3170  OG1 THR A2014      59.686   6.617 133.388  1.00  0.00           O  
ATOM   3171  CG2 THR A2014      59.761   4.235 133.056  1.00  0.00           C  
ATOM   3172  N   ARG A2015      58.319   2.888 135.687  1.00  0.00           N  
ATOM   3173  CA  ARG A2015      58.510   1.637 136.400  1.00  0.00           C  
ATOM   3174  C   ARG A2015      58.085   0.391 135.636  1.00  0.00           C  
ATOM   3175  O   ARG A2015      56.946   0.287 135.183  1.00  0.00           O  
ATOM   3176  CB  ARG A2015      57.757   1.712 137.724  1.00  0.00           C  
ATOM   3177  CG  ARG A2015      57.758   0.439 138.533  1.00  0.00           C  
ATOM   3178  CD  ARG A2015      56.852   0.605 139.732  1.00  0.00           C  
ATOM   3179  NE  ARG A2015      56.651  -0.647 140.453  1.00  0.00           N  
ATOM   3180  CZ  ARG A2015      55.694  -0.834 141.359  1.00  0.00           C  
ATOM   3181  NH1 ARG A2015      54.853   0.156 141.647  1.00  0.00           N  
ATOM   3182  NH2 ARG A2015      55.570  -2.009 141.972  1.00  0.00           N  
ATOM   3183  N   LYS A2016      59.009  -0.554 135.495  1.00  0.00           N  
ATOM   3184  CA  LYS A2016      58.709  -1.807 134.817  1.00  0.00           C  
ATOM   3185  C   LYS A2016      57.762  -2.586 135.712  1.00  0.00           C  
ATOM   3186  O   LYS A2016      57.981  -2.676 136.918  1.00  0.00           O  
ATOM   3187  CB  LYS A2016      59.979  -2.631 134.606  1.00  0.00           C  
ATOM   3188  CG  LYS A2016      60.931  -2.075 133.567  1.00  0.00           C  
ATOM   3189  CD  LYS A2016      61.964  -3.126 133.168  1.00  0.00           C  
ATOM   3190  CE  LYS A2016      62.801  -2.656 131.988  1.00  0.00           C  
ATOM   3191  NZ  LYS A2016      63.595  -3.762 131.381  1.00  0.00           N  
ATOM   3192  N   VAL A2017      56.703  -3.135 135.134  1.00  0.00           N  
ATOM   3193  CA  VAL A2017      55.758  -3.909 135.922  1.00  0.00           C  
ATOM   3194  C   VAL A2017      55.420  -5.221 135.226  1.00  0.00           C  
ATOM   3195  O   VAL A2017      55.277  -5.271 134.001  1.00  0.00           O  
ATOM   3196  CB  VAL A2017      54.455  -3.112 136.213  1.00  0.00           C  
ATOM   3197  CG1 VAL A2017      54.799  -1.813 136.925  1.00  0.00           C  
ATOM   3198  CG2 VAL A2017      53.684  -2.851 134.925  1.00  0.00           C  
ATOM   3199  N   ASP A2018      55.303  -6.283 136.019  1.00  0.00           N  
ATOM   3200  CA  ASP A2018      54.993  -7.602 135.492  1.00  0.00           C  
ATOM   3201  C   ASP A2018      53.630  -8.093 135.960  1.00  0.00           C  
ATOM   3202  O   ASP A2018      53.116  -9.097 135.464  1.00  0.00           O  
ATOM   3203  CB  ASP A2018      56.079  -8.590 135.908  1.00  0.00           C  
ATOM   3204  CG  ASP A2018      57.419  -8.288 135.256  1.00  0.00           C  
ATOM   3205  OD1 ASP A2018      57.508  -8.354 134.013  1.00  0.00           O  
ATOM   3206  OD2 ASP A2018      58.383  -7.980 135.987  1.00  0.00           O  
ATOM   3207  N   THR A2019      53.040  -7.373 136.908  1.00  0.00           N  
ATOM   3208  CA  THR A2019      51.732  -7.733 137.445  1.00  0.00           C  
ATOM   3209  C   THR A2019      50.777  -6.561 137.307  1.00  0.00           C  
ATOM   3210  O   THR A2019      51.187  -5.405 137.391  1.00  0.00           O  
ATOM   3211  CB  THR A2019      51.829  -8.100 138.928  1.00  0.00           C  
ATOM   3212  OG1 THR A2019      52.309  -6.970 139.673  1.00  0.00           O  
ATOM   3213  CG2 THR A2019      52.779  -9.274 139.114  1.00  0.00           C  
ATOM   3214  N   TYR A2020      49.500  -6.856 137.109  1.00  0.00           N  
ATOM   3215  CA  TYR A2020      48.516  -5.797 136.963  1.00  0.00           C  
ATOM   3216  C   TYR A2020      48.418  -4.980 138.246  1.00  0.00           C  
ATOM   3217  O   TYR A2020      48.045  -3.805 138.212  1.00  0.00           O  
ATOM   3218  CB  TYR A2020      47.153  -6.391 136.615  1.00  0.00           C  
ATOM   3219  CG  TYR A2020      46.182  -5.412 135.995  1.00  0.00           C  
ATOM   3220  CD1 TYR A2020      46.616  -4.448 135.082  1.00  0.00           C  
ATOM   3221  CD2 TYR A2020      44.820  -5.488 136.274  1.00  0.00           C  
ATOM   3222  CE1 TYR A2020      45.718  -3.587 134.462  1.00  0.00           C  
ATOM   3223  CE2 TYR A2020      43.911  -4.633 135.659  1.00  0.00           C  
ATOM   3224  CZ  TYR A2020      44.365  -3.684 134.756  1.00  0.00           C  
ATOM   3225  OH  TYR A2020      43.473  -2.825 134.157  1.00  0.00           O  
ATOM   3226  N   GLU A2027      48.749  -5.603 139.376  1.00  0.00           N  
ATOM   3227  CA  GLU A2027      48.697  -4.909 140.656  1.00  0.00           C  
ATOM   3228  C   GLU A2027      49.769  -3.831 140.673  1.00  0.00           C  
ATOM   3229  O   GLU A2027      49.514  -2.690 141.062  1.00  0.00           O  
ATOM   3230  CB  GLU A2027      48.930  -5.874 141.822  1.00  0.00           C  
ATOM   3231  CG  GLU A2027      48.939  -5.184 143.180  1.00  0.00           C  
ATOM   3232  CD  GLU A2027      49.300  -6.119 144.317  1.00  0.00           C  
ATOM   3233  OE1 GLU A2027      50.411  -6.688 144.287  1.00  0.00           O  
ATOM   3234  OE2 GLU A2027      48.475  -6.285 145.240  1.00  0.00           O  
ATOM   3235  N   ALA A2028      50.975  -4.204 140.256  1.00  0.00           N  
ATOM   3236  CA  ALA A2028      52.089  -3.264 140.205  1.00  0.00           C  
ATOM   3237  C   ALA A2028      51.752  -2.204 139.170  1.00  0.00           C  
ATOM   3238  O   ALA A2028      52.067  -1.028 139.347  1.00  0.00           O  
ATOM   3239  CB  ALA A2028      53.367  -3.985 139.816  1.00  0.00           C  
ATOM   3240  N   PHE A2029      51.111  -2.641 138.087  1.00  0.00           N  
ATOM   3241  CA  PHE A2029      50.703  -1.747 137.012  1.00  0.00           C  
ATOM   3242  C   PHE A2029      49.829  -0.643 137.595  1.00  0.00           C  
ATOM   3243  O   PHE A2029      50.099   0.544 137.395  1.00  0.00           O  
ATOM   3244  CB  PHE A2029      49.931  -2.527 135.935  1.00  0.00           C  
ATOM   3245  CG  PHE A2029      49.389  -1.661 134.823  1.00  0.00           C  
ATOM   3246  CD1 PHE A2029      48.167  -1.008 134.961  1.00  0.00           C  
ATOM   3247  CD2 PHE A2029      50.117  -1.474 133.650  1.00  0.00           C  
ATOM   3248  CE1 PHE A2029      47.679  -0.182 133.952  1.00  0.00           C  
ATOM   3249  CE2 PHE A2029      49.637  -0.650 132.639  1.00  0.00           C  
ATOM   3250  CZ  PHE A2029      48.415  -0.002 132.790  1.00  0.00           C  
ATOM   3251  N   LYS A2030      48.789  -1.040 138.324  1.00  0.00           N  
ATOM   3252  CA  LYS A2030      47.878  -0.083 138.937  1.00  0.00           C  
ATOM   3253  C   LYS A2030      48.635   0.951 139.768  1.00  0.00           C  
ATOM   3254  O   LYS A2030      48.296   2.133 139.762  1.00  0.00           O  
ATOM   3255  CB  LYS A2030      46.842  -0.804 139.816  1.00  0.00           C  
ATOM   3256  CG  LYS A2030      45.854  -1.688 139.043  1.00  0.00           C  
ATOM   3257  CD  LYS A2030      44.581  -1.940 139.859  1.00  0.00           C  
ATOM   3258  CE  LYS A2030      43.518  -2.712 139.077  1.00  0.00           C  
ATOM   3259  NZ  LYS A2030      43.891  -4.133 138.876  1.00  0.00           N  
ATOM   3260  N   GLU A2031      49.670   0.507 140.471  1.00  0.00           N  
ATOM   3261  CA  GLU A2031      50.455   1.408 141.304  1.00  0.00           C  
ATOM   3262  C   GLU A2031      51.276   2.366 140.457  1.00  0.00           C  
ATOM   3263  O   GLU A2031      51.283   3.568 140.691  1.00  0.00           O  
ATOM   3264  CB  GLU A2031      51.398   0.612 142.212  1.00  0.00           C  
ATOM   3265  CG  GLU A2031      50.701  -0.363 143.152  1.00  0.00           C  
ATOM   3266  CD  GLU A2031      51.669  -1.085 144.078  1.00  0.00           C  
ATOM   3267  OE1 GLU A2031      51.214  -1.969 144.840  1.00  0.00           O  
ATOM   3268  OE2 GLU A2031      52.880  -0.765 144.043  1.00  0.00           O  
ATOM   3269  N   ALA A2032      51.971   1.817 139.470  1.00  0.00           N  
ATOM   3270  CA  ALA A2032      52.819   2.610 138.596  1.00  0.00           C  
ATOM   3271  C   ALA A2032      52.063   3.727 137.893  1.00  0.00           C  
ATOM   3272  O   ALA A2032      52.507   4.881 137.900  1.00  0.00           O  
ATOM   3273  CB  ALA A2032      53.488   1.710 137.572  1.00  0.00           C  
ATOM   3274  N   VAL A2033      50.924   3.390 137.287  1.00  0.00           N  
ATOM   3275  CA  VAL A2033      50.129   4.386 136.567  1.00  0.00           C  
ATOM   3276  C   VAL A2033      49.583   5.480 137.486  1.00  0.00           C  
ATOM   3277  O   VAL A2033      48.958   6.437 137.028  1.00  0.00           O  
ATOM   3278  CB  VAL A2033      48.948   3.734 135.797  1.00  0.00           C  
ATOM   3279  CG1 VAL A2033      49.476   2.758 134.761  1.00  0.00           C  
ATOM   3280  CG2 VAL A2033      48.004   3.040 136.762  1.00  0.00           C  
ATOM   3281  N   GLN A2034      49.827   5.334 138.783  1.00  0.00           N  
ATOM   3282  CA  GLN A2034      49.367   6.304 139.766  1.00  0.00           C  
ATOM   3283  C   GLN A2034      50.473   7.315 140.010  1.00  0.00           C  
ATOM   3284  O   GLN A2034      50.256   8.356 140.624  1.00  0.00           O  
ATOM   3285  CB  GLN A2034      49.042   5.603 141.082  1.00  0.00           C  
ATOM   3286  CG  GLN A2034      47.757   6.068 141.701  1.00  0.00           C  
ATOM   3287  CD  GLN A2034      46.554   5.564 140.936  1.00  0.00           C  
ATOM   3288  OE1 GLN A2034      45.459   6.120 141.037  1.00  0.00           O  
ATOM   3289  NE2 GLN A2034      46.749   4.495 140.170  1.00  0.00           N  
ATOM   3290  N   GLU A2036      51.666   6.987 139.528  1.00  0.00           N  
ATOM   3291  CA  GLU A2036      52.831   7.837 139.702  1.00  0.00           C  
ATOM   3292  C   GLU A2036      53.401   8.340 138.384  1.00  0.00           C  
ATOM   3293  O   GLU A2036      54.069   9.373 138.351  1.00  0.00           O  
ATOM   3294  CB  GLU A2036      53.920   7.075 140.466  1.00  0.00           C  
ATOM   3295  CG  GLU A2036      53.584   6.806 141.918  1.00  0.00           C  
ATOM   3296  CD  GLU A2036      53.442   8.090 142.709  1.00  0.00           C  
ATOM   3297  OE1 GLU A2036      54.468   8.775 142.911  1.00  0.00           O  
ATOM   3298  OE2 GLU A2036      52.306   8.424 143.116  1.00  0.00           O  
ATOM   3299  N   GLY A2037      53.145   7.607 137.304  1.00  0.00           N  
ATOM   3300  CA  GLY A2037      53.659   8.002 136.005  1.00  0.00           C  
ATOM   3301  C   GLY A2037      53.661   6.848 135.020  1.00  0.00           C  
ATOM   3302  O   GLY A2037      52.704   6.077 134.951  1.00  0.00           O  
ATOM   3303  N   PHE A2038      54.745   6.732 134.261  1.00  0.00           N  
ATOM   3304  CA  PHE A2038      54.903   5.685 133.258  1.00  0.00           C  
ATOM   3305  C   PHE A2038      54.970   4.265 133.814  1.00  0.00           C  
ATOM   3306  O   PHE A2038      55.612   4.004 134.842  1.00  0.00           O  
ATOM   3307  CB  PHE A2038      56.169   5.941 132.437  1.00  0.00           C  
ATOM   3308  CG  PHE A2038      56.001   6.983 131.374  1.00  0.00           C  
ATOM   3309  CD1 PHE A2038      56.999   7.934 131.148  1.00  0.00           C  
ATOM   3310  CD2 PHE A2038      54.854   7.007 130.582  1.00  0.00           C  
ATOM   3311  CE1 PHE A2038      56.851   8.895 130.147  1.00  0.00           C  
ATOM   3312  CE2 PHE A2038      54.699   7.960 129.582  1.00  0.00           C  
ATOM   3313  CZ  PHE A2038      55.698   8.905 129.363  1.00  0.00           C  
ATOM   3314  N   ALA A2039      54.313   3.352 133.104  1.00  0.00           N  
ATOM   3315  CA  ALA A2039      54.298   1.944 133.466  1.00  0.00           C  
ATOM   3316  C   ALA A2039      54.695   1.126 132.224  1.00  0.00           C  
ATOM   3317  O   ALA A2039      53.927   1.015 131.267  1.00  0.00           O  
ATOM   3318  CB  ALA A2039      52.908   1.543 133.957  1.00  0.00           C  
ATOM   3319  N   LEU A2041      55.908   0.580 132.242  1.00  0.00           N  
ATOM   3320  CA  LEU A2041      56.424  -0.227 131.137  1.00  0.00           C  
ATOM   3321  C   LEU A2041      55.897  -1.652 131.252  1.00  0.00           C  
ATOM   3322  O   LEU A2041      56.513  -2.492 131.906  1.00  0.00           O  
ATOM   3323  CB  LEU A2041      57.956  -0.227 131.177  1.00  0.00           C  
ATOM   3324  CG  LEU A2041      58.673   1.064 130.751  1.00  0.00           C  
ATOM   3325  CD1 LEU A2041      57.814   2.305 131.014  1.00  0.00           C  
ATOM   3326  CD2 LEU A2041      59.998   1.149 131.492  1.00  0.00           C  
ATOM   3327  N   ALA A2042      54.762  -1.925 130.613  1.00  0.00           N  
ATOM   3328  CA  ALA A2042      54.155  -3.253 130.689  1.00  0.00           C  
ATOM   3329  C   ALA A2042      54.048  -4.006 129.362  1.00  0.00           C  
ATOM   3330  O   ALA A2042      54.052  -3.408 128.284  1.00  0.00           O  
ATOM   3331  CB  ALA A2042      52.771  -3.144 131.330  1.00  0.00           C  
ATOM   3332  N   PHE A2043      53.956  -5.332 129.463  1.00  0.00           N  
ATOM   3333  CA  PHE A2043      53.824  -6.202 128.297  1.00  0.00           C  
ATOM   3334  C   PHE A2043      52.362  -6.243 127.915  1.00  0.00           C  
ATOM   3335  O   PHE A2043      51.492  -6.275 128.784  1.00  0.00           O  
ATOM   3336  CB  PHE A2043      54.278  -7.632 128.616  1.00  0.00           C  
ATOM   3337  CG  PHE A2043      55.764  -7.801 128.684  1.00  0.00           C  
ATOM   3338  CD1 PHE A2043      56.553  -7.572 127.558  1.00  0.00           C  
ATOM   3339  CD2 PHE A2043      56.382  -8.178 129.873  1.00  0.00           C  
ATOM   3340  CE1 PHE A2043      57.939  -7.714 127.614  1.00  0.00           C  
ATOM   3341  CE2 PHE A2043      57.766  -8.323 129.940  1.00  0.00           C  
ATOM   3342  CZ  PHE A2043      58.547  -8.090 128.808  1.00  0.00           C  
ATOM   3343  N   HIS A2044      52.078  -6.243 126.620  1.00  0.00           N  
ATOM   3344  CA  HIS A2044      50.691  -6.297 126.195  1.00  0.00           C  
ATOM   3345  C   HIS A2044      50.491  -7.244 125.019  1.00  0.00           C  
ATOM   3346  O   HIS A2044      51.299  -7.285 124.089  1.00  0.00           O  
ATOM   3347  CB  HIS A2044      50.178  -4.894 125.847  1.00  0.00           C  
ATOM   3348  CG  HIS A2044      48.690  -4.825 125.705  1.00  0.00           C  
ATOM   3349  ND1 HIS A2044      48.048  -4.941 124.490  1.00  0.00           N  
ATOM   3350  CD2 HIS A2044      47.713  -4.738 126.638  1.00  0.00           C  
ATOM   3351  CE1 HIS A2044      46.740  -4.934 124.681  1.00  0.00           C  
ATOM   3352  NE2 HIS A2044      46.511  -4.812 125.977  1.00  0.00           N  
ATOM   3353  N   CYS A2045      49.411  -8.016 125.089  1.00  0.00           N  
ATOM   3354  CA  CYS A2045      49.066  -8.967 124.049  1.00  0.00           C  
ATOM   3355  C   CYS A2045      48.903  -8.247 122.708  1.00  0.00           C  
ATOM   3356  O   CYS A2045      49.276  -8.770 121.655  1.00  0.00           O  
ATOM   3357  CB  CYS A2045      47.762  -9.651 124.416  1.00  0.00           C  
ATOM   3358  SG  CYS A2045      46.425  -8.454 124.676  1.00  0.00           S  
ATOM   3359  N   GLY A2046      48.340  -7.043 122.759  1.00  0.00           N  
ATOM   3360  CA  GLY A2046      48.118  -6.272 121.550  1.00  0.00           C  
ATOM   3361  C   GLY A2046      46.666  -6.319 121.109  1.00  0.00           C  
ATOM   3362  O   GLY A2046      46.313  -5.793 120.055  1.00  0.00           O  
ATOM   3363  N   ASP A2047      45.820  -6.967 121.901  1.00  0.00           N  
ATOM   3364  CA  ASP A2047      44.411  -7.041 121.565  1.00  0.00           C  
ATOM   3365  C   ASP A2047      43.788  -5.701 121.933  1.00  0.00           C  
ATOM   3366  O   ASP A2047      44.014  -5.189 123.031  1.00  0.00           O  
ATOM   3367  CB  ASP A2047      43.723  -8.160 122.347  1.00  0.00           C  
ATOM   3368  CG  ASP A2047      42.223  -8.239 122.061  1.00  0.00           C  
ATOM   3369  OD1 ASP A2047      41.532  -9.041 122.726  1.00  0.00           O  
ATOM   3370  OD2 ASP A2047      41.731  -7.506 121.174  1.00  0.00           O  
ATOM   3371  N   LYS A2048      43.020  -5.129 121.010  1.00  0.00           N  
ATOM   3372  CA  LYS A2048      42.364  -3.849 121.260  1.00  0.00           C  
ATOM   3373  C   LYS A2048      41.400  -3.990 122.422  1.00  0.00           C  
ATOM   3374  O   LYS A2048      41.292  -3.100 123.265  1.00  0.00           O  
ATOM   3375  CB  LYS A2048      41.590  -3.381 120.027  1.00  0.00           C  
ATOM   3376  CG  LYS A2048      42.464  -2.952 118.859  1.00  0.00           C  
ATOM   3377  CD  LYS A2048      41.603  -2.444 117.709  1.00  0.00           C  
ATOM   3378  CE  LYS A2048      42.430  -2.126 116.480  1.00  0.00           C  
ATOM   3379  NZ  LYS A2048      41.560  -1.717 115.345  1.00  0.00           N  
ATOM   3380  N   ALA A2052      40.699  -5.118 122.458  1.00  0.00           N  
ATOM   3381  CA  ALA A2052      39.737  -5.385 123.516  1.00  0.00           C  
ATOM   3382  C   ALA A2052      40.413  -5.362 124.883  1.00  0.00           C  
ATOM   3383  O   ALA A2052      39.914  -4.743 125.826  1.00  0.00           O  
ATOM   3384  CB  ALA A2052      39.074  -6.734 123.282  1.00  0.00           C  
ATOM   3385  N   CYS A2053      41.549  -6.041 124.987  1.00  0.00           N  
ATOM   3386  CA  CYS A2053      42.273  -6.090 126.242  1.00  0.00           C  
ATOM   3387  C   CYS A2053      42.695  -4.678 126.630  1.00  0.00           C  
ATOM   3388  O   CYS A2053      42.390  -4.201 127.725  1.00  0.00           O  
ATOM   3389  CB  CYS A2053      43.502  -6.990 126.109  1.00  0.00           C  
ATOM   3390  SG  CYS A2053      44.343  -7.300 127.694  1.00  0.00           S  
ATOM   3391  N   GLU A2054      43.380  -4.010 125.708  1.00  0.00           N  
ATOM   3392  CA  GLU A2054      43.862  -2.649 125.922  1.00  0.00           C  
ATOM   3393  C   GLU A2054      42.748  -1.707 126.377  1.00  0.00           C  
ATOM   3394  O   GLU A2054      42.963  -0.841 127.231  1.00  0.00           O  
ATOM   3395  CB  GLU A2054      44.493  -2.116 124.633  1.00  0.00           C  
ATOM   3396  CG  GLU A2054      45.212  -0.792 124.785  1.00  0.00           C  
ATOM   3397  CD  GLU A2054      45.848  -0.323 123.490  1.00  0.00           C  
ATOM   3398  OE1 GLU A2054      46.674  -1.071 122.925  1.00  0.00           O  
ATOM   3399  OE2 GLU A2054      45.522   0.793 123.036  1.00  0.00           O  
ATOM   3400  N   ARG A2055      41.560  -1.882 125.804  1.00  0.00           N  
ATOM   3401  CA  ARG A2055      40.412  -1.053 126.141  1.00  0.00           C  
ATOM   3402  C   ARG A2055      40.002  -1.339 127.579  1.00  0.00           C  
ATOM   3403  O   ARG A2055      39.737  -0.422 128.358  1.00  0.00           O  
ATOM   3404  CB  ARG A2055      39.254  -1.366 125.193  1.00  0.00           C  
ATOM   3405  CG  ARG A2055      38.203  -0.278 125.088  1.00  0.00           C  
ATOM   3406  CD  ARG A2055      37.098  -0.713 124.143  1.00  0.00           C  
ATOM   3407  NE  ARG A2055      37.636  -1.215 122.880  1.00  0.00           N  
ATOM   3408  CZ  ARG A2055      37.384  -2.425 122.391  1.00  0.00           C  
ATOM   3409  NH1 ARG A2055      36.598  -3.261 123.058  1.00  0.00           N  
ATOM   3410  NH2 ARG A2055      37.922  -2.805 121.238  1.00  0.00           N  
ATOM   3411  N   LEU A2056      39.959  -2.624 127.919  1.00  0.00           N  
ATOM   3412  CA  LEU A2056      39.601  -3.066 129.263  1.00  0.00           C  
ATOM   3413  C   LEU A2056      40.490  -2.405 130.307  1.00  0.00           C  
ATOM   3414  O   LEU A2056      40.012  -1.928 131.337  1.00  0.00           O  
ATOM   3415  CB  LEU A2056      39.742  -4.588 129.369  1.00  0.00           C  
ATOM   3416  CG  LEU A2056      38.436  -5.377 129.472  1.00  0.00           C  
ATOM   3417  CD1 LEU A2056      37.736  -5.023 130.776  1.00  0.00           C  
ATOM   3418  CD2 LEU A2056      37.540  -5.062 128.279  1.00  0.00           C  
ATOM   3419  N   ILE A2057      41.789  -2.392 130.026  1.00  0.00           N  
ATOM   3420  CA  ILE A2057      42.777  -1.799 130.917  1.00  0.00           C  
ATOM   3421  C   ILE A2057      42.418  -0.351 131.254  1.00  0.00           C  
ATOM   3422  O   ILE A2057      42.431   0.055 132.420  1.00  0.00           O  
ATOM   3423  CB  ILE A2057      44.171  -1.846 130.270  1.00  0.00           C  
ATOM   3424  CG1 ILE A2057      44.561  -3.305 130.014  1.00  0.00           C  
ATOM   3425  CG2 ILE A2057      45.189  -1.148 131.158  1.00  0.00           C  
ATOM   3426  CD1 ILE A2057      45.922  -3.482 129.353  1.00  0.00           C  
ATOM   3427  N   GLN A2062      42.100   0.422 130.221  1.00  0.00           N  
ATOM   3428  CA  GLN A2062      41.723   1.819 130.387  1.00  0.00           C  
ATOM   3429  C   GLN A2062      40.415   1.895 131.167  1.00  0.00           C  
ATOM   3430  O   GLN A2062      40.286   2.676 132.105  1.00  0.00           O  
ATOM   3431  CB  GLN A2062      41.572   2.472 129.011  1.00  0.00           C  
ATOM   3432  CG  GLN A2062      40.970   3.863 129.003  1.00  0.00           C  
ATOM   3433  CD  GLN A2062      41.010   4.479 127.617  1.00  0.00           C  
ATOM   3434  OE1 GLN A2062      41.165   3.768 126.617  1.00  0.00           O  
ATOM   3435  NE2 GLN A2062      40.863   5.803 127.546  1.00  0.00           N  
ATOM   3436  N   GLU A2063      39.442   1.075 130.783  1.00  0.00           N  
ATOM   3437  CA  GLU A2063      38.163   1.069 131.479  1.00  0.00           C  
ATOM   3438  C   GLU A2063      38.386   0.856 132.974  1.00  0.00           C  
ATOM   3439  O   GLU A2063      37.756   1.503 133.808  1.00  0.00           O  
ATOM   3440  CB  GLU A2063      37.263  -0.037 130.927  1.00  0.00           C  
ATOM   3441  CG  GLU A2063      36.748   0.229 129.527  1.00  0.00           C  
ATOM   3442  CD  GLU A2063      36.009  -0.964 128.950  1.00  0.00           C  
ATOM   3443  OE1 GLU A2063      35.406  -0.826 127.860  1.00  0.00           O  
ATOM   3444  OE2 GLU A2063      36.040  -2.043 129.585  1.00  0.00           O  
ATOM   3445  N   GLU A2064      39.304  -0.041 133.304  1.00  0.00           N  
ATOM   3446  CA  GLU A2064      39.600  -0.350 134.694  1.00  0.00           C  
ATOM   3447  C   GLU A2064      40.495   0.661 135.396  1.00  0.00           C  
ATOM   3448  O   GLU A2064      40.161   1.147 136.473  1.00  0.00           O  
ATOM   3449  CB  GLU A2064      40.230  -1.741 134.790  1.00  0.00           C  
ATOM   3450  CG  GLU A2064      39.274  -2.867 134.417  1.00  0.00           C  
ATOM   3451  CD  GLU A2064      39.969  -4.203 134.209  1.00  0.00           C  
ATOM   3452  OE1 GLU A2064      39.257  -5.206 133.997  1.00  0.00           O  
ATOM   3453  OE2 GLU A2064      41.216  -4.249 134.249  1.00  0.00           O  
ATOM   3454  N   THR A2065      41.625   0.988 134.784  1.00  0.00           N  
ATOM   3455  CA  THR A2065      42.571   1.912 135.394  1.00  0.00           C  
ATOM   3456  C   THR A2065      42.565   3.330 134.839  1.00  0.00           C  
ATOM   3457  O   THR A2065      43.197   4.213 135.410  1.00  0.00           O  
ATOM   3458  CB  THR A2065      44.009   1.373 135.258  1.00  0.00           C  
ATOM   3459  OG1 THR A2065      44.392   1.384 133.875  1.00  0.00           O  
ATOM   3460  CG2 THR A2065      44.103  -0.056 135.799  1.00  0.00           C  
ATOM   3461  N   THR A2075      41.853   3.537 133.734  1.00  0.00           N  
ATOM   3462  CA  THR A2075      41.770   4.829 133.031  1.00  0.00           C  
ATOM   3463  C   THR A2075      43.112   5.147 132.370  1.00  0.00           C  
ATOM   3464  O   THR A2075      43.292   6.207 131.774  1.00  0.00           O  
ATOM   3465  CB  THR A2075      41.376   6.019 133.959  1.00  0.00           C  
ATOM   3466  OG1 THR A2075      42.520   6.458 134.701  1.00  0.00           O  
ATOM   3467  CG2 THR A2075      40.249   5.617 134.907  1.00  0.00           C  
ATOM   3468  N   ALA A2076      44.047   4.208 132.475  1.00  0.00           N  
ATOM   3469  CA  ALA A2076      45.369   4.368 131.890  1.00  0.00           C  
ATOM   3470  C   ALA A2076      45.301   3.967 130.424  1.00  0.00           C  
ATOM   3471  O   ALA A2076      44.460   3.153 130.041  1.00  0.00           O  
ATOM   3472  CB  ALA A2076      46.373   3.496 132.624  1.00  0.00           C  
ATOM   3473  N   THR A2077      46.180   4.545 129.609  1.00  0.00           N  
ATOM   3474  CA  THR A2077      46.221   4.243 128.182  1.00  0.00           C  
ATOM   3475  C   THR A2077      47.628   3.937 127.717  1.00  0.00           C  
ATOM   3476  O   THR A2077      48.602   4.243 128.403  1.00  0.00           O  
ATOM   3477  CB  THR A2077      45.726   5.427 127.323  1.00  0.00           C  
ATOM   3478  OG1 THR A2077      46.349   6.637 127.774  1.00  0.00           O  
ATOM   3479  CG2 THR A2077      44.224   5.553 127.391  1.00  0.00           C  
ATOM   3480  N   THR A2078      47.726   3.314 126.552  1.00  0.00           N  
ATOM   3481  CA  THR A2078      49.025   3.030 125.982  1.00  0.00           C  
ATOM   3482  C   THR A2078      49.437   4.367 125.393  1.00  0.00           C  
ATOM   3483  O   THR A2078      48.635   5.034 124.744  1.00  0.00           O  
ATOM   3484  CB  THR A2078      48.938   1.976 124.869  1.00  0.00           C  
ATOM   3485  OG1 THR A2078      47.795   2.244 124.049  1.00  0.00           O  
ATOM   3486  CG2 THR A2078      48.830   0.575 125.468  1.00  0.00           C  
ATOM   3487  N   ARG A2079      50.672   4.775 125.652  1.00  0.00           N  
ATOM   3488  CA  ARG A2079      51.175   6.043 125.141  1.00  0.00           C  
ATOM   3489  C   ARG A2079      51.891   5.787 123.822  1.00  0.00           C  
ATOM   3490  O   ARG A2079      51.732   6.539 122.862  1.00  0.00           O  
ATOM   3491  CB  ARG A2079      52.122   6.683 126.159  1.00  0.00           C  
ATOM   3492  CG  ARG A2079      51.508   6.833 127.558  1.00  0.00           C  
ATOM   3493  CD  ARG A2079      50.110   7.397 127.463  1.00  0.00           C  
ATOM   3494  NE  ARG A2079      50.096   8.520 126.533  1.00  0.00           N  
ATOM   3495  CZ  ARG A2079      49.005   8.981 125.936  1.00  0.00           C  
ATOM   3496  NH1 ARG A2079      47.829   8.414 126.174  1.00  0.00           N  
ATOM   3497  NH2 ARG A2079      49.096  10.002 125.096  1.00  0.00           N  
ATOM   3498  N   CYS A2080      52.666   4.708 123.775  1.00  0.00           N  
ATOM   3499  CA  CYS A2080      53.385   4.342 122.564  1.00  0.00           C  
ATOM   3500  C   CYS A2080      54.282   3.128 122.769  1.00  0.00           C  
ATOM   3501  O   CYS A2080      54.652   2.786 123.894  1.00  0.00           O  
ATOM   3502  CB  CYS A2080      54.251   5.509 122.078  1.00  0.00           C  
ATOM   3503  SG  CYS A2080      55.739   5.758 123.069  1.00  0.00           S  
ATOM   3504  N   VAL A2081      54.612   2.477 121.662  1.00  0.00           N  
ATOM   3505  CA  VAL A2081      55.505   1.334 121.664  1.00  0.00           C  
ATOM   3506  C   VAL A2081      56.775   1.972 121.099  1.00  0.00           C  
ATOM   3507  O   VAL A2081      56.952   2.052 119.879  1.00  0.00           O  
ATOM   3508  CB  VAL A2081      54.996   0.233 120.711  1.00  0.00           C  
ATOM   3509  CG1 VAL A2081      55.959  -0.951 120.725  1.00  0.00           C  
ATOM   3510  CG2 VAL A2081      53.579  -0.203 121.116  1.00  0.00           C  
ATOM   3511  N   PRO A2082      57.669   2.447 121.987  1.00  0.00           N  
ATOM   3512  CA  PRO A2082      58.933   3.105 121.629  1.00  0.00           C  
ATOM   3513  C   PRO A2082      59.765   2.433 120.551  1.00  0.00           C  
ATOM   3514  O   PRO A2082      59.879   1.216 120.511  1.00  0.00           O  
ATOM   3515  CB  PRO A2082      59.671   3.196 122.967  1.00  0.00           C  
ATOM   3516  CG  PRO A2082      59.124   2.045 123.737  1.00  0.00           C  
ATOM   3517  CD  PRO A2082      57.654   2.111 123.421  1.00  0.00           C  
ATOM   3518  N   PHE A2083      60.336   3.251 119.676  1.00  0.00           N  
ATOM   3519  CA  PHE A2083      61.186   2.773 118.597  1.00  0.00           C  
ATOM   3520  C   PHE A2083      62.391   2.067 119.207  1.00  0.00           C  
ATOM   3521  O   PHE A2083      62.663   0.912 118.900  1.00  0.00           O  
ATOM   3522  CB  PHE A2083      61.687   3.950 117.759  1.00  0.00           C  
ATOM   3523  CG  PHE A2083      60.601   4.719 117.064  1.00  0.00           C  
ATOM   3524  CD1 PHE A2083      60.701   6.105 116.917  1.00  0.00           C  
ATOM   3525  CD2 PHE A2083      59.498   4.065 116.526  1.00  0.00           C  
ATOM   3526  CE1 PHE A2083      59.718   6.828 116.243  1.00  0.00           C  
ATOM   3527  CE2 PHE A2083      58.509   4.781 115.847  1.00  0.00           C  
ATOM   3528  CZ  PHE A2083      58.617   6.162 115.705  1.00  0.00           C  
ATOM   3529  N   GLU A2084      63.112   2.773 120.073  1.00  0.00           N  
ATOM   3530  CA  GLU A2084      64.293   2.220 120.716  1.00  0.00           C  
ATOM   3531  C   GLU A2084      64.048   1.846 122.169  1.00  0.00           C  
ATOM   3532  O   GLU A2084      63.952   2.707 123.041  1.00  0.00           O  
ATOM   3533  CB  GLU A2084      65.451   3.214 120.623  1.00  0.00           C  
ATOM   3534  CG  GLU A2084      66.098   3.263 119.253  1.00  0.00           C  
ATOM   3535  CD  GLU A2084      66.450   4.671 118.818  1.00  0.00           C  
ATOM   3536  OE1 GLU A2084      66.931   4.829 117.677  1.00  0.00           O  
ATOM   3537  OE2 GLU A2084      66.245   5.618 119.608  1.00  0.00           O  
ATOM   3538  N   ALA A2090      63.953   0.547 122.419  1.00  0.00           N  
ATOM   3539  CA  ALA A2090      63.728   0.027 123.762  1.00  0.00           C  
ATOM   3540  C   ALA A2090      64.315  -1.377 123.835  1.00  0.00           C  
ATOM   3541  O   ALA A2090      64.404  -2.077 122.822  1.00  0.00           O  
ATOM   3542  CB  ALA A2090      62.228  -0.012 124.070  1.00  0.00           C  
ATOM   3543  N   GLU A2092      64.730  -1.781 125.030  1.00  0.00           N  
ATOM   3544  CA  GLU A2092      65.289  -3.108 125.226  1.00  0.00           C  
ATOM   3545  C   GLU A2092      64.276  -4.149 124.771  1.00  0.00           C  
ATOM   3546  O   GLU A2092      63.140  -4.169 125.241  1.00  0.00           O  
ATOM   3547  CB  GLU A2092      65.614  -3.327 126.701  1.00  0.00           C  
ATOM   3548  CG  GLU A2092      65.848  -4.776 127.060  1.00  0.00           C  
ATOM   3549  CD  GLU A2092      65.964  -4.998 128.551  1.00  0.00           C  
ATOM   3550  OE1 GLU A2092      66.178  -6.162 128.952  1.00  0.00           O  
ATOM   3551  OE2 GLU A2092      65.840  -4.017 129.319  1.00  0.00           O  
ATOM   3552  N   PRO A2093      64.674  -5.026 123.844  1.00  0.00           N  
ATOM   3553  CA  PRO A2093      63.780  -6.070 123.337  1.00  0.00           C  
ATOM   3554  C   PRO A2093      63.398  -7.040 124.445  1.00  0.00           C  
ATOM   3555  O   PRO A2093      64.262  -7.574 125.139  1.00  0.00           O  
ATOM   3556  CB  PRO A2093      64.608  -6.726 122.235  1.00  0.00           C  
ATOM   3557  CG  PRO A2093      66.005  -6.569 122.741  1.00  0.00           C  
ATOM   3558  CD  PRO A2093      66.012  -5.144 123.240  1.00  0.00           C  
ATOM   3559  N   GLU A2094      62.100  -7.259 124.608  1.00  0.00           N  
ATOM   3560  CA  GLU A2094      61.609  -8.155 125.643  1.00  0.00           C  
ATOM   3561  C   GLU A2094      60.365  -8.923 125.231  1.00  0.00           C  
ATOM   3562  O   GLU A2094      59.464  -8.386 124.580  1.00  0.00           O  
ATOM   3563  CB  GLU A2094      61.293  -7.370 126.920  1.00  0.00           C  
ATOM   3564  CG  GLU A2094      62.497  -6.968 127.743  1.00  0.00           C  
ATOM   3565  CD  GLU A2094      62.120  -6.099 128.929  1.00  0.00           C  
ATOM   3566  OE1 GLU A2094      61.850  -4.897 128.725  1.00  0.00           O  
ATOM   3567  OE2 GLU A2094      62.079  -6.619 130.065  1.00  0.00           O  
ATOM   3568  N   GLU A2095      60.323 -10.190 125.621  1.00  0.00           N  
ATOM   3569  CA  GLU A2095      59.182 -11.039 125.334  1.00  0.00           C  
ATOM   3570  C   GLU A2095      58.583 -11.382 126.691  1.00  0.00           C  
ATOM   3571  O   GLU A2095      59.308 -11.523 127.677  1.00  0.00           O  
ATOM   3572  CB  GLU A2095      59.635 -12.301 124.608  1.00  0.00           C  
ATOM   3573  CG  GLU A2095      58.888 -12.564 123.320  1.00  0.00           C  
ATOM   3574  CD  GLU A2095      58.728 -11.315 122.485  1.00  0.00           C  
ATOM   3575  OE1 GLU A2095      57.680 -10.647 122.626  1.00  0.00           O  
ATOM   3576  OE2 GLU A2095      59.653 -10.996 121.703  1.00  0.00           O  
ATOM   3577  N   GLY A2096      57.264 -11.493 126.755  1.00  0.00           N  
ATOM   3578  CA  GLY A2096      56.641 -11.805 128.023  1.00  0.00           C  
ATOM   3579  C   GLY A2096      55.165 -12.111 127.917  1.00  0.00           C  
ATOM   3580  O   GLY A2096      54.700 -12.704 126.943  1.00  0.00           O  
ATOM   3581  N   PHE A2097      54.418 -11.702 128.933  1.00  0.00           N  
ATOM   3582  CA  PHE A2097      52.993 -11.948 128.943  1.00  0.00           C  
ATOM   3583  C   PHE A2097      52.217 -10.718 129.374  1.00  0.00           C  
ATOM   3584  O   PHE A2097      52.566 -10.055 130.356  1.00  0.00           O  
ATOM   3585  CB  PHE A2097      52.709 -13.147 129.842  1.00  0.00           C  
ATOM   3586  CG  PHE A2097      53.294 -14.421 129.311  1.00  0.00           C  
ATOM   3587  CD1 PHE A2097      52.592 -15.187 128.382  1.00  0.00           C  
ATOM   3588  CD2 PHE A2097      54.587 -14.804 129.656  1.00  0.00           C  
ATOM   3589  CE1 PHE A2097      53.171 -16.314 127.800  1.00  0.00           C  
ATOM   3590  CE2 PHE A2097      55.176 -15.925 129.082  1.00  0.00           C  
ATOM   3591  CZ  PHE A2097      54.468 -16.683 128.151  1.00  0.00           C  
ATOM   3592  N   CYS A2098      51.171 -10.415 128.609  1.00  0.00           N  
ATOM   3593  CA  CYS A2098      50.323  -9.259 128.858  1.00  0.00           C  
ATOM   3594  C   CYS A2098      50.014  -9.052 130.334  1.00  0.00           C  
ATOM   3595  O   CYS A2098      49.477  -9.934 131.001  1.00  0.00           O  
ATOM   3596  CB  CYS A2098      49.023  -9.388 128.074  1.00  0.00           C  
ATOM   3597  SG  CYS A2098      48.027  -7.873 128.119  1.00  0.00           S  
ATOM   3598  N   VAL A2100      50.359  -7.869 130.825  1.00  0.00           N  
ATOM   3599  CA  VAL A2100      50.156  -7.504 132.217  1.00  0.00           C  
ATOM   3600  C   VAL A2100      48.705  -7.622 132.659  1.00  0.00           C  
ATOM   3601  O   VAL A2100      48.415  -7.615 133.853  1.00  0.00           O  
ATOM   3602  CB  VAL A2100      50.630  -6.051 132.480  1.00  0.00           C  
ATOM   3603  CG1 VAL A2100      49.747  -5.072 131.724  1.00  0.00           C  
ATOM   3604  CG2 VAL A2100      50.609  -5.749 133.969  1.00  0.00           C  
ATOM   3605  N   ARG A2101      47.794  -7.739 131.703  1.00  0.00           N  
ATOM   3606  CA  ARG A2101      46.384  -7.828 132.046  1.00  0.00           C  
ATOM   3607  C   ARG A2101      45.703  -9.160 131.747  1.00  0.00           C  
ATOM   3608  O   ARG A2101      45.017  -9.706 132.610  1.00  0.00           O  
ATOM   3609  CB  ARG A2101      45.622  -6.680 131.374  1.00  0.00           C  
ATOM   3610  CG  ARG A2101      44.103  -6.789 131.425  1.00  0.00           C  
ATOM   3611  CD  ARG A2101      43.560  -6.950 132.833  1.00  0.00           C  
ATOM   3612  NE  ARG A2101      42.104  -7.011 132.799  1.00  0.00           N  
ATOM   3613  CZ  ARG A2101      41.380  -7.929 133.430  1.00  0.00           C  
ATOM   3614  NH1 ARG A2101      41.980  -8.866 134.149  1.00  0.00           N  
ATOM   3615  NH2 ARG A2101      40.058  -7.922 133.325  1.00  0.00           N  
ATOM   3616  N   CYS A2102      45.891  -9.696 130.546  1.00  0.00           N  
ATOM   3617  CA  CYS A2102      45.236 -10.955 130.201  1.00  0.00           C  
ATOM   3618  C   CYS A2102      46.141 -12.190 130.272  1.00  0.00           C  
ATOM   3619  O   CYS A2102      45.666 -13.321 130.167  1.00  0.00           O  
ATOM   3620  CB  CYS A2102      44.608 -10.847 128.810  1.00  0.00           C  
ATOM   3621  SG  CYS A2102      45.829 -10.916 127.465  1.00  0.00           S  
ATOM   3622  N   GLY A2103      47.442 -11.975 130.446  1.00  0.00           N  
ATOM   3623  CA  GLY A2103      48.365 -13.094 130.550  1.00  0.00           C  
ATOM   3624  C   GLY A2103      48.799 -13.753 129.251  1.00  0.00           C  
ATOM   3625  O   GLY A2103      49.712 -14.580 129.258  1.00  0.00           O  
ATOM   3626  N   ARG A2104      48.154 -13.405 128.142  1.00  0.00           N  
ATOM   3627  CA  ARG A2104      48.511 -13.980 126.848  1.00  0.00           C  
ATOM   3628  C   ARG A2104      49.881 -13.459 126.410  1.00  0.00           C  
ATOM   3629  O   ARG A2104      50.315 -12.397 126.858  1.00  0.00           O  
ATOM   3630  CB  ARG A2104      47.436 -13.634 125.817  1.00  0.00           C  
ATOM   3631  CG  ARG A2104      46.079 -14.244 126.153  1.00  0.00           C  
ATOM   3632  CD  ARG A2104      45.009 -13.888 125.135  1.00  0.00           C  
ATOM   3633  NE  ARG A2104      44.739 -12.454 125.105  1.00  0.00           N  
ATOM   3634  CZ  ARG A2104      43.748 -11.893 124.420  1.00  0.00           C  
ATOM   3635  NH1 ARG A2104      42.923 -12.644 123.703  1.00  0.00           N  
ATOM   3636  NH2 ARG A2104      43.583 -10.578 124.453  1.00  0.00           N  
ATOM   3637  N   PRO A2105      50.583 -14.204 125.535  1.00  0.00           N  
ATOM   3638  CA  PRO A2105      51.909 -13.796 125.058  1.00  0.00           C  
ATOM   3639  C   PRO A2105      51.969 -12.322 124.655  1.00  0.00           C  
ATOM   3640  O   PRO A2105      50.994 -11.768 124.146  1.00  0.00           O  
ATOM   3641  CB  PRO A2105      52.154 -14.737 123.882  1.00  0.00           C  
ATOM   3642  CG  PRO A2105      51.437 -15.971 124.295  1.00  0.00           C  
ATOM   3643  CD  PRO A2105      50.138 -15.425 124.840  1.00  0.00           C  
ATOM   3644  N   SER A2106      53.120 -11.696 124.876  1.00  0.00           N  
ATOM   3645  CA  SER A2106      53.290 -10.286 124.557  1.00  0.00           C  
ATOM   3646  C   SER A2106      53.534 -10.016 123.075  1.00  0.00           C  
ATOM   3647  O   SER A2106      54.075 -10.855 122.358  1.00  0.00           O  
ATOM   3648  CB  SER A2106      54.453  -9.702 125.360  1.00  0.00           C  
ATOM   3649  OG  SER A2106      55.693 -10.075 124.794  1.00  0.00           O  
ATOM   3650  N   ALA A2107      53.128  -8.830 122.632  1.00  0.00           N  
ATOM   3651  CA  ALA A2107      53.318  -8.410 121.254  1.00  0.00           C  
ATOM   3652  C   ALA A2107      54.320  -7.258 121.248  1.00  0.00           C  
ATOM   3653  O   ALA A2107      54.817  -6.848 122.300  1.00  0.00           O  
ATOM   3654  CB  ALA A2107      51.996  -7.953 120.660  1.00  0.00           C  
ATOM   3655  N   TYR A2108      54.619  -6.751 120.056  1.00  0.00           N  
ATOM   3656  CA  TYR A2108      55.537  -5.625 119.870  1.00  0.00           C  
ATOM   3657  C   TYR A2108      56.994  -5.922 120.225  1.00  0.00           C  
ATOM   3658  O   TYR A2108      57.864  -5.055 120.101  1.00  0.00           O  
ATOM   3659  CB  TYR A2108      55.048  -4.407 120.669  1.00  0.00           C  
ATOM   3660  CG  TYR A2108      53.556  -4.140 120.560  1.00  0.00           C  
ATOM   3661  CD1 TYR A2108      52.701  -4.408 121.628  1.00  0.00           C  
ATOM   3662  CD2 TYR A2108      53.003  -3.611 119.396  1.00  0.00           C  
ATOM   3663  CE1 TYR A2108      51.333  -4.151 121.544  1.00  0.00           C  
ATOM   3664  CE2 TYR A2108      51.635  -3.350 119.300  1.00  0.00           C  
ATOM   3665  CZ  TYR A2108      50.805  -3.618 120.378  1.00  0.00           C  
ATOM   3666  OH  TYR A2108      49.457  -3.324 120.307  1.00  0.00           O  
ATOM   3667  N   GLY A2109      57.260  -7.144 120.666  1.00  0.00           N  
ATOM   3668  CA  GLY A2109      58.619  -7.524 121.012  1.00  0.00           C  
ATOM   3669  C   GLY A2109      59.318  -6.642 122.035  1.00  0.00           C  
ATOM   3670  O   GLY A2109      60.547  -6.657 122.138  1.00  0.00           O  
ATOM   3671  N   LYS A2110      58.545  -5.870 122.793  1.00  0.00           N  
ATOM   3672  CA  LYS A2110      59.102  -4.992 123.820  1.00  0.00           C  
ATOM   3673  C   LYS A2110      57.986  -4.506 124.730  1.00  0.00           C  
ATOM   3674  O   LYS A2110      56.803  -4.742 124.457  1.00  0.00           O  
ATOM   3675  CB  LYS A2110      59.812  -3.789 123.187  1.00  0.00           C  
ATOM   3676  CG  LYS A2110      58.905  -2.863 122.383  1.00  0.00           C  
ATOM   3677  CD  LYS A2110      59.704  -1.768 121.677  1.00  0.00           C  
ATOM   3678  CE  LYS A2110      60.557  -2.330 120.546  1.00  0.00           C  
ATOM   3679  NZ  LYS A2110      61.410  -1.294 119.908  1.00  0.00           N  
ATOM   3680  N   ARG A2111      58.364  -3.838 125.818  1.00  0.00           N  
ATOM   3681  CA  ARG A2111      57.384  -3.321 126.765  1.00  0.00           C  
ATOM   3682  C   ARG A2111      56.745  -2.055 126.208  1.00  0.00           C  
ATOM   3683  O   ARG A2111      57.441  -1.191 125.661  1.00  0.00           O  
ATOM   3684  CB  ARG A2111      58.043  -3.015 128.114  1.00  0.00           C  
ATOM   3685  CG  ARG A2111      58.444  -4.241 128.932  1.00  0.00           C  
ATOM   3686  CD  ARG A2111      59.278  -3.834 130.153  1.00  0.00           C  
ATOM   3687  NE  ARG A2111      59.719  -4.974 130.959  1.00  0.00           N  
ATOM   3688  CZ  ARG A2111      58.977  -5.582 131.881  1.00  0.00           C  
ATOM   3689  NH1 ARG A2111      57.743  -5.163 132.134  1.00  0.00           N  
ATOM   3690  NH2 ARG A2111      59.469  -6.620 132.545  1.00  0.00           N  
ATOM   3691  N   VAL A2112      55.422  -1.967 126.357  1.00  0.00           N  
ATOM   3692  CA  VAL A2112      54.624  -0.828 125.898  1.00  0.00           C  
ATOM   3693  C   VAL A2112      54.465   0.212 127.005  1.00  0.00           C  
ATOM   3694  O   VAL A2112      54.136  -0.122 128.143  1.00  0.00           O  
ATOM   3695  CB  VAL A2112      53.216  -1.285 125.474  1.00  0.00           C  
ATOM   3696  CG1 VAL A2112      52.378  -0.091 125.026  1.00  0.00           C  
ATOM   3697  CG2 VAL A2112      53.331  -2.319 124.371  1.00  0.00           C  
ATOM   3698  N   VAL A2113      54.691   1.474 126.664  1.00  0.00           N  
ATOM   3699  CA  VAL A2113      54.567   2.553 127.635  1.00  0.00           C  
ATOM   3700  C   VAL A2113      53.103   2.835 127.965  1.00  0.00           C  
ATOM   3701  O   VAL A2113      52.311   3.135 127.069  1.00  0.00           O  
ATOM   3702  CB  VAL A2113      55.187   3.862 127.097  1.00  0.00           C  
ATOM   3703  CG1 VAL A2113      55.137   4.927 128.173  1.00  0.00           C  
ATOM   3704  CG2 VAL A2113      56.621   3.619 126.628  1.00  0.00           C  
ATOM   3705  N   PHE A2114      52.749   2.722 129.246  1.00  0.00           N  
ATOM   3706  CA  PHE A2114      51.386   3.008 129.712  1.00  0.00           C  
ATOM   3707  C   PHE A2114      51.439   4.208 130.644  1.00  0.00           C  
ATOM   3708  O   PHE A2114      52.514   4.572 131.144  1.00  0.00           O  
ATOM   3709  CB  PHE A2114      50.785   1.849 130.506  1.00  0.00           C  
ATOM   3710  CG  PHE A2114      50.331   0.692 129.666  1.00  0.00           C  
ATOM   3711  CD1 PHE A2114      51.256  -0.217 129.141  1.00  0.00           C  
ATOM   3712  CD2 PHE A2114      48.970   0.482 129.432  1.00  0.00           C  
ATOM   3713  CE1 PHE A2114      50.831  -1.321 128.399  1.00  0.00           C  
ATOM   3714  CE2 PHE A2114      48.531  -0.625 128.686  1.00  0.00           C  
ATOM   3715  CZ  PHE A2114      49.462  -1.527 128.172  1.00  0.00           C  
ATOM   3716  N   ALA A2115      50.274   4.807 130.882  1.00  0.00           N  
ATOM   3717  CA  ALA A2115      50.164   5.963 131.763  1.00  0.00           C  
ATOM   3718  C   ALA A2115      48.793   6.614 131.659  1.00  0.00           C  
ATOM   3719  O   ALA A2115      48.042   6.360 130.715  1.00  0.00           O  
ATOM   3720  CB  ALA A2115      51.242   6.987 131.420  1.00  0.00           C  
ATOM   3721  N   LYS A2116      48.463   7.433 132.655  1.00  0.00           N  
ATOM   3722  CA  LYS A2116      47.207   8.166 132.654  1.00  0.00           C  
ATOM   3723  C   LYS A2116      47.564   9.439 131.899  1.00  0.00           C  
ATOM   3724  O   LYS A2116      48.445  10.195 132.320  1.00  0.00           O  
ATOM   3725  CB  LYS A2116      46.772   8.504 134.074  1.00  0.00           C  
ATOM   3726  CG  LYS A2116      46.330   7.319 134.891  1.00  0.00           C  
ATOM   3727  CD  LYS A2116      45.905   7.793 136.267  1.00  0.00           C  
ATOM   3728  CE  LYS A2116      45.443   6.655 137.149  1.00  0.00           C  
ATOM   3729  NZ  LYS A2116      44.999   7.193 138.462  1.00  0.00           N  
ATOM   3730  N   ALA A2117      46.883   9.686 130.787  1.00  0.00           N  
ATOM   3731  CA  ALA A2117      47.224  10.844 129.980  1.00  0.00           C  
ATOM   3732  C   ALA A2117      46.211  11.961 129.876  1.00  0.00           C  
ATOM   3733  O   ALA A2117      45.028  11.792 130.169  1.00  0.00           O  
ATOM   3734  CB  ALA A2117      47.607  10.382 128.580  1.00  0.00           C  
ATOM   3735  N   TYR A2118      46.724  13.111 129.450  1.00  0.00           N  
ATOM   3736  CA  TYR A2118      45.946  14.315 129.227  1.00  0.00           C  
ATOM   3737  C   TYR A2118      45.348  14.194 127.831  1.00  0.00           C  
ATOM   3738  O   TYR A2118      44.190  14.620 127.637  1.00  0.00           O  
ATOM   3739  CB  TYR A2118      46.853  15.548 129.308  1.00  0.00           C  
ATOM   3740  CG  TYR A2118      46.965  16.129 130.700  1.00  0.00           C  
ATOM   3741  CD1 TYR A2118      45.889  16.803 131.276  1.00  0.00           C  
ATOM   3742  CD2 TYR A2118      48.134  15.986 131.453  1.00  0.00           C  
ATOM   3743  CE1 TYR A2118      45.969  17.317 132.567  1.00  0.00           C  
ATOM   3744  CE2 TYR A2118      48.227  16.498 132.746  1.00  0.00           C  
ATOM   3745  CZ  TYR A2118      47.138  17.161 133.297  1.00  0.00           C  
ATOM   3746  OH  TYR A2118      47.202  17.649 134.583  1.00  0.00           O  
ATOM   3747  OXT TYR A2118      46.061  13.670 126.947  1.00  0.00           O  
HETATM 3748  N   PRO A1478      46.031  16.252 110.892  1.00  0.00           N  
HETATM 3749  CA  PRO A1478      46.793  15.223 111.631  1.00  0.00           C  
HETATM 3750  C   PRO A1478      46.211  15.047 113.033  1.00  0.00           C  
HETATM 3751  O   PRO A1478      45.179  15.694 113.309  1.00  0.00           O  
HETATM 3752  CB  PRO A1478      48.235  15.706 111.686  1.00  0.00           C  
HETATM 3753  CG  PRO A1478      48.051  17.205 111.619  1.00  0.00           C  
HETATM 3754  CD  PRO A1478      46.895  17.414 110.624  1.00  0.00           C  
HETATM 3755  OXT PRO A1478      46.772  14.272 113.836  1.00  0.00           O  
TER
END
