# Supplementary material for: Backbone Brackets and Arginine Tweezers delineate Class I and Class II aminoacyl tRNA synthetases
Source: PLoS Comput Biol. 2018 Apr 16;14(4):e1006101. doi: 10.1371/journal.pcbi.1006101 (PMC5919687; doi:10.1371/journal.pcbi.1006101)
Supplement: S12 File — All structures of Class II aaRS with residues renumbered according to the MSA. (GZ) [file pcbi.1006101.s024.tar.gz › 1h4t_B_renum.pdb]

ATOM      1  N   LYS B 272      48.955  30.155  73.992  1.00  0.00           N  
ATOM      2  CA  LYS B 272      47.979  31.281  74.082  1.00  0.00           C  
ATOM      3  C   LYS B 272      48.196  32.005  75.406  1.00  0.00           C  
ATOM      4  O   LYS B 272      48.135  31.400  76.478  1.00  0.00           O  
ATOM      5  CB  LYS B 272      46.543  30.747  74.004  1.00  0.00           C  
ATOM      6  CG  LYS B 272      45.470  31.820  74.087  1.00  0.00           C  
ATOM      7  CD  LYS B 272      44.086  31.203  74.054  1.00  0.00           C  
ATOM      8  CE  LYS B 272      43.003  32.257  74.192  1.00  0.00           C  
ATOM      9  NZ  LYS B 272      41.641  31.643  74.217  1.00  0.00           N  
ATOM     10  N   GLY B 273      48.453  33.304  75.328  1.00  0.00           N  
ATOM     11  CA  GLY B 273      48.697  34.070  76.532  1.00  0.00           C  
ATOM     12  C   GLY B 273      47.487  34.420  77.381  1.00  0.00           C  
ATOM     13  O   GLY B 273      46.408  33.834  77.249  1.00  0.00           O  
ATOM     14  N   LEU B 274      47.696  35.387  78.271  1.00  0.00           N  
ATOM     15  CA  LEU B 274      46.671  35.873  79.173  1.00  0.00           C  
ATOM     16  C   LEU B 274      45.801  36.863  78.426  1.00  0.00           C  
ATOM     17  O   LEU B 274      46.276  37.543  77.518  1.00  0.00           O  
ATOM     18  CB  LEU B 274      47.307  36.621  80.347  1.00  0.00           C  
ATOM     19  CG  LEU B 274      48.351  35.984  81.261  1.00  0.00           C  
ATOM     20  CD1 LEU B 274      49.004  37.094  82.107  1.00  0.00           C  
ATOM     21  CD2 LEU B 274      47.692  34.891  82.134  1.00  0.00           C  
ATOM     22  N   THR B 275      44.532  36.945  78.811  1.00  0.00           N  
ATOM     23  CA  THR B 275      43.618  37.908  78.213  1.00  0.00           C  
ATOM     24  C   THR B 275      44.188  39.284  78.578  1.00  0.00           C  
ATOM     25  O   THR B 275      44.162  39.681  79.737  1.00  0.00           O  
ATOM     26  CB  THR B 275      42.215  37.760  78.822  1.00  0.00           C  
ATOM     27  OG1 THR B 275      41.600  36.567  78.316  1.00  0.00           O  
ATOM     28  CG2 THR B 275      41.351  38.978  78.500  1.00  0.00           C  
ATOM     29  N   PRO B 276      44.713  40.027  77.593  1.00  0.00           N  
ATOM     30  CA  PRO B 276      45.271  41.340  77.927  1.00  0.00           C  
ATOM     31  C   PRO B 276      44.372  42.243  78.759  1.00  0.00           C  
ATOM     32  O   PRO B 276      43.144  42.261  78.596  1.00  0.00           O  
ATOM     33  CB  PRO B 276      45.606  41.938  76.557  1.00  0.00           C  
ATOM     34  CG  PRO B 276      44.641  41.264  75.642  1.00  0.00           C  
ATOM     35  CD  PRO B 276      44.658  39.839  76.133  1.00  0.00           C  
ATOM     36  N   GLN B 277      45.016  42.987  79.656  1.00  0.00           N  
ATOM     37  CA  GLN B 277      44.355  43.925  80.550  1.00  0.00           C  
ATOM     38  C   GLN B 277      43.314  44.778  79.840  1.00  0.00           C  
ATOM     39  O   GLN B 277      42.180  44.899  80.308  1.00  0.00           O  
ATOM     40  CB  GLN B 277      45.404  44.825  81.202  1.00  0.00           C  
ATOM     41  CG  GLN B 277      46.477  44.019  81.928  1.00  0.00           C  
ATOM     42  CD  GLN B 277      47.456  44.878  82.710  1.00  0.00           C  
ATOM     43  OE1 GLN B 277      48.087  45.783  82.161  1.00  0.00           O  
ATOM     44  NE2 GLN B 277      47.599  44.588  83.995  1.00  0.00           N  
ATOM     45  N   SER B 278      43.693  45.356  78.703  1.00  0.00           N  
ATOM     46  CA  SER B 278      42.786  46.216  77.949  1.00  0.00           C  
ATOM     47  C   SER B 278      41.627  45.487  77.278  1.00  0.00           C  
ATOM     48  O   SER B 278      40.643  46.110  76.900  1.00  0.00           O  
ATOM     49  CB  SER B 278      43.561  47.001  76.904  1.00  0.00           C  
ATOM     50  OG  SER B 278      44.548  47.796  77.524  1.00  0.00           O  
ATOM     51  N   GLN B 279      41.748  44.172  77.142  1.00  0.00           N  
ATOM     52  CA  GLN B 279      40.716  43.348  76.530  1.00  0.00           C  
ATOM     53  C   GLN B 279      39.566  43.174  77.518  1.00  0.00           C  
ATOM     54  O   GLN B 279      38.451  43.635  77.286  1.00  0.00           O  
ATOM     55  CB  GLN B 279      41.291  41.977  76.213  1.00  0.00           C  
ATOM     56  CG  GLN B 279      40.957  41.430  74.858  1.00  0.00           C  
ATOM     57  CD  GLN B 279      39.499  41.530  74.493  1.00  0.00           C  
ATOM     58  OE1 GLN B 279      39.020  42.590  74.085  1.00  0.00           O  
ATOM     59  NE2 GLN B 279      38.778  40.424  74.643  1.00  0.00           N  
ATOM     60  N   ASP B 281      39.863  42.479  78.615  1.00  0.00           N  
ATOM     61  CA  ASP B 281      38.921  42.204  79.700  1.00  0.00           C  
ATOM     62  C   ASP B 281      39.763  42.134  80.979  1.00  0.00           C  
ATOM     63  O   ASP B 281      40.215  41.052  81.380  1.00  0.00           O  
ATOM     64  CB  ASP B 281      38.204  40.867  79.464  1.00  0.00           C  
ATOM     65  CG  ASP B 281      37.243  40.487  80.610  1.00  0.00           C  
ATOM     66  OD1 ASP B 281      36.433  39.557  80.417  1.00  0.00           O  
ATOM     67  OD2 ASP B 281      37.295  41.101  81.702  1.00  0.00           O  
ATOM     68  N   PHE B 282      39.969  43.291  81.607  1.00  0.00           N  
ATOM     69  CA  PHE B 282      40.779  43.390  82.816  1.00  0.00           C  
ATOM     70  C   PHE B 282      40.444  42.319  83.828  1.00  0.00           C  
ATOM     71  O   PHE B 282      41.335  41.673  84.387  1.00  0.00           O  
ATOM     72  CB  PHE B 282      40.590  44.750  83.470  1.00  0.00           C  
ATOM     73  CG  PHE B 282      41.681  45.114  84.426  1.00  0.00           C  
ATOM     74  CD1 PHE B 282      42.917  45.555  83.955  1.00  0.00           C  
ATOM     75  CD2 PHE B 282      41.479  45.028  85.798  1.00  0.00           C  
ATOM     76  CE1 PHE B 282      43.939  45.909  84.838  1.00  0.00           C  
ATOM     77  CE2 PHE B 282      42.498  45.379  86.689  1.00  0.00           C  
ATOM     78  CZ  PHE B 282      43.730  45.823  86.203  1.00  0.00           C  
ATOM     79  N   SER B 283      39.148  42.144  84.059  1.00  0.00           N  
ATOM     80  CA  SER B 283      38.646  41.159  85.007  1.00  0.00           C  
ATOM     81  C   SER B 283      39.130  39.752  84.707  1.00  0.00           C  
ATOM     82  O   SER B 283      39.650  39.066  85.585  1.00  0.00           O  
ATOM     83  CB  SER B 283      37.126  41.177  85.007  1.00  0.00           C  
ATOM     84  OG  SER B 283      36.663  42.453  85.411  1.00  0.00           O  
ATOM     85  N   GLU B 291      38.956  39.319  83.464  1.00  0.00           N  
ATOM     86  CA  GLU B 291      39.392  37.990  83.081  1.00  0.00           C  
ATOM     87  C   GLU B 291      40.905  37.876  83.136  1.00  0.00           C  
ATOM     88  O   GLU B 291      41.444  36.793  83.367  1.00  0.00           O  
ATOM     89  CB  GLU B 291      38.869  37.636  81.690  1.00  0.00           C  
ATOM     90  CG  GLU B 291      37.664  36.718  81.750  1.00  0.00           C  
ATOM     91  CD  GLU B 291      38.013  35.359  82.352  1.00  0.00           C  
ATOM     92  OE1 GLU B 291      37.142  34.770  83.029  1.00  0.00           O  
ATOM     93  OE2 GLU B 291      39.155  34.878  82.147  1.00  0.00           O  
ATOM     94  N   TRP B 292      41.592  38.994  82.920  1.00  0.00           N  
ATOM     95  CA  TRP B 292      43.053  39.011  82.988  1.00  0.00           C  
ATOM     96  C   TRP B 292      43.432  38.657  84.424  1.00  0.00           C  
ATOM     97  O   TRP B 292      44.140  37.676  84.679  1.00  0.00           O  
ATOM     98  CB  TRP B 292      43.579  40.406  82.660  1.00  0.00           C  
ATOM     99  CG  TRP B 292      45.043  40.613  82.974  1.00  0.00           C  
ATOM    100  CD1 TRP B 292      46.119  40.261  82.188  1.00  0.00           C  
ATOM    101  CD2 TRP B 292      45.595  41.229  84.145  1.00  0.00           C  
ATOM    102  NE1 TRP B 292      47.285  40.624  82.794  1.00  0.00           N  
ATOM    103  CE2 TRP B 292      47.005  41.219  83.993  1.00  0.00           C  
ATOM    104  CE3 TRP B 292      45.040  41.789  85.304  1.00  0.00           C  
ATOM    105  CZ2 TRP B 292      47.867  41.754  84.968  1.00  0.00           C  
ATOM    106  CZ3 TRP B 292      45.895  42.317  86.268  1.00  0.00           C  
ATOM    107  CH2 TRP B 292      47.285  42.297  86.097  1.00  0.00           C  
ATOM    108  N   TYR B 293      42.928  39.463  85.353  1.00  0.00           N  
ATOM    109  CA  TYR B 293      43.191  39.282  86.774  1.00  0.00           C  
ATOM    110  C   TYR B 293      43.050  37.825  87.222  1.00  0.00           C  
ATOM    111  O   TYR B 293      43.961  37.256  87.839  1.00  0.00           O  
ATOM    112  CB  TYR B 293      42.261  40.195  87.585  1.00  0.00           C  
ATOM    113  CG  TYR B 293      42.466  40.136  89.083  1.00  0.00           C  
ATOM    114  CD1 TYR B 293      41.689  39.291  89.878  1.00  0.00           C  
ATOM    115  CD2 TYR B 293      43.443  40.911  89.706  1.00  0.00           C  
ATOM    116  CE1 TYR B 293      41.875  39.216  91.251  1.00  0.00           C  
ATOM    117  CE2 TYR B 293      43.642  40.841  91.085  1.00  0.00           C  
ATOM    118  CZ  TYR B 293      42.851  39.988  91.851  1.00  0.00           C  
ATOM    119  OH  TYR B 293      43.035  39.896  93.213  1.00  0.00           O  
ATOM    120  N   LEU B 296      41.917  37.212  86.905  1.00  0.00           N  
ATOM    121  CA  LEU B 296      41.705  35.834  87.303  1.00  0.00           C  
ATOM    122  C   LEU B 296      42.756  34.921  86.709  1.00  0.00           C  
ATOM    123  O   LEU B 296      43.300  34.064  87.402  1.00  0.00           O  
ATOM    124  CB  LEU B 296      40.313  35.368  86.887  1.00  0.00           C  
ATOM    125  CG  LEU B 296      39.198  36.110  87.624  1.00  0.00           C  
ATOM    126  CD1 LEU B 296      37.847  35.645  87.118  1.00  0.00           C  
ATOM    127  CD2 LEU B 296      39.327  35.877  89.129  1.00  0.00           C  
ATOM    128  N   GLU B 297      43.058  35.119  85.432  1.00  0.00           N  
ATOM    129  CA  GLU B 297      44.031  34.277  84.758  1.00  0.00           C  
ATOM    130  C   GLU B 297      45.433  34.403  85.312  1.00  0.00           C  
ATOM    131  O   GLU B 297      46.118  33.397  85.508  1.00  0.00           O  
ATOM    132  CB  GLU B 297      44.062  34.578  83.260  1.00  0.00           C  
ATOM    133  CG  GLU B 297      42.789  34.210  82.533  1.00  0.00           C  
ATOM    134  CD  GLU B 297      42.809  34.632  81.084  1.00  0.00           C  
ATOM    135  OE1 GLU B 297      41.722  34.712  80.481  1.00  0.00           O  
ATOM    136  OE2 GLU B 297      43.907  34.880  80.551  1.00  0.00           O  
ATOM    137  N   VAL B 298      45.873  35.632  85.556  1.00  0.00           N  
ATOM    138  CA  VAL B 298      47.222  35.825  86.064  1.00  0.00           C  
ATOM    139  C   VAL B 298      47.352  35.097  87.392  1.00  0.00           C  
ATOM    140  O   VAL B 298      48.355  34.432  87.647  1.00  0.00           O  
ATOM    141  CB  VAL B 298      47.569  37.332  86.232  1.00  0.00           C  
ATOM    142  CG1 VAL B 298      46.804  37.933  87.405  1.00  0.00           C  
ATOM    143  CG2 VAL B 298      49.066  37.500  86.415  1.00  0.00           C  
ATOM    144  N   ILE B 303      46.317  35.196  88.223  1.00  0.00           N  
ATOM    145  CA  ILE B 303      46.325  34.537  89.525  1.00  0.00           C  
ATOM    146  C   ILE B 303      46.467  33.016  89.392  1.00  0.00           C  
ATOM    147  O   ILE B 303      47.208  32.384  90.148  1.00  0.00           O  
ATOM    148  CB  ILE B 303      45.044  34.888  90.340  1.00  0.00           C  
ATOM    149  CG1 ILE B 303      45.149  36.329  90.868  1.00  0.00           C  
ATOM    150  CG2 ILE B 303      44.866  33.911  91.489  1.00  0.00           C  
ATOM    151  CD1 ILE B 303      43.980  36.791  91.721  1.00  0.00           C  
ATOM    152  N   GLN B 305      45.764  32.437  88.424  1.00  0.00           N  
ATOM    153  CA  GLN B 305      45.812  31.000  88.194  1.00  0.00           C  
ATOM    154  C   GLN B 305      47.173  30.595  87.639  1.00  0.00           C  
ATOM    155  O   GLN B 305      47.832  29.694  88.160  1.00  0.00           O  
ATOM    156  CB  GLN B 305      44.730  30.592  87.201  1.00  0.00           C  
ATOM    157  CG  GLN B 305      44.192  29.203  87.448  1.00  0.00           C  
ATOM    158  CD  GLN B 305      43.237  29.151  88.633  1.00  0.00           C  
ATOM    159  OE1 GLN B 305      43.195  30.068  89.466  1.00  0.00           O  
ATOM    160  NE2 GLN B 305      42.467  28.067  88.718  1.00  0.00           N  
ATOM    161  N   LYS B 306      47.594  31.277  86.581  1.00  0.00           N  
ATOM    162  CA  LYS B 306      48.865  30.974  85.947  1.00  0.00           C  
ATOM    163  C   LYS B 306      50.075  31.259  86.824  1.00  0.00           C  
ATOM    164  O   LYS B 306      51.042  30.507  86.806  1.00  0.00           O  
ATOM    165  CB  LYS B 306      48.983  31.734  84.627  1.00  0.00           C  
ATOM    166  CG  LYS B 306      47.866  31.412  83.655  1.00  0.00           C  
ATOM    167  CD  LYS B 306      47.812  29.927  83.371  1.00  0.00           C  
ATOM    168  CE  LYS B 306      46.604  29.555  82.532  1.00  0.00           C  
ATOM    169  NZ  LYS B 306      46.639  28.111  82.174  1.00  0.00           N  
ATOM    170  N   ALA B 307      50.030  32.342  87.589  1.00  0.00           N  
ATOM    171  CA  ALA B 307      51.151  32.677  88.464  1.00  0.00           C  
ATOM    172  C   ALA B 307      51.124  31.798  89.706  1.00  0.00           C  
ATOM    173  O   ALA B 307      51.977  31.922  90.585  1.00  0.00           O  
ATOM    174  CB  ALA B 307      51.090  34.135  88.863  1.00  0.00           C  
ATOM    175  N   GLU B 308      50.124  30.922  89.769  1.00  0.00           N  
ATOM    176  CA  GLU B 308      49.944  29.990  90.882  1.00  0.00           C  
ATOM    177  C   GLU B 308      49.803  30.661  92.247  1.00  0.00           C  
ATOM    178  O   GLU B 308      50.214  30.110  93.270  1.00  0.00           O  
ATOM    179  CB  GLU B 308      51.097  28.989  90.913  1.00  0.00           C  
ATOM    180  CG  GLU B 308      51.226  28.218  89.617  1.00  0.00           C  
ATOM    181  CD  GLU B 308      52.293  27.153  89.674  1.00  0.00           C  
ATOM    182  OE1 GLU B 308      53.438  27.478  90.084  1.00  0.00           O  
ATOM    183  OE2 GLU B 308      51.982  26.001  89.295  1.00  0.00           O  
ATOM    184  N   LEU B 309      49.224  31.855  92.251  1.00  0.00           N  
ATOM    185  CA  LEU B 309      49.007  32.592  93.482  1.00  0.00           C  
ATOM    186  C   LEU B 309      47.923  31.898  94.296  1.00  0.00           C  
ATOM    187  O   LEU B 309      47.986  31.861  95.521  1.00  0.00           O  
ATOM    188  CB  LEU B 309      48.593  34.027  93.152  1.00  0.00           C  
ATOM    189  CG  LEU B 309      49.743  35.041  93.101  1.00  0.00           C  
ATOM    190  CD1 LEU B 309      50.970  34.438  92.445  1.00  0.00           C  
ATOM    191  CD2 LEU B 309      49.284  36.280  92.356  1.00  0.00           C  
ATOM    192  N   ALA B 310      46.934  31.333  93.609  1.00  0.00           N  
ATOM    193  CA  ALA B 310      45.851  30.643  94.295  1.00  0.00           C  
ATOM    194  C   ALA B 310      45.003  29.819  93.338  1.00  0.00           C  
ATOM    195  O   ALA B 310      45.111  29.957  92.115  1.00  0.00           O  
ATOM    196  CB  ALA B 310      44.968  31.653  95.023  1.00  0.00           C  
ATOM    197  N   ASP B 311      44.167  28.957  93.912  1.00  0.00           N  
ATOM    198  CA  ASP B 311      43.257  28.115  93.153  1.00  0.00           C  
ATOM    199  C   ASP B 311      41.917  28.227  93.863  1.00  0.00           C  
ATOM    200  O   ASP B 311      41.793  28.971  94.831  1.00  0.00           O  
ATOM    201  CB  ASP B 311      43.733  26.666  93.145  1.00  0.00           C  
ATOM    202  CG  ASP B 311      43.143  25.867  91.990  1.00  0.00           C  
ATOM    203  OD1 ASP B 311      43.482  24.670  91.849  1.00  0.00           O  
ATOM    204  OD2 ASP B 311      42.340  26.437  91.219  1.00  0.00           O  
ATOM    205  N   TYR B 312      40.909  27.507  93.395  1.00  0.00           N  
ATOM    206  CA  TYR B 312      39.603  27.587  94.041  1.00  0.00           C  
ATOM    207  C   TYR B 312      39.314  26.350  94.876  1.00  0.00           C  
ATOM    208  O   TYR B 312      39.541  25.219  94.439  1.00  0.00           O  
ATOM    209  CB  TYR B 312      38.500  27.789  92.995  1.00  0.00           C  
ATOM    210  CG  TYR B 312      38.706  29.018  92.144  1.00  0.00           C  
ATOM    211  CD1 TYR B 312      39.661  29.038  91.134  1.00  0.00           C  
ATOM    212  CD2 TYR B 312      37.969  30.178  92.373  1.00  0.00           C  
ATOM    213  CE1 TYR B 312      39.880  30.188  90.370  1.00  0.00           C  
ATOM    214  CE2 TYR B 312      38.178  31.333  91.618  1.00  0.00           C  
ATOM    215  CZ  TYR B 312      39.132  31.332  90.620  1.00  0.00           C  
ATOM    216  OH  TYR B 312      39.333  32.473  89.877  1.00  0.00           O  
ATOM    217  N   GLY B 313      38.815  26.574  96.084  1.00  0.00           N  
ATOM    218  CA  GLY B 313      38.508  25.460  96.957  1.00  0.00           C  
ATOM    219  C   GLY B 313      37.205  24.779  96.592  1.00  0.00           C  
ATOM    220  O   GLY B 313      36.451  25.287  95.763  1.00  0.00           O  
ATOM    221  N   PRO B 314      36.908  23.622  97.208  1.00  0.00           N  
ATOM    222  CA  PRO B 314      35.686  22.847  96.962  1.00  0.00           C  
ATOM    223  C   PRO B 314      34.391  23.534  97.405  1.00  0.00           C  
ATOM    224  O   PRO B 314      33.306  23.113  97.028  1.00  0.00           O  
ATOM    225  CB  PRO B 314      35.951  21.552  97.722  1.00  0.00           C  
ATOM    226  CG  PRO B 314      36.777  22.024  98.888  1.00  0.00           C  
ATOM    227  CD  PRO B 314      37.752  22.958  98.219  1.00  0.00           C  
ATOM    228  N   VAL B 315      34.500  24.587  98.206  1.00  0.00           N  
ATOM    229  CA  VAL B 315      33.314  25.310  98.658  1.00  0.00           C  
ATOM    230  C   VAL B 315      33.221  26.645  97.930  1.00  0.00           C  
ATOM    231  O   VAL B 315      34.147  27.448  97.963  1.00  0.00           O  
ATOM    232  CB  VAL B 315      33.345  25.555 100.181  1.00  0.00           C  
ATOM    233  CG1 VAL B 315      32.284  26.584 100.568  1.00  0.00           C  
ATOM    234  CG2 VAL B 315      33.097  24.239 100.919  1.00  0.00           C  
ATOM    235  N   ARG B 316      32.093  26.879  97.273  1.00  0.00           N  
ATOM    236  CA  ARG B 316      31.899  28.106  96.517  1.00  0.00           C  
ATOM    237  C   ARG B 316      32.244  29.355  97.317  1.00  0.00           C  
ATOM    238  O   ARG B 316      31.778  29.540  98.442  1.00  0.00           O  
ATOM    239  CB  ARG B 316      30.455  28.185  96.035  1.00  0.00           C  
ATOM    240  CG  ARG B 316      29.962  26.897  95.419  1.00  0.00           C  
ATOM    241  CD  ARG B 316      28.472  26.960  95.158  1.00  0.00           C  
ATOM    242  NE  ARG B 316      27.954  25.705  94.622  1.00  0.00           N  
ATOM    243  CZ  ARG B 316      26.678  25.496  94.314  1.00  0.00           C  
ATOM    244  NH1 ARG B 316      25.785  26.461  94.489  1.00  0.00           N  
ATOM    245  NH2 ARG B 316      26.293  24.322  93.833  1.00  0.00           N  
ATOM    246  N   GLY B 317      33.065  30.215  96.725  1.00  0.00           N  
ATOM    247  CA  GLY B 317      33.440  31.447  97.392  1.00  0.00           C  
ATOM    248  C   GLY B 317      34.704  31.340  98.217  1.00  0.00           C  
ATOM    249  O   GLY B 317      35.197  32.344  98.727  1.00  0.00           O  
ATOM    250  N   THR B 318      35.236  30.131  98.354  1.00  0.00           N  
ATOM    251  CA  THR B 318      36.450  29.938  99.139  1.00  0.00           C  
ATOM    252  C   THR B 318      37.652  29.593  98.250  1.00  0.00           C  
ATOM    253  O   THR B 318      37.516  28.870  97.262  1.00  0.00           O  
ATOM    254  CB  THR B 318      36.246  28.834 100.207  1.00  0.00           C  
ATOM    255  OG1 THR B 318      37.261  28.955 101.214  1.00  0.00           O  
ATOM    256  CG2 THR B 318      36.332  27.447  99.575  1.00  0.00           C  
ATOM    257  N   ILE B 319      38.822  30.124  98.597  1.00  0.00           N  
ATOM    258  CA  ILE B 319      40.034  29.871  97.815  1.00  0.00           C  
ATOM    259  C   ILE B 319      41.167  29.251  98.630  1.00  0.00           C  
ATOM    260  O   ILE B 319      41.143  29.262  99.864  1.00  0.00           O  
ATOM    261  CB  ILE B 319      40.596  31.172  97.206  1.00  0.00           C  
ATOM    262  CG1 ILE B 319      41.215  32.035  98.304  1.00  0.00           C  
ATOM    263  CG2 ILE B 319      39.497  31.945  96.513  1.00  0.00           C  
ATOM    264  CD1 ILE B 319      42.026  33.217  97.769  1.00  0.00           C  
ATOM    265  N   VAL B 320      42.156  28.702  97.932  1.00  0.00           N  
ATOM    266  CA  VAL B 320      43.307  28.137  98.612  1.00  0.00           C  
ATOM    267  C   VAL B 320      44.497  28.938  98.092  1.00  0.00           C  
ATOM    268  O   VAL B 320      44.682  29.058  96.884  1.00  0.00           O  
ATOM    269  CB  VAL B 320      43.483  26.612  98.328  1.00  0.00           C  
ATOM    270  CG1 VAL B 320      42.125  25.957  98.108  1.00  0.00           C  
ATOM    271  CG2 VAL B 320      44.409  26.386  97.172  1.00  0.00           C  
ATOM    272  N   VAL B 321      45.266  29.525  99.006  1.00  0.00           N  
ATOM    273  CA  VAL B 321      46.423  30.320  98.626  1.00  0.00           C  
ATOM    274  C   VAL B 321      47.624  29.404  98.460  1.00  0.00           C  
ATOM    275  O   VAL B 321      48.111  28.803  99.427  1.00  0.00           O  
ATOM    276  CB  VAL B 321      46.727  31.390  99.690  1.00  0.00           C  
ATOM    277  CG1 VAL B 321      47.873  32.299  99.237  1.00  0.00           C  
ATOM    278  CG2 VAL B 321      45.471  32.197  99.957  1.00  0.00           C  
ATOM    279  N   ARG B 322      48.079  29.282  97.217  1.00  0.00           N  
ATOM    280  CA  ARG B 322      49.222  28.436  96.903  1.00  0.00           C  
ATOM    281  C   ARG B 322      50.490  29.095  97.431  1.00  0.00           C  
ATOM    282  O   ARG B 322      50.569  30.327  97.575  1.00  0.00           O  
ATOM    283  CB  ARG B 322      49.308  28.218  95.392  1.00  0.00           C  
ATOM    284  CG  ARG B 322      48.008  27.702  94.799  1.00  0.00           C  
ATOM    285  CD  ARG B 322      48.175  26.315  94.245  1.00  0.00           C  
ATOM    286  NE  ARG B 322      48.621  26.352  92.860  1.00  0.00           N  
ATOM    287  CZ  ARG B 322      48.938  25.277  92.150  1.00  0.00           C  
ATOM    288  NH1 ARG B 322      48.865  24.071  92.699  1.00  0.00           N  
ATOM    289  NH2 ARG B 322      49.316  25.408  90.887  1.00  0.00           N  
ATOM    290  N   PRO B 323      51.500  28.276  97.734  1.00  0.00           N  
ATOM    291  CA  PRO B 323      52.796  28.698  98.261  1.00  0.00           C  
ATOM    292  C   PRO B 323      53.288  30.053  97.778  1.00  0.00           C  
ATOM    293  O   PRO B 323      53.496  30.965  98.584  1.00  0.00           O  
ATOM    294  CB  PRO B 323      53.708  27.562  97.840  1.00  0.00           C  
ATOM    295  CG  PRO B 323      52.819  26.376  98.049  1.00  0.00           C  
ATOM    296  CD  PRO B 323      51.513  26.836  97.425  1.00  0.00           C  
ATOM    297  N   TYR B 324      53.467  30.186  96.467  1.00  0.00           N  
ATOM    298  CA  TYR B 324      53.968  31.435  95.913  1.00  0.00           C  
ATOM    299  C   TYR B 324      53.159  32.624  96.403  1.00  0.00           C  
ATOM    300  O   TYR B 324      53.721  33.665  96.749  1.00  0.00           O  
ATOM    301  CB  TYR B 324      53.968  31.408  94.378  1.00  0.00           C  
ATOM    302  CG  TYR B 324      54.863  32.477  93.793  1.00  0.00           C  
ATOM    303  CD1 TYR B 324      54.377  33.387  92.866  1.00  0.00           C  
ATOM    304  CD2 TYR B 324      56.189  32.605  94.211  1.00  0.00           C  
ATOM    305  CE1 TYR B 324      55.182  34.406  92.372  1.00  0.00           C  
ATOM    306  CE2 TYR B 324      57.004  33.621  93.723  1.00  0.00           C  
ATOM    307  CZ  TYR B 324      56.491  34.521  92.805  1.00  0.00           C  
ATOM    308  OH  TYR B 324      57.265  35.559  92.340  1.00  0.00           O  
ATOM    309  N   GLY B 325      51.840  32.460  96.433  1.00  0.00           N  
ATOM    310  CA  GLY B 325      50.974  33.527  96.893  1.00  0.00           C  
ATOM    311  C   GLY B 325      51.121  33.715  98.390  1.00  0.00           C  
ATOM    312  O   GLY B 325      51.235  34.844  98.869  1.00  0.00           O  
ATOM    313  N   TYR B 332      51.126  32.621  99.142  1.00  0.00           N  
ATOM    314  CA  TYR B 332      51.269  32.742 100.587  1.00  0.00           C  
ATOM    315  C   TYR B 332      52.566  33.482 100.946  1.00  0.00           C  
ATOM    316  O   TYR B 332      52.619  34.263 101.907  1.00  0.00           O  
ATOM    317  CB  TYR B 332      51.272  31.365 101.241  1.00  0.00           C  
ATOM    318  CG  TYR B 332      50.964  31.437 102.712  1.00  0.00           C  
ATOM    319  CD1 TYR B 332      49.664  31.654 103.156  1.00  0.00           C  
ATOM    320  CD2 TYR B 332      51.982  31.367 103.659  1.00  0.00           C  
ATOM    321  CE1 TYR B 332      49.387  31.805 104.507  1.00  0.00           C  
ATOM    322  CE2 TYR B 332      51.718  31.519 105.009  1.00  0.00           C  
ATOM    323  CZ  TYR B 332      50.419  31.738 105.426  1.00  0.00           C  
ATOM    324  OH  TYR B 332      50.155  31.894 106.764  1.00  0.00           O  
ATOM    325  N   ALA B 333      53.606  33.238 100.154  1.00  0.00           N  
ATOM    326  CA  ALA B 333      54.904  33.862 100.371  1.00  0.00           C  
ATOM    327  C   ALA B 333      54.781  35.379 100.376  1.00  0.00           C  
ATOM    328  O   ALA B 333      55.402  36.068 101.198  1.00  0.00           O  
ATOM    329  CB  ALA B 333      55.878  33.415  99.296  1.00  0.00           C  
ATOM    330  N   ILE B 334      53.983  35.903  99.453  1.00  0.00           N  
ATOM    331  CA  ILE B 334      53.786  37.343  99.388  1.00  0.00           C  
ATOM    332  C   ILE B 334      53.131  37.803 100.696  1.00  0.00           C  
ATOM    333  O   ILE B 334      53.562  38.786 101.310  1.00  0.00           O  
ATOM    334  CB  ILE B 334      52.879  37.731  98.208  1.00  0.00           C  
ATOM    335  CG1 ILE B 334      53.498  37.252  96.893  1.00  0.00           C  
ATOM    336  CG2 ILE B 334      52.672  39.236  98.191  1.00  0.00           C  
ATOM    337  CD1 ILE B 334      52.623  37.524  95.686  1.00  0.00           C  
ATOM    338  N   TRP B 335      52.097  37.081 101.127  1.00  0.00           N  
ATOM    339  CA  TRP B 335      51.402  37.428 102.355  1.00  0.00           C  
ATOM    340  C   TRP B 335      52.399  37.471 103.507  1.00  0.00           C  
ATOM    341  O   TRP B 335      52.503  38.489 104.205  1.00  0.00           O  
ATOM    342  CB  TRP B 335      50.293  36.416 102.661  1.00  0.00           C  
ATOM    343  CG  TRP B 335      49.408  36.835 103.820  1.00  0.00           C  
ATOM    344  CD1 TRP B 335      49.016  36.057 104.880  1.00  0.00           C  
ATOM    345  CD2 TRP B 335      48.834  38.131 104.046  1.00  0.00           C  
ATOM    346  NE1 TRP B 335      48.242  36.788 105.748  1.00  0.00           N  
ATOM    347  CE2 TRP B 335      48.110  38.063 105.262  1.00  0.00           C  
ATOM    348  CE3 TRP B 335      48.856  39.341 103.339  1.00  0.00           C  
ATOM    349  CZ2 TRP B 335      47.417  39.166 105.790  1.00  0.00           C  
ATOM    350  CZ3 TRP B 335      48.166  40.440 103.865  1.00  0.00           C  
ATOM    351  CH2 TRP B 335      47.455  40.341 105.079  1.00  0.00           C  
ATOM    352  N   GLU B 336      53.140  36.378 103.699  1.00  0.00           N  
ATOM    353  CA  GLU B 336      54.127  36.326 104.772  1.00  0.00           C  
ATOM    354  C   GLU B 336      55.080  37.532 104.780  1.00  0.00           C  
ATOM    355  O   GLU B 336      55.456  38.030 105.847  1.00  0.00           O  
ATOM    356  CB  GLU B 336      54.931  35.024 104.701  1.00  0.00           C  
ATOM    357  CG  GLU B 336      54.067  33.793 104.885  1.00  0.00           C  
ATOM    358  CD  GLU B 336      54.861  32.517 105.094  1.00  0.00           C  
ATOM    359  OE1 GLU B 336      54.876  32.002 106.230  1.00  0.00           O  
ATOM    360  OE2 GLU B 336      55.471  32.030 104.122  1.00  0.00           O  
ATOM    361  N   ASN B 337      55.471  38.012 103.600  1.00  0.00           N  
ATOM    362  CA  ASN B 337      56.365  39.165 103.543  1.00  0.00           C  
ATOM    363  C   ASN B 337      55.661  40.418 104.030  1.00  0.00           C  
ATOM    364  O   ASN B 337      56.283  41.273 104.658  1.00  0.00           O  
ATOM    365  CB  ASN B 337      56.905  39.369 102.129  1.00  0.00           C  
ATOM    366  CG  ASN B 337      58.083  38.464 101.832  1.00  0.00           C  
ATOM    367  OD1 ASN B 337      59.070  38.459 102.569  1.00  0.00           O  
ATOM    368  ND2 ASN B 337      57.990  37.694 100.757  1.00  0.00           N  
ATOM    369  N   ILE B 338      54.364  40.518 103.745  1.00  0.00           N  
ATOM    370  CA  ILE B 338      53.557  41.657 104.179  1.00  0.00           C  
ATOM    371  C   ILE B 338      53.346  41.567 105.702  1.00  0.00           C  
ATOM    372  O   ILE B 338      53.342  42.588 106.400  1.00  0.00           O  
ATOM    373  CB  ILE B 338      52.184  41.667 103.449  1.00  0.00           C  
ATOM    374  CG1 ILE B 338      52.407  41.944 101.954  1.00  0.00           C  
ATOM    375  CG2 ILE B 338      51.241  42.680 104.097  1.00  0.00           C  
ATOM    376  CD1 ILE B 338      51.167  41.806 101.092  1.00  0.00           C  
ATOM    377  N   GLN B 339      53.173  40.346 106.210  1.00  0.00           N  
ATOM    378  CA  GLN B 339      52.992  40.143 107.646  1.00  0.00           C  
ATOM    379  C   GLN B 339      54.233  40.663 108.359  1.00  0.00           C  
ATOM    380  O   GLN B 339      54.159  41.486 109.274  1.00  0.00           O  
ATOM    381  CB  GLN B 339      52.837  38.656 107.982  1.00  0.00           C  
ATOM    382  CG  GLN B 339      51.473  38.057 107.706  1.00  0.00           C  
ATOM    383  CD  GLN B 339      51.389  36.602 108.157  1.00  0.00           C  
ATOM    384  OE1 GLN B 339      50.381  36.170 108.720  1.00  0.00           O  
ATOM    385  NE2 GLN B 339      52.447  35.837 107.899  1.00  0.00           N  
ATOM    386  N   GLN B 340      55.380  40.167 107.915  1.00  0.00           N  
ATOM    387  CA  GLN B 340      56.664  40.534 108.491  1.00  0.00           C  
ATOM    388  C   GLN B 340      56.926  42.034 108.583  1.00  0.00           C  
ATOM    389  O   GLN B 340      57.244  42.546 109.657  1.00  0.00           O  
ATOM    390  CB  GLN B 340      57.772  39.837 107.714  1.00  0.00           C  
ATOM    391  CG  GLN B 340      57.783  38.326 107.948  1.00  0.00           C  
ATOM    392  CD  GLN B 340      58.837  37.638 107.121  1.00  0.00           C  
ATOM    393  OE1 GLN B 340      59.966  38.130 107.004  1.00  0.00           O  
ATOM    394  NE2 GLN B 340      58.490  36.488 106.549  1.00  0.00           N  
ATOM    395  N   VAL B 341      56.788  42.740 107.469  1.00  0.00           N  
ATOM    396  CA  VAL B 341      57.007  44.175 107.469  1.00  0.00           C  
ATOM    397  C   VAL B 341      56.019  44.852 108.423  1.00  0.00           C  
ATOM    398  O   VAL B 341      56.413  45.656 109.271  1.00  0.00           O  
ATOM    399  CB  VAL B 341      56.843  44.742 106.048  1.00  0.00           C  
ATOM    400  CG1 VAL B 341      57.045  46.247 106.041  1.00  0.00           C  
ATOM    401  CG2 VAL B 341      57.830  44.066 105.124  1.00  0.00           C  
ATOM    402  N   LEU B 342      54.736  44.527 108.297  1.00  0.00           N  
ATOM    403  CA  LEU B 342      53.732  45.133 109.168  1.00  0.00           C  
ATOM    404  C   LEU B 342      54.016  44.855 110.634  1.00  0.00           C  
ATOM    405  O   LEU B 342      53.966  45.767 111.454  1.00  0.00           O  
ATOM    406  CB  LEU B 342      52.333  44.633 108.802  1.00  0.00           C  
ATOM    407  CG  LEU B 342      51.851  45.170 107.453  1.00  0.00           C  
ATOM    408  CD1 LEU B 342      50.491  44.583 107.084  1.00  0.00           C  
ATOM    409  CD2 LEU B 342      51.787  46.698 107.538  1.00  0.00           C  
ATOM    410  N   ASP B 343      54.313  43.598 110.958  1.00  0.00           N  
ATOM    411  CA  ASP B 343      54.623  43.202 112.332  1.00  0.00           C  
ATOM    412  C   ASP B 343      55.727  44.072 112.947  1.00  0.00           C  
ATOM    413  O   ASP B 343      55.591  44.549 114.076  1.00  0.00           O  
ATOM    414  CB  ASP B 343      55.052  41.734 112.375  1.00  0.00           C  
ATOM    415  CG  ASP B 343      54.101  40.868 113.178  1.00  0.00           C  
ATOM    416  OD1 ASP B 343      54.268  39.630 113.140  1.00  0.00           O  
ATOM    417  OD2 ASP B 343      53.194  41.415 113.845  1.00  0.00           O  
ATOM    418  N   ARG B 344      56.820  44.258 112.209  1.00  0.00           N  
ATOM    419  CA  ARG B 344      57.922  45.077 112.682  1.00  0.00           C  
ATOM    420  C   ARG B 344      57.393  46.446 113.066  1.00  0.00           C  
ATOM    421  O   ARG B 344      57.620  46.922 114.176  1.00  0.00           O  
ATOM    422  CB  ARG B 344      58.994  45.253 111.601  1.00  0.00           C  
ATOM    423  CG  ARG B 344      60.015  44.137 111.492  1.00  0.00           C  
ATOM    424  CD  ARG B 344      61.224  44.617 110.701  1.00  0.00           C  
ATOM    425  NE  ARG B 344      60.945  44.809 109.278  1.00  0.00           N  
ATOM    426  CZ  ARG B 344      60.925  43.828 108.378  1.00  0.00           C  
ATOM    427  NH1 ARG B 344      61.170  42.578 108.745  1.00  0.00           N  
ATOM    428  NH2 ARG B 344      60.664  44.097 107.107  1.00  0.00           N  
ATOM    429  N   MET B 345      56.679  47.077 112.142  1.00  0.00           N  
ATOM    430  CA  MET B 345      56.133  48.403 112.385  1.00  0.00           C  
ATOM    431  C   MET B 345      55.183  48.430 113.574  1.00  0.00           C  
ATOM    432  O   MET B 345      55.195  49.376 114.360  1.00  0.00           O  
ATOM    433  CB  MET B 345      55.444  48.919 111.119  1.00  0.00           C  
ATOM    434  CG  MET B 345      56.422  49.087 109.963  1.00  0.00           C  
ATOM    435  SD  MET B 345      55.723  49.808 108.483  1.00  0.00           S  
ATOM    436  CE  MET B 345      54.878  48.378 107.843  1.00  0.00           C  
ATOM    437  N   PHE B 347      54.369  47.387 113.712  1.00  0.00           N  
ATOM    438  CA  PHE B 347      53.430  47.300 114.825  1.00  0.00           C  
ATOM    439  C   PHE B 347      54.210  47.209 116.124  1.00  0.00           C  
ATOM    440  O   PHE B 347      53.945  47.945 117.083  1.00  0.00           O  
ATOM    441  CB  PHE B 347      52.530  46.067 114.681  1.00  0.00           C  
ATOM    442  CG  PHE B 347      51.551  46.158 113.540  1.00  0.00           C  
ATOM    443  CD1 PHE B 347      51.315  47.376 112.902  1.00  0.00           C  
ATOM    444  CD2 PHE B 347      50.839  45.031 113.123  1.00  0.00           C  
ATOM    445  CE1 PHE B 347      50.390  47.471 111.862  1.00  0.00           C  
ATOM    446  CE2 PHE B 347      49.914  45.117 112.087  1.00  0.00           C  
ATOM    447  CZ  PHE B 347      49.684  46.340 111.454  1.00  0.00           C  
ATOM    448  N   LYS B 348      55.190  46.310 116.135  1.00  0.00           N  
ATOM    449  CA  LYS B 348      56.010  46.100 117.311  1.00  0.00           C  
ATOM    450  C   LYS B 348      56.787  47.349 117.709  1.00  0.00           C  
ATOM    451  O   LYS B 348      56.839  47.693 118.883  1.00  0.00           O  
ATOM    452  CB  LYS B 348      56.955  44.925 117.084  1.00  0.00           C  
ATOM    453  CG  LYS B 348      57.720  44.518 118.325  1.00  0.00           C  
ATOM    454  CD  LYS B 348      58.504  43.226 118.109  1.00  0.00           C  
ATOM    455  CE  LYS B 348      57.586  42.046 117.773  1.00  0.00           C  
ATOM    456  NZ  LYS B 348      58.337  40.752 117.723  1.00  0.00           N  
ATOM    457  N   GLU B 349      57.376  48.036 116.737  1.00  0.00           N  
ATOM    458  CA  GLU B 349      58.133  49.252 117.020  1.00  0.00           C  
ATOM    459  C   GLU B 349      57.234  50.341 117.586  1.00  0.00           C  
ATOM    460  O   GLU B 349      57.715  51.340 118.103  1.00  0.00           O  
ATOM    461  CB  GLU B 349      58.800  49.783 115.754  1.00  0.00           C  
ATOM    462  CG  GLU B 349      59.607  48.743 114.998  1.00  0.00           C  
ATOM    463  CD  GLU B 349      60.279  49.305 113.755  1.00  0.00           C  
ATOM    464  OE1 GLU B 349      59.824  50.367 113.256  1.00  0.00           O  
ATOM    465  OE2 GLU B 349      61.252  48.667 113.279  1.00  0.00           O  
ATOM    466  N   THR B 352      55.926  50.164 117.469  1.00  0.00           N  
ATOM    467  CA  THR B 352      54.994  51.152 117.986  1.00  0.00           C  
ATOM    468  C   THR B 352      54.305  50.622 119.229  1.00  0.00           C  
ATOM    469  O   THR B 352      53.208  51.059 119.586  1.00  0.00           O  
ATOM    470  CB  THR B 352      53.940  51.534 116.934  1.00  0.00           C  
ATOM    471  OG1 THR B 352      53.584  50.375 116.163  1.00  0.00           O  
ATOM    472  CG2 THR B 352      54.480  52.622 116.021  1.00  0.00           C  
ATOM    473  N   GLY B 361      54.967  49.659 119.868  1.00  0.00           N  
ATOM    474  CA  GLY B 361      54.486  49.075 121.109  1.00  0.00           C  
ATOM    475  C   GLY B 361      53.225  48.246 121.085  1.00  0.00           C  
ATOM    476  O   GLY B 361      52.453  48.242 122.042  1.00  0.00           O  
ATOM    477  N   HIS B 362      53.000  47.533 119.998  1.00  0.00           N  
ATOM    478  CA  HIS B 362      51.810  46.709 119.911  1.00  0.00           C  
ATOM    479  C   HIS B 362      52.222  45.270 120.153  1.00  0.00           C  
ATOM    480  O   HIS B 362      53.379  44.912 119.942  1.00  0.00           O  
ATOM    481  CB  HIS B 362      51.179  46.830 118.522  1.00  0.00           C  
ATOM    482  CG  HIS B 362      50.684  48.205 118.192  1.00  0.00           C  
ATOM    483  ND1 HIS B 362      51.484  49.168 117.612  1.00  0.00           N  
ATOM    484  CD2 HIS B 362      49.456  48.764 118.329  1.00  0.00           C  
ATOM    485  CE1 HIS B 362      50.767  50.262 117.399  1.00  0.00           C  
ATOM    486  NE2 HIS B 362      49.533  50.043 117.824  1.00  0.00           N  
ATOM    487  N   GLN B 363      51.280  44.449 120.597  1.00  0.00           N  
ATOM    488  CA  GLN B 363      51.563  43.042 120.832  1.00  0.00           C  
ATOM    489  C   GLN B 363      50.460  42.168 120.249  1.00  0.00           C  
ATOM    490  O   GLN B 363      49.273  42.473 120.396  1.00  0.00           O  
ATOM    491  CB  GLN B 363      51.681  42.763 122.325  1.00  0.00           C  
ATOM    492  CG  GLN B 363      52.914  43.346 122.974  1.00  0.00           C  
ATOM    493  CD  GLN B 363      52.860  43.245 124.482  1.00  0.00           C  
ATOM    494  OE1 GLN B 363      52.044  43.901 125.125  1.00  0.00           O  
ATOM    495  NE2 GLN B 363      53.716  42.410 125.054  1.00  0.00           N  
ATOM    496  N   ASN B 364      50.845  41.080 119.590  1.00  0.00           N  
ATOM    497  CA  ASN B 364      49.858  40.177 119.020  1.00  0.00           C  
ATOM    498  C   ASN B 364      49.212  39.359 120.127  1.00  0.00           C  
ATOM    499  O   ASN B 364      49.717  39.302 121.246  1.00  0.00           O  
ATOM    500  CB  ASN B 364      50.497  39.235 117.996  1.00  0.00           C  
ATOM    501  CG  ASN B 364      51.120  39.978 116.831  1.00  0.00           C  
ATOM    502  OD1 ASN B 364      50.673  41.066 116.464  1.00  0.00           O  
ATOM    503  ND2 ASN B 364      52.150  39.388 116.232  1.00  0.00           N  
ATOM    504  N   ALA B 365      48.087  38.738 119.798  1.00  0.00           N  
ATOM    505  CA  ALA B 365      47.333  37.894 120.716  1.00  0.00           C  
ATOM    506  C   ALA B 365      46.327  37.150 119.853  1.00  0.00           C  
ATOM    507  O   ALA B 365      46.352  37.262 118.628  1.00  0.00           O  
ATOM    508  CB  ALA B 365      46.608  38.736 121.762  1.00  0.00           C  
ATOM    509  N   TYR B 366      45.431  36.400 120.473  1.00  0.00           N  
ATOM    510  CA  TYR B 366      44.474  35.670 119.678  1.00  0.00           C  
ATOM    511  C   TYR B 366      43.124  35.492 120.356  1.00  0.00           C  
ATOM    512  O   TYR B 366      43.015  34.830 121.389  1.00  0.00           O  
ATOM    513  CB  TYR B 366      45.047  34.300 119.307  1.00  0.00           C  
ATOM    514  CG  TYR B 366      44.212  33.571 118.277  1.00  0.00           C  
ATOM    515  CD1 TYR B 366      44.228  33.958 116.932  1.00  0.00           C  
ATOM    516  CD2 TYR B 366      43.356  32.541 118.658  1.00  0.00           C  
ATOM    517  CE1 TYR B 366      43.402  33.338 115.996  1.00  0.00           C  
ATOM    518  CE2 TYR B 366      42.527  31.915 117.735  1.00  0.00           C  
ATOM    519  CZ  TYR B 366      42.549  32.315 116.410  1.00  0.00           C  
ATOM    520  OH  TYR B 366      41.686  31.704 115.527  1.00  0.00           O  
ATOM    521  N   PHE B 368      42.092  36.083 119.764  1.00  0.00           N  
ATOM    522  CA  PHE B 368      40.748  35.968 120.305  1.00  0.00           C  
ATOM    523  C   PHE B 368      39.974  34.918 119.505  1.00  0.00           C  
ATOM    524  O   PHE B 368      40.361  34.578 118.388  1.00  0.00           O  
ATOM    525  CB  PHE B 368      40.053  37.327 120.271  1.00  0.00           C  
ATOM    526  CG  PHE B 368      40.694  38.349 121.163  1.00  0.00           C  
ATOM    527  CD1 PHE B 368      41.895  38.948 120.808  1.00  0.00           C  
ATOM    528  CD2 PHE B 368      40.104  38.701 122.373  1.00  0.00           C  
ATOM    529  CE1 PHE B 368      42.502  39.887 121.649  1.00  0.00           C  
ATOM    530  CE2 PHE B 368      40.697  39.632 123.219  1.00  0.00           C  
ATOM    531  CZ  PHE B 368      41.899  40.226 122.857  1.00  0.00           C  
ATOM    532  N   PRO B 370      38.871  34.393 120.068  1.00  0.00           N  
ATOM    533  CA  PRO B 370      38.008  33.367 119.469  1.00  0.00           C  
ATOM    534  C   PRO B 370      37.487  33.605 118.066  1.00  0.00           C  
ATOM    535  O   PRO B 370      37.291  34.739 117.641  1.00  0.00           O  
ATOM    536  CB  PRO B 370      36.867  33.247 120.471  1.00  0.00           C  
ATOM    537  CG  PRO B 370      37.522  33.593 121.749  1.00  0.00           C  
ATOM    538  CD  PRO B 370      38.332  34.798 121.375  1.00  0.00           C  
ATOM    539  N   LEU B 371      37.254  32.502 117.365  1.00  0.00           N  
ATOM    540  CA  LEU B 371      36.725  32.512 116.011  1.00  0.00           C  
ATOM    541  C   LEU B 371      35.224  32.747 116.073  1.00  0.00           C  
ATOM    542  O   LEU B 371      34.664  33.475 115.253  1.00  0.00           O  
ATOM    543  CB  LEU B 371      36.984  31.164 115.339  1.00  0.00           C  
ATOM    544  CG  LEU B 371      36.279  30.883 114.011  1.00  0.00           C  
ATOM    545  CD1 LEU B 371      36.920  31.698 112.895  1.00  0.00           C  
ATOM    546  CD2 LEU B 371      36.380  29.396 113.708  1.00  0.00           C  
ATOM    547  N   PHE B 372      34.574  32.114 117.044  1.00  0.00           N  
ATOM    548  CA  PHE B 372      33.134  32.253 117.203  1.00  0.00           C  
ATOM    549  C   PHE B 372      32.798  33.434 118.097  1.00  0.00           C  
ATOM    550  O   PHE B 372      33.515  33.748 119.053  1.00  0.00           O  
ATOM    551  CB  PHE B 372      32.519  30.988 117.811  1.00  0.00           C  
ATOM    552  CG  PHE B 372      32.857  29.718 117.073  1.00  0.00           C  
ATOM    553  CD1 PHE B 372      33.539  28.694 117.716  1.00  0.00           C  
ATOM    554  CD2 PHE B 372      32.479  29.540 115.748  1.00  0.00           C  
ATOM    555  CE1 PHE B 372      33.840  27.510 117.051  1.00  0.00           C  
ATOM    556  CE2 PHE B 372      32.775  28.355 115.071  1.00  0.00           C  
ATOM    557  CZ  PHE B 372      33.456  27.340 115.724  1.00  0.00           C  
ATOM    558  N   ILE B 373      31.685  34.077 117.771  1.00  0.00           N  
ATOM    559  CA  ILE B 373      31.198  35.229 118.512  1.00  0.00           C  
ATOM    560  C   ILE B 373      29.721  35.014 118.797  1.00  0.00           C  
ATOM    561  O   ILE B 373      28.969  34.556 117.936  1.00  0.00           O  
ATOM    562  CB  ILE B 373      31.357  36.526 117.693  1.00  0.00           C  
ATOM    563  CG1 ILE B 373      32.843  36.781 117.420  1.00  0.00           C  
ATOM    564  CG2 ILE B 373      30.687  37.692 118.420  1.00  0.00           C  
ATOM    565  CD1 ILE B 373      33.134  38.044 116.612  1.00  0.00           C  
ATOM    566  N   PRO B 374      29.288  35.333 120.020  1.00  0.00           N  
ATOM    567  CA  PRO B 374      27.881  35.166 120.396  1.00  0.00           C  
ATOM    568  C   PRO B 374      27.005  36.108 119.565  1.00  0.00           C  
ATOM    569  O   PRO B 374      27.274  37.311 119.514  1.00  0.00           O  
ATOM    570  CB  PRO B 374      27.876  35.547 121.875  1.00  0.00           C  
ATOM    571  CG  PRO B 374      29.295  35.269 122.321  1.00  0.00           C  
ATOM    572  CD  PRO B 374      30.091  35.794 121.165  1.00  0.00           C  
ATOM    573  N   MET B 375      25.968  35.571 118.919  1.00  0.00           N  
ATOM    574  CA  MET B 375      25.068  36.396 118.114  1.00  0.00           C  
ATOM    575  C   MET B 375      24.576  37.613 118.887  1.00  0.00           C  
ATOM    576  O   MET B 375      24.340  38.669 118.305  1.00  0.00           O  
ATOM    577  CB  MET B 375      23.870  35.579 117.636  1.00  0.00           C  
ATOM    578  CG  MET B 375      24.039  34.974 116.250  1.00  0.00           C  
ATOM    579  SD  MET B 375      24.263  36.211 114.943  1.00  0.00           S  
ATOM    580  CE  MET B 375      25.062  35.221 113.714  1.00  0.00           C  
ATOM    581  N   SER B 376      24.421  37.457 120.199  1.00  0.00           N  
ATOM    582  CA  SER B 376      23.980  38.548 121.066  1.00  0.00           C  
ATOM    583  C   SER B 376      24.843  39.788 120.818  1.00  0.00           C  
ATOM    584  O   SER B 376      24.346  40.910 120.856  1.00  0.00           O  
ATOM    585  CB  SER B 376      24.117  38.147 122.535  1.00  0.00           C  
ATOM    586  OG  SER B 376      24.012  36.742 122.691  1.00  0.00           O  
ATOM    587  N   PHE B 377      26.136  39.567 120.576  1.00  0.00           N  
ATOM    588  CA  PHE B 377      27.104  40.634 120.325  1.00  0.00           C  
ATOM    589  C   PHE B 377      26.865  41.410 119.023  1.00  0.00           C  
ATOM    590  O   PHE B 377      27.256  42.577 118.895  1.00  0.00           O  
ATOM    591  CB  PHE B 377      28.517  40.048 120.299  1.00  0.00           C  
ATOM    592  CG  PHE B 377      29.029  39.610 121.644  1.00  0.00           C  
ATOM    593  CD1 PHE B 377      28.158  39.296 122.680  1.00  0.00           C  
ATOM    594  CD2 PHE B 377      30.396  39.502 121.871  1.00  0.00           C  
ATOM    595  CE1 PHE B 377      28.648  38.884 123.921  1.00  0.00           C  
ATOM    596  CE2 PHE B 377      30.888  39.091 123.104  1.00  0.00           C  
ATOM    597  CZ  PHE B 377      30.013  38.784 124.129  1.00  0.00           C  
ATOM    598  N   LEU B 378      26.237  40.763 118.053  1.00  0.00           N  
ATOM    599  CA  LEU B 378      25.974  41.416 116.780  1.00  0.00           C  
ATOM    600  C   LEU B 378      24.480  41.670 116.642  1.00  0.00           C  
ATOM    601  O   LEU B 378      24.069  42.657 116.046  1.00  0.00           O  
ATOM    602  CB  LEU B 378      26.474  40.534 115.632  1.00  0.00           C  
ATOM    603  CG  LEU B 378      27.852  39.896 115.848  1.00  0.00           C  
ATOM    604  CD1 LEU B 378      28.183  38.946 114.699  1.00  0.00           C  
ATOM    605  CD2 LEU B 378      28.904  40.988 115.977  1.00  0.00           C  
ATOM    606  N   PHE B 388      19.341  36.675 110.527  1.00  0.00           N  
ATOM    607  CA  PHE B 388      20.839  36.693 110.464  1.00  0.00           C  
ATOM    608  C   PHE B 388      21.311  37.580 109.322  1.00  0.00           C  
ATOM    609  O   PHE B 388      20.851  37.431 108.189  1.00  0.00           O  
ATOM    610  CB  PHE B 388      21.413  35.292 110.211  1.00  0.00           C  
ATOM    611  CG  PHE B 388      21.142  34.294 111.307  1.00  0.00           C  
ATOM    612  CD1 PHE B 388      21.236  34.647 112.646  1.00  0.00           C  
ATOM    613  CD2 PHE B 388      20.851  32.972 110.990  1.00  0.00           C  
ATOM    614  CE1 PHE B 388      21.044  33.691 113.650  1.00  0.00           C  
ATOM    615  CE2 PHE B 388      20.658  32.010 111.986  1.00  0.00           C  
ATOM    616  CZ  PHE B 388      20.757  32.375 113.318  1.00  0.00           C  
ATOM    617  N   SER B 488      22.235  38.491 109.609  1.00  0.00           N  
ATOM    618  CA  SER B 488      22.767  39.353 108.566  1.00  0.00           C  
ATOM    619  C   SER B 488      23.478  38.520 107.493  1.00  0.00           C  
ATOM    620  O   SER B 488      24.255  37.610 107.798  1.00  0.00           O  
ATOM    621  CB  SER B 488      23.746  40.362 109.143  1.00  0.00           C  
ATOM    622  OG  SER B 488      24.409  41.024 108.083  1.00  0.00           O  
ATOM    623  N   PRO B 495      23.232  38.844 106.218  1.00  0.00           N  
ATOM    624  CA  PRO B 495      23.786  38.189 105.030  1.00  0.00           C  
ATOM    625  C   PRO B 495      25.279  37.846 105.060  1.00  0.00           C  
ATOM    626  O   PRO B 495      25.666  36.728 104.712  1.00  0.00           O  
ATOM    627  CB  PRO B 495      23.457  39.178 103.918  1.00  0.00           C  
ATOM    628  CG  PRO B 495      22.196  39.796 104.394  1.00  0.00           C  
ATOM    629  CD  PRO B 495      22.482  40.051 105.838  1.00  0.00           C  
ATOM    630  N   GLU B 496      26.109  38.813 105.455  1.00  0.00           N  
ATOM    631  CA  GLU B 496      27.569  38.639 105.503  1.00  0.00           C  
ATOM    632  C   GLU B 496      28.039  37.511 106.434  1.00  0.00           C  
ATOM    633  O   GLU B 496      29.097  36.924 106.235  1.00  0.00           O  
ATOM    634  CB  GLU B 496      28.229  39.977 105.910  1.00  0.00           C  
ATOM    635  CG  GLU B 496      29.227  39.892 107.068  1.00  0.00           C  
ATOM    636  CD  GLU B 496      29.613  41.258 107.650  1.00  0.00           C  
ATOM    637  OE1 GLU B 496      30.292  42.047 106.951  1.00  0.00           O  
ATOM    638  OE2 GLU B 496      29.234  41.542 108.815  1.00  0.00           O  
ATOM    639  N   LEU B 497      27.227  37.199 107.431  1.00  0.00           N  
ATOM    640  CA  LEU B 497      27.561  36.188 108.419  1.00  0.00           C  
ATOM    641  C   LEU B 497      27.381  34.711 108.076  1.00  0.00           C  
ATOM    642  O   LEU B 497      26.360  34.305 107.519  1.00  0.00           O  
ATOM    643  CB  LEU B 497      26.764  36.468 109.694  1.00  0.00           C  
ATOM    644  CG  LEU B 497      27.374  37.186 110.892  1.00  0.00           C  
ATOM    645  CD1 LEU B 497      28.363  38.274 110.462  1.00  0.00           C  
ATOM    646  CD2 LEU B 497      26.224  37.754 111.712  1.00  0.00           C  
ATOM    647  N   ALA B 498      28.384  33.913 108.441  1.00  0.00           N  
ATOM    648  CA  ALA B 498      28.342  32.460 108.283  1.00  0.00           C  
ATOM    649  C   ALA B 498      27.968  32.027 109.700  1.00  0.00           C  
ATOM    650  O   ALA B 498      28.746  32.223 110.635  1.00  0.00           O  
ATOM    651  CB  ALA B 498      29.707  31.917 107.916  1.00  0.00           C  
ATOM    652  N   VAL B 499      26.777  31.458 109.861  1.00  0.00           N  
ATOM    653  CA  VAL B 499      26.293  31.061 111.182  1.00  0.00           C  
ATOM    654  C   VAL B 499      26.325  29.572 111.509  1.00  0.00           C  
ATOM    655  O   VAL B 499      25.869  28.737 110.722  1.00  0.00           O  
ATOM    656  CB  VAL B 499      24.843  31.560 111.389  1.00  0.00           C  
ATOM    657  CG1 VAL B 499      24.362  31.238 112.803  1.00  0.00           C  
ATOM    658  CG2 VAL B 499      24.778  33.054 111.100  1.00  0.00           C  
ATOM    659  N   VAL B 500      26.864  29.253 112.683  1.00  0.00           N  
ATOM    660  CA  VAL B 500      26.924  27.875 113.157  1.00  0.00           C  
ATOM    661  C   VAL B 500      25.793  27.698 114.188  1.00  0.00           C  
ATOM    662  O   VAL B 500      25.780  28.335 115.240  1.00  0.00           O  
ATOM    663  CB  VAL B 500      28.325  27.536 113.770  1.00  0.00           C  
ATOM    664  CG1 VAL B 500      28.801  28.666 114.648  1.00  0.00           C  
ATOM    665  CG2 VAL B 500      28.250  26.244 114.585  1.00  0.00           C  
ATOM    666  N   THR B 501      24.839  26.834 113.852  1.00  0.00           N  
ATOM    667  CA  THR B 501      23.673  26.566 114.690  1.00  0.00           C  
ATOM    668  C   THR B 501      23.735  25.200 115.365  1.00  0.00           C  
ATOM    669  O   THR B 501      22.964  24.911 116.287  1.00  0.00           O  
ATOM    670  CB  THR B 501      22.428  26.580 113.839  1.00  0.00           C  
ATOM    671  OG1 THR B 501      22.578  25.609 112.795  1.00  0.00           O  
ATOM    672  CG2 THR B 501      22.232  27.941 113.215  1.00  0.00           C  
ATOM    673  N   HIS B 502      24.641  24.358 114.876  1.00  0.00           N  
ATOM    674  CA  HIS B 502      24.821  23.012 115.401  1.00  0.00           C  
ATOM    675  C   HIS B 502      26.280  22.730 115.733  1.00  0.00           C  
ATOM    676  O   HIS B 502      27.164  22.888 114.888  1.00  0.00           O  
ATOM    677  CB  HIS B 502      24.326  21.982 114.380  1.00  0.00           C  
ATOM    678  CG  HIS B 502      22.834  21.839 114.335  1.00  0.00           C  
ATOM    679  ND1 HIS B 502      22.182  20.714 114.794  1.00  0.00           N  
ATOM    680  CD2 HIS B 502      21.866  22.685 113.905  1.00  0.00           C  
ATOM    681  CE1 HIS B 502      20.877  20.873 114.650  1.00  0.00           C  
ATOM    682  NE2 HIS B 502      20.659  22.060 114.114  1.00  0.00           N  
ATOM    683  N   ALA B 503      26.531  22.312 116.967  1.00  0.00           N  
ATOM    684  CA  ALA B 503      27.887  21.991 117.398  1.00  0.00           C  
ATOM    685  C   ALA B 503      27.810  20.938 118.493  1.00  0.00           C  
ATOM    686  O   ALA B 503      26.838  20.890 119.243  1.00  0.00           O  
ATOM    687  CB  ALA B 503      28.589  23.243 117.914  1.00  0.00           C  
ATOM    688  N   GLY B 578      28.829  20.091 118.587  1.00  0.00           N  
ATOM    689  CA  GLY B 578      28.815  19.061 119.607  1.00  0.00           C  
ATOM    690  C   GLY B 578      27.646  18.114 119.420  1.00  0.00           C  
ATOM    691  O   GLY B 578      27.088  17.602 120.393  1.00  0.00           O  
ATOM    692  N   GLY B 648      27.271  17.893 118.162  1.00  0.00           N  
ATOM    693  CA  GLY B 648      26.170  16.998 117.848  1.00  0.00           C  
ATOM    694  C   GLY B 648      24.787  17.564 118.117  1.00  0.00           C  
ATOM    695  O   GLY B 648      23.826  17.213 117.436  1.00  0.00           O  
ATOM    696  N   GLU B 649      24.681  18.437 119.111  1.00  0.00           N  
ATOM    697  CA  GLU B 649      23.401  19.036 119.465  1.00  0.00           C  
ATOM    698  C   GLU B 649      23.208  20.416 118.837  1.00  0.00           C  
ATOM    699  O   GLU B 649      24.162  21.038 118.373  1.00  0.00           O  
ATOM    700  CB  GLU B 649      23.270  19.112 120.999  1.00  0.00           C  
ATOM    701  CG  GLU B 649      24.569  19.467 121.735  1.00  0.00           C  
ATOM    702  CD  GLU B 649      24.610  20.903 122.258  1.00  0.00           C  
ATOM    703  OE1 GLU B 649      25.727  21.435 122.469  1.00  0.00           O  
ATOM    704  OE2 GLU B 649      23.529  21.496 122.470  1.00  0.00           O  
ATOM    705  N   GLU B 650      21.963  20.875 118.802  1.00  0.00           N  
ATOM    706  CA  GLU B 650      21.651  22.183 118.253  1.00  0.00           C  
ATOM    707  C   GLU B 650      21.909  23.211 119.355  1.00  0.00           C  
ATOM    708  O   GLU B 650      21.493  23.020 120.500  1.00  0.00           O  
ATOM    709  CB  GLU B 650      20.191  22.228 117.816  1.00  0.00           C  
ATOM    710  CG  GLU B 650      19.787  23.522 117.146  1.00  0.00           C  
ATOM    711  CD  GLU B 650      18.386  23.460 116.579  1.00  0.00           C  
ATOM    712  OE1 GLU B 650      17.433  23.311 117.373  1.00  0.00           O  
ATOM    713  OE2 GLU B 650      18.240  23.551 115.340  1.00  0.00           O  
ATOM    714  N   LEU B 651      22.593  24.298 119.016  1.00  0.00           N  
ATOM    715  CA  LEU B 651      22.920  25.324 120.003  1.00  0.00           C  
ATOM    716  C   LEU B 651      21.739  26.197 120.432  1.00  0.00           C  
ATOM    717  O   LEU B 651      20.885  26.533 119.618  1.00  0.00           O  
ATOM    718  CB  LEU B 651      24.037  26.218 119.464  1.00  0.00           C  
ATOM    719  CG  LEU B 651      25.296  25.494 118.988  1.00  0.00           C  
ATOM    720  CD1 LEU B 651      26.330  26.517 118.529  1.00  0.00           C  
ATOM    721  CD2 LEU B 651      25.848  24.628 120.105  1.00  0.00           C  
ATOM    722  N   GLU B 652      21.696  26.564 121.712  1.00  0.00           N  
ATOM    723  CA  GLU B 652      20.625  27.417 122.219  1.00  0.00           C  
ATOM    724  C   GLU B 652      20.722  28.752 121.494  1.00  0.00           C  
ATOM    725  O   GLU B 652      19.747  29.234 120.906  1.00  0.00           O  
ATOM    726  CB  GLU B 652      20.766  27.644 123.729  1.00  0.00           C  
ATOM    727  CG  GLU B 652      19.799  28.682 124.285  1.00  0.00           C  
ATOM    728  CD  GLU B 652      18.345  28.304 124.072  1.00  0.00           C  
ATOM    729  OE1 GLU B 652      17.560  29.174 123.637  1.00  0.00           O  
ATOM    730  OE2 GLU B 652      17.983  27.140 124.347  1.00  0.00           O  
ATOM    731  N   GLU B 653      21.905  29.353 121.551  1.00  0.00           N  
ATOM    732  CA  GLU B 653      22.141  30.616 120.875  1.00  0.00           C  
ATOM    733  C   GLU B 653      23.127  30.332 119.752  1.00  0.00           C  
ATOM    734  O   GLU B 653      24.200  29.774 119.981  1.00  0.00           O  
ATOM    735  CB  GLU B 653      22.731  31.653 121.836  1.00  0.00           C  
ATOM    736  CG  GLU B 653      22.950  33.022 121.192  1.00  0.00           C  
ATOM    737  CD  GLU B 653      23.904  33.913 121.974  1.00  0.00           C  
ATOM    738  OE1 GLU B 653      24.792  34.512 121.338  1.00  0.00           O  
ATOM    739  OE2 GLU B 653      23.767  34.023 123.211  1.00  0.00           O  
ATOM    740  N   PRO B 654      22.767  30.690 118.515  1.00  0.00           N  
ATOM    741  CA  PRO B 654      23.686  30.437 117.409  1.00  0.00           C  
ATOM    742  C   PRO B 654      24.930  31.300 117.515  1.00  0.00           C  
ATOM    743  O   PRO B 654      24.912  32.367 118.123  1.00  0.00           O  
ATOM    744  CB  PRO B 654      22.843  30.756 116.181  1.00  0.00           C  
ATOM    745  CG  PRO B 654      21.940  31.828 116.674  1.00  0.00           C  
ATOM    746  CD  PRO B 654      21.520  31.302 118.027  1.00  0.00           C  
ATOM    747  N   LEU B 655      26.012  30.824 116.916  1.00  0.00           N  
ATOM    748  CA  LEU B 655      27.279  31.530 116.944  1.00  0.00           C  
ATOM    749  C   LEU B 655      27.646  32.027 115.554  1.00  0.00           C  
ATOM    750  O   LEU B 655      27.425  31.338 114.556  1.00  0.00           O  
ATOM    751  CB  LEU B 655      28.371  30.588 117.445  1.00  0.00           C  
ATOM    752  CG  LEU B 655      28.095  29.850 118.754  1.00  0.00           C  
ATOM    753  CD1 LEU B 655      29.157  28.787 118.956  1.00  0.00           C  
ATOM    754  CD2 LEU B 655      28.071  30.831 119.917  1.00  0.00           C  
ATOM    755  N   ALA B 656      28.208  33.228 115.490  1.00  0.00           N  
ATOM    756  CA  ALA B 656      28.624  33.798 114.213  1.00  0.00           C  
ATOM    757  C   ALA B 656      30.116  33.603 114.051  1.00  0.00           C  
ATOM    758  O   ALA B 656      30.869  33.750 115.012  1.00  0.00           O  
ATOM    759  CB  ALA B 656      28.301  35.296 114.156  1.00  0.00           C  
ATOM    760  N   VAL B 657      30.552  33.230 112.856  1.00  0.00           N  
ATOM    761  CA  VAL B 657      31.979  33.105 112.631  1.00  0.00           C  
ATOM    762  C   VAL B 657      32.385  34.574 112.490  1.00  0.00           C  
ATOM    763  O   VAL B 657      31.781  35.324 111.723  1.00  0.00           O  
ATOM    764  CB  VAL B 657      32.273  32.304 111.356  1.00  0.00           C  
ATOM    765  CG1 VAL B 657      33.769  32.226 111.105  1.00  0.00           C  
ATOM    766  CG2 VAL B 657      31.702  30.912 111.506  1.00  0.00           C  
ATOM    767  N   ARG B 658      33.381  34.992 113.260  1.00  0.00           N  
ATOM    768  CA  ARG B 658      33.830  36.380 113.258  1.00  0.00           C  
ATOM    769  C   ARG B 658      34.077  37.058 111.909  1.00  0.00           C  
ATOM    770  O   ARG B 658      34.888  36.603 111.097  1.00  0.00           O  
ATOM    771  CB  ARG B 658      35.104  36.515 114.099  1.00  0.00           C  
ATOM    772  CG  ARG B 658      36.269  35.710 113.550  1.00  0.00           C  
ATOM    773  CD  ARG B 658      37.544  35.980 114.323  1.00  0.00           C  
ATOM    774  NE  ARG B 658      38.634  35.140 113.836  1.00  0.00           N  
ATOM    775  CZ  ARG B 658      39.524  34.526 114.614  1.00  0.00           C  
ATOM    776  NH1 ARG B 658      39.468  34.649 115.933  1.00  0.00           N  
ATOM    777  NH2 ARG B 658      40.471  33.776 114.069  1.00  0.00           N  
ATOM    778  N   PRO B 659      33.356  38.154 111.651  1.00  0.00           N  
ATOM    779  CA  PRO B 659      33.530  38.895 110.400  1.00  0.00           C  
ATOM    780  C   PRO B 659      34.506  40.026 110.756  1.00  0.00           C  
ATOM    781  O   PRO B 659      35.050  40.708 109.887  1.00  0.00           O  
ATOM    782  CB  PRO B 659      32.125  39.412 110.119  1.00  0.00           C  
ATOM    783  CG  PRO B 659      31.635  39.734 111.497  1.00  0.00           C  
ATOM    784  CD  PRO B 659      32.083  38.521 112.300  1.00  0.00           C  
ATOM    785  N   THR B 660      34.698  40.196 112.066  1.00  0.00           N  
ATOM    786  CA  THR B 660      35.569  41.211 112.658  1.00  0.00           C  
ATOM    787  C   THR B 660      35.507  40.940 114.179  1.00  0.00           C  
ATOM    788  O   THR B 660      34.508  40.416 114.673  1.00  0.00           O  
ATOM    789  CB  THR B 660      35.077  42.646 112.294  1.00  0.00           C  
ATOM    790  OG1 THR B 660      36.069  43.610 112.675  1.00  0.00           O  
ATOM    791  CG2 THR B 660      33.745  42.965 112.975  1.00  0.00           C  
ATOM    792  N   SER B 661      36.548  41.303 114.926  1.00  0.00           N  
ATOM    793  CA  SER B 661      36.588  40.974 116.352  1.00  0.00           C  
ATOM    794  C   SER B 661      36.372  42.027 117.455  1.00  0.00           C  
ATOM    795  O   SER B 661      36.555  41.713 118.637  1.00  0.00           O  
ATOM    796  CB  SER B 661      37.904  40.239 116.632  1.00  0.00           C  
ATOM    797  OG  SER B 661      38.097  39.172 115.711  1.00  0.00           O  
ATOM    798  N   GLU B 662      35.964  43.246 117.108  1.00  0.00           N  
ATOM    799  CA  GLU B 662      35.773  44.289 118.130  1.00  0.00           C  
ATOM    800  C   GLU B 662      34.854  43.945 119.299  1.00  0.00           C  
ATOM    801  O   GLU B 662      35.141  44.319 120.438  1.00  0.00           O  
ATOM    802  CB  GLU B 662      35.289  45.595 117.490  1.00  0.00           C  
ATOM    803  CG  GLU B 662      35.065  45.470 115.998  1.00  0.00           C  
ATOM    804  CD  GLU B 662      36.045  46.272 115.197  1.00  0.00           C  
ATOM    805  OE1 GLU B 662      36.125  46.045 113.979  1.00  0.00           O  
ATOM    806  OE2 GLU B 662      36.724  47.138 115.783  1.00  0.00           O  
ATOM    807  N   THR B 663      33.755  43.247 119.040  1.00  0.00           N  
ATOM    808  CA  THR B 663      32.828  42.908 120.124  1.00  0.00           C  
ATOM    809  C   THR B 663      33.463  41.968 121.152  1.00  0.00           C  
ATOM    810  O   THR B 663      33.496  42.273 122.342  1.00  0.00           O  
ATOM    811  CB  THR B 663      31.530  42.268 119.583  1.00  0.00           C  
ATOM    812  OG1 THR B 663      31.842  41.078 118.852  1.00  0.00           O  
ATOM    813  CG2 THR B 663      30.803  43.247 118.675  1.00  0.00           C  
ATOM    814  N   VAL B 664      33.983  40.835 120.691  1.00  0.00           N  
ATOM    815  CA  VAL B 664      34.612  39.873 121.591  1.00  0.00           C  
ATOM    816  C   VAL B 664      35.750  40.521 122.373  1.00  0.00           C  
ATOM    817  O   VAL B 664      35.864  40.362 123.587  1.00  0.00           O  
ATOM    818  CB  VAL B 664      35.177  38.672 120.814  1.00  0.00           C  
ATOM    819  CG1 VAL B 664      35.803  37.685 121.773  1.00  0.00           C  
ATOM    820  CG2 VAL B 664      34.074  38.010 120.039  1.00  0.00           C  
ATOM    821  N   ILE B 665      36.605  41.242 121.666  1.00  0.00           N  
ATOM    822  CA  ILE B 665      37.708  41.893 122.321  1.00  0.00           C  
ATOM    823  C   ILE B 665      37.156  42.859 123.373  1.00  0.00           C  
ATOM    824  O   ILE B 665      37.589  42.846 124.534  1.00  0.00           O  
ATOM    825  CB  ILE B 665      38.570  42.622 121.290  1.00  0.00           C  
ATOM    826  CG1 ILE B 665      39.304  41.580 120.438  1.00  0.00           C  
ATOM    827  CG2 ILE B 665      39.549  43.573 121.996  1.00  0.00           C  
ATOM    828  CD1 ILE B 665      39.919  42.127 119.186  1.00  0.00           C  
ATOM    829  N   GLY B 666      36.188  43.680 122.969  1.00  0.00           N  
ATOM    830  CA  GLY B 666      35.578  44.621 123.897  1.00  0.00           C  
ATOM    831  C   GLY B 666      35.076  43.905 125.137  1.00  0.00           C  
ATOM    832  O   GLY B 666      35.280  44.349 126.263  1.00  0.00           O  
ATOM    833  N   TYR B 667      34.410  42.782 124.922  1.00  0.00           N  
ATOM    834  CA  TYR B 667      33.897  41.975 126.017  1.00  0.00           C  
ATOM    835  C   TYR B 667      35.037  41.615 126.974  1.00  0.00           C  
ATOM    836  O   TYR B 667      34.894  41.728 128.191  1.00  0.00           O  
ATOM    837  CB  TYR B 667      33.255  40.706 125.450  1.00  0.00           C  
ATOM    838  CG  TYR B 667      32.988  39.618 126.457  1.00  0.00           C  
ATOM    839  CD1 TYR B 667      31.774  39.556 127.152  1.00  0.00           C  
ATOM    840  CD2 TYR B 667      33.950  38.630 126.710  1.00  0.00           C  
ATOM    841  CE1 TYR B 667      31.525  38.528 128.073  1.00  0.00           C  
ATOM    842  CE2 TYR B 667      33.714  37.605 127.626  1.00  0.00           C  
ATOM    843  CZ  TYR B 667      32.502  37.558 128.302  1.00  0.00           C  
ATOM    844  OH  TYR B 667      32.270  36.541 129.198  1.00  0.00           O  
ATOM    845  N   MET B 668      36.167  41.188 126.419  1.00  0.00           N  
ATOM    846  CA  MET B 668      37.312  40.809 127.234  1.00  0.00           C  
ATOM    847  C   MET B 668      37.944  42.017 127.934  1.00  0.00           C  
ATOM    848  O   MET B 668      38.399  41.912 129.075  1.00  0.00           O  
ATOM    849  CB  MET B 668      38.367  40.096 126.380  1.00  0.00           C  
ATOM    850  CG  MET B 668      37.901  38.791 125.736  1.00  0.00           C  
ATOM    851  SD  MET B 668      37.165  37.565 126.863  1.00  0.00           S  
ATOM    852  CE  MET B 668      38.575  37.135 127.929  1.00  0.00           C  
ATOM    853  N   TRP B 669      37.975  43.160 127.253  1.00  0.00           N  
ATOM    854  CA  TRP B 669      38.546  44.366 127.840  1.00  0.00           C  
ATOM    855  C   TRP B 669      37.711  44.830 129.017  1.00  0.00           C  
ATOM    856  O   TRP B 669      38.215  45.484 129.931  1.00  0.00           O  
ATOM    857  CB  TRP B 669      38.614  45.500 126.813  1.00  0.00           C  
ATOM    858  CG  TRP B 669      39.826  45.465 125.926  1.00  0.00           C  
ATOM    859  CD1 TRP B 669      41.004  44.832 126.178  1.00  0.00           C  
ATOM    860  CD2 TRP B 669      40.002  46.161 124.680  1.00  0.00           C  
ATOM    861  NE1 TRP B 669      41.901  45.088 125.174  1.00  0.00           N  
ATOM    862  CE2 TRP B 669      41.314  45.898 124.242  1.00  0.00           C  
ATOM    863  CE3 TRP B 669      39.174  46.981 123.892  1.00  0.00           C  
ATOM    864  CZ2 TRP B 669      41.827  46.429 123.051  1.00  0.00           C  
ATOM    865  CZ3 TRP B 669      39.685  47.510 122.707  1.00  0.00           C  
ATOM    866  CH2 TRP B 669      40.999  47.229 122.300  1.00  0.00           C  
ATOM    867  N   SER B 670      36.425  44.500 128.989  1.00  0.00           N  
ATOM    868  CA  SER B 670      35.535  44.907 130.059  1.00  0.00           C  
ATOM    869  C   SER B 670      35.998  44.313 131.386  1.00  0.00           C  
ATOM    870  O   SER B 670      35.810  44.916 132.445  1.00  0.00           O  
ATOM    871  CB  SER B 670      34.107  44.465 129.759  1.00  0.00           C  
ATOM    872  OG  SER B 670      33.207  45.025 130.697  1.00  0.00           O  
ATOM    873  N   LYS B 671      36.607  43.131 131.334  1.00  0.00           N  
ATOM    874  CA  LYS B 671      37.099  42.503 132.554  1.00  0.00           C  
ATOM    875  C   LYS B 671      38.582  42.739 132.841  1.00  0.00           C  
ATOM    876  O   LYS B 671      38.988  42.777 133.996  1.00  0.00           O  
ATOM    877  CB  LYS B 671      36.814  41.000 132.568  1.00  0.00           C  
ATOM    878  CG  LYS B 671      36.502  40.315 131.260  1.00  0.00           C  
ATOM    879  CD  LYS B 671      36.323  38.843 131.593  1.00  0.00           C  
ATOM    880  CE  LYS B 671      35.777  38.018 130.457  1.00  0.00           C  
ATOM    881  NZ  LYS B 671      35.742  36.568 130.831  1.00  0.00           N  
ATOM    882  N   TRP B 672      39.389  42.899 131.802  1.00  0.00           N  
ATOM    883  CA  TRP B 672      40.803  43.142 132.002  1.00  0.00           C  
ATOM    884  C   TRP B 672      41.047  44.562 132.487  1.00  0.00           C  
ATOM    885  O   TRP B 672      41.858  44.783 133.383  1.00  0.00           O  
ATOM    886  CB  TRP B 672      41.581  42.932 130.704  1.00  0.00           C  
ATOM    887  CG  TRP B 672      41.546  41.546 130.145  1.00  0.00           C  
ATOM    888  CD1 TRP B 672      41.074  40.413 130.765  1.00  0.00           C  
ATOM    889  CD2 TRP B 672      42.033  41.127 128.869  1.00  0.00           C  
ATOM    890  NE1 TRP B 672      41.235  39.329 129.959  1.00  0.00           N  
ATOM    891  CE2 TRP B 672      41.817  39.726 128.790  1.00  0.00           C  
ATOM    892  CE3 TRP B 672      42.614  41.789 127.786  1.00  0.00           C  
ATOM    893  CZ2 TRP B 672      42.191  38.980 127.655  1.00  0.00           C  
ATOM    894  CZ3 TRP B 672      42.978  41.045 126.665  1.00  0.00           C  
ATOM    895  CH2 TRP B 672      42.764  39.668 126.606  1.00  0.00           C  
ATOM    896  N   ILE B 676      40.333  45.521 131.905  1.00  0.00           N  
ATOM    897  CA  ILE B 676      40.513  46.925 132.265  1.00  0.00           C  
ATOM    898  C   ILE B 676      39.779  47.377 133.526  1.00  0.00           C  
ATOM    899  O   ILE B 676      38.550  47.283 133.617  1.00  0.00           O  
ATOM    900  CB  ILE B 676      40.096  47.853 131.102  1.00  0.00           C  
ATOM    901  CG1 ILE B 676      40.908  47.511 129.849  1.00  0.00           C  
ATOM    902  CG2 ILE B 676      40.309  49.306 131.495  1.00  0.00           C  
ATOM    903  CD1 ILE B 676      40.586  48.362 128.644  1.00  0.00           C  
ATOM    904  N   ARG B 677      40.552  47.892 134.484  1.00  0.00           N  
ATOM    905  CA  ARG B 677      40.020  48.375 135.755  1.00  0.00           C  
ATOM    906  C   ARG B 677      40.452  49.805 136.064  1.00  0.00           C  
ATOM    907  O   ARG B 677      39.686  50.586 136.637  1.00  0.00           O  
ATOM    908  CB  ARG B 677      40.468  47.458 136.899  1.00  0.00           C  
ATOM    909  CG  ARG B 677      39.877  46.064 136.845  1.00  0.00           C  
ATOM    910  CD  ARG B 677      38.353  46.125 136.687  1.00  0.00           C  
ATOM    911  NE  ARG B 677      37.740  44.799 136.618  1.00  0.00           N  
ATOM    912  CZ  ARG B 677      36.559  44.543 136.060  1.00  0.00           C  
ATOM    913  NH1 ARG B 677      35.850  45.524 135.513  1.00  0.00           N  
ATOM    914  NH2 ARG B 677      36.087  43.301 136.049  1.00  0.00           N  
ATOM    915  N   SER B 678      41.681  50.142 135.682  1.00  0.00           N  
ATOM    916  CA  SER B 678      42.226  51.472 135.935  1.00  0.00           C  
ATOM    917  C   SER B 678      43.251  51.869 134.884  1.00  0.00           C  
ATOM    918  O   SER B 678      43.632  51.069 134.028  1.00  0.00           O  
ATOM    919  CB  SER B 678      42.923  51.507 137.286  1.00  0.00           C  
ATOM    920  OG  SER B 678      44.136  50.771 137.210  1.00  0.00           O  
ATOM    921  N   TRP B 681      43.721  53.107 134.994  1.00  0.00           N  
ATOM    922  CA  TRP B 681      44.697  53.644 134.069  1.00  0.00           C  
ATOM    923  C   TRP B 681      45.924  52.747 133.996  1.00  0.00           C  
ATOM    924  O   TRP B 681      46.717  52.831 133.054  1.00  0.00           O  
ATOM    925  CB  TRP B 681      45.114  55.048 134.502  1.00  0.00           C  
ATOM    926  CG  TRP B 681      45.651  55.099 135.889  1.00  0.00           C  
ATOM    927  CD1 TRP B 681      44.934  55.224 137.040  1.00  0.00           C  
ATOM    928  CD2 TRP B 681      47.019  54.935 136.283  1.00  0.00           C  
ATOM    929  NE1 TRP B 681      45.769  55.141 138.131  1.00  0.00           N  
ATOM    930  CE2 TRP B 681      47.054  54.961 137.693  1.00  0.00           C  
ATOM    931  CE3 TRP B 681      48.217  54.759 135.580  1.00  0.00           C  
ATOM    932  CZ2 TRP B 681      48.239  54.820 138.414  1.00  0.00           C  
ATOM    933  CZ3 TRP B 681      49.397  54.617 136.296  1.00  0.00           C  
ATOM    934  CH2 TRP B 681      49.398  54.647 137.701  1.00  0.00           C  
ATOM    935  N   ARG B 683      46.085  51.881 134.989  1.00  0.00           N  
ATOM    936  CA  ARG B 683      47.239  50.987 135.011  1.00  0.00           C  
ATOM    937  C   ARG B 683      47.148  49.920 133.930  1.00  0.00           C  
ATOM    938  O   ARG B 683      48.149  49.307 133.563  1.00  0.00           O  
ATOM    939  CB  ARG B 683      47.368  50.317 136.380  1.00  0.00           C  
ATOM    940  CG  ARG B 683      47.817  51.242 137.492  1.00  0.00           C  
ATOM    941  CD  ARG B 683      47.822  50.505 138.818  1.00  0.00           C  
ATOM    942  NE  ARG B 683      48.033  51.409 139.942  1.00  0.00           N  
ATOM    943  CZ  ARG B 683      49.222  51.837 140.348  1.00  0.00           C  
ATOM    944  NH1 ARG B 683      50.326  51.436 139.730  1.00  0.00           N  
ATOM    945  NH2 ARG B 683      49.305  52.685 141.363  1.00  0.00           N  
ATOM    946  N   ASP B 684      45.940  49.709 133.425  1.00  0.00           N  
ATOM    947  CA  ASP B 684      45.701  48.713 132.391  1.00  0.00           C  
ATOM    948  C   ASP B 684      45.667  49.371 131.005  1.00  0.00           C  
ATOM    949  O   ASP B 684      45.200  48.777 130.027  1.00  0.00           O  
ATOM    950  CB  ASP B 684      44.375  48.007 132.683  1.00  0.00           C  
ATOM    951  CG  ASP B 684      44.324  47.437 134.087  1.00  0.00           C  
ATOM    952  OD1 ASP B 684      43.295  47.623 134.776  1.00  0.00           O  
ATOM    953  OD2 ASP B 684      45.315  46.798 134.502  1.00  0.00           O  
ATOM    954  N   LEU B 685      46.174  50.598 130.929  1.00  0.00           N  
ATOM    955  CA  LEU B 685      46.178  51.341 129.678  1.00  0.00           C  
ATOM    956  C   LEU B 685      47.556  51.904 129.315  1.00  0.00           C  
ATOM    957  O   LEU B 685      48.401  52.134 130.179  1.00  0.00           O  
ATOM    958  CB  LEU B 685      45.148  52.461 129.775  1.00  0.00           C  
ATOM    959  CG  LEU B 685      43.737  51.961 130.101  1.00  0.00           C  
ATOM    960  CD1 LEU B 685      42.858  53.100 130.612  1.00  0.00           C  
ATOM    961  CD2 LEU B 685      43.127  51.333 128.846  1.00  0.00           C  
ATOM    962  N   PRO B 686      47.810  52.097 128.015  1.00  0.00           N  
ATOM    963  CA  PRO B 686      46.851  51.785 126.956  1.00  0.00           C  
ATOM    964  C   PRO B 686      46.925  50.310 126.593  1.00  0.00           C  
ATOM    965  O   PRO B 686      47.878  49.604 126.944  1.00  0.00           O  
ATOM    966  CB  PRO B 686      47.321  52.669 125.815  1.00  0.00           C  
ATOM    967  CG  PRO B 686      48.790  52.548 125.949  1.00  0.00           C  
ATOM    968  CD  PRO B 686      48.995  52.757 127.447  1.00  0.00           C  
ATOM    969  N   GLN B 687      45.906  49.857 125.884  1.00  0.00           N  
ATOM    970  CA  GLN B 687      45.822  48.484 125.440  1.00  0.00           C  
ATOM    971  C   GLN B 687      46.185  48.545 123.950  1.00  0.00           C  
ATOM    972  O   GLN B 687      45.439  49.112 123.148  1.00  0.00           O  
ATOM    973  CB  GLN B 687      44.385  47.998 125.639  1.00  0.00           C  
ATOM    974  CG  GLN B 687      44.226  46.506 125.653  1.00  0.00           C  
ATOM    975  CD  GLN B 687      44.509  45.882 127.005  1.00  0.00           C  
ATOM    976  OE1 GLN B 687      44.703  44.673 127.102  1.00  0.00           O  
ATOM    977  NE2 GLN B 687      44.520  46.696 128.054  1.00  0.00           N  
ATOM    978  N   LEU B 688      47.340  47.996 123.581  1.00  0.00           N  
ATOM    979  CA  LEU B 688      47.779  48.011 122.177  1.00  0.00           C  
ATOM    980  C   LEU B 688      47.887  46.587 121.607  1.00  0.00           C  
ATOM    981  O   LEU B 688      48.960  45.964 121.635  1.00  0.00           O  
ATOM    982  CB  LEU B 688      49.132  48.712 122.060  1.00  0.00           C  
ATOM    983  CG  LEU B 688      49.297  50.055 122.791  1.00  0.00           C  
ATOM    984  CD1 LEU B 688      50.679  50.639 122.516  1.00  0.00           C  
ATOM    985  CD2 LEU B 688      48.232  51.029 122.333  1.00  0.00           C  
ATOM    986  N   LEU B 689      46.774  46.089 121.070  1.00  0.00           N  
ATOM    987  CA  LEU B 689      46.709  44.737 120.519  1.00  0.00           C  
ATOM    988  C   LEU B 689      46.608  44.597 118.996  1.00  0.00           C  
ATOM    989  O   LEU B 689      46.178  45.508 118.285  1.00  0.00           O  
ATOM    990  CB  LEU B 689      45.525  44.013 121.143  1.00  0.00           C  
ATOM    991  CG  LEU B 689      45.562  43.921 122.666  1.00  0.00           C  
ATOM    992  CD1 LEU B 689      44.251  43.304 123.169  1.00  0.00           C  
ATOM    993  CD2 LEU B 689      46.771  43.091 123.098  1.00  0.00           C  
ATOM    994  N   ASN B 690      47.005  43.426 118.513  1.00  0.00           N  
ATOM    995  CA  ASN B 690      46.939  43.098 117.096  1.00  0.00           C  
ATOM    996  C   ASN B 690      46.672  41.613 116.918  1.00  0.00           C  
ATOM    997  O   ASN B 690      47.181  40.789 117.672  1.00  0.00           O  
ATOM    998  CB  ASN B 690      48.239  43.423 116.367  1.00  0.00           C  
ATOM    999  CG  ASN B 690      48.177  43.023 114.900  1.00  0.00           C  
ATOM   1000  OD1 ASN B 690      47.377  43.571 114.136  1.00  0.00           O  
ATOM   1001  ND2 ASN B 690      49.000  42.053 114.504  1.00  0.00           N  
ATOM   1002  N   GLN B 691      45.882  41.265 115.913  1.00  0.00           N  
ATOM   1003  CA  GLN B 691      45.601  39.864 115.672  1.00  0.00           C  
ATOM   1004  C   GLN B 691      45.725  39.480 114.209  1.00  0.00           C  
ATOM   1005  O   GLN B 691      45.075  40.073 113.343  1.00  0.00           O  
ATOM   1006  CB  GLN B 691      44.205  39.512 116.168  1.00  0.00           C  
ATOM   1007  CG  GLN B 691      43.858  38.047 115.985  1.00  0.00           C  
ATOM   1008  CD  GLN B 691      42.520  37.695 116.598  1.00  0.00           C  
ATOM   1009  OE1 GLN B 691      42.304  37.899 117.795  1.00  0.00           O  
ATOM   1010  NE2 GLN B 691      41.617  37.158 115.784  1.00  0.00           N  
ATOM   1011  N   TRP B 692      46.586  38.502 113.939  1.00  0.00           N  
ATOM   1012  CA  TRP B 692      46.777  37.982 112.586  1.00  0.00           C  
ATOM   1013  C   TRP B 692      45.878  36.754 112.520  1.00  0.00           C  
ATOM   1014  O   TRP B 692      45.955  35.885 113.388  1.00  0.00           O  
ATOM   1015  CB  TRP B 692      48.233  37.555 112.341  1.00  0.00           C  
ATOM   1016  CG  TRP B 692      49.202  38.677 112.218  1.00  0.00           C  
ATOM   1017  CD1 TRP B 692      50.067  39.128 113.175  1.00  0.00           C  
ATOM   1018  CD2 TRP B 692      49.394  39.512 111.080  1.00  0.00           C  
ATOM   1019  NE1 TRP B 692      50.789  40.197 112.701  1.00  0.00           N  
ATOM   1020  CE2 TRP B 692      50.395  40.456 111.416  1.00  0.00           C  
ATOM   1021  CE3 TRP B 692      48.819  39.559 109.804  1.00  0.00           C  
ATOM   1022  CZ2 TRP B 692      50.833  41.439 110.520  1.00  0.00           C  
ATOM   1023  CZ3 TRP B 692      49.256  40.536 108.911  1.00  0.00           C  
ATOM   1024  CH2 TRP B 692      50.253  41.463 109.277  1.00  0.00           C  
ATOM   1025  N   GLY B 693      45.027  36.684 111.504  1.00  0.00           N  
ATOM   1026  CA  GLY B 693      44.131  35.550 111.379  1.00  0.00           C  
ATOM   1027  C   GLY B 693      43.097  35.738 110.284  1.00  0.00           C  
ATOM   1028  O   GLY B 693      43.208  36.646 109.445  1.00  0.00           O  
ATOM   1029  N   ASN B 695      42.084  34.878 110.295  1.00  0.00           N  
ATOM   1030  CA  ASN B 695      41.025  34.921 109.297  1.00  0.00           C  
ATOM   1031  C   ASN B 695      39.725  35.481 109.858  1.00  0.00           C  
ATOM   1032  O   ASN B 695      39.600  35.711 111.061  1.00  0.00           O  
ATOM   1033  CB  ASN B 695      40.781  33.512 108.752  1.00  0.00           C  
ATOM   1034  CG  ASN B 695      40.469  32.500 109.856  1.00  0.00           C  
ATOM   1035  OD1 ASN B 695      40.568  32.809 111.050  1.00  0.00           O  
ATOM   1036  ND2 ASN B 695      40.096  31.281 109.458  1.00  0.00           N  
ATOM   1037  N   VAL B 696      38.769  35.704 108.961  1.00  0.00           N  
ATOM   1038  CA  VAL B 696      37.439  36.208 109.295  1.00  0.00           C  
ATOM   1039  C   VAL B 696      36.534  35.774 108.154  1.00  0.00           C  
ATOM   1040  O   VAL B 696      37.022  35.266 107.143  1.00  0.00           O  
ATOM   1041  CB  VAL B 696      37.402  37.734 109.394  1.00  0.00           C  
ATOM   1042  CG1 VAL B 696      38.027  38.184 110.690  1.00  0.00           C  
ATOM   1043  CG2 VAL B 696      38.129  38.345 108.214  1.00  0.00           C  
ATOM   1044  N   VAL B 697      35.227  35.974 108.298  1.00  0.00           N  
ATOM   1045  CA  VAL B 697      34.308  35.563 107.246  1.00  0.00           C  
ATOM   1046  C   VAL B 697      33.145  36.501 106.984  1.00  0.00           C  
ATOM   1047  O   VAL B 697      32.261  36.683 107.823  1.00  0.00           O  
ATOM   1048  CB  VAL B 697      33.740  34.162 107.534  1.00  0.00           C  
ATOM   1049  CG1 VAL B 697      32.646  33.803 106.510  1.00  0.00           C  
ATOM   1050  CG2 VAL B 697      34.871  33.149 107.510  1.00  0.00           C  
ATOM   1051  N   ARG B 698      33.167  37.097 105.801  1.00  0.00           N  
ATOM   1052  CA  ARG B 698      32.121  37.992 105.347  1.00  0.00           C  
ATOM   1053  C   ARG B 698      31.712  37.320 104.052  1.00  0.00           C  
ATOM   1054  O   ARG B 698      32.426  37.393 103.052  1.00  0.00           O  
ATOM   1055  CB  ARG B 698      32.685  39.393 105.114  1.00  0.00           C  
ATOM   1056  CG  ARG B 698      33.205  40.018 106.393  1.00  0.00           C  
ATOM   1057  CD  ARG B 698      33.953  41.321 106.177  1.00  0.00           C  
ATOM   1058  NE  ARG B 698      34.562  41.806 107.418  1.00  0.00           N  
ATOM   1059  CZ  ARG B 698      35.176  42.979 107.554  1.00  0.00           C  
ATOM   1060  NH1 ARG B 698      35.268  43.803 106.524  1.00  0.00           N  
ATOM   1061  NH2 ARG B 698      35.705  43.330 108.721  1.00  0.00           N  
ATOM   1062  N   TRP B 699      30.570  36.640 104.099  1.00  0.00           N  
ATOM   1063  CA  TRP B 699      30.047  35.878 102.968  1.00  0.00           C  
ATOM   1064  C   TRP B 699      30.100  36.551 101.611  1.00  0.00           C  
ATOM   1065  O   TRP B 699      29.704  37.702 101.444  1.00  0.00           O  
ATOM   1066  CB  TRP B 699      28.622  35.410 103.252  1.00  0.00           C  
ATOM   1067  CG  TRP B 699      28.336  34.086 102.619  1.00  0.00           C  
ATOM   1068  CD1 TRP B 699      27.503  33.837 101.564  1.00  0.00           C  
ATOM   1069  CD2 TRP B 699      28.908  32.824 102.987  1.00  0.00           C  
ATOM   1070  NE1 TRP B 699      27.521  32.498 101.253  1.00  0.00           N  
ATOM   1071  CE2 TRP B 699      28.373  31.851 102.110  1.00  0.00           C  
ATOM   1072  CE3 TRP B 699      29.822  32.421 103.974  1.00  0.00           C  
ATOM   1073  CZ2 TRP B 699      28.718  30.495 102.189  1.00  0.00           C  
ATOM   1074  CZ3 TRP B 699      30.170  31.068 104.054  1.00  0.00           C  
ATOM   1075  CH2 TRP B 699      29.615  30.122 103.164  1.00  0.00           C  
ATOM   1076  N   GLU B 700      30.588  35.791 100.641  1.00  0.00           N  
ATOM   1077  CA  GLU B 700      30.745  36.264  99.283  1.00  0.00           C  
ATOM   1078  C   GLU B 700      30.326  35.138  98.337  1.00  0.00           C  
ATOM   1079  O   GLU B 700      30.624  33.965  98.576  1.00  0.00           O  
ATOM   1080  CB  GLU B 700      32.212  36.628  99.049  1.00  0.00           C  
ATOM   1081  CG  GLU B 700      32.451  37.799  98.122  1.00  0.00           C  
ATOM   1082  CD  GLU B 700      31.810  39.072  98.633  1.00  0.00           C  
ATOM   1083  OE1 GLU B 700      30.636  39.331  98.275  1.00  0.00           O  
ATOM   1084  OE2 GLU B 700      32.472  39.805  99.406  1.00  0.00           O  
ATOM   1085  N   MET B 703      29.633  35.497  97.262  1.00  0.00           N  
ATOM   1086  CA  MET B 703      29.180  34.516  96.284  1.00  0.00           C  
ATOM   1087  C   MET B 703      30.121  34.486  95.075  1.00  0.00           C  
ATOM   1088  O   MET B 703      30.633  33.432  94.704  1.00  0.00           O  
ATOM   1089  CB  MET B 703      27.753  34.846  95.849  1.00  0.00           C  
ATOM   1090  CG  MET B 703      27.220  33.954  94.753  1.00  0.00           C  
ATOM   1091  SD  MET B 703      25.458  34.179  94.523  1.00  0.00           S  
ATOM   1092  CE  MET B 703      24.829  33.028  95.770  1.00  0.00           C  
ATOM   1093  N   ARG B 711      30.343  35.648  94.470  1.00  0.00           N  
ATOM   1094  CA  ARG B 711      31.231  35.772  93.322  1.00  0.00           C  
ATOM   1095  C   ARG B 711      32.691  35.654  93.800  1.00  0.00           C  
ATOM   1096  O   ARG B 711      33.241  36.600  94.347  1.00  0.00           O  
ATOM   1097  CB  ARG B 711      31.031  37.139  92.658  1.00  0.00           C  
ATOM   1098  CG  ARG B 711      29.621  37.463  92.190  1.00  0.00           C  
ATOM   1099  CD  ARG B 711      29.599  38.888  91.659  1.00  0.00           C  
ATOM   1100  NE  ARG B 711      28.427  39.190  90.849  1.00  0.00           N  
ATOM   1101  CZ  ARG B 711      28.218  40.362  90.260  1.00  0.00           C  
ATOM   1102  NH1 ARG B 711      29.102  41.344  90.393  1.00  0.00           N  
ATOM   1103  NH2 ARG B 711      27.127  40.552  89.532  1.00  0.00           N  
ATOM   1104  N   THR B 712      33.323  34.508  93.576  1.00  0.00           N  
ATOM   1105  CA  THR B 712      34.704  34.296  94.009  1.00  0.00           C  
ATOM   1106  C   THR B 712      35.777  34.965  93.154  1.00  0.00           C  
ATOM   1107  O   THR B 712      35.955  34.634  91.989  1.00  0.00           O  
ATOM   1108  CB  THR B 712      35.032  32.826  94.042  1.00  0.00           C  
ATOM   1109  OG1 THR B 712      34.002  32.142  94.757  1.00  0.00           O  
ATOM   1110  CG2 THR B 712      36.374  32.599  94.706  1.00  0.00           C  
ATOM   1111  N   ARG B 713      36.517  35.886  93.750  1.00  0.00           N  
ATOM   1112  CA  ARG B 713      37.579  36.577  93.038  1.00  0.00           C  
ATOM   1113  C   ARG B 713      38.775  36.603  93.989  1.00  0.00           C  
ATOM   1114  O   ARG B 713      38.840  37.432  94.904  1.00  0.00           O  
ATOM   1115  CB  ARG B 713      37.131  37.996  92.695  1.00  0.00           C  
ATOM   1116  CG  ARG B 713      37.854  38.588  91.512  1.00  0.00           C  
ATOM   1117  CD  ARG B 713      37.303  39.960  91.126  1.00  0.00           C  
ATOM   1118  NE  ARG B 713      37.826  40.385  89.830  1.00  0.00           N  
ATOM   1119  CZ  ARG B 713      37.522  39.795  88.679  1.00  0.00           C  
ATOM   1120  NH1 ARG B 713      36.693  38.761  88.658  1.00  0.00           N  
ATOM   1121  NH2 ARG B 713      38.061  40.225  87.552  1.00  0.00           N  
ATOM   1122  N   PRO B 714      39.724  35.677  93.800  1.00  0.00           N  
ATOM   1123  CA  PRO B 714      40.914  35.592  94.648  1.00  0.00           C  
ATOM   1124  C   PRO B 714      41.487  36.940  95.085  1.00  0.00           C  
ATOM   1125  O   PRO B 714      41.793  37.798  94.257  1.00  0.00           O  
ATOM   1126  CB  PRO B 714      41.881  34.782  93.791  1.00  0.00           C  
ATOM   1127  CG  PRO B 714      40.963  33.819  93.111  1.00  0.00           C  
ATOM   1128  CD  PRO B 714      39.781  34.690  92.708  1.00  0.00           C  
ATOM   1129  N   PHE B 715      41.615  37.098  96.402  1.00  0.00           N  
ATOM   1130  CA  PHE B 715      42.155  38.304  97.037  1.00  0.00           C  
ATOM   1131  C   PHE B 715      41.279  39.549  97.005  1.00  0.00           C  
ATOM   1132  O   PHE B 715      41.625  40.550  97.621  1.00  0.00           O  
ATOM   1133  CB  PHE B 715      43.532  38.639  96.459  1.00  0.00           C  
ATOM   1134  CG  PHE B 715      44.525  37.523  96.604  1.00  0.00           C  
ATOM   1135  CD1 PHE B 715      44.939  36.792  95.494  1.00  0.00           C  
ATOM   1136  CD2 PHE B 715      44.983  37.145  97.863  1.00  0.00           C  
ATOM   1137  CE1 PHE B 715      45.792  35.693  95.632  1.00  0.00           C  
ATOM   1138  CE2 PHE B 715      45.834  36.050  98.009  1.00  0.00           C  
ATOM   1139  CZ  PHE B 715      46.238  35.320  96.888  1.00  0.00           C  
ATOM   1140  N   LEU B 716      40.147  39.490  96.310  1.00  0.00           N  
ATOM   1141  CA  LEU B 716      39.244  40.636  96.226  1.00  0.00           C  
ATOM   1142  C   LEU B 716      37.866  40.331  96.776  1.00  0.00           C  
ATOM   1143  O   LEU B 716      37.248  41.164  97.440  1.00  0.00           O  
ATOM   1144  CB  LEU B 716      39.093  41.093  94.780  1.00  0.00           C  
ATOM   1145  CG  LEU B 716      40.208  41.953  94.207  1.00  0.00           C  
ATOM   1146  CD1 LEU B 716      39.928  42.208  92.736  1.00  0.00           C  
ATOM   1147  CD2 LEU B 716      40.295  43.261  94.987  1.00  0.00           C  
ATOM   1148  N   ARG B 718      37.375  39.138  96.473  1.00  0.00           N  
ATOM   1149  CA  ARG B 718      36.062  38.717  96.935  1.00  0.00           C  
ATOM   1150  C   ARG B 718      36.111  37.255  97.327  1.00  0.00           C  
ATOM   1151  O   ARG B 718      36.183  36.379  96.474  1.00  0.00           O  
ATOM   1152  CB  ARG B 718      35.018  38.898  95.838  1.00  0.00           C  
ATOM   1153  CG  ARG B 718      34.212  40.163  95.936  1.00  0.00           C  
ATOM   1154  CD  ARG B 718      32.983  40.088  95.021  1.00  0.00           C  
ATOM   1155  NE  ARG B 718      31.958  41.067  95.377  1.00  0.00           N  
ATOM   1156  CZ  ARG B 718      32.163  42.379  95.452  1.00  0.00           C  
ATOM   1157  NH1 ARG B 718      33.363  42.898  95.194  1.00  0.00           N  
ATOM   1158  NH2 ARG B 718      31.165  43.177  95.807  1.00  0.00           N  
ATOM   1159  N   THR B 723      36.090  37.001  98.627  1.00  0.00           N  
ATOM   1160  CA  THR B 723      36.110  35.647  99.139  1.00  0.00           C  
ATOM   1161  C   THR B 723      35.380  35.631 100.468  1.00  0.00           C  
ATOM   1162  O   THR B 723      35.485  36.569 101.254  1.00  0.00           O  
ATOM   1163  CB  THR B 723      37.557  35.137  99.302  1.00  0.00           C  
ATOM   1164  OG1 THR B 723      38.429  36.230  99.637  1.00  0.00           O  
ATOM   1165  CG2 THR B 723      38.025  34.510  98.015  1.00  0.00           C  
ATOM   1166  N   SER B 724      34.600  34.584 100.698  1.00  0.00           N  
ATOM   1167  CA  SER B 724      33.859  34.461 101.938  1.00  0.00           C  
ATOM   1168  C   SER B 724      34.854  34.544 103.077  1.00  0.00           C  
ATOM   1169  O   SER B 724      34.663  35.289 104.033  1.00  0.00           O  
ATOM   1170  CB  SER B 724      33.121  33.126 101.980  1.00  0.00           C  
ATOM   1171  OG  SER B 724      32.037  33.126 101.077  1.00  0.00           O  
ATOM   1172  N   GLU B 725      35.924  33.771 102.972  1.00  0.00           N  
ATOM   1173  CA  GLU B 725      36.951  33.788 103.993  1.00  0.00           C  
ATOM   1174  C   GLU B 725      38.193  34.463 103.437  1.00  0.00           C  
ATOM   1175  O   GLU B 725      38.489  34.368 102.239  1.00  0.00           O  
ATOM   1176  CB  GLU B 725      37.298  32.369 104.434  1.00  0.00           C  
ATOM   1177  CG  GLU B 725      38.512  32.293 105.340  1.00  0.00           C  
ATOM   1178  CD  GLU B 725      38.997  30.866 105.570  1.00  0.00           C  
ATOM   1179  OE1 GLU B 725      38.665  29.963 104.765  1.00  0.00           O  
ATOM   1180  OE2 GLU B 725      39.729  30.659 106.557  1.00  0.00           O  
ATOM   1181  N   PHE B 726      38.908  35.162 104.310  1.00  0.00           N  
ATOM   1182  CA  PHE B 726      40.132  35.835 103.908  1.00  0.00           C  
ATOM   1183  C   PHE B 726      41.001  36.085 105.117  1.00  0.00           C  
ATOM   1184  O   PHE B 726      40.504  36.167 106.238  1.00  0.00           O  
ATOM   1185  CB  PHE B 726      39.819  37.153 103.175  1.00  0.00           C  
ATOM   1186  CG  PHE B 726      39.128  38.201 104.025  1.00  0.00           C  
ATOM   1187  CD1 PHE B 726      39.864  39.099 104.814  1.00  0.00           C  
ATOM   1188  CD2 PHE B 726      37.732  38.318 104.001  1.00  0.00           C  
ATOM   1189  CE1 PHE B 726      39.216  40.109 105.561  1.00  0.00           C  
ATOM   1190  CE2 PHE B 726      37.066  39.323 104.741  1.00  0.00           C  
ATOM   1191  CZ  PHE B 726      37.810  40.221 105.525  1.00  0.00           C  
ATOM   1192  N   LEU B 728      42.306  36.173 104.885  1.00  0.00           N  
ATOM   1193  CA  LEU B 728      43.242  36.436 105.965  1.00  0.00           C  
ATOM   1194  C   LEU B 728      43.501  37.939 106.089  1.00  0.00           C  
ATOM   1195  O   LEU B 728      43.322  38.713 105.132  1.00  0.00           O  
ATOM   1196  CB  LEU B 728      44.565  35.714 105.723  1.00  0.00           C  
ATOM   1197  CG  LEU B 728      44.511  34.188 105.702  1.00  0.00           C  
ATOM   1198  CD1 LEU B 728      45.855  33.650 105.255  1.00  0.00           C  
ATOM   1199  CD2 LEU B 728      44.151  33.655 107.068  1.00  0.00           C  
ATOM   1200  N   TRP B 730      43.926  38.361 107.272  1.00  0.00           N  
ATOM   1201  CA  TRP B 730      44.206  39.767 107.462  1.00  0.00           C  
ATOM   1202  C   TRP B 730      44.869  39.991 108.800  1.00  0.00           C  
ATOM   1203  O   TRP B 730      45.331  39.058 109.458  1.00  0.00           O  
ATOM   1204  CB  TRP B 730      42.911  40.586 107.371  1.00  0.00           C  
ATOM   1205  CG  TRP B 730      42.014  40.509 108.584  1.00  0.00           C  
ATOM   1206  CD1 TRP B 730      41.975  39.513 109.529  1.00  0.00           C  
ATOM   1207  CD2 TRP B 730      40.985  41.436 108.948  1.00  0.00           C  
ATOM   1208  NE1 TRP B 730      40.987  39.762 110.453  1.00  0.00           N  
ATOM   1209  CE2 TRP B 730      40.360  40.933 110.121  1.00  0.00           C  
ATOM   1210  CE3 TRP B 730      40.521  42.640 108.398  1.00  0.00           C  
ATOM   1211  CZ2 TRP B 730      39.297  41.596 110.750  1.00  0.00           C  
ATOM   1212  CZ3 TRP B 730      39.459  43.298 109.030  1.00  0.00           C  
ATOM   1213  CH2 TRP B 730      38.862  42.773 110.189  1.00  0.00           C  
ATOM   1214  N   GLN B 731      44.907  41.252 109.190  1.00  0.00           N  
ATOM   1215  CA  GLN B 731      45.483  41.657 110.449  1.00  0.00           C  
ATOM   1216  C   GLN B 731      44.492  42.681 110.984  1.00  0.00           C  
ATOM   1217  O   GLN B 731      44.107  43.602 110.264  1.00  0.00           O  
ATOM   1218  CB  GLN B 731      46.882  42.255 110.183  1.00  0.00           C  
ATOM   1219  CG  GLN B 731      47.355  43.372 111.094  1.00  0.00           C  
ATOM   1220  CD  GLN B 731      46.692  44.712 110.789  1.00  0.00           C  
ATOM   1221  OE1 GLN B 731      46.728  45.203 109.656  1.00  0.00           O  
ATOM   1222  NE2 GLN B 731      46.095  45.317 111.810  1.00  0.00           N  
ATOM   1223  N   GLU B 732      44.022  42.486 112.211  1.00  0.00           N  
ATOM   1224  CA  GLU B 732      43.101  43.449 112.805  1.00  0.00           C  
ATOM   1225  C   GLU B 732      43.632  43.926 114.151  1.00  0.00           C  
ATOM   1226  O   GLU B 732      43.753  43.165 115.111  1.00  0.00           O  
ATOM   1227  CB  GLU B 732      41.693  42.866 112.944  1.00  0.00           C  
ATOM   1228  CG  GLU B 732      41.563  41.653 113.834  1.00  0.00           C  
ATOM   1229  CD  GLU B 732      40.122  41.155 113.917  1.00  0.00           C  
ATOM   1230  OE1 GLU B 732      39.223  41.945 114.292  1.00  0.00           O  
ATOM   1231  OE2 GLU B 732      39.890  39.964 113.611  1.00  0.00           O  
ATOM   1232  N   GLY B 733      43.981  45.203 114.193  1.00  0.00           N  
ATOM   1233  CA  GLY B 733      44.519  45.783 115.403  1.00  0.00           C  
ATOM   1234  C   GLY B 733      43.431  46.476 116.175  1.00  0.00           C  
ATOM   1235  O   GLY B 733      42.570  47.156 115.601  1.00  0.00           O  
ATOM   1236  N   HIS B 734      43.470  46.295 117.489  1.00  0.00           N  
ATOM   1237  CA  HIS B 734      42.484  46.888 118.375  1.00  0.00           C  
ATOM   1238  C   HIS B 734      43.187  47.542 119.557  1.00  0.00           C  
ATOM   1239  O   HIS B 734      44.029  46.911 120.205  1.00  0.00           O  
ATOM   1240  CB  HIS B 734      41.532  45.796 118.855  1.00  0.00           C  
ATOM   1241  CG  HIS B 734      40.756  45.151 117.750  1.00  0.00           C  
ATOM   1242  ND1 HIS B 734      39.524  45.611 117.335  1.00  0.00           N  
ATOM   1243  CD2 HIS B 734      41.055  44.103 116.945  1.00  0.00           C  
ATOM   1244  CE1 HIS B 734      39.096  44.875 116.324  1.00  0.00           C  
ATOM   1245  NE2 HIS B 734      40.007  43.952 116.068  1.00  0.00           N  
ATOM   1246  N   THR B 735      42.866  48.805 119.832  1.00  0.00           N  
ATOM   1247  CA  THR B 735      43.489  49.482 120.967  1.00  0.00           C  
ATOM   1248  C   THR B 735      42.501  50.236 121.848  1.00  0.00           C  
ATOM   1249  O   THR B 735      41.428  50.643 121.400  1.00  0.00           O  
ATOM   1250  CB  THR B 735      44.603  50.470 120.525  1.00  0.00           C  
ATOM   1251  OG1 THR B 735      44.018  51.637 119.955  1.00  0.00           O  
ATOM   1252  CG2 THR B 735      45.505  49.831 119.505  1.00  0.00           C  
ATOM   1253  N   ALA B 736      42.884  50.406 123.112  1.00  0.00           N  
ATOM   1254  CA  ALA B 736      42.074  51.116 124.100  1.00  0.00           C  
ATOM   1255  C   ALA B 736      42.959  52.167 124.785  1.00  0.00           C  
ATOM   1256  O   ALA B 736      44.101  51.891 125.142  1.00  0.00           O  
ATOM   1257  CB  ALA B 736      41.513  50.134 125.123  1.00  0.00           C  
ATOM   1258  N   HIS B 737      42.431  53.372 124.970  1.00  0.00           N  
ATOM   1259  CA  HIS B 737      43.211  54.444 125.566  1.00  0.00           C  
ATOM   1260  C   HIS B 737      42.439  55.194 126.644  1.00  0.00           C  
ATOM   1261  O   HIS B 737      41.212  55.090 126.723  1.00  0.00           O  
ATOM   1262  CB  HIS B 737      43.625  55.406 124.459  1.00  0.00           C  
ATOM   1263  CG  HIS B 737      44.300  54.734 123.306  1.00  0.00           C  
ATOM   1264  ND1 HIS B 737      45.670  54.674 123.177  1.00  0.00           N  
ATOM   1265  CD2 HIS B 737      43.793  54.050 122.254  1.00  0.00           C  
ATOM   1266  CE1 HIS B 737      45.978  53.978 122.097  1.00  0.00           C  
ATOM   1267  NE2 HIS B 737      44.856  53.587 121.520  1.00  0.00           N  
ATOM   1268  N   ALA B 738      43.160  55.958 127.462  1.00  0.00           N  
ATOM   1269  CA  ALA B 738      42.538  56.730 128.528  1.00  0.00           C  
ATOM   1270  C   ALA B 738      41.931  58.018 127.989  1.00  0.00           C  
ATOM   1271  O   ALA B 738      40.816  58.390 128.353  1.00  0.00           O  
ATOM   1272  CB  ALA B 738      43.561  57.054 129.610  1.00  0.00           C  
ATOM   1273  N   THR B 739      42.662  58.692 127.112  1.00  0.00           N  
ATOM   1274  CA  THR B 739      42.198  59.951 126.540  1.00  0.00           C  
ATOM   1275  C   THR B 739      41.803  59.855 125.074  1.00  0.00           C  
ATOM   1276  O   THR B 739      42.210  58.937 124.358  1.00  0.00           O  
ATOM   1277  CB  THR B 739      43.278  61.020 126.633  1.00  0.00           C  
ATOM   1278  OG1 THR B 739      44.420  60.604 125.870  1.00  0.00           O  
ATOM   1279  CG2 THR B 739      43.686  61.238 128.074  1.00  0.00           C  
ATOM   1280  N   ARG B 741      41.017  60.827 124.630  1.00  0.00           N  
ATOM   1281  CA  ARG B 741      40.577  60.882 123.245  1.00  0.00           C  
ATOM   1282  C   ARG B 741      41.759  61.201 122.335  1.00  0.00           C  
ATOM   1283  O   ARG B 741      41.889  60.632 121.259  1.00  0.00           O  
ATOM   1284  CB  ARG B 741      39.514  61.965 123.066  1.00  0.00           C  
ATOM   1285  CG  ARG B 741      39.037  62.095 121.640  1.00  0.00           C  
ATOM   1286  CD  ARG B 741      38.288  63.383 121.388  1.00  0.00           C  
ATOM   1287  NE  ARG B 741      37.713  63.381 120.045  1.00  0.00           N  
ATOM   1288  CZ  ARG B 741      37.124  64.425 119.471  1.00  0.00           C  
ATOM   1289  NH1 ARG B 741      37.027  65.579 120.120  1.00  0.00           N  
ATOM   1290  NH2 ARG B 741      36.635  64.310 118.242  1.00  0.00           N  
ATOM   1291  N   GLU B 742      42.618  62.115 122.778  1.00  0.00           N  
ATOM   1292  CA  GLU B 742      43.781  62.523 121.995  1.00  0.00           C  
ATOM   1293  C   GLU B 742      44.719  61.370 121.707  1.00  0.00           C  
ATOM   1294  O   GLU B 742      45.264  61.263 120.612  1.00  0.00           O  
ATOM   1295  CB  GLU B 742      44.566  63.620 122.714  1.00  0.00           C  
ATOM   1296  CG  GLU B 742      43.779  64.889 122.981  1.00  0.00           C  
ATOM   1297  CD  GLU B 742      42.588  64.667 123.903  1.00  0.00           C  
ATOM   1298  OE1 GLU B 742      41.444  64.936 123.470  1.00  0.00           O  
ATOM   1299  OE2 GLU B 742      42.795  64.232 125.059  1.00  0.00           O  
ATOM   1300  N   GLU B 743      44.914  60.507 122.694  1.00  0.00           N  
ATOM   1301  CA  GLU B 743      45.806  59.379 122.510  1.00  0.00           C  
ATOM   1302  C   GLU B 743      45.244  58.422 121.453  1.00  0.00           C  
ATOM   1303  O   GLU B 743      45.982  57.892 120.618  1.00  0.00           O  
ATOM   1304  CB  GLU B 743      46.014  58.649 123.841  1.00  0.00           C  
ATOM   1305  CG  GLU B 743      47.070  57.557 123.767  1.00  0.00           C  
ATOM   1306  CD  GLU B 743      47.360  56.921 125.105  1.00  0.00           C  
ATOM   1307  OE1 GLU B 743      46.582  56.047 125.548  1.00  0.00           O  
ATOM   1308  OE2 GLU B 743      48.371  57.310 125.721  1.00  0.00           O  
ATOM   1309  N   ALA B 786      43.933  58.217 121.477  1.00  0.00           N  
ATOM   1310  CA  ALA B 786      43.306  57.321 120.520  1.00  0.00           C  
ATOM   1311  C   ALA B 786      43.447  57.828 119.089  1.00  0.00           C  
ATOM   1312  O   ALA B 786      43.891  57.093 118.210  1.00  0.00           O  
ATOM   1313  CB  ALA B 786      41.840  57.133 120.866  1.00  0.00           C  
ATOM   1314  N   GLU B 787      43.074  59.086 118.864  1.00  0.00           N  
ATOM   1315  CA  GLU B 787      43.155  59.680 117.537  1.00  0.00           C  
ATOM   1316  C   GLU B 787      44.575  59.651 116.978  1.00  0.00           C  
ATOM   1317  O   GLU B 787      44.762  59.530 115.767  1.00  0.00           O  
ATOM   1318  CB  GLU B 787      42.618  61.113 117.557  1.00  0.00           C  
ATOM   1319  CG  GLU B 787      41.156  61.200 117.984  1.00  0.00           C  
ATOM   1320  CD  GLU B 787      40.485  62.519 117.622  1.00  0.00           C  
ATOM   1321  OE1 GLU B 787      40.201  62.736 116.426  1.00  0.00           O  
ATOM   1322  OE2 GLU B 787      40.245  63.338 118.537  1.00  0.00           O  
ATOM   1323  N   GLU B 788      45.576  59.753 117.849  1.00  0.00           N  
ATOM   1324  CA  GLU B 788      46.955  59.706 117.391  1.00  0.00           C  
ATOM   1325  C   GLU B 788      47.255  58.285 116.941  1.00  0.00           C  
ATOM   1326  O   GLU B 788      48.006  58.060 115.985  1.00  0.00           O  
ATOM   1327  CB  GLU B 788      47.919  60.088 118.508  1.00  0.00           C  
ATOM   1328  CG  GLU B 788      47.796  61.525 118.978  1.00  0.00           C  
ATOM   1329  CD  GLU B 788      48.837  61.893 120.026  1.00  0.00           C  
ATOM   1330  OE1 GLU B 788      48.766  63.022 120.565  1.00  0.00           O  
ATOM   1331  OE2 GLU B 788      49.726  61.055 120.307  1.00  0.00           O  
ATOM   1332  N   GLU B 789      46.667  57.322 117.642  1.00  0.00           N  
ATOM   1333  CA  GLU B 789      46.873  55.918 117.305  1.00  0.00           C  
ATOM   1334  C   GLU B 789      46.305  55.626 115.912  1.00  0.00           C  
ATOM   1335  O   GLU B 789      46.927  54.905 115.128  1.00  0.00           O  
ATOM   1336  CB  GLU B 789      46.218  55.003 118.366  1.00  0.00           C  
ATOM   1337  CG  GLU B 789      46.179  53.501 118.019  1.00  0.00           C  
ATOM   1338  CD  GLU B 789      47.563  52.857 117.914  1.00  0.00           C  
ATOM   1339  OE1 GLU B 789      47.640  51.640 117.607  1.00  0.00           O  
ATOM   1340  OE2 GLU B 789      48.572  53.569 118.142  1.00  0.00           O  
ATOM   1341  N   VAL B 790      45.143  56.202 115.605  1.00  0.00           N  
ATOM   1342  CA  VAL B 790      44.502  55.983 114.314  1.00  0.00           C  
ATOM   1343  C   VAL B 790      45.415  56.420 113.180  1.00  0.00           C  
ATOM   1344  O   VAL B 790      45.749  55.632 112.283  1.00  0.00           O  
ATOM   1345  CB  VAL B 790      43.161  56.746 114.204  1.00  0.00           C  
ATOM   1346  CG1 VAL B 790      42.605  56.614 112.798  1.00  0.00           C  
ATOM   1347  CG2 VAL B 790      42.152  56.189 115.211  1.00  0.00           C  
ATOM   1348  N   ARG B 791      45.831  57.679 113.231  1.00  0.00           N  
ATOM   1349  CA  ARG B 791      46.714  58.217 112.212  1.00  0.00           C  
ATOM   1350  C   ARG B 791      48.066  57.506 112.203  1.00  0.00           C  
ATOM   1351  O   ARG B 791      48.671  57.337 111.142  1.00  0.00           O  
ATOM   1352  CB  ARG B 791      46.904  59.715 112.425  1.00  0.00           C  
ATOM   1353  CG  ARG B 791      45.661  60.518 112.143  1.00  0.00           C  
ATOM   1354  CD  ARG B 791      45.362  60.576 110.659  1.00  0.00           C  
ATOM   1355  NE  ARG B 791      45.111  61.960 110.269  1.00  0.00           N  
ATOM   1356  CZ  ARG B 791      45.906  62.664 109.472  1.00  0.00           C  
ATOM   1357  NH1 ARG B 791      47.003  62.114 108.966  1.00  0.00           N  
ATOM   1358  NH2 ARG B 791      45.618  63.928 109.200  1.00  0.00           N  
ATOM   1359  N   ARG B 792      48.540  57.076 113.368  1.00  0.00           N  
ATOM   1360  CA  ARG B 792      49.825  56.394 113.407  1.00  0.00           C  
ATOM   1361  C   ARG B 792      49.753  55.115 112.582  1.00  0.00           C  
ATOM   1362  O   ARG B 792      50.632  54.836 111.754  1.00  0.00           O  
ATOM   1363  CB  ARG B 792      50.240  56.053 114.847  1.00  0.00           C  
ATOM   1364  CG  ARG B 792      51.587  55.339 114.904  1.00  0.00           C  
ATOM   1365  CD  ARG B 792      52.082  55.021 116.318  1.00  0.00           C  
ATOM   1366  NE  ARG B 792      52.175  56.197 117.187  1.00  0.00           N  
ATOM   1367  CZ  ARG B 792      51.269  56.528 118.107  1.00  0.00           C  
ATOM   1368  NH1 ARG B 792      50.191  55.774 118.299  1.00  0.00           N  
ATOM   1369  NH2 ARG B 792      51.425  57.631 118.822  1.00  0.00           N  
ATOM   1370  N   MET B 793      48.689  54.347 112.801  1.00  0.00           N  
ATOM   1371  CA  MET B 793      48.523  53.092 112.090  1.00  0.00           C  
ATOM   1372  C   MET B 793      48.256  53.292 110.600  1.00  0.00           C  
ATOM   1373  O   MET B 793      48.809  52.566 109.773  1.00  0.00           O  
ATOM   1374  CB  MET B 793      47.414  52.262 112.739  1.00  0.00           C  
ATOM   1375  CG  MET B 793      47.700  51.891 114.197  1.00  0.00           C  
ATOM   1376  SD  MET B 793      49.478  51.784 114.607  1.00  0.00           S  
ATOM   1377  CE  MET B 793      49.954  50.227 113.853  1.00  0.00           C  
ATOM   1378  N   LEU B 794      47.424  54.275 110.256  1.00  0.00           N  
ATOM   1379  CA  LEU B 794      47.139  54.548 108.852  1.00  0.00           C  
ATOM   1380  C   LEU B 794      48.455  54.833 108.135  1.00  0.00           C  
ATOM   1381  O   LEU B 794      48.723  54.288 107.059  1.00  0.00           O  
ATOM   1382  CB  LEU B 794      46.213  55.759 108.703  1.00  0.00           C  
ATOM   1383  CG  LEU B 794      45.737  56.033 107.264  1.00  0.00           C  
ATOM   1384  CD1 LEU B 794      44.795  54.920 106.830  1.00  0.00           C  
ATOM   1385  CD2 LEU B 794      45.036  57.382 107.170  1.00  0.00           C  
ATOM   1386  N   SER B 795      49.272  55.694 108.737  1.00  0.00           N  
ATOM   1387  CA  SER B 795      50.565  56.047 108.162  1.00  0.00           C  
ATOM   1388  C   SER B 795      51.429  54.820 107.932  1.00  0.00           C  
ATOM   1389  O   SER B 795      52.158  54.749 106.940  1.00  0.00           O  
ATOM   1390  CB  SER B 795      51.293  57.037 109.061  1.00  0.00           C  
ATOM   1391  OG  SER B 795      50.666  58.309 108.981  1.00  0.00           O  
ATOM   1392  N   ILE B 796      51.344  53.851 108.842  1.00  0.00           N  
ATOM   1393  CA  ILE B 796      52.116  52.620 108.705  1.00  0.00           C  
ATOM   1394  C   ILE B 796      51.657  51.873 107.452  1.00  0.00           C  
ATOM   1395  O   ILE B 796      52.469  51.273 106.748  1.00  0.00           O  
ATOM   1396  CB  ILE B 796      51.959  51.714 109.950  1.00  0.00           C  
ATOM   1397  CG1 ILE B 796      52.602  52.396 111.169  1.00  0.00           C  
ATOM   1398  CG2 ILE B 796      52.587  50.357 109.689  1.00  0.00           C  
ATOM   1399  CD1 ILE B 796      52.528  51.592 112.450  1.00  0.00           C  
ATOM   1400  N   TYR B 797      50.354  51.921 107.176  1.00  0.00           N  
ATOM   1401  CA  TYR B 797      49.788  51.281 105.992  1.00  0.00           C  
ATOM   1402  C   TYR B 797      50.278  52.030 104.743  1.00  0.00           C  
ATOM   1403  O   TYR B 797      50.693  51.405 103.764  1.00  0.00           O  
ATOM   1404  CB  TYR B 797      48.252  51.298 106.055  1.00  0.00           C  
ATOM   1405  CG  TYR B 797      47.660  50.364 107.092  1.00  0.00           C  
ATOM   1406  CD1 TYR B 797      46.378  50.584 107.613  1.00  0.00           C  
ATOM   1407  CD2 TYR B 797      48.368  49.247 107.539  1.00  0.00           C  
ATOM   1408  CE1 TYR B 797      45.813  49.710 108.557  1.00  0.00           C  
ATOM   1409  CE2 TYR B 797      47.812  48.366 108.477  1.00  0.00           C  
ATOM   1410  CZ  TYR B 797      46.533  48.605 108.979  1.00  0.00           C  
ATOM   1411  OH  TYR B 797      45.970  47.722 109.870  1.00  0.00           O  
ATOM   1412  N   ALA B 798      50.238  53.364 104.785  1.00  0.00           N  
ATOM   1413  CA  ALA B 798      50.701  54.186 103.659  1.00  0.00           C  
ATOM   1414  C   ALA B 798      52.169  53.891 103.383  1.00  0.00           C  
ATOM   1415  O   ALA B 798      52.601  53.783 102.234  1.00  0.00           O  
ATOM   1416  CB  ALA B 798      50.538  55.669 103.969  1.00  0.00           C  
ATOM   1417  N   ARG B 799      52.937  53.760 104.451  1.00  0.00           N  
ATOM   1418  CA  ARG B 799      54.348  53.470 104.304  1.00  0.00           C  
ATOM   1419  C   ARG B 799      54.551  52.089 103.670  1.00  0.00           C  
ATOM   1420  O   ARG B 799      55.434  51.913 102.819  1.00  0.00           O  
ATOM   1421  CB  ARG B 799      55.047  53.550 105.662  1.00  0.00           C  
ATOM   1422  CG  ARG B 799      56.545  53.493 105.536  1.00  0.00           C  
ATOM   1423  CD  ARG B 799      57.235  53.521 106.869  1.00  0.00           C  
ATOM   1424  NE  ARG B 799      58.636  53.148 106.721  1.00  0.00           N  
ATOM   1425  CZ  ARG B 799      59.372  52.615 107.687  1.00  0.00           C  
ATOM   1426  NH1 ARG B 799      58.841  52.391 108.885  1.00  0.00           N  
ATOM   1427  NH2 ARG B 799      60.635  52.288 107.449  1.00  0.00           N  
ATOM   1428  N   LEU B 800      53.746  51.109 104.080  1.00  0.00           N  
ATOM   1429  CA  LEU B 800      53.865  49.775 103.493  1.00  0.00           C  
ATOM   1430  C   LEU B 800      53.549  49.906 102.006  1.00  0.00           C  
ATOM   1431  O   LEU B 800      54.274  49.388 101.150  1.00  0.00           O  
ATOM   1432  CB  LEU B 800      52.872  48.793 104.128  1.00  0.00           C  
ATOM   1433  CG  LEU B 800      52.800  47.412 103.448  1.00  0.00           C  
ATOM   1434  CD1 LEU B 800      54.101  46.655 103.713  1.00  0.00           C  
ATOM   1435  CD2 LEU B 800      51.582  46.610 103.954  1.00  0.00           C  
ATOM   1436  N   ALA B 801      52.464  50.623 101.719  1.00  0.00           N  
ATOM   1437  CA  ALA B 801      52.011  50.837 100.354  1.00  0.00           C  
ATOM   1438  C   ALA B 801      53.090  51.454  99.482  1.00  0.00           C  
ATOM   1439  O   ALA B 801      53.526  50.862  98.491  1.00  0.00           O  
ATOM   1440  CB  ALA B 801      50.774  51.727 100.349  1.00  0.00           C  
ATOM   1441  N   ARG B 802      53.530  52.644  99.872  1.00  0.00           N  
ATOM   1442  CA  ARG B 802      54.536  53.384  99.121  1.00  0.00           C  
ATOM   1443  C   ARG B 802      55.946  52.797  99.117  1.00  0.00           C  
ATOM   1444  O   ARG B 802      56.447  52.382  98.063  1.00  0.00           O  
ATOM   1445  CB  ARG B 802      54.572  54.818  99.632  1.00  0.00           C  
ATOM   1446  CG  ARG B 802      53.239  55.529  99.476  1.00  0.00           C  
ATOM   1447  CD  ARG B 802      53.192  56.763 100.338  1.00  0.00           C  
ATOM   1448  NE  ARG B 802      51.928  57.467 100.179  1.00  0.00           N  
ATOM   1449  CZ  ARG B 802      51.434  58.328 101.063  1.00  0.00           C  
ATOM   1450  NH1 ARG B 802      52.101  58.596 102.184  1.00  0.00           N  
ATOM   1451  NH2 ARG B 802      50.263  58.909 100.828  1.00  0.00           N  
ATOM   1452  N   GLU B 803      56.579  52.759 100.289  1.00  0.00           N  
ATOM   1453  CA  GLU B 803      57.942  52.243 100.422  1.00  0.00           C  
ATOM   1454  C   GLU B 803      58.140  50.752 100.132  1.00  0.00           C  
ATOM   1455  O   GLU B 803      59.229  50.339  99.727  1.00  0.00           O  
ATOM   1456  CB  GLU B 803      58.475  52.554 101.818  1.00  0.00           C  
ATOM   1457  CG  GLU B 803      58.565  54.039 102.113  1.00  0.00           C  
ATOM   1458  CD  GLU B 803      59.034  54.314 103.527  1.00  0.00           C  
ATOM   1459  OE1 GLU B 803      59.883  53.535 104.029  1.00  0.00           O  
ATOM   1460  OE2 GLU B 803      58.569  55.313 104.124  1.00  0.00           O  
ATOM   1461  N   TYR B 807      57.109  49.939 100.330  1.00  0.00           N  
ATOM   1462  CA  TYR B 807      57.274  48.512 100.081  1.00  0.00           C  
ATOM   1463  C   TYR B 807      56.531  47.940  98.879  1.00  0.00           C  
ATOM   1464  O   TYR B 807      57.036  47.036  98.218  1.00  0.00           O  
ATOM   1465  CB  TYR B 807      56.903  47.708 101.336  1.00  0.00           C  
ATOM   1466  CG  TYR B 807      57.838  47.930 102.510  1.00  0.00           C  
ATOM   1467  CD1 TYR B 807      57.762  49.090 103.277  1.00  0.00           C  
ATOM   1468  CD2 TYR B 807      58.820  46.982 102.834  1.00  0.00           C  
ATOM   1469  CE1 TYR B 807      58.647  49.307 104.342  1.00  0.00           C  
ATOM   1470  CE2 TYR B 807      59.708  47.185 103.891  1.00  0.00           C  
ATOM   1471  CZ  TYR B 807      59.621  48.349 104.643  1.00  0.00           C  
ATOM   1472  OH  TYR B 807      60.517  48.558 105.680  1.00  0.00           O  
ATOM   1473  N   ALA B 808      55.339  48.454  98.590  1.00  0.00           N  
ATOM   1474  CA  ALA B 808      54.558  47.937  97.468  1.00  0.00           C  
ATOM   1475  C   ALA B 808      54.636  48.806  96.222  1.00  0.00           C  
ATOM   1476  O   ALA B 808      54.127  48.423  95.173  1.00  0.00           O  
ATOM   1477  CB  ALA B 808      53.105  47.763  97.886  1.00  0.00           C  
ATOM   1478  N   ALA B 809      55.276  49.967  96.344  1.00  0.00           N  
ATOM   1479  CA  ALA B 809      55.417  50.910  95.232  1.00  0.00           C  
ATOM   1480  C   ALA B 809      54.041  51.293  94.690  1.00  0.00           C  
ATOM   1481  O   ALA B 809      53.873  51.545  93.494  1.00  0.00           O  
ATOM   1482  CB  ALA B 809      56.267  50.298  94.117  1.00  0.00           C  
ATOM   1483  N   ILE B1153      53.062  51.332  95.585  1.00  0.00           N  
ATOM   1484  CA  ILE B1153      51.695  51.665  95.229  1.00  0.00           C  
ATOM   1485  C   ILE B1153      51.366  53.038  95.796  1.00  0.00           C  
ATOM   1486  O   ILE B1153      51.335  53.214  97.012  1.00  0.00           O  
ATOM   1487  CB  ILE B1153      50.703  50.653  95.847  1.00  0.00           C  
ATOM   1488  CG1 ILE B1153      51.037  49.242  95.379  1.00  0.00           C  
ATOM   1489  CG2 ILE B1153      49.272  51.040  95.488  1.00  0.00           C  
ATOM   1490  CD1 ILE B1153      50.129  48.183  95.991  1.00  0.00           C  
ATOM   1491  N   PRO B1154      51.144  54.038  94.935  1.00  0.00           N  
ATOM   1492  CA  PRO B1154      50.821  55.338  95.526  1.00  0.00           C  
ATOM   1493  C   PRO B1154      49.393  55.311  96.067  1.00  0.00           C  
ATOM   1494  O   PRO B1154      48.514  54.673  95.477  1.00  0.00           O  
ATOM   1495  CB  PRO B1154      51.023  56.312  94.359  1.00  0.00           C  
ATOM   1496  CG  PRO B1154      50.800  55.463  93.146  1.00  0.00           C  
ATOM   1497  CD  PRO B1154      51.472  54.169  93.505  1.00  0.00           C  
ATOM   1498  N   VAL B1155      49.175  55.993  97.190  1.00  0.00           N  
ATOM   1499  CA  VAL B1155      47.857  56.034  97.827  1.00  0.00           C  
ATOM   1500  C   VAL B1155      47.461  57.456  98.238  1.00  0.00           C  
ATOM   1501  O   VAL B1155      48.244  58.387  98.100  1.00  0.00           O  
ATOM   1502  CB  VAL B1155      47.818  55.126  99.098  1.00  0.00           C  
ATOM   1503  CG1 VAL B1155      48.088  53.661  98.732  1.00  0.00           C  
ATOM   1504  CG2 VAL B1155      48.851  55.605 100.099  1.00  0.00           C  
ATOM   1505  N   ILE B1156      46.232  57.611  98.725  1.00  0.00           N  
ATOM   1506  CA  ILE B1156      45.726  58.905  99.187  1.00  0.00           C  
ATOM   1507  C   ILE B1156      45.160  58.733 100.596  1.00  0.00           C  
ATOM   1508  O   ILE B1156      44.230  57.959 100.800  1.00  0.00           O  
ATOM   1509  CB  ILE B1156      44.580  59.440  98.312  1.00  0.00           C  
ATOM   1510  CG1 ILE B1156      45.057  59.656  96.881  1.00  0.00           C  
ATOM   1511  CG2 ILE B1156      44.064  60.752  98.893  1.00  0.00           C  
ATOM   1512  CD1 ILE B1156      43.948  60.083  95.948  1.00  0.00           C  
ATOM   1513  N   GLU B1157      45.709  59.460 101.561  1.00  0.00           N  
ATOM   1514  CA  GLU B1157      45.241  59.359 102.937  1.00  0.00           C  
ATOM   1515  C   GLU B1157      44.100  60.329 103.217  1.00  0.00           C  
ATOM   1516  O   GLU B1157      44.186  61.504 102.849  1.00  0.00           O  
ATOM   1517  CB  GLU B1157      46.386  59.659 103.897  1.00  0.00           C  
ATOM   1518  CG  GLU B1157      47.622  58.823 103.671  1.00  0.00           C  
ATOM   1519  CD  GLU B1157      48.728  59.174 104.641  1.00  0.00           C  
ATOM   1520  OE1 GLU B1157      49.874  58.731 104.410  1.00  0.00           O  
ATOM   1521  OE2 GLU B1157      48.450  59.887 105.638  1.00  0.00           O  
ATOM   1522  N   GLY B1158      43.044  59.859 103.882  1.00  0.00           N  
ATOM   1523  CA  GLY B1158      41.940  60.754 104.175  1.00  0.00           C  
ATOM   1524  C   GLY B1158      40.805  60.113 104.940  1.00  0.00           C  
ATOM   1525  O   GLY B1158      40.902  58.954 105.355  1.00  0.00           O  
ATOM   1526  N   LEU B1159      39.731  60.880 105.128  1.00  0.00           N  
ATOM   1527  CA  LEU B1159      38.542  60.423 105.840  1.00  0.00           C  
ATOM   1528  C   LEU B1159      37.481  59.889 104.905  1.00  0.00           C  
ATOM   1529  O   LEU B1159      37.237  60.452 103.842  1.00  0.00           O  
ATOM   1530  CB  LEU B1159      37.885  61.563 106.631  1.00  0.00           C  
ATOM   1531  CG  LEU B1159      38.325  61.980 108.031  1.00  0.00           C  
ATOM   1532  CD1 LEU B1159      38.631  60.734 108.856  1.00  0.00           C  
ATOM   1533  CD2 LEU B1159      39.527  62.888 107.942  1.00  0.00           C  
ATOM   1534  N   LYS B1160      36.843  58.804 105.318  1.00  0.00           N  
ATOM   1535  CA  LYS B1160      35.751  58.230 104.556  1.00  0.00           C  
ATOM   1536  C   LYS B1160      34.593  59.167 104.893  1.00  0.00           C  
ATOM   1537  O   LYS B1160      34.616  59.814 105.939  1.00  0.00           O  
ATOM   1538  CB  LYS B1160      35.438  56.813 105.063  1.00  0.00           C  
ATOM   1539  CG  LYS B1160      36.377  55.725 104.565  1.00  0.00           C  
ATOM   1540  CD  LYS B1160      36.056  55.360 103.130  1.00  0.00           C  
ATOM   1541  CE  LYS B1160      37.041  54.358 102.557  1.00  0.00           C  
ATOM   1542  NZ  LYS B1160      36.725  54.102 101.127  1.00  0.00           N  
ATOM   1543  N   THR B1161      33.600  59.271 104.016  1.00  0.00           N  
ATOM   1544  CA  THR B1161      32.458  60.127 104.322  1.00  0.00           C  
ATOM   1545  C   THR B1161      31.567  59.365 105.309  1.00  0.00           C  
ATOM   1546  O   THR B1161      31.750  58.162 105.534  1.00  0.00           O  
ATOM   1547  CB  THR B1161      31.611  60.491 103.068  1.00  0.00           C  
ATOM   1548  OG1 THR B1161      31.142  59.296 102.433  1.00  0.00           O  
ATOM   1549  CG2 THR B1161      32.420  61.305 102.093  1.00  0.00           C  
ATOM   1550  N   GLU B1162      30.609  60.071 105.895  1.00  0.00           N  
ATOM   1551  CA  GLU B1162      29.708  59.473 106.860  1.00  0.00           C  
ATOM   1552  C   GLU B1162      29.075  58.190 106.310  1.00  0.00           C  
ATOM   1553  O   GLU B1162      28.958  57.190 107.018  1.00  0.00           O  
ATOM   1554  CB  GLU B1162      28.629  60.491 107.241  1.00  0.00           C  
ATOM   1555  CG  GLU B1162      28.118  60.331 108.655  1.00  0.00           C  
ATOM   1556  CD  GLU B1162      29.212  60.533 109.689  1.00  0.00           C  
ATOM   1557  OE1 GLU B1162      28.975  60.209 110.871  1.00  0.00           O  
ATOM   1558  OE2 GLU B1162      30.306  61.020 109.326  1.00  0.00           O  
ATOM   1559  N   LYS B1416      28.682  58.222 105.041  1.00  0.00           N  
ATOM   1560  CA  LYS B1416      28.056  57.073 104.385  1.00  0.00           C  
ATOM   1561  C   LYS B1416      29.030  55.927 104.187  1.00  0.00           C  
ATOM   1562  O   LYS B1416      28.644  54.764 104.186  1.00  0.00           O  
ATOM   1563  CB  LYS B1416      27.500  57.492 103.019  1.00  0.00           C  
ATOM   1564  CG  LYS B1416      27.225  56.343 102.059  1.00  0.00           C  
ATOM   1565  CD  LYS B1416      26.688  56.863 100.732  1.00  0.00           C  
ATOM   1566  CE  LYS B1416      26.377  55.734  99.750  1.00  0.00           C  
ATOM   1567  NZ  LYS B1416      27.595  55.145  99.124  1.00  0.00           N  
ATOM   1568  N   GLU B1418      30.299  56.270 104.025  1.00  0.00           N  
ATOM   1569  CA  GLU B1418      31.326  55.282 103.777  1.00  0.00           C  
ATOM   1570  C   GLU B1418      32.104  54.752 104.975  1.00  0.00           C  
ATOM   1571  O   GLU B1418      32.896  53.830 104.817  1.00  0.00           O  
ATOM   1572  CB  GLU B1418      32.317  55.848 102.766  1.00  0.00           C  
ATOM   1573  CG  GLU B1418      31.761  55.975 101.370  1.00  0.00           C  
ATOM   1574  CD  GLU B1418      31.479  54.626 100.763  1.00  0.00           C  
ATOM   1575  OE1 GLU B1418      30.289  54.262 100.642  1.00  0.00           O  
ATOM   1576  OE2 GLU B1418      32.460  53.928 100.422  1.00  0.00           O  
ATOM   1577  N   LYS B1437      31.897  55.310 106.164  1.00  0.00           N  
ATOM   1578  CA  LYS B1437      32.661  54.852 107.319  1.00  0.00           C  
ATOM   1579  C   LYS B1437      32.262  53.500 107.871  1.00  0.00           C  
ATOM   1580  O   LYS B1437      31.227  52.949 107.528  1.00  0.00           O  
ATOM   1581  CB  LYS B1437      32.607  55.869 108.457  1.00  0.00           C  
ATOM   1582  CG  LYS B1437      31.256  55.983 109.135  1.00  0.00           C  
ATOM   1583  CD  LYS B1437      31.314  56.996 110.248  1.00  0.00           C  
ATOM   1584  CE  LYS B1437      29.965  57.155 110.913  1.00  0.00           C  
ATOM   1585  NZ  LYS B1437      30.023  58.158 112.016  1.00  0.00           N  
ATOM   1586  N   PHE B1438      33.118  52.994 108.750  1.00  0.00           N  
ATOM   1587  CA  PHE B1438      32.964  51.707 109.420  1.00  0.00           C  
ATOM   1588  C   PHE B1438      31.833  51.794 110.431  1.00  0.00           C  
ATOM   1589  O   PHE B1438      31.753  52.751 111.197  1.00  0.00           O  
ATOM   1590  CB  PHE B1438      34.281  51.375 110.132  1.00  0.00           C  
ATOM   1591  CG  PHE B1438      34.291  50.053 110.850  1.00  0.00           C  
ATOM   1592  CD1 PHE B1438      34.362  48.854 110.144  1.00  0.00           C  
ATOM   1593  CD2 PHE B1438      34.286  50.008 112.246  1.00  0.00           C  
ATOM   1594  CE1 PHE B1438      34.438  47.626 110.819  1.00  0.00           C  
ATOM   1595  CE2 PHE B1438      34.362  48.785 112.928  1.00  0.00           C  
ATOM   1596  CZ  PHE B1438      34.438  47.596 112.209  1.00  0.00           C  
ATOM   1597  N   ALA B1443      30.958  50.798 110.433  1.00  0.00           N  
ATOM   1598  CA  ALA B1443      29.842  50.787 111.373  1.00  0.00           C  
ATOM   1599  C   ALA B1443      30.380  50.792 112.807  1.00  0.00           C  
ATOM   1600  O   ALA B1443      31.194  49.945 113.175  1.00  0.00           O  
ATOM   1601  CB  ALA B1443      28.984  49.557 111.139  1.00  0.00           C  
ATOM   1602  N   GLY B1444      29.937  51.751 113.612  1.00  0.00           N  
ATOM   1603  CA  GLY B1444      30.402  51.817 114.984  1.00  0.00           C  
ATOM   1604  C   GLY B1444      31.483  52.857 115.238  1.00  0.00           C  
ATOM   1605  O   GLY B1444      31.654  53.316 116.368  1.00  0.00           O  
ATOM   1606  N   ALA B1448      32.214  53.241 114.197  1.00  0.00           N  
ATOM   1607  CA  ALA B1448      33.282  54.229 114.345  1.00  0.00           C  
ATOM   1608  C   ALA B1448      32.721  55.637 114.266  1.00  0.00           C  
ATOM   1609  O   ALA B1448      31.703  55.854 113.619  1.00  0.00           O  
ATOM   1610  CB  ALA B1448      34.333  54.034 113.245  1.00  0.00           C  
ATOM   1611  N   VAL B1456      33.366  56.596 114.927  1.00  0.00           N  
ATOM   1612  CA  VAL B1456      32.873  57.962 114.832  1.00  0.00           C  
ATOM   1613  C   VAL B1456      33.379  58.434 113.469  1.00  0.00           C  
ATOM   1614  O   VAL B1456      32.680  59.150 112.748  1.00  0.00           O  
ATOM   1615  CB  VAL B1456      33.389  58.882 115.988  1.00  0.00           C  
ATOM   1616  CG1 VAL B1456      33.688  58.051 117.229  1.00  0.00           C  
ATOM   1617  CG2 VAL B1456      34.587  59.673 115.544  1.00  0.00           C  
ATOM   1618  N   TYR B1457      34.597  58.019 113.123  1.00  0.00           N  
ATOM   1619  CA  TYR B1457      35.172  58.352 111.825  1.00  0.00           C  
ATOM   1620  C   TYR B1457      36.166  57.287 111.345  1.00  0.00           C  
ATOM   1621  O   TYR B1457      36.763  56.571 112.148  1.00  0.00           O  
ATOM   1622  CB  TYR B1457      35.798  59.763 111.822  1.00  0.00           C  
ATOM   1623  CG  TYR B1457      37.089  59.971 112.587  1.00  0.00           C  
ATOM   1624  CD1 TYR B1457      38.271  59.340 112.196  1.00  0.00           C  
ATOM   1625  CD2 TYR B1457      37.142  60.857 113.671  1.00  0.00           C  
ATOM   1626  CE1 TYR B1457      39.473  59.588 112.859  1.00  0.00           C  
ATOM   1627  CE2 TYR B1457      38.336  61.111 114.341  1.00  0.00           C  
ATOM   1628  CZ  TYR B1457      39.498  60.475 113.931  1.00  0.00           C  
ATOM   1629  OH  TYR B1457      40.686  60.726 114.586  1.00  0.00           O  
ATOM   1630  N   THR B1458      36.304  57.166 110.026  1.00  0.00           N  
ATOM   1631  CA  THR B1458      37.192  56.184 109.415  1.00  0.00           C  
ATOM   1632  C   THR B1458      38.220  56.842 108.501  1.00  0.00           C  
ATOM   1633  O   THR B1458      37.869  57.621 107.620  1.00  0.00           O  
ATOM   1634  CB  THR B1458      36.382  55.157 108.560  1.00  0.00           C  
ATOM   1635  OG1 THR B1458      35.569  54.344 109.416  1.00  0.00           O  
ATOM   1636  CG2 THR B1458      37.316  54.263 107.742  1.00  0.00           C  
ATOM   1637  N   THR B1459      39.492  56.536 108.719  1.00  0.00           N  
ATOM   1638  CA  THR B1459      40.541  57.071 107.858  1.00  0.00           C  
ATOM   1639  C   THR B1459      40.849  55.947 106.871  1.00  0.00           C  
ATOM   1640  O   THR B1459      40.546  54.777 107.141  1.00  0.00           O  
ATOM   1641  CB  THR B1459      41.827  57.431 108.647  1.00  0.00           C  
ATOM   1642  OG1 THR B1459      42.497  56.232 109.064  1.00  0.00           O  
ATOM   1643  CG2 THR B1459      41.480  58.271 109.867  1.00  0.00           C  
ATOM   1644  N   THR B1460      41.453  56.295 105.739  1.00  0.00           N  
ATOM   1645  CA  THR B1460      41.759  55.300 104.723  1.00  0.00           C  
ATOM   1646  C   THR B1460      42.848  55.735 103.756  1.00  0.00           C  
ATOM   1647  O   THR B1460      43.209  56.915 103.689  1.00  0.00           O  
ATOM   1648  CB  THR B1460      40.500  54.981 103.875  1.00  0.00           C  
ATOM   1649  OG1 THR B1460      40.763  53.878 103.000  1.00  0.00           O  
ATOM   1650  CG2 THR B1460      40.110  56.195 103.039  1.00  0.00           C  
ATOM   1651  N   ILE B1461      43.375  54.755 103.028  1.00  0.00           N  
ATOM   1652  CA  ILE B1461      44.368  54.989 101.992  1.00  0.00           C  
ATOM   1653  C   ILE B1461      43.727  54.366 100.758  1.00  0.00           C  
ATOM   1654  O   ILE B1461      43.410  53.172 100.739  1.00  0.00           O  
ATOM   1655  CB  ILE B1461      45.725  54.300 102.281  1.00  0.00           C  
ATOM   1656  CG1 ILE B1461      45.517  52.843 102.694  1.00  0.00           C  
ATOM   1657  CG2 ILE B1461      46.469  55.058 103.348  1.00  0.00           C  
ATOM   1658  CD1 ILE B1461      46.829  52.046 102.764  1.00  0.00           C  
ATOM   1659  N   GLU B1462      43.501  55.189  99.743  1.00  0.00           N  
ATOM   1660  CA  GLU B1462      42.878  54.736  98.507  1.00  0.00           C  
ATOM   1661  C   GLU B1462      43.902  54.712  97.377  1.00  0.00           C  
ATOM   1662  O   GLU B1462      44.624  55.690  97.160  1.00  0.00           O  
ATOM   1663  CB  GLU B1462      41.722  55.672  98.156  1.00  0.00           C  
ATOM   1664  CG  GLU B1462      40.695  55.793  99.270  1.00  0.00           C  
ATOM   1665  CD  GLU B1462      39.744  54.630  99.277  1.00  0.00           C  
ATOM   1666  OE1 GLU B1462      39.373  54.156 100.372  1.00  0.00           O  
ATOM   1667  OE2 GLU B1462      39.357  54.197  98.172  1.00  0.00           O  
ATOM   1668  N   ALA B1463      43.965  53.585  96.670  1.00  0.00           N  
ATOM   1669  CA  ALA B1463      44.890  53.410  95.553  1.00  0.00           C  
ATOM   1670  C   ALA B1463      44.112  53.287  94.246  1.00  0.00           C  
ATOM   1671  O   ALA B1463      42.929  52.937  94.255  1.00  0.00           O  
ATOM   1672  CB  ALA B1463      45.729  52.162  95.763  1.00  0.00           C  
ATOM   1673  N   LEU B1464      44.783  53.572  93.128  1.00  0.00           N  
ATOM   1674  CA  LEU B1464      44.160  53.468  91.812  1.00  0.00           C  
ATOM   1675  C   LEU B1464      44.758  52.318  91.007  1.00  0.00           C  
ATOM   1676  O   LEU B1464      45.948  52.314  90.699  1.00  0.00           O  
ATOM   1677  CB  LEU B1464      44.325  54.770  91.030  1.00  0.00           C  
ATOM   1678  CG  LEU B1464      43.405  54.891  89.810  1.00  0.00           C  
ATOM   1679  CD1 LEU B1464      41.944  54.942  90.266  1.00  0.00           C  
ATOM   1680  CD2 LEU B1464      43.743  56.156  89.036  1.00  0.00           C  
ATOM   1681  N   MET B1465      43.920  51.346  90.668  1.00  0.00           N  
ATOM   1682  CA  MET B1465      44.347  50.189  89.884  1.00  0.00           C  
ATOM   1683  C   MET B1465      44.483  50.542  88.396  1.00  0.00           C  
ATOM   1684  O   MET B1465      43.926  51.541  87.932  1.00  0.00           O  
ATOM   1685  CB  MET B1465      43.341  49.048  90.047  1.00  0.00           C  
ATOM   1686  CG  MET B1465      43.104  48.610  91.495  1.00  0.00           C  
ATOM   1687  SD  MET B1465      44.616  48.160  92.356  1.00  0.00           S  
ATOM   1688  CE  MET B1465      44.982  49.713  93.234  1.00  0.00           C  
ATOM   1689  N   LYS B1475      45.220  49.709  87.658  1.00  0.00           N  
ATOM   1690  CA  LYS B1475      45.460  49.910  86.224  1.00  0.00           C  
ATOM   1691  C   LYS B1475      44.214  49.972  85.344  1.00  0.00           C  
ATOM   1692  O   LYS B1475      44.286  50.388  84.184  1.00  0.00           O  
ATOM   1693  CB  LYS B1475      46.406  48.831  85.682  1.00  0.00           C  
ATOM   1694  CG  LYS B1475      47.872  49.175  85.862  1.00  0.00           C  
ATOM   1695  CD  LYS B1475      48.775  48.209  85.122  1.00  0.00           C  
ATOM   1696  CE  LYS B1475      50.215  48.703  85.144  1.00  0.00           C  
ATOM   1697  NZ  LYS B1475      51.128  47.798  84.402  1.00  0.00           N  
ATOM   1698  N   ASP B1689      43.076  49.559  85.888  1.00  0.00           N  
ATOM   1699  CA  ASP B1689      41.836  49.602  85.131  1.00  0.00           C  
ATOM   1700  C   ASP B1689      41.026  50.848  85.494  1.00  0.00           C  
ATOM   1701  O   ASP B1689      39.848  50.960  85.159  1.00  0.00           O  
ATOM   1702  CB  ASP B1689      41.010  48.338  85.377  1.00  0.00           C  
ATOM   1703  CG  ASP B1689      40.493  48.238  86.792  1.00  0.00           C  
ATOM   1704  OD1 ASP B1689      39.763  47.266  87.076  1.00  0.00           O  
ATOM   1705  OD2 ASP B1689      40.806  49.120  87.615  1.00  0.00           O  
ATOM   1706  N   GLY B1690      41.673  51.786  86.178  1.00  0.00           N  
ATOM   1707  CA  GLY B1690      41.009  53.018  86.569  1.00  0.00           C  
ATOM   1708  C   GLY B1690      40.121  52.965  87.803  1.00  0.00           C  
ATOM   1709  O   GLY B1690      39.555  53.982  88.201  1.00  0.00           O  
ATOM   1710  N   LYS B1692      39.977  51.793  88.410  1.00  0.00           N  
ATOM   1711  CA  LYS B1692      39.143  51.680  89.602  1.00  0.00           C  
ATOM   1712  C   LYS B1692      39.949  51.865  90.892  1.00  0.00           C  
ATOM   1713  O   LYS B1692      41.115  51.484  90.966  1.00  0.00           O  
ATOM   1714  CB  LYS B1692      38.452  50.321  89.644  1.00  0.00           C  
ATOM   1715  CG  LYS B1692      37.343  50.115  88.631  1.00  0.00           C  
ATOM   1716  CD  LYS B1692      36.724  48.747  88.872  1.00  0.00           C  
ATOM   1717  CE  LYS B1692      35.461  48.529  88.079  1.00  0.00           C  
ATOM   1718  NZ  LYS B1692      34.828  47.251  88.515  1.00  0.00           N  
ATOM   1719  N   ALA B1693      39.312  52.444  91.904  1.00  0.00           N  
ATOM   1720  CA  ALA B1693      39.955  52.677  93.191  1.00  0.00           C  
ATOM   1721  C   ALA B1693      39.848  51.444  94.091  1.00  0.00           C  
ATOM   1722  O   ALA B1693      38.914  50.645  93.971  1.00  0.00           O  
ATOM   1723  CB  ALA B1693      39.322  53.881  93.876  1.00  0.00           C  
ATOM   1724  N   LEU B1700      40.819  51.291  94.986  1.00  0.00           N  
ATOM   1725  CA  LEU B1700      40.838  50.169  95.915  1.00  0.00           C  
ATOM   1726  C   LEU B1700      41.375  50.630  97.263  1.00  0.00           C  
ATOM   1727  O   LEU B1700      42.458  51.196  97.328  1.00  0.00           O  
ATOM   1728  CB  LEU B1700      41.718  49.041  95.365  1.00  0.00           C  
ATOM   1729  CG  LEU B1700      41.865  47.785  96.224  1.00  0.00           C  
ATOM   1730  CD1 LEU B1700      40.502  47.251  96.571  1.00  0.00           C  
ATOM   1731  CD2 LEU B1700      42.639  46.732  95.471  1.00  0.00           C  
ATOM   1732  N   GLN B1701      40.602  50.415  98.326  1.00  0.00           N  
ATOM   1733  CA  GLN B1701      41.024  50.783  99.684  1.00  0.00           C  
ATOM   1734  C   GLN B1701      42.094  49.773 100.097  1.00  0.00           C  
ATOM   1735  O   GLN B1701      41.824  48.577 100.181  1.00  0.00           O  
ATOM   1736  CB  GLN B1701      39.836  50.714 100.643  1.00  0.00           C  
ATOM   1737  CG  GLN B1701      40.200  50.518 102.097  1.00  0.00           C  
ATOM   1738  CD  GLN B1701      38.973  50.353 102.971  1.00  0.00           C  
ATOM   1739  OE1 GLN B1701      38.270  51.319 103.264  1.00  0.00           O  
ATOM   1740  NE2 GLN B1701      38.696  49.119 103.376  1.00  0.00           N  
ATOM   1741  N   ALA B1702      43.307  50.260 100.342  1.00  0.00           N  
ATOM   1742  CA  ALA B1702      44.424  49.395 100.689  1.00  0.00           C  
ATOM   1743  C   ALA B1702      44.579  49.107 102.171  1.00  0.00           C  
ATOM   1744  O   ALA B1702      45.286  48.172 102.566  1.00  0.00           O  
ATOM   1745  CB  ALA B1702      45.705  49.990 100.151  1.00  0.00           C  
ATOM   1746  N   GLY B1703      43.927  49.909 102.996  1.00  0.00           N  
ATOM   1747  CA  GLY B1703      44.036  49.709 104.426  1.00  0.00           C  
ATOM   1748  C   GLY B1703      43.132  50.697 105.119  1.00  0.00           C  
ATOM   1749  O   GLY B1703      42.680  51.659 104.507  1.00  0.00           O  
ATOM   1750  N   THR B1704      42.885  50.483 106.402  1.00  0.00           N  
ATOM   1751  CA  THR B1704      41.996  51.371 107.109  1.00  0.00           C  
ATOM   1752  C   THR B1704      42.230  51.451 108.634  1.00  0.00           C  
ATOM   1753  O   THR B1704      42.650  50.476 109.262  1.00  0.00           O  
ATOM   1754  CB  THR B1704      40.549  50.974 106.770  1.00  0.00           C  
ATOM   1755  OG1 THR B1704      39.670  51.997 107.234  1.00  0.00           O  
ATOM   1756  CG2 THR B1704      40.183  49.667 107.429  1.00  0.00           C  
ATOM   1757  N   SER B1705      41.947  52.621 109.212  1.00  0.00           N  
ATOM   1758  CA  SER B1705      42.135  52.878 110.648  1.00  0.00           C  
ATOM   1759  C   SER B1705      40.973  53.739 111.165  1.00  0.00           C  
ATOM   1760  O   SER B1705      40.787  54.868 110.704  1.00  0.00           O  
ATOM   1761  CB  SER B1705      43.460  53.611 110.849  1.00  0.00           C  
ATOM   1762  OG  SER B1705      43.687  53.930 112.199  1.00  0.00           O  
ATOM   1763  N   HIS B1706      40.205  53.218 112.124  1.00  0.00           N  
ATOM   1764  CA  HIS B1706      39.037  53.938 112.651  1.00  0.00           C  
ATOM   1765  C   HIS B1706      39.140  54.449 114.094  1.00  0.00           C  
ATOM   1766  O   HIS B1706      39.795  53.846 114.948  1.00  0.00           O  
ATOM   1767  CB  HIS B1706      37.790  53.049 112.616  1.00  0.00           C  
ATOM   1768  CG  HIS B1706      37.811  51.987 111.562  1.00  0.00           C  
ATOM   1769  ND1 HIS B1706      37.457  52.226 110.251  1.00  0.00           N  
ATOM   1770  CD2 HIS B1706      38.111  50.668 111.634  1.00  0.00           C  
ATOM   1771  CE1 HIS B1706      37.535  51.100 109.564  1.00  0.00           C  
ATOM   1772  NE2 HIS B1706      37.930  50.139 110.379  1.00  0.00           N  
ATOM   1773  N   TYR B1707      38.463  55.562 114.355  1.00  0.00           N  
ATOM   1774  CA  TYR B1707      38.394  56.123 115.693  1.00  0.00           C  
ATOM   1775  C   TYR B1707      36.997  55.719 116.143  1.00  0.00           C  
ATOM   1776  O   TYR B1707      35.990  56.247 115.641  1.00  0.00           O  
ATOM   1777  CB  TYR B1707      38.512  57.650 115.678  1.00  0.00           C  
ATOM   1778  CG  TYR B1707      38.263  58.277 117.037  1.00  0.00           C  
ATOM   1779  CD1 TYR B1707      38.961  57.845 118.159  1.00  0.00           C  
ATOM   1780  CD2 TYR B1707      37.287  59.258 117.209  1.00  0.00           C  
ATOM   1781  CE1 TYR B1707      38.693  58.363 119.413  1.00  0.00           C  
ATOM   1782  CE2 TYR B1707      37.007  59.785 118.466  1.00  0.00           C  
ATOM   1783  CZ  TYR B1707      37.715  59.327 119.562  1.00  0.00           C  
ATOM   1784  OH  TYR B1707      37.429  59.805 120.817  1.00  0.00           O  
ATOM   1785  N   LEU B1708      36.939  54.767 117.068  1.00  0.00           N  
ATOM   1786  CA  LEU B1708      35.669  54.259 117.569  1.00  0.00           C  
ATOM   1787  C   LEU B1708      35.181  55.036 118.787  1.00  0.00           C  
ATOM   1788  O   LEU B1708      34.149  54.694 119.370  1.00  0.00           O  
ATOM   1789  CB  LEU B1708      35.818  52.775 117.918  1.00  0.00           C  
ATOM   1790  CG  LEU B1708      36.467  51.900 116.836  1.00  0.00           C  
ATOM   1791  CD1 LEU B1708      36.634  50.490 117.343  1.00  0.00           C  
ATOM   1792  CD2 LEU B1708      35.626  51.909 115.591  1.00  0.00           C  
ATOM   1793  N   GLY B1709      35.916  56.088 119.156  1.00  0.00           N  
ATOM   1794  CA  GLY B1709      35.542  56.886 120.313  1.00  0.00           C  
ATOM   1795  C   GLY B1709      35.224  55.978 121.486  1.00  0.00           C  
ATOM   1796  O   GLY B1709      35.968  55.034 121.762  1.00  0.00           O  
ATOM   1797  N   GLU B1710      34.133  56.249 122.190  1.00  0.00           N  
ATOM   1798  CA  GLU B1710      33.766  55.383 123.299  1.00  0.00           C  
ATOM   1799  C   GLU B1710      32.470  54.630 122.985  1.00  0.00           C  
ATOM   1800  O   GLU B1710      31.690  54.297 123.871  1.00  0.00           O  
ATOM   1801  CB  GLU B1710      33.675  56.187 124.611  1.00  0.00           C  
ATOM   1802  CG  GLU B1710      32.843  57.457 124.577  1.00  0.00           C  
ATOM   1803  CD  GLU B1710      33.048  58.334 125.811  1.00  0.00           C  
ATOM   1804  OE1 GLU B1710      32.108  59.055 126.189  1.00  0.00           O  
ATOM   1805  OE2 GLU B1710      34.149  58.322 126.397  1.00  0.00           O  
ATOM   1806  N   ASN B1711      32.274  54.344 121.700  1.00  0.00           N  
ATOM   1807  CA  ASN B1711      31.093  53.632 121.238  1.00  0.00           C  
ATOM   1808  C   ASN B1711      31.076  52.189 121.726  1.00  0.00           C  
ATOM   1809  O   ASN B1711      30.094  51.746 122.333  1.00  0.00           O  
ATOM   1810  CB  ASN B1711      31.006  53.666 119.707  1.00  0.00           C  
ATOM   1811  CG  ASN B1711      30.793  55.077 119.160  1.00  0.00           C  
ATOM   1812  OD1 ASN B1711      30.350  55.977 119.881  1.00  0.00           O  
ATOM   1813  ND2 ASN B1711      31.092  55.269 117.877  1.00  0.00           N  
ATOM   1814  N   PHE B1712      32.151  51.449 121.472  1.00  0.00           N  
ATOM   1815  CA  PHE B1712      32.217  50.056 121.910  1.00  0.00           C  
ATOM   1816  C   PHE B1712      32.416  49.968 123.413  1.00  0.00           C  
ATOM   1817  O   PHE B1712      31.959  49.018 124.054  1.00  0.00           O  
ATOM   1818  CB  PHE B1712      33.326  49.310 121.163  1.00  0.00           C  
ATOM   1819  CG  PHE B1712      32.986  49.035 119.728  1.00  0.00           C  
ATOM   1820  CD1 PHE B1712      33.091  50.041 118.770  1.00  0.00           C  
ATOM   1821  CD2 PHE B1712      32.484  47.795 119.347  1.00  0.00           C  
ATOM   1822  CE1 PHE B1712      32.697  49.818 117.452  1.00  0.00           C  
ATOM   1823  CE2 PHE B1712      32.086  47.557 118.033  1.00  0.00           C  
ATOM   1824  CZ  PHE B1712      32.192  48.572 117.082  1.00  0.00           C  
ATOM   1825  N   ALA B1726      33.081  50.973 123.975  1.00  0.00           N  
ATOM   1826  CA  ALA B1726      33.301  51.022 125.417  1.00  0.00           C  
ATOM   1827  C   ALA B1726      31.938  51.077 126.119  1.00  0.00           C  
ATOM   1828  O   ALA B1726      31.683  50.346 127.080  1.00  0.00           O  
ATOM   1829  CB  ALA B1726      34.119  52.248 125.775  1.00  0.00           C  
ATOM   1830  N   ARG B1727      31.058  51.940 125.619  1.00  0.00           N  
ATOM   1831  CA  ARG B1727      29.735  52.079 126.207  1.00  0.00           C  
ATOM   1832  C   ARG B1727      28.877  50.846 125.968  1.00  0.00           C  
ATOM   1833  O   ARG B1727      28.139  50.402 126.854  1.00  0.00           O  
ATOM   1834  CB  ARG B1727      29.024  53.316 125.654  1.00  0.00           C  
ATOM   1835  CG  ARG B1727      29.681  54.642 126.040  1.00  0.00           C  
ATOM   1836  CD  ARG B1727      28.789  55.815 125.649  1.00  0.00           C  
ATOM   1837  NE  ARG B1727      28.413  56.631 126.802  1.00  0.00           N  
ATOM   1838  CZ  ARG B1727      29.248  57.450 127.432  1.00  0.00           C  
ATOM   1839  NH1 ARG B1727      30.498  57.557 127.007  1.00  0.00           N  
ATOM   1840  NH2 ARG B1727      28.845  58.141 128.495  1.00  0.00           N  
ATOM   1841  N   ALA B1728      28.982  50.283 124.774  1.00  0.00           N  
ATOM   1842  CA  ALA B1728      28.193  49.109 124.444  1.00  0.00           C  
ATOM   1843  C   ALA B1728      28.617  47.910 125.274  1.00  0.00           C  
ATOM   1844  O   ALA B1728      27.777  47.167 125.770  1.00  0.00           O  
ATOM   1845  CB  ALA B1728      28.329  48.790 122.971  1.00  0.00           C  
ATOM   1846  N   PHE B1729      29.924  47.735 125.439  1.00  0.00           N  
ATOM   1847  CA  PHE B1729      30.438  46.598 126.184  1.00  0.00           C  
ATOM   1848  C   PHE B1729      30.863  46.910 127.607  1.00  0.00           C  
ATOM   1849  O   PHE B1729      31.535  46.107 128.251  1.00  0.00           O  
ATOM   1850  CB  PHE B1729      31.574  45.945 125.390  1.00  0.00           C  
ATOM   1851  CG  PHE B1729      31.086  45.189 124.182  1.00  0.00           C  
ATOM   1852  CD1 PHE B1729      30.727  43.844 124.277  1.00  0.00           C  
ATOM   1853  CD2 PHE B1729      30.891  45.843 122.975  1.00  0.00           C  
ATOM   1854  CE1 PHE B1729      30.176  43.170 123.188  1.00  0.00           C  
ATOM   1855  CE2 PHE B1729      30.343  45.177 121.888  1.00  0.00           C  
ATOM   1856  CZ  PHE B1729      29.984  43.839 121.995  1.00  0.00           C  
ATOM   1857  N   ASP B1730      30.447  48.074 128.100  1.00  0.00           N  
ATOM   1858  CA  ASP B1730      30.747  48.495 129.466  1.00  0.00           C  
ATOM   1859  C   ASP B1730      32.234  48.361 129.774  1.00  0.00           C  
ATOM   1860  O   ASP B1730      32.642  47.582 130.631  1.00  0.00           O  
ATOM   1861  CB  ASP B1730      29.903  47.674 130.453  1.00  0.00           C  
ATOM   1862  CG  ASP B1730      30.175  48.031 131.900  1.00  0.00           C  
ATOM   1863  OD1 ASP B1730      30.434  49.219 132.181  1.00  0.00           O  
ATOM   1864  OD2 ASP B1730      30.109  47.123 132.760  1.00  0.00           O  
ATOM   1865  N   ILE B1731      33.035  49.134 129.052  1.00  0.00           N  
ATOM   1866  CA  ILE B1731      34.481  49.127 129.215  1.00  0.00           C  
ATOM   1867  C   ILE B1731      34.881  50.443 129.848  1.00  0.00           C  
ATOM   1868  O   ILE B1731      35.020  51.453 129.154  1.00  0.00           O  
ATOM   1869  CB  ILE B1731      35.198  49.007 127.851  1.00  0.00           C  
ATOM   1870  CG1 ILE B1731      34.663  47.784 127.090  1.00  0.00           C  
ATOM   1871  CG2 ILE B1731      36.708  48.952 128.066  1.00  0.00           C  
ATOM   1872  CD1 ILE B1731      35.155  47.670 125.665  1.00  0.00           C  
ATOM   1873  N   LYS B1732      35.049  50.439 131.165  1.00  0.00           N  
ATOM   1874  CA  LYS B1732      35.440  51.645 131.867  1.00  0.00           C  
ATOM   1875  C   LYS B1732      36.607  51.398 132.794  1.00  0.00           C  
ATOM   1876  O   LYS B1732      36.905  50.261 133.151  1.00  0.00           O  
ATOM   1877  CB  LYS B1732      34.257  52.220 132.644  1.00  0.00           C  
ATOM   1878  CG  LYS B1732      33.344  51.193 133.269  1.00  0.00           C  
ATOM   1879  CD  LYS B1732      32.239  51.891 134.048  1.00  0.00           C  
ATOM   1880  CE  LYS B1732      31.118  50.939 134.442  1.00  0.00           C  
ATOM   1881  NZ  LYS B1732      29.821  51.334 133.806  1.00  0.00           N  
ATOM   1882  N   PHE B1758      37.283  52.471 133.175  1.00  0.00           N  
ATOM   1883  CA  PHE B1758      38.422  52.359 134.065  1.00  0.00           C  
ATOM   1884  C   PHE B1758      38.400  53.484 135.089  1.00  0.00           C  
ATOM   1885  O   PHE B1758      37.715  54.497 134.902  1.00  0.00           O  
ATOM   1886  CB  PHE B1758      39.726  52.445 133.263  1.00  0.00           C  
ATOM   1887  CG  PHE B1758      39.981  53.802 132.659  1.00  0.00           C  
ATOM   1888  CD1 PHE B1758      41.061  54.580 133.083  1.00  0.00           C  
ATOM   1889  CD2 PHE B1758      39.146  54.303 131.663  1.00  0.00           C  
ATOM   1890  CE1 PHE B1758      41.307  55.849 132.519  1.00  0.00           C  
ATOM   1891  CE2 PHE B1758      39.380  55.562 131.094  1.00  0.00           C  
ATOM   1892  CZ  PHE B1758      40.467  56.337 131.524  1.00  0.00           C  
ATOM   1893  N   GLN B1759      39.139  53.293 136.179  1.00  0.00           N  
ATOM   1894  CA  GLN B1759      39.253  54.332 137.186  1.00  0.00           C  
ATOM   1895  C   GLN B1759      40.542  55.079 136.853  1.00  0.00           C  
ATOM   1896  O   GLN B1759      41.619  54.483 136.776  1.00  0.00           O  
ATOM   1897  CB  GLN B1759      39.352  53.760 138.593  1.00  0.00           C  
ATOM   1898  CG  GLN B1759      39.512  54.859 139.602  1.00  0.00           C  
ATOM   1899  CD  GLN B1759      39.571  54.363 141.012  1.00  0.00           C  
ATOM   1900  OE1 GLN B1759      40.473  53.614 141.382  1.00  0.00           O  
ATOM   1901  NE2 GLN B1759      38.605  54.780 141.820  1.00  0.00           N  
ATOM   1902  N   ASP B1760      40.420  56.385 136.647  1.00  0.00           N  
ATOM   1903  CA  ASP B1760      41.562  57.212 136.294  1.00  0.00           C  
ATOM   1904  C   ASP B1760      42.356  57.652 137.520  1.00  0.00           C  
ATOM   1905  O   ASP B1760      41.911  57.500 138.658  1.00  0.00           O  
ATOM   1906  CB  ASP B1760      41.075  58.436 135.517  1.00  0.00           C  
ATOM   1907  CG  ASP B1760      42.086  58.918 134.490  1.00  0.00           C  
ATOM   1908  OD1 ASP B1760      41.694  59.747 133.642  1.00  0.00           O  
ATOM   1909  OD2 ASP B1760      43.263  58.474 134.529  1.00  0.00           O  
ATOM   1910  N   ARG B1764      43.543  58.191 137.281  1.00  0.00           N  
ATOM   1911  CA  ARG B1764      44.384  58.662 138.363  1.00  0.00           C  
ATOM   1912  C   ARG B1764      43.597  59.603 139.273  1.00  0.00           C  
ATOM   1913  O   ARG B1764      43.845  59.666 140.476  1.00  0.00           O  
ATOM   1914  CB  ARG B1764      45.598  59.397 137.804  1.00  0.00           C  
ATOM   1915  CG  ARG B1764      46.610  58.510 137.092  1.00  0.00           C  
ATOM   1916  CD  ARG B1764      47.820  59.337 136.671  1.00  0.00           C  
ATOM   1917  NE  ARG B1764      49.028  58.542 136.480  1.00  0.00           N  
ATOM   1918  CZ  ARG B1764      49.433  58.061 135.309  1.00  0.00           C  
ATOM   1919  NH1 ARG B1764      48.722  58.295 134.211  1.00  0.00           N  
ATOM   1920  NH2 ARG B1764      50.552  57.349 135.236  1.00  0.00           N  
ATOM   1921  N   ASP B1765      42.642  60.329 138.703  1.00  0.00           N  
ATOM   1922  CA  ASP B1765      41.843  61.262 139.488  1.00  0.00           C  
ATOM   1923  C   ASP B1765      40.724  60.564 140.257  1.00  0.00           C  
ATOM   1924  O   ASP B1765      39.794  61.211 140.753  1.00  0.00           O  
ATOM   1925  CB  ASP B1765      41.259  62.358 138.588  1.00  0.00           C  
ATOM   1926  CG  ASP B1765      40.194  61.845 137.633  1.00  0.00           C  
ATOM   1927  OD1 ASP B1765      39.619  62.681 136.903  1.00  0.00           O  
ATOM   1928  OD2 ASP B1765      39.926  60.623 137.611  1.00  0.00           O  
ATOM   1929  N   LEU B1767      40.829  59.240 140.348  1.00  0.00           N  
ATOM   1930  CA  LEU B1767      39.855  58.409 141.053  1.00  0.00           C  
ATOM   1931  C   LEU B1767      38.471  58.394 140.410  1.00  0.00           C  
ATOM   1932  O   LEU B1767      37.557  57.724 140.899  1.00  0.00           O  
ATOM   1933  CB  LEU B1767      39.752  58.851 142.519  1.00  0.00           C  
ATOM   1934  CG  LEU B1767      40.612  58.112 143.556  1.00  0.00           C  
ATOM   1935  CD1 LEU B1767      42.047  57.916 143.075  1.00  0.00           C  
ATOM   1936  CD2 LEU B1767      40.588  58.905 144.841  1.00  0.00           C  
ATOM   1937  N   GLN B1768      38.327  59.123 139.310  1.00  0.00           N  
ATOM   1938  CA  GLN B1768      37.060  59.200 138.591  1.00  0.00           C  
ATOM   1939  C   GLN B1768      36.978  58.028 137.589  1.00  0.00           C  
ATOM   1940  O   GLN B1768      37.966  57.694 136.931  1.00  0.00           O  
ATOM   1941  CB  GLN B1768      36.987  60.565 137.889  1.00  0.00           C  
ATOM   1942  CG  GLN B1768      35.709  60.883 137.139  1.00  0.00           C  
ATOM   1943  CD  GLN B1768      35.650  62.348 136.731  1.00  0.00           C  
ATOM   1944  OE1 GLN B1768      34.837  62.743 135.895  1.00  0.00           O  
ATOM   1945  NE2 GLN B1768      36.511  63.163 137.333  1.00  0.00           N  
ATOM   1946  N   VAL B1770      35.819  57.380 137.502  1.00  0.00           N  
ATOM   1947  CA  VAL B1770      35.647  56.258 136.575  1.00  0.00           C  
ATOM   1948  C   VAL B1770      35.182  56.759 135.210  1.00  0.00           C  
ATOM   1949  O   VAL B1770      34.153  57.419 135.103  1.00  0.00           O  
ATOM   1950  CB  VAL B1770      34.615  55.233 137.101  1.00  0.00           C  
ATOM   1951  CG1 VAL B1770      34.317  54.197 136.025  1.00  0.00           C  
ATOM   1952  CG2 VAL B1770      35.147  54.550 138.344  1.00  0.00           C  
ATOM   1953  N   LYS B1771      35.930  56.423 134.165  1.00  0.00           N  
ATOM   1954  CA  LYS B1771      35.600  56.877 132.818  1.00  0.00           C  
ATOM   1955  C   LYS B1771      35.582  55.760 131.777  1.00  0.00           C  
ATOM   1956  O   LYS B1771      36.066  54.656 132.028  1.00  0.00           O  
ATOM   1957  CB  LYS B1771      36.617  57.926 132.392  1.00  0.00           C  
ATOM   1958  CG  LYS B1771      36.803  59.034 133.404  1.00  0.00           C  
ATOM   1959  CD  LYS B1771      38.133  59.738 133.202  1.00  0.00           C  
ATOM   1960  CE  LYS B1771      38.321  60.829 134.235  1.00  0.00           C  
ATOM   1961  NZ  LYS B1771      39.578  61.577 133.998  1.00  0.00           N  
ATOM   1962  N   TYR B1772      35.018  56.060 130.607  1.00  0.00           N  
ATOM   1963  CA  TYR B1772      34.976  55.104 129.498  1.00  0.00           C  
ATOM   1964  C   TYR B1772      36.276  55.229 128.703  1.00  0.00           C  
ATOM   1965  O   TYR B1772      36.828  56.331 128.561  1.00  0.00           O  
ATOM   1966  CB  TYR B1772      33.810  55.404 128.551  1.00  0.00           C  
ATOM   1967  CG  TYR B1772      32.478  54.881 129.013  1.00  0.00           C  
ATOM   1968  CD1 TYR B1772      31.457  55.757 129.407  1.00  0.00           C  
ATOM   1969  CD2 TYR B1772      32.232  53.506 129.064  1.00  0.00           C  
ATOM   1970  CE1 TYR B1772      30.213  55.271 129.844  1.00  0.00           C  
ATOM   1971  CE2 TYR B1772      31.003  53.008 129.496  1.00  0.00           C  
ATOM   1972  CZ  TYR B1772      29.998  53.892 129.884  1.00  0.00           C  
ATOM   1973  OH  TYR B1772      28.785  53.390 130.303  1.00  0.00           O  
ATOM   1974  N   VAL B1773      36.776  54.111 128.186  1.00  0.00           N  
ATOM   1975  CA  VAL B1773      37.994  54.173 127.388  1.00  0.00           C  
ATOM   1976  C   VAL B1773      37.623  54.626 125.975  1.00  0.00           C  
ATOM   1977  O   VAL B1773      36.443  54.700 125.616  1.00  0.00           O  
ATOM   1978  CB  VAL B1773      38.697  52.799 127.287  1.00  0.00           C  
ATOM   1979  CG1 VAL B1773      39.099  52.315 128.666  1.00  0.00           C  
ATOM   1980  CG2 VAL B1773      37.779  51.789 126.605  1.00  0.00           C  
ATOM   1981  N   HIS B1774      38.642  54.948 125.190  1.00  0.00           N  
ATOM   1982  CA  HIS B1774      38.467  55.365 123.806  1.00  0.00           C  
ATOM   1983  C   HIS B1774      39.243  54.325 123.010  1.00  0.00           C  
ATOM   1984  O   HIS B1774      40.452  54.148 123.201  1.00  0.00           O  
ATOM   1985  CB  HIS B1774      39.044  56.764 123.594  1.00  0.00           C  
ATOM   1986  CG  HIS B1774      38.214  57.850 124.205  1.00  0.00           C  
ATOM   1987  ND1 HIS B1774      37.386  58.662 123.462  1.00  0.00           N  
ATOM   1988  CD2 HIS B1774      38.051  58.228 125.494  1.00  0.00           C  
ATOM   1989  CE1 HIS B1774      36.750  59.494 124.266  1.00  0.00           C  
ATOM   1990  NE2 HIS B1774      37.134  59.251 125.504  1.00  0.00           N  
ATOM   1991  N   THR B1775      38.550  53.615 122.133  1.00  0.00           N  
ATOM   1992  CA  THR B1775      39.211  52.579 121.368  1.00  0.00           C  
ATOM   1993  C   THR B1775      39.378  52.911 119.899  1.00  0.00           C  
ATOM   1994  O   THR B1775      38.753  53.833 119.385  1.00  0.00           O  
ATOM   1995  CB  THR B1775      38.448  51.258 121.502  1.00  0.00           C  
ATOM   1996  OG1 THR B1775      37.102  51.446 121.047  1.00  0.00           O  
ATOM   1997  CG2 THR B1775      38.433  50.804 122.955  1.00  0.00           C  
ATOM   1998  N   THR B1776      40.257  52.158 119.249  1.00  0.00           N  
ATOM   1999  CA  THR B1776      40.531  52.319 117.834  1.00  0.00           C  
ATOM   2000  C   THR B1776      40.579  50.926 117.206  1.00  0.00           C  
ATOM   2001  O   THR B1776      40.698  49.908 117.898  1.00  0.00           O  
ATOM   2002  CB  THR B1776      41.882  53.038 117.563  1.00  0.00           C  
ATOM   2003  OG1 THR B1776      42.963  52.111 117.710  1.00  0.00           O  
ATOM   2004  CG2 THR B1776      42.075  54.198 118.521  1.00  0.00           C  
ATOM   2005  N   SER B1777      40.500  50.896 115.885  1.00  0.00           N  
ATOM   2006  CA  SER B1777      40.489  49.651 115.137  1.00  0.00           C  
ATOM   2007  C   SER B1777      41.192  49.927 113.805  1.00  0.00           C  
ATOM   2008  O   SER B1777      40.998  50.988 113.201  1.00  0.00           O  
ATOM   2009  CB  SER B1777      39.019  49.241 114.923  1.00  0.00           C  
ATOM   2010  OG  SER B1777      38.875  48.007 114.263  1.00  0.00           O  
ATOM   2011  N   TRP B1778      42.033  48.996 113.366  1.00  0.00           N  
ATOM   2012  CA  TRP B1778      42.735  49.148 112.095  1.00  0.00           C  
ATOM   2013  C   TRP B1778      43.027  47.804 111.428  1.00  0.00           C  
ATOM   2014  O   TRP B1778      43.469  46.854 112.073  1.00  0.00           O  
ATOM   2015  CB  TRP B1778      44.027  49.949 112.275  1.00  0.00           C  
ATOM   2016  CG  TRP B1778      44.600  49.903 113.647  1.00  0.00           C  
ATOM   2017  CD1 TRP B1778      44.214  50.646 114.728  1.00  0.00           C  
ATOM   2018  CD2 TRP B1778      45.657  49.048 114.099  1.00  0.00           C  
ATOM   2019  NE1 TRP B1778      44.976  50.309 115.822  1.00  0.00           N  
ATOM   2020  CE2 TRP B1778      45.874  49.340 115.461  1.00  0.00           C  
ATOM   2021  CE3 TRP B1778      46.458  48.081 113.479  1.00  0.00           C  
ATOM   2022  CZ2 TRP B1778      46.837  48.678 116.217  1.00  0.00           C  
ATOM   2023  CZ3 TRP B1778      47.414  47.425 114.231  1.00  0.00           C  
ATOM   2024  CH2 TRP B1778      47.604  47.736 115.581  1.00  0.00           C  
ATOM   2025  N   GLY B1779      42.767  47.722 110.128  1.00  0.00           N  
ATOM   2026  CA  GLY B1779      43.002  46.474 109.436  1.00  0.00           C  
ATOM   2027  C   GLY B1779      43.500  46.605 108.016  1.00  0.00           C  
ATOM   2028  O   GLY B1779      43.370  47.653 107.383  1.00  0.00           O  
ATOM   2029  N   LEU B1782      44.086  45.516 107.531  1.00  0.00           N  
ATOM   2030  CA  LEU B1782      44.612  45.411 106.178  1.00  0.00           C  
ATOM   2031  C   LEU B1782      44.595  43.911 105.868  1.00  0.00           C  
ATOM   2032  O   LEU B1782      45.247  43.125 106.553  1.00  0.00           O  
ATOM   2033  CB  LEU B1782      46.031  45.977 106.125  1.00  0.00           C  
ATOM   2034  CG  LEU B1782      46.786  45.908 104.800  1.00  0.00           C  
ATOM   2035  CD1 LEU B1782      47.859  46.970 104.801  1.00  0.00           C  
ATOM   2036  CD2 LEU B1782      47.390  44.522 104.591  1.00  0.00           C  
ATOM   2037  N   SER B1783      43.825  43.519 104.857  1.00  0.00           N  
ATOM   2038  CA  SER B1783      43.692  42.113 104.476  1.00  0.00           C  
ATOM   2039  C   SER B1783      44.559  41.743 103.279  1.00  0.00           C  
ATOM   2040  O   SER B1783      45.336  42.568 102.787  1.00  0.00           O  
ATOM   2041  CB  SER B1783      42.239  41.810 104.126  1.00  0.00           C  
ATOM   2042  OG  SER B1783      41.853  42.528 102.965  1.00  0.00           O  
ATOM   2043  N   TRP B1785      44.426  40.502 102.805  1.00  0.00           N  
ATOM   2044  CA  TRP B1785      45.216  40.093 101.652  1.00  0.00           C  
ATOM   2045  C   TRP B1785      44.665  40.735 100.385  1.00  0.00           C  
ATOM   2046  O   TRP B1785      45.012  40.350  99.269  1.00  0.00           O  
ATOM   2047  CB  TRP B1785      45.271  38.567 101.496  1.00  0.00           C  
ATOM   2048  CG  TRP B1785      43.967  37.844 101.286  1.00  0.00           C  
ATOM   2049  CD1 TRP B1785      42.806  38.333 100.728  1.00  0.00           C  
ATOM   2050  CD2 TRP B1785      43.722  36.455 101.558  1.00  0.00           C  
ATOM   2051  NE1 TRP B1785      41.855  37.323 100.637  1.00  0.00           N  
ATOM   2052  CE2 TRP B1785      42.396  36.165 101.137  1.00  0.00           C  
ATOM   2053  CE3 TRP B1785      44.496  35.426 102.116  1.00  0.00           C  
ATOM   2054  CZ2 TRP B1785      41.839  34.893 101.255  1.00  0.00           C  
ATOM   2055  CZ3 TRP B1785      43.933  34.155 102.234  1.00  0.00           C  
ATOM   2056  CH2 TRP B1785      42.621  33.904 101.805  1.00  0.00           C  
ATOM   2057  N   ARG B1786      43.794  41.717 100.569  1.00  0.00           N  
ATOM   2058  CA  ARG B1786      43.241  42.417  99.436  1.00  0.00           C  
ATOM   2059  C   ARG B1786      44.396  43.258  98.921  1.00  0.00           C  
ATOM   2060  O   ARG B1786      44.408  43.687  97.766  1.00  0.00           O  
ATOM   2061  CB  ARG B1786      42.085  43.305  99.883  1.00  0.00           C  
ATOM   2062  CG  ARG B1786      41.050  43.514  98.804  1.00  0.00           C  
ATOM   2063  CD  ARG B1786      39.780  44.097  99.376  1.00  0.00           C  
ATOM   2064  NE  ARG B1786      39.672  45.518  99.088  1.00  0.00           N  
ATOM   2065  CZ  ARG B1786      38.697  46.298  99.541  1.00  0.00           C  
ATOM   2066  NH1 ARG B1786      37.746  45.789 100.310  1.00  0.00           N  
ATOM   2067  NH2 ARG B1786      38.665  47.585  99.219  1.00  0.00           N  
ATOM   2068  N   PHE B1787      45.375  43.473  99.801  1.00  0.00           N  
ATOM   2069  CA  PHE B1787      46.561  44.257  99.484  1.00  0.00           C  
ATOM   2070  C   PHE B1787      47.332  43.556  98.372  1.00  0.00           C  
ATOM   2071  O   PHE B1787      48.016  44.207  97.581  1.00  0.00           O  
ATOM   2072  CB  PHE B1787      47.444  44.398 100.720  1.00  0.00           C  
ATOM   2073  CG  PHE B1787      48.535  45.425 100.580  1.00  0.00           C  
ATOM   2074  CD1 PHE B1787      48.265  46.787 100.783  1.00  0.00           C  
ATOM   2075  CD2 PHE B1787      49.842  45.033 100.281  1.00  0.00           C  
ATOM   2076  CE1 PHE B1787      49.290  47.753 100.699  1.00  0.00           C  
ATOM   2077  CE2 PHE B1787      50.867  45.980 100.194  1.00  0.00           C  
ATOM   2078  CZ  PHE B1787      50.592  47.352 100.406  1.00  0.00           C  
ATOM   2079  N   ILE B1788      47.224  42.227  98.317  1.00  0.00           N  
ATOM   2080  CA  ILE B1788      47.887  41.462  97.262  1.00  0.00           C  
ATOM   2081  C   ILE B1788      47.214  41.794  95.931  1.00  0.00           C  
ATOM   2082  O   ILE B1788      47.888  42.026  94.929  1.00  0.00           O  
ATOM   2083  CB  ILE B1788      47.801  39.934  97.491  1.00  0.00           C  
ATOM   2084  CG1 ILE B1788      48.619  39.546  98.737  1.00  0.00           C  
ATOM   2085  CG2 ILE B1788      48.272  39.199  96.223  1.00  0.00           C  
ATOM   2086  CD1 ILE B1788      48.846  38.048  98.922  1.00  0.00           C  
ATOM   2087  N   GLY B1789      45.883  41.814  95.921  1.00  0.00           N  
ATOM   2088  CA  GLY B1789      45.177  42.155  94.700  1.00  0.00           C  
ATOM   2089  C   GLY B1789      45.604  43.539  94.236  1.00  0.00           C  
ATOM   2090  O   GLY B1789      45.684  43.815  93.042  1.00  0.00           O  
ATOM   2091  N   ALA B1790      45.890  44.416  95.193  1.00  0.00           N  
ATOM   2092  CA  ALA B1790      46.316  45.772  94.876  1.00  0.00           C  
ATOM   2093  C   ALA B1790      47.650  45.705  94.152  1.00  0.00           C  
ATOM   2094  O   ALA B1790      47.850  46.376  93.141  1.00  0.00           O  
ATOM   2095  CB  ALA B1790      46.445  46.591  96.144  1.00  0.00           C  
ATOM   2096  N   ILE B1791      48.556  44.882  94.674  1.00  0.00           N  
ATOM   2097  CA  ILE B1791      49.874  44.698  94.072  1.00  0.00           C  
ATOM   2098  C   ILE B1791      49.738  44.189  92.633  1.00  0.00           C  
ATOM   2099  O   ILE B1791      50.413  44.673  91.729  1.00  0.00           O  
ATOM   2100  CB  ILE B1791      50.719  43.681  94.879  1.00  0.00           C  
ATOM   2101  CG1 ILE B1791      51.064  44.260  96.256  1.00  0.00           C  
ATOM   2102  CG2 ILE B1791      51.983  43.328  94.115  1.00  0.00           C  
ATOM   2103  CD1 ILE B1791      51.885  43.314  97.132  1.00  0.00           C  
ATOM   2104  N   ILE B1792      48.856  43.216  92.431  1.00  0.00           N  
ATOM   2105  CA  ILE B1792      48.637  42.639  91.116  1.00  0.00           C  
ATOM   2106  C   ILE B1792      48.077  43.630  90.088  1.00  0.00           C  
ATOM   2107  O   ILE B1792      48.614  43.776  88.982  1.00  0.00           O  
ATOM   2108  CB  ILE B1792      47.657  41.458  91.189  1.00  0.00           C  
ATOM   2109  CG1 ILE B1792      48.151  40.426  92.203  1.00  0.00           C  
ATOM   2110  CG2 ILE B1792      47.494  40.836  89.806  1.00  0.00           C  
ATOM   2111  CD1 ILE B1792      47.194  39.255  92.390  1.00  0.00           C  
ATOM   2112  N   MET B1793      46.992  44.302  90.456  1.00  0.00           N  
ATOM   2113  CA  MET B1793      46.327  45.233  89.550  1.00  0.00           C  
ATOM   2114  C   MET B1793      47.025  46.574  89.438  1.00  0.00           C  
ATOM   2115  O   MET B1793      46.598  47.440  88.670  1.00  0.00           O  
ATOM   2116  CB  MET B1793      44.885  45.455  89.994  1.00  0.00           C  
ATOM   2117  CG  MET B1793      44.078  44.182  90.141  1.00  0.00           C  
ATOM   2118  SD  MET B1793      42.383  44.557  90.609  1.00  0.00           S  
ATOM   2119  CE  MET B1793      42.649  45.116  92.306  1.00  0.00           C  
ATOM   2120  N   THR B1794      48.097  46.758  90.195  1.00  0.00           N  
ATOM   2121  CA  THR B1794      48.799  48.025  90.130  1.00  0.00           C  
ATOM   2122  C   THR B1794      50.050  47.921  89.272  1.00  0.00           C  
ATOM   2123  O   THR B1794      50.313  48.802  88.457  1.00  0.00           O  
ATOM   2124  CB  THR B1794      49.152  48.542  91.554  1.00  0.00           C  
ATOM   2125  OG1 THR B1794      47.938  48.823  92.262  1.00  0.00           O  
ATOM   2126  CG2 THR B1794      49.991  49.819  91.494  1.00  0.00           C  
ATOM   2127  N   HIS B1795      50.799  46.835  89.421  1.00  0.00           N  
ATOM   2128  CA  HIS B1795      52.037  46.664  88.669  1.00  0.00           C  
ATOM   2129  C   HIS B1795      52.025  45.610  87.560  1.00  0.00           C  
ATOM   2130  O   HIS B1795      52.898  45.615  86.684  1.00  0.00           O  
ATOM   2131  CB  HIS B1795      53.174  46.366  89.645  1.00  0.00           C  
ATOM   2132  CG  HIS B1795      53.326  47.399  90.716  1.00  0.00           C  
ATOM   2133  ND1 HIS B1795      53.576  48.725  90.438  1.00  0.00           N  
ATOM   2134  CD2 HIS B1795      53.242  47.309  92.063  1.00  0.00           C  
ATOM   2135  CE1 HIS B1795      53.640  49.406  91.566  1.00  0.00           C  
ATOM   2136  NE2 HIS B1795      53.440  48.570  92.568  1.00  0.00           N  
ATOM   2137  N   GLY B1796      51.049  44.709  87.587  1.00  0.00           N  
ATOM   2138  CA  GLY B1796      50.988  43.677  86.568  1.00  0.00           C  
ATOM   2139  C   GLY B1796      50.795  44.195  85.152  1.00  0.00           C  
ATOM   2140  O   GLY B1796      50.325  45.316  84.946  1.00  0.00           O  
ATOM   2141  N   ASP B1797      51.162  43.369  84.174  1.00  0.00           N  
ATOM   2142  CA  ASP B1797      51.026  43.715  82.763  1.00  0.00           C  
ATOM   2143  C   ASP B1797      50.564  42.493  81.958  1.00  0.00           C  
ATOM   2144  O   ASP B1797      50.320  41.426  82.530  1.00  0.00           O  
ATOM   2145  CB  ASP B1797      52.355  44.268  82.229  1.00  0.00           C  
ATOM   2146  CG  ASP B1797      53.502  43.264  82.313  1.00  0.00           C  
ATOM   2147  OD1 ASP B1797      54.672  43.703  82.374  1.00  0.00           O  
ATOM   2148  OD2 ASP B1797      53.247  42.042  82.298  1.00  0.00           O  
ATOM   2149  N   ASP B1798      50.438  42.640  80.639  1.00  0.00           N  
ATOM   2150  CA  ASP B1798      49.976  41.529  79.806  1.00  0.00           C  
ATOM   2151  C   ASP B1798      50.849  40.283  79.905  1.00  0.00           C  
ATOM   2152  O   ASP B1798      50.409  39.186  79.556  1.00  0.00           O  
ATOM   2153  CB  ASP B1798      49.858  41.964  78.344  1.00  0.00           C  
ATOM   2154  CG  ASP B1798      48.648  42.851  78.089  1.00  0.00           C  
ATOM   2155  OD1 ASP B1798      48.517  43.378  76.963  1.00  0.00           O  
ATOM   2156  OD2 ASP B1798      47.826  43.019  79.011  1.00  0.00           O  
ATOM   2157  N   ARG B1799      52.082  40.458  80.379  1.00  0.00           N  
ATOM   2158  CA  ARG B1799      53.024  39.350  80.552  1.00  0.00           C  
ATOM   2159  C   ARG B1799      52.787  38.620  81.877  1.00  0.00           C  
ATOM   2160  O   ARG B1799      53.238  37.490  82.064  1.00  0.00           O  
ATOM   2161  CB  ARG B1799      54.464  39.869  80.509  1.00  0.00           C  
ATOM   2162  CG  ARG B1799      55.184  39.701  79.170  1.00  0.00           C  
ATOM   2163  CD  ARG B1799      54.473  40.404  78.029  1.00  0.00           C  
ATOM   2164  NE  ARG B1799      55.258  40.370  76.794  1.00  0.00           N  
ATOM   2165  CZ  ARG B1799      55.689  39.259  76.195  1.00  0.00           C  
ATOM   2166  NH1 ARG B1799      55.417  38.063  76.712  1.00  0.00           N  
ATOM   2167  NH2 ARG B1799      56.394  39.344  75.071  1.00  0.00           N  
ATOM   2168  N   GLY B1800      52.077  39.276  82.793  1.00  0.00           N  
ATOM   2169  CA  GLY B1800      51.784  38.682  84.088  1.00  0.00           C  
ATOM   2170  C   GLY B1800      52.159  39.550  85.283  1.00  0.00           C  
ATOM   2171  O   GLY B1800      52.161  40.780  85.215  1.00  0.00           O  
ATOM   2172  N   LEU B1801      52.477  38.901  86.394  1.00  0.00           N  
ATOM   2173  CA  LEU B1801      52.863  39.606  87.605  1.00  0.00           C  
ATOM   2174  C   LEU B1801      54.157  40.396  87.452  1.00  0.00           C  
ATOM   2175  O   LEU B1801      54.957  40.165  86.550  1.00  0.00           O  
ATOM   2176  CB  LEU B1801      53.039  38.611  88.755  1.00  0.00           C  
ATOM   2177  CG  LEU B1801      51.859  37.706  89.109  1.00  0.00           C  
ATOM   2178  CD1 LEU B1801      52.252  36.766  90.235  1.00  0.00           C  
ATOM   2179  CD2 LEU B1801      50.668  38.559  89.512  1.00  0.00           C  
ATOM   2180  N   VAL B1802      54.334  41.347  88.352  1.00  0.00           N  
ATOM   2181  CA  VAL B1802      55.526  42.175  88.424  1.00  0.00           C  
ATOM   2182  C   VAL B1802      55.455  42.567  89.887  1.00  0.00           C  
ATOM   2183  O   VAL B1802      54.701  43.471  90.270  1.00  0.00           O  
ATOM   2184  CB  VAL B1802      55.443  43.441  87.559  1.00  0.00           C  
ATOM   2185  CG1 VAL B1802      56.797  44.141  87.567  1.00  0.00           C  
ATOM   2186  CG2 VAL B1802      55.027  43.083  86.138  1.00  0.00           C  
ATOM   2187  N   LEU B1803      56.212  41.846  90.706  1.00  0.00           N  
ATOM   2188  CA  LEU B1803      56.218  42.067  92.139  1.00  0.00           C  
ATOM   2189  C   LEU B1803      57.223  43.114  92.561  1.00  0.00           C  
ATOM   2190  O   LEU B1803      58.327  43.181  92.015  1.00  0.00           O  
ATOM   2191  CB  LEU B1803      56.531  40.751  92.854  1.00  0.00           C  
ATOM   2192  CG  LEU B1803      55.598  39.614  92.431  1.00  0.00           C  
ATOM   2193  CD1 LEU B1803      55.958  38.327  93.193  1.00  0.00           C  
ATOM   2194  CD2 LEU B1803      54.142  40.033  92.699  1.00  0.00           C  
ATOM   2195  N   PRO B1804      56.840  43.969  93.525  1.00  0.00           N  
ATOM   2196  CA  PRO B1804      57.743  45.014  94.020  1.00  0.00           C  
ATOM   2197  C   PRO B1804      58.883  44.330  94.784  1.00  0.00           C  
ATOM   2198  O   PRO B1804      58.649  43.452  95.610  1.00  0.00           O  
ATOM   2199  CB  PRO B1804      56.830  45.878  94.900  1.00  0.00           C  
ATOM   2200  CG  PRO B1804      55.746  44.934  95.312  1.00  0.00           C  
ATOM   2201  CD  PRO B1804      55.481  44.145  94.065  1.00  0.00           C  
ATOM   2202  N   PRO B1805      60.133  44.713  94.491  1.00  0.00           N  
ATOM   2203  CA  PRO B1805      61.342  44.158  95.111  1.00  0.00           C  
ATOM   2204  C   PRO B1805      61.295  43.899  96.615  1.00  0.00           C  
ATOM   2205  O   PRO B1805      61.653  42.817  97.073  1.00  0.00           O  
ATOM   2206  CB  PRO B1805      62.415  45.182  94.742  1.00  0.00           C  
ATOM   2207  CG  PRO B1805      61.959  45.671  93.412  1.00  0.00           C  
ATOM   2208  CD  PRO B1805      60.475  45.858  93.626  1.00  0.00           C  
ATOM   2209  N   ARG B1806      60.851  44.899  97.372  1.00  0.00           N  
ATOM   2210  CA  ARG B1806      60.787  44.822  98.829  1.00  0.00           C  
ATOM   2211  C   ARG B1806      59.685  43.948  99.446  1.00  0.00           C  
ATOM   2212  O   ARG B1806      59.549  43.895 100.670  1.00  0.00           O  
ATOM   2213  CB  ARG B1806      60.701  46.244  99.386  1.00  0.00           C  
ATOM   2214  CG  ARG B1806      61.838  47.102  98.879  1.00  0.00           C  
ATOM   2215  CD  ARG B1806      61.615  48.584  99.082  1.00  0.00           C  
ATOM   2216  NE  ARG B1806      62.642  49.347  98.374  1.00  0.00           N  
ATOM   2217  CZ  ARG B1806      62.719  50.675  98.355  1.00  0.00           C  
ATOM   2218  NH1 ARG B1806      63.695  51.272  97.677  1.00  0.00           N  
ATOM   2219  NH2 ARG B1806      61.823  51.408  99.009  1.00  0.00           N  
ATOM   2220  N   LEU B1807      58.915  43.261  98.608  1.00  0.00           N  
ATOM   2221  CA  LEU B1807      57.846  42.386  99.078  1.00  0.00           C  
ATOM   2222  C   LEU B1807      57.850  41.087  98.293  1.00  0.00           C  
ATOM   2223  O   LEU B1807      57.135  40.144  98.621  1.00  0.00           O  
ATOM   2224  CB  LEU B1807      56.481  43.061  98.904  1.00  0.00           C  
ATOM   2225  CG  LEU B1807      56.089  44.188  99.862  1.00  0.00           C  
ATOM   2226  CD1 LEU B1807      54.744  44.760  99.449  1.00  0.00           C  
ATOM   2227  CD2 LEU B1807      56.025  43.662 101.293  1.00  0.00           C  
ATOM   2228  N   ALA B1808      58.668  41.043  97.251  1.00  0.00           N  
ATOM   2229  CA  ALA B1808      58.736  39.879  96.385  1.00  0.00           C  
ATOM   2230  C   ALA B1808      59.454  38.694  97.016  1.00  0.00           C  
ATOM   2231  O   ALA B1808      60.567  38.840  97.528  1.00  0.00           O  
ATOM   2232  CB  ALA B1808      59.415  40.272  95.078  1.00  0.00           C  
ATOM   2233  N   PRO B1809      58.816  37.507  97.018  1.00  0.00           N  
ATOM   2234  CA  PRO B1809      59.491  36.345  97.608  1.00  0.00           C  
ATOM   2235  C   PRO B1809      60.839  36.104  96.934  1.00  0.00           C  
ATOM   2236  O   PRO B1809      61.849  35.880  97.607  1.00  0.00           O  
ATOM   2237  CB  PRO B1809      58.497  35.195  97.394  1.00  0.00           C  
ATOM   2238  CG  PRO B1809      57.464  35.742  96.429  1.00  0.00           C  
ATOM   2239  CD  PRO B1809      57.402  37.207  96.747  1.00  0.00           C  
ATOM   2240  N   ILE B1810      60.867  36.176  95.609  1.00  0.00           N  
ATOM   2241  CA  ILE B1810      62.121  35.987  94.888  1.00  0.00           C  
ATOM   2242  C   ILE B1810      62.571  37.264  94.188  1.00  0.00           C  
ATOM   2243  O   ILE B1810      62.030  37.640  93.149  1.00  0.00           O  
ATOM   2244  CB  ILE B1810      62.012  34.883  93.837  1.00  0.00           C  
ATOM   2245  CG1 ILE B1810      61.534  33.587  94.496  1.00  0.00           C  
ATOM   2246  CG2 ILE B1810      63.370  34.685  93.176  1.00  0.00           C  
ATOM   2247  CD1 ILE B1810      61.534  32.382  93.564  1.00  0.00           C  
ATOM   2248  N   GLN B1811      63.575  37.918  94.761  1.00  0.00           N  
ATOM   2249  CA  GLN B1811      64.098  39.159  94.205  1.00  0.00           C  
ATOM   2250  C   GLN B1811      64.951  38.934  92.970  1.00  0.00           C  
ATOM   2251  O   GLN B1811      65.023  39.801  92.095  1.00  0.00           O  
ATOM   2252  CB  GLN B1811      64.935  39.898  95.249  1.00  0.00           C  
ATOM   2253  CG  GLN B1811      64.141  40.425  96.430  1.00  0.00           C  
ATOM   2254  CD  GLN B1811      64.999  41.217  97.397  1.00  0.00           C  
ATOM   2255  OE1 GLN B1811      65.960  40.698  97.964  1.00  0.00           O  
ATOM   2256  NE2 GLN B1811      64.651  42.482  97.593  1.00  0.00           N  
ATOM   2257  N   VAL B1812      65.603  37.776  92.908  1.00  0.00           N  
ATOM   2258  CA  VAL B1812      66.473  37.444  91.786  1.00  0.00           C  
ATOM   2259  C   VAL B1812      66.525  35.942  91.565  1.00  0.00           C  
ATOM   2260  O   VAL B1812      66.996  35.207  92.426  1.00  0.00           O  
ATOM   2261  CB  VAL B1812      67.936  37.903  92.032  1.00  0.00           C  
ATOM   2262  CG1 VAL B1812      68.771  37.580  90.815  1.00  0.00           C  
ATOM   2263  CG2 VAL B1812      67.999  39.399  92.345  1.00  0.00           C  
ATOM   2264  N   VAL B1813      66.037  35.479  90.422  1.00  0.00           N  
ATOM   2265  CA  VAL B1813      66.096  34.057  90.128  1.00  0.00           C  
ATOM   2266  C   VAL B1813      67.328  33.865  89.244  1.00  0.00           C  
ATOM   2267  O   VAL B1813      67.654  34.735  88.429  1.00  0.00           O  
ATOM   2268  CB  VAL B1813      64.829  33.566  89.384  1.00  0.00           C  
ATOM   2269  CG1 VAL B1813      64.684  34.292  88.055  1.00  0.00           C  
ATOM   2270  CG2 VAL B1813      64.908  32.066  89.159  1.00  0.00           C  
ATOM   2271  N   ILE B1814      68.035  32.753  89.436  1.00  0.00           N  
ATOM   2272  CA  ILE B1814      69.222  32.458  88.636  1.00  0.00           C  
ATOM   2273  C   ILE B1814      68.933  31.208  87.837  1.00  0.00           C  
ATOM   2274  O   ILE B1814      68.677  30.149  88.408  1.00  0.00           O  
ATOM   2275  CB  ILE B1814      70.482  32.172  89.492  1.00  0.00           C  
ATOM   2276  CG1 ILE B1814      70.865  33.399  90.329  1.00  0.00           C  
ATOM   2277  CG2 ILE B1814      71.638  31.796  88.580  1.00  0.00           C  
ATOM   2278  CD1 ILE B1814      72.102  33.191  91.194  1.00  0.00           C  
ATOM   2279  N   VAL B1815      68.949  31.341  86.517  1.00  0.00           N  
ATOM   2280  CA  VAL B1815      68.716  30.207  85.641  1.00  0.00           C  
ATOM   2281  C   VAL B1815      70.032  29.927  84.939  1.00  0.00           C  
ATOM   2282  O   VAL B1815      70.493  30.727  84.120  1.00  0.00           O  
ATOM   2283  CB  VAL B1815      67.647  30.502  84.576  1.00  0.00           C  
ATOM   2284  CG1 VAL B1815      67.470  29.289  83.681  1.00  0.00           C  
ATOM   2285  CG2 VAL B1815      66.334  30.860  85.239  1.00  0.00           C  
ATOM   2286  N   PRO B1816      70.670  28.798  85.270  1.00  0.00           N  
ATOM   2287  CA  PRO B1816      71.943  28.443  84.647  1.00  0.00           C  
ATOM   2288  C   PRO B1816      71.718  27.827  83.271  1.00  0.00           C  
ATOM   2289  O   PRO B1816      70.771  27.055  83.075  1.00  0.00           O  
ATOM   2290  CB  PRO B1816      72.537  27.456  85.644  1.00  0.00           C  
ATOM   2291  CG  PRO B1816      71.320  26.724  86.119  1.00  0.00           C  
ATOM   2292  CD  PRO B1816      70.325  27.847  86.343  1.00  0.00           C  
ATOM   2293  N   ILE B1817      72.579  28.189  82.324  1.00  0.00           N  
ATOM   2294  CA  ILE B1817      72.501  27.662  80.963  1.00  0.00           C  
ATOM   2295  C   ILE B1817      73.773  26.861  80.729  1.00  0.00           C  
ATOM   2296  O   ILE B1817      74.869  27.409  80.843  1.00  0.00           O  
ATOM   2297  CB  ILE B1817      72.429  28.791  79.905  1.00  0.00           C  
ATOM   2298  CG1 ILE B1817      71.141  29.606  80.073  1.00  0.00           C  
ATOM   2299  CG2 ILE B1817      72.487  28.197  78.507  1.00  0.00           C  
ATOM   2300  CD1 ILE B1817      71.175  30.594  81.223  1.00  0.00           C  
ATOM   2301  N   TYR B1818      73.636  25.578  80.396  1.00  0.00           N  
ATOM   2302  CA  TYR B1818      74.818  24.744  80.191  1.00  0.00           C  
ATOM   2303  C   TYR B1818      74.572  23.392  79.520  1.00  0.00           C  
ATOM   2304  O   TYR B1818      73.426  22.955  79.349  1.00  0.00           O  
ATOM   2305  CB  TYR B1818      75.497  24.497  81.543  1.00  0.00           C  
ATOM   2306  CG  TYR B1818      74.588  23.809  82.538  1.00  0.00           C  
ATOM   2307  CD1 TYR B1818      73.994  22.579  82.235  1.00  0.00           C  
ATOM   2308  CD2 TYR B1818      74.295  24.392  83.765  1.00  0.00           C  
ATOM   2309  CE1 TYR B1818      73.131  21.948  83.125  1.00  0.00           C  
ATOM   2310  CE2 TYR B1818      73.430  23.767  84.667  1.00  0.00           C  
ATOM   2311  CZ  TYR B1818      72.853  22.544  84.341  1.00  0.00           C  
ATOM   2312  OH  TYR B1818      72.018  21.914  85.239  1.00  0.00           O  
ATOM   2313  N   LYS B1819      75.687  22.743  79.169  1.00  0.00           N  
ATOM   2314  CA  LYS B1819      75.727  21.413  78.556  1.00  0.00           C  
ATOM   2315  C   LYS B1819      76.573  20.559  79.509  1.00  0.00           C  
ATOM   2316  O   LYS B1819      77.283  21.094  80.361  1.00  0.00           O  
ATOM   2317  CB  LYS B1819      76.395  21.469  77.177  1.00  0.00           C  
ATOM   2318  CG  LYS B1819      75.756  22.467  76.229  1.00  0.00           C  
ATOM   2319  CD  LYS B1819      76.463  22.518  74.886  1.00  0.00           C  
ATOM   2320  CE  LYS B1819      75.785  23.519  73.959  1.00  0.00           C  
ATOM   2321  NZ  LYS B1819      76.391  23.536  72.597  1.00  0.00           N  
ATOM   2322  N   ASP B1820      76.503  19.242  79.367  1.00  0.00           N  
ATOM   2323  CA  ASP B1820      77.252  18.352  80.249  1.00  0.00           C  
ATOM   2324  C   ASP B1820      78.660  18.857  80.549  1.00  0.00           C  
ATOM   2325  O   ASP B1820      79.093  18.908  81.701  1.00  0.00           O  
ATOM   2326  CB  ASP B1820      77.335  16.949  79.640  1.00  0.00           C  
ATOM   2327  CG  ASP B1820      75.968  16.364  79.334  1.00  0.00           C  
ATOM   2328  OD1 ASP B1820      75.341  16.792  78.338  1.00  0.00           O  
ATOM   2329  OD2 ASP B1820      75.519  15.482  80.097  1.00  0.00           O  
ATOM   2330  N   GLU B1821      79.362  19.244  79.496  1.00  0.00           N  
ATOM   2331  CA  GLU B1821      80.734  19.724  79.602  1.00  0.00           C  
ATOM   2332  C   GLU B1821      80.960  20.946  80.504  1.00  0.00           C  
ATOM   2333  O   GLU B1821      81.990  21.036  81.169  1.00  0.00           O  
ATOM   2334  CB  GLU B1821      81.261  20.013  78.199  1.00  0.00           C  
ATOM   2335  CG  GLU B1821      80.404  21.001  77.442  1.00  0.00           C  
ATOM   2336  CD  GLU B1821      80.840  21.210  76.002  1.00  0.00           C  
ATOM   2337  OE1 GLU B1821      80.975  20.210  75.268  1.00  0.00           O  
ATOM   2338  OE2 GLU B1821      81.046  22.380  75.608  1.00  0.00           O  
ATOM   2339  N   SER B1827      80.014  21.883  80.530  1.00  0.00           N  
ATOM   2340  CA  SER B1827      80.160  23.084  81.361  1.00  0.00           C  
ATOM   2341  C   SER B1827      79.225  23.120  82.581  1.00  0.00           C  
ATOM   2342  O   SER B1827      79.192  24.101  83.326  1.00  0.00           O  
ATOM   2343  CB  SER B1827      79.965  24.342  80.493  1.00  0.00           C  
ATOM   2344  OG  SER B1827      78.825  24.206  79.659  1.00  0.00           O  
ATOM   2345  N   ARG B1828      78.477  22.040  82.785  1.00  0.00           N  
ATOM   2346  CA  ARG B1828      77.541  21.932  83.905  1.00  0.00           C  
ATOM   2347  C   ARG B1828      78.226  22.248  85.229  1.00  0.00           C  
ATOM   2348  O   ARG B1828      77.750  23.075  86.014  1.00  0.00           O  
ATOM   2349  CB  ARG B1828      76.970  20.516  83.961  1.00  0.00           C  
ATOM   2350  CG  ARG B1828      76.041  20.255  85.130  1.00  0.00           C  
ATOM   2351  CD  ARG B1828      75.286  18.962  84.912  1.00  0.00           C  
ATOM   2352  NE  ARG B1828      74.394  18.625  86.015  1.00  0.00           N  
ATOM   2353  CZ  ARG B1828      73.580  17.574  86.008  1.00  0.00           C  
ATOM   2354  NH1 ARG B1828      73.550  16.767  84.955  1.00  0.00           N  
ATOM   2355  NH2 ARG B1828      72.797  17.328  87.049  1.00  0.00           N  
ATOM   2356  N   GLU B1829      79.350  21.580  85.464  1.00  0.00           N  
ATOM   2357  CA  GLU B1829      80.122  21.766  86.684  1.00  0.00           C  
ATOM   2358  C   GLU B1829      80.585  23.214  86.887  1.00  0.00           C  
ATOM   2359  O   GLU B1829      80.268  23.832  87.898  1.00  0.00           O  
ATOM   2360  CB  GLU B1829      81.351  20.850  86.666  1.00  0.00           C  
ATOM   2361  CG  GLU B1829      81.104  19.455  86.114  1.00  0.00           C  
ATOM   2362  CD  GLU B1829      80.073  18.673  86.908  1.00  0.00           C  
ATOM   2363  OE1 GLU B1829      80.392  18.245  88.036  1.00  0.00           O  
ATOM   2364  OE2 GLU B1829      78.939  18.506  86.408  1.00  0.00           O  
ATOM   2365  N   ARG B1830      81.343  23.731  85.924  1.00  0.00           N  
ATOM   2366  CA  ARG B1830      81.897  25.083  85.984  1.00  0.00           C  
ATOM   2367  C   ARG B1830      80.863  26.203  86.142  1.00  0.00           C  
ATOM   2368  O   ARG B1830      81.152  27.253  86.723  1.00  0.00           O  
ATOM   2369  CB  ARG B1830      82.749  25.330  84.733  1.00  0.00           C  
ATOM   2370  CG  ARG B1830      84.025  26.114  84.975  1.00  0.00           C  
ATOM   2371  CD  ARG B1830      85.014  25.850  83.857  1.00  0.00           C  
ATOM   2372  NE  ARG B1830      86.398  25.957  84.299  1.00  0.00           N  
ATOM   2373  CZ  ARG B1830      87.393  25.264  83.754  1.00  0.00           C  
ATOM   2374  NH1 ARG B1830      87.139  24.424  82.756  1.00  0.00           N  
ATOM   2375  NH2 ARG B1830      88.636  25.401  84.200  1.00  0.00           N  
ATOM   2376  N   VAL B1831      79.662  25.977  85.617  1.00  0.00           N  
ATOM   2377  CA  VAL B1831      78.585  26.965  85.697  1.00  0.00           C  
ATOM   2378  C   VAL B1831      77.842  26.861  87.036  1.00  0.00           C  
ATOM   2379  O   VAL B1831      77.706  27.856  87.755  1.00  0.00           O  
ATOM   2380  CB  VAL B1831      77.603  26.790  84.529  1.00  0.00           C  
ATOM   2381  CG1 VAL B1831      76.454  27.792  84.633  1.00  0.00           C  
ATOM   2382  CG2 VAL B1831      78.349  26.960  83.209  1.00  0.00           C  
ATOM   2383  N   LEU B1832      77.360  25.666  87.369  1.00  0.00           N  
ATOM   2384  CA  LEU B1832      76.659  25.464  88.632  1.00  0.00           C  
ATOM   2385  C   LEU B1832      77.543  25.952  89.765  1.00  0.00           C  
ATOM   2386  O   LEU B1832      77.055  26.465  90.774  1.00  0.00           O  
ATOM   2387  CB  LEU B1832      76.331  23.982  88.834  1.00  0.00           C  
ATOM   2388  CG  LEU B1832      75.313  23.426  87.845  1.00  0.00           C  
ATOM   2389  CD1 LEU B1832      74.992  21.963  88.142  1.00  0.00           C  
ATOM   2390  CD2 LEU B1832      74.049  24.262  87.930  1.00  0.00           C  
ATOM   2391  N   GLU B1833      78.849  25.786  89.587  1.00  0.00           N  
ATOM   2392  CA  GLU B1833      79.822  26.209  90.583  1.00  0.00           C  
ATOM   2393  C   GLU B1833      79.864  27.727  90.619  1.00  0.00           C  
ATOM   2394  O   GLU B1833      80.009  28.323  91.688  1.00  0.00           O  
ATOM   2395  CB  GLU B1833      81.205  25.665  90.223  1.00  0.00           C  
ATOM   2396  CG  GLU B1833      82.281  25.899  91.272  1.00  0.00           C  
ATOM   2397  CD  GLU B1833      83.654  25.475  90.781  1.00  0.00           C  
ATOM   2398  OE1 GLU B1833      84.365  26.320  90.191  1.00  0.00           O  
ATOM   2399  OE2 GLU B1833      84.010  24.288  90.965  1.00  0.00           O  
ATOM   2400  N   ALA B1834      79.743  28.342  89.442  1.00  0.00           N  
ATOM   2401  CA  ALA B1834      79.771  29.798  89.310  1.00  0.00           C  
ATOM   2402  C   ALA B1834      78.415  30.377  89.680  1.00  0.00           C  
ATOM   2403  O   ALA B1834      78.320  31.507  90.167  1.00  0.00           O  
ATOM   2404  CB  ALA B1834      80.134  30.187  87.883  1.00  0.00           C  
ATOM   2405  N   ALA B1835      77.375  29.578  89.453  1.00  0.00           N  
ATOM   2406  CA  ALA B1835      75.998  29.958  89.749  1.00  0.00           C  
ATOM   2407  C   ALA B1835      75.767  29.957  91.256  1.00  0.00           C  
ATOM   2408  O   ALA B1835      75.348  30.961  91.841  1.00  0.00           O  
ATOM   2409  CB  ALA B1835      75.036  28.978  89.070  1.00  0.00           C  
ATOM   2410  N   GLN B1836      76.052  28.813  91.873  1.00  0.00           N  
ATOM   2411  CA  GLN B1836      75.890  28.645  93.310  1.00  0.00           C  
ATOM   2412  C   GLN B1836      76.719  29.693  94.032  1.00  0.00           C  
ATOM   2413  O   GLN B1836      76.294  30.245  95.052  1.00  0.00           O  
ATOM   2414  CB  GLN B1836      76.309  27.232  93.714  1.00  0.00           C  
ATOM   2415  CG  GLN B1836      75.285  26.179  93.306  1.00  0.00           C  
ATOM   2416  CD  GLN B1836      75.832  24.764  93.347  1.00  0.00           C  
ATOM   2417  OE1 GLN B1836      75.080  23.792  93.228  1.00  0.00           O  
ATOM   2418  NE2 GLN B1836      77.147  24.640  93.505  1.00  0.00           N  
ATOM   2419  N   GLY B1837      77.895  29.978  93.482  1.00  0.00           N  
ATOM   2420  CA  GLY B1837      78.770  30.976  94.071  1.00  0.00           C  
ATOM   2421  C   GLY B1837      78.099  32.335  94.039  1.00  0.00           C  
ATOM   2422  O   GLY B1837      78.248  33.149  94.954  1.00  0.00           O  
ATOM   2423  N   LEU B1838      77.362  32.587  92.963  1.00  0.00           N  
ATOM   2424  CA  LEU B1838      76.644  33.843  92.828  1.00  0.00           C  
ATOM   2425  C   LEU B1838      75.531  33.809  93.871  1.00  0.00           C  
ATOM   2426  O   LEU B1838      75.357  34.752  94.648  1.00  0.00           O  
ATOM   2427  CB  LEU B1838      76.053  33.963  91.423  1.00  0.00           C  
ATOM   2428  CG  LEU B1838      75.193  35.192  91.131  1.00  0.00           C  
ATOM   2429  CD1 LEU B1838      75.951  36.483  91.490  1.00  0.00           C  
ATOM   2430  CD2 LEU B1838      74.798  35.161  89.659  1.00  0.00           C  
ATOM   2431  N   ARG B1839      74.788  32.705  93.892  1.00  0.00           N  
ATOM   2432  CA  ARG B1839      73.710  32.551  94.852  1.00  0.00           C  
ATOM   2433  C   ARG B1839      74.211  33.015  96.225  1.00  0.00           C  
ATOM   2434  O   ARG B1839      73.649  33.937  96.837  1.00  0.00           O  
ATOM   2435  CB  ARG B1839      73.273  31.080  94.928  1.00  0.00           C  
ATOM   2436  CG  ARG B1839      72.004  30.876  95.740  1.00  0.00           C  
ATOM   2437  CD  ARG B1839      72.120  29.773  96.796  1.00  0.00           C  
ATOM   2438  NE  ARG B1839      72.126  28.419  96.239  1.00  0.00           N  
ATOM   2439  CZ  ARG B1839      73.204  27.639  96.177  1.00  0.00           C  
ATOM   2440  NH1 ARG B1839      74.371  28.077  96.639  1.00  0.00           N  
ATOM   2441  NH2 ARG B1839      73.117  26.419  95.656  1.00  0.00           N  
ATOM   2442  N   GLN B1840      75.289  32.381  96.683  1.00  0.00           N  
ATOM   2443  CA  GLN B1840      75.876  32.689  97.975  1.00  0.00           C  
ATOM   2444  C   GLN B1840      76.313  34.142  98.111  1.00  0.00           C  
ATOM   2445  O   GLN B1840      76.142  34.753  99.172  1.00  0.00           O  
ATOM   2446  CB  GLN B1840      77.052  31.751  98.249  1.00  0.00           C  
ATOM   2447  CG  GLN B1840      76.637  30.281  98.324  1.00  0.00           C  
ATOM   2448  CD  GLN B1840      75.595  30.015  99.405  1.00  0.00           C  
ATOM   2449  OE1 GLN B1840      74.887  29.002  99.369  1.00  0.00           O  
ATOM   2450  NE2 GLN B1840      75.506  30.921 100.379  1.00  0.00           N  
ATOM   2451  N   ALA B1841      76.866  34.703  97.042  1.00  0.00           N  
ATOM   2452  CA  ALA B1841      77.315  36.094  97.075  1.00  0.00           C  
ATOM   2453  C   ALA B1841      76.123  37.043  97.231  1.00  0.00           C  
ATOM   2454  O   ALA B1841      76.201  38.066  97.930  1.00  0.00           O  
ATOM   2455  CB  ALA B1841      78.084  36.423  95.801  1.00  0.00           C  
ATOM   2456  N   LEU B1842      75.023  36.694  96.565  1.00  0.00           N  
ATOM   2457  CA  LEU B1842      73.802  37.488  96.615  1.00  0.00           C  
ATOM   2458  C   LEU B1842      73.178  37.369  97.996  1.00  0.00           C  
ATOM   2459  O   LEU B1842      72.779  38.372  98.591  1.00  0.00           O  
ATOM   2460  CB  LEU B1842      72.819  37.015  95.536  1.00  0.00           C  
ATOM   2461  CG  LEU B1842      73.250  37.354  94.103  1.00  0.00           C  
ATOM   2462  CD1 LEU B1842      72.215  36.844  93.104  1.00  0.00           C  
ATOM   2463  CD2 LEU B1842      73.436  38.866  93.983  1.00  0.00           C  
ATOM   2464  N   LEU B1843      73.090  36.139  98.498  1.00  0.00           N  
ATOM   2465  CA  LEU B1843      72.547  35.917  99.832  1.00  0.00           C  
ATOM   2466  C   LEU B1843      73.318  36.806 100.796  1.00  0.00           C  
ATOM   2467  O   LEU B1843      72.729  37.561 101.573  1.00  0.00           O  
ATOM   2468  CB  LEU B1843      72.716  34.457 100.244  1.00  0.00           C  
ATOM   2469  CG  LEU B1843      71.799  33.509  99.481  1.00  0.00           C  
ATOM   2470  CD1 LEU B1843      72.047  32.058  99.900  1.00  0.00           C  
ATOM   2471  CD2 LEU B1843      70.346  33.928  99.749  1.00  0.00           C  
ATOM   2472  N   ALA B1844      74.643  36.713 100.725  1.00  0.00           N  
ATOM   2473  CA  ALA B1844      75.518  37.505 101.576  1.00  0.00           C  
ATOM   2474  C   ALA B1844      75.142  38.983 101.528  1.00  0.00           C  
ATOM   2475  O   ALA B1844      75.411  39.728 102.474  1.00  0.00           O  
ATOM   2476  CB  ALA B1844      76.969  37.316 101.146  1.00  0.00           C  
ATOM   2477  N   GLN B1845      74.529  39.402 100.422  1.00  0.00           N  
ATOM   2478  CA  GLN B1845      74.109  40.795 100.259  1.00  0.00           C  
ATOM   2479  C   GLN B1845      72.766  41.029 100.920  1.00  0.00           C  
ATOM   2480  O   GLN B1845      72.281  42.158 100.981  1.00  0.00           O  
ATOM   2481  CB  GLN B1845      74.001  41.165  98.779  1.00  0.00           C  
ATOM   2482  CG  GLN B1845      75.335  41.264  98.075  1.00  0.00           C  
ATOM   2483  CD  GLN B1845      76.295  42.198  98.789  1.00  0.00           C  
ATOM   2484  OE1 GLN B1845      75.987  43.370  99.030  1.00  0.00           O  
ATOM   2485  NE2 GLN B1845      77.471  41.683  99.126  1.00  0.00           N  
ATOM   2486  N   GLY B1847      72.168  39.949 101.407  1.00  0.00           N  
ATOM   2487  CA  GLY B1847      70.879  40.049 102.065  1.00  0.00           C  
ATOM   2488  C   GLY B1847      69.737  40.026 101.070  1.00  0.00           C  
ATOM   2489  O   GLY B1847      68.592  40.335 101.423  1.00  0.00           O  
ATOM   2490  N   LEU B1848      70.050  39.659  99.827  1.00  0.00           N  
ATOM   2491  CA  LEU B1848      69.047  39.599  98.770  1.00  0.00           C  
ATOM   2492  C   LEU B1848      68.344  38.249  98.796  1.00  0.00           C  
ATOM   2493  O   LEU B1848      68.930  37.244  99.187  1.00  0.00           O  
ATOM   2494  CB  LEU B1848      69.701  39.840  97.403  1.00  0.00           C  
ATOM   2495  CG  LEU B1848      70.478  41.162  97.277  1.00  0.00           C  
ATOM   2496  CD1 LEU B1848      71.037  41.315  95.867  1.00  0.00           C  
ATOM   2497  CD2 LEU B1848      69.564  42.333  97.612  1.00  0.00           C  
ATOM   2498  N   ARG B1849      67.078  38.236  98.397  1.00  0.00           N  
ATOM   2499  CA  ARG B1849      66.302  37.005  98.380  1.00  0.00           C  
ATOM   2500  C   ARG B1849      66.420  36.366  96.999  1.00  0.00           C  
ATOM   2501  O   ARG B1849      65.576  36.577  96.129  1.00  0.00           O  
ATOM   2502  CB  ARG B1849      64.829  37.296  98.714  1.00  0.00           C  
ATOM   2503  CG  ARG B1849      64.600  37.913 100.098  1.00  0.00           C  
ATOM   2504  CD  ARG B1849      63.113  38.007 100.436  1.00  0.00           C  
ATOM   2505  NE  ARG B1849      62.392  38.942  99.577  1.00  0.00           N  
ATOM   2506  CZ  ARG B1849      62.486  40.270  99.648  1.00  0.00           C  
ATOM   2507  NH1 ARG B1849      63.276  40.854 100.543  1.00  0.00           N  
ATOM   2508  NH2 ARG B1849      61.773  41.021  98.821  1.00  0.00           N  
ATOM   2509  N   VAL B1850      67.476  35.578  96.819  1.00  0.00           N  
ATOM   2510  CA  VAL B1850      67.757  34.915  95.550  1.00  0.00           C  
ATOM   2511  C   VAL B1850      67.288  33.466  95.483  1.00  0.00           C  
ATOM   2512  O   VAL B1850      67.274  32.771  96.490  1.00  0.00           O  
ATOM   2513  CB  VAL B1850      69.284  34.954  95.251  1.00  0.00           C  
ATOM   2514  CG1 VAL B1850      70.049  34.305  96.399  1.00  0.00           C  
ATOM   2515  CG2 VAL B1850      69.588  34.242  93.935  1.00  0.00           C  
ATOM   2516  N   HIS B1851      66.906  33.017  94.289  1.00  0.00           N  
ATOM   2517  CA  HIS B1851      66.469  31.637  94.084  1.00  0.00           C  
ATOM   2518  C   HIS B1851      67.145  31.027  92.860  1.00  0.00           C  
ATOM   2519  O   HIS B1851      66.963  31.501  91.737  1.00  0.00           O  
ATOM   2520  CB  HIS B1851      64.958  31.551  93.894  1.00  0.00           C  
ATOM   2521  CG  HIS B1851      64.495  30.211  93.412  1.00  0.00           C  
ATOM   2522  ND1 HIS B1851      64.646  29.061  94.154  1.00  0.00           N  
ATOM   2523  CD2 HIS B1851      63.913  29.833  92.250  1.00  0.00           C  
ATOM   2524  CE1 HIS B1851      64.176  28.032  93.472  1.00  0.00           C  
ATOM   2525  NE2 HIS B1851      63.725  28.473  92.312  1.00  0.00           N  
ATOM   2526  N   LEU B1852      67.917  29.968  93.079  1.00  0.00           N  
ATOM   2527  CA  LEU B1852      68.614  29.293  91.995  1.00  0.00           C  
ATOM   2528  C   LEU B1852      67.765  28.177  91.405  1.00  0.00           C  
ATOM   2529  O   LEU B1852      67.683  27.091  91.971  1.00  0.00           O  
ATOM   2530  CB  LEU B1852      69.939  28.713  92.499  1.00  0.00           C  
ATOM   2531  CG  LEU B1852      70.715  27.794  91.553  1.00  0.00           C  
ATOM   2532  CD1 LEU B1852      70.915  28.478  90.207  1.00  0.00           C  
ATOM   2533  CD2 LEU B1852      72.055  27.440  92.180  1.00  0.00           C  
ATOM   2534  N   ASP B1853      67.132  28.451  90.270  1.00  0.00           N  
ATOM   2535  CA  ASP B1853      66.311  27.451  89.599  1.00  0.00           C  
ATOM   2536  C   ASP B1853      67.269  26.437  88.982  1.00  0.00           C  
ATOM   2537  O   ASP B1853      67.631  26.536  87.807  1.00  0.00           O  
ATOM   2538  CB  ASP B1853      65.468  28.092  88.496  1.00  0.00           C  
ATOM   2539  CG  ASP B1853      64.466  27.128  87.895  1.00  0.00           C  
ATOM   2540  OD1 ASP B1853      64.755  25.915  87.862  1.00  0.00           O  
ATOM   2541  OD2 ASP B1853      63.394  27.583  87.444  1.00  0.00           O  
ATOM   2542  N   ASP B1854      67.677  25.465  89.786  1.00  0.00           N  
ATOM   2543  CA  ASP B1854      68.612  24.437  89.349  1.00  0.00           C  
ATOM   2544  C   ASP B1854      67.895  23.238  88.742  1.00  0.00           C  
ATOM   2545  O   ASP B1854      68.510  22.210  88.486  1.00  0.00           O  
ATOM   2546  CB  ASP B1854      69.444  23.985  90.551  1.00  0.00           C  
ATOM   2547  CG  ASP B1854      70.858  23.593  90.173  1.00  0.00           C  
ATOM   2548  OD1 ASP B1854      71.055  22.495  89.603  1.00  0.00           O  
ATOM   2549  OD2 ASP B1854      71.775  24.400  90.444  1.00  0.00           O  
ATOM   2550  N   ARG B1855      66.597  23.374  88.504  1.00  0.00           N  
ATOM   2551  CA  ARG B1855      65.806  22.286  87.951  1.00  0.00           C  
ATOM   2552  C   ARG B1855      66.342  21.758  86.625  1.00  0.00           C  
ATOM   2553  O   ARG B1855      66.402  22.482  85.631  1.00  0.00           O  
ATOM   2554  CB  ARG B1855      64.351  22.735  87.803  1.00  0.00           C  
ATOM   2555  CG  ARG B1855      63.694  23.118  89.130  1.00  0.00           C  
ATOM   2556  CD  ARG B1855      62.277  23.596  88.925  1.00  0.00           C  
ATOM   2557  NE  ARG B1855      62.223  24.723  88.001  1.00  0.00           N  
ATOM   2558  CZ  ARG B1855      61.106  25.177  87.442  1.00  0.00           C  
ATOM   2559  NH1 ARG B1855      59.938  24.601  87.715  1.00  0.00           N  
ATOM   2560  NH2 ARG B1855      61.159  26.194  86.592  1.00  0.00           N  
ATOM   2561  N   ASP B1857      66.729  20.483  86.635  1.00  0.00           N  
ATOM   2562  CA  ASP B1857      67.276  19.808  85.460  1.00  0.00           C  
ATOM   2563  C   ASP B1857      66.198  19.051  84.683  1.00  0.00           C  
ATOM   2564  O   ASP B1857      66.371  17.874  84.362  1.00  0.00           O  
ATOM   2565  CB  ASP B1857      68.378  18.805  85.859  1.00  0.00           C  
ATOM   2566  CG  ASP B1857      69.492  19.432  86.692  1.00  0.00           C  
ATOM   2567  OD1 ASP B1857      69.356  19.481  87.936  1.00  0.00           O  
ATOM   2568  OD2 ASP B1857      70.504  19.874  86.103  1.00  0.00           O  
ATOM   2569  N   GLN B1858      65.085  19.717  84.385  1.00  0.00           N  
ATOM   2570  CA  GLN B1858      64.000  19.080  83.638  1.00  0.00           C  
ATOM   2571  C   GLN B1858      63.092  20.068  82.910  1.00  0.00           C  
ATOM   2572  O   GLN B1858      61.981  19.721  82.512  1.00  0.00           O  
ATOM   2573  CB  GLN B1858      63.149  18.203  84.564  1.00  0.00           C  
ATOM   2574  CG  GLN B1858      62.646  18.913  85.803  1.00  0.00           C  
ATOM   2575  CD  GLN B1858      63.668  18.915  86.921  1.00  0.00           C  
ATOM   2576  OE1 GLN B1858      63.743  19.859  87.702  1.00  0.00           O  
ATOM   2577  NE2 GLN B1858      64.450  17.843  87.014  1.00  0.00           N  
ATOM   2578  N   HIS B1859      63.571  21.295  82.735  1.00  0.00           N  
ATOM   2579  CA  HIS B1859      62.806  22.327  82.048  1.00  0.00           C  
ATOM   2580  C   HIS B1859      63.716  23.212  81.206  1.00  0.00           C  
ATOM   2581  O   HIS B1859      64.804  23.594  81.640  1.00  0.00           O  
ATOM   2582  CB  HIS B1859      62.055  23.200  83.060  1.00  0.00           C  
ATOM   2583  CG  HIS B1859      60.788  22.590  83.580  1.00  0.00           C  
ATOM   2584  ND1 HIS B1859      59.764  22.180  82.752  1.00  0.00           N  
ATOM   2585  CD2 HIS B1859      60.356  22.378  84.846  1.00  0.00           C  
ATOM   2586  CE1 HIS B1859      58.754  21.745  83.486  1.00  0.00           C  
ATOM   2587  NE2 HIS B1859      59.087  21.855  84.760  1.00  0.00           N  
ATOM   2588  N   THR B1860      63.270  23.530  79.997  1.00  0.00           N  
ATOM   2589  CA  THR B1860      64.042  24.386  79.110  1.00  0.00           C  
ATOM   2590  C   THR B1860      64.212  25.755  79.757  1.00  0.00           C  
ATOM   2591  O   THR B1860      63.297  26.251  80.412  1.00  0.00           O  
ATOM   2592  CB  THR B1860      63.328  24.568  77.750  1.00  0.00           C  
ATOM   2593  OG1 THR B1860      63.849  25.726  77.085  1.00  0.00           O  
ATOM   2594  CG2 THR B1860      61.829  24.729  77.947  1.00  0.00           C  
ATOM   2595  N   PRO B1861      65.392  26.379  79.592  1.00  0.00           N  
ATOM   2596  CA  PRO B1861      65.640  27.703  80.176  1.00  0.00           C  
ATOM   2597  C   PRO B1861      64.545  28.700  79.793  1.00  0.00           C  
ATOM   2598  O   PRO B1861      64.337  29.704  80.477  1.00  0.00           O  
ATOM   2599  CB  PRO B1861      67.000  28.083  79.596  1.00  0.00           C  
ATOM   2600  CG  PRO B1861      67.690  26.764  79.512  1.00  0.00           C  
ATOM   2601  CD  PRO B1861      66.607  25.860  78.939  1.00  0.00           C  
ATOM   2602  N   GLY B1862      63.859  28.412  78.690  1.00  0.00           N  
ATOM   2603  CA  GLY B1862      62.784  29.272  78.235  1.00  0.00           C  
ATOM   2604  C   GLY B1862      61.598  29.108  79.162  1.00  0.00           C  
ATOM   2605  O   GLY B1862      61.028  30.087  79.644  1.00  0.00           O  
ATOM   2606  N   TYR B1863      61.225  27.857  79.409  1.00  0.00           N  
ATOM   2607  CA  TYR B1863      60.119  27.548  80.305  1.00  0.00           C  
ATOM   2608  C   TYR B1863      60.364  28.291  81.614  1.00  0.00           C  
ATOM   2609  O   TYR B1863      59.504  29.027  82.103  1.00  0.00           O  
ATOM   2610  CB  TYR B1863      60.075  26.043  80.565  1.00  0.00           C  
ATOM   2611  CG  TYR B1863      59.115  25.620  81.652  1.00  0.00           C  
ATOM   2612  CD1 TYR B1863      57.823  25.194  81.347  1.00  0.00           C  
ATOM   2613  CD2 TYR B1863      59.510  25.618  82.988  1.00  0.00           C  
ATOM   2614  CE1 TYR B1863      56.951  24.768  82.344  1.00  0.00           C  
ATOM   2615  CE2 TYR B1863      58.648  25.198  83.993  1.00  0.00           C  
ATOM   2616  CZ  TYR B1863      57.371  24.772  83.665  1.00  0.00           C  
ATOM   2617  OH  TYR B1863      56.529  24.341  84.664  1.00  0.00           O  
ATOM   2618  N   LYS B1864      61.549  28.084  82.174  1.00  0.00           N  
ATOM   2619  CA  LYS B1864      61.925  28.734  83.412  1.00  0.00           C  
ATOM   2620  C   LYS B1864      61.736  30.232  83.247  1.00  0.00           C  
ATOM   2621  O   LYS B1864      60.957  30.848  83.986  1.00  0.00           O  
ATOM   2622  CB  LYS B1864      63.386  28.429  83.756  1.00  0.00           C  
ATOM   2623  CG  LYS B1864      63.665  26.963  84.031  1.00  0.00           C  
ATOM   2624  CD  LYS B1864      65.129  26.743  84.374  1.00  0.00           C  
ATOM   2625  CE  LYS B1864      65.414  25.281  84.705  1.00  0.00           C  
ATOM   2626  NZ  LYS B1864      66.837  25.077  85.103  1.00  0.00           N  
ATOM   2627  N   PHE B1865      62.445  30.811  82.275  1.00  0.00           N  
ATOM   2628  CA  PHE B1865      62.360  32.248  82.007  1.00  0.00           C  
ATOM   2629  C   PHE B1865      60.906  32.715  82.001  1.00  0.00           C  
ATOM   2630  O   PHE B1865      60.576  33.727  82.624  1.00  0.00           O  
ATOM   2631  CB  PHE B1865      63.003  32.607  80.656  1.00  0.00           C  
ATOM   2632  CG  PHE B1865      64.505  32.550  80.652  1.00  0.00           C  
ATOM   2633  CD1 PHE B1865      65.226  32.575  81.842  1.00  0.00           C  
ATOM   2634  CD2 PHE B1865      65.204  32.509  79.447  1.00  0.00           C  
ATOM   2635  CE1 PHE B1865      66.621  32.552  81.834  1.00  0.00           C  
ATOM   2636  CE2 PHE B1865      66.599  32.488  79.425  1.00  0.00           C  
ATOM   2637  CZ  PHE B1865      67.311  32.513  80.622  1.00  0.00           C  
ATOM   2638  N   HIS B1866      60.044  31.971  81.305  1.00  0.00           N  
ATOM   2639  CA  HIS B1866      58.634  32.319  81.212  1.00  0.00           C  
ATOM   2640  C   HIS B1866      57.971  32.342  82.589  1.00  0.00           C  
ATOM   2641  O   HIS B1866      57.342  33.338  82.974  1.00  0.00           O  
ATOM   2642  CB  HIS B1866      57.893  31.336  80.297  1.00  0.00           C  
ATOM   2643  CG  HIS B1866      56.464  31.715  80.036  1.00  0.00           C  
ATOM   2644  ND1 HIS B1866      55.397  30.970  80.495  1.00  0.00           N  
ATOM   2645  CD2 HIS B1866      55.926  32.779  79.388  1.00  0.00           C  
ATOM   2646  CE1 HIS B1866      54.265  31.556  80.142  1.00  0.00           C  
ATOM   2647  NE2 HIS B1866      54.558  32.656  79.470  1.00  0.00           N  
ATOM   2648  N   GLU B1867      58.120  31.250  83.330  1.00  0.00           N  
ATOM   2649  CA  GLU B1867      57.524  31.160  84.653  1.00  0.00           C  
ATOM   2650  C   GLU B1867      57.906  32.332  85.541  1.00  0.00           C  
ATOM   2651  O   GLU B1867      57.039  32.968  86.136  1.00  0.00           O  
ATOM   2652  CB  GLU B1867      57.908  29.842  85.346  1.00  0.00           C  
ATOM   2653  CG  GLU B1867      57.554  29.814  86.836  1.00  0.00           C  
ATOM   2654  CD  GLU B1867      57.556  28.420  87.436  1.00  0.00           C  
ATOM   2655  OE1 GLU B1867      57.496  28.310  88.683  1.00  0.00           O  
ATOM   2656  OE2 GLU B1867      57.604  27.437  86.664  1.00  0.00           O  
ATOM   2657  N   TRP B1878      59.195  32.630  85.637  1.00  0.00           N  
ATOM   2658  CA  TRP B1878      59.601  33.731  86.494  1.00  0.00           C  
ATOM   2659  C   TRP B1878      59.083  35.072  85.991  1.00  0.00           C  
ATOM   2660  O   TRP B1878      58.868  35.995  86.790  1.00  0.00           O  
ATOM   2661  CB  TRP B1878      61.121  33.728  86.665  1.00  0.00           C  
ATOM   2662  CG  TRP B1878      61.591  32.450  87.307  1.00  0.00           C  
ATOM   2663  CD1 TRP B1878      62.628  31.658  86.903  1.00  0.00           C  
ATOM   2664  CD2 TRP B1878      60.987  31.781  88.430  1.00  0.00           C  
ATOM   2665  NE1 TRP B1878      62.702  30.532  87.693  1.00  0.00           N  
ATOM   2666  CE2 TRP B1878      61.705  30.579  88.634  1.00  0.00           C  
ATOM   2667  CE3 TRP B1878      59.904  32.075  89.275  1.00  0.00           C  
ATOM   2668  CZ2 TRP B1878      61.379  29.674  89.659  1.00  0.00           C  
ATOM   2669  CZ3 TRP B1878      59.582  31.174  90.295  1.00  0.00           C  
ATOM   2670  CH2 TRP B1878      60.317  29.986  90.471  1.00  0.00           C  
ATOM   2671  N   GLU B1879      58.861  35.176  84.678  1.00  0.00           N  
ATOM   2672  CA  GLU B1879      58.320  36.404  84.099  1.00  0.00           C  
ATOM   2673  C   GLU B1879      56.850  36.473  84.509  1.00  0.00           C  
ATOM   2674  O   GLU B1879      56.350  37.525  84.920  1.00  0.00           O  
ATOM   2675  CB  GLU B1879      58.421  36.389  82.574  1.00  0.00           C  
ATOM   2676  CG  GLU B1879      57.673  37.550  81.924  1.00  0.00           C  
ATOM   2677  CD  GLU B1879      57.741  37.535  80.409  1.00  0.00           C  
ATOM   2678  OE1 GLU B1879      58.691  38.130  79.852  1.00  0.00           O  
ATOM   2679  OE2 GLU B1879      56.844  36.924  79.787  1.00  0.00           O  
ATOM   2680  N   LEU B1880      56.171  35.335  84.394  1.00  0.00           N  
ATOM   2681  CA  LEU B1880      54.770  35.218  84.768  1.00  0.00           C  
ATOM   2682  C   LEU B1880      54.570  35.554  86.246  1.00  0.00           C  
ATOM   2683  O   LEU B1880      53.589  36.204  86.611  1.00  0.00           O  
ATOM   2684  CB  LEU B1880      54.276  33.793  84.534  1.00  0.00           C  
ATOM   2685  CG  LEU B1880      53.111  33.623  83.573  1.00  0.00           C  
ATOM   2686  CD1 LEU B1880      52.472  32.270  83.782  1.00  0.00           C  
ATOM   2687  CD2 LEU B1880      52.091  34.713  83.825  1.00  0.00           C  
ATOM   2688  N   LYS B1881      55.495  35.091  87.091  1.00  0.00           N  
ATOM   2689  CA  LYS B1881      55.428  35.318  88.538  1.00  0.00           C  
ATOM   2690  C   LYS B1881      56.051  36.640  88.954  1.00  0.00           C  
ATOM   2691  O   LYS B1881      56.264  36.894  90.140  1.00  0.00           O  
ATOM   2692  CB  LYS B1881      56.110  34.180  89.303  1.00  0.00           C  
ATOM   2693  CG  LYS B1881      55.321  32.879  89.356  1.00  0.00           C  
ATOM   2694  CD  LYS B1881      55.996  31.890  90.294  1.00  0.00           C  
ATOM   2695  CE  LYS B1881      55.133  30.660  90.568  1.00  0.00           C  
ATOM   2696  NZ  LYS B1881      55.022  29.703  89.434  1.00  0.00           N  
ATOM   2697  N   GLY B1882      56.365  37.470  87.972  1.00  0.00           N  
ATOM   2698  CA  GLY B1882      56.922  38.774  88.267  1.00  0.00           C  
ATOM   2699  C   GLY B1882      58.228  38.938  89.032  1.00  0.00           C  
ATOM   2700  O   GLY B1882      58.385  39.949  89.727  1.00  0.00           O  
ATOM   2701  N   VAL B1883      59.166  37.994  88.926  1.00  0.00           N  
ATOM   2702  CA  VAL B1883      60.452  38.153  89.616  1.00  0.00           C  
ATOM   2703  C   VAL B1883      61.171  39.383  89.051  1.00  0.00           C  
ATOM   2704  O   VAL B1883      61.441  39.456  87.852  1.00  0.00           O  
ATOM   2705  CB  VAL B1883      61.370  36.937  89.400  1.00  0.00           C  
ATOM   2706  CG1 VAL B1883      62.723  37.180  90.092  1.00  0.00           C  
ATOM   2707  CG2 VAL B1883      60.678  35.667  89.918  1.00  0.00           C  
ATOM   2708  N   PRO B1884      61.502  40.355  89.905  1.00  0.00           N  
ATOM   2709  CA  PRO B1884      62.185  41.559  89.426  1.00  0.00           C  
ATOM   2710  C   PRO B1884      63.293  41.278  88.407  1.00  0.00           C  
ATOM   2711  O   PRO B1884      63.174  41.649  87.236  1.00  0.00           O  
ATOM   2712  CB  PRO B1884      62.702  42.194  90.715  1.00  0.00           C  
ATOM   2713  CG  PRO B1884      61.618  41.844  91.702  1.00  0.00           C  
ATOM   2714  CD  PRO B1884      61.350  40.380  91.369  1.00  0.00           C  
ATOM   2715  N   PHE B1885      64.365  40.623  88.839  1.00  0.00           N  
ATOM   2716  CA  PHE B1885      65.454  40.321  87.921  1.00  0.00           C  
ATOM   2717  C   PHE B1885      65.648  38.847  87.676  1.00  0.00           C  
ATOM   2718  O   PHE B1885      65.166  37.994  88.421  1.00  0.00           O  
ATOM   2719  CB  PHE B1885      66.765  40.922  88.409  1.00  0.00           C  
ATOM   2720  CG  PHE B1885      66.770  42.419  88.413  1.00  0.00           C  
ATOM   2721  CD1 PHE B1885      66.581  43.127  89.598  1.00  0.00           C  
ATOM   2722  CD2 PHE B1885      66.967  43.126  87.230  1.00  0.00           C  
ATOM   2723  CE1 PHE B1885      66.595  44.527  89.610  1.00  0.00           C  
ATOM   2724  CE2 PHE B1885      66.981  44.521  87.229  1.00  0.00           C  
ATOM   2725  CZ  PHE B1885      66.795  45.226  88.423  1.00  0.00           C  
ATOM   2726  N   ARG B1886      66.365  38.560  86.605  1.00  0.00           N  
ATOM   2727  CA  ARG B1886      66.641  37.199  86.212  1.00  0.00           C  
ATOM   2728  C   ARG B1886      68.076  37.183  85.697  1.00  0.00           C  
ATOM   2729  O   ARG B1886      68.473  38.037  84.899  1.00  0.00           O  
ATOM   2730  CB  ARG B1886      65.651  36.782  85.126  1.00  0.00           C  
ATOM   2731  CG  ARG B1886      65.709  35.331  84.734  1.00  0.00           C  
ATOM   2732  CD  ARG B1886      64.373  34.899  84.127  1.00  0.00           C  
ATOM   2733  NE  ARG B1886      63.897  35.828  83.102  1.00  0.00           N  
ATOM   2734  CZ  ARG B1886      62.793  36.562  83.210  1.00  0.00           C  
ATOM   2735  NH1 ARG B1886      62.040  36.478  84.298  1.00  0.00           N  
ATOM   2736  NH2 ARG B1886      62.442  37.388  82.232  1.00  0.00           N  
ATOM   2737  N   VAL B1887      68.864  36.235  86.189  1.00  0.00           N  
ATOM   2738  CA  VAL B1887      70.251  36.124  85.773  1.00  0.00           C  
ATOM   2739  C   VAL B1887      70.459  34.857  84.960  1.00  0.00           C  
ATOM   2740  O   VAL B1887      70.311  33.746  85.471  1.00  0.00           O  
ATOM   2741  CB  VAL B1887      71.217  36.109  86.990  1.00  0.00           C  
ATOM   2742  CG1 VAL B1887      72.614  35.724  86.539  1.00  0.00           C  
ATOM   2743  CG2 VAL B1887      71.249  37.494  87.665  1.00  0.00           C  
ATOM   2744  N   GLU B1888      70.766  35.028  83.680  1.00  0.00           N  
ATOM   2745  CA  GLU B1888      71.031  33.885  82.828  1.00  0.00           C  
ATOM   2746  C   GLU B1888      72.546  33.794  82.721  1.00  0.00           C  
ATOM   2747  O   GLU B1888      73.200  34.621  82.071  1.00  0.00           O  
ATOM   2748  CB  GLU B1888      70.351  34.041  81.457  1.00  0.00           C  
ATOM   2749  CG  GLU B1888      70.417  35.426  80.812  1.00  0.00           C  
ATOM   2750  CD  GLU B1888      69.246  35.660  79.852  1.00  0.00           C  
ATOM   2751  OE1 GLU B1888      68.913  34.734  79.079  1.00  0.00           O  
ATOM   2752  OE2 GLU B1888      68.660  36.766  79.864  1.00  0.00           O  
ATOM   2753  N   LEU B1889      73.091  32.800  83.423  1.00  0.00           N  
ATOM   2754  CA  LEU B1889      74.526  32.546  83.475  1.00  0.00           C  
ATOM   2755  C   LEU B1889      74.828  31.314  82.623  1.00  0.00           C  
ATOM   2756  O   LEU B1889      74.380  30.201  82.933  1.00  0.00           O  
ATOM   2757  CB  LEU B1889      74.956  32.321  84.934  1.00  0.00           C  
ATOM   2758  CG  LEU B1889      76.421  32.536  85.347  1.00  0.00           C  
ATOM   2759  CD1 LEU B1889      76.514  32.680  86.860  1.00  0.00           C  
ATOM   2760  CD2 LEU B1889      77.281  31.382  84.860  1.00  0.00           C  
ATOM   2761  N   GLY B1890      75.577  31.534  81.542  1.00  0.00           N  
ATOM   2762  CA  GLY B1890      75.924  30.458  80.630  1.00  0.00           C  
ATOM   2763  C   GLY B1890      77.411  30.337  80.325  1.00  0.00           C  
ATOM   2764  O   GLY B1890      78.205  31.201  80.719  1.00  0.00           O  
ATOM   2765  N   PRO B1891      77.815  29.273  79.603  1.00  0.00           N  
ATOM   2766  CA  PRO B1891      79.201  28.990  79.219  1.00  0.00           C  
ATOM   2767  C   PRO B1891      79.986  30.182  78.686  1.00  0.00           C  
ATOM   2768  O   PRO B1891      80.883  30.695  79.357  1.00  0.00           O  
ATOM   2769  CB  PRO B1891      79.046  27.896  78.165  1.00  0.00           C  
ATOM   2770  CG  PRO B1891      77.847  27.158  78.631  1.00  0.00           C  
ATOM   2771  CD  PRO B1891      76.904  28.282  78.997  1.00  0.00           C  
ATOM   2772  N   LYS B1892      79.636  30.604  77.473  1.00  0.00           N  
ATOM   2773  CA  LYS B1892      80.302  31.710  76.790  1.00  0.00           C  
ATOM   2774  C   LYS B1892      80.434  32.996  77.611  1.00  0.00           C  
ATOM   2775  O   LYS B1892      81.520  33.567  77.688  1.00  0.00           O  
ATOM   2776  CB  LYS B1892      79.585  32.008  75.467  1.00  0.00           C  
ATOM   2777  CG  LYS B1892      79.360  30.782  74.588  1.00  0.00           C  
ATOM   2778  CD  LYS B1892      78.663  31.139  73.279  1.00  0.00           C  
ATOM   2779  CE  LYS B1892      79.589  31.885  72.325  1.00  0.00           C  
ATOM   2780  NZ  LYS B1892      80.035  33.206  72.847  1.00  0.00           N  
ATOM   2781  N   ASP B1893      79.333  33.449  78.214  1.00  0.00           N  
ATOM   2782  CA  ASP B1893      79.329  34.673  79.030  1.00  0.00           C  
ATOM   2783  C   ASP B1893      80.218  34.526  80.267  1.00  0.00           C  
ATOM   2784  O   ASP B1893      80.985  35.425  80.617  1.00  0.00           O  
ATOM   2785  CB  ASP B1893      77.899  35.005  79.476  1.00  0.00           C  
ATOM   2786  CG  ASP B1893      77.031  35.523  78.343  1.00  0.00           C  
ATOM   2787  OD1 ASP B1893      77.011  36.755  78.125  1.00  0.00           O  
ATOM   2788  OD2 ASP B1893      76.375  34.696  77.670  1.00  0.00           O  
ATOM   2789  N   LEU B1894      80.088  33.385  80.931  1.00  0.00           N  
ATOM   2790  CA  LEU B1894      80.860  33.080  82.122  1.00  0.00           C  
ATOM   2791  C   LEU B1894      82.352  33.205  81.841  1.00  0.00           C  
ATOM   2792  O   LEU B1894      83.090  33.805  82.618  1.00  0.00           O  
ATOM   2793  CB  LEU B1894      80.531  31.653  82.587  1.00  0.00           C  
ATOM   2794  CG  LEU B1894      81.272  31.010  83.766  1.00  0.00           C  
ATOM   2795  CD1 LEU B1894      81.292  31.954  84.969  1.00  0.00           C  
ATOM   2796  CD2 LEU B1894      80.591  29.681  84.114  1.00  0.00           C  
ATOM   2797  N   GLU B1895      82.785  32.644  80.717  1.00  0.00           N  
ATOM   2798  CA  GLU B1895      84.190  32.658  80.345  1.00  0.00           C  
ATOM   2799  C   GLU B1895      84.871  34.020  80.398  1.00  0.00           C  
ATOM   2800  O   GLU B1895      86.082  34.102  80.615  1.00  0.00           O  
ATOM   2801  CB  GLU B1895      84.372  32.024  78.965  1.00  0.00           C  
ATOM   2802  CG  GLU B1895      84.102  30.524  78.967  1.00  0.00           C  
ATOM   2803  CD  GLU B1895      84.557  29.837  77.694  1.00  0.00           C  
ATOM   2804  OE1 GLU B1895      85.063  30.532  76.783  1.00  0.00           O  
ATOM   2805  OE2 GLU B1895      84.408  28.598  77.608  1.00  0.00           O  
ATOM   2806  N   GLY B1896      84.098  35.084  80.214  1.00  0.00           N  
ATOM   2807  CA  GLY B1896      84.661  36.424  80.265  1.00  0.00           C  
ATOM   2808  C   GLY B1896      84.399  37.047  81.624  1.00  0.00           C  
ATOM   2809  O   GLY B1896      84.648  38.236  81.842  1.00  0.00           O  
ATOM   2810  N   GLY B1898      83.889  36.221  82.536  1.00  0.00           N  
ATOM   2811  CA  GLY B1898      83.576  36.661  83.884  1.00  0.00           C  
ATOM   2812  C   GLY B1898      82.312  37.496  83.935  1.00  0.00           C  
ATOM   2813  O   GLY B1898      82.174  38.379  84.786  1.00  0.00           O  
ATOM   2814  N   GLN B1899      81.378  37.207  83.033  1.00  0.00           N  
ATOM   2815  CA  GLN B1899      80.141  37.966  82.955  1.00  0.00           C  
ATOM   2816  C   GLN B1899      78.926  37.072  82.790  1.00  0.00           C  
ATOM   2817  O   GLN B1899      79.048  35.852  82.685  1.00  0.00           O  
ATOM   2818  CB  GLN B1899      80.229  38.938  81.778  1.00  0.00           C  
ATOM   2819  CG  GLN B1899      81.499  39.771  81.811  1.00  0.00           C  
ATOM   2820  CD  GLN B1899      81.670  40.660  80.600  1.00  0.00           C  
ATOM   2821  OE1 GLN B1899      80.909  41.609  80.397  1.00  0.00           O  
ATOM   2822  NE2 GLN B1899      82.676  40.356  79.782  1.00  0.00           N  
ATOM   2823  N   ALA B1900      77.753  37.694  82.778  1.00  0.00           N  
ATOM   2824  CA  ALA B1900      76.498  36.977  82.604  1.00  0.00           C  
ATOM   2825  C   ALA B1900      75.467  38.005  82.174  1.00  0.00           C  
ATOM   2826  O   ALA B1900      75.767  39.202  82.149  1.00  0.00           O  
ATOM   2827  CB  ALA B1900      76.078  36.313  83.907  1.00  0.00           C  
ATOM   2828  N   VAL B1901      74.266  37.549  81.827  1.00  0.00           N  
ATOM   2829  CA  VAL B1901      73.224  38.482  81.415  1.00  0.00           C  
ATOM   2830  C   VAL B1901      72.176  38.700  82.506  1.00  0.00           C  
ATOM   2831  O   VAL B1901      71.640  37.751  83.083  1.00  0.00           O  
ATOM   2832  CB  VAL B1901      72.501  38.024  80.132  1.00  0.00           C  
ATOM   2833  CG1 VAL B1901      71.496  39.088  79.706  1.00  0.00           C  
ATOM   2834  CG2 VAL B1901      73.510  37.781  79.023  1.00  0.00           C  
ATOM   2835  N   LEU B1902      71.894  39.966  82.781  1.00  0.00           N  
ATOM   2836  CA  LEU B1902      70.911  40.327  83.786  1.00  0.00           C  
ATOM   2837  C   LEU B1902      69.654  40.902  83.131  1.00  0.00           C  
ATOM   2838  O   LEU B1902      69.632  42.063  82.711  1.00  0.00           O  
ATOM   2839  CB  LEU B1902      71.499  41.353  84.757  1.00  0.00           C  
ATOM   2840  CG  LEU B1902      70.482  41.934  85.740  1.00  0.00           C  
ATOM   2841  CD1 LEU B1902      69.894  40.798  86.568  1.00  0.00           C  
ATOM   2842  CD2 LEU B1902      71.140  42.996  86.615  1.00  0.00           C  
ATOM   2843  N   ALA B1903      68.611  40.080  83.051  1.00  0.00           N  
ATOM   2844  CA  ALA B1903      67.346  40.493  82.466  1.00  0.00           C  
ATOM   2845  C   ALA B1903      66.451  41.168  83.511  1.00  0.00           C  
ATOM   2846  O   ALA B1903      66.310  40.679  84.634  1.00  0.00           O  
ATOM   2847  CB  ALA B1903      66.636  39.285  81.874  1.00  0.00           C  
ATOM   2848  N   SER B1904      65.859  42.299  83.134  1.00  0.00           N  
ATOM   2849  CA  SER B1904      64.958  43.041  84.011  1.00  0.00           C  
ATOM   2850  C   SER B1904      63.517  42.737  83.626  1.00  0.00           C  
ATOM   2851  O   SER B1904      63.178  42.718  82.443  1.00  0.00           O  
ATOM   2852  CB  SER B1904      65.204  44.543  83.887  1.00  0.00           C  
ATOM   2853  OG  SER B1904      64.158  45.279  84.506  1.00  0.00           O  
ATOM   2854  N   ARG B1905      62.671  42.505  84.626  1.00  0.00           N  
ATOM   2855  CA  ARG B1905      61.265  42.187  84.372  1.00  0.00           C  
ATOM   2856  C   ARG B1905      60.539  43.358  83.720  1.00  0.00           C  
ATOM   2857  O   ARG B1905      59.543  43.169  83.027  1.00  0.00           O  
ATOM   2858  CB  ARG B1905      60.556  41.796  85.680  1.00  0.00           C  
ATOM   2859  CG  ARG B1905      59.044  41.527  85.527  1.00  0.00           C  
ATOM   2860  CD  ARG B1905      58.759  40.438  84.507  1.00  0.00           C  
ATOM   2861  NE  ARG B1905      57.335  40.130  84.369  1.00  0.00           N  
ATOM   2862  CZ  ARG B1905      56.458  40.871  83.693  1.00  0.00           C  
ATOM   2863  NH1 ARG B1905      56.851  41.983  83.084  1.00  0.00           N  
ATOM   2864  NH2 ARG B1905      55.187  40.488  83.609  1.00  0.00           N  
ATOM   2865  N   LEU B1906      61.043  44.564  83.961  1.00  0.00           N  
ATOM   2866  CA  LEU B1906      60.471  45.777  83.402  1.00  0.00           C  
ATOM   2867  C   LEU B1906      60.958  45.953  81.969  1.00  0.00           C  
ATOM   2868  O   LEU B1906      60.629  46.938  81.306  1.00  0.00           O  
ATOM   2869  CB  LEU B1906      60.880  46.983  84.249  1.00  0.00           C  
ATOM   2870  CG  LEU B1906      59.850  47.605  85.200  1.00  0.00           C  
ATOM   2871  CD1 LEU B1906      58.980  46.537  85.825  1.00  0.00           C  
ATOM   2872  CD2 LEU B1906      60.578  48.406  86.269  1.00  0.00           C  
ATOM   2873  N   GLY B1909      61.755  44.996  81.500  1.00  0.00           N  
ATOM   2874  CA  GLY B1909      62.263  45.049  80.139  1.00  0.00           C  
ATOM   2875  C   GLY B1909      63.728  45.422  80.011  1.00  0.00           C  
ATOM   2876  O   GLY B1909      64.216  46.340  80.691  1.00  0.00           O  
ATOM   2877  N   GLY B1910      64.427  44.702  79.134  1.00  0.00           N  
ATOM   2878  CA  GLY B1910      65.834  44.969  78.906  1.00  0.00           C  
ATOM   2879  C   GLY B1910      66.798  43.919  79.422  1.00  0.00           C  
ATOM   2880  O   GLY B1910      66.477  43.151  80.323  1.00  0.00           O  
ATOM   2881  N   LYS B1913      67.990  43.890  78.832  1.00  0.00           N  
ATOM   2882  CA  LYS B1913      69.041  42.957  79.224  1.00  0.00           C  
ATOM   2883  C   LYS B1913      70.396  43.639  79.138  1.00  0.00           C  
ATOM   2884  O   LYS B1913      70.539  44.692  78.517  1.00  0.00           O  
ATOM   2885  CB  LYS B1913      69.060  41.728  78.317  1.00  0.00           C  
ATOM   2886  CG  LYS B1913      67.883  40.803  78.492  1.00  0.00           C  
ATOM   2887  CD  LYS B1913      68.032  39.559  77.621  1.00  0.00           C  
ATOM   2888  CE  LYS B1913      66.749  38.725  77.599  1.00  0.00           C  
ATOM   2889  NZ  LYS B1913      66.851  37.558  76.668  1.00  0.00           N  
ATOM   2890  N   GLU B1914      71.388  43.035  79.776  1.00  0.00           N  
ATOM   2891  CA  GLU B1914      72.734  43.569  79.748  1.00  0.00           C  
ATOM   2892  C   GLU B1914      73.685  42.550  80.335  1.00  0.00           C  
ATOM   2893  O   GLU B1914      73.419  41.974  81.391  1.00  0.00           O  
ATOM   2894  CB  GLU B1914      72.828  44.888  80.525  1.00  0.00           C  
ATOM   2895  CG  GLU B1914      72.693  44.771  82.027  1.00  0.00           C  
ATOM   2896  CD  GLU B1914      72.842  46.114  82.728  1.00  0.00           C  
ATOM   2897  OE1 GLU B1914      73.855  46.807  82.477  1.00  0.00           O  
ATOM   2898  OE2 GLU B1914      71.951  46.472  83.534  1.00  0.00           O  
ATOM   2899  N   THR B1915      74.778  42.308  79.621  1.00  0.00           N  
ATOM   2900  CA  THR B1915      75.794  41.378  80.069  1.00  0.00           C  
ATOM   2901  C   THR B1915      76.700  42.148  81.021  1.00  0.00           C  
ATOM   2902  O   THR B1915      77.304  43.148  80.644  1.00  0.00           O  
ATOM   2903  CB  THR B1915      76.607  40.841  78.879  1.00  0.00           C  
ATOM   2904  OG1 THR B1915      75.770  39.991  78.085  1.00  0.00           O  
ATOM   2905  CG2 THR B1915      77.816  40.055  79.361  1.00  0.00           C  
ATOM   2906  N   LEU B1916      76.771  41.695  82.264  1.00  0.00           N  
ATOM   2907  CA  LEU B1916      77.606  42.355  83.255  1.00  0.00           C  
ATOM   2908  C   LEU B1916      78.593  41.364  83.848  1.00  0.00           C  
ATOM   2909  O   LEU B1916      78.445  40.151  83.683  1.00  0.00           O  
ATOM   2910  CB  LEU B1916      76.746  42.935  84.382  1.00  0.00           C  
ATOM   2911  CG  LEU B1916      75.773  44.056  84.029  1.00  0.00           C  
ATOM   2912  CD1 LEU B1916      75.005  44.458  85.277  1.00  0.00           C  
ATOM   2913  CD2 LEU B1916      76.535  45.247  83.463  1.00  0.00           C  
ATOM   2914  N   PRO B1917      79.628  41.874  84.534  1.00  0.00           N  
ATOM   2915  CA  PRO B1917      80.635  41.010  85.156  1.00  0.00           C  
ATOM   2916  C   PRO B1917      80.089  40.376  86.442  1.00  0.00           C  
ATOM   2917  O   PRO B1917      79.714  41.082  87.382  1.00  0.00           O  
ATOM   2918  CB  PRO B1917      81.794  41.973  85.419  1.00  0.00           C  
ATOM   2919  CG  PRO B1917      81.103  43.273  85.668  1.00  0.00           C  
ATOM   2920  CD  PRO B1917      80.042  43.289  84.595  1.00  0.00           C  
ATOM   2921  N   LEU B1918      80.035  39.045  86.468  1.00  0.00           N  
ATOM   2922  CA  LEU B1918      79.532  38.313  87.628  1.00  0.00           C  
ATOM   2923  C   LEU B1918      79.992  38.901  88.959  1.00  0.00           C  
ATOM   2924  O   LEU B1918      79.217  38.985  89.905  1.00  0.00           O  
ATOM   2925  CB  LEU B1918      79.939  36.844  87.525  1.00  0.00           C  
ATOM   2926  CG  LEU B1918      79.049  36.120  86.525  1.00  0.00           C  
ATOM   2927  CD1 LEU B1918      79.637  34.798  86.052  1.00  0.00           C  
ATOM   2928  CD2 LEU B1918      77.719  35.912  87.209  1.00  0.00           C  
ATOM   2929  N   ALA B1929      81.246  39.322  89.022  1.00  0.00           N  
ATOM   2930  CA  ALA B1929      81.790  39.901  90.242  1.00  0.00           C  
ATOM   2931  C   ALA B1929      81.087  41.195  90.652  1.00  0.00           C  
ATOM   2932  O   ALA B1929      81.061  41.537  91.833  1.00  0.00           O  
ATOM   2933  CB  ALA B1929      83.289  40.157  90.074  1.00  0.00           C  
ATOM   2934  N   ALA B1930      80.522  41.912  89.681  1.00  0.00           N  
ATOM   2935  CA  ALA B1930      79.833  43.179  89.959  1.00  0.00           C  
ATOM   2936  C   ALA B1930      78.356  43.009  90.341  1.00  0.00           C  
ATOM   2937  O   ALA B1930      77.800  43.846  91.050  1.00  0.00           O  
ATOM   2938  CB  ALA B1930      79.959  44.124  88.757  1.00  0.00           C  
ATOM   2939  N   LEU B1931      77.730  41.931  89.875  1.00  0.00           N  
ATOM   2940  CA  LEU B1931      76.331  41.663  90.189  1.00  0.00           C  
ATOM   2941  C   LEU B1931      76.004  41.870  91.681  1.00  0.00           C  
ATOM   2942  O   LEU B1931      75.137  42.679  92.023  1.00  0.00           O  
ATOM   2943  CB  LEU B1931      75.968  40.231  89.763  1.00  0.00           C  
ATOM   2944  CG  LEU B1931      74.992  40.057  88.596  1.00  0.00           C  
ATOM   2945  CD1 LEU B1931      75.326  41.034  87.474  1.00  0.00           C  
ATOM   2946  CD2 LEU B1931      75.049  38.612  88.099  1.00  0.00           C  
ATOM   2947  N   PRO B1934      76.693  41.144  92.588  1.00  0.00           N  
ATOM   2948  CA  PRO B1934      76.436  41.286  94.025  1.00  0.00           C  
ATOM   2949  C   PRO B1934      76.412  42.729  94.521  1.00  0.00           C  
ATOM   2950  O   PRO B1934      75.560  43.104  95.323  1.00  0.00           O  
ATOM   2951  CB  PRO B1934      77.562  40.474  94.642  1.00  0.00           C  
ATOM   2952  CG  PRO B1934      77.682  39.335  93.677  1.00  0.00           C  
ATOM   2953  CD  PRO B1934      77.675  40.067  92.349  1.00  0.00           C  
ATOM   2954  N   GLU B1950      77.348  43.539  94.049  1.00  0.00           N  
ATOM   2955  CA  GLU B1950      77.400  44.933  94.466  1.00  0.00           C  
ATOM   2956  C   GLU B1950      76.344  45.771  93.742  1.00  0.00           C  
ATOM   2957  O   GLU B1950      75.821  46.746  94.294  1.00  0.00           O  
ATOM   2958  CB  GLU B1950      78.808  45.491  94.210  1.00  0.00           C  
ATOM   2959  CG  GLU B1950      78.949  47.016  94.246  1.00  0.00           C  
ATOM   2960  CD  GLU B1950      78.677  47.676  92.894  1.00  0.00           C  
ATOM   2961  OE1 GLU B1950      79.229  47.214  91.866  1.00  0.00           O  
ATOM   2962  OE2 GLU B1950      77.921  48.671  92.864  1.00  0.00           O  
ATOM   2963  N   ALA B1951      76.021  45.369  92.516  1.00  0.00           N  
ATOM   2964  CA  ALA B1951      75.049  46.085  91.696  1.00  0.00           C  
ATOM   2965  C   ALA B1951      73.581  45.813  92.043  1.00  0.00           C  
ATOM   2966  O   ALA B1951      72.835  46.750  92.352  1.00  0.00           O  
ATOM   2967  CB  ALA B1951      75.292  45.783  90.217  1.00  0.00           C  
ATOM   2968  N   LEU B1952      73.170  44.546  91.982  1.00  0.00           N  
ATOM   2969  CA  LEU B1952      71.791  44.175  92.269  1.00  0.00           C  
ATOM   2970  C   LEU B1952      71.059  45.025  93.324  1.00  0.00           C  
ATOM   2971  O   LEU B1952      70.029  45.633  93.023  1.00  0.00           O  
ATOM   2972  CB  LEU B1952      71.726  42.694  92.632  1.00  0.00           C  
ATOM   2973  CG  LEU B1952      71.789  41.869  91.351  1.00  0.00           C  
ATOM   2974  CD1 LEU B1952      71.739  40.376  91.646  1.00  0.00           C  
ATOM   2975  CD2 LEU B1952      70.610  42.284  90.478  1.00  0.00           C  
ATOM   2976  N   PRO B1953      71.577  45.089  94.565  1.00  0.00           N  
ATOM   2977  CA  PRO B1953      70.932  45.881  95.624  1.00  0.00           C  
ATOM   2978  C   PRO B1953      70.441  47.247  95.124  1.00  0.00           C  
ATOM   2979  O   PRO B1953      69.264  47.611  95.290  1.00  0.00           O  
ATOM   2980  CB  PRO B1953      72.034  46.007  96.668  1.00  0.00           C  
ATOM   2981  CG  PRO B1953      72.731  44.689  96.552  1.00  0.00           C  
ATOM   2982  CD  PRO B1953      72.834  44.488  95.051  1.00  0.00           C  
ATOM   2983  N   GLY B1954      71.355  47.997  94.513  1.00  0.00           N  
ATOM   2984  CA  GLY B1954      71.019  49.310  93.990  1.00  0.00           C  
ATOM   2985  C   GLY B1954      70.052  49.238  92.819  1.00  0.00           C  
ATOM   2986  O   GLY B1954      69.228  50.141  92.635  1.00  0.00           O  
ATOM   2987  N   LYS B1955      70.155  48.172  92.022  1.00  0.00           N  
ATOM   2988  CA  LYS B1955      69.274  47.993  90.874  1.00  0.00           C  
ATOM   2989  C   LYS B1955      67.863  47.703  91.359  1.00  0.00           C  
ATOM   2990  O   LYS B1955      66.892  48.263  90.844  1.00  0.00           O  
ATOM   2991  CB  LYS B1955      69.752  46.840  89.989  1.00  0.00           C  
ATOM   2992  CG  LYS B1955      70.981  47.150  89.165  1.00  0.00           C  
ATOM   2993  CD  LYS B1955      71.211  46.070  88.118  1.00  0.00           C  
ATOM   2994  CE  LYS B1955      72.324  46.457  87.150  1.00  0.00           C  
ATOM   2995  NZ  LYS B1955      72.035  47.720  86.406  1.00  0.00           N  
ATOM   2996  N   LEU B1956      67.758  46.812  92.344  1.00  0.00           N  
ATOM   2997  CA  LEU B1956      66.463  46.465  92.907  1.00  0.00           C  
ATOM   2998  C   LEU B1956      65.788  47.756  93.363  1.00  0.00           C  
ATOM   2999  O   LEU B1956      64.598  47.964  93.116  1.00  0.00           O  
ATOM   3000  CB  LEU B1956      66.615  45.508  94.095  1.00  0.00           C  
ATOM   3001  CG  LEU B1956      66.529  43.992  93.881  1.00  0.00           C  
ATOM   3002  CD1 LEU B1956      65.393  43.707  92.931  1.00  0.00           C  
ATOM   3003  CD2 LEU B1956      67.813  43.433  93.323  1.00  0.00           C  
ATOM   3004  N   ASP B1957      66.548  48.633  94.011  1.00  0.00           N  
ATOM   3005  CA  ASP B1957      65.970  49.885  94.470  1.00  0.00           C  
ATOM   3006  C   ASP B1957      65.503  50.742  93.299  1.00  0.00           C  
ATOM   3007  O   ASP B1957      64.493  51.441  93.394  1.00  0.00           O  
ATOM   3008  CB  ASP B1957      66.966  50.655  95.338  1.00  0.00           C  
ATOM   3009  CG  ASP B1957      66.986  50.157  96.774  1.00  0.00           C  
ATOM   3010  OD1 ASP B1957      66.207  49.225  97.091  1.00  0.00           O  
ATOM   3011  OD2 ASP B1957      67.774  50.700  97.584  1.00  0.00           O  
ATOM   3012  N   ALA B1958      66.232  50.688  92.190  1.00  0.00           N  
ATOM   3013  CA  ALA B1958      65.854  51.449  91.001  1.00  0.00           C  
ATOM   3014  C   ALA B1958      64.539  50.859  90.487  1.00  0.00           C  
ATOM   3015  O   ALA B1958      63.578  51.585  90.223  1.00  0.00           O  
ATOM   3016  CB  ALA B1958      66.934  51.330  89.939  1.00  0.00           C  
ATOM   3017  N   PHE B1959      64.519  49.534  90.358  1.00  0.00           N  
ATOM   3018  CA  PHE B1959      63.346  48.792  89.906  1.00  0.00           C  
ATOM   3019  C   PHE B1959      62.111  49.229  90.710  1.00  0.00           C  
ATOM   3020  O   PHE B1959      61.035  49.469  90.149  1.00  0.00           O  
ATOM   3021  CB  PHE B1959      63.587  47.297  90.114  1.00  0.00           C  
ATOM   3022  CG  PHE B1959      62.587  46.414  89.428  1.00  0.00           C  
ATOM   3023  CD1 PHE B1959      62.890  45.828  88.201  1.00  0.00           C  
ATOM   3024  CD2 PHE B1959      61.358  46.134  90.025  1.00  0.00           C  
ATOM   3025  CE1 PHE B1959      61.985  44.968  87.581  1.00  0.00           C  
ATOM   3026  CE2 PHE B1959      60.445  45.275  89.415  1.00  0.00           C  
ATOM   3027  CZ  PHE B1959      60.757  44.689  88.191  1.00  0.00           C  
ATOM   3028  N   HIS B1960      62.278  49.318  92.029  1.00  0.00           N  
ATOM   3029  CA  HIS B1960      61.205  49.736  92.928  1.00  0.00           C  
ATOM   3030  C   HIS B1960      60.802  51.165  92.598  1.00  0.00           C  
ATOM   3031  O   HIS B1960      59.621  51.470  92.398  1.00  0.00           O  
ATOM   3032  CB  HIS B1960      61.676  49.676  94.391  1.00  0.00           C  
ATOM   3033  CG  HIS B1960      60.788  50.417  95.349  1.00  0.00           C  
ATOM   3034  ND1 HIS B1960      59.669  49.851  95.925  1.00  0.00           N  
ATOM   3035  CD2 HIS B1960      60.837  51.695  95.800  1.00  0.00           C  
ATOM   3036  CE1 HIS B1960      59.067  50.749  96.688  1.00  0.00           C  
ATOM   3037  NE2 HIS B1960      59.755  51.876  96.630  1.00  0.00           N  
ATOM   3038  N   GLU B1961      61.801  52.038  92.550  1.00  0.00           N  
ATOM   3039  CA  GLU B1961      61.570  53.440  92.271  1.00  0.00           C  
ATOM   3040  C   GLU B1961      60.880  53.641  90.924  1.00  0.00           C  
ATOM   3041  O   GLU B1961      60.101  54.579  90.757  1.00  0.00           O  
ATOM   3042  CB  GLU B1961      62.897  54.206  92.314  1.00  0.00           C  
ATOM   3043  CG  GLU B1961      62.778  55.559  92.992  1.00  0.00           C  
ATOM   3044  CD  GLU B1961      62.371  55.432  94.445  1.00  0.00           C  
ATOM   3045  OE1 GLU B1961      61.469  56.175  94.882  1.00  0.00           O  
ATOM   3046  OE2 GLU B1961      62.955  54.587  95.154  1.00  0.00           O  
ATOM   3047  N   GLU B1962      61.157  52.762  89.965  1.00  0.00           N  
ATOM   3048  CA  GLU B1962      60.537  52.886  88.656  1.00  0.00           C  
ATOM   3049  C   GLU B1962      59.067  52.492  88.751  1.00  0.00           C  
ATOM   3050  O   GLU B1962      58.186  53.206  88.246  1.00  0.00           O  
ATOM   3051  CB  GLU B1962      61.268  52.017  87.629  1.00  0.00           C  
ATOM   3052  CG  GLU B1962      60.670  52.077  86.222  1.00  0.00           C  
ATOM   3053  CD  GLU B1962      60.511  53.500  85.695  1.00  0.00           C  
ATOM   3054  OE1 GLU B1962      59.865  53.670  84.635  1.00  0.00           O  
ATOM   3055  OE2 GLU B1962      61.030  54.444  86.334  1.00  0.00           O  
ATOM   3056  N   LEU B1963      58.802  51.362  89.405  1.00  0.00           N  
ATOM   3057  CA  LEU B1963      57.433  50.903  89.583  1.00  0.00           C  
ATOM   3058  C   LEU B1963      56.591  52.039  90.152  1.00  0.00           C  
ATOM   3059  O   LEU B1963      55.487  52.328  89.667  1.00  0.00           O  
ATOM   3060  CB  LEU B1963      57.379  49.723  90.553  1.00  0.00           C  
ATOM   3061  CG  LEU B1963      57.806  48.330  90.093  1.00  0.00           C  
ATOM   3062  CD1 LEU B1963      57.473  47.316  91.187  1.00  0.00           C  
ATOM   3063  CD2 LEU B1963      57.076  47.964  88.813  1.00  0.00           C  
ATOM   3064  N   TYR B1964      57.121  52.685  91.185  1.00  0.00           N  
ATOM   3065  CA  TYR B1964      56.403  53.775  91.820  1.00  0.00           C  
ATOM   3066  C   TYR B1964      56.211  54.951  90.861  1.00  0.00           C  
ATOM   3067  O   TYR B1964      55.115  55.537  90.780  1.00  0.00           O  
ATOM   3068  CB  TYR B1964      57.147  54.245  93.077  1.00  0.00           C  
ATOM   3069  CG  TYR B1964      56.315  55.146  93.973  1.00  0.00           C  
ATOM   3070  CD1 TYR B1964      55.251  54.628  94.714  1.00  0.00           C  
ATOM   3071  CD2 TYR B1964      56.552  56.523  94.036  1.00  0.00           C  
ATOM   3072  CE1 TYR B1964      54.435  55.453  95.492  1.00  0.00           C  
ATOM   3073  CE2 TYR B1964      55.740  57.361  94.811  1.00  0.00           C  
ATOM   3074  CZ  TYR B1964      54.679  56.810  95.536  1.00  0.00           C  
ATOM   3075  OH  TYR B1964      53.842  57.601  96.292  1.00  0.00           O  
ATOM   3076  N   ARG B1965      57.275  55.291  90.133  1.00  0.00           N  
ATOM   3077  CA  ARG B1965      57.220  56.403  89.196  1.00  0.00           C  
ATOM   3078  C   ARG B1965      56.092  56.212  88.187  1.00  0.00           C  
ATOM   3079  O   ARG B1965      55.288  57.122  87.961  1.00  0.00           O  
ATOM   3080  CB  ARG B1965      58.547  56.553  88.456  1.00  0.00           C  
ATOM   3081  CG  ARG B1965      58.737  57.924  87.809  1.00  0.00           C  
ATOM   3082  CD  ARG B1965      59.853  57.892  86.773  1.00  0.00           C  
ATOM   3083  NE  ARG B1965      59.532  56.981  85.672  1.00  0.00           N  
ATOM   3084  CZ  ARG B1965      58.572  57.197  84.774  1.00  0.00           C  
ATOM   3085  NH1 ARG B1965      57.836  58.304  84.833  1.00  0.00           N  
ATOM   3086  NH2 ARG B1965      58.329  56.288  83.834  1.00  0.00           N  
ATOM   3087  N   ARG B1966      56.020  55.028  87.586  1.00  0.00           N  
ATOM   3088  CA  ARG B1966      54.971  54.777  86.604  1.00  0.00           C  
ATOM   3089  C   ARG B1966      53.586  54.856  87.217  1.00  0.00           C  
ATOM   3090  O   ARG B1966      52.669  55.440  86.628  1.00  0.00           O  
ATOM   3091  CB  ARG B1966      55.164  53.416  85.946  1.00  0.00           C  
ATOM   3092  CG  ARG B1966      56.502  53.294  85.293  1.00  0.00           C  
ATOM   3093  CD  ARG B1966      56.588  52.072  84.432  1.00  0.00           C  
ATOM   3094  NE  ARG B1966      57.952  51.865  83.961  1.00  0.00           N  
ATOM   3095  CZ  ARG B1966      58.300  50.926  83.090  1.00  0.00           C  
ATOM   3096  NH1 ARG B1966      57.378  50.106  82.592  1.00  0.00           N  
ATOM   3097  NH2 ARG B1966      59.571  50.801  82.725  1.00  0.00           N  
ATOM   3098  N   ALA B1967      53.445  54.265  88.402  1.00  0.00           N  
ATOM   3099  CA  ALA B1967      52.181  54.259  89.123  1.00  0.00           C  
ATOM   3100  C   ALA B1967      51.732  55.695  89.379  1.00  0.00           C  
ATOM   3101  O   ALA B1967      50.552  56.030  89.208  1.00  0.00           O  
ATOM   3102  CB  ALA B1967      52.347  53.523  90.425  1.00  0.00           C  
ATOM   3103  N   LEU B1968      52.677  56.537  89.799  1.00  0.00           N  
ATOM   3104  CA  LEU B1968      52.378  57.942  90.050  1.00  0.00           C  
ATOM   3105  C   LEU B1968      51.899  58.529  88.735  1.00  0.00           C  
ATOM   3106  O   LEU B1968      50.831  59.143  88.660  1.00  0.00           O  
ATOM   3107  CB  LEU B1968      53.631  58.683  90.520  1.00  0.00           C  
ATOM   3108  CG  LEU B1968      53.712  58.964  92.025  1.00  0.00           C  
ATOM   3109  CD1 LEU B1968      55.095  59.492  92.365  1.00  0.00           C  
ATOM   3110  CD2 LEU B1968      52.619  59.957  92.438  1.00  0.00           C  
ATOM   3111  N   ALA B1969      52.711  58.315  87.703  1.00  0.00           N  
ATOM   3112  CA  ALA B1969      52.412  58.772  86.356  1.00  0.00           C  
ATOM   3113  C   ALA B1969      50.975  58.403  86.005  1.00  0.00           C  
ATOM   3114  O   ALA B1969      50.158  59.274  85.672  1.00  0.00           O  
ATOM   3115  CB  ALA B1969      53.361  58.122  85.371  1.00  0.00           C  
ATOM   3116  N   PHE B1970      50.669  57.110  86.087  1.00  0.00           N  
ATOM   3117  CA  PHE B1970      49.325  56.638  85.768  1.00  0.00           C  
ATOM   3118  C   PHE B1970      48.239  57.413  86.494  1.00  0.00           C  
ATOM   3119  O   PHE B1970      47.252  57.812  85.885  1.00  0.00           O  
ATOM   3120  CB  PHE B1970      49.149  55.167  86.116  1.00  0.00           C  
ATOM   3121  CG  PHE B1970      47.777  54.645  85.809  1.00  0.00           C  
ATOM   3122  CD1 PHE B1970      47.505  54.043  84.584  1.00  0.00           C  
ATOM   3123  CD2 PHE B1970      46.753  54.744  86.745  1.00  0.00           C  
ATOM   3124  CE1 PHE B1970      46.234  53.543  84.297  1.00  0.00           C  
ATOM   3125  CE2 PHE B1970      45.473  54.244  86.462  1.00  0.00           C  
ATOM   3126  CZ  PHE B1970      45.219  53.642  85.235  1.00  0.00           C  
ATOM   3127  N   ARG B1971      48.420  57.609  87.798  1.00  0.00           N  
ATOM   3128  CA  ARG B1971      47.432  58.325  88.587  1.00  0.00           C  
ATOM   3129  C   ARG B1971      47.265  59.758  88.103  1.00  0.00           C  
ATOM   3130  O   ARG B1971      46.140  60.256  87.995  1.00  0.00           O  
ATOM   3131  CB  ARG B1971      47.807  58.319  90.075  1.00  0.00           C  
ATOM   3132  CG  ARG B1971      46.721  58.926  90.955  1.00  0.00           C  
ATOM   3133  CD  ARG B1971      46.941  58.661  92.420  1.00  0.00           C  
ATOM   3134  NE  ARG B1971      48.077  59.395  92.970  1.00  0.00           N  
ATOM   3135  CZ  ARG B1971      48.596  59.165  94.174  1.00  0.00           C  
ATOM   3136  NH1 ARG B1971      48.084  58.217  94.949  1.00  0.00           N  
ATOM   3137  NH2 ARG B1971      49.620  59.885  94.610  1.00  0.00           N  
ATOM   3138  N   GLU B1972      48.383  60.420  87.813  1.00  0.00           N  
ATOM   3139  CA  GLU B1972      48.342  61.801  87.336  1.00  0.00           C  
ATOM   3140  C   GLU B1972      47.544  61.824  86.036  1.00  0.00           C  
ATOM   3141  O   GLU B1972      46.752  62.735  85.788  1.00  0.00           O  
ATOM   3142  CB  GLU B1972      49.764  62.323  87.082  1.00  0.00           C  
ATOM   3143  CG  GLU B1972      50.745  61.973  88.196  1.00  0.00           C  
ATOM   3144  CD  GLU B1972      52.188  62.343  87.885  1.00  0.00           C  
ATOM   3145  OE1 GLU B1972      52.687  61.979  86.795  1.00  0.00           O  
ATOM   3146  OE2 GLU B1972      52.829  62.984  88.745  1.00  0.00           O  
ATOM   3147  N   ASP B2012      47.751  60.796  85.220  1.00  0.00           N  
ATOM   3148  CA  ASP B2012      47.077  60.682  83.939  1.00  0.00           C  
ATOM   3149  C   ASP B2012      45.615  60.289  84.082  1.00  0.00           C  
ATOM   3150  O   ASP B2012      44.845  60.432  83.135  1.00  0.00           O  
ATOM   3151  CB  ASP B2012      47.787  59.647  83.072  1.00  0.00           C  
ATOM   3152  CG  ASP B2012      49.171  60.094  82.640  1.00  0.00           C  
ATOM   3153  OD1 ASP B2012      49.899  59.253  82.065  1.00  0.00           O  
ATOM   3154  OD2 ASP B2012      49.531  61.275  82.863  1.00  0.00           O  
ATOM   3155  N   HIS B2013      45.228  59.794  85.254  1.00  0.00           N  
ATOM   3156  CA  HIS B2013      43.848  59.376  85.463  1.00  0.00           C  
ATOM   3157  C   HIS B2013      43.142  60.061  86.631  1.00  0.00           C  
ATOM   3158  O   HIS B2013      42.290  59.465  87.297  1.00  0.00           O  
ATOM   3159  CB  HIS B2013      43.788  57.856  85.616  1.00  0.00           C  
ATOM   3160  CG  HIS B2013      44.247  57.112  84.397  1.00  0.00           C  
ATOM   3161  ND1 HIS B2013      43.374  56.521  83.507  1.00  0.00           N  
ATOM   3162  CD2 HIS B2013      45.490  56.883  83.909  1.00  0.00           C  
ATOM   3163  CE1 HIS B2013      44.060  55.960  82.526  1.00  0.00           C  
ATOM   3164  NE2 HIS B2013      45.346  56.165  82.747  1.00  0.00           N  
ATOM   3165  N   THR B2014      43.495  61.323  86.862  1.00  0.00           N  
ATOM   3166  CA  THR B2014      42.889  62.129  87.920  1.00  0.00           C  
ATOM   3167  C   THR B2014      42.437  63.423  87.259  1.00  0.00           C  
ATOM   3168  O   THR B2014      43.202  64.065  86.541  1.00  0.00           O  
ATOM   3169  CB  THR B2014      43.898  62.449  89.041  1.00  0.00           C  
ATOM   3170  OG1 THR B2014      44.404  61.225  89.582  1.00  0.00           O  
ATOM   3171  CG2 THR B2014      43.229  63.253  90.155  1.00  0.00           C  
ATOM   3172  N   ARG B2015      41.199  63.816  87.518  1.00  0.00           N  
ATOM   3173  CA  ARG B2015      40.654  65.005  86.890  1.00  0.00           C  
ATOM   3174  C   ARG B2015      39.676  65.797  87.758  1.00  0.00           C  
ATOM   3175  O   ARG B2015      38.767  65.224  88.363  1.00  0.00           O  
ATOM   3176  CB  ARG B2015      39.968  64.560  85.603  1.00  0.00           C  
ATOM   3177  CG  ARG B2015      39.234  65.621  84.852  1.00  0.00           C  
ATOM   3178  CD  ARG B2015      38.467  64.973  83.716  1.00  0.00           C  
ATOM   3179  NE  ARG B2015      37.610  65.926  83.021  1.00  0.00           N  
ATOM   3180  CZ  ARG B2015      36.686  65.583  82.131  1.00  0.00           C  
ATOM   3181  NH1 ARG B2015      36.497  64.303  81.826  1.00  0.00           N  
ATOM   3182  NH2 ARG B2015      35.948  66.521  81.549  1.00  0.00           N  
ATOM   3183  N   LYS B2016      39.869  67.114  87.822  1.00  0.00           N  
ATOM   3184  CA  LYS B2016      38.967  67.976  88.587  1.00  0.00           C  
ATOM   3185  C   LYS B2016      37.712  68.174  87.755  1.00  0.00           C  
ATOM   3186  O   LYS B2016      37.795  68.434  86.560  1.00  0.00           O  
ATOM   3187  CB  LYS B2016      39.586  69.348  88.849  1.00  0.00           C  
ATOM   3188  CG  LYS B2016      40.713  69.368  89.853  1.00  0.00           C  
ATOM   3189  CD  LYS B2016      40.972  70.791  90.323  1.00  0.00           C  
ATOM   3190  CE  LYS B2016      42.091  70.852  91.360  1.00  0.00           C  
ATOM   3191  NZ  LYS B2016      42.276  72.237  91.908  1.00  0.00           N  
ATOM   3192  N   VAL B2017      36.548  68.045  88.375  1.00  0.00           N  
ATOM   3193  CA  VAL B2017      35.305  68.235  87.643  1.00  0.00           C  
ATOM   3194  C   VAL B2017      34.377  69.233  88.337  1.00  0.00           C  
ATOM   3195  O   VAL B2017      34.250  69.240  89.565  1.00  0.00           O  
ATOM   3196  CB  VAL B2017      34.561  66.897  87.438  1.00  0.00           C  
ATOM   3197  CG1 VAL B2017      35.409  65.968  86.584  1.00  0.00           C  
ATOM   3198  CG2 VAL B2017      34.241  66.257  88.782  1.00  0.00           C  
ATOM   3199  N   ASP B2018      33.731  70.076  87.535  1.00  0.00           N  
ATOM   3200  CA  ASP B2018      32.823  71.081  88.061  1.00  0.00           C  
ATOM   3201  C   ASP B2018      31.393  70.864  87.590  1.00  0.00           C  
ATOM   3202  O   ASP B2018      30.478  71.553  88.036  1.00  0.00           O  
ATOM   3203  CB  ASP B2018      33.310  72.471  87.668  1.00  0.00           C  
ATOM   3204  CG  ASP B2018      34.654  72.814  88.294  1.00  0.00           C  
ATOM   3205  OD1 ASP B2018      34.718  72.966  89.531  1.00  0.00           O  
ATOM   3206  OD2 ASP B2018      35.652  72.926  87.553  1.00  0.00           O  
ATOM   3207  N   THR B2019      31.203  69.907  86.686  1.00  0.00           N  
ATOM   3208  CA  THR B2019      29.867  69.591  86.185  1.00  0.00           C  
ATOM   3209  C   THR B2019      29.645  68.094  86.296  1.00  0.00           C  
ATOM   3210  O   THR B2019      30.599  67.314  86.286  1.00  0.00           O  
ATOM   3211  CB  THR B2019      29.669  70.018  84.711  1.00  0.00           C  
ATOM   3212  OG1 THR B2019      30.389  69.136  83.836  1.00  0.00           O  
ATOM   3213  CG2 THR B2019      30.143  71.456  84.518  1.00  0.00           C  
ATOM   3214  N   TYR B2020      28.385  67.692  86.399  1.00  0.00           N  
ATOM   3215  CA  TYR B2020      28.060  66.286  86.528  1.00  0.00           C  
ATOM   3216  C   TYR B2020      28.337  65.524  85.239  1.00  0.00           C  
ATOM   3217  O   TYR B2020      28.421  64.294  85.250  1.00  0.00           O  
ATOM   3218  CB  TYR B2020      26.600  66.133  86.934  1.00  0.00           C  
ATOM   3219  CG  TYR B2020      26.279  64.830  87.630  1.00  0.00           C  
ATOM   3220  CD1 TYR B2020      27.191  64.233  88.507  1.00  0.00           C  
ATOM   3221  CD2 TYR B2020      25.042  64.216  87.456  1.00  0.00           C  
ATOM   3222  CE1 TYR B2020      26.874  63.055  89.193  1.00  0.00           C  
ATOM   3223  CE2 TYR B2020      24.712  63.039  88.139  1.00  0.00           C  
ATOM   3224  CZ  TYR B2020      25.631  62.463  89.003  1.00  0.00           C  
ATOM   3225  OH  TYR B2020      25.306  61.297  89.663  1.00  0.00           O  
ATOM   3226  N   GLU B2027      28.475  66.251  84.130  1.00  0.00           N  
ATOM   3227  CA  GLU B2027      28.759  65.624  82.837  1.00  0.00           C  
ATOM   3228  C   GLU B2027      30.249  65.322  82.735  1.00  0.00           C  
ATOM   3229  O   GLU B2027      30.655  64.348  82.096  1.00  0.00           O  
ATOM   3230  CB  GLU B2027      28.358  66.532  81.669  1.00  0.00           C  
ATOM   3231  CG  GLU B2027      28.751  65.966  80.308  1.00  0.00           C  
ATOM   3232  CD  GLU B2027      28.586  66.963  79.177  1.00  0.00           C  
ATOM   3233  OE1 GLU B2027      29.243  68.024  79.218  1.00  0.00           O  
ATOM   3234  OE2 GLU B2027      27.802  66.685  78.246  1.00  0.00           O  
ATOM   3235  N   ALA B2028      31.055  66.173  83.361  1.00  0.00           N  
ATOM   3236  CA  ALA B2028      32.499  65.998  83.359  1.00  0.00           C  
ATOM   3237  C   ALA B2028      32.832  64.893  84.355  1.00  0.00           C  
ATOM   3238  O   ALA B2028      33.764  64.110  84.155  1.00  0.00           O  
ATOM   3239  CB  ALA B2028      33.184  67.298  83.761  1.00  0.00           C  
ATOM   3240  N   PHE B2029      32.051  64.844  85.429  1.00  0.00           N  
ATOM   3241  CA  PHE B2029      32.215  63.844  86.474  1.00  0.00           C  
ATOM   3242  C   PHE B2029      31.993  62.451  85.881  1.00  0.00           C  
ATOM   3243  O   PHE B2029      32.834  61.559  86.036  1.00  0.00           O  
ATOM   3244  CB  PHE B2029      31.215  64.130  87.600  1.00  0.00           C  
ATOM   3245  CG  PHE B2029      31.186  63.091  88.683  1.00  0.00           C  
ATOM   3246  CD1 PHE B2029      30.464  61.913  88.516  1.00  0.00           C  
ATOM   3247  CD2 PHE B2029      31.841  63.311  89.889  1.00  0.00           C  
ATOM   3248  CE1 PHE B2029      30.387  60.968  89.536  1.00  0.00           C  
ATOM   3249  CE2 PHE B2029      31.773  62.373  90.916  1.00  0.00           C  
ATOM   3250  CZ  PHE B2029      31.040  61.197  90.738  1.00  0.00           C  
ATOM   3251  N   LYS B2030      30.870  62.275  85.189  1.00  0.00           N  
ATOM   3252  CA  LYS B2030      30.561  60.991  84.580  1.00  0.00           C  
ATOM   3253  C   LYS B2030      31.699  60.542  83.677  1.00  0.00           C  
ATOM   3254  O   LYS B2030      32.011  59.352  83.610  1.00  0.00           O  
ATOM   3255  CB  LYS B2030      29.267  61.066  83.771  1.00  0.00           C  
ATOM   3256  CG  LYS B2030      28.018  61.372  84.590  1.00  0.00           C  
ATOM   3257  CD  LYS B2030      26.771  60.806  83.915  1.00  0.00           C  
ATOM   3258  CE  LYS B2030      25.493  61.194  84.647  1.00  0.00           C  
ATOM   3259  NZ  LYS B2030      25.178  62.640  84.486  1.00  0.00           N  
ATOM   3260  N   GLU B2031      32.316  61.497  82.987  1.00  0.00           N  
ATOM   3261  CA  GLU B2031      33.427  61.190  82.092  1.00  0.00           C  
ATOM   3262  C   GLU B2031      34.631  60.764  82.911  1.00  0.00           C  
ATOM   3263  O   GLU B2031      35.242  59.733  82.649  1.00  0.00           O  
ATOM   3264  CB  GLU B2031      33.808  62.412  81.249  1.00  0.00           C  
ATOM   3265  CG  GLU B2031      32.740  62.869  80.271  1.00  0.00           C  
ATOM   3266  CD  GLU B2031      33.204  64.027  79.401  1.00  0.00           C  
ATOM   3267  OE1 GLU B2031      32.398  64.502  78.568  1.00  0.00           O  
ATOM   3268  OE2 GLU B2031      34.371  64.458  79.551  1.00  0.00           O  
ATOM   3269  N   ALA B2032      34.958  61.574  83.910  1.00  0.00           N  
ATOM   3270  CA  ALA B2032      36.092  61.313  84.781  1.00  0.00           C  
ATOM   3271  C   ALA B2032      36.052  59.940  85.452  1.00  0.00           C  
ATOM   3272  O   ALA B2032      37.047  59.212  85.435  1.00  0.00           O  
ATOM   3273  CB  ALA B2032      36.186  62.402  85.836  1.00  0.00           C  
ATOM   3274  N   VAL B2033      34.913  59.578  86.035  1.00  0.00           N  
ATOM   3275  CA  VAL B2033      34.817  58.296  86.722  1.00  0.00           C  
ATOM   3276  C   VAL B2033      34.854  57.100  85.782  1.00  0.00           C  
ATOM   3277  O   VAL B2033      34.690  55.950  86.201  1.00  0.00           O  
ATOM   3278  CB  VAL B2033      33.562  58.224  87.611  1.00  0.00           C  
ATOM   3279  CG1 VAL B2033      33.562  59.399  88.572  1.00  0.00           C  
ATOM   3280  CG2 VAL B2033      32.300  58.192  86.759  1.00  0.00           C  
ATOM   3281  N   GLN B2034      35.077  57.382  84.505  1.00  0.00           N  
ATOM   3282  CA  GLN B2034      35.174  56.341  83.488  1.00  0.00           C  
ATOM   3283  C   GLN B2034      36.660  56.047  83.317  1.00  0.00           C  
ATOM   3284  O   GLN B2034      37.052  54.946  82.944  1.00  0.00           O  
ATOM   3285  CB  GLN B2034      34.602  56.832  82.157  1.00  0.00           C  
ATOM   3286  CG  GLN B2034      33.124  57.158  82.173  1.00  0.00           C  
ATOM   3287  CD  GLN B2034      32.286  55.976  82.577  1.00  0.00           C  
ATOM   3288  OE1 GLN B2034      32.510  54.860  82.112  1.00  0.00           O  
ATOM   3289  NE2 GLN B2034      31.303  56.211  83.442  1.00  0.00           N  
ATOM   3290  N   GLU B2036      37.480  57.048  83.616  1.00  0.00           N  
ATOM   3291  CA  GLU B2036      38.923  56.934  83.488  1.00  0.00           C  
ATOM   3292  C   GLU B2036      39.655  56.706  84.816  1.00  0.00           C  
ATOM   3293  O   GLU B2036      40.662  55.994  84.861  1.00  0.00           O  
ATOM   3294  CB  GLU B2036      39.476  58.190  82.802  1.00  0.00           C  
ATOM   3295  CG  GLU B2036      40.518  57.889  81.734  1.00  0.00           C  
ATOM   3296  CD  GLU B2036      39.956  56.987  80.652  1.00  0.00           C  
ATOM   3297  OE1 GLU B2036      40.595  55.957  80.336  1.00  0.00           O  
ATOM   3298  OE2 GLU B2036      38.871  57.314  80.119  1.00  0.00           O  
ATOM   3299  N   GLY B2037      39.164  57.314  85.892  1.00  0.00           N  
ATOM   3300  CA  GLY B2037      39.816  57.136  87.175  1.00  0.00           C  
ATOM   3301  C   GLY B2037      39.275  58.006  88.290  1.00  0.00           C  
ATOM   3302  O   GLY B2037      38.084  57.959  88.612  1.00  0.00           O  
ATOM   3303  N   PHE B2038      40.166  58.796  88.886  1.00  0.00           N  
ATOM   3304  CA  PHE B2038      39.818  59.691  89.992  1.00  0.00           C  
ATOM   3305  C   PHE B2038      39.155  60.984  89.541  1.00  0.00           C  
ATOM   3306  O   PHE B2038      39.665  61.678  88.661  1.00  0.00           O  
ATOM   3307  CB  PHE B2038      41.071  60.065  90.803  1.00  0.00           C  
ATOM   3308  CG  PHE B2038      41.485  59.035  91.822  1.00  0.00           C  
ATOM   3309  CD1 PHE B2038      42.819  58.663  91.945  1.00  0.00           C  
ATOM   3310  CD2 PHE B2038      40.551  58.438  92.656  1.00  0.00           C  
ATOM   3311  CE1 PHE B2038      43.213  57.708  92.884  1.00  0.00           C  
ATOM   3312  CE2 PHE B2038      40.938  57.484  93.596  1.00  0.00           C  
ATOM   3313  CZ  PHE B2038      42.268  57.120  93.707  1.00  0.00           C  
ATOM   3314  N   ALA B2039      38.028  61.309  90.166  1.00  0.00           N  
ATOM   3315  CA  ALA B2039      37.310  62.545  89.874  1.00  0.00           C  
ATOM   3316  C   ALA B2039      37.296  63.414  91.132  1.00  0.00           C  
ATOM   3317  O   ALA B2039      36.831  62.987  92.185  1.00  0.00           O  
ATOM   3318  CB  ALA B2039      35.884  62.243  89.430  1.00  0.00           C  
ATOM   3319  N   LEU B2041      37.834  64.621  91.022  1.00  0.00           N  
ATOM   3320  CA  LEU B2041      37.869  65.555  92.141  1.00  0.00           C  
ATOM   3321  C   LEU B2041      36.673  66.496  92.031  1.00  0.00           C  
ATOM   3322  O   LEU B2041      36.720  67.507  91.325  1.00  0.00           O  
ATOM   3323  CB  LEU B2041      39.179  66.342  92.118  1.00  0.00           C  
ATOM   3324  CG  LEU B2041      40.388  65.600  92.695  1.00  0.00           C  
ATOM   3325  CD1 LEU B2041      40.333  64.137  92.349  1.00  0.00           C  
ATOM   3326  CD2 LEU B2041      41.662  66.224  92.169  1.00  0.00           C  
ATOM   3327  N   ALA B2042      35.599  66.149  92.731  1.00  0.00           N  
ATOM   3328  CA  ALA B2042      34.376  66.933  92.704  1.00  0.00           C  
ATOM   3329  C   ALA B2042      33.984  67.517  94.049  1.00  0.00           C  
ATOM   3330  O   ALA B2042      34.423  67.053  95.101  1.00  0.00           O  
ATOM   3331  CB  ALA B2042      33.239  66.075  92.186  1.00  0.00           C  
ATOM   3332  N   PHE B2043      33.145  68.546  93.996  1.00  0.00           N  
ATOM   3333  CA  PHE B2043      32.638  69.190  95.198  1.00  0.00           C  
ATOM   3334  C   PHE B2043      31.385  68.436  95.613  1.00  0.00           C  
ATOM   3335  O   PHE B2043      30.575  68.055  94.768  1.00  0.00           O  
ATOM   3336  CB  PHE B2043      32.245  70.645  94.921  1.00  0.00           C  
ATOM   3337  CG  PHE B2043      33.397  71.604  94.900  1.00  0.00           C  
ATOM   3338  CD1 PHE B2043      34.096  71.897  96.062  1.00  0.00           C  
ATOM   3339  CD2 PHE B2043      33.766  72.239  93.720  1.00  0.00           C  
ATOM   3340  CE1 PHE B2043      35.149  72.816  96.051  1.00  0.00           C  
ATOM   3341  CE2 PHE B2043      34.814  73.158  93.696  1.00  0.00           C  
ATOM   3342  CZ  PHE B2043      35.507  73.448  94.865  1.00  0.00           C  
ATOM   3343  N   HIS B2044      31.219  68.202  96.906  1.00  0.00           N  
ATOM   3344  CA  HIS B2044      30.015  67.537  97.343  1.00  0.00           C  
ATOM   3345  C   HIS B2044      29.380  68.233  98.531  1.00  0.00           C  
ATOM   3346  O   HIS B2044      30.070  68.685  99.439  1.00  0.00           O  
ATOM   3347  CB  HIS B2044      30.264  66.072  97.671  1.00  0.00           C  
ATOM   3348  CG  HIS B2044      29.002  65.274  97.721  1.00  0.00           C  
ATOM   3349  ND1 HIS B2044      28.291  65.075  98.885  1.00  0.00           N  
ATOM   3350  CD2 HIS B2044      28.256  64.734  96.728  1.00  0.00           C  
ATOM   3351  CE1 HIS B2044      27.161  64.450  98.607  1.00  0.00           C  
ATOM   3352  NE2 HIS B2044      27.114  64.233  97.305  1.00  0.00           N  
ATOM   3353  N   CYS B2045      28.054  68.320  98.502  1.00  0.00           N  
ATOM   3354  CA  CYS B2045      27.294  68.968  99.560  1.00  0.00           C  
ATOM   3355  C   CYS B2045      27.474  68.287 100.918  1.00  0.00           C  
ATOM   3356  O   CYS B2045      27.477  68.950 101.953  1.00  0.00           O  
ATOM   3357  CB  CYS B2045      25.815  68.992  99.181  1.00  0.00           C  
ATOM   3358  SG  CYS B2045      25.104  67.333  98.934  1.00  0.00           S  
ATOM   3359  N   GLY B2046      27.626  66.967 100.912  1.00  0.00           N  
ATOM   3360  CA  GLY B2046      27.801  66.241 102.158  1.00  0.00           C  
ATOM   3361  C   GLY B2046      26.565  65.465 102.585  1.00  0.00           C  
ATOM   3362  O   GLY B2046      26.596  64.744 103.581  1.00  0.00           O  
ATOM   3363  N   ASP B2047      25.477  65.613 101.834  1.00  0.00           N  
ATOM   3364  CA  ASP B2047      24.229  64.918 102.134  1.00  0.00           C  
ATOM   3365  C   ASP B2047      24.336  63.467 101.672  1.00  0.00           C  
ATOM   3366  O   ASP B2047      24.676  63.198 100.519  1.00  0.00           O  
ATOM   3367  CB  ASP B2047      23.064  65.618 101.424  1.00  0.00           C  
ATOM   3368  CG  ASP B2047      21.717  64.946 101.681  1.00  0.00           C  
ATOM   3369  OD1 ASP B2047      20.727  65.361 101.038  1.00  0.00           O  
ATOM   3370  OD2 ASP B2047      21.636  64.015 102.515  1.00  0.00           O  
ATOM   3371  N   LYS B2048      24.053  62.536 102.578  1.00  0.00           N  
ATOM   3372  CA  LYS B2048      24.123  61.116 102.255  1.00  0.00           C  
ATOM   3373  C   LYS B2048      23.267  60.768 101.048  1.00  0.00           C  
ATOM   3374  O   LYS B2048      23.718  60.075 100.138  1.00  0.00           O  
ATOM   3375  CB  LYS B2048      23.675  60.261 103.444  1.00  0.00           C  
ATOM   3376  CG  LYS B2048      24.599  60.325 104.644  1.00  0.00           C  
ATOM   3377  CD  LYS B2048      24.167  59.347 105.731  1.00  0.00           C  
ATOM   3378  CE  LYS B2048      25.039  59.484 106.976  1.00  0.00           C  
ATOM   3379  NZ  LYS B2048      24.626  58.554 108.071  1.00  0.00           N  
ATOM   3380  N   ALA B2052      22.029  61.254 101.048  1.00  0.00           N  
ATOM   3381  CA  ALA B2052      21.098  60.983  99.960  1.00  0.00           C  
ATOM   3382  C   ALA B2052      21.623  61.470  98.608  1.00  0.00           C  
ATOM   3383  O   ALA B2052      21.408  60.824  97.584  1.00  0.00           O  
ATOM   3384  CB  ALA B2052      19.753  61.618 100.266  1.00  0.00           C  
ATOM   3385  N   CYS B2053      22.308  62.608  98.602  1.00  0.00           N  
ATOM   3386  CA  CYS B2053      22.857  63.129  97.357  1.00  0.00           C  
ATOM   3387  C   CYS B2053      24.021  62.251  96.900  1.00  0.00           C  
ATOM   3388  O   CYS B2053      24.167  61.966  95.709  1.00  0.00           O  
ATOM   3389  CB  CYS B2053      23.347  64.568  97.528  1.00  0.00           C  
ATOM   3390  SG  CYS B2053      23.957  65.243  95.958  1.00  0.00           S  
ATOM   3391  N   GLU B2054      24.848  61.829  97.856  1.00  0.00           N  
ATOM   3392  CA  GLU B2054      25.994  60.973  97.570  1.00  0.00           C  
ATOM   3393  C   GLU B2054      25.533  59.579  97.124  1.00  0.00           C  
ATOM   3394  O   GLU B2054      26.147  58.950  96.260  1.00  0.00           O  
ATOM   3395  CB  GLU B2054      26.862  60.853  98.819  1.00  0.00           C  
ATOM   3396  CG  GLU B2054      28.133  60.050  98.621  1.00  0.00           C  
ATOM   3397  CD  GLU B2054      28.900  59.838  99.912  1.00  0.00           C  
ATOM   3398  OE1 GLU B2054      29.258  60.838 100.567  1.00  0.00           O  
ATOM   3399  OE2 GLU B2054      29.142  58.668 100.267  1.00  0.00           O  
ATOM   3400  N   ARG B2055      24.444  59.106  97.724  1.00  0.00           N  
ATOM   3401  CA  ARG B2055      23.879  57.800  97.403  1.00  0.00           C  
ATOM   3402  C   ARG B2055      23.296  57.840  95.991  1.00  0.00           C  
ATOM   3403  O   ARG B2055      23.322  56.844  95.266  1.00  0.00           O  
ATOM   3404  CB  ARG B2055      22.786  57.441  98.414  1.00  0.00           C  
ATOM   3405  CG  ARG B2055      22.450  55.961  98.483  1.00  0.00           C  
ATOM   3406  CD  ARG B2055      21.269  55.716  99.412  1.00  0.00           C  
ATOM   3407  NE  ARG B2055      21.418  56.441 100.672  1.00  0.00           N  
ATOM   3408  CZ  ARG B2055      20.551  57.344 101.124  1.00  0.00           C  
ATOM   3409  NH1 ARG B2055      19.464  57.637 100.421  1.00  0.00           N  
ATOM   3410  NH2 ARG B2055      20.775  57.965 102.275  1.00  0.00           N  
ATOM   3411  N   LEU B2056      22.766  58.999  95.611  1.00  0.00           N  
ATOM   3412  CA  LEU B2056      22.191  59.186  94.284  1.00  0.00           C  
ATOM   3413  C   LEU B2056      23.283  59.128  93.215  1.00  0.00           C  
ATOM   3414  O   LEU B2056      23.088  58.545  92.143  1.00  0.00           O  
ATOM   3415  CB  LEU B2056      21.461  60.528  94.215  1.00  0.00           C  
ATOM   3416  CG  LEU B2056      19.938  60.412  94.160  1.00  0.00           C  
ATOM   3417  CD1 LEU B2056      19.536  59.776  92.835  1.00  0.00           C  
ATOM   3418  CD2 LEU B2056      19.432  59.582  95.340  1.00  0.00           C  
ATOM   3419  N   ILE B2057      24.428  59.739  93.519  1.00  0.00           N  
ATOM   3420  CA  ILE B2057      25.570  59.749  92.612  1.00  0.00           C  
ATOM   3421  C   ILE B2057      26.022  58.326  92.344  1.00  0.00           C  
ATOM   3422  O   ILE B2057      26.421  57.986  91.233  1.00  0.00           O  
ATOM   3423  CB  ILE B2057      26.766  60.485  93.215  1.00  0.00           C  
ATOM   3424  CG1 ILE B2057      26.451  61.971  93.356  1.00  0.00           C  
ATOM   3425  CG2 ILE B2057      28.009  60.242  92.354  1.00  0.00           C  
ATOM   3426  CD1 ILE B2057      27.595  62.771  93.939  1.00  0.00           C  
ATOM   3427  N   GLN B2062      25.983  57.500  93.378  1.00  0.00           N  
ATOM   3428  CA  GLN B2062      26.392  56.122  93.222  1.00  0.00           C  
ATOM   3429  C   GLN B2062      25.333  55.372  92.447  1.00  0.00           C  
ATOM   3430  O   GLN B2062      25.648  54.533  91.615  1.00  0.00           O  
ATOM   3431  CB  GLN B2062      26.603  55.469  94.585  1.00  0.00           C  
ATOM   3432  CG  GLN B2062      26.856  53.981  94.509  1.00  0.00           C  
ATOM   3433  CD  GLN B2062      27.163  53.378  95.858  1.00  0.00           C  
ATOM   3434  OE1 GLN B2062      26.815  53.944  96.897  1.00  0.00           O  
ATOM   3435  NE2 GLN B2062      27.807  52.214  95.854  1.00  0.00           N  
ATOM   3436  N   GLU B2063      24.072  55.680  92.712  1.00  0.00           N  
ATOM   3437  CA  GLU B2063      22.982  55.002  92.022  1.00  0.00           C  
ATOM   3438  C   GLU B2063      23.003  55.296  90.528  1.00  0.00           C  
ATOM   3439  O   GLU B2063      22.745  54.412  89.712  1.00  0.00           O  
ATOM   3440  CB  GLU B2063      21.630  55.413  92.620  1.00  0.00           C  
ATOM   3441  CG  GLU B2063      21.325  54.783  93.981  1.00  0.00           C  
ATOM   3442  CD  GLU B2063      20.054  55.326  94.620  1.00  0.00           C  
ATOM   3443  OE1 GLU B2063      19.635  54.787  95.668  1.00  0.00           O  
ATOM   3444  OE2 GLU B2063      19.478  56.295  94.079  1.00  0.00           O  
ATOM   3445  N   GLU B2064      23.330  56.536  90.177  1.00  0.00           N  
ATOM   3446  CA  GLU B2064      23.374  56.961  88.783  1.00  0.00           C  
ATOM   3447  C   GLU B2064      24.664  56.616  88.046  1.00  0.00           C  
ATOM   3448  O   GLU B2064      24.614  56.082  86.945  1.00  0.00           O  
ATOM   3449  CB  GLU B2064      23.133  58.465  88.699  1.00  0.00           C  
ATOM   3450  CG  GLU B2064      21.788  58.879  89.253  1.00  0.00           C  
ATOM   3451  CD  GLU B2064      21.689  60.369  89.497  1.00  0.00           C  
ATOM   3452  OE1 GLU B2064      20.591  60.827  89.883  1.00  0.00           O  
ATOM   3453  OE2 GLU B2064      22.702  61.079  89.311  1.00  0.00           O  
ATOM   3454  N   THR B2065      25.811  56.910  88.650  1.00  0.00           N  
ATOM   3455  CA  THR B2065      27.108  56.648  88.021  1.00  0.00           C  
ATOM   3456  C   THR B2065      27.888  55.452  88.578  1.00  0.00           C  
ATOM   3457  O   THR B2065      28.944  55.103  88.052  1.00  0.00           O  
ATOM   3458  CB  THR B2065      28.025  57.883  88.141  1.00  0.00           C  
ATOM   3459  OG1 THR B2065      28.384  58.084  89.517  1.00  0.00           O  
ATOM   3460  CG2 THR B2065      27.313  59.128  87.624  1.00  0.00           C  
ATOM   3461  N   THR B2075      27.360  54.835  89.632  1.00  0.00           N  
ATOM   3462  CA  THR B2075      27.980  53.695  90.324  1.00  0.00           C  
ATOM   3463  C   THR B2075      29.228  54.092  91.121  1.00  0.00           C  
ATOM   3464  O   THR B2075      29.697  53.324  91.963  1.00  0.00           O  
ATOM   3465  CB  THR B2075      28.346  52.514  89.366  1.00  0.00           C  
ATOM   3466  OG1 THR B2075      29.372  52.913  88.453  1.00  0.00           O  
ATOM   3467  CG2 THR B2075      27.125  52.050  88.601  1.00  0.00           C  
ATOM   3468  N   ALA B2076      29.741  55.296  90.865  1.00  0.00           N  
ATOM   3469  CA  ALA B2076      30.927  55.803  91.546  1.00  0.00           C  
ATOM   3470  C   ALA B2076      30.608  56.149  92.994  1.00  0.00           C  
ATOM   3471  O   ALA B2076      29.478  56.509  93.321  1.00  0.00           O  
ATOM   3472  CB  ALA B2076      31.469  57.038  90.823  1.00  0.00           C  
ATOM   3473  N   THR B2077      31.618  56.040  93.851  1.00  0.00           N  
ATOM   3474  CA  THR B2077      31.478  56.333  95.270  1.00  0.00           C  
ATOM   3475  C   THR B2077      32.546  57.317  95.708  1.00  0.00           C  
ATOM   3476  O   THR B2077      33.432  57.678  94.932  1.00  0.00           O  
ATOM   3477  CB  THR B2077      31.637  55.049  96.125  1.00  0.00           C  
ATOM   3478  OG1 THR B2077      32.845  54.378  95.751  1.00  0.00           O  
ATOM   3479  CG2 THR B2077      30.463  54.110  95.924  1.00  0.00           C  
ATOM   3480  N   THR B2078      32.444  57.766  96.952  1.00  0.00           N  
ATOM   3481  CA  THR B2078      33.446  58.668  97.490  1.00  0.00           C  
ATOM   3482  C   THR B2078      34.529  57.751  98.010  1.00  0.00           C  
ATOM   3483  O   THR B2078      34.237  56.709  98.599  1.00  0.00           O  
ATOM   3484  CB  THR B2078      32.907  59.544  98.651  1.00  0.00           C  
ATOM   3485  OG1 THR B2078      32.052  58.764  99.493  1.00  0.00           O  
ATOM   3486  CG2 THR B2078      32.149  60.749  98.100  1.00  0.00           C  
ATOM   3487  N   ARG B2079      35.776  58.117  97.760  1.00  0.00           N  
ATOM   3488  CA  ARG B2079      36.886  57.305  98.220  1.00  0.00           C  
ATOM   3489  C   ARG B2079      37.362  57.864  99.542  1.00  0.00           C  
ATOM   3490  O   ARG B2079      37.451  57.138 100.529  1.00  0.00           O  
ATOM   3491  CB  ARG B2079      38.012  57.305  97.187  1.00  0.00           C  
ATOM   3492  CG  ARG B2079      37.568  56.809  95.812  1.00  0.00           C  
ATOM   3493  CD  ARG B2079      36.641  55.609  95.942  1.00  0.00           C  
ATOM   3494  NE  ARG B2079      37.198  54.581  96.818  1.00  0.00           N  
ATOM   3495  CZ  ARG B2079      36.486  53.596  97.358  1.00  0.00           C  
ATOM   3496  NH1 ARG B2079      35.186  53.514  97.110  1.00  0.00           N  
ATOM   3497  NH2 ARG B2079      37.072  52.691  98.136  1.00  0.00           N  
ATOM   3498  N   CYS B2080      37.652  59.160  99.562  1.00  0.00           N  
ATOM   3499  CA  CYS B2080      38.093  59.820 100.781  1.00  0.00           C  
ATOM   3500  C   CYS B2080      38.097  61.317 100.600  1.00  0.00           C  
ATOM   3501  O   CYS B2080      38.100  61.816  99.472  1.00  0.00           O  
ATOM   3502  CB  CYS B2080      39.510  59.385 101.169  1.00  0.00           C  
ATOM   3503  SG  CYS B2080      40.819  60.031 100.078  1.00  0.00           S  
ATOM   3504  N   VAL B2081      38.072  62.022 101.728  1.00  0.00           N  
ATOM   3505  CA  VAL B2081      38.148  63.481 101.765  1.00  0.00           C  
ATOM   3506  C   VAL B2081      39.597  63.637 102.227  1.00  0.00           C  
ATOM   3507  O   VAL B2081      39.881  63.719 103.420  1.00  0.00           O  
ATOM   3508  CB  VAL B2081      37.175  64.092 102.817  1.00  0.00           C  
ATOM   3509  CG1 VAL B2081      37.312  65.620 102.834  1.00  0.00           C  
ATOM   3510  CG2 VAL B2081      35.735  63.700 102.495  1.00  0.00           C  
ATOM   3511  N   PRO B2082      40.531  63.683 101.272  1.00  0.00           N  
ATOM   3512  CA  PRO B2082      41.966  63.808 101.534  1.00  0.00           C  
ATOM   3513  C   PRO B2082      42.377  64.762 102.648  1.00  0.00           C  
ATOM   3514  O   PRO B2082      41.817  65.853 102.795  1.00  0.00           O  
ATOM   3515  CB  PRO B2082      42.523  64.223 100.178  1.00  0.00           C  
ATOM   3516  CG  PRO B2082      41.406  65.028  99.606  1.00  0.00           C  
ATOM   3517  CD  PRO B2082      40.223  64.147  99.908  1.00  0.00           C  
ATOM   3518  N   PHE B2083      43.359  64.333 103.438  1.00  0.00           N  
ATOM   3519  CA  PHE B2083      43.870  65.160 104.519  1.00  0.00           C  
ATOM   3520  C   PHE B2083      44.517  66.372 103.858  1.00  0.00           C  
ATOM   3521  O   PHE B2083      44.088  67.506 104.068  1.00  0.00           O  
ATOM   3522  CB  PHE B2083      44.890  64.377 105.356  1.00  0.00           C  
ATOM   3523  CG  PHE B2083      44.290  63.211 106.103  1.00  0.00           C  
ATOM   3524  CD1 PHE B2083      44.933  61.975 106.126  1.00  0.00           C  
ATOM   3525  CD2 PHE B2083      43.075  63.347 106.780  1.00  0.00           C  
ATOM   3526  CE1 PHE B2083      44.377  60.891 106.807  1.00  0.00           C  
ATOM   3527  CE2 PHE B2083      42.512  62.272 107.464  1.00  0.00           C  
ATOM   3528  CZ  PHE B2083      43.163  61.043 107.478  1.00  0.00           C  
ATOM   3529  N   GLU B2084      45.534  66.135 103.039  1.00  0.00           N  
ATOM   3530  CA  GLU B2084      46.191  67.236 102.353  1.00  0.00           C  
ATOM   3531  C   GLU B2084      45.633  67.444 100.951  1.00  0.00           C  
ATOM   3532  O   GLU B2084      45.942  66.700 100.020  1.00  0.00           O  
ATOM   3533  CB  GLU B2084      47.705  67.019 102.302  1.00  0.00           C  
ATOM   3534  CG  GLU B2084      48.404  67.435 103.593  1.00  0.00           C  
ATOM   3535  CD  GLU B2084      49.239  66.322 104.189  1.00  0.00           C  
ATOM   3536  OE1 GLU B2084      49.624  66.434 105.378  1.00  0.00           O  
ATOM   3537  OE2 GLU B2084      49.509  65.336 103.464  1.00  0.00           O  
ATOM   3538  N   ALA B2090      44.797  68.466 100.818  1.00  0.00           N  
ATOM   3539  CA  ALA B2090      44.184  68.811  99.546  1.00  0.00           C  
ATOM   3540  C   ALA B2090      43.949  70.311  99.514  1.00  0.00           C  
ATOM   3541  O   ALA B2090      43.582  70.911 100.527  1.00  0.00           O  
ATOM   3542  CB  ALA B2090      42.862  68.074  99.380  1.00  0.00           C  
ATOM   3543  N   GLU B2092      44.167  70.914  98.351  1.00  0.00           N  
ATOM   3544  CA  GLU B2092      43.966  72.345  98.193  1.00  0.00           C  
ATOM   3545  C   GLU B2092      42.590  72.708  98.738  1.00  0.00           C  
ATOM   3546  O   GLU B2092      41.574  72.131  98.342  1.00  0.00           O  
ATOM   3547  CB  GLU B2092      44.066  72.735  96.711  1.00  0.00           C  
ATOM   3548  CG  GLU B2092      43.619  74.165  96.408  1.00  0.00           C  
ATOM   3549  CD  GLU B2092      43.558  74.468  94.916  1.00  0.00           C  
ATOM   3550  OE1 GLU B2092      43.035  75.547  94.554  1.00  0.00           O  
ATOM   3551  OE2 GLU B2092      44.035  73.636  94.110  1.00  0.00           O  
ATOM   3552  N   PRO B2093      42.543  73.659  99.675  1.00  0.00           N  
ATOM   3553  CA  PRO B2093      41.274  74.083 100.262  1.00  0.00           C  
ATOM   3554  C   PRO B2093      40.452  74.841  99.232  1.00  0.00           C  
ATOM   3555  O   PRO B2093      40.931  75.799  98.632  1.00  0.00           O  
ATOM   3556  CB  PRO B2093      41.718  74.958 101.426  1.00  0.00           C  
ATOM   3557  CG  PRO B2093      42.976  75.574 100.902  1.00  0.00           C  
ATOM   3558  CD  PRO B2093      43.672  74.399 100.263  1.00  0.00           C  
ATOM   3559  N   GLU B2094      39.216  74.402  99.030  1.00  0.00           N  
ATOM   3560  CA  GLU B2094      38.331  75.028  98.057  1.00  0.00           C  
ATOM   3561  C   GLU B2094      36.881  75.024  98.519  1.00  0.00           C  
ATOM   3562  O   GLU B2094      36.468  74.191  99.326  1.00  0.00           O  
ATOM   3563  CB  GLU B2094      38.404  74.286  96.715  1.00  0.00           C  
ATOM   3564  CG  GLU B2094      39.668  74.501  95.909  1.00  0.00           C  
ATOM   3565  CD  GLU B2094      39.738  73.580  94.707  1.00  0.00           C  
ATOM   3566  OE1 GLU B2094      40.232  72.444  94.858  1.00  0.00           O  
ATOM   3567  OE2 GLU B2094      39.281  73.982  93.615  1.00  0.00           O  
ATOM   3568  N   GLU B2095      36.110  75.959  97.983  1.00  0.00           N  
ATOM   3569  CA  GLU B2095      34.694  76.060  98.292  1.00  0.00           C  
ATOM   3570  C   GLU B2095      33.995  76.140  96.946  1.00  0.00           C  
ATOM   3571  O   GLU B2095      34.536  76.702  95.994  1.00  0.00           O  
ATOM   3572  CB  GLU B2095      34.410  77.318  99.109  1.00  0.00           C  
ATOM   3573  CG  GLU B2095      33.611  77.068 100.376  1.00  0.00           C  
ATOM   3574  CD  GLU B2095      34.239  76.003 101.262  1.00  0.00           C  
ATOM   3575  OE1 GLU B2095      33.761  74.845 101.234  1.00  0.00           O  
ATOM   3576  OE2 GLU B2095      35.218  76.318 101.976  1.00  0.00           O  
ATOM   3577  N   GLY B2096      32.805  75.565  96.857  1.00  0.00           N  
ATOM   3578  CA  GLY B2096      32.087  75.589  95.599  1.00  0.00           C  
ATOM   3579  C   GLY B2096      30.685  75.049  95.749  1.00  0.00           C  
ATOM   3580  O   GLY B2096      29.997  75.328  96.739  1.00  0.00           O  
ATOM   3581  N   PHE B2097      30.259  74.263  94.767  1.00  0.00           N  
ATOM   3582  CA  PHE B2097      28.922  73.691  94.797  1.00  0.00           C  
ATOM   3583  C   PHE B2097      28.911  72.224  94.399  1.00  0.00           C  
ATOM   3584  O   PHE B2097      29.727  71.772  93.595  1.00  0.00           O  
ATOM   3585  CB  PHE B2097      28.001  74.521  93.903  1.00  0.00           C  
ATOM   3586  CG  PHE B2097      27.858  75.945  94.363  1.00  0.00           C  
ATOM   3587  CD1 PHE B2097      26.855  76.302  95.264  1.00  0.00           C  
ATOM   3588  CD2 PHE B2097      28.771  76.919  93.953  1.00  0.00           C  
ATOM   3589  CE1 PHE B2097      26.764  77.602  95.754  1.00  0.00           C  
ATOM   3590  CE2 PHE B2097      28.690  78.219  94.437  1.00  0.00           C  
ATOM   3591  CZ  PHE B2097      27.685  78.562  95.340  1.00  0.00           C  
ATOM   3592  N   CYS B2098      27.977  71.486  94.983  1.00  0.00           N  
ATOM   3593  CA  CYS B2098      27.863  70.066  94.728  1.00  0.00           C  
ATOM   3594  C   CYS B2098      27.733  69.734  93.251  1.00  0.00           C  
ATOM   3595  O   CYS B2098      26.794  70.158  92.576  1.00  0.00           O  
ATOM   3596  CB  CYS B2098      26.681  69.493  95.487  1.00  0.00           C  
ATOM   3597  SG  CYS B2098      26.735  67.689  95.491  1.00  0.00           S  
ATOM   3598  N   VAL B2100      28.689  68.961  92.759  1.00  0.00           N  
ATOM   3599  CA  VAL B2100      28.718  68.574  91.365  1.00  0.00           C  
ATOM   3600  C   VAL B2100      27.430  67.868  90.937  1.00  0.00           C  
ATOM   3601  O   VAL B2100      27.156  67.738  89.746  1.00  0.00           O  
ATOM   3602  CB  VAL B2100      29.945  67.660  91.098  1.00  0.00           C  
ATOM   3603  CG1 VAL B2100      29.729  66.303  91.762  1.00  0.00           C  
ATOM   3604  CG2 VAL B2100      30.189  67.520  89.607  1.00  0.00           C  
ATOM   3605  N   ARG B2101      26.626  67.432  91.900  1.00  0.00           N  
ATOM   3606  CA  ARG B2101      25.403  66.723  91.549  1.00  0.00           C  
ATOM   3607  C   ARG B2101      24.088  67.418  91.890  1.00  0.00           C  
ATOM   3608  O   ARG B2101      23.115  67.290  91.148  1.00  0.00           O  
ATOM   3609  CB  ARG B2101      25.419  65.320  92.171  1.00  0.00           C  
ATOM   3610  CG  ARG B2101      24.357  64.370  91.633  1.00  0.00           C  
ATOM   3611  CD  ARG B2101      23.050  64.494  92.378  1.00  0.00           C  
ATOM   3612  NE  ARG B2101      22.023  63.641  91.793  1.00  0.00           N  
ATOM   3613  CZ  ARG B2101      20.820  63.462  92.322  1.00  0.00           C  
ATOM   3614  NH1 ARG B2101      20.493  64.075  93.453  1.00  0.00           N  
ATOM   3615  NH2 ARG B2101      19.940  62.679  91.715  1.00  0.00           N  
ATOM   3616  N   CYS B2102      24.038  68.153  92.995  1.00  0.00           N  
ATOM   3617  CA  CYS B2102      22.789  68.818  93.359  1.00  0.00           C  
ATOM   3618  C   CYS B2102      22.907  70.338  93.307  1.00  0.00           C  
ATOM   3619  O   CYS B2102      21.905  71.053  93.372  1.00  0.00           O  
ATOM   3620  CB  CYS B2102      22.328  68.370  94.752  1.00  0.00           C  
ATOM   3621  SG  CYS B2102      23.289  69.074  96.112  1.00  0.00           S  
ATOM   3622  N   GLY B2103      24.137  70.826  93.200  1.00  0.00           N  
ATOM   3623  CA  GLY B2103      24.353  72.257  93.119  1.00  0.00           C  
ATOM   3624  C   GLY B2103      24.496  73.009  94.426  1.00  0.00           C  
ATOM   3625  O   GLY B2103      25.109  74.075  94.452  1.00  0.00           O  
ATOM   3626  N   ARG B2104      23.935  72.472  95.506  1.00  0.00           N  
ATOM   3627  CA  ARG B2104      24.012  73.131  96.810  1.00  0.00           C  
ATOM   3628  C   ARG B2104      25.463  73.372  97.221  1.00  0.00           C  
ATOM   3629  O   ARG B2104      26.377  72.774  96.665  1.00  0.00           O  
ATOM   3630  CB  ARG B2104      23.294  72.283  97.864  1.00  0.00           C  
ATOM   3631  CG  ARG B2104      21.814  72.074  97.570  1.00  0.00           C  
ATOM   3632  CD  ARG B2104      21.139  71.187  98.609  1.00  0.00           C  
ATOM   3633  NE  ARG B2104      21.695  69.838  98.622  1.00  0.00           N  
ATOM   3634  CZ  ARG B2104      21.169  68.818  99.291  1.00  0.00           C  
ATOM   3635  NH1 ARG B2104      20.067  68.991 100.007  1.00  0.00           N  
ATOM   3636  NH2 ARG B2104      21.741  67.624  99.240  1.00  0.00           N  
ATOM   3637  N   PRO B2105      25.692  74.269  98.193  1.00  0.00           N  
ATOM   3638  CA  PRO B2105      27.041  74.588  98.677  1.00  0.00           C  
ATOM   3639  C   PRO B2105      27.847  73.371  99.140  1.00  0.00           C  
ATOM   3640  O   PRO B2105      27.328  72.489  99.828  1.00  0.00           O  
ATOM   3641  CB  PRO B2105      26.771  75.574  99.812  1.00  0.00           C  
ATOM   3642  CG  PRO B2105      25.548  76.288  99.333  1.00  0.00           C  
ATOM   3643  CD  PRO B2105      24.693  75.152  98.822  1.00  0.00           C  
ATOM   3644  N   SER B2106      29.126  73.347  98.775  1.00  0.00           N  
ATOM   3645  CA  SER B2106      30.009  72.241  99.127  1.00  0.00           C  
ATOM   3646  C   SER B2106      30.350  72.154 100.611  1.00  0.00           C  
ATOM   3647  O   SER B2106      30.282  73.141 101.341  1.00  0.00           O  
ATOM   3648  CB  SER B2106      31.315  72.340  98.340  1.00  0.00           C  
ATOM   3649  OG  SER B2106      32.138  73.376  98.849  1.00  0.00           O  
ATOM   3650  N   ALA B2107      30.730  70.956 101.039  1.00  0.00           N  
ATOM   3651  CA  ALA B2107      31.121  70.711 102.418  1.00  0.00           C  
ATOM   3652  C   ALA B2107      32.612  70.381 102.410  1.00  0.00           C  
ATOM   3653  O   ALA B2107      33.304  70.628 101.418  1.00  0.00           O  
ATOM   3654  CB  ALA B2107      30.330  69.541 102.981  1.00  0.00           C  
ATOM   3655  N   TYR B2108      33.100  69.836 103.520  1.00  0.00           N  
ATOM   3656  CA  TYR B2108      34.500  69.427 103.674  1.00  0.00           C  
ATOM   3657  C   TYR B2108      35.566  70.486 103.416  1.00  0.00           C  
ATOM   3658  O   TYR B2108      36.738  70.270 103.729  1.00  0.00           O  
ATOM   3659  CB  TYR B2108      34.781  68.202 102.799  1.00  0.00           C  
ATOM   3660  CG  TYR B2108      33.679  67.169 102.865  1.00  0.00           C  
ATOM   3661  CD1 TYR B2108      32.783  67.010 101.806  1.00  0.00           C  
ATOM   3662  CD2 TYR B2108      33.506  66.373 103.999  1.00  0.00           C  
ATOM   3663  CE1 TYR B2108      31.739  66.083 101.872  1.00  0.00           C  
ATOM   3664  CE2 TYR B2108      32.465  65.445 104.080  1.00  0.00           C  
ATOM   3665  CZ  TYR B2108      31.586  65.305 103.011  1.00  0.00           C  
ATOM   3666  OH  TYR B2108      30.559  64.392 103.080  1.00  0.00           O  
ATOM   3667  N   GLY B2109      35.166  71.624 102.856  1.00  0.00           N  
ATOM   3668  CA  GLY B2109      36.117  72.691 102.586  1.00  0.00           C  
ATOM   3669  C   GLY B2109      37.173  72.343 101.549  1.00  0.00           C  
ATOM   3670  O   GLY B2109      38.201  73.022 101.443  1.00  0.00           O  
ATOM   3671  N   LYS B2110      36.911  71.291 100.774  1.00  0.00           N  
ATOM   3672  CA  LYS B2110      37.841  70.838  99.746  1.00  0.00           C  
ATOM   3673  C   LYS B2110      37.135  69.824  98.844  1.00  0.00           C  
ATOM   3674  O   LYS B2110      36.068  69.313  99.196  1.00  0.00           O  
ATOM   3675  CB  LYS B2110      39.050  70.183 100.408  1.00  0.00           C  
ATOM   3676  CG  LYS B2110      38.668  68.961 101.231  1.00  0.00           C  
ATOM   3677  CD  LYS B2110      39.858  68.325 101.926  1.00  0.00           C  
ATOM   3678  CE  LYS B2110      40.417  69.214 103.027  1.00  0.00           C  
ATOM   3679  NZ  LYS B2110      41.658  68.625 103.608  1.00  0.00           N  
ATOM   3680  N   ARG B2111      37.733  69.536  97.688  1.00  0.00           N  
ATOM   3681  CA  ARG B2111      37.165  68.578  96.736  1.00  0.00           C  
ATOM   3682  C   ARG B2111      37.323  67.137  97.228  1.00  0.00           C  
ATOM   3683  O   ARG B2111      38.379  66.755  97.742  1.00  0.00           O  
ATOM   3684  CB  ARG B2111      37.844  68.711  95.369  1.00  0.00           C  
ATOM   3685  CG  ARG B2111      37.475  69.947  94.578  1.00  0.00           C  
ATOM   3686  CD  ARG B2111      38.399  70.107  93.378  1.00  0.00           C  
ATOM   3687  NE  ARG B2111      38.074  71.297  92.597  1.00  0.00           N  
ATOM   3688  CZ  ARG B2111      37.090  71.372  91.702  1.00  0.00           C  
ATOM   3689  NH1 ARG B2111      36.320  70.318  91.455  1.00  0.00           N  
ATOM   3690  NH2 ARG B2111      36.866  72.511  91.060  1.00  0.00           N  
ATOM   3691  N   VAL B2112      36.270  66.343  97.049  1.00  0.00           N  
ATOM   3692  CA  VAL B2112      36.263  64.946  97.465  1.00  0.00           C  
ATOM   3693  C   VAL B2112      36.726  64.046  96.332  1.00  0.00           C  
ATOM   3694  O   VAL B2112      36.434  64.302  95.167  1.00  0.00           O  
ATOM   3695  CB  VAL B2112      34.845  64.506  97.866  1.00  0.00           C  
ATOM   3696  CG1 VAL B2112      34.838  63.049  98.318  1.00  0.00           C  
ATOM   3697  CG2 VAL B2112      34.332  65.409  98.956  1.00  0.00           C  
ATOM   3698  N   VAL B2113      37.450  62.988  96.679  1.00  0.00           N  
ATOM   3699  CA  VAL B2113      37.913  62.037  95.681  1.00  0.00           C  
ATOM   3700  C   VAL B2113      36.785  61.044  95.382  1.00  0.00           C  
ATOM   3701  O   VAL B2113      36.240  60.413  96.288  1.00  0.00           O  
ATOM   3702  CB  VAL B2113      39.163  61.262  96.176  1.00  0.00           C  
ATOM   3703  CG1 VAL B2113      39.558  60.201  95.171  1.00  0.00           C  
ATOM   3704  CG2 VAL B2113      40.318  62.219  96.383  1.00  0.00           C  
ATOM   3705  N   PHE B2114      36.424  60.936  94.108  1.00  0.00           N  
ATOM   3706  CA  PHE B2114      35.385  60.014  93.666  1.00  0.00           C  
ATOM   3707  C   PHE B2114      36.033  59.055  92.684  1.00  0.00           C  
ATOM   3708  O   PHE B2114      37.076  59.371  92.096  1.00  0.00           O  
ATOM   3709  CB  PHE B2114      34.258  60.740  92.923  1.00  0.00           C  
ATOM   3710  CG  PHE B2114      33.293  61.477  93.811  1.00  0.00           C  
ATOM   3711  CD1 PHE B2114      33.616  62.731  94.335  1.00  0.00           C  
ATOM   3712  CD2 PHE B2114      32.031  60.941  94.070  1.00  0.00           C  
ATOM   3713  CE1 PHE B2114      32.694  63.444  95.096  1.00  0.00           C  
ATOM   3714  CE2 PHE B2114      31.095  61.644  94.832  1.00  0.00           C  
ATOM   3715  CZ  PHE B2114      31.425  62.902  95.347  1.00  0.00           C  
ATOM   3716  N   ALA B2115      35.405  57.896  92.493  1.00  0.00           N  
ATOM   3717  CA  ALA B2115      35.913  56.899  91.559  1.00  0.00           C  
ATOM   3718  C   ALA B2115      35.090  55.625  91.636  1.00  0.00           C  
ATOM   3719  O   ALA B2115      34.399  55.392  92.625  1.00  0.00           O  
ATOM   3720  CB  ALA B2115      37.385  56.589  91.865  1.00  0.00           C  
ATOM   3721  N   LYS B2116      35.132  54.818  90.579  1.00  0.00           N  
ATOM   3722  CA  LYS B2116      34.423  53.546  90.597  1.00  0.00           C  
ATOM   3723  C   LYS B2116      35.394  52.674  91.366  1.00  0.00           C  
ATOM   3724  O   LYS B2116      36.588  52.666  91.073  1.00  0.00           O  
ATOM   3725  CB  LYS B2116      34.216  52.998  89.186  1.00  0.00           C  
ATOM   3726  CG  LYS B2116      33.160  53.737  88.379  1.00  0.00           C  
ATOM   3727  CD  LYS B2116      32.992  53.104  87.015  1.00  0.00           C  
ATOM   3728  CE  LYS B2116      32.034  53.894  86.164  1.00  0.00           C  
ATOM   3729  NZ  LYS B2116      31.850  53.270  84.828  1.00  0.00           N  
ATOM   3730  N   ALA B2117      34.902  51.940  92.353  1.00  0.00           N  
ATOM   3731  CA  ALA B2117      35.812  51.147  93.158  1.00  0.00           C  
ATOM   3732  C   ALA B2117      35.528  49.662  93.285  1.00  0.00           C  
ATOM   3733  O   ALA B2117      34.420  49.187  93.021  1.00  0.00           O  
ATOM   3734  CB  ALA B2117      35.915  51.767  94.548  1.00  0.00           C  
ATOM   3735  N   TYR B2118      36.570  48.939  93.681  1.00  0.00           N  
ATOM   3736  CA  TYR B2118      36.486  47.515  93.913  1.00  0.00           C  
ATOM   3737  C   TYR B2118      35.866  47.345  95.292  1.00  0.00           C  
ATOM   3738  O   TYR B2118      35.126  46.356  95.480  1.00  0.00           O  
ATOM   3739  CB  TYR B2118      37.875  46.884  93.870  1.00  0.00           C  
ATOM   3740  CG  TYR B2118      38.294  46.471  92.480  1.00  0.00           C  
ATOM   3741  CD1 TYR B2118      37.681  45.399  91.840  1.00  0.00           C  
ATOM   3742  CD2 TYR B2118      39.298  47.161  91.795  1.00  0.00           C  
ATOM   3743  CE1 TYR B2118      38.052  45.018  90.553  1.00  0.00           C  
ATOM   3744  CE2 TYR B2118      39.679  46.790  90.508  1.00  0.00           C  
ATOM   3745  CZ  TYR B2118      39.052  45.716  89.891  1.00  0.00           C  
ATOM   3746  OH  TYR B2118      39.433  45.340  88.619  1.00  0.00           O  
ATOM   3747  OXT TYR B2118      36.134  48.207  96.165  1.00  0.00           O  
HETATM 3748  N   PRO B1478      37.942  45.823 112.126  1.00  0.00           N  
HETATM 3749  CA  PRO B1478      38.011  47.074 111.337  1.00  0.00           C  
HETATM 3750  C   PRO B1478      37.431  46.833 109.953  1.00  0.00           C  
HETATM 3751  O   PRO B1478      36.858  45.743 109.748  1.00  0.00           O  
HETATM 3752  CB  PRO B1478      39.477  47.474 111.259  1.00  0.00           C  
HETATM 3753  CG  PRO B1478      40.164  46.140 111.433  1.00  0.00           C  
HETATM 3754  CD  PRO B1478      39.301  45.343 112.426  1.00  0.00           C  
HETATM 3755  OXT PRO B1478      37.547  47.732 109.100  1.00  0.00           O  
TER
END
