# Supplementary material for: Backbone Brackets and Arginine Tweezers delineate Class I and Class II aminoacyl tRNA synthetases
Source: PLoS Comput Biol. 2018 Apr 16;14(4):e1006101. doi: 10.1371/journal.pcbi.1006101 (PMC5919687; doi:10.1371/journal.pcbi.1006101)
Supplement: S12 File — All structures of Class II aaRS with residues renumbered according to the MSA. (GZ) [file pcbi.1006101.s024.tar.gz › 1h4t_C_renum.pdb]

ATOM      1  N   LYS C 272      76.158  73.238  17.344  1.00  0.00           N  
ATOM      2  CA  LYS C 272      75.242  74.145  16.591  1.00  0.00           C  
ATOM      3  C   LYS C 272      74.544  75.101  17.558  1.00  0.00           C  
ATOM      4  O   LYS C 272      73.903  74.661  18.513  1.00  0.00           O  
ATOM      5  CB  LYS C 272      74.194  73.322  15.826  1.00  0.00           C  
ATOM      6  CG  LYS C 272      73.283  74.165  14.949  1.00  0.00           C  
ATOM      7  CD  LYS C 272      72.254  73.333  14.188  1.00  0.00           C  
ATOM      8  CE  LYS C 272      71.397  74.231  13.295  1.00  0.00           C  
ATOM      9  NZ  LYS C 272      70.370  73.492  12.509  1.00  0.00           N  
ATOM     10  N   GLY C 273      74.677  76.404  17.312  1.00  0.00           N  
ATOM     11  CA  GLY C 273      74.051  77.397  18.170  1.00  0.00           C  
ATOM     12  C   GLY C 273      72.534  77.318  18.160  1.00  0.00           C  
ATOM     13  O   GLY C 273      71.950  76.595  17.352  1.00  0.00           O  
ATOM     14  N   LEU C 274      71.884  78.056  19.055  1.00  0.00           N  
ATOM     15  CA  LEU C 274      70.424  78.038  19.126  1.00  0.00           C  
ATOM     16  C   LEU C 274      69.785  78.708  17.926  1.00  0.00           C  
ATOM     17  O   LEU C 274      70.243  79.762  17.476  1.00  0.00           O  
ATOM     18  CB  LEU C 274      69.935  78.742  20.392  1.00  0.00           C  
ATOM     19  CG  LEU C 274      70.184  78.068  21.738  1.00  0.00           C  
ATOM     20  CD1 LEU C 274      69.801  79.015  22.863  1.00  0.00           C  
ATOM     21  CD2 LEU C 274      69.379  76.785  21.815  1.00  0.00           C  
ATOM     22  N   THR C 275      68.729  78.093  17.403  1.00  0.00           N  
ATOM     23  CA  THR C 275      68.011  78.667  16.272  1.00  0.00           C  
ATOM     24  C   THR C 275      67.355  79.903  16.845  1.00  0.00           C  
ATOM     25  O   THR C 275      66.594  79.813  17.804  1.00  0.00           O  
ATOM     26  CB  THR C 275      66.880  77.758  15.770  1.00  0.00           C  
ATOM     27  OG1 THR C 275      67.414  76.499  15.351  1.00  0.00           O  
ATOM     28  CG2 THR C 275      66.151  78.419  14.607  1.00  0.00           C  
ATOM     29  N   PRO C 276      67.649  81.076  16.283  1.00  0.00           N  
ATOM     30  CA  PRO C 276      67.048  82.316  16.788  1.00  0.00           C  
ATOM     31  C   PRO C 276      65.511  82.311  16.834  1.00  0.00           C  
ATOM     32  O   PRO C 276      64.847  81.803  15.932  1.00  0.00           O  
ATOM     33  CB  PRO C 276      67.620  83.382  15.846  1.00  0.00           C  
ATOM     34  CG  PRO C 276      67.985  82.600  14.602  1.00  0.00           C  
ATOM     35  CD  PRO C 276      68.572  81.347  15.171  1.00  0.00           C  
ATOM     36  N   GLN C 277      64.959  82.885  17.898  1.00  0.00           N  
ATOM     37  CA  GLN C 277      63.515  82.954  18.088  1.00  0.00           C  
ATOM     38  C   GLN C 277      62.807  83.557  16.880  1.00  0.00           C  
ATOM     39  O   GLN C 277      61.674  83.186  16.557  1.00  0.00           O  
ATOM     40  CB  GLN C 277      63.179  83.805  19.311  1.00  0.00           C  
ATOM     41  CG  GLN C 277      63.875  83.403  20.582  1.00  0.00           C  
ATOM     42  CD  GLN C 277      63.341  84.173  21.766  1.00  0.00           C  
ATOM     43  OE1 GLN C 277      63.194  85.396  21.709  1.00  0.00           O  
ATOM     44  NE2 GLN C 277      63.051  83.468  22.848  1.00  0.00           N  
ATOM     45  N   SER C 278      63.463  84.510  16.228  1.00  0.00           N  
ATOM     46  CA  SER C 278      62.869  85.151  15.063  1.00  0.00           C  
ATOM     47  C   SER C 278      62.784  84.175  13.887  1.00  0.00           C  
ATOM     48  O   SER C 278      61.879  84.273  13.060  1.00  0.00           O  
ATOM     49  CB  SER C 278      63.681  86.381  14.674  1.00  0.00           C  
ATOM     50  OG  SER C 278      65.038  86.041  14.468  1.00  0.00           O  
ATOM     51  N   GLN C 279      63.717  83.225  13.833  1.00  0.00           N  
ATOM     52  CA  GLN C 279      63.751  82.229  12.769  1.00  0.00           C  
ATOM     53  C   GLN C 279      62.685  81.142  12.950  1.00  0.00           C  
ATOM     54  O   GLN C 279      61.843  80.952  12.077  1.00  0.00           O  
ATOM     55  CB  GLN C 279      65.150  81.611  12.690  1.00  0.00           C  
ATOM     56  CG  GLN C 279      65.327  80.541  11.615  1.00  0.00           C  
ATOM     57  CD  GLN C 279      66.797  80.213  11.376  1.00  0.00           C  
ATOM     58  OE1 GLN C 279      67.152  79.093  10.981  1.00  0.00           O  
ATOM     59  NE2 GLN C 279      67.662  81.201  11.609  1.00  0.00           N  
ATOM     60  N   ASP C 281      62.715  80.431  14.073  1.00  0.00           N  
ATOM     61  CA  ASP C 281      61.718  79.390  14.339  1.00  0.00           C  
ATOM     62  C   ASP C 281      61.591  79.196  15.850  1.00  0.00           C  
ATOM     63  O   ASP C 281      62.331  78.416  16.451  1.00  0.00           O  
ATOM     64  CB  ASP C 281      62.122  78.072  13.655  1.00  0.00           C  
ATOM     65  CG  ASP C 281      61.071  76.962  13.817  1.00  0.00           C  
ATOM     66  OD1 ASP C 281      61.293  75.866  13.256  1.00  0.00           O  
ATOM     67  OD2 ASP C 281      60.035  77.171  14.495  1.00  0.00           O  
ATOM     68  N   PHE C 282      60.638  79.906  16.450  1.00  0.00           N  
ATOM     69  CA  PHE C 282      60.421  79.861  17.894  1.00  0.00           C  
ATOM     70  C   PHE C 282      60.238  78.452  18.438  1.00  0.00           C  
ATOM     71  O   PHE C 282      60.832  78.090  19.460  1.00  0.00           O  
ATOM     72  CB  PHE C 282      59.211  80.707  18.267  1.00  0.00           C  
ATOM     73  CG  PHE C 282      59.161  81.083  19.713  1.00  0.00           C  
ATOM     74  CD1 PHE C 282      59.989  82.083  20.212  1.00  0.00           C  
ATOM     75  CD2 PHE C 282      58.271  80.457  20.576  1.00  0.00           C  
ATOM     76  CE1 PHE C 282      59.923  82.460  21.551  1.00  0.00           C  
ATOM     77  CE2 PHE C 282      58.197  80.825  21.913  1.00  0.00           C  
ATOM     78  CZ  PHE C 282      59.023  81.829  22.401  1.00  0.00           C  
ATOM     79  N   SER C 283      59.409  77.664  17.764  1.00  0.00           N  
ATOM     80  CA  SER C 283      59.174  76.295  18.191  1.00  0.00           C  
ATOM     81  C   SER C 283      60.482  75.521  18.240  1.00  0.00           C  
ATOM     82  O   SER C 283      60.768  74.809  19.209  1.00  0.00           O  
ATOM     83  CB  SER C 283      58.203  75.597  17.244  1.00  0.00           C  
ATOM     84  OG  SER C 283      56.918  76.186  17.345  1.00  0.00           O  
ATOM     85  N   GLU C 291      61.285  75.669  17.196  1.00  0.00           N  
ATOM     86  CA  GLU C 291      62.552  74.971  17.150  1.00  0.00           C  
ATOM     87  C   GLU C 291      63.477  75.485  18.262  1.00  0.00           C  
ATOM     88  O   GLU C 291      64.196  74.712  18.897  1.00  0.00           O  
ATOM     89  CB  GLU C 291      63.184  75.147  15.773  1.00  0.00           C  
ATOM     90  CG  GLU C 291      64.331  74.198  15.532  1.00  0.00           C  
ATOM     91  CD  GLU C 291      63.949  72.740  15.759  1.00  0.00           C  
ATOM     92  OE1 GLU C 291      64.881  71.919  15.900  1.00  0.00           O  
ATOM     93  OE2 GLU C 291      62.731  72.420  15.786  1.00  0.00           O  
ATOM     94  N   TRP C 292      63.437  76.792  18.503  1.00  0.00           N  
ATOM     95  CA  TRP C 292      64.244  77.411  19.544  1.00  0.00           C  
ATOM     96  C   TRP C 292      63.922  76.744  20.879  1.00  0.00           C  
ATOM     97  O   TRP C 292      64.809  76.261  21.585  1.00  0.00           O  
ATOM     98  CB  TRP C 292      63.918  78.906  19.639  1.00  0.00           C  
ATOM     99  CG  TRP C 292      64.560  79.594  20.813  1.00  0.00           C  
ATOM    100  CD1 TRP C 292      65.852  80.020  20.911  1.00  0.00           C  
ATOM    101  CD2 TRP C 292      63.945  79.887  22.073  1.00  0.00           C  
ATOM    102  NE1 TRP C 292      66.082  80.560  22.153  1.00  0.00           N  
ATOM    103  CE2 TRP C 292      64.927  80.490  22.887  1.00  0.00           C  
ATOM    104  CE3 TRP C 292      62.657  79.695  22.595  1.00  0.00           C  
ATOM    105  CZ2 TRP C 292      64.666  80.901  24.194  1.00  0.00           C  
ATOM    106  CZ3 TRP C 292      62.396  80.102  23.898  1.00  0.00           C  
ATOM    107  CH2 TRP C 292      63.397  80.698  24.682  1.00  0.00           C  
ATOM    108  N   TYR C 293      62.636  76.728  21.208  1.00  0.00           N  
ATOM    109  CA  TYR C 293      62.155  76.148  22.450  1.00  0.00           C  
ATOM    110  C   TYR C 293      62.649  74.721  22.686  1.00  0.00           C  
ATOM    111  O   TYR C 293      63.197  74.418  23.747  1.00  0.00           O  
ATOM    112  CB  TYR C 293      60.627  76.198  22.468  1.00  0.00           C  
ATOM    113  CG  TYR C 293      60.002  75.656  23.727  1.00  0.00           C  
ATOM    114  CD1 TYR C 293      59.648  74.316  23.830  1.00  0.00           C  
ATOM    115  CD2 TYR C 293      59.745  76.490  24.810  1.00  0.00           C  
ATOM    116  CE1 TYR C 293      59.049  73.822  24.969  1.00  0.00           C  
ATOM    117  CE2 TYR C 293      59.146  76.003  25.965  1.00  0.00           C  
ATOM    118  CZ  TYR C 293      58.798  74.669  26.035  1.00  0.00           C  
ATOM    119  OH  TYR C 293      58.176  74.188  27.162  1.00  0.00           O  
ATOM    120  N   LEU C 296      62.453  73.843  21.707  1.00  0.00           N  
ATOM    121  CA  LEU C 296      62.909  72.462  21.843  1.00  0.00           C  
ATOM    122  C   LEU C 296      64.408  72.410  22.099  1.00  0.00           C  
ATOM    123  O   LEU C 296      64.881  71.696  22.984  1.00  0.00           O  
ATOM    124  CB  LEU C 296      62.586  71.664  20.579  1.00  0.00           C  
ATOM    125  CG  LEU C 296      61.221  70.979  20.518  1.00  0.00           C  
ATOM    126  CD1 LEU C 296      60.133  71.903  21.011  1.00  0.00           C  
ATOM    127  CD2 LEU C 296      60.957  70.553  19.089  1.00  0.00           C  
ATOM    128  N   GLU C 297      65.151  73.187  21.327  1.00  0.00           N  
ATOM    129  CA  GLU C 297      66.592  73.197  21.461  1.00  0.00           C  
ATOM    130  C   GLU C 297      67.079  73.702  22.814  1.00  0.00           C  
ATOM    131  O   GLU C 297      67.918  73.064  23.443  1.00  0.00           O  
ATOM    132  CB  GLU C 297      67.214  74.026  20.332  1.00  0.00           C  
ATOM    133  CG  GLU C 297      66.756  73.596  18.952  1.00  0.00           C  
ATOM    134  CD  GLU C 297      67.424  74.365  17.829  1.00  0.00           C  
ATOM    135  OE1 GLU C 297      66.987  74.211  16.670  1.00  0.00           O  
ATOM    136  OE2 GLU C 297      68.383  75.112  18.102  1.00  0.00           O  
ATOM    137  N   VAL C 298      66.553  74.834  23.272  1.00  0.00           N  
ATOM    138  CA  VAL C 298      67.013  75.379  24.541  1.00  0.00           C  
ATOM    139  C   VAL C 298      66.777  74.380  25.660  1.00  0.00           C  
ATOM    140  O   VAL C 298      67.653  74.171  26.502  1.00  0.00           O  
ATOM    141  CB  VAL C 298      66.350  76.760  24.872  1.00  0.00           C  
ATOM    142  CG1 VAL C 298      64.870  76.614  25.097  1.00  0.00           C  
ATOM    143  CG2 VAL C 298      67.014  77.370  26.093  1.00  0.00           C  
ATOM    144  N   ILE C 303      65.609  73.741  25.650  1.00  0.00           N  
ATOM    145  CA  ILE C 303      65.286  72.743  26.667  1.00  0.00           C  
ATOM    146  C   ILE C 303      66.315  71.609  26.693  1.00  0.00           C  
ATOM    147  O   ILE C 303      66.629  71.069  27.750  1.00  0.00           O  
ATOM    148  CB  ILE C 303      63.871  72.146  26.441  1.00  0.00           C  
ATOM    149  CG1 ILE C 303      62.819  73.108  27.002  1.00  0.00           C  
ATOM    150  CG2 ILE C 303      63.760  70.759  27.098  1.00  0.00           C  
ATOM    151  CD1 ILE C 303      61.402  72.629  26.836  1.00  0.00           C  
ATOM    152  N   GLN C 305      66.844  71.259  25.526  1.00  0.00           N  
ATOM    153  CA  GLN C 305      67.829  70.198  25.433  1.00  0.00           C  
ATOM    154  C   GLN C 305      69.201  70.697  25.849  1.00  0.00           C  
ATOM    155  O   GLN C 305      69.912  70.015  26.578  1.00  0.00           O  
ATOM    156  CB  GLN C 305      67.914  69.661  24.003  1.00  0.00           C  
ATOM    157  CG  GLN C 305      68.267  68.181  23.930  1.00  0.00           C  
ATOM    158  CD  GLN C 305      67.047  67.280  24.144  1.00  0.00           C  
ATOM    159  OE1 GLN C 305      66.046  67.694  24.741  1.00  0.00           O  
ATOM    160  NE2 GLN C 305      67.132  66.043  23.660  1.00  0.00           N  
ATOM    161  N   LYS C 306      69.568  71.892  25.396  1.00  0.00           N  
ATOM    162  CA  LYS C 306      70.879  72.453  25.709  1.00  0.00           C  
ATOM    163  C   LYS C 306      71.057  72.884  27.156  1.00  0.00           C  
ATOM    164  O   LYS C 306      72.160  72.793  27.686  1.00  0.00           O  
ATOM    165  CB  LYS C 306      71.197  73.619  24.764  1.00  0.00           C  
ATOM    166  CG  LYS C 306      71.272  73.209  23.302  1.00  0.00           C  
ATOM    167  CD  LYS C 306      72.232  72.036  23.130  1.00  0.00           C  
ATOM    168  CE  LYS C 306      72.279  71.525  21.692  1.00  0.00           C  
ATOM    169  NZ  LYS C 306      73.248  70.393  21.510  1.00  0.00           N  
ATOM    170  N   ALA C 307      69.991  73.358  27.796  1.00  0.00           N  
ATOM    171  CA  ALA C 307      70.082  73.764  29.201  1.00  0.00           C  
ATOM    172  C   ALA C 307      69.921  72.520  30.083  1.00  0.00           C  
ATOM    173  O   ALA C 307      69.977  72.585  31.307  1.00  0.00           O  
ATOM    174  CB  ALA C 307      69.007  74.799  29.534  1.00  0.00           C  
ATOM    175  N   GLU C 308      69.730  71.381  29.433  1.00  0.00           N  
ATOM    176  CA  GLU C 308      69.559  70.120  30.129  1.00  0.00           C  
ATOM    177  C   GLU C 308      68.399  70.208  31.111  1.00  0.00           C  
ATOM    178  O   GLU C 308      68.532  69.861  32.286  1.00  0.00           O  
ATOM    179  CB  GLU C 308      70.843  69.748  30.860  1.00  0.00           C  
ATOM    180  CG  GLU C 308      72.071  69.795  29.974  1.00  0.00           C  
ATOM    181  CD  GLU C 308      73.299  69.245  30.661  1.00  0.00           C  
ATOM    182  OE1 GLU C 308      73.680  69.782  31.725  1.00  0.00           O  
ATOM    183  OE2 GLU C 308      73.882  68.272  30.135  1.00  0.00           O  
ATOM    184  N   LEU C 309      67.263  70.691  30.620  1.00  0.00           N  
ATOM    185  CA  LEU C 309      66.065  70.804  31.439  1.00  0.00           C  
ATOM    186  C   LEU C 309      65.293  69.496  31.394  1.00  0.00           C  
ATOM    187  O   LEU C 309      64.793  69.019  32.411  1.00  0.00           O  
ATOM    188  CB  LEU C 309      65.166  71.929  30.924  1.00  0.00           C  
ATOM    189  CG  LEU C 309      65.305  73.291  31.602  1.00  0.00           C  
ATOM    190  CD1 LEU C 309      66.768  73.657  31.742  1.00  0.00           C  
ATOM    191  CD2 LEU C 309      64.553  74.333  30.788  1.00  0.00           C  
ATOM    192  N   ALA C 310      65.210  68.916  30.203  1.00  0.00           N  
ATOM    193  CA  ALA C 310      64.479  67.675  30.006  1.00  0.00           C  
ATOM    194  C   ALA C 310      65.027  66.894  28.821  1.00  0.00           C  
ATOM    195  O   ALA C 310      65.908  67.362  28.101  1.00  0.00           O  
ATOM    196  CB  ALA C 310      62.999  67.977  29.784  1.00  0.00           C  
ATOM    197  N   ASP C 311      64.494  65.693  28.638  1.00  0.00           N  
ATOM    198  CA  ASP C 311      64.885  64.824  27.548  1.00  0.00           C  
ATOM    199  C   ASP C 311      63.685  63.927  27.280  1.00  0.00           C  
ATOM    200  O   ASP C 311      62.719  63.923  28.047  1.00  0.00           O  
ATOM    201  CB  ASP C 311      66.106  63.995  27.937  1.00  0.00           C  
ATOM    202  CG  ASP C 311      66.839  63.423  26.729  1.00  0.00           C  
ATOM    203  OD1 ASP C 311      67.907  62.801  26.932  1.00  0.00           O  
ATOM    204  OD2 ASP C 311      66.353  63.593  25.585  1.00  0.00           O  
ATOM    205  N   TYR C 312      63.741  63.165  26.197  1.00  0.00           N  
ATOM    206  CA  TYR C 312      62.627  62.307  25.839  1.00  0.00           C  
ATOM    207  C   TYR C 312      62.764  60.879  26.356  1.00  0.00           C  
ATOM    208  O   TYR C 312      63.804  60.235  26.184  1.00  0.00           O  
ATOM    209  CB  TYR C 312      62.453  62.330  24.319  1.00  0.00           C  
ATOM    210  CG  TYR C 312      62.300  63.733  23.761  1.00  0.00           C  
ATOM    211  CD1 TYR C 312      63.415  64.522  23.468  1.00  0.00           C  
ATOM    212  CD2 TYR C 312      61.036  64.290  23.571  1.00  0.00           C  
ATOM    213  CE1 TYR C 312      63.272  65.835  22.999  1.00  0.00           C  
ATOM    214  CE2 TYR C 312      60.879  65.595  23.106  1.00  0.00           C  
ATOM    215  CZ  TYR C 312      61.998  66.364  22.821  1.00  0.00           C  
ATOM    216  OH  TYR C 312      61.825  67.652  22.355  1.00  0.00           O  
ATOM    217  N   GLY C 313      61.704  60.401  27.006  1.00  0.00           N  
ATOM    218  CA  GLY C 313      61.699  59.049  27.543  1.00  0.00           C  
ATOM    219  C   GLY C 313      61.506  58.034  26.431  1.00  0.00           C  
ATOM    220  O   GLY C 313      61.131  58.417  25.329  1.00  0.00           O  
ATOM    221  N   PRO C 314      61.740  56.736  26.681  1.00  0.00           N  
ATOM    222  CA  PRO C 314      61.577  55.707  25.646  1.00  0.00           C  
ATOM    223  C   PRO C 314      60.159  55.610  25.055  1.00  0.00           C  
ATOM    224  O   PRO C 314      59.989  55.267  23.883  1.00  0.00           O  
ATOM    225  CB  PRO C 314      62.016  54.434  26.364  1.00  0.00           C  
ATOM    226  CG  PRO C 314      61.600  54.705  27.777  1.00  0.00           C  
ATOM    227  CD  PRO C 314      62.055  56.119  27.981  1.00  0.00           C  
ATOM    228  N   VAL C 315      59.155  55.923  25.865  1.00  0.00           N  
ATOM    229  CA  VAL C 315      57.764  55.889  25.433  1.00  0.00           C  
ATOM    230  C   VAL C 315      57.398  57.225  24.783  1.00  0.00           C  
ATOM    231  O   VAL C 315      57.661  58.285  25.348  1.00  0.00           O  
ATOM    232  CB  VAL C 315      56.834  55.644  26.639  1.00  0.00           C  
ATOM    233  CG1 VAL C 315      55.367  55.666  26.210  1.00  0.00           C  
ATOM    234  CG2 VAL C 315      57.193  54.321  27.286  1.00  0.00           C  
ATOM    235  N   ARG C 316      56.790  57.174  23.601  1.00  0.00           N  
ATOM    236  CA  ARG C 316      56.396  58.392  22.898  1.00  0.00           C  
ATOM    237  C   ARG C 316      55.402  59.200  23.726  1.00  0.00           C  
ATOM    238  O   ARG C 316      54.549  58.639  24.407  1.00  0.00           O  
ATOM    239  CB  ARG C 316      55.784  58.045  21.537  1.00  0.00           C  
ATOM    240  CG  ARG C 316      55.478  59.239  20.657  1.00  0.00           C  
ATOM    241  CD  ARG C 316      55.024  58.781  19.283  1.00  0.00           C  
ATOM    242  NE  ARG C 316      54.822  59.899  18.367  1.00  0.00           N  
ATOM    243  CZ  ARG C 316      54.505  59.761  17.084  1.00  0.00           C  
ATOM    244  NH1 ARG C 316      54.355  58.551  16.564  1.00  0.00           N  
ATOM    245  NH2 ARG C 316      54.339  60.832  16.320  1.00  0.00           N  
ATOM    246  N   GLY C 317      55.530  60.522  23.662  1.00  0.00           N  
ATOM    247  CA  GLY C 317      54.645  61.403  24.399  1.00  0.00           C  
ATOM    248  C   GLY C 317      55.109  61.647  25.826  1.00  0.00           C  
ATOM    249  O   GLY C 317      54.467  62.383  26.581  1.00  0.00           O  
ATOM    250  N   THR C 318      56.233  61.047  26.201  1.00  0.00           N  
ATOM    251  CA  THR C 318      56.734  61.201  27.557  1.00  0.00           C  
ATOM    252  C   THR C 318      58.163  61.750  27.646  1.00  0.00           C  
ATOM    253  O   THR C 318      59.006  61.460  26.796  1.00  0.00           O  
ATOM    254  CB  THR C 318      56.668  59.857  28.298  1.00  0.00           C  
ATOM    255  OG1 THR C 318      56.706  60.092  29.710  1.00  0.00           O  
ATOM    256  CG2 THR C 318      57.851  58.982  27.922  1.00  0.00           C  
ATOM    257  N   ILE C 319      58.430  62.535  28.687  1.00  0.00           N  
ATOM    258  CA  ILE C 319      59.758  63.122  28.899  1.00  0.00           C  
ATOM    259  C   ILE C 319      60.298  62.819  30.297  1.00  0.00           C  
ATOM    260  O   ILE C 319      59.564  62.398  31.189  1.00  0.00           O  
ATOM    261  CB  ILE C 319      59.721  64.666  28.776  1.00  0.00           C  
ATOM    262  CG1 ILE C 319      58.838  65.243  29.887  1.00  0.00           C  
ATOM    263  CG2 ILE C 319      59.187  65.078  27.425  1.00  0.00           C  
ATOM    264  CD1 ILE C 319      58.753  66.742  29.902  1.00  0.00           C  
ATOM    265  N   VAL C 320      61.591  63.029  30.481  1.00  0.00           N  
ATOM    266  CA  VAL C 320      62.179  62.848  31.795  1.00  0.00           C  
ATOM    267  C   VAL C 320      62.693  64.244  32.134  1.00  0.00           C  
ATOM    268  O   VAL C 320      63.309  64.896  31.291  1.00  0.00           O  
ATOM    269  CB  VAL C 320      63.353  61.791  31.802  1.00  0.00           C  
ATOM    270  CG1 VAL C 320      63.183  60.804  30.647  1.00  0.00           C  
ATOM    271  CG2 VAL C 320      64.705  62.469  31.768  1.00  0.00           C  
ATOM    272  N   VAL C 321      62.397  64.722  33.337  1.00  0.00           N  
ATOM    273  CA  VAL C 321      62.861  66.038  33.746  1.00  0.00           C  
ATOM    274  C   VAL C 321      64.206  65.862  34.446  1.00  0.00           C  
ATOM    275  O   VAL C 321      64.296  65.222  35.497  1.00  0.00           O  
ATOM    276  CB  VAL C 321      61.846  66.716  34.695  1.00  0.00           C  
ATOM    277  CG1 VAL C 321      62.305  68.127  35.046  1.00  0.00           C  
ATOM    278  CG2 VAL C 321      60.478  66.756  34.031  1.00  0.00           C  
ATOM    279  N   ARG C 322      65.256  66.401  33.838  1.00  0.00           N  
ATOM    280  CA  ARG C 322      66.597  66.294  34.399  1.00  0.00           C  
ATOM    281  C   ARG C 322      66.748  67.167  35.640  1.00  0.00           C  
ATOM    282  O   ARG C 322      65.931  68.056  35.892  1.00  0.00           O  
ATOM    283  CB  ARG C 322      67.628  66.688  33.352  1.00  0.00           C  
ATOM    284  CG  ARG C 322      67.592  65.810  32.117  1.00  0.00           C  
ATOM    285  CD  ARG C 322      68.987  65.372  31.759  1.00  0.00           C  
ATOM    286  NE  ARG C 322      69.354  65.743  30.404  1.00  0.00           N  
ATOM    287  CZ  ARG C 322      70.583  65.626  29.918  1.00  0.00           C  
ATOM    288  NH1 ARG C 322      71.555  65.148  30.683  1.00  0.00           N  
ATOM    289  NH2 ARG C 322      70.839  65.991  28.670  1.00  0.00           N  
ATOM    290  N   PRO C 323      67.802  66.931  36.427  1.00  0.00           N  
ATOM    291  CA  PRO C 323      68.059  67.689  37.655  1.00  0.00           C  
ATOM    292  C   PRO C 323      67.825  69.194  37.603  1.00  0.00           C  
ATOM    293  O   PRO C 323      67.044  69.724  38.394  1.00  0.00           O  
ATOM    294  CB  PRO C 323      69.512  67.333  37.983  1.00  0.00           C  
ATOM    295  CG  PRO C 323      69.595  65.910  37.522  1.00  0.00           C  
ATOM    296  CD  PRO C 323      68.883  65.959  36.178  1.00  0.00           C  
ATOM    297  N   TYR C 324      68.505  69.877  36.688  1.00  0.00           N  
ATOM    298  CA  TYR C 324      68.364  71.318  36.575  1.00  0.00           C  
ATOM    299  C   TYR C 324      66.906  71.722  36.373  1.00  0.00           C  
ATOM    300  O   TYR C 324      66.426  72.668  36.991  1.00  0.00           O  
ATOM    301  CB  TYR C 324      69.224  71.861  35.430  1.00  0.00           C  
ATOM    302  CG  TYR C 324      69.439  73.358  35.510  1.00  0.00           C  
ATOM    303  CD1 TYR C 324      69.097  74.191  34.456  1.00  0.00           C  
ATOM    304  CD2 TYR C 324      69.960  73.941  36.659  1.00  0.00           C  
ATOM    305  CE1 TYR C 324      69.265  75.568  34.543  1.00  0.00           C  
ATOM    306  CE2 TYR C 324      70.134  75.320  36.754  1.00  0.00           C  
ATOM    307  CZ  TYR C 324      69.787  76.126  35.691  1.00  0.00           C  
ATOM    308  OH  TYR C 324      69.993  77.485  35.755  1.00  0.00           O  
ATOM    309  N   GLY C 325      66.191  71.013  35.512  1.00  0.00           N  
ATOM    310  CA  GLY C 325      64.799  71.349  35.303  1.00  0.00           C  
ATOM    311  C   GLY C 325      64.001  71.055  36.556  1.00  0.00           C  
ATOM    312  O   GLY C 325      63.190  71.874  36.991  1.00  0.00           O  
ATOM    313  N   TYR C 332      64.243  69.891  37.155  1.00  0.00           N  
ATOM    314  CA  TYR C 332      63.517  69.503  38.356  1.00  0.00           C  
ATOM    315  C   TYR C 332      63.663  70.534  39.469  1.00  0.00           C  
ATOM    316  O   TYR C 332      62.698  70.829  40.186  1.00  0.00           O  
ATOM    317  CB  TYR C 332      63.992  68.145  38.863  1.00  0.00           C  
ATOM    318  CG  TYR C 332      63.001  67.517  39.792  1.00  0.00           C  
ATOM    319  CD1 TYR C 332      61.807  66.990  39.303  1.00  0.00           C  
ATOM    320  CD2 TYR C 332      63.210  67.515  41.164  1.00  0.00           C  
ATOM    321  CE1 TYR C 332      60.840  66.483  40.157  1.00  0.00           C  
ATOM    322  CE2 TYR C 332      62.251  67.013  42.032  1.00  0.00           C  
ATOM    323  CZ  TYR C 332      61.066  66.501  41.521  1.00  0.00           C  
ATOM    324  OH  TYR C 332      60.098  66.030  42.369  1.00  0.00           O  
ATOM    325  N   ALA C 333      64.871  71.078  39.609  1.00  0.00           N  
ATOM    326  CA  ALA C 333      65.148  72.076  40.633  1.00  0.00           C  
ATOM    327  C   ALA C 333      64.198  73.266  40.520  1.00  0.00           C  
ATOM    328  O   ALA C 333      63.726  73.788  41.526  1.00  0.00           O  
ATOM    329  CB  ALA C 333      66.591  72.546  40.528  1.00  0.00           C  
ATOM    330  N   ILE C 334      63.930  73.699  39.293  1.00  0.00           N  
ATOM    331  CA  ILE C 334      63.018  74.806  39.072  1.00  0.00           C  
ATOM    332  C   ILE C 334      61.648  74.408  39.631  1.00  0.00           C  
ATOM    333  O   ILE C 334      60.989  75.183  40.334  1.00  0.00           O  
ATOM    334  CB  ILE C 334      62.885  75.117  37.569  1.00  0.00           C  
ATOM    335  CG1 ILE C 334      64.213  75.649  37.021  1.00  0.00           C  
ATOM    336  CG2 ILE C 334      61.750  76.091  37.346  1.00  0.00           C  
ATOM    337  CD1 ILE C 334      64.194  75.941  35.534  1.00  0.00           C  
ATOM    338  N   TRP C 335      61.229  73.185  39.330  1.00  0.00           N  
ATOM    339  CA  TRP C 335      59.946  72.700  39.808  1.00  0.00           C  
ATOM    340  C   TRP C 335      59.908  72.610  41.334  1.00  0.00           C  
ATOM    341  O   TRP C 335      58.878  72.909  41.942  1.00  0.00           O  
ATOM    342  CB  TRP C 335      59.627  71.336  39.187  1.00  0.00           C  
ATOM    343  CG  TRP C 335      58.279  70.816  39.541  1.00  0.00           C  
ATOM    344  CD1 TRP C 335      58.001  69.675  40.226  1.00  0.00           C  
ATOM    345  CD2 TRP C 335      57.017  71.432  39.253  1.00  0.00           C  
ATOM    346  NE1 TRP C 335      56.642  69.535  40.388  1.00  0.00           N  
ATOM    347  CE2 TRP C 335      56.011  70.597  39.799  1.00  0.00           C  
ATOM    348  CE3 TRP C 335      56.635  72.607  38.587  1.00  0.00           C  
ATOM    349  CZ2 TRP C 335      54.643  70.901  39.702  1.00  0.00           C  
ATOM    350  CZ3 TRP C 335      55.268  72.912  38.492  1.00  0.00           C  
ATOM    351  CH2 TRP C 335      54.292  72.057  39.047  1.00  0.00           C  
ATOM    352  N   GLU C 336      61.012  72.200  41.962  1.00  0.00           N  
ATOM    353  CA  GLU C 336      61.030  72.106  43.427  1.00  0.00           C  
ATOM    354  C   GLU C 336      60.852  73.494  44.038  1.00  0.00           C  
ATOM    355  O   GLU C 336      60.172  73.655  45.050  1.00  0.00           O  
ATOM    356  CB  GLU C 336      62.336  71.483  43.950  1.00  0.00           C  
ATOM    357  CG  GLU C 336      62.590  70.051  43.491  1.00  0.00           C  
ATOM    358  CD  GLU C 336      63.682  69.333  44.293  1.00  0.00           C  
ATOM    359  OE1 GLU C 336      63.344  68.730  45.337  1.00  0.00           O  
ATOM    360  OE2 GLU C 336      64.872  69.378  43.888  1.00  0.00           O  
ATOM    361  N   ASN C 337      61.458  74.499  43.415  1.00  0.00           N  
ATOM    362  CA  ASN C 337      61.336  75.854  43.916  1.00  0.00           C  
ATOM    363  C   ASN C 337      59.904  76.357  43.773  1.00  0.00           C  
ATOM    364  O   ASN C 337      59.426  77.144  44.589  1.00  0.00           O  
ATOM    365  CB  ASN C 337      62.316  76.786  43.202  1.00  0.00           C  
ATOM    366  CG  ASN C 337      63.731  76.657  43.738  1.00  0.00           C  
ATOM    367  OD1 ASN C 337      63.935  76.456  44.934  1.00  0.00           O  
ATOM    368  ND2 ASN C 337      64.715  76.791  42.859  1.00  0.00           N  
ATOM    369  N   ILE C 338      59.213  75.899  42.740  1.00  0.00           N  
ATOM    370  CA  ILE C 338      57.826  76.289  42.538  1.00  0.00           C  
ATOM    371  C   ILE C 338      56.951  75.620  43.611  1.00  0.00           C  
ATOM    372  O   ILE C 338      56.046  76.252  44.164  1.00  0.00           O  
ATOM    373  CB  ILE C 338      57.358  75.891  41.125  1.00  0.00           C  
ATOM    374  CG1 ILE C 338      58.066  76.777  40.092  1.00  0.00           C  
ATOM    375  CG2 ILE C 338      55.847  75.990  41.025  1.00  0.00           C  
ATOM    376  CD1 ILE C 338      57.771  76.423  38.643  1.00  0.00           C  
ATOM    377  N   GLN C 339      57.227  74.350  43.910  1.00  0.00           N  
ATOM    378  CA  GLN C 339      56.469  73.628  44.927  1.00  0.00           C  
ATOM    379  C   GLN C 339      56.668  74.297  46.280  1.00  0.00           C  
ATOM    380  O   GLN C 339      55.723  74.447  47.056  1.00  0.00           O  
ATOM    381  CB  GLN C 339      56.943  72.175  45.058  1.00  0.00           C  
ATOM    382  CG  GLN C 339      56.707  71.266  43.869  1.00  0.00           C  
ATOM    383  CD  GLN C 339      57.223  69.849  44.123  1.00  0.00           C  
ATOM    384  OE1 GLN C 339      56.588  68.863  43.742  1.00  0.00           O  
ATOM    385  NE2 GLN C 339      58.388  69.748  44.756  1.00  0.00           N  
ATOM    386  N   GLN C 340      57.908  74.689  46.565  1.00  0.00           N  
ATOM    387  CA  GLN C 340      58.222  75.308  47.843  1.00  0.00           C  
ATOM    388  C   GLN C 340      57.469  76.605  48.065  1.00  0.00           C  
ATOM    389  O   GLN C 340      56.866  76.806  49.123  1.00  0.00           O  
ATOM    390  CB  GLN C 340      59.724  75.524  47.963  1.00  0.00           C  
ATOM    391  CG  GLN C 340      60.492  74.217  48.202  1.00  0.00           C  
ATOM    392  CD  GLN C 340      62.007  74.397  48.146  1.00  0.00           C  
ATOM    393  OE1 GLN C 340      62.561  75.303  48.771  1.00  0.00           O  
ATOM    394  NE2 GLN C 340      62.681  73.521  47.413  1.00  0.00           N  
ATOM    395  N   VAL C 341      57.485  77.470  47.057  1.00  0.00           N  
ATOM    396  CA  VAL C 341      56.795  78.745  47.142  1.00  0.00           C  
ATOM    397  C   VAL C 341      55.283  78.537  47.258  1.00  0.00           C  
ATOM    398  O   VAL C 341      54.618  79.194  48.064  1.00  0.00           O  
ATOM    399  CB  VAL C 341      57.120  79.628  45.915  1.00  0.00           C  
ATOM    400  CG1 VAL C 341      56.397  80.960  46.013  1.00  0.00           C  
ATOM    401  CG2 VAL C 341      58.626  79.850  45.835  1.00  0.00           C  
ATOM    402  N   LEU C 342      54.733  77.621  46.467  1.00  0.00           N  
ATOM    403  CA  LEU C 342      53.299  77.370  46.541  1.00  0.00           C  
ATOM    404  C   LEU C 342      52.922  76.683  47.853  1.00  0.00           C  
ATOM    405  O   LEU C 342      51.925  77.038  48.475  1.00  0.00           O  
ATOM    406  CB  LEU C 342      52.833  76.525  45.351  1.00  0.00           C  
ATOM    407  CG  LEU C 342      52.818  77.239  43.993  1.00  0.00           C  
ATOM    408  CD1 LEU C 342      52.267  76.336  42.892  1.00  0.00           C  
ATOM    409  CD2 LEU C 342      51.957  78.487  44.117  1.00  0.00           C  
ATOM    410  N   ASP C 343      53.720  75.709  48.283  1.00  0.00           N  
ATOM    411  CA  ASP C 343      53.431  75.003  49.521  1.00  0.00           C  
ATOM    412  C   ASP C 343      53.316  75.981  50.682  1.00  0.00           C  
ATOM    413  O   ASP C 343      52.484  75.801  51.562  1.00  0.00           O  
ATOM    414  CB  ASP C 343      54.517  73.970  49.812  1.00  0.00           C  
ATOM    415  CG  ASP C 343      54.015  72.530  49.685  1.00  0.00           C  
ATOM    416  OD1 ASP C 343      54.868  71.617  49.624  1.00  0.00           O  
ATOM    417  OD2 ASP C 343      52.783  72.302  49.650  1.00  0.00           O  
ATOM    418  N   ARG C 344      54.149  77.017  50.685  1.00  0.00           N  
ATOM    419  CA  ARG C 344      54.096  78.005  51.753  1.00  0.00           C  
ATOM    420  C   ARG C 344      52.806  78.788  51.644  1.00  0.00           C  
ATOM    421  O   ARG C 344      52.050  78.884  52.604  1.00  0.00           O  
ATOM    422  CB  ARG C 344      55.278  78.973  51.679  1.00  0.00           C  
ATOM    423  CG  ARG C 344      56.602  78.387  52.095  1.00  0.00           C  
ATOM    424  CD  ARG C 344      57.688  79.455  52.100  1.00  0.00           C  
ATOM    425  NE  ARG C 344      58.759  79.144  51.158  1.00  0.00           N  
ATOM    426  CZ  ARG C 344      59.222  79.991  50.245  1.00  0.00           C  
ATOM    427  NH1 ARG C 344      58.716  81.217  50.145  1.00  0.00           N  
ATOM    428  NH2 ARG C 344      60.176  79.604  49.411  1.00  0.00           N  
ATOM    429  N   MET C 345      52.551  79.338  50.462  1.00  0.00           N  
ATOM    430  CA  MET C 345      51.338  80.117  50.253  1.00  0.00           C  
ATOM    431  C   MET C 345      50.093  79.282  50.545  1.00  0.00           C  
ATOM    432  O   MET C 345      49.122  79.810  51.085  1.00  0.00           O  
ATOM    433  CB  MET C 345      51.287  80.705  48.823  1.00  0.00           C  
ATOM    434  CG  MET C 345      52.296  81.839  48.592  1.00  0.00           C  
ATOM    435  SD  MET C 345      52.174  82.742  47.011  1.00  0.00           S  
ATOM    436  CE  MET C 345      52.652  81.432  45.882  1.00  0.00           C  
ATOM    437  N   PHE C 347      50.123  77.991  50.210  1.00  0.00           N  
ATOM    438  CA  PHE C 347      48.976  77.119  50.468  1.00  0.00           C  
ATOM    439  C   PHE C 347      48.826  76.891  51.965  1.00  0.00           C  
ATOM    440  O   PHE C 347      47.734  77.008  52.529  1.00  0.00           O  
ATOM    441  CB  PHE C 347      49.149  75.750  49.810  1.00  0.00           C  
ATOM    442  CG  PHE C 347      49.102  75.768  48.309  1.00  0.00           C  
ATOM    443  CD1 PHE C 347      48.707  76.906  47.614  1.00  0.00           C  
ATOM    444  CD2 PHE C 347      49.457  74.629  47.585  1.00  0.00           C  
ATOM    445  CE1 PHE C 347      48.668  76.909  46.223  1.00  0.00           C  
ATOM    446  CE2 PHE C 347      49.420  74.622  46.192  1.00  0.00           C  
ATOM    447  CZ  PHE C 347      49.027  75.764  45.508  1.00  0.00           C  
ATOM    448  N   LYS C 348      49.942  76.563  52.602  1.00  0.00           N  
ATOM    449  CA  LYS C 348      49.952  76.282  54.023  1.00  0.00           C  
ATOM    450  C   LYS C 348      49.491  77.472  54.856  1.00  0.00           C  
ATOM    451  O   LYS C 348      48.729  77.306  55.807  1.00  0.00           O  
ATOM    452  CB  LYS C 348      51.351  75.839  54.447  1.00  0.00           C  
ATOM    453  CG  LYS C 348      51.406  75.196  55.814  1.00  0.00           C  
ATOM    454  CD  LYS C 348      52.760  74.563  56.072  1.00  0.00           C  
ATOM    455  CE  LYS C 348      52.827  73.965  57.471  1.00  0.00           C  
ATOM    456  NZ  LYS C 348      54.184  73.454  57.821  1.00  0.00           N  
ATOM    457  N   GLU C 349      49.936  78.671  54.493  1.00  0.00           N  
ATOM    458  CA  GLU C 349      49.561  79.874  55.239  1.00  0.00           C  
ATOM    459  C   GLU C 349      48.061  80.118  55.175  1.00  0.00           C  
ATOM    460  O   GLU C 349      47.513  80.825  56.010  1.00  0.00           O  
ATOM    461  CB  GLU C 349      50.275  81.111  54.686  1.00  0.00           C  
ATOM    462  CG  GLU C 349      51.771  80.956  54.526  1.00  0.00           C  
ATOM    463  CD  GLU C 349      52.426  82.173  53.892  1.00  0.00           C  
ATOM    464  OE1 GLU C 349      51.739  82.930  53.168  1.00  0.00           O  
ATOM    465  OE2 GLU C 349      53.642  82.360  54.106  1.00  0.00           O  
ATOM    466  N   THR C 352      47.406  79.540  54.175  1.00  0.00           N  
ATOM    467  CA  THR C 352      45.979  79.727  54.011  1.00  0.00           C  
ATOM    468  C   THR C 352      45.154  78.523  54.466  1.00  0.00           C  
ATOM    469  O   THR C 352      44.023  78.318  54.000  1.00  0.00           O  
ATOM    470  CB  THR C 352      45.629  80.077  52.544  1.00  0.00           C  
ATOM    471  OG1 THR C 352      46.232  79.128  51.654  1.00  0.00           O  
ATOM    472  CG2 THR C 352      46.117  81.478  52.209  1.00  0.00           C  
ATOM    473  N   GLY C 361      45.727  77.727  55.370  1.00  0.00           N  
ATOM    474  CA  GLY C 361      45.025  76.582  55.920  1.00  0.00           C  
ATOM    475  C   GLY C 361      44.913  75.320  55.093  1.00  0.00           C  
ATOM    476  O   GLY C 361      44.117  74.436  55.407  1.00  0.00           O  
ATOM    477  N   HIS C 362      45.700  75.203  54.039  1.00  0.00           N  
ATOM    478  CA  HIS C 362      45.613  73.999  53.240  1.00  0.00           C  
ATOM    479  C   HIS C 362      46.640  72.974  53.711  1.00  0.00           C  
ATOM    480  O   HIS C 362      47.754  73.332  54.096  1.00  0.00           O  
ATOM    481  CB  HIS C 362      45.858  74.317  51.768  1.00  0.00           C  
ATOM    482  CG  HIS C 362      44.896  75.305  51.191  1.00  0.00           C  
ATOM    483  ND1 HIS C 362      45.054  76.670  51.321  1.00  0.00           N  
ATOM    484  CD2 HIS C 362      43.776  75.125  50.450  1.00  0.00           C  
ATOM    485  CE1 HIS C 362      44.076  77.288  50.682  1.00  0.00           C  
ATOM    486  NE2 HIS C 362      43.287  76.374  50.146  1.00  0.00           N  
ATOM    487  N   GLN C 363      46.255  71.702  53.674  1.00  0.00           N  
ATOM    488  CA  GLN C 363      47.139  70.604  54.057  1.00  0.00           C  
ATOM    489  C   GLN C 363      47.251  69.609  52.901  1.00  0.00           C  
ATOM    490  O   GLN C 363      46.273  69.357  52.190  1.00  0.00           O  
ATOM    491  CB  GLN C 363      46.597  69.881  55.288  1.00  0.00           C  
ATOM    492  CG  GLN C 363      46.610  70.708  56.563  1.00  0.00           C  
ATOM    493  CD  GLN C 363      45.887  70.016  57.705  1.00  0.00           C  
ATOM    494  OE1 GLN C 363      44.676  69.801  57.649  1.00  0.00           O  
ATOM    495  NE2 GLN C 363      46.628  69.655  58.744  1.00  0.00           N  
ATOM    496  N   ASN C 364      48.446  69.053  52.709  1.00  0.00           N  
ATOM    497  CA  ASN C 364      48.667  68.071  51.640  1.00  0.00           C  
ATOM    498  C   ASN C 364      48.194  66.682  52.044  1.00  0.00           C  
ATOM    499  O   ASN C 364      48.180  66.319  53.225  1.00  0.00           O  
ATOM    500  CB  ASN C 364      50.148  67.970  51.258  1.00  0.00           C  
ATOM    501  CG  ASN C 364      50.697  69.263  50.684  1.00  0.00           C  
ATOM    502  OD1 ASN C 364      49.987  70.007  50.001  1.00  0.00           O  
ATOM    503  ND2 ASN C 364      51.976  69.524  50.934  1.00  0.00           N  
ATOM    504  N   ALA C 365      47.813  65.906  51.044  1.00  0.00           N  
ATOM    505  CA  ALA C 365      47.354  64.546  51.257  1.00  0.00           C  
ATOM    506  C   ALA C 365      47.672  63.807  49.971  1.00  0.00           C  
ATOM    507  O   ALA C 365      48.199  64.399  49.040  1.00  0.00           O  
ATOM    508  CB  ALA C 365      45.859  64.533  51.528  1.00  0.00           C  
ATOM    509  N   TYR C 366      47.374  62.519  49.912  1.00  0.00           N  
ATOM    510  CA  TYR C 366      47.640  61.775  48.693  1.00  0.00           C  
ATOM    511  C   TYR C 366      46.516  60.806  48.364  1.00  0.00           C  
ATOM    512  O   TYR C 366      46.206  59.906  49.151  1.00  0.00           O  
ATOM    513  CB  TYR C 366      48.940  60.988  48.798  1.00  0.00           C  
ATOM    514  CG  TYR C 366      49.346  60.397  47.469  1.00  0.00           C  
ATOM    515  CD1 TYR C 366      49.767  61.220  46.431  1.00  0.00           C  
ATOM    516  CD2 TYR C 366      49.270  59.022  47.230  1.00  0.00           C  
ATOM    517  CE1 TYR C 366      50.099  60.700  45.189  1.00  0.00           C  
ATOM    518  CE2 TYR C 366      49.605  58.488  45.984  1.00  0.00           C  
ATOM    519  CZ  TYR C 366      50.016  59.337  44.967  1.00  0.00           C  
ATOM    520  OH  TYR C 366      50.323  58.843  43.716  1.00  0.00           O  
ATOM    521  N   PHE C 368      45.905  60.989  47.200  1.00  0.00           N  
ATOM    522  CA  PHE C 368      44.836  60.106  46.775  1.00  0.00           C  
ATOM    523  C   PHE C 368      45.367  59.161  45.697  1.00  0.00           C  
ATOM    524  O   PHE C 368      46.344  59.471  45.022  1.00  0.00           O  
ATOM    525  CB  PHE C 368      43.644  60.933  46.301  1.00  0.00           C  
ATOM    526  CG  PHE C 368      42.993  61.737  47.410  1.00  0.00           C  
ATOM    527  CD1 PHE C 368      43.570  62.926  47.869  1.00  0.00           C  
ATOM    528  CD2 PHE C 368      41.814  61.287  48.013  1.00  0.00           C  
ATOM    529  CE1 PHE C 368      42.978  63.656  48.912  1.00  0.00           C  
ATOM    530  CE2 PHE C 368      41.218  62.003  49.049  1.00  0.00           C  
ATOM    531  CZ  PHE C 368      41.800  63.192  49.502  1.00  0.00           C  
ATOM    532  N   PRO C 370      44.739  57.985  45.539  1.00  0.00           N  
ATOM    533  CA  PRO C 370      45.088  56.927  44.578  1.00  0.00           C  
ATOM    534  C   PRO C 370      45.295  57.320  43.121  1.00  0.00           C  
ATOM    535  O   PRO C 370      44.582  58.166  42.578  1.00  0.00           O  
ATOM    536  CB  PRO C 370      43.944  55.935  44.731  1.00  0.00           C  
ATOM    537  CG  PRO C 370      43.539  56.114  46.164  1.00  0.00           C  
ATOM    538  CD  PRO C 370      43.537  57.607  46.303  1.00  0.00           C  
ATOM    539  N   LEU C 371      46.276  56.670  42.500  1.00  0.00           N  
ATOM    540  CA  LEU C 371      46.607  56.896  41.103  1.00  0.00           C  
ATOM    541  C   LEU C 371      45.466  56.421  40.219  1.00  0.00           C  
ATOM    542  O   LEU C 371      45.031  57.134  39.314  1.00  0.00           O  
ATOM    543  CB  LEU C 371      47.870  56.125  40.724  1.00  0.00           C  
ATOM    544  CG  LEU C 371      48.317  56.263  39.258  1.00  0.00           C  
ATOM    545  CD1 LEU C 371      48.653  57.723  38.971  1.00  0.00           C  
ATOM    546  CD2 LEU C 371      49.529  55.359  38.966  1.00  0.00           C  
ATOM    547  N   PHE C 372      44.989  55.210  40.495  1.00  0.00           N  
ATOM    548  CA  PHE C 372      43.909  54.585  39.729  1.00  0.00           C  
ATOM    549  C   PHE C 372      42.496  55.047  40.106  1.00  0.00           C  
ATOM    550  O   PHE C 372      42.170  55.228  41.282  1.00  0.00           O  
ATOM    551  CB  PHE C 372      43.990  53.068  39.888  1.00  0.00           C  
ATOM    552  CG  PHE C 372      45.332  52.486  39.515  1.00  0.00           C  
ATOM    553  CD1 PHE C 372      45.993  51.626  40.381  1.00  0.00           C  
ATOM    554  CD2 PHE C 372      45.917  52.779  38.288  1.00  0.00           C  
ATOM    555  CE1 PHE C 372      47.211  51.065  40.034  1.00  0.00           C  
ATOM    556  CE2 PHE C 372      47.136  52.222  37.930  1.00  0.00           C  
ATOM    557  CZ  PHE C 372      47.786  51.362  38.806  1.00  0.00           C  
ATOM    558  N   ILE C 373      41.657  55.228  39.091  1.00  0.00           N  
ATOM    559  CA  ILE C 373      40.277  55.652  39.295  1.00  0.00           C  
ATOM    560  C   ILE C 373      39.358  54.697  38.554  1.00  0.00           C  
ATOM    561  O   ILE C 373      39.626  54.343  37.409  1.00  0.00           O  
ATOM    562  CB  ILE C 373      40.028  57.067  38.737  1.00  0.00           C  
ATOM    563  CG1 ILE C 373      40.898  58.087  39.473  1.00  0.00           C  
ATOM    564  CG2 ILE C 373      38.550  57.417  38.852  1.00  0.00           C  
ATOM    565  CD1 ILE C 373      40.537  59.533  39.166  1.00  0.00           C  
ATOM    566  N   PRO C 374      38.264  54.265  39.197  1.00  0.00           N  
ATOM    567  CA  PRO C 374      37.303  53.344  38.581  1.00  0.00           C  
ATOM    568  C   PRO C 374      36.646  53.990  37.366  1.00  0.00           C  
ATOM    569  O   PRO C 374      36.181  55.127  37.452  1.00  0.00           O  
ATOM    570  CB  PRO C 374      36.287  53.107  39.693  1.00  0.00           C  
ATOM    571  CG  PRO C 374      37.066  53.314  40.927  1.00  0.00           C  
ATOM    572  CD  PRO C 374      37.892  54.532  40.593  1.00  0.00           C  
ATOM    573  N   MET C 375      36.602  53.275  36.244  1.00  0.00           N  
ATOM    574  CA  MET C 375      35.981  53.825  35.045  1.00  0.00           C  
ATOM    575  C   MET C 375      34.605  54.389  35.356  1.00  0.00           C  
ATOM    576  O   MET C 375      34.245  55.455  34.861  1.00  0.00           O  
ATOM    577  CB  MET C 375      35.861  52.762  33.962  1.00  0.00           C  
ATOM    578  CG  MET C 375      37.068  52.689  33.063  1.00  0.00           C  
ATOM    579  SD  MET C 375      37.429  54.279  32.256  1.00  0.00           S  
ATOM    580  CE  MET C 375      39.119  54.003  31.823  1.00  0.00           C  
ATOM    581  N   SER C 376      33.852  53.668  36.184  1.00  0.00           N  
ATOM    582  CA  SER C 376      32.510  54.074  36.591  1.00  0.00           C  
ATOM    583  C   SER C 376      32.487  55.533  37.036  1.00  0.00           C  
ATOM    584  O   SER C 376      31.501  56.234  36.823  1.00  0.00           O  
ATOM    585  CB  SER C 376      32.018  53.191  37.741  1.00  0.00           C  
ATOM    586  OG  SER C 376      32.824  52.029  37.872  1.00  0.00           O  
ATOM    587  N   PHE C 377      33.572  55.986  37.662  1.00  0.00           N  
ATOM    588  CA  PHE C 377      33.667  57.369  38.128  1.00  0.00           C  
ATOM    589  C   PHE C 377      33.731  58.341  36.966  1.00  0.00           C  
ATOM    590  O   PHE C 377      33.320  59.485  37.089  1.00  0.00           O  
ATOM    591  CB  PHE C 377      34.906  57.566  39.004  1.00  0.00           C  
ATOM    592  CG  PHE C 377      34.736  57.093  40.414  1.00  0.00           C  
ATOM    593  CD1 PHE C 377      34.237  55.822  40.683  1.00  0.00           C  
ATOM    594  CD2 PHE C 377      35.095  57.911  41.479  1.00  0.00           C  
ATOM    595  CE1 PHE C 377      34.102  55.376  41.995  1.00  0.00           C  
ATOM    596  CE2 PHE C 377      34.962  57.472  42.797  1.00  0.00           C  
ATOM    597  CZ  PHE C 377      34.466  56.203  43.054  1.00  0.00           C  
ATOM    598  N   LEU C 378      34.265  57.883  35.842  1.00  0.00           N  
ATOM    599  CA  LEU C 378      34.384  58.727  34.663  1.00  0.00           C  
ATOM    600  C   LEU C 378      33.364  58.280  33.628  1.00  0.00           C  
ATOM    601  O   LEU C 378      33.021  59.039  32.730  1.00  0.00           O  
ATOM    602  CB  LEU C 378      35.798  58.628  34.078  1.00  0.00           C  
ATOM    603  CG  LEU C 378      36.953  58.710  35.082  1.00  0.00           C  
ATOM    604  CD1 LEU C 378      38.297  58.602  34.366  1.00  0.00           C  
ATOM    605  CD2 LEU C 378      36.863  60.012  35.844  1.00  0.00           C  
ATOM    606  N   PHE C 388      36.688  53.886  25.502  1.00  0.00           N  
ATOM    607  CA  PHE C 388      37.452  54.699  26.498  1.00  0.00           C  
ATOM    608  C   PHE C 388      37.833  56.054  25.921  1.00  0.00           C  
ATOM    609  O   PHE C 388      38.311  56.137  24.786  1.00  0.00           O  
ATOM    610  CB  PHE C 388      38.739  53.979  26.920  1.00  0.00           C  
ATOM    611  CG  PHE C 388      38.510  52.623  27.530  1.00  0.00           C  
ATOM    612  CD1 PHE C 388      37.506  52.426  28.482  1.00  0.00           C  
ATOM    613  CD2 PHE C 388      39.307  51.542  27.167  1.00  0.00           C  
ATOM    614  CE1 PHE C 388      37.303  51.168  29.058  1.00  0.00           C  
ATOM    615  CE2 PHE C 388      39.113  50.284  27.736  1.00  0.00           C  
ATOM    616  CZ  PHE C 388      38.107  50.097  28.685  1.00  0.00           C  
ATOM    617  N   SER C 488      37.625  57.111  26.703  1.00  0.00           N  
ATOM    618  CA  SER C 488      37.989  58.454  26.270  1.00  0.00           C  
ATOM    619  C   SER C 488      39.448  58.431  25.811  1.00  0.00           C  
ATOM    620  O   SER C 488      40.292  57.778  26.420  1.00  0.00           O  
ATOM    621  CB  SER C 488      37.818  59.439  27.425  1.00  0.00           C  
ATOM    622  OG  SER C 488      38.445  60.680  27.140  1.00  0.00           O  
ATOM    623  N   PRO C 495      39.761  59.141  24.721  1.00  0.00           N  
ATOM    624  CA  PRO C 495      41.126  59.195  24.181  1.00  0.00           C  
ATOM    625  C   PRO C 495      42.150  59.747  25.178  1.00  0.00           C  
ATOM    626  O   PRO C 495      43.325  59.369  25.156  1.00  0.00           O  
ATOM    627  CB  PRO C 495      40.977  60.106  22.964  1.00  0.00           C  
ATOM    628  CG  PRO C 495      39.548  59.932  22.569  1.00  0.00           C  
ATOM    629  CD  PRO C 495      38.838  59.925  23.886  1.00  0.00           C  
ATOM    630  N   GLU C 496      41.686  60.656  26.033  1.00  0.00           N  
ATOM    631  CA  GLU C 496      42.514  61.307  27.051  1.00  0.00           C  
ATOM    632  C   GLU C 496      43.177  60.315  28.011  1.00  0.00           C  
ATOM    633  O   GLU C 496      44.318  60.504  28.419  1.00  0.00           O  
ATOM    634  CB  GLU C 496      41.638  62.264  27.865  1.00  0.00           C  
ATOM    635  CG  GLU C 496      42.372  63.096  28.890  1.00  0.00           C  
ATOM    636  CD  GLU C 496      41.429  63.955  29.735  1.00  0.00           C  
ATOM    637  OE1 GLU C 496      41.714  65.163  29.920  1.00  0.00           O  
ATOM    638  OE2 GLU C 496      40.404  63.421  30.222  1.00  0.00           O  
ATOM    639  N   LEU C 497      42.443  59.252  28.337  1.00  0.00           N  
ATOM    640  CA  LEU C 497      42.843  58.228  29.292  1.00  0.00           C  
ATOM    641  C   LEU C 497      43.774  57.081  28.921  1.00  0.00           C  
ATOM    642  O   LEU C 497      43.654  56.477  27.858  1.00  0.00           O  
ATOM    643  CB  LEU C 497      41.576  57.605  29.884  1.00  0.00           C  
ATOM    644  CG  LEU C 497      40.725  58.308  30.950  1.00  0.00           C  
ATOM    645  CD1 LEU C 497      40.663  59.809  30.734  1.00  0.00           C  
ATOM    646  CD2 LEU C 497      39.333  57.702  30.915  1.00  0.00           C  
ATOM    647  N   ALA C 498      44.690  56.777  29.842  1.00  0.00           N  
ATOM    648  CA  ALA C 498      45.606  55.646  29.712  1.00  0.00           C  
ATOM    649  C   ALA C 498      44.875  54.643  30.602  1.00  0.00           C  
ATOM    650  O   ALA C 498      44.777  54.837  31.812  1.00  0.00           O  
ATOM    651  CB  ALA C 498      46.967  55.977  30.301  1.00  0.00           C  
ATOM    652  N   VAL C 499      44.336  53.593  29.998  1.00  0.00           N  
ATOM    653  CA  VAL C 499      43.562  52.605  30.738  1.00  0.00           C  
ATOM    654  C   VAL C 499      44.304  51.310  31.029  1.00  0.00           C  
ATOM    655  O   VAL C 499      45.045  50.796  30.191  1.00  0.00           O  
ATOM    656  CB  VAL C 499      42.259  52.260  29.976  1.00  0.00           C  
ATOM    657  CG1 VAL C 499      41.429  51.283  30.771  1.00  0.00           C  
ATOM    658  CG2 VAL C 499      41.474  53.523  29.696  1.00  0.00           C  
ATOM    659  N   VAL C 500      44.097  50.791  32.233  1.00  0.00           N  
ATOM    660  CA  VAL C 500      44.715  49.543  32.646  1.00  0.00           C  
ATOM    661  C   VAL C 500      43.597  48.490  32.702  1.00  0.00           C  
ATOM    662  O   VAL C 500      42.575  48.668  33.380  1.00  0.00           O  
ATOM    663  CB  VAL C 500      45.452  49.709  34.020  1.00  0.00           C  
ATOM    664  CG1 VAL C 500      44.589  50.500  34.969  1.00  0.00           C  
ATOM    665  CG2 VAL C 500      45.795  48.343  34.629  1.00  0.00           C  
ATOM    666  N   THR C 501      43.793  47.406  31.955  1.00  0.00           N  
ATOM    667  CA  THR C 501      42.811  46.327  31.876  1.00  0.00           C  
ATOM    668  C   THR C 501      43.352  45.021  32.448  1.00  0.00           C  
ATOM    669  O   THR C 501      42.592  44.095  32.750  1.00  0.00           O  
ATOM    670  CB  THR C 501      42.412  46.064  30.413  1.00  0.00           C  
ATOM    671  OG1 THR C 501      43.569  45.649  29.677  1.00  0.00           O  
ATOM    672  CG2 THR C 501      41.849  47.324  29.779  1.00  0.00           C  
ATOM    673  N   HIS C 502      44.669  44.958  32.594  1.00  0.00           N  
ATOM    674  CA  HIS C 502      45.322  43.768  33.092  1.00  0.00           C  
ATOM    675  C   HIS C 502      46.187  44.101  34.311  1.00  0.00           C  
ATOM    676  O   HIS C 502      47.000  45.023  34.278  1.00  0.00           O  
ATOM    677  CB  HIS C 502      46.160  43.166  31.954  1.00  0.00           C  
ATOM    678  CG  HIS C 502      46.572  41.742  32.176  1.00  0.00           C  
ATOM    679  ND1 HIS C 502      47.732  41.394  32.839  1.00  0.00           N  
ATOM    680  CD2 HIS C 502      45.981  40.578  31.817  1.00  0.00           C  
ATOM    681  CE1 HIS C 502      47.838  40.077  32.877  1.00  0.00           C  
ATOM    682  NE2 HIS C 502      46.789  39.558  32.264  1.00  0.00           N  
ATOM    683  N   ALA C 503      45.992  43.356  35.394  1.00  0.00           N  
ATOM    684  CA  ALA C 503      46.760  43.560  36.616  1.00  0.00           C  
ATOM    685  C   ALA C 503      46.753  42.289  37.468  1.00  0.00           C  
ATOM    686  O   ALA C 503      45.820  41.483  37.396  1.00  0.00           O  
ATOM    687  CB  ALA C 503      46.188  44.731  37.407  1.00  0.00           C  
ATOM    688  N   GLY C 578      47.797  42.111  38.272  1.00  0.00           N  
ATOM    689  CA  GLY C 578      47.879  40.929  39.108  1.00  0.00           C  
ATOM    690  C   GLY C 578      47.885  39.657  38.280  1.00  0.00           C  
ATOM    691  O   GLY C 578      47.500  38.592  38.761  1.00  0.00           O  
ATOM    692  N   GLY C 648      48.323  39.770  37.029  1.00  0.00           N  
ATOM    693  CA  GLY C 648      48.367  38.613  36.151  1.00  0.00           C  
ATOM    694  C   GLY C 648      46.992  38.153  35.694  1.00  0.00           C  
ATOM    695  O   GLY C 648      46.784  36.971  35.414  1.00  0.00           O  
ATOM    696  N   GLU C 649      46.046  39.081  35.610  1.00  0.00           N  
ATOM    697  CA  GLU C 649      44.700  38.731  35.180  1.00  0.00           C  
ATOM    698  C   GLU C 649      43.993  39.957  34.612  1.00  0.00           C  
ATOM    699  O   GLU C 649      44.405  41.088  34.857  1.00  0.00           O  
ATOM    700  CB  GLU C 649      43.905  38.171  36.366  1.00  0.00           C  
ATOM    701  CG  GLU C 649      43.519  39.220  37.395  1.00  0.00           C  
ATOM    702  CD  GLU C 649      42.899  38.623  38.645  1.00  0.00           C  
ATOM    703  OE1 GLU C 649      42.589  37.411  38.640  1.00  0.00           O  
ATOM    704  OE2 GLU C 649      42.719  39.372  39.632  1.00  0.00           O  
ATOM    705  N   GLU C 650      42.931  39.734  33.850  1.00  0.00           N  
ATOM    706  CA  GLU C 650      42.196  40.850  33.292  1.00  0.00           C  
ATOM    707  C   GLU C 650      41.187  41.325  34.327  1.00  0.00           C  
ATOM    708  O   GLU C 650      40.507  40.522  34.960  1.00  0.00           O  
ATOM    709  CB  GLU C 650      41.478  40.442  32.012  1.00  0.00           C  
ATOM    710  CG  GLU C 650      40.867  41.617  31.281  1.00  0.00           C  
ATOM    711  CD  GLU C 650      40.188  41.207  29.996  1.00  0.00           C  
ATOM    712  OE1 GLU C 650      40.856  40.565  29.159  1.00  0.00           O  
ATOM    713  OE2 GLU C 650      38.992  41.530  29.822  1.00  0.00           O  
ATOM    714  N   LEU C 651      41.103  42.636  34.502  1.00  0.00           N  
ATOM    715  CA  LEU C 651      40.189  43.214  35.470  1.00  0.00           C  
ATOM    716  C   LEU C 651      38.773  43.157  34.938  1.00  0.00           C  
ATOM    717  O   LEU C 651      38.550  43.394  33.755  1.00  0.00           O  
ATOM    718  CB  LEU C 651      40.573  44.667  35.733  1.00  0.00           C  
ATOM    719  CG  LEU C 651      42.069  44.946  35.888  1.00  0.00           C  
ATOM    720  CD1 LEU C 651      42.265  46.422  36.223  1.00  0.00           C  
ATOM    721  CD2 LEU C 651      42.669  44.047  36.971  1.00  0.00           C  
ATOM    722  N   GLU C 652      37.816  42.842  35.805  1.00  0.00           N  
ATOM    723  CA  GLU C 652      36.423  42.784  35.375  1.00  0.00           C  
ATOM    724  C   GLU C 652      36.039  44.212  34.973  1.00  0.00           C  
ATOM    725  O   GLU C 652      35.364  44.430  33.964  1.00  0.00           O  
ATOM    726  CB  GLU C 652      35.529  42.266  36.514  1.00  0.00           C  
ATOM    727  CG  GLU C 652      34.160  41.747  36.059  1.00  0.00           C  
ATOM    728  CD  GLU C 652      33.151  42.856  35.785  1.00  0.00           C  
ATOM    729  OE1 GLU C 652      32.262  42.650  34.929  1.00  0.00           O  
ATOM    730  OE2 GLU C 652      33.235  43.924  36.435  1.00  0.00           O  
ATOM    731  N   GLU C 653      36.486  45.180  35.771  1.00  0.00           N  
ATOM    732  CA  GLU C 653      36.242  46.593  35.496  1.00  0.00           C  
ATOM    733  C   GLU C 653      37.599  47.274  35.343  1.00  0.00           C  
ATOM    734  O   GLU C 653      38.359  47.403  36.305  1.00  0.00           O  
ATOM    735  CB  GLU C 653      35.475  47.259  36.636  1.00  0.00           C  
ATOM    736  CG  GLU C 653      35.105  48.712  36.347  1.00  0.00           C  
ATOM    737  CD  GLU C 653      35.316  49.626  37.542  1.00  0.00           C  
ATOM    738  OE1 GLU C 653      35.374  49.117  38.684  1.00  0.00           O  
ATOM    739  OE2 GLU C 653      35.411  50.854  37.337  1.00  0.00           O  
ATOM    740  N   PRO C 654      37.923  47.719  34.125  1.00  0.00           N  
ATOM    741  CA  PRO C 654      39.208  48.381  33.891  1.00  0.00           C  
ATOM    742  C   PRO C 654      39.379  49.653  34.709  1.00  0.00           C  
ATOM    743  O   PRO C 654      38.399  50.270  35.139  1.00  0.00           O  
ATOM    744  CB  PRO C 654      39.184  48.652  32.392  1.00  0.00           C  
ATOM    745  CG  PRO C 654      37.723  48.859  32.125  1.00  0.00           C  
ATOM    746  CD  PRO C 654      37.091  47.742  32.912  1.00  0.00           C  
ATOM    747  N   LEU C 655      40.637  50.037  34.909  1.00  0.00           N  
ATOM    748  CA  LEU C 655      40.971  51.227  35.681  1.00  0.00           C  
ATOM    749  C   LEU C 655      41.619  52.327  34.834  1.00  0.00           C  
ATOM    750  O   LEU C 655      42.341  52.068  33.861  1.00  0.00           O  
ATOM    751  CB  LEU C 655      41.910  50.848  36.830  1.00  0.00           C  
ATOM    752  CG  LEU C 655      41.424  49.766  37.792  1.00  0.00           C  
ATOM    753  CD1 LEU C 655      42.571  49.298  38.670  1.00  0.00           C  
ATOM    754  CD2 LEU C 655      40.297  50.317  38.641  1.00  0.00           C  
ATOM    755  N   ALA C 656      41.364  53.567  35.226  1.00  0.00           N  
ATOM    756  CA  ALA C 656      41.915  54.706  34.515  1.00  0.00           C  
ATOM    757  C   ALA C 656      43.007  55.393  35.315  1.00  0.00           C  
ATOM    758  O   ALA C 656      42.855  55.617  36.518  1.00  0.00           O  
ATOM    759  CB  ALA C 656      40.805  55.711  34.205  1.00  0.00           C  
ATOM    760  N   VAL C 657      44.117  55.702  34.653  1.00  0.00           N  
ATOM    761  CA  VAL C 657      45.185  56.428  35.312  1.00  0.00           C  
ATOM    762  C   VAL C 657      44.575  57.819  35.475  1.00  0.00           C  
ATOM    763  O   VAL C 657      44.132  58.432  34.502  1.00  0.00           O  
ATOM    764  CB  VAL C 657      46.433  56.515  34.427  1.00  0.00           C  
ATOM    765  CG1 VAL C 657      47.431  57.509  35.025  1.00  0.00           C  
ATOM    766  CG2 VAL C 657      47.062  55.135  34.286  1.00  0.00           C  
ATOM    767  N   ARG C 658      44.534  58.308  36.707  1.00  0.00           N  
ATOM    768  CA  ARG C 658      43.932  59.603  36.995  1.00  0.00           C  
ATOM    769  C   ARG C 658      44.367  60.760  36.090  1.00  0.00           C  
ATOM    770  O   ARG C 658      45.564  61.040  35.934  1.00  0.00           O  
ATOM    771  CB  ARG C 658      44.204  59.992  38.457  1.00  0.00           C  
ATOM    772  CG  ARG C 658      45.674  60.293  38.730  1.00  0.00           C  
ATOM    773  CD  ARG C 658      45.946  60.697  40.162  1.00  0.00           C  
ATOM    774  NE  ARG C 658      47.384  60.721  40.401  1.00  0.00           N  
ATOM    775  CZ  ARG C 658      47.951  60.500  41.582  1.00  0.00           C  
ATOM    776  NH1 ARG C 658      47.197  60.248  42.644  1.00  0.00           N  
ATOM    777  NH2 ARG C 658      49.276  60.484  41.690  1.00  0.00           N  
ATOM    778  N   PRO C 659      43.391  61.419  35.448  1.00  0.00           N  
ATOM    779  CA  PRO C 659      43.666  62.561  34.570  1.00  0.00           C  
ATOM    780  C   PRO C 659      43.500  63.805  35.459  1.00  0.00           C  
ATOM    781  O   PRO C 659      44.097  64.853  35.220  1.00  0.00           O  
ATOM    782  CB  PRO C 659      42.583  62.440  33.507  1.00  0.00           C  
ATOM    783  CG  PRO C 659      41.435  61.908  34.276  1.00  0.00           C  
ATOM    784  CD  PRO C 659      42.066  60.844  35.151  1.00  0.00           C  
ATOM    785  N   THR C 660      42.672  63.642  36.490  1.00  0.00           N  
ATOM    786  CA  THR C 660      42.373  64.665  37.495  1.00  0.00           C  
ATOM    787  C   THR C 660      41.739  63.853  38.630  1.00  0.00           C  
ATOM    788  O   THR C 660      41.292  62.728  38.397  1.00  0.00           O  
ATOM    789  CB  THR C 660      41.386  65.733  36.966  1.00  0.00           C  
ATOM    790  OG1 THR C 660      41.283  66.803  37.915  1.00  0.00           O  
ATOM    791  CG2 THR C 660      40.007  65.137  36.739  1.00  0.00           C  
ATOM    792  N   SER C 661      41.671  64.405  39.838  1.00  0.00           N  
ATOM    793  CA  SER C 661      41.152  63.640  40.976  1.00  0.00           C  
ATOM    794  C   SER C 661      39.792  64.004  41.624  1.00  0.00           C  
ATOM    795  O   SER C 661      39.431  63.454  42.676  1.00  0.00           O  
ATOM    796  CB  SER C 661      42.241  63.617  42.051  1.00  0.00           C  
ATOM    797  OG  SER C 661      43.478  63.216  41.487  1.00  0.00           O  
ATOM    798  N   GLU C 662      39.032  64.898  40.996  1.00  0.00           N  
ATOM    799  CA  GLU C 662      37.745  65.323  41.549  1.00  0.00           C  
ATOM    800  C   GLU C 662      36.854  64.171  42.024  1.00  0.00           C  
ATOM    801  O   GLU C 662      36.255  64.241  43.102  1.00  0.00           O  
ATOM    802  CB  GLU C 662      36.979  66.153  40.517  1.00  0.00           C  
ATOM    803  CG  GLU C 662      37.869  66.690  39.394  1.00  0.00           C  
ATOM    804  CD  GLU C 662      38.600  67.953  39.788  1.00  0.00           C  
ATOM    805  OE1 GLU C 662      39.616  68.282  39.144  1.00  0.00           O  
ATOM    806  OE2 GLU C 662      38.143  68.625  40.737  1.00  0.00           O  
ATOM    807  N   THR C 663      36.759  63.111  41.230  1.00  0.00           N  
ATOM    808  CA  THR C 663      35.902  61.994  41.605  1.00  0.00           C  
ATOM    809  C   THR C 663      36.401  61.237  42.837  1.00  0.00           C  
ATOM    810  O   THR C 663      35.695  61.148  43.845  1.00  0.00           O  
ATOM    811  CB  THR C 663      35.751  61.023  40.439  1.00  0.00           C  
ATOM    812  OG1 THR C 663      37.030  60.487  40.091  1.00  0.00           O  
ATOM    813  CG2 THR C 663      35.174  61.742  39.247  1.00  0.00           C  
ATOM    814  N   VAL C 664      37.618  60.708  42.753  1.00  0.00           N  
ATOM    815  CA  VAL C 664      38.223  59.960  43.853  1.00  0.00           C  
ATOM    816  C   VAL C 664      38.090  60.695  45.175  1.00  0.00           C  
ATOM    817  O   VAL C 664      37.639  60.136  46.176  1.00  0.00           O  
ATOM    818  CB  VAL C 664      39.719  59.709  43.595  1.00  0.00           C  
ATOM    819  CG1 VAL C 664      40.361  59.058  44.802  1.00  0.00           C  
ATOM    820  CG2 VAL C 664      39.876  58.821  42.395  1.00  0.00           C  
ATOM    821  N   ILE C 665      38.494  61.954  45.173  1.00  0.00           N  
ATOM    822  CA  ILE C 665      38.434  62.759  46.372  1.00  0.00           C  
ATOM    823  C   ILE C 665      36.982  62.953  46.837  1.00  0.00           C  
ATOM    824  O   ILE C 665      36.698  62.920  48.036  1.00  0.00           O  
ATOM    825  CB  ILE C 665      39.160  64.097  46.115  1.00  0.00           C  
ATOM    826  CG1 ILE C 665      40.661  63.805  45.974  1.00  0.00           C  
ATOM    827  CG2 ILE C 665      38.872  65.100  47.223  1.00  0.00           C  
ATOM    828  CD1 ILE C 665      41.520  65.003  45.615  1.00  0.00           C  
ATOM    829  N   GLY C 666      36.062  63.134  45.893  1.00  0.00           N  
ATOM    830  CA  GLY C 666      34.661  63.311  46.253  1.00  0.00           C  
ATOM    831  C   GLY C 666      34.076  62.044  46.861  1.00  0.00           C  
ATOM    832  O   GLY C 666      33.203  62.106  47.725  1.00  0.00           O  
ATOM    833  N   TYR C 667      34.551  60.891  46.399  1.00  0.00           N  
ATOM    834  CA  TYR C 667      34.101  59.600  46.907  1.00  0.00           C  
ATOM    835  C   TYR C 667      34.497  59.510  48.378  1.00  0.00           C  
ATOM    836  O   TYR C 667      33.737  59.026  49.217  1.00  0.00           O  
ATOM    837  CB  TYR C 667      34.779  58.480  46.112  1.00  0.00           C  
ATOM    838  CG  TYR C 667      34.671  57.091  46.708  1.00  0.00           C  
ATOM    839  CD1 TYR C 667      33.513  56.327  46.554  1.00  0.00           C  
ATOM    840  CD2 TYR C 667      35.741  56.532  47.414  1.00  0.00           C  
ATOM    841  CE1 TYR C 667      33.425  55.035  47.087  1.00  0.00           C  
ATOM    842  CE2 TYR C 667      35.665  55.245  47.952  1.00  0.00           C  
ATOM    843  CZ  TYR C 667      34.506  54.500  47.784  1.00  0.00           C  
ATOM    844  OH  TYR C 667      34.431  53.227  48.313  1.00  0.00           O  
ATOM    845  N   MET C 668      35.697  59.991  48.683  1.00  0.00           N  
ATOM    846  CA  MET C 668      36.207  59.964  50.042  1.00  0.00           C  
ATOM    847  C   MET C 668      35.542  61.044  50.898  1.00  0.00           C  
ATOM    848  O   MET C 668      35.376  60.878  52.099  1.00  0.00           O  
ATOM    849  CB  MET C 668      37.719  60.175  50.031  1.00  0.00           C  
ATOM    850  CG  MET C 668      38.488  59.183  49.191  1.00  0.00           C  
ATOM    851  SD  MET C 668      38.373  57.484  49.781  1.00  0.00           S  
ATOM    852  CE  MET C 668      39.018  57.643  51.472  1.00  0.00           C  
ATOM    853  N   TRP C 669      35.183  62.166  50.288  1.00  0.00           N  
ATOM    854  CA  TRP C 669      34.534  63.222  51.048  1.00  0.00           C  
ATOM    855  C   TRP C 669      33.132  62.780  51.433  1.00  0.00           C  
ATOM    856  O   TRP C 669      32.594  63.195  52.464  1.00  0.00           O  
ATOM    857  CB  TRP C 669      34.464  64.519  50.238  1.00  0.00           C  
ATOM    858  CG  TRP C 669      35.691  65.371  50.366  1.00  0.00           C  
ATOM    859  CD1 TRP C 669      36.607  65.334  51.379  1.00  0.00           C  
ATOM    860  CD2 TRP C 669      36.070  66.473  49.524  1.00  0.00           C  
ATOM    861  NE1 TRP C 669      37.522  66.342  51.227  1.00  0.00           N  
ATOM    862  CE2 TRP C 669      37.217  67.057  50.100  1.00  0.00           C  
ATOM    863  CE3 TRP C 669      35.545  67.027  48.345  1.00  0.00           C  
ATOM    864  CZ2 TRP C 669      37.852  68.171  49.540  1.00  0.00           C  
ATOM    865  CZ3 TRP C 669      36.178  68.140  47.790  1.00  0.00           C  
ATOM    866  CH2 TRP C 669      37.319  68.697  48.391  1.00  0.00           C  
ATOM    867  N   SER C 670      32.548  61.935  50.590  1.00  0.00           N  
ATOM    868  CA  SER C 670      31.213  61.425  50.839  1.00  0.00           C  
ATOM    869  C   SER C 670      31.214  60.722  52.199  1.00  0.00           C  
ATOM    870  O   SER C 670      30.288  60.899  52.996  1.00  0.00           O  
ATOM    871  CB  SER C 670      30.803  60.453  49.727  1.00  0.00           C  
ATOM    872  OG  SER C 670      29.482  59.977  49.922  1.00  0.00           O  
ATOM    873  N   LYS C 671      32.267  59.948  52.474  1.00  0.00           N  
ATOM    874  CA  LYS C 671      32.347  59.251  53.752  1.00  0.00           C  
ATOM    875  C   LYS C 671      33.009  59.991  54.907  1.00  0.00           C  
ATOM    876  O   LYS C 671      32.752  59.667  56.061  1.00  0.00           O  
ATOM    877  CB  LYS C 671      32.973  57.848  53.606  1.00  0.00           C  
ATOM    878  CG  LYS C 671      33.982  57.607  52.507  1.00  0.00           C  
ATOM    879  CD  LYS C 671      34.121  56.080  52.310  1.00  0.00           C  
ATOM    880  CE  LYS C 671      35.569  55.582  52.339  1.00  0.00           C  
ATOM    881  NZ  LYS C 671      35.689  54.091  52.300  1.00  0.00           N  
ATOM    882  N   TRP C 672      33.838  60.988  54.626  1.00  0.00           N  
ATOM    883  CA  TRP C 672      34.474  61.718  55.710  1.00  0.00           C  
ATOM    884  C   TRP C 672      33.595  62.841  56.249  1.00  0.00           C  
ATOM    885  O   TRP C 672      33.582  63.106  57.454  1.00  0.00           O  
ATOM    886  CB  TRP C 672      35.785  62.344  55.264  1.00  0.00           C  
ATOM    887  CG  TRP C 672      36.869  61.419  54.866  1.00  0.00           C  
ATOM    888  CD1 TRP C 672      36.910  60.064  55.034  1.00  0.00           C  
ATOM    889  CD2 TRP C 672      38.094  61.782  54.231  1.00  0.00           C  
ATOM    890  NE1 TRP C 672      38.083  59.559  54.541  1.00  0.00           N  
ATOM    891  CE2 TRP C 672      38.833  60.586  54.047  1.00  0.00           C  
ATOM    892  CE3 TRP C 672      38.642  62.995  53.807  1.00  0.00           C  
ATOM    893  CZ2 TRP C 672      40.100  60.581  53.446  1.00  0.00           C  
ATOM    894  CZ3 TRP C 672      39.891  62.989  53.216  1.00  0.00           C  
ATOM    895  CH2 TRP C 672      40.607  61.800  53.042  1.00  0.00           C  
ATOM    896  N   ILE C 676      32.864  63.502  55.356  1.00  0.00           N  
ATOM    897  CA  ILE C 676      32.006  64.622  55.741  1.00  0.00           C  
ATOM    898  C   ILE C 676      30.643  64.206  56.281  1.00  0.00           C  
ATOM    899  O   ILE C 676      29.873  63.541  55.590  1.00  0.00           O  
ATOM    900  CB  ILE C 676      31.796  65.571  54.546  1.00  0.00           C  
ATOM    901  CG1 ILE C 676      33.151  66.107  54.076  1.00  0.00           C  
ATOM    902  CG2 ILE C 676      30.862  66.714  54.934  1.00  0.00           C  
ATOM    903  CD1 ILE C 676      33.069  67.029  52.883  1.00  0.00           C  
ATOM    904  N   ARG C 677      30.349  64.611  57.517  1.00  0.00           N  
ATOM    905  CA  ARG C 677      29.069  64.287  58.148  1.00  0.00           C  
ATOM    906  C   ARG C 677      28.345  65.517  58.694  1.00  0.00           C  
ATOM    907  O   ARG C 677      27.120  65.601  58.630  1.00  0.00           O  
ATOM    908  CB  ARG C 677      29.256  63.263  59.278  1.00  0.00           C  
ATOM    909  CG  ARG C 677      29.641  61.859  58.818  1.00  0.00           C  
ATOM    910  CD  ARG C 677      28.774  61.366  57.662  1.00  0.00           C  
ATOM    911  NE  ARG C 677      29.085  59.984  57.321  1.00  0.00           N  
ATOM    912  CZ  ARG C 677      29.065  59.494  56.086  1.00  0.00           C  
ATOM    913  NH1 ARG C 677      28.748  60.281  55.069  1.00  0.00           N  
ATOM    914  NH2 ARG C 677      29.370  58.219  55.868  1.00  0.00           N  
ATOM    915  N   SER C 678      29.098  66.469  59.229  1.00  0.00           N  
ATOM    916  CA  SER C 678      28.502  67.681  59.773  1.00  0.00           C  
ATOM    917  C   SER C 678      29.360  68.900  59.457  1.00  0.00           C  
ATOM    918  O   SER C 678      30.466  68.774  58.922  1.00  0.00           O  
ATOM    919  CB  SER C 678      28.357  67.572  61.290  1.00  0.00           C  
ATOM    920  OG  SER C 678      29.538  67.989  61.947  1.00  0.00           O  
ATOM    921  N   TRP C 681      28.855  70.075  59.823  1.00  0.00           N  
ATOM    922  CA  TRP C 681      29.548  71.333  59.585  1.00  0.00           C  
ATOM    923  C   TRP C 681      30.907  71.410  60.282  1.00  0.00           C  
ATOM    924  O   TRP C 681      31.747  72.244  59.929  1.00  0.00           O  
ATOM    925  CB  TRP C 681      28.681  72.499  60.046  1.00  0.00           C  
ATOM    926  CG  TRP C 681      28.349  72.442  61.491  1.00  0.00           C  
ATOM    927  CD1 TRP C 681      27.356  71.718  62.078  1.00  0.00           C  
ATOM    928  CD2 TRP C 681      29.060  73.083  62.551  1.00  0.00           C  
ATOM    929  NE1 TRP C 681      27.405  71.865  63.443  1.00  0.00           N  
ATOM    930  CE2 TRP C 681      28.442  72.701  63.760  1.00  0.00           C  
ATOM    931  CE3 TRP C 681      30.160  73.946  62.597  1.00  0.00           C  
ATOM    932  CZ2 TRP C 681      28.892  73.148  65.004  1.00  0.00           C  
ATOM    933  CZ3 TRP C 681      30.608  74.392  63.836  1.00  0.00           C  
ATOM    934  CH2 TRP C 681      29.971  73.993  65.022  1.00  0.00           C  
ATOM    935  N   ARG C 683      31.124  70.552  61.276  1.00  0.00           N  
ATOM    936  CA  ARG C 683      32.393  70.538  61.997  1.00  0.00           C  
ATOM    937  C   ARG C 683      33.480  69.960  61.115  1.00  0.00           C  
ATOM    938  O   ARG C 683      34.657  70.209  61.336  1.00  0.00           O  
ATOM    939  CB  ARG C 683      32.292  69.697  63.267  1.00  0.00           C  
ATOM    940  CG  ARG C 683      31.253  70.193  64.244  1.00  0.00           C  
ATOM    941  CD  ARG C 683      31.320  69.460  65.575  1.00  0.00           C  
ATOM    942  NE  ARG C 683      30.192  69.829  66.423  1.00  0.00           N  
ATOM    943  CZ  ARG C 683      28.929  69.509  66.158  1.00  0.00           C  
ATOM    944  NH1 ARG C 683      28.634  68.805  65.073  1.00  0.00           N  
ATOM    945  NH2 ARG C 683      27.957  69.910  66.965  1.00  0.00           N  
ATOM    946  N   ASP C 684      33.076  69.179  60.121  1.00  0.00           N  
ATOM    947  CA  ASP C 684      34.022  68.563  59.201  1.00  0.00           C  
ATOM    948  C   ASP C 684      34.363  69.520  58.067  1.00  0.00           C  
ATOM    949  O   ASP C 684      34.974  69.122  57.079  1.00  0.00           O  
ATOM    950  CB  ASP C 684      33.423  67.296  58.594  1.00  0.00           C  
ATOM    951  CG  ASP C 684      32.917  66.332  59.633  1.00  0.00           C  
ATOM    952  OD1 ASP C 684      31.720  65.986  59.573  1.00  0.00           O  
ATOM    953  OD2 ASP C 684      33.711  65.915  60.497  1.00  0.00           O  
ATOM    954  N   LEU C 685      33.956  70.775  58.200  1.00  0.00           N  
ATOM    955  CA  LEU C 685      34.209  71.757  57.156  1.00  0.00           C  
ATOM    956  C   LEU C 685      34.854  73.016  57.720  1.00  0.00           C  
ATOM    957  O   LEU C 685      34.670  73.347  58.890  1.00  0.00           O  
ATOM    958  CB  LEU C 685      32.904  72.105  56.447  1.00  0.00           C  
ATOM    959  CG  LEU C 685      32.162  70.964  55.750  1.00  0.00           C  
ATOM    960  CD1 LEU C 685      30.836  71.488  55.200  1.00  0.00           C  
ATOM    961  CD2 LEU C 685      33.031  70.388  54.634  1.00  0.00           C  
ATOM    962  N   PRO C 686      35.579  73.766  56.874  1.00  0.00           N  
ATOM    963  CA  PRO C 686      35.822  73.448  55.463  1.00  0.00           C  
ATOM    964  C   PRO C 686      36.902  72.414  55.284  1.00  0.00           C  
ATOM    965  O   PRO C 686      37.742  72.222  56.160  1.00  0.00           O  
ATOM    966  CB  PRO C 686      36.243  74.789  54.888  1.00  0.00           C  
ATOM    967  CG  PRO C 686      37.044  75.365  56.010  1.00  0.00           C  
ATOM    968  CD  PRO C 686      36.211  75.045  57.238  1.00  0.00           C  
ATOM    969  N   GLN C 687      36.884  71.759  54.137  1.00  0.00           N  
ATOM    970  CA  GLN C 687      37.879  70.749  53.808  1.00  0.00           C  
ATOM    971  C   GLN C 687      38.901  71.444  52.888  1.00  0.00           C  
ATOM    972  O   GLN C 687      38.576  71.801  51.751  1.00  0.00           O  
ATOM    973  CB  GLN C 687      37.202  69.584  53.085  1.00  0.00           C  
ATOM    974  CG  GLN C 687      38.004  68.309  53.080  1.00  0.00           C  
ATOM    975  CD  GLN C 687      37.723  67.423  54.274  1.00  0.00           C  
ATOM    976  OE1 GLN C 687      38.312  66.358  54.410  1.00  0.00           O  
ATOM    977  NE2 GLN C 687      36.823  67.855  55.142  1.00  0.00           N  
ATOM    978  N   LEU C 688      40.128  71.650  53.370  1.00  0.00           N  
ATOM    979  CA  LEU C 688      41.135  72.346  52.562  1.00  0.00           C  
ATOM    980  C   LEU C 688      42.369  71.506  52.216  1.00  0.00           C  
ATOM    981  O   LEU C 688      43.414  71.624  52.859  1.00  0.00           O  
ATOM    982  CB  LEU C 688      41.563  73.616  53.287  1.00  0.00           C  
ATOM    983  CG  LEU C 688      40.421  74.576  53.642  1.00  0.00           C  
ATOM    984  CD1 LEU C 688      40.905  75.654  54.591  1.00  0.00           C  
ATOM    985  CD2 LEU C 688      39.860  75.193  52.366  1.00  0.00           C  
ATOM    986  N   LEU C 689      42.255  70.692  51.169  1.00  0.00           N  
ATOM    987  CA  LEU C 689      43.339  69.809  50.751  1.00  0.00           C  
ATOM    988  C   LEU C 689      44.082  70.199  49.475  1.00  0.00           C  
ATOM    989  O   LEU C 689      43.593  70.961  48.644  1.00  0.00           O  
ATOM    990  CB  LEU C 689      42.785  68.407  50.544  1.00  0.00           C  
ATOM    991  CG  LEU C 689      41.914  67.849  51.659  1.00  0.00           C  
ATOM    992  CD1 LEU C 689      41.188  66.602  51.171  1.00  0.00           C  
ATOM    993  CD2 LEU C 689      42.788  67.540  52.859  1.00  0.00           C  
ATOM    994  N   ASN C 690      45.276  69.643  49.334  1.00  0.00           N  
ATOM    995  CA  ASN C 690      46.093  69.847  48.152  1.00  0.00           C  
ATOM    996  C   ASN C 690      46.911  68.592  47.954  1.00  0.00           C  
ATOM    997  O   ASN C 690      47.295  67.936  48.922  1.00  0.00           O  
ATOM    998  CB  ASN C 690      47.060  71.011  48.291  1.00  0.00           C  
ATOM    999  CG  ASN C 690      48.023  71.082  47.123  1.00  0.00           C  
ATOM   1000  OD1 ASN C 690      47.604  71.265  45.981  1.00  0.00           O  
ATOM   1001  ND2 ASN C 690      49.312  70.911  47.396  1.00  0.00           N  
ATOM   1002  N   GLN C 691      47.180  68.270  46.696  1.00  0.00           N  
ATOM   1003  CA  GLN C 691      47.959  67.090  46.362  1.00  0.00           C  
ATOM   1004  C   GLN C 691      49.039  67.398  45.338  1.00  0.00           C  
ATOM   1005  O   GLN C 691      48.776  68.041  44.321  1.00  0.00           O  
ATOM   1006  CB  GLN C 691      47.038  66.001  45.820  1.00  0.00           C  
ATOM   1007  CG  GLN C 691      47.770  64.828  45.222  1.00  0.00           C  
ATOM   1008  CD  GLN C 691      46.864  63.646  45.048  1.00  0.00           C  
ATOM   1009  OE1 GLN C 691      46.155  63.269  45.981  1.00  0.00           O  
ATOM   1010  NE2 GLN C 691      46.880  63.042  43.861  1.00  0.00           N  
ATOM   1011  N   TRP C 692      50.258  66.963  45.622  1.00  0.00           N  
ATOM   1012  CA  TRP C 692      51.368  67.159  44.691  1.00  0.00           C  
ATOM   1013  C   TRP C 692      51.548  65.817  44.015  1.00  0.00           C  
ATOM   1014  O   TRP C 692      51.615  64.789  44.687  1.00  0.00           O  
ATOM   1015  CB  TRP C 692      52.664  67.540  45.427  1.00  0.00           C  
ATOM   1016  CG  TRP C 692      52.675  68.948  45.937  1.00  0.00           C  
ATOM   1017  CD1 TRP C 692      52.403  69.367  47.206  1.00  0.00           C  
ATOM   1018  CD2 TRP C 692      52.928  70.131  45.168  1.00  0.00           C  
ATOM   1019  NE1 TRP C 692      52.475  70.742  47.278  1.00  0.00           N  
ATOM   1020  CE2 TRP C 692      52.801  71.233  46.041  1.00  0.00           C  
ATOM   1021  CE3 TRP C 692      53.260  70.365  43.829  1.00  0.00           C  
ATOM   1022  CZ2 TRP C 692      52.980  72.548  45.616  1.00  0.00           C  
ATOM   1023  CZ3 TRP C 692      53.439  71.677  43.405  1.00  0.00           C  
ATOM   1024  CH2 TRP C 692      53.304  72.750  44.299  1.00  0.00           C  
ATOM   1025  N   GLY C 693      51.615  65.799  42.695  1.00  0.00           N  
ATOM   1026  CA  GLY C 693      51.775  64.517  42.046  1.00  0.00           C  
ATOM   1027  C   GLY C 693      51.689  64.569  40.547  1.00  0.00           C  
ATOM   1028  O   GLY C 693      51.931  65.602  39.937  1.00  0.00           O  
ATOM   1029  N   ASN C 695      51.335  63.434  39.959  1.00  0.00           N  
ATOM   1030  CA  ASN C 695      51.216  63.309  38.518  1.00  0.00           C  
ATOM   1031  C   ASN C 695      49.833  62.839  38.089  1.00  0.00           C  
ATOM   1032  O   ASN C 695      49.097  62.210  38.847  1.00  0.00           O  
ATOM   1033  CB  ASN C 695      52.273  62.329  37.998  1.00  0.00           C  
ATOM   1034  CG  ASN C 695      52.084  60.917  38.545  1.00  0.00           C  
ATOM   1035  OD1 ASN C 695      51.245  60.682  39.416  1.00  0.00           O  
ATOM   1036  ND2 ASN C 695      52.872  59.974  38.039  1.00  0.00           N  
ATOM   1037  N   VAL C 696      49.489  63.173  36.857  1.00  0.00           N  
ATOM   1038  CA  VAL C 696      48.235  62.775  36.253  1.00  0.00           C  
ATOM   1039  C   VAL C 696      48.579  62.462  34.808  1.00  0.00           C  
ATOM   1040  O   VAL C 696      49.680  62.776  34.342  1.00  0.00           O  
ATOM   1041  CB  VAL C 696      47.193  63.895  36.288  1.00  0.00           C  
ATOM   1042  CG1 VAL C 696      46.736  64.131  37.720  1.00  0.00           C  
ATOM   1043  CG2 VAL C 696      47.776  65.165  35.694  1.00  0.00           C  
ATOM   1044  N   VAL C 697      47.659  61.821  34.103  1.00  0.00           N  
ATOM   1045  CA  VAL C 697      47.910  61.501  32.715  1.00  0.00           C  
ATOM   1046  C   VAL C 697      46.758  61.895  31.821  1.00  0.00           C  
ATOM   1047  O   VAL C 697      45.601  61.586  32.088  1.00  0.00           O  
ATOM   1048  CB  VAL C 697      48.208  60.009  32.520  1.00  0.00           C  
ATOM   1049  CG1 VAL C 697      48.264  59.676  31.025  1.00  0.00           C  
ATOM   1050  CG2 VAL C 697      49.536  59.664  33.182  1.00  0.00           C  
ATOM   1051  N   ARG C 698      47.105  62.622  30.772  1.00  0.00           N  
ATOM   1052  CA  ARG C 698      46.170  63.064  29.761  1.00  0.00           C  
ATOM   1053  C   ARG C 698      46.961  62.771  28.496  1.00  0.00           C  
ATOM   1054  O   ARG C 698      47.868  63.519  28.113  1.00  0.00           O  
ATOM   1055  CB  ARG C 698      45.858  64.552  29.933  1.00  0.00           C  
ATOM   1056  CG  ARG C 698      45.173  64.829  31.260  1.00  0.00           C  
ATOM   1057  CD  ARG C 698      44.834  66.290  31.483  1.00  0.00           C  
ATOM   1058  NE  ARG C 698      44.408  66.519  32.860  1.00  0.00           N  
ATOM   1059  CZ  ARG C 698      43.831  67.633  33.296  1.00  0.00           C  
ATOM   1060  NH1 ARG C 698      43.604  68.633  32.460  1.00  0.00           N  
ATOM   1061  NH2 ARG C 698      43.485  67.750  34.573  1.00  0.00           N  
ATOM   1062  N   TRP C 699      46.629  61.636  27.889  1.00  0.00           N  
ATOM   1063  CA  TRP C 699      47.311  61.153  26.703  1.00  0.00           C  
ATOM   1064  C   TRP C 699      47.587  62.219  25.664  1.00  0.00           C  
ATOM   1065  O   TRP C 699      46.724  63.024  25.311  1.00  0.00           O  
ATOM   1066  CB  TRP C 699      46.540  59.991  26.076  1.00  0.00           C  
ATOM   1067  CG  TRP C 699      47.452  59.051  25.358  1.00  0.00           C  
ATOM   1068  CD1 TRP C 699      47.552  58.875  24.013  1.00  0.00           C  
ATOM   1069  CD2 TRP C 699      48.458  58.213  25.951  1.00  0.00           C  
ATOM   1070  NE1 TRP C 699      48.564  57.985  23.723  1.00  0.00           N  
ATOM   1071  CE2 TRP C 699      49.137  57.565  24.893  1.00  0.00           C  
ATOM   1072  CE3 TRP C 699      48.857  57.955  27.271  1.00  0.00           C  
ATOM   1073  CZ2 TRP C 699      50.189  56.668  25.113  1.00  0.00           C  
ATOM   1074  CZ3 TRP C 699      49.910  57.060  27.490  1.00  0.00           C  
ATOM   1075  CH2 TRP C 699      50.562  56.432  26.413  1.00  0.00           C  
ATOM   1076  N   GLU C 700      48.816  62.207  25.174  1.00  0.00           N  
ATOM   1077  CA  GLU C 700      49.250  63.174  24.190  1.00  0.00           C  
ATOM   1078  C   GLU C 700      49.932  62.424  23.048  1.00  0.00           C  
ATOM   1079  O   GLU C 700      50.668  61.460  23.278  1.00  0.00           O  
ATOM   1080  CB  GLU C 700      50.217  64.153  24.864  1.00  0.00           C  
ATOM   1081  CG  GLU C 700      50.223  65.551  24.293  1.00  0.00           C  
ATOM   1082  CD  GLU C 700      48.828  66.068  24.034  1.00  0.00           C  
ATOM   1083  OE1 GLU C 700      48.307  65.801  22.928  1.00  0.00           O  
ATOM   1084  OE2 GLU C 700      48.251  66.723  24.932  1.00  0.00           O  
ATOM   1085  N   MET C 703      49.677  62.857  21.817  1.00  0.00           N  
ATOM   1086  CA  MET C 703      50.272  62.207  20.653  1.00  0.00           C  
ATOM   1087  C   MET C 703      51.609  62.848  20.269  1.00  0.00           C  
ATOM   1088  O   MET C 703      52.601  62.147  20.062  1.00  0.00           O  
ATOM   1089  CB  MET C 703      49.286  62.243  19.478  1.00  0.00           C  
ATOM   1090  CG  MET C 703      47.983  61.492  19.754  1.00  0.00           C  
ATOM   1091  SD  MET C 703      48.219  59.724  20.164  1.00  0.00           S  
ATOM   1092  CE  MET C 703      46.557  59.035  19.777  1.00  0.00           C  
ATOM   1093  N   ARG C 711      51.635  64.178  20.194  1.00  0.00           N  
ATOM   1094  CA  ARG C 711      52.852  64.914  19.848  1.00  0.00           C  
ATOM   1095  C   ARG C 711      53.491  65.472  21.130  1.00  0.00           C  
ATOM   1096  O   ARG C 711      52.905  66.316  21.809  1.00  0.00           O  
ATOM   1097  CB  ARG C 711      52.504  66.051  18.879  1.00  0.00           C  
ATOM   1098  CG  ARG C 711      53.431  66.163  17.681  1.00  0.00           C  
ATOM   1099  CD  ARG C 711      52.720  66.852  16.526  1.00  0.00           C  
ATOM   1100  NE  ARG C 711      53.287  66.484  15.231  1.00  0.00           N  
ATOM   1101  CZ  ARG C 711      54.357  67.054  14.685  1.00  0.00           C  
ATOM   1102  NH1 ARG C 711      54.987  68.034  15.318  1.00  0.00           N  
ATOM   1103  NH2 ARG C 711      54.803  66.635  13.508  1.00  0.00           N  
ATOM   1104  N   THR C 712      54.695  65.005  21.449  1.00  0.00           N  
ATOM   1105  CA  THR C 712      55.388  65.436  22.659  1.00  0.00           C  
ATOM   1106  C   THR C 712      56.258  66.712  22.585  1.00  0.00           C  
ATOM   1107  O   THR C 712      57.251  66.769  21.857  1.00  0.00           O  
ATOM   1108  CB  THR C 712      56.230  64.257  23.232  1.00  0.00           C  
ATOM   1109  OG1 THR C 712      57.232  64.761  24.123  1.00  0.00           O  
ATOM   1110  CG2 THR C 712      56.882  63.455  22.115  1.00  0.00           C  
ATOM   1111  N   ARG C 713      55.865  67.725  23.362  1.00  0.00           N  
ATOM   1112  CA  ARG C 713      56.571  69.008  23.450  1.00  0.00           C  
ATOM   1113  C   ARG C 713      56.810  69.326  24.944  1.00  0.00           C  
ATOM   1114  O   ARG C 713      55.885  69.704  25.661  1.00  0.00           O  
ATOM   1115  CB  ARG C 713      55.722  70.097  22.793  1.00  0.00           C  
ATOM   1116  CG  ARG C 713      56.432  71.419  22.617  1.00  0.00           C  
ATOM   1117  CD  ARG C 713      55.755  72.261  21.535  1.00  0.00           C  
ATOM   1118  NE  ARG C 713      56.758  72.937  20.717  1.00  0.00           N  
ATOM   1119  CZ  ARG C 713      57.142  74.199  20.873  1.00  0.00           C  
ATOM   1120  NH1 ARG C 713      56.606  74.972  21.813  1.00  0.00           N  
ATOM   1121  NH2 ARG C 713      58.105  74.677  20.107  1.00  0.00           N  
ATOM   1122  N   PRO C 714      58.059  69.166  25.418  1.00  0.00           N  
ATOM   1123  CA  PRO C 714      58.552  69.384  26.787  1.00  0.00           C  
ATOM   1124  C   PRO C 714      57.939  70.517  27.602  1.00  0.00           C  
ATOM   1125  O   PRO C 714      58.064  71.690  27.256  1.00  0.00           O  
ATOM   1126  CB  PRO C 714      60.054  69.555  26.585  1.00  0.00           C  
ATOM   1127  CG  PRO C 714      60.333  68.597  25.470  1.00  0.00           C  
ATOM   1128  CD  PRO C 714      59.177  68.845  24.511  1.00  0.00           C  
ATOM   1129  N   PHE C 715      57.301  70.136  28.708  1.00  0.00           N  
ATOM   1130  CA  PHE C 715      56.633  71.061  29.627  1.00  0.00           C  
ATOM   1131  C   PHE C 715      55.346  71.652  29.054  1.00  0.00           C  
ATOM   1132  O   PHE C 715      54.589  72.291  29.781  1.00  0.00           O  
ATOM   1133  CB  PHE C 715      57.571  72.204  30.042  1.00  0.00           C  
ATOM   1134  CG  PHE C 715      58.873  71.734  30.621  1.00  0.00           C  
ATOM   1135  CD1 PHE C 715      60.049  71.857  29.904  1.00  0.00           C  
ATOM   1136  CD2 PHE C 715      58.914  71.126  31.867  1.00  0.00           C  
ATOM   1137  CE1 PHE C 715      61.246  71.372  30.414  1.00  0.00           C  
ATOM   1138  CE2 PHE C 715      60.107  70.640  32.378  1.00  0.00           C  
ATOM   1139  CZ  PHE C 715      61.272  70.764  31.651  1.00  0.00           C  
ATOM   1140  N   LEU C 716      55.100  71.440  27.759  1.00  0.00           N  
ATOM   1141  CA  LEU C 716      53.892  71.956  27.109  1.00  0.00           C  
ATOM   1142  C   LEU C 716      52.880  70.893  26.684  1.00  0.00           C  
ATOM   1143  O   LEU C 716      51.686  71.061  26.910  1.00  0.00           O  
ATOM   1144  CB  LEU C 716      54.267  72.819  25.906  1.00  0.00           C  
ATOM   1145  CG  LEU C 716      55.022  74.088  26.301  1.00  0.00           C  
ATOM   1146  CD1 LEU C 716      55.335  74.902  25.056  1.00  0.00           C  
ATOM   1147  CD2 LEU C 716      54.182  74.897  27.294  1.00  0.00           C  
ATOM   1148  N   ARG C 718      53.347  69.815  26.058  1.00  0.00           N  
ATOM   1149  CA  ARG C 718      52.460  68.728  25.633  1.00  0.00           C  
ATOM   1150  C   ARG C 718      53.058  67.359  25.957  1.00  0.00           C  
ATOM   1151  O   ARG C 718      53.861  66.830  25.192  1.00  0.00           O  
ATOM   1152  CB  ARG C 718      52.164  68.800  24.122  1.00  0.00           C  
ATOM   1153  CG  ARG C 718      51.124  69.828  23.711  1.00  0.00           C  
ATOM   1154  CD  ARG C 718      50.827  69.739  22.215  1.00  0.00           C  
ATOM   1155  NE  ARG C 718      50.391  68.400  21.820  1.00  0.00           N  
ATOM   1156  CZ  ARG C 718      49.987  68.070  20.596  1.00  0.00           C  
ATOM   1157  NH1 ARG C 718      49.956  68.981  19.633  1.00  0.00           N  
ATOM   1158  NH2 ARG C 718      49.615  66.824  20.335  1.00  0.00           N  
ATOM   1159  N   THR C 723      52.666  66.789  27.093  1.00  0.00           N  
ATOM   1160  CA  THR C 723      53.157  65.473  27.505  1.00  0.00           C  
ATOM   1161  C   THR C 723      52.017  64.623  28.043  1.00  0.00           C  
ATOM   1162  O   THR C 723      51.114  65.149  28.687  1.00  0.00           O  
ATOM   1163  CB  THR C 723      54.240  65.597  28.590  1.00  0.00           C  
ATOM   1164  OG1 THR C 723      53.872  66.621  29.524  1.00  0.00           O  
ATOM   1165  CG2 THR C 723      55.579  65.939  27.961  1.00  0.00           C  
ATOM   1166  N   SER C 724      52.050  63.320  27.764  1.00  0.00           N  
ATOM   1167  CA  SER C 724      51.016  62.390  28.238  1.00  0.00           C  
ATOM   1168  C   SER C 724      50.941  62.459  29.758  1.00  0.00           C  
ATOM   1169  O   SER C 724      49.864  62.564  30.343  1.00  0.00           O  
ATOM   1170  CB  SER C 724      51.357  60.961  27.823  1.00  0.00           C  
ATOM   1171  OG  SER C 724      51.361  60.828  26.413  1.00  0.00           O  
ATOM   1172  N   GLU C 725      52.106  62.385  30.392  1.00  0.00           N  
ATOM   1173  CA  GLU C 725      52.193  62.476  31.839  1.00  0.00           C  
ATOM   1174  C   GLU C 725      52.858  63.792  32.210  1.00  0.00           C  
ATOM   1175  O   GLU C 725      53.735  64.284  31.494  1.00  0.00           O  
ATOM   1176  CB  GLU C 725      53.028  61.327  32.414  1.00  0.00           C  
ATOM   1177  CG  GLU C 725      53.305  61.496  33.909  1.00  0.00           C  
ATOM   1178  CD  GLU C 725      54.411  60.595  34.429  1.00  0.00           C  
ATOM   1179  OE1 GLU C 725      55.242  60.134  33.615  1.00  0.00           O  
ATOM   1180  OE2 GLU C 725      54.455  60.364  35.660  1.00  0.00           O  
ATOM   1181  N   PHE C 726      52.441  64.365  33.329  1.00  0.00           N  
ATOM   1182  CA  PHE C 726      53.050  65.605  33.782  1.00  0.00           C  
ATOM   1183  C   PHE C 726      52.863  65.808  35.269  1.00  0.00           C  
ATOM   1184  O   PHE C 726      51.923  65.290  35.855  1.00  0.00           O  
ATOM   1185  CB  PHE C 726      52.495  66.802  32.992  1.00  0.00           C  
ATOM   1186  CG  PHE C 726      51.020  67.043  33.173  1.00  0.00           C  
ATOM   1187  CD1 PHE C 726      50.546  67.809  34.234  1.00  0.00           C  
ATOM   1188  CD2 PHE C 726      50.103  66.541  32.250  1.00  0.00           C  
ATOM   1189  CE1 PHE C 726      49.165  68.085  34.372  1.00  0.00           C  
ATOM   1190  CE2 PHE C 726      48.729  66.805  32.375  1.00  0.00           C  
ATOM   1191  CZ  PHE C 726      48.258  67.580  33.438  1.00  0.00           C  
ATOM   1192  N   LEU C 728      53.785  66.540  35.881  1.00  0.00           N  
ATOM   1193  CA  LEU C 728      53.698  66.827  37.302  1.00  0.00           C  
ATOM   1194  C   LEU C 728      52.909  68.111  37.530  1.00  0.00           C  
ATOM   1195  O   LEU C 728      52.909  69.014  36.691  1.00  0.00           O  
ATOM   1196  CB  LEU C 728      55.093  66.980  37.902  1.00  0.00           C  
ATOM   1197  CG  LEU C 728      55.937  65.712  38.044  1.00  0.00           C  
ATOM   1198  CD1 LEU C 728      57.319  66.079  38.555  1.00  0.00           C  
ATOM   1199  CD2 LEU C 728      55.257  64.744  38.998  1.00  0.00           C  
ATOM   1200  N   TRP C 730      52.232  68.195  38.667  1.00  0.00           N  
ATOM   1201  CA  TRP C 730      51.469  69.386  38.988  1.00  0.00           C  
ATOM   1202  C   TRP C 730      51.052  69.324  40.429  1.00  0.00           C  
ATOM   1203  O   TRP C 730      51.469  68.445  41.188  1.00  0.00           O  
ATOM   1204  CB  TRP C 730      50.218  69.475  38.120  1.00  0.00           C  
ATOM   1205  CG  TRP C 730      49.104  68.545  38.538  1.00  0.00           C  
ATOM   1206  CD1 TRP C 730      49.217  67.384  39.269  1.00  0.00           C  
ATOM   1207  CD2 TRP C 730      47.723  68.646  38.171  1.00  0.00           C  
ATOM   1208  NE1 TRP C 730      47.996  66.762  39.372  1.00  0.00           N  
ATOM   1209  CE2 TRP C 730      47.061  67.512  38.707  1.00  0.00           C  
ATOM   1210  CE3 TRP C 730      46.977  69.582  37.435  1.00  0.00           C  
ATOM   1211  CZ2 TRP C 730      45.692  67.293  38.528  1.00  0.00           C  
ATOM   1212  CZ3 TRP C 730      45.616  69.361  37.259  1.00  0.00           C  
ATOM   1213  CH2 TRP C 730      44.991  68.227  37.802  1.00  0.00           C  
ATOM   1214  N   GLN C 731      50.194  70.262  40.784  1.00  0.00           N  
ATOM   1215  CA  GLN C 731      49.647  70.367  42.121  1.00  0.00           C  
ATOM   1216  C   GLN C 731      48.160  70.547  41.876  1.00  0.00           C  
ATOM   1217  O   GLN C 731      47.756  71.355  41.046  1.00  0.00           O  
ATOM   1218  CB  GLN C 731      50.274  71.581  42.831  1.00  0.00           C  
ATOM   1219  CG  GLN C 731      49.389  72.377  43.773  1.00  0.00           C  
ATOM   1220  CD  GLN C 731      48.357  73.221  43.045  1.00  0.00           C  
ATOM   1221  OE1 GLN C 731      48.689  74.005  42.159  1.00  0.00           O  
ATOM   1222  NE2 GLN C 731      47.096  73.068  43.428  1.00  0.00           N  
ATOM   1223  N   GLU C 732      47.340  69.752  42.541  1.00  0.00           N  
ATOM   1224  CA  GLU C 732      45.910  69.904  42.378  1.00  0.00           C  
ATOM   1225  C   GLU C 732      45.290  70.047  43.764  1.00  0.00           C  
ATOM   1226  O   GLU C 732      45.442  69.172  44.621  1.00  0.00           O  
ATOM   1227  CB  GLU C 732      45.311  68.719  41.605  1.00  0.00           C  
ATOM   1228  CG  GLU C 732      45.529  67.356  42.215  1.00  0.00           C  
ATOM   1229  CD  GLU C 732      44.783  66.267  41.455  1.00  0.00           C  
ATOM   1230  OE1 GLU C 732      43.583  66.471  41.158  1.00  0.00           O  
ATOM   1231  OE2 GLU C 732      45.383  65.208  41.169  1.00  0.00           O  
ATOM   1232  N   GLY C 733      44.643  71.192  43.978  1.00  0.00           N  
ATOM   1233  CA  GLY C 733      43.995  71.487  45.245  1.00  0.00           C  
ATOM   1234  C   GLY C 733      42.497  71.254  45.153  1.00  0.00           C  
ATOM   1235  O   GLY C 733      41.869  71.541  44.131  1.00  0.00           O  
ATOM   1236  N   HIS C 734      41.919  70.731  46.226  1.00  0.00           N  
ATOM   1237  CA  HIS C 734      40.495  70.433  46.262  1.00  0.00           C  
ATOM   1238  C   HIS C 734      39.934  70.863  47.605  1.00  0.00           C  
ATOM   1239  O   HIS C 734      40.523  70.575  48.652  1.00  0.00           O  
ATOM   1240  CB  HIS C 734      40.290  68.933  46.056  1.00  0.00           C  
ATOM   1241  CG  HIS C 734      40.847  68.422  44.763  1.00  0.00           C  
ATOM   1242  ND1 HIS C 734      40.068  68.219  43.644  1.00  0.00           N  
ATOM   1243  CD2 HIS C 734      42.113  68.102  44.403  1.00  0.00           C  
ATOM   1244  CE1 HIS C 734      40.830  67.794  42.650  1.00  0.00           C  
ATOM   1245  NE2 HIS C 734      42.075  67.714  43.084  1.00  0.00           N  
ATOM   1246  N   THR C 735      38.806  71.565  47.589  1.00  0.00           N  
ATOM   1247  CA  THR C 735      38.211  72.016  48.841  1.00  0.00           C  
ATOM   1248  C   THR C 735      36.695  71.847  48.879  1.00  0.00           C  
ATOM   1249  O   THR C 735      36.029  71.879  47.849  1.00  0.00           O  
ATOM   1250  CB  THR C 735      38.553  73.495  49.126  1.00  0.00           C  
ATOM   1251  OG1 THR C 735      37.762  74.339  48.287  1.00  0.00           O  
ATOM   1252  CG2 THR C 735      40.025  73.763  48.857  1.00  0.00           C  
ATOM   1253  N   ALA C 736      36.171  71.653  50.087  1.00  0.00           N  
ATOM   1254  CA  ALA C 736      34.748  71.482  50.323  1.00  0.00           C  
ATOM   1255  C   ALA C 736      34.346  72.544  51.335  1.00  0.00           C  
ATOM   1256  O   ALA C 736      35.054  72.779  52.312  1.00  0.00           O  
ATOM   1257  CB  ALA C 736      34.477  70.099  50.869  1.00  0.00           C  
ATOM   1258  N   HIS C 737      33.213  73.195  51.097  1.00  0.00           N  
ATOM   1259  CA  HIS C 737      32.756  74.256  51.988  1.00  0.00           C  
ATOM   1260  C   HIS C 737      31.282  74.091  52.285  1.00  0.00           C  
ATOM   1261  O   HIS C 737      30.565  73.402  51.555  1.00  0.00           O  
ATOM   1262  CB  HIS C 737      32.994  75.614  51.334  1.00  0.00           C  
ATOM   1263  CG  HIS C 737      34.425  75.867  50.973  1.00  0.00           C  
ATOM   1264  ND1 HIS C 737      35.304  76.506  51.819  1.00  0.00           N  
ATOM   1265  CD2 HIS C 737      35.140  75.532  49.871  1.00  0.00           C  
ATOM   1266  CE1 HIS C 737      36.499  76.554  51.256  1.00  0.00           C  
ATOM   1267  NE2 HIS C 737      36.427  75.969  50.074  1.00  0.00           N  
ATOM   1268  N   ALA C 738      30.841  74.723  53.367  1.00  0.00           N  
ATOM   1269  CA  ALA C 738      29.448  74.667  53.780  1.00  0.00           C  
ATOM   1270  C   ALA C 738      28.629  75.607  52.905  1.00  0.00           C  
ATOM   1271  O   ALA C 738      27.611  75.218  52.342  1.00  0.00           O  
ATOM   1272  CB  ALA C 738      29.322  75.072  55.236  1.00  0.00           C  
ATOM   1273  N   THR C 739      29.095  76.844  52.780  1.00  0.00           N  
ATOM   1274  CA  THR C 739      28.398  77.849  51.987  1.00  0.00           C  
ATOM   1275  C   THR C 739      28.991  78.082  50.596  1.00  0.00           C  
ATOM   1276  O   THR C 739      30.149  77.764  50.339  1.00  0.00           O  
ATOM   1277  CB  THR C 739      28.384  79.194  52.724  1.00  0.00           C  
ATOM   1278  OG1 THR C 739      29.729  79.649  52.911  1.00  0.00           O  
ATOM   1279  CG2 THR C 739      27.727  79.043  54.076  1.00  0.00           C  
ATOM   1280  N   ARG C 741      28.179  78.642  49.705  1.00  0.00           N  
ATOM   1281  CA  ARG C 741      28.612  78.952  48.348  1.00  0.00           C  
ATOM   1282  C   ARG C 741      29.644  80.072  48.414  1.00  0.00           C  
ATOM   1283  O   ARG C 741      30.704  79.998  47.789  1.00  0.00           O  
ATOM   1284  CB  ARG C 741      27.435  79.439  47.507  1.00  0.00           C  
ATOM   1285  CG  ARG C 741      27.843  79.855  46.116  1.00  0.00           C  
ATOM   1286  CD  ARG C 741      26.833  80.759  45.444  1.00  0.00           C  
ATOM   1287  NE  ARG C 741      27.185  80.959  44.039  1.00  0.00           N  
ATOM   1288  CZ  ARG C 741      26.529  81.754  43.200  1.00  0.00           C  
ATOM   1289  NH1 ARG C 741      25.472  82.440  43.618  1.00  0.00           N  
ATOM   1290  NH2 ARG C 741      26.934  81.860  41.938  1.00  0.00           N  
ATOM   1291  N   GLU C 742      29.313  81.113  49.172  1.00  0.00           N  
ATOM   1292  CA  GLU C 742      30.194  82.259  49.325  1.00  0.00           C  
ATOM   1293  C   GLU C 742      31.592  81.812  49.690  1.00  0.00           C  
ATOM   1294  O   GLU C 742      32.559  82.202  49.045  1.00  0.00           O  
ATOM   1295  CB  GLU C 742      29.682  83.213  50.408  1.00  0.00           C  
ATOM   1296  CG  GLU C 742      28.356  83.896  50.098  1.00  0.00           C  
ATOM   1297  CD  GLU C 742      27.171  82.945  50.134  1.00  0.00           C  
ATOM   1298  OE1 GLU C 742      26.589  82.678  49.059  1.00  0.00           O  
ATOM   1299  OE2 GLU C 742      26.822  82.467  51.237  1.00  0.00           O  
ATOM   1300  N   GLU C 743      31.700  80.981  50.717  1.00  0.00           N  
ATOM   1301  CA  GLU C 743      33.011  80.518  51.156  1.00  0.00           C  
ATOM   1302  C   GLU C 743      33.802  79.872  50.023  1.00  0.00           C  
ATOM   1303  O   GLU C 743      35.002  80.105  49.881  1.00  0.00           O  
ATOM   1304  CB  GLU C 743      32.873  79.538  52.323  1.00  0.00           C  
ATOM   1305  CG  GLU C 743      34.176  79.311  53.067  1.00  0.00           C  
ATOM   1306  CD  GLU C 743      34.031  78.390  54.262  1.00  0.00           C  
ATOM   1307  OE1 GLU C 743      33.874  77.162  54.065  1.00  0.00           O  
ATOM   1308  OE2 GLU C 743      34.067  78.904  55.401  1.00  0.00           O  
ATOM   1309  N   ALA C 786      33.129  79.073  49.207  1.00  0.00           N  
ATOM   1310  CA  ALA C 786      33.797  78.409  48.102  1.00  0.00           C  
ATOM   1311  C   ALA C 786      34.296  79.409  47.055  1.00  0.00           C  
ATOM   1312  O   ALA C 786      35.448  79.345  46.620  1.00  0.00           O  
ATOM   1313  CB  ALA C 786      32.866  77.398  47.465  1.00  0.00           C  
ATOM   1314  N   GLU C 787      33.437  80.340  46.657  1.00  0.00           N  
ATOM   1315  CA  GLU C 787      33.832  81.323  45.663  1.00  0.00           C  
ATOM   1316  C   GLU C 787      35.031  82.151  46.133  1.00  0.00           C  
ATOM   1317  O   GLU C 787      35.931  82.444  45.344  1.00  0.00           O  
ATOM   1318  CB  GLU C 787      32.645  82.221  45.310  1.00  0.00           C  
ATOM   1319  CG  GLU C 787      31.457  81.444  44.751  1.00  0.00           C  
ATOM   1320  CD  GLU C 787      30.491  82.307  43.951  1.00  0.00           C  
ATOM   1321  OE1 GLU C 787      30.777  82.582  42.765  1.00  0.00           O  
ATOM   1322  OE2 GLU C 787      29.452  82.717  44.515  1.00  0.00           O  
ATOM   1323  N   GLU C 788      35.047  82.525  47.411  1.00  0.00           N  
ATOM   1324  CA  GLU C 788      36.161  83.289  47.962  1.00  0.00           C  
ATOM   1325  C   GLU C 788      37.410  82.441  47.812  1.00  0.00           C  
ATOM   1326  O   GLU C 788      38.465  82.939  47.418  1.00  0.00           O  
ATOM   1327  CB  GLU C 788      35.948  83.596  49.442  1.00  0.00           C  
ATOM   1328  CG  GLU C 788      34.769  84.497  49.730  1.00  0.00           C  
ATOM   1329  CD  GLU C 788      34.693  84.914  51.188  1.00  0.00           C  
ATOM   1330  OE1 GLU C 788      33.689  85.563  51.567  1.00  0.00           O  
ATOM   1331  OE2 GLU C 788      35.636  84.595  51.950  1.00  0.00           O  
ATOM   1332  N   GLU C 789      37.280  81.154  48.123  1.00  0.00           N  
ATOM   1333  CA  GLU C 789      38.397  80.232  48.011  1.00  0.00           C  
ATOM   1334  C   GLU C 789      38.926  80.202  46.581  1.00  0.00           C  
ATOM   1335  O   GLU C 789      40.136  80.226  46.370  1.00  0.00           O  
ATOM   1336  CB  GLU C 789      37.971  78.824  48.445  1.00  0.00           C  
ATOM   1337  CG  GLU C 789      39.003  77.709  48.179  1.00  0.00           C  
ATOM   1338  CD  GLU C 789      40.272  77.813  49.031  1.00  0.00           C  
ATOM   1339  OE1 GLU C 789      41.139  76.917  48.906  1.00  0.00           O  
ATOM   1340  OE2 GLU C 789      40.402  78.784  49.816  1.00  0.00           O  
ATOM   1341  N   VAL C 790      38.025  80.162  45.602  1.00  0.00           N  
ATOM   1342  CA  VAL C 790      38.427  80.126  44.195  1.00  0.00           C  
ATOM   1343  C   VAL C 790      39.319  81.307  43.817  1.00  0.00           C  
ATOM   1344  O   VAL C 790      40.367  81.133  43.183  1.00  0.00           O  
ATOM   1345  CB  VAL C 790      37.191  80.095  43.258  1.00  0.00           C  
ATOM   1346  CG1 VAL C 790      37.618  80.287  41.810  1.00  0.00           C  
ATOM   1347  CG2 VAL C 790      36.467  78.756  43.403  1.00  0.00           C  
ATOM   1348  N   ARG C 791      38.920  82.505  44.218  1.00  0.00           N  
ATOM   1349  CA  ARG C 791      39.712  83.682  43.895  1.00  0.00           C  
ATOM   1350  C   ARG C 791      40.998  83.747  44.698  1.00  0.00           C  
ATOM   1351  O   ARG C 791      42.026  84.226  44.202  1.00  0.00           O  
ATOM   1352  CB  ARG C 791      38.903  84.958  44.122  1.00  0.00           C  
ATOM   1353  CG  ARG C 791      37.869  85.217  43.057  1.00  0.00           C  
ATOM   1354  CD  ARG C 791      38.503  85.461  41.701  1.00  0.00           C  
ATOM   1355  NE  ARG C 791      37.907  86.648  41.098  1.00  0.00           N  
ATOM   1356  CZ  ARG C 791      38.468  87.851  41.103  1.00  0.00           C  
ATOM   1357  NH1 ARG C 791      39.653  88.033  41.666  1.00  0.00           N  
ATOM   1358  NH2 ARG C 791      37.826  88.881  40.573  1.00  0.00           N  
ATOM   1359  N   ARG C 792      40.940  83.265  45.936  1.00  0.00           N  
ATOM   1360  CA  ARG C 792      42.106  83.272  46.802  1.00  0.00           C  
ATOM   1361  C   ARG C 792      43.244  82.494  46.179  1.00  0.00           C  
ATOM   1362  O   ARG C 792      44.386  82.951  46.186  1.00  0.00           O  
ATOM   1363  CB  ARG C 792      41.780  82.665  48.163  1.00  0.00           C  
ATOM   1364  CG  ARG C 792      42.990  82.570  49.057  1.00  0.00           C  
ATOM   1365  CD  ARG C 792      42.675  81.949  50.397  1.00  0.00           C  
ATOM   1366  NE  ARG C 792      41.697  82.737  51.138  1.00  0.00           N  
ATOM   1367  CZ  ARG C 792      40.440  82.359  51.354  1.00  0.00           C  
ATOM   1368  NH1 ARG C 792      40.001  81.194  50.888  1.00  0.00           N  
ATOM   1369  NH2 ARG C 792      39.623  83.152  52.033  1.00  0.00           N  
ATOM   1370  N   MET C 793      42.929  81.318  45.641  1.00  0.00           N  
ATOM   1371  CA  MET C 793      43.949  80.479  45.031  1.00  0.00           C  
ATOM   1372  C   MET C 793      44.446  81.039  43.693  1.00  0.00           C  
ATOM   1373  O   MET C 793      45.645  80.981  43.405  1.00  0.00           O  
ATOM   1374  CB  MET C 793      43.428  79.046  44.874  1.00  0.00           C  
ATOM   1375  CG  MET C 793      42.893  78.453  46.185  1.00  0.00           C  
ATOM   1376  SD  MET C 793      43.825  78.975  47.673  1.00  0.00           S  
ATOM   1377  CE  MET C 793      45.315  77.992  47.485  1.00  0.00           C  
ATOM   1378  N   LEU C 794      43.539  81.582  42.882  1.00  0.00           N  
ATOM   1379  CA  LEU C 794      43.938  82.171  41.609  1.00  0.00           C  
ATOM   1380  C   LEU C 794      44.885  83.332  41.935  1.00  0.00           C  
ATOM   1381  O   LEU C 794      45.881  83.566  41.248  1.00  0.00           O  
ATOM   1382  CB  LEU C 794      42.718  82.701  40.850  1.00  0.00           C  
ATOM   1383  CG  LEU C 794      43.032  83.176  39.426  1.00  0.00           C  
ATOM   1384  CD1 LEU C 794      43.404  81.964  38.566  1.00  0.00           C  
ATOM   1385  CD2 LEU C 794      41.850  83.920  38.834  1.00  0.00           C  
ATOM   1386  N   SER C 795      44.575  84.061  42.998  1.00  0.00           N  
ATOM   1387  CA  SER C 795      45.431  85.163  43.385  1.00  0.00           C  
ATOM   1388  C   SER C 795      46.807  84.659  43.813  1.00  0.00           C  
ATOM   1389  O   SER C 795      47.821  85.321  43.567  1.00  0.00           O  
ATOM   1390  CB  SER C 795      44.778  85.970  44.497  1.00  0.00           C  
ATOM   1391  OG  SER C 795      43.851  86.868  43.929  1.00  0.00           O  
ATOM   1392  N   ILE C 796      46.837  83.489  44.450  1.00  0.00           N  
ATOM   1393  CA  ILE C 796      48.093  82.885  44.877  1.00  0.00           C  
ATOM   1394  C   ILE C 796      48.886  82.526  43.613  1.00  0.00           C  
ATOM   1395  O   ILE C 796      50.097  82.744  43.545  1.00  0.00           O  
ATOM   1396  CB  ILE C 796      47.848  81.616  45.747  1.00  0.00           C  
ATOM   1397  CG1 ILE C 796      47.374  82.032  47.145  1.00  0.00           C  
ATOM   1398  CG2 ILE C 796      49.115  80.765  45.830  1.00  0.00           C  
ATOM   1399  CD1 ILE C 796      47.126  80.870  48.109  1.00  0.00           C  
ATOM   1400  N   TYR C 797      48.197  81.998  42.607  1.00  0.00           N  
ATOM   1401  CA  TYR C 797      48.846  81.644  41.351  1.00  0.00           C  
ATOM   1402  C   TYR C 797      49.383  82.910  40.687  1.00  0.00           C  
ATOM   1403  O   TYR C 797      50.502  82.934  40.169  1.00  0.00           O  
ATOM   1404  CB  TYR C 797      47.852  80.944  40.409  1.00  0.00           C  
ATOM   1405  CG  TYR C 797      47.469  79.533  40.832  1.00  0.00           C  
ATOM   1406  CD1 TYR C 797      46.227  78.988  40.499  1.00  0.00           C  
ATOM   1407  CD2 TYR C 797      48.361  78.734  41.537  1.00  0.00           C  
ATOM   1408  CE1 TYR C 797      45.890  77.682  40.858  1.00  0.00           C  
ATOM   1409  CE2 TYR C 797      48.036  77.431  41.901  1.00  0.00           C  
ATOM   1410  CZ  TYR C 797      46.802  76.910  41.557  1.00  0.00           C  
ATOM   1411  OH  TYR C 797      46.501  75.611  41.890  1.00  0.00           O  
ATOM   1412  N   ALA C 798      48.592  83.972  40.717  1.00  0.00           N  
ATOM   1413  CA  ALA C 798      49.016  85.208  40.090  1.00  0.00           C  
ATOM   1414  C   ALA C 798      50.226  85.759  40.815  1.00  0.00           C  
ATOM   1415  O   ALA C 798      51.115  86.360  40.207  1.00  0.00           O  
ATOM   1416  CB  ALA C 798      47.888  86.215  40.107  1.00  0.00           C  
ATOM   1417  N   ARG C 799      50.272  85.541  42.121  1.00  0.00           N  
ATOM   1418  CA  ARG C 799      51.383  86.050  42.899  1.00  0.00           C  
ATOM   1419  C   ARG C 799      52.672  85.314  42.527  1.00  0.00           C  
ATOM   1420  O   ARG C 799      53.737  85.926  42.384  1.00  0.00           O  
ATOM   1421  CB  ARG C 799      51.082  85.912  44.389  1.00  0.00           C  
ATOM   1422  CG  ARG C 799      51.833  86.911  45.228  1.00  0.00           C  
ATOM   1423  CD  ARG C 799      51.572  86.725  46.695  1.00  0.00           C  
ATOM   1424  NE  ARG C 799      52.788  86.992  47.457  1.00  0.00           N  
ATOM   1425  CZ  ARG C 799      53.002  86.554  48.691  1.00  0.00           C  
ATOM   1426  NH1 ARG C 799      52.078  85.832  49.316  1.00  0.00           N  
ATOM   1427  NH2 ARG C 799      54.159  86.805  49.284  1.00  0.00           N  
ATOM   1428  N   LEU C 800      52.568  83.998  42.361  1.00  0.00           N  
ATOM   1429  CA  LEU C 800      53.719  83.193  41.984  1.00  0.00           C  
ATOM   1430  C   LEU C 800      54.230  83.714  40.643  1.00  0.00           C  
ATOM   1431  O   LEU C 800      55.428  83.948  40.467  1.00  0.00           O  
ATOM   1432  CB  LEU C 800      53.326  81.720  41.845  1.00  0.00           C  
ATOM   1433  CG  LEU C 800      54.451  80.776  41.396  1.00  0.00           C  
ATOM   1434  CD1 LEU C 800      55.381  80.484  42.569  1.00  0.00           C  
ATOM   1435  CD2 LEU C 800      53.863  79.473  40.841  1.00  0.00           C  
ATOM   1436  N   ALA C 801      53.309  83.918  39.705  1.00  0.00           N  
ATOM   1437  CA  ALA C 801      53.673  84.405  38.379  1.00  0.00           C  
ATOM   1438  C   ALA C 801      54.364  85.765  38.409  1.00  0.00           C  
ATOM   1439  O   ALA C 801      55.444  85.933  37.845  1.00  0.00           O  
ATOM   1440  CB  ALA C 801      52.432  84.469  37.476  1.00  0.00           C  
ATOM   1441  N   ARG C 802      53.756  86.729  39.087  1.00  0.00           N  
ATOM   1442  CA  ARG C 802      54.318  88.065  39.131  1.00  0.00           C  
ATOM   1443  C   ARG C 802      55.518  88.264  40.058  1.00  0.00           C  
ATOM   1444  O   ARG C 802      56.598  88.645  39.603  1.00  0.00           O  
ATOM   1445  CB  ARG C 802      53.215  89.067  39.484  1.00  0.00           C  
ATOM   1446  CG  ARG C 802      52.086  89.132  38.456  1.00  0.00           C  
ATOM   1447  CD  ARG C 802      50.839  89.777  39.039  1.00  0.00           C  
ATOM   1448  NE  ARG C 802      49.753  89.828  38.064  1.00  0.00           N  
ATOM   1449  CZ  ARG C 802      48.459  89.876  38.382  1.00  0.00           C  
ATOM   1450  NH1 ARG C 802      48.087  89.876  39.655  1.00  0.00           N  
ATOM   1451  NH2 ARG C 802      47.535  89.919  37.427  1.00  0.00           N  
ATOM   1452  N   GLU C 803      55.336  88.004  41.349  1.00  0.00           N  
ATOM   1453  CA  GLU C 803      56.397  88.206  42.333  1.00  0.00           C  
ATOM   1454  C   GLU C 803      57.547  87.218  42.261  1.00  0.00           C  
ATOM   1455  O   GLU C 803      58.671  87.542  42.664  1.00  0.00           O  
ATOM   1456  CB  GLU C 803      55.813  88.175  43.746  1.00  0.00           C  
ATOM   1457  CG  GLU C 803      54.927  89.363  44.070  1.00  0.00           C  
ATOM   1458  CD  GLU C 803      54.264  89.251  45.427  1.00  0.00           C  
ATOM   1459  OE1 GLU C 803      54.912  88.721  46.362  1.00  0.00           O  
ATOM   1460  OE2 GLU C 803      53.104  89.715  45.556  1.00  0.00           O  
ATOM   1461  N   TYR C 807      57.282  86.019  41.746  1.00  0.00           N  
ATOM   1462  CA  TYR C 807      58.329  85.012  41.680  1.00  0.00           C  
ATOM   1463  C   TYR C 807      58.890  84.692  40.309  1.00  0.00           C  
ATOM   1464  O   TYR C 807      60.098  84.503  40.169  1.00  0.00           O  
ATOM   1465  CB  TYR C 807      57.851  83.729  42.357  1.00  0.00           C  
ATOM   1466  CG  TYR C 807      57.653  83.902  43.841  1.00  0.00           C  
ATOM   1467  CD1 TYR C 807      56.546  84.576  44.340  1.00  0.00           C  
ATOM   1468  CD2 TYR C 807      58.600  83.428  44.748  1.00  0.00           C  
ATOM   1469  CE1 TYR C 807      56.386  84.780  45.711  1.00  0.00           C  
ATOM   1470  CE2 TYR C 807      58.452  83.625  46.116  1.00  0.00           C  
ATOM   1471  CZ  TYR C 807      57.346  84.305  46.591  1.00  0.00           C  
ATOM   1472  OH  TYR C 807      57.219  84.541  47.937  1.00  0.00           O  
ATOM   1473  N   ALA C 808      58.028  84.637  39.302  1.00  0.00           N  
ATOM   1474  CA  ALA C 808      58.470  84.318  37.951  1.00  0.00           C  
ATOM   1475  C   ALA C 808      58.626  85.554  37.072  1.00  0.00           C  
ATOM   1476  O   ALA C 808      59.205  85.473  35.985  1.00  0.00           O  
ATOM   1477  CB  ALA C 808      57.492  83.343  37.310  1.00  0.00           C  
ATOM   1478  N   ALA C 809      58.123  86.693  37.550  1.00  0.00           N  
ATOM   1479  CA  ALA C 809      58.185  87.953  36.802  1.00  0.00           C  
ATOM   1480  C   ALA C 809      57.425  87.801  35.483  1.00  0.00           C  
ATOM   1481  O   ALA C 809      57.797  88.367  34.462  1.00  0.00           O  
ATOM   1482  CB  ALA C 809      59.637  88.357  36.536  1.00  0.00           C  
ATOM   1483  N   ILE C1153      56.356  87.014  35.531  1.00  0.00           N  
ATOM   1484  CA  ILE C1153      55.509  86.754  34.382  1.00  0.00           C  
ATOM   1485  C   ILE C1153      54.205  87.511  34.577  1.00  0.00           C  
ATOM   1486  O   ILE C1153      53.401  87.160  35.438  1.00  0.00           O  
ATOM   1487  CB  ILE C1153      55.161  85.256  34.267  1.00  0.00           C  
ATOM   1488  CG1 ILE C1153      56.445  84.429  34.160  1.00  0.00           C  
ATOM   1489  CG2 ILE C1153      54.259  85.022  33.065  1.00  0.00           C  
ATOM   1490  CD1 ILE C1153      56.219  82.929  33.920  1.00  0.00           C  
ATOM   1491  N   PRO C1154      53.980  88.572  33.793  1.00  0.00           N  
ATOM   1492  CA  PRO C1154      52.722  89.291  33.982  1.00  0.00           C  
ATOM   1493  C   PRO C1154      51.564  88.423  33.500  1.00  0.00           C  
ATOM   1494  O   PRO C1154      51.725  87.623  32.582  1.00  0.00           O  
ATOM   1495  CB  PRO C1154      52.923  90.547  33.139  1.00  0.00           C  
ATOM   1496  CG  PRO C1154      53.788  90.055  32.029  1.00  0.00           C  
ATOM   1497  CD  PRO C1154      54.801  89.205  32.750  1.00  0.00           C  
ATOM   1498  N   VAL C1155      50.404  88.565  34.126  1.00  0.00           N  
ATOM   1499  CA  VAL C1155      49.248  87.774  33.723  1.00  0.00           C  
ATOM   1500  C   VAL C1155      47.957  88.575  33.814  1.00  0.00           C  
ATOM   1501  O   VAL C1155      47.931  89.652  34.394  1.00  0.00           O  
ATOM   1502  CB  VAL C1155      49.098  86.498  34.599  1.00  0.00           C  
ATOM   1503  CG1 VAL C1155      50.246  85.531  34.330  1.00  0.00           C  
ATOM   1504  CG2 VAL C1155      49.057  86.884  36.075  1.00  0.00           C  
ATOM   1505  N   ILE C1156      46.893  88.033  33.230  1.00  0.00           N  
ATOM   1506  CA  ILE C1156      45.569  88.651  33.255  1.00  0.00           C  
ATOM   1507  C   ILE C1156      44.641  87.682  34.007  1.00  0.00           C  
ATOM   1508  O   ILE C1156      44.551  86.503  33.650  1.00  0.00           O  
ATOM   1509  CB  ILE C1156      45.023  88.853  31.815  1.00  0.00           C  
ATOM   1510  CG1 ILE C1156      45.964  89.754  31.014  1.00  0.00           C  
ATOM   1511  CG2 ILE C1156      43.635  89.465  31.856  1.00  0.00           C  
ATOM   1512  CD1 ILE C1156      45.674  89.763  29.532  1.00  0.00           C  
ATOM   1513  N   GLU C1157      43.964  88.163  35.046  1.00  0.00           N  
ATOM   1514  CA  GLU C1157      43.059  87.305  35.808  1.00  0.00           C  
ATOM   1515  C   GLU C1157      41.620  87.465  35.308  1.00  0.00           C  
ATOM   1516  O   GLU C1157      41.123  88.586  35.174  1.00  0.00           O  
ATOM   1517  CB  GLU C1157      43.079  87.665  37.297  1.00  0.00           C  
ATOM   1518  CG  GLU C1157      44.436  87.836  37.944  1.00  0.00           C  
ATOM   1519  CD  GLU C1157      44.319  88.147  39.436  1.00  0.00           C  
ATOM   1520  OE1 GLU C1157      45.294  88.671  40.017  1.00  0.00           O  
ATOM   1521  OE2 GLU C1157      43.255  87.862  40.031  1.00  0.00           O  
ATOM   1522  N   GLY C1158      40.939  86.354  35.052  1.00  0.00           N  
ATOM   1523  CA  GLY C1158      39.565  86.449  34.593  1.00  0.00           C  
ATOM   1524  C   GLY C1158      38.835  85.132  34.401  1.00  0.00           C  
ATOM   1525  O   GLY C1158      39.355  84.059  34.727  1.00  0.00           O  
ATOM   1526  N   LEU C1159      37.619  85.225  33.864  1.00  0.00           N  
ATOM   1527  CA  LEU C1159      36.771  84.063  33.609  1.00  0.00           C  
ATOM   1528  C   LEU C1159      36.993  83.429  32.243  1.00  0.00           C  
ATOM   1529  O   LEU C1159      37.256  84.121  31.260  1.00  0.00           O  
ATOM   1530  CB  LEU C1159      35.294  84.454  33.675  1.00  0.00           C  
ATOM   1531  CG  LEU C1159      34.522  84.452  34.989  1.00  0.00           C  
ATOM   1532  CD1 LEU C1159      34.886  83.192  35.763  1.00  0.00           C  
ATOM   1533  CD2 LEU C1159      34.835  85.694  35.782  1.00  0.00           C  
ATOM   1534  N   LYS C1160      36.882  82.108  32.185  1.00  0.00           N  
ATOM   1535  CA  LYS C1160      36.990  81.400  30.917  1.00  0.00           C  
ATOM   1536  C   LYS C1160      35.553  81.432  30.403  1.00  0.00           C  
ATOM   1537  O   LYS C1160      34.618  81.610  31.186  1.00  0.00           O  
ATOM   1538  CB  LYS C1160      37.421  79.940  31.121  1.00  0.00           C  
ATOM   1539  CG  LYS C1160      38.895  79.733  31.417  1.00  0.00           C  
ATOM   1540  CD  LYS C1160      39.759  79.865  30.160  1.00  0.00           C  
ATOM   1541  CE  LYS C1160      41.235  79.566  30.453  1.00  0.00           C  
ATOM   1542  NZ  LYS C1160      42.066  79.540  29.219  1.00  0.00           N  
ATOM   1543  N   THR C1161      35.370  81.276  29.097  1.00  0.00           N  
ATOM   1544  CA  THR C1161      34.031  81.271  28.524  1.00  0.00           C  
ATOM   1545  C   THR C1161      33.462  79.862  28.681  1.00  0.00           C  
ATOM   1546  O   THR C1161      34.208  78.902  28.887  1.00  0.00           O  
ATOM   1547  CB  THR C1161      34.060  81.661  27.034  1.00  0.00           C  
ATOM   1548  OG1 THR C1161      34.858  80.722  26.300  1.00  0.00           O  
ATOM   1549  CG2 THR C1161      34.644  83.058  26.870  1.00  0.00           C  
ATOM   1550  N   GLU C1162      32.144  79.741  28.589  1.00  0.00           N  
ATOM   1551  CA  GLU C1162      31.495  78.448  28.753  1.00  0.00           C  
ATOM   1552  C   GLU C1162      32.195  77.350  27.959  1.00  0.00           C  
ATOM   1553  O   GLU C1162      32.414  76.250  28.464  1.00  0.00           O  
ATOM   1554  CB  GLU C1162      30.020  78.541  28.344  1.00  0.00           C  
ATOM   1555  CG  GLU C1162      29.075  77.849  29.315  1.00  0.00           C  
ATOM   1556  CD  GLU C1162      29.148  78.434  30.716  1.00  0.00           C  
ATOM   1557  OE1 GLU C1162      28.616  77.806  31.659  1.00  0.00           O  
ATOM   1558  OE2 GLU C1162      29.734  79.526  30.876  1.00  0.00           O  
ATOM   1559  N   LYS C1416      32.557  77.653  26.720  1.00  0.00           N  
ATOM   1560  CA  LYS C1416      33.224  76.679  25.866  1.00  0.00           C  
ATOM   1561  C   LYS C1416      34.610  76.321  26.372  1.00  0.00           C  
ATOM   1562  O   LYS C1416      35.084  75.207  26.180  1.00  0.00           O  
ATOM   1563  CB  LYS C1416      33.329  77.230  24.440  1.00  0.00           C  
ATOM   1564  CG  LYS C1416      34.586  76.812  23.673  1.00  0.00           C  
ATOM   1565  CD  LYS C1416      34.606  77.443  22.281  1.00  0.00           C  
ATOM   1566  CE  LYS C1416      36.018  77.555  21.706  1.00  0.00           C  
ATOM   1567  NZ  LYS C1416      36.711  76.252  21.546  1.00  0.00           N  
ATOM   1568  N   GLU C1418      35.253  77.274  27.028  1.00  0.00           N  
ATOM   1569  CA  GLU C1418      36.604  77.075  27.526  1.00  0.00           C  
ATOM   1570  C   GLU C1418      36.709  76.657  28.989  1.00  0.00           C  
ATOM   1571  O   GLU C1418      37.804  76.359  29.465  1.00  0.00           O  
ATOM   1572  CB  GLU C1418      37.418  78.356  27.305  1.00  0.00           C  
ATOM   1573  CG  GLU C1418      37.777  78.635  25.857  1.00  0.00           C  
ATOM   1574  CD  GLU C1418      38.747  77.611  25.307  1.00  0.00           C  
ATOM   1575  OE1 GLU C1418      38.315  76.693  24.573  1.00  0.00           O  
ATOM   1576  OE2 GLU C1418      39.950  77.721  25.629  1.00  0.00           O  
ATOM   1577  N   LYS C1437      35.589  76.623  29.705  1.00  0.00           N  
ATOM   1578  CA  LYS C1437      35.645  76.253  31.113  1.00  0.00           C  
ATOM   1579  C   LYS C1437      35.920  74.779  31.346  1.00  0.00           C  
ATOM   1580  O   LYS C1437      35.890  73.966  30.421  1.00  0.00           O  
ATOM   1581  CB  LYS C1437      34.361  76.643  31.839  1.00  0.00           C  
ATOM   1582  CG  LYS C1437      33.264  75.601  31.823  1.00  0.00           C  
ATOM   1583  CD  LYS C1437      32.070  76.139  32.576  1.00  0.00           C  
ATOM   1584  CE  LYS C1437      30.894  75.188  32.540  1.00  0.00           C  
ATOM   1585  NZ  LYS C1437      29.697  75.817  33.176  1.00  0.00           N  
ATOM   1586  N   PHE C1438      36.185  74.460  32.607  1.00  0.00           N  
ATOM   1587  CA  PHE C1438      36.492  73.106  33.051  1.00  0.00           C  
ATOM   1588  C   PHE C1438      35.232  72.254  33.153  1.00  0.00           C  
ATOM   1589  O   PHE C1438      34.248  72.650  33.797  1.00  0.00           O  
ATOM   1590  CB  PHE C1438      37.179  73.186  34.411  1.00  0.00           C  
ATOM   1591  CG  PHE C1438      37.556  71.859  34.987  1.00  0.00           C  
ATOM   1592  CD1 PHE C1438      38.601  71.126  34.451  1.00  0.00           C  
ATOM   1593  CD2 PHE C1438      36.899  71.368  36.106  1.00  0.00           C  
ATOM   1594  CE1 PHE C1438      38.989  69.917  35.022  1.00  0.00           C  
ATOM   1595  CE2 PHE C1438      37.277  70.163  36.683  1.00  0.00           C  
ATOM   1596  CZ  PHE C1438      38.329  69.439  36.141  1.00  0.00           C  
ATOM   1597  N   ALA C1443      35.275  71.086  32.513  1.00  0.00           N  
ATOM   1598  CA  ALA C1443      34.152  70.152  32.516  1.00  0.00           C  
ATOM   1599  C   ALA C1443      33.753  69.867  33.954  1.00  0.00           C  
ATOM   1600  O   ALA C1443      34.570  69.397  34.750  1.00  0.00           O  
ATOM   1601  CB  ALA C1443      34.552  68.851  31.824  1.00  0.00           C  
ATOM   1602  N   GLY C1444      32.504  70.162  34.289  1.00  0.00           N  
ATOM   1603  CA  GLY C1444      32.037  69.911  35.636  1.00  0.00           C  
ATOM   1604  C   GLY C1444      31.902  71.147  36.498  1.00  0.00           C  
ATOM   1605  O   GLY C1444      31.128  71.148  37.457  1.00  0.00           O  
ATOM   1606  N   ALA C1448      32.638  72.204  36.160  1.00  0.00           N  
ATOM   1607  CA  ALA C1448      32.612  73.446  36.936  1.00  0.00           C  
ATOM   1608  C   ALA C1448      31.452  74.355  36.568  1.00  0.00           C  
ATOM   1609  O   ALA C1448      30.939  74.279  35.453  1.00  0.00           O  
ATOM   1610  CB  ALA C1448      33.923  74.203  36.733  1.00  0.00           C  
ATOM   1611  N   VAL C1456      31.012  75.200  37.498  1.00  0.00           N  
ATOM   1612  CA  VAL C1456      29.960  76.128  37.120  1.00  0.00           C  
ATOM   1613  C   VAL C1456      30.787  77.180  36.380  1.00  0.00           C  
ATOM   1614  O   VAL C1456      30.422  77.602  35.284  1.00  0.00           O  
ATOM   1615  CB  VAL C1456      29.172  76.736  38.336  1.00  0.00           C  
ATOM   1616  CG1 VAL C1456      29.406  75.912  39.585  1.00  0.00           C  
ATOM   1617  CG2 VAL C1456      29.521  78.194  38.531  1.00  0.00           C  
ATOM   1618  N   TYR C1457      31.914  77.583  36.968  1.00  0.00           N  
ATOM   1619  CA  TYR C1457      32.794  78.533  36.296  1.00  0.00           C  
ATOM   1620  C   TYR C1457      34.274  78.263  36.530  1.00  0.00           C  
ATOM   1621  O   TYR C1457      34.648  77.609  37.500  1.00  0.00           O  
ATOM   1622  CB  TYR C1457      32.437  79.995  36.632  1.00  0.00           C  
ATOM   1623  CG  TYR C1457      32.652  80.492  38.038  1.00  0.00           C  
ATOM   1624  CD1 TYR C1457      33.932  80.673  38.551  1.00  0.00           C  
ATOM   1625  CD2 TYR C1457      31.570  80.888  38.829  1.00  0.00           C  
ATOM   1626  CE1 TYR C1457      34.132  81.247  39.821  1.00  0.00           C  
ATOM   1627  CE2 TYR C1457      31.761  81.464  40.100  1.00  0.00           C  
ATOM   1628  CZ  TYR C1457      33.046  81.638  40.583  1.00  0.00           C  
ATOM   1629  OH  TYR C1457      33.258  82.196  41.822  1.00  0.00           O  
ATOM   1630  N   THR C1458      35.102  78.744  35.604  1.00  0.00           N  
ATOM   1631  CA  THR C1458      36.554  78.572  35.654  1.00  0.00           C  
ATOM   1632  C   THR C1458      37.271  79.915  35.584  1.00  0.00           C  
ATOM   1633  O   THR C1458      37.059  80.688  34.650  1.00  0.00           O  
ATOM   1634  CB  THR C1458      37.050  77.721  34.463  1.00  0.00           C  
ATOM   1635  OG1 THR C1458      36.842  76.333  34.740  1.00  0.00           O  
ATOM   1636  CG2 THR C1458      38.517  77.977  34.186  1.00  0.00           C  
ATOM   1637  N   THR C1459      38.112  80.204  36.571  1.00  0.00           N  
ATOM   1638  CA  THR C1459      38.873  81.449  36.544  1.00  0.00           C  
ATOM   1639  C   THR C1459      40.261  81.047  36.065  1.00  0.00           C  
ATOM   1640  O   THR C1459      40.643  79.880  36.185  1.00  0.00           O  
ATOM   1641  CB  THR C1459      38.956  82.111  37.932  1.00  0.00           C  
ATOM   1642  OG1 THR C1459      39.796  81.336  38.792  1.00  0.00           O  
ATOM   1643  CG2 THR C1459      37.571  82.207  38.548  1.00  0.00           C  
ATOM   1644  N   THR C1460      41.010  81.996  35.515  1.00  0.00           N  
ATOM   1645  CA  THR C1460      42.339  81.685  35.006  1.00  0.00           C  
ATOM   1646  C   THR C1460      43.290  82.877  34.966  1.00  0.00           C  
ATOM   1647  O   THR C1460      42.871  84.033  35.078  1.00  0.00           O  
ATOM   1648  CB  THR C1460      42.237  81.114  33.571  1.00  0.00           C  
ATOM   1649  OG1 THR C1460      43.546  80.826  33.069  1.00  0.00           O  
ATOM   1650  CG2 THR C1460      41.558  82.120  32.638  1.00  0.00           C  
ATOM   1651  N   ILE C1461      44.581  82.584  34.837  1.00  0.00           N  
ATOM   1652  CA  ILE C1461      45.597  83.625  34.701  1.00  0.00           C  
ATOM   1653  C   ILE C1461      46.273  83.312  33.369  1.00  0.00           C  
ATOM   1654  O   ILE C1461      46.884  82.250  33.194  1.00  0.00           O  
ATOM   1655  CB  ILE C1461      46.664  83.612  35.833  1.00  0.00           C  
ATOM   1656  CG1 ILE C1461      47.236  82.207  36.006  1.00  0.00           C  
ATOM   1657  CG2 ILE C1461      46.071  84.143  37.122  1.00  0.00           C  
ATOM   1658  CD1 ILE C1461      48.511  82.194  36.822  1.00  0.00           C  
ATOM   1659  N   GLU C1462      46.140  84.231  32.424  1.00  0.00           N  
ATOM   1660  CA  GLU C1462      46.709  84.046  31.101  1.00  0.00           C  
ATOM   1661  C   GLU C1462      47.941  84.927  30.912  1.00  0.00           C  
ATOM   1662  O   GLU C1462      47.919  86.131  31.205  1.00  0.00           O  
ATOM   1663  CB  GLU C1462      45.646  84.372  30.050  1.00  0.00           C  
ATOM   1664  CG  GLU C1462      44.349  83.606  30.250  1.00  0.00           C  
ATOM   1665  CD  GLU C1462      44.398  82.228  29.628  1.00  0.00           C  
ATOM   1666  OE1 GLU C1462      43.801  81.291  30.194  1.00  0.00           O  
ATOM   1667  OE2 GLU C1462      45.023  82.080  28.559  1.00  0.00           O  
ATOM   1668  N   ALA C1463      49.017  84.321  30.428  1.00  0.00           N  
ATOM   1669  CA  ALA C1463      50.254  85.048  30.199  1.00  0.00           C  
ATOM   1670  C   ALA C1463      50.549  85.073  28.700  1.00  0.00           C  
ATOM   1671  O   ALA C1463      50.030  84.249  27.948  1.00  0.00           O  
ATOM   1672  CB  ALA C1463      51.391  84.379  30.959  1.00  0.00           C  
ATOM   1673  N   LEU C1464      51.367  86.030  28.271  1.00  0.00           N  
ATOM   1674  CA  LEU C1464      51.733  86.154  26.862  1.00  0.00           C  
ATOM   1675  C   LEU C1464      53.191  85.791  26.676  1.00  0.00           C  
ATOM   1676  O   LEU C1464      54.056  86.342  27.346  1.00  0.00           O  
ATOM   1677  CB  LEU C1464      51.508  87.582  26.366  1.00  0.00           C  
ATOM   1678  CG  LEU C1464      51.568  87.779  24.848  1.00  0.00           C  
ATOM   1679  CD1 LEU C1464      50.460  86.973  24.190  1.00  0.00           C  
ATOM   1680  CD2 LEU C1464      51.409  89.254  24.509  1.00  0.00           C  
ATOM   1681  N   MET C1465      53.458  84.867  25.761  1.00  0.00           N  
ATOM   1682  CA  MET C1465      54.822  84.431  25.486  1.00  0.00           C  
ATOM   1683  C   MET C1465      55.501  85.323  24.446  1.00  0.00           C  
ATOM   1684  O   MET C1465      54.840  86.071  23.722  1.00  0.00           O  
ATOM   1685  CB  MET C1465      54.825  82.987  24.981  1.00  0.00           C  
ATOM   1686  CG  MET C1465      54.130  81.982  25.897  1.00  0.00           C  
ATOM   1687  SD  MET C1465      54.842  81.882  27.553  1.00  0.00           S  
ATOM   1688  CE  MET C1465      53.661  82.851  28.482  1.00  0.00           C  
ATOM   1689  N   LYS C1475      56.826  85.228  24.368  1.00  0.00           N  
ATOM   1690  CA  LYS C1475      57.594  86.025  23.422  1.00  0.00           C  
ATOM   1691  C   LYS C1475      57.253  85.801  21.953  1.00  0.00           C  
ATOM   1692  O   LYS C1475      57.668  86.584  21.101  1.00  0.00           O  
ATOM   1693  CB  LYS C1475      59.090  85.801  23.622  1.00  0.00           C  
ATOM   1694  CG  LYS C1475      59.705  86.723  24.656  1.00  0.00           C  
ATOM   1695  CD  LYS C1475      61.220  86.590  24.676  1.00  0.00           C  
ATOM   1696  CE  LYS C1475      61.841  87.534  25.682  1.00  0.00           C  
ATOM   1697  NZ  LYS C1475      63.325  87.469  25.579  1.00  0.00           N  
ATOM   1698  N   ASP C1689      56.513  84.738  21.647  1.00  0.00           N  
ATOM   1699  CA  ASP C1689      56.140  84.470  20.259  1.00  0.00           C  
ATOM   1700  C   ASP C1689      54.755  85.034  19.973  1.00  0.00           C  
ATOM   1701  O   ASP C1689      54.224  84.874  18.881  1.00  0.00           O  
ATOM   1702  CB  ASP C1689      56.158  82.974  19.963  1.00  0.00           C  
ATOM   1703  CG  ASP C1689      55.041  82.228  20.655  1.00  0.00           C  
ATOM   1704  OD1 ASP C1689      54.914  81.010  20.399  1.00  0.00           O  
ATOM   1705  OD2 ASP C1689      54.296  82.853  21.453  1.00  0.00           O  
ATOM   1706  N   GLY C1690      54.168  85.687  20.970  1.00  0.00           N  
ATOM   1707  CA  GLY C1690      52.866  86.294  20.774  1.00  0.00           C  
ATOM   1708  C   GLY C1690      51.690  85.440  21.165  1.00  0.00           C  
ATOM   1709  O   GLY C1690      50.573  85.940  21.274  1.00  0.00           O  
ATOM   1710  N   LYS C1692      51.935  84.150  21.369  1.00  0.00           N  
ATOM   1711  CA  LYS C1692      50.877  83.229  21.764  1.00  0.00           C  
ATOM   1712  C   LYS C1692      50.599  83.327  23.258  1.00  0.00           C  
ATOM   1713  O   LYS C1692      51.478  83.685  24.043  1.00  0.00           O  
ATOM   1714  CB  LYS C1692      51.263  81.794  21.433  1.00  0.00           C  
ATOM   1715  CG  LYS C1692      51.316  81.477  19.960  1.00  0.00           C  
ATOM   1716  CD  LYS C1692      51.577  79.998  19.777  1.00  0.00           C  
ATOM   1717  CE  LYS C1692      51.493  79.589  18.324  1.00  0.00           C  
ATOM   1718  NZ  LYS C1692      51.643  78.110  18.181  1.00  0.00           N  
ATOM   1719  N   ALA C1693      49.372  83.000  23.646  1.00  0.00           N  
ATOM   1720  CA  ALA C1693      48.975  83.042  25.047  1.00  0.00           C  
ATOM   1721  C   ALA C1693      49.185  81.682  25.701  1.00  0.00           C  
ATOM   1722  O   ALA C1693      49.308  80.661  25.022  1.00  0.00           O  
ATOM   1723  CB  ALA C1693      47.517  83.458  25.170  1.00  0.00           C  
ATOM   1724  N   LEU C1700      49.222  81.678  27.028  1.00  0.00           N  
ATOM   1725  CA  LEU C1700      49.419  80.454  27.785  1.00  0.00           C  
ATOM   1726  C   LEU C1700      48.731  80.567  29.132  1.00  0.00           C  
ATOM   1727  O   LEU C1700      48.914  81.555  29.842  1.00  0.00           O  
ATOM   1728  CB  LEU C1700      50.915  80.195  28.001  1.00  0.00           C  
ATOM   1729  CG  LEU C1700      51.304  79.048  28.940  1.00  0.00           C  
ATOM   1730  CD1 LEU C1700      50.634  77.775  28.476  1.00  0.00           C  
ATOM   1731  CD2 LEU C1700      52.810  78.858  28.950  1.00  0.00           C  
ATOM   1732  N   GLN C1701      47.928  79.563  29.468  1.00  0.00           N  
ATOM   1733  CA  GLN C1701      47.237  79.519  30.753  1.00  0.00           C  
ATOM   1734  C   GLN C1701      48.272  79.084  31.803  1.00  0.00           C  
ATOM   1735  O   GLN C1701      48.764  77.960  31.748  1.00  0.00           O  
ATOM   1736  CB  GLN C1701      46.106  78.496  30.683  1.00  0.00           C  
ATOM   1737  CG  GLN C1701      45.553  78.066  32.022  1.00  0.00           C  
ATOM   1738  CD  GLN C1701      44.430  77.065  31.877  1.00  0.00           C  
ATOM   1739  OE1 GLN C1701      43.309  77.422  31.511  1.00  0.00           O  
ATOM   1740  NE2 GLN C1701      44.726  75.797  32.147  1.00  0.00           N  
ATOM   1741  N   ALA C1702      48.604  79.959  32.749  1.00  0.00           N  
ATOM   1742  CA  ALA C1702      49.607  79.616  33.760  1.00  0.00           C  
ATOM   1743  C   ALA C1702      49.034  78.945  35.003  1.00  0.00           C  
ATOM   1744  O   ALA C1702      49.755  78.282  35.750  1.00  0.00           O  
ATOM   1745  CB  ALA C1702      50.388  80.857  34.165  1.00  0.00           C  
ATOM   1746  N   GLY C1703      47.739  79.130  35.231  1.00  0.00           N  
ATOM   1747  CA  GLY C1703      47.101  78.534  36.392  1.00  0.00           C  
ATOM   1748  C   GLY C1703      45.592  78.633  36.284  1.00  0.00           C  
ATOM   1749  O   GLY C1703      45.073  79.497  35.578  1.00  0.00           O  
ATOM   1750  N   THR C1704      44.880  77.762  36.989  1.00  0.00           N  
ATOM   1751  CA  THR C1704      43.428  77.778  36.934  1.00  0.00           C  
ATOM   1752  C   THR C1704      42.765  77.409  38.269  1.00  0.00           C  
ATOM   1753  O   THR C1704      43.299  76.599  39.025  1.00  0.00           O  
ATOM   1754  CB  THR C1704      42.947  76.841  35.814  1.00  0.00           C  
ATOM   1755  OG1 THR C1704      41.562  77.085  35.551  1.00  0.00           O  
ATOM   1756  CG2 THR C1704      43.135  75.392  36.225  1.00  0.00           C  
ATOM   1757  N   SER C1705      41.604  78.007  38.543  1.00  0.00           N  
ATOM   1758  CA  SER C1705      40.837  77.764  39.780  1.00  0.00           C  
ATOM   1759  C   SER C1705      39.330  77.721  39.463  1.00  0.00           C  
ATOM   1760  O   SER C1705      38.757  78.729  39.050  1.00  0.00           O  
ATOM   1761  CB  SER C1705      41.126  78.881  40.794  1.00  0.00           C  
ATOM   1762  OG  SER C1705      40.370  78.736  41.980  1.00  0.00           O  
ATOM   1763  N   HIS C1706      38.691  76.570  39.677  1.00  0.00           N  
ATOM   1764  CA  HIS C1706      37.262  76.406  39.364  1.00  0.00           C  
ATOM   1765  C   HIS C1706      36.292  76.352  40.540  1.00  0.00           C  
ATOM   1766  O   HIS C1706      36.595  75.782  41.589  1.00  0.00           O  
ATOM   1767  CB  HIS C1706      37.042  75.120  38.573  1.00  0.00           C  
ATOM   1768  CG  HIS C1706      38.228  74.684  37.777  1.00  0.00           C  
ATOM   1769  ND1 HIS C1706      38.501  75.169  36.515  1.00  0.00           N  
ATOM   1770  CD2 HIS C1706      39.214  73.799  38.059  1.00  0.00           C  
ATOM   1771  CE1 HIS C1706      39.600  74.599  36.053  1.00  0.00           C  
ATOM   1772  NE2 HIS C1706      40.052  73.762  36.971  1.00  0.00           N  
ATOM   1773  N   TYR C1707      35.117  76.941  40.343  1.00  0.00           N  
ATOM   1774  CA  TYR C1707      34.053  76.898  41.341  1.00  0.00           C  
ATOM   1775  C   TYR C1707      33.154  75.754  40.864  1.00  0.00           C  
ATOM   1776  O   TYR C1707      32.413  75.905  39.884  1.00  0.00           O  
ATOM   1777  CB  TYR C1707      33.246  78.196  41.362  1.00  0.00           C  
ATOM   1778  CG  TYR C1707      31.990  78.094  42.208  1.00  0.00           C  
ATOM   1779  CD1 TYR C1707      32.062  77.750  43.558  1.00  0.00           C  
ATOM   1780  CD2 TYR C1707      30.724  78.295  41.645  1.00  0.00           C  
ATOM   1781  CE1 TYR C1707      30.908  77.604  44.325  1.00  0.00           C  
ATOM   1782  CE2 TYR C1707      29.562  78.150  42.405  1.00  0.00           C  
ATOM   1783  CZ  TYR C1707      29.662  77.802  43.742  1.00  0.00           C  
ATOM   1784  OH  TYR C1707      28.520  77.627  44.491  1.00  0.00           O  
ATOM   1785  N   LEU C1708      33.229  74.614  41.544  1.00  0.00           N  
ATOM   1786  CA  LEU C1708      32.450  73.449  41.154  1.00  0.00           C  
ATOM   1787  C   LEU C1708      31.048  73.397  41.757  1.00  0.00           C  
ATOM   1788  O   LEU C1708      30.327  72.408  41.572  1.00  0.00           O  
ATOM   1789  CB  LEU C1708      33.221  72.188  41.526  1.00  0.00           C  
ATOM   1790  CG  LEU C1708      34.678  72.203  41.061  1.00  0.00           C  
ATOM   1791  CD1 LEU C1708      35.372  70.928  41.538  1.00  0.00           C  
ATOM   1792  CD2 LEU C1708      34.745  72.334  39.539  1.00  0.00           C  
ATOM   1793  N   GLY C1709      30.660  74.463  42.458  1.00  0.00           N  
ATOM   1794  CA  GLY C1709      29.347  74.500  43.080  1.00  0.00           C  
ATOM   1795  C   GLY C1709      29.056  73.188  43.784  1.00  0.00           C  
ATOM   1796  O   GLY C1709      29.886  72.677  44.539  1.00  0.00           O  
ATOM   1797  N   GLU C1710      27.880  72.627  43.543  1.00  0.00           N  
ATOM   1798  CA  GLU C1710      27.531  71.363  44.168  1.00  0.00           C  
ATOM   1799  C   GLU C1710      27.422  70.249  43.142  1.00  0.00           C  
ATOM   1800  O   GLU C1710      26.804  69.218  43.392  1.00  0.00           O  
ATOM   1801  CB  GLU C1710      26.230  71.498  44.977  1.00  0.00           C  
ATOM   1802  CG  GLU C1710      25.328  72.657  44.564  1.00  0.00           C  
ATOM   1803  CD  GLU C1710      24.199  72.923  45.560  1.00  0.00           C  
ATOM   1804  OE1 GLU C1710      23.013  72.805  45.178  1.00  0.00           O  
ATOM   1805  OE2 GLU C1710      24.498  73.263  46.724  1.00  0.00           O  
ATOM   1806  N   ASN C1711      28.061  70.453  41.994  1.00  0.00           N  
ATOM   1807  CA  ASN C1711      28.026  69.466  40.925  1.00  0.00           C  
ATOM   1808  C   ASN C1711      28.646  68.150  41.335  1.00  0.00           C  
ATOM   1809  O   ASN C1711      28.077  67.097  41.078  1.00  0.00           O  
ATOM   1810  CB  ASN C1711      28.717  69.999  39.668  1.00  0.00           C  
ATOM   1811  CG  ASN C1711      28.023  71.221  39.107  1.00  0.00           C  
ATOM   1812  OD1 ASN C1711      26.832  71.423  39.340  1.00  0.00           O  
ATOM   1813  ND2 ASN C1711      28.757  72.040  38.361  1.00  0.00           N  
ATOM   1814  N   PHE C1712      29.810  68.194  41.972  1.00  0.00           N  
ATOM   1815  CA  PHE C1712      30.442  66.956  42.396  1.00  0.00           C  
ATOM   1816  C   PHE C1712      29.813  66.457  43.688  1.00  0.00           C  
ATOM   1817  O   PHE C1712      29.679  65.248  43.894  1.00  0.00           O  
ATOM   1818  CB  PHE C1712      31.960  67.141  42.531  1.00  0.00           C  
ATOM   1819  CG  PHE C1712      32.670  67.192  41.202  1.00  0.00           C  
ATOM   1820  CD1 PHE C1712      32.794  68.395  40.506  1.00  0.00           C  
ATOM   1821  CD2 PHE C1712      33.134  66.022  40.601  1.00  0.00           C  
ATOM   1822  CE1 PHE C1712      33.366  68.431  39.228  1.00  0.00           C  
ATOM   1823  CE2 PHE C1712      33.706  66.048  39.325  1.00  0.00           C  
ATOM   1824  CZ  PHE C1712      33.820  67.255  38.637  1.00  0.00           C  
ATOM   1825  N   ALA C1726      29.396  67.389  44.541  1.00  0.00           N  
ATOM   1826  CA  ALA C1726      28.755  67.035  45.798  1.00  0.00           C  
ATOM   1827  C   ALA C1726      27.523  66.187  45.521  1.00  0.00           C  
ATOM   1828  O   ALA C1726      27.326  65.145  46.142  1.00  0.00           O  
ATOM   1829  CB  ALA C1726      28.361  68.282  46.551  1.00  0.00           C  
ATOM   1830  N   ARG C1727      26.692  66.626  44.581  1.00  0.00           N  
ATOM   1831  CA  ARG C1727      25.475  65.883  44.252  1.00  0.00           C  
ATOM   1832  C   ARG C1727      25.814  64.561  43.575  1.00  0.00           C  
ATOM   1833  O   ARG C1727      25.223  63.518  43.870  1.00  0.00           O  
ATOM   1834  CB  ARG C1727      24.558  66.719  43.343  1.00  0.00           C  
ATOM   1835  CG  ARG C1727      23.930  67.950  44.016  1.00  0.00           C  
ATOM   1836  CD  ARG C1727      22.900  68.634  43.107  1.00  0.00           C  
ATOM   1837  NE  ARG C1727      21.509  68.353  43.483  1.00  0.00           N  
ATOM   1838  CZ  ARG C1727      20.750  69.129  44.264  1.00  0.00           C  
ATOM   1839  NH1 ARG C1727      21.226  70.264  44.776  1.00  0.00           N  
ATOM   1840  NH2 ARG C1727      19.497  68.774  44.533  1.00  0.00           N  
ATOM   1841  N   ALA C1728      26.786  64.614  42.676  1.00  0.00           N  
ATOM   1842  CA  ALA C1728      27.205  63.438  41.940  1.00  0.00           C  
ATOM   1843  C   ALA C1728      27.777  62.358  42.848  1.00  0.00           C  
ATOM   1844  O   ALA C1728      27.636  61.166  42.572  1.00  0.00           O  
ATOM   1845  CB  ALA C1728      28.230  63.830  40.891  1.00  0.00           C  
ATOM   1846  N   PHE C1729      28.428  62.766  43.932  1.00  0.00           N  
ATOM   1847  CA  PHE C1729      29.022  61.788  44.836  1.00  0.00           C  
ATOM   1848  C   PHE C1729      28.391  61.754  46.222  1.00  0.00           C  
ATOM   1849  O   PHE C1729      28.902  61.119  47.144  1.00  0.00           O  
ATOM   1850  CB  PHE C1729      30.536  62.007  44.899  1.00  0.00           C  
ATOM   1851  CG  PHE C1729      31.254  61.524  43.668  1.00  0.00           C  
ATOM   1852  CD1 PHE C1729      31.844  60.264  43.635  1.00  0.00           C  
ATOM   1853  CD2 PHE C1729      31.275  62.299  42.511  1.00  0.00           C  
ATOM   1854  CE1 PHE C1729      32.450  59.777  42.457  1.00  0.00           C  
ATOM   1855  CE2 PHE C1729      31.874  61.824  41.336  1.00  0.00           C  
ATOM   1856  CZ  PHE C1729      32.461  60.560  41.307  1.00  0.00           C  
ATOM   1857  N   ASP C1730      27.251  62.422  46.343  1.00  0.00           N  
ATOM   1858  CA  ASP C1730      26.510  62.451  47.587  1.00  0.00           C  
ATOM   1859  C   ASP C1730      27.383  62.906  48.752  1.00  0.00           C  
ATOM   1860  O   ASP C1730      27.646  62.167  49.697  1.00  0.00           O  
ATOM   1861  CB  ASP C1730      25.915  61.066  47.843  1.00  0.00           C  
ATOM   1862  CG  ASP C1730      24.932  61.060  48.989  1.00  0.00           C  
ATOM   1863  OD1 ASP C1730      24.369  62.139  49.296  1.00  0.00           O  
ATOM   1864  OD2 ASP C1730      24.716  59.971  49.566  1.00  0.00           O  
ATOM   1865  N   ILE C1731      27.828  64.149  48.655  1.00  0.00           N  
ATOM   1866  CA  ILE C1731      28.675  64.761  49.658  1.00  0.00           C  
ATOM   1867  C   ILE C1731      27.854  65.819  50.386  1.00  0.00           C  
ATOM   1868  O   ILE C1731      27.817  66.983  49.972  1.00  0.00           O  
ATOM   1869  CB  ILE C1731      29.889  65.450  48.999  1.00  0.00           C  
ATOM   1870  CG1 ILE C1731      30.563  64.494  48.014  1.00  0.00           C  
ATOM   1871  CG2 ILE C1731      30.869  65.908  50.069  1.00  0.00           C  
ATOM   1872  CD1 ILE C1731      31.708  65.122  47.240  1.00  0.00           C  
ATOM   1873  N   LYS C1732      27.186  65.419  51.462  1.00  0.00           N  
ATOM   1874  CA  LYS C1732      26.385  66.372  52.211  1.00  0.00           C  
ATOM   1875  C   LYS C1732      26.726  66.356  53.693  1.00  0.00           C  
ATOM   1876  O   LYS C1732      27.394  65.437  54.173  1.00  0.00           O  
ATOM   1877  CB  LYS C1732      24.893  66.110  51.971  1.00  0.00           C  
ATOM   1878  CG  LYS C1732      24.481  64.649  52.020  1.00  0.00           C  
ATOM   1879  CD  LYS C1732      23.110  64.450  51.379  1.00  0.00           C  
ATOM   1880  CE  LYS C1732      22.491  63.104  51.748  1.00  0.00           C  
ATOM   1881  NZ  LYS C1732      23.367  61.944  51.429  1.00  0.00           N  
ATOM   1882  N   PHE C1758      26.273  67.380  54.411  1.00  0.00           N  
ATOM   1883  CA  PHE C1758      26.552  67.508  55.837  1.00  0.00           C  
ATOM   1884  C   PHE C1758      25.368  68.116  56.591  1.00  0.00           C  
ATOM   1885  O   PHE C1758      24.509  68.766  55.993  1.00  0.00           O  
ATOM   1886  CB  PHE C1758      27.744  68.439  56.024  1.00  0.00           C  
ATOM   1887  CG  PHE C1758      27.447  69.876  55.660  1.00  0.00           C  
ATOM   1888  CD1 PHE C1758      27.432  70.870  56.638  1.00  0.00           C  
ATOM   1889  CD2 PHE C1758      27.154  70.227  54.343  1.00  0.00           C  
ATOM   1890  CE1 PHE C1758      27.128  72.198  56.312  1.00  0.00           C  
ATOM   1891  CE2 PHE C1758      26.848  71.552  54.001  1.00  0.00           C  
ATOM   1892  CZ  PHE C1758      26.835  72.541  54.991  1.00  0.00           C  
ATOM   1893  N   GLN C1759      25.317  67.918  57.903  1.00  0.00           N  
ATOM   1894  CA  GLN C1759      24.252  68.548  58.667  1.00  0.00           C  
ATOM   1895  C   GLN C1759      24.813  69.893  59.123  1.00  0.00           C  
ATOM   1896  O   GLN C1759      25.824  69.949  59.823  1.00  0.00           O  
ATOM   1897  CB  GLN C1759      23.853  67.721  59.886  1.00  0.00           C  
ATOM   1898  CG  GLN C1759      22.920  68.499  60.808  1.00  0.00           C  
ATOM   1899  CD  GLN C1759      22.400  67.677  61.958  1.00  0.00           C  
ATOM   1900  OE1 GLN C1759      21.223  67.331  61.998  1.00  0.00           O  
ATOM   1901  NE2 GLN C1759      23.275  67.353  62.899  1.00  0.00           N  
ATOM   1902  N   ASP C1760      24.166  70.978  58.723  1.00  0.00           N  
ATOM   1903  CA  ASP C1760      24.645  72.301  59.092  1.00  0.00           C  
ATOM   1904  C   ASP C1760      24.341  72.632  60.548  1.00  0.00           C  
ATOM   1905  O   ASP C1760      23.781  71.811  61.273  1.00  0.00           O  
ATOM   1906  CB  ASP C1760      24.018  73.352  58.182  1.00  0.00           C  
ATOM   1907  CG  ASP C1760      24.936  74.521  57.939  1.00  0.00           C  
ATOM   1908  OD1 ASP C1760      24.542  75.434  57.188  1.00  0.00           O  
ATOM   1909  OD2 ASP C1760      26.053  74.522  58.496  1.00  0.00           O  
ATOM   1910  N   ARG C1764      24.711  73.841  60.966  1.00  0.00           N  
ATOM   1911  CA  ARG C1764      24.482  74.289  62.337  1.00  0.00           C  
ATOM   1912  C   ARG C1764      23.000  74.439  62.631  1.00  0.00           C  
ATOM   1913  O   ARG C1764      22.588  74.465  63.790  1.00  0.00           O  
ATOM   1914  CB  ARG C1764      25.183  75.626  62.597  1.00  0.00           C  
ATOM   1915  CG  ARG C1764      26.693  75.550  62.592  1.00  0.00           C  
ATOM   1916  CD  ARG C1764      27.310  76.885  62.973  1.00  0.00           C  
ATOM   1917  NE  ARG C1764      28.721  76.975  62.597  1.00  0.00           N  
ATOM   1918  CZ  ARG C1764      29.180  76.819  61.355  1.00  0.00           C  
ATOM   1919  NH1 ARG C1764      28.345  76.558  60.354  1.00  0.00           N  
ATOM   1920  NH2 ARG C1764      30.478  76.938  61.106  1.00  0.00           N  
ATOM   1921  N   ASP C1765      22.199  74.543  61.577  1.00  0.00           N  
ATOM   1922  CA  ASP C1765      20.762  74.682  61.748  1.00  0.00           C  
ATOM   1923  C   ASP C1765      20.093  73.306  61.687  1.00  0.00           C  
ATOM   1924  O   ASP C1765      18.904  73.171  61.392  1.00  0.00           O  
ATOM   1925  CB  ASP C1765      20.192  75.646  60.696  1.00  0.00           C  
ATOM   1926  CG  ASP C1765      20.435  75.188  59.274  1.00  0.00           C  
ATOM   1927  OD1 ASP C1765      20.096  75.954  58.345  1.00  0.00           O  
ATOM   1928  OD2 ASP C1765      20.952  74.068  59.088  1.00  0.00           O  
ATOM   1929  N   LEU C1767      20.892  72.284  61.973  1.00  0.00           N  
ATOM   1930  CA  LEU C1767      20.430  70.907  62.004  1.00  0.00           C  
ATOM   1931  C   LEU C1767      19.922  70.406  60.664  1.00  0.00           C  
ATOM   1932  O   LEU C1767      19.366  69.313  60.581  1.00  0.00           O  
ATOM   1933  CB  LEU C1767      19.340  70.766  63.067  1.00  0.00           C  
ATOM   1934  CG  LEU C1767      19.744  70.880  64.544  1.00  0.00           C  
ATOM   1935  CD1 LEU C1767      20.861  71.882  64.732  1.00  0.00           C  
ATOM   1936  CD2 LEU C1767      18.530  71.290  65.359  1.00  0.00           C  
ATOM   1937  N   GLN C1768      20.118  71.195  59.613  1.00  0.00           N  
ATOM   1938  CA  GLN C1768      19.663  70.799  58.286  1.00  0.00           C  
ATOM   1939  C   GLN C1768      20.768  70.207  57.413  1.00  0.00           C  
ATOM   1940  O   GLN C1768      21.867  70.750  57.315  1.00  0.00           O  
ATOM   1941  CB  GLN C1768      19.013  71.991  57.586  1.00  0.00           C  
ATOM   1942  CG  GLN C1768      17.577  71.702  57.180  1.00  0.00           C  
ATOM   1943  CD  GLN C1768      16.748  71.270  58.367  1.00  0.00           C  
ATOM   1944  OE1 GLN C1768      15.832  70.461  58.238  1.00  0.00           O  
ATOM   1945  NE2 GLN C1768      17.062  71.818  59.538  1.00  0.00           N  
ATOM   1946  N   VAL C1770      20.472  69.077  56.783  1.00  0.00           N  
ATOM   1947  CA  VAL C1770      21.447  68.418  55.919  1.00  0.00           C  
ATOM   1948  C   VAL C1770      21.534  69.153  54.588  1.00  0.00           C  
ATOM   1949  O   VAL C1770      20.517  69.446  53.973  1.00  0.00           O  
ATOM   1950  CB  VAL C1770      21.062  66.952  55.675  1.00  0.00           C  
ATOM   1951  CG1 VAL C1770      21.997  66.320  54.648  1.00  0.00           C  
ATOM   1952  CG2 VAL C1770      21.121  66.203  56.989  1.00  0.00           C  
ATOM   1953  N   LYS C1771      22.753  69.442  54.147  1.00  0.00           N  
ATOM   1954  CA  LYS C1771      22.963  70.173  52.909  1.00  0.00           C  
ATOM   1955  C   LYS C1771      24.140  69.653  52.111  1.00  0.00           C  
ATOM   1956  O   LYS C1771      25.068  69.052  52.663  1.00  0.00           O  
ATOM   1957  CB  LYS C1771      23.204  71.640  53.231  1.00  0.00           C  
ATOM   1958  CG  LYS C1771      22.172  72.212  54.177  1.00  0.00           C  
ATOM   1959  CD  LYS C1771      22.508  73.619  54.608  1.00  0.00           C  
ATOM   1960  CE  LYS C1771      21.436  74.143  55.548  1.00  0.00           C  
ATOM   1961  NZ  LYS C1771      21.821  75.428  56.186  1.00  0.00           N  
ATOM   1962  N   TYR C1772      24.086  69.898  50.804  1.00  0.00           N  
ATOM   1963  CA  TYR C1772      25.148  69.515  49.879  1.00  0.00           C  
ATOM   1964  C   TYR C1772      26.269  70.522  50.078  1.00  0.00           C  
ATOM   1965  O   TYR C1772      26.009  71.666  50.470  1.00  0.00           O  
ATOM   1966  CB  TYR C1772      24.641  69.587  48.439  1.00  0.00           C  
ATOM   1967  CG  TYR C1772      23.974  68.317  47.987  1.00  0.00           C  
ATOM   1968  CD1 TYR C1772      22.725  68.336  47.350  1.00  0.00           C  
ATOM   1969  CD2 TYR C1772      24.593  67.083  48.200  1.00  0.00           C  
ATOM   1970  CE1 TYR C1772      22.105  67.146  46.938  1.00  0.00           C  
ATOM   1971  CE2 TYR C1772      23.990  65.894  47.794  1.00  0.00           C  
ATOM   1972  CZ  TYR C1772      22.750  65.929  47.165  1.00  0.00           C  
ATOM   1973  OH  TYR C1772      22.185  64.737  46.771  1.00  0.00           O  
ATOM   1974  N   VAL C1773      27.509  70.114  49.825  1.00  0.00           N  
ATOM   1975  CA  VAL C1773      28.623  71.041  49.996  1.00  0.00           C  
ATOM   1976  C   VAL C1773      28.990  71.708  48.684  1.00  0.00           C  
ATOM   1977  O   VAL C1773      28.629  71.232  47.609  1.00  0.00           O  
ATOM   1978  CB  VAL C1773      29.911  70.347  50.534  1.00  0.00           C  
ATOM   1979  CG1 VAL C1773      29.639  69.681  51.867  1.00  0.00           C  
ATOM   1980  CG2 VAL C1773      30.442  69.347  49.508  1.00  0.00           C  
ATOM   1981  N   HIS C1774      29.704  72.822  48.789  1.00  0.00           N  
ATOM   1982  CA  HIS C1774      30.185  73.547  47.623  1.00  0.00           C  
ATOM   1983  C   HIS C1774      31.690  73.288  47.595  1.00  0.00           C  
ATOM   1984  O   HIS C1774      32.396  73.550  48.575  1.00  0.00           O  
ATOM   1985  CB  HIS C1774      29.912  75.037  47.777  1.00  0.00           C  
ATOM   1986  CG  HIS C1774      28.455  75.386  47.762  1.00  0.00           C  
ATOM   1987  ND1 HIS C1774      27.830  75.924  46.658  1.00  0.00           N  
ATOM   1988  CD2 HIS C1774      27.500  75.259  48.713  1.00  0.00           C  
ATOM   1989  CE1 HIS C1774      26.552  76.117  46.931  1.00  0.00           C  
ATOM   1990  NE2 HIS C1774      26.326  75.721  48.171  1.00  0.00           N  
ATOM   1991  N   THR C1775      32.180  72.758  46.481  1.00  0.00           N  
ATOM   1992  CA  THR C1775      33.596  72.456  46.367  1.00  0.00           C  
ATOM   1993  C   THR C1775      34.296  73.305  45.318  1.00  0.00           C  
ATOM   1994  O   THR C1775      33.653  73.873  44.441  1.00  0.00           O  
ATOM   1995  CB  THR C1775      33.804  70.974  46.029  1.00  0.00           C  
ATOM   1996  OG1 THR C1775      33.171  70.686  44.783  1.00  0.00           O  
ATOM   1997  CG2 THR C1775      33.193  70.096  47.101  1.00  0.00           C  
ATOM   1998  N   THR C1776      35.617  73.404  45.444  1.00  0.00           N  
ATOM   1999  CA  THR C1776      36.434  74.155  44.505  1.00  0.00           C  
ATOM   2000  C   THR C1776      37.542  73.211  44.074  1.00  0.00           C  
ATOM   2001  O   THR C1776      37.728  72.143  44.661  1.00  0.00           O  
ATOM   2002  CB  THR C1776      37.093  75.407  45.129  1.00  0.00           C  
ATOM   2003  OG1 THR C1776      38.174  75.002  45.974  1.00  0.00           O  
ATOM   2004  CG2 THR C1776      36.085  76.214  45.934  1.00  0.00           C  
ATOM   2005  N   SER C1777      38.279  73.623  43.051  1.00  0.00           N  
ATOM   2006  CA  SER C1777      39.358  72.829  42.498  1.00  0.00           C  
ATOM   2007  C   SER C1777      40.311  73.802  41.802  1.00  0.00           C  
ATOM   2008  O   SER C1777      39.874  74.709  41.083  1.00  0.00           O  
ATOM   2009  CB  SER C1777      38.774  71.836  41.496  1.00  0.00           C  
ATOM   2010  OG  SER C1777      39.778  71.080  40.857  1.00  0.00           O  
ATOM   2011  N   TRP C1778      41.609  73.630  42.030  1.00  0.00           N  
ATOM   2012  CA  TRP C1778      42.604  74.507  41.422  1.00  0.00           C  
ATOM   2013  C   TRP C1778      43.908  73.778  41.124  1.00  0.00           C  
ATOM   2014  O   TRP C1778      44.283  72.840  41.826  1.00  0.00           O  
ATOM   2015  CB  TRP C1778      42.856  75.723  42.325  1.00  0.00           C  
ATOM   2016  CG  TRP C1778      42.551  75.486  43.759  1.00  0.00           C  
ATOM   2017  CD1 TRP C1778      41.316  75.455  44.341  1.00  0.00           C  
ATOM   2018  CD2 TRP C1778      43.495  75.209  44.799  1.00  0.00           C  
ATOM   2019  NE1 TRP C1778      41.430  75.171  45.679  1.00  0.00           N  
ATOM   2020  CE2 TRP C1778      42.757  75.012  45.988  1.00  0.00           C  
ATOM   2021  CE3 TRP C1778      44.893  75.103  44.842  1.00  0.00           C  
ATOM   2022  CZ2 TRP C1778      43.376  74.718  47.214  1.00  0.00           C  
ATOM   2023  CZ3 TRP C1778      45.503  74.814  46.050  1.00  0.00           C  
ATOM   2024  CH2 TRP C1778      44.745  74.621  47.221  1.00  0.00           C  
ATOM   2025  N   GLY C1779      44.598  74.207  40.073  1.00  0.00           N  
ATOM   2026  CA  GLY C1779      45.840  73.549  39.715  1.00  0.00           C  
ATOM   2027  C   GLY C1779      46.811  74.360  38.883  1.00  0.00           C  
ATOM   2028  O   GLY C1779      46.435  75.297  38.173  1.00  0.00           O  
ATOM   2029  N   LEU C1782      48.078  73.977  38.982  1.00  0.00           N  
ATOM   2030  CA  LEU C1782      49.167  74.618  38.260  1.00  0.00           C  
ATOM   2031  C   LEU C1782      50.195  73.503  37.997  1.00  0.00           C  
ATOM   2032  O   LEU C1782      50.670  72.867  38.933  1.00  0.00           O  
ATOM   2033  CB  LEU C1782      49.726  75.741  39.133  1.00  0.00           C  
ATOM   2034  CG  LEU C1782      50.947  76.504  38.658  1.00  0.00           C  
ATOM   2035  CD1 LEU C1782      50.895  77.909  39.233  1.00  0.00           C  
ATOM   2036  CD2 LEU C1782      52.221  75.762  39.060  1.00  0.00           C  
ATOM   2037  N   SER C1783      50.512  73.244  36.730  1.00  0.00           N  
ATOM   2038  CA  SER C1783      51.449  72.168  36.376  1.00  0.00           C  
ATOM   2039  C   SER C1783      52.819  72.676  35.980  1.00  0.00           C  
ATOM   2040  O   SER C1783      53.064  73.881  35.986  1.00  0.00           O  
ATOM   2041  CB  SER C1783      50.895  71.348  35.212  1.00  0.00           C  
ATOM   2042  OG  SER C1783      50.719  72.155  34.050  1.00  0.00           O  
ATOM   2043  N   TRP C1785      53.714  71.758  35.619  1.00  0.00           N  
ATOM   2044  CA  TRP C1785      55.048  72.164  35.212  1.00  0.00           C  
ATOM   2045  C   TRP C1785      55.018  72.921  33.895  1.00  0.00           C  
ATOM   2046  O   TRP C1785      56.064  73.283  33.354  1.00  0.00           O  
ATOM   2047  CB  TRP C1785      56.004  70.971  35.114  1.00  0.00           C  
ATOM   2048  CG  TRP C1785      55.703  69.924  34.065  1.00  0.00           C  
ATOM   2049  CD1 TRP C1785      55.011  70.088  32.893  1.00  0.00           C  
ATOM   2050  CD2 TRP C1785      56.176  68.571  34.060  1.00  0.00           C  
ATOM   2051  NE1 TRP C1785      55.030  68.922  32.160  1.00  0.00           N  
ATOM   2052  CE2 TRP C1785      55.738  67.975  32.854  1.00  0.00           C  
ATOM   2053  CE3 TRP C1785      56.927  67.803  34.961  1.00  0.00           C  
ATOM   2054  CZ2 TRP C1785      56.029  66.647  32.526  1.00  0.00           C  
ATOM   2055  CZ3 TRP C1785      57.216  66.482  34.636  1.00  0.00           C  
ATOM   2056  CH2 TRP C1785      56.766  65.919  33.428  1.00  0.00           C  
ATOM   2057  N   ARG C1786      53.817  73.149  33.366  1.00  0.00           N  
ATOM   2058  CA  ARG C1786      53.673  73.924  32.139  1.00  0.00           C  
ATOM   2059  C   ARG C1786      54.188  75.312  32.521  1.00  0.00           C  
ATOM   2060  O   ARG C1786      54.666  76.078  31.688  1.00  0.00           O  
ATOM   2061  CB  ARG C1786      52.199  73.999  31.735  1.00  0.00           C  
ATOM   2062  CG  ARG C1786      51.944  74.787  30.469  1.00  0.00           C  
ATOM   2063  CD  ARG C1786      51.252  73.952  29.382  1.00  0.00           C  
ATOM   2064  NE  ARG C1786      49.795  73.820  29.502  1.00  0.00           N  
ATOM   2065  CZ  ARG C1786      49.003  74.558  30.280  1.00  0.00           C  
ATOM   2066  NH1 ARG C1786      49.502  75.509  31.054  1.00  0.00           N  
ATOM   2067  NH2 ARG C1786      47.690  74.367  30.258  1.00  0.00           N  
ATOM   2068  N   PHE C1787      54.095  75.609  33.812  1.00  0.00           N  
ATOM   2069  CA  PHE C1787      54.538  76.882  34.344  1.00  0.00           C  
ATOM   2070  C   PHE C1787      56.021  77.086  34.017  1.00  0.00           C  
ATOM   2071  O   PHE C1787      56.486  78.224  33.855  1.00  0.00           O  
ATOM   2072  CB  PHE C1787      54.312  76.923  35.856  1.00  0.00           C  
ATOM   2073  CG  PHE C1787      54.454  78.293  36.453  1.00  0.00           C  
ATOM   2074  CD1 PHE C1787      53.375  79.168  36.485  1.00  0.00           C  
ATOM   2075  CD2 PHE C1787      55.687  78.718  36.972  1.00  0.00           C  
ATOM   2076  CE1 PHE C1787      53.513  80.461  37.033  1.00  0.00           C  
ATOM   2077  CE2 PHE C1787      55.842  80.000  37.519  1.00  0.00           C  
ATOM   2078  CZ  PHE C1787      54.749  80.875  37.549  1.00  0.00           C  
ATOM   2079  N   ILE C1788      56.767  75.990  33.914  1.00  0.00           N  
ATOM   2080  CA  ILE C1788      58.175  76.107  33.572  1.00  0.00           C  
ATOM   2081  C   ILE C1788      58.262  76.535  32.108  1.00  0.00           C  
ATOM   2082  O   ILE C1788      59.107  77.347  31.728  1.00  0.00           O  
ATOM   2083  CB  ILE C1788      58.918  74.780  33.767  1.00  0.00           C  
ATOM   2084  CG1 ILE C1788      58.904  74.396  35.248  1.00  0.00           C  
ATOM   2085  CG2 ILE C1788      60.346  74.907  33.266  1.00  0.00           C  
ATOM   2086  CD1 ILE C1788      59.630  73.106  35.551  1.00  0.00           C  
ATOM   2087  N   GLY C1789      57.368  75.995  31.289  1.00  0.00           N  
ATOM   2088  CA  GLY C1789      57.365  76.357  29.887  1.00  0.00           C  
ATOM   2089  C   GLY C1789      57.111  77.839  29.731  1.00  0.00           C  
ATOM   2090  O   GLY C1789      57.639  78.481  28.825  1.00  0.00           O  
ATOM   2091  N   ALA C1790      56.294  78.390  30.618  1.00  0.00           N  
ATOM   2092  CA  ALA C1790      55.984  79.808  30.567  1.00  0.00           C  
ATOM   2093  C   ALA C1790      57.247  80.594  30.891  1.00  0.00           C  
ATOM   2094  O   ALA C1790      57.555  81.600  30.259  1.00  0.00           O  
ATOM   2095  CB  ALA C1790      54.887  80.138  31.564  1.00  0.00           C  
ATOM   2096  N   ILE C1791      57.976  80.115  31.892  1.00  0.00           N  
ATOM   2097  CA  ILE C1791      59.208  80.761  32.309  1.00  0.00           C  
ATOM   2098  C   ILE C1791      60.169  80.785  31.128  1.00  0.00           C  
ATOM   2099  O   ILE C1791      60.817  81.802  30.870  1.00  0.00           O  
ATOM   2100  CB  ILE C1791      59.839  80.016  33.523  1.00  0.00           C  
ATOM   2101  CG1 ILE C1791      59.032  80.328  34.790  1.00  0.00           C  
ATOM   2102  CG2 ILE C1791      61.290  80.423  33.700  1.00  0.00           C  
ATOM   2103  CD1 ILE C1791      59.434  79.511  35.993  1.00  0.00           C  
ATOM   2104  N   ILE C1792      60.241  79.675  30.401  1.00  0.00           N  
ATOM   2105  CA  ILE C1792      61.122  79.588  29.247  1.00  0.00           C  
ATOM   2106  C   ILE C1792      60.706  80.542  28.125  1.00  0.00           C  
ATOM   2107  O   ILE C1792      61.518  81.332  27.642  1.00  0.00           O  
ATOM   2108  CB  ILE C1792      61.149  78.167  28.662  1.00  0.00           C  
ATOM   2109  CG1 ILE C1792      61.522  77.157  29.755  1.00  0.00           C  
ATOM   2110  CG2 ILE C1792      62.121  78.118  27.482  1.00  0.00           C  
ATOM   2111  CD1 ILE C1792      61.486  75.696  29.295  1.00  0.00           C  
ATOM   2112  N   MET C1793      59.440  80.480  27.721  1.00  0.00           N  
ATOM   2113  CA  MET C1793      58.958  81.318  26.621  1.00  0.00           C  
ATOM   2114  C   MET C1793      58.710  82.782  26.940  1.00  0.00           C  
ATOM   2115  O   MET C1793      58.444  83.581  26.043  1.00  0.00           O  
ATOM   2116  CB  MET C1793      57.700  80.698  26.013  1.00  0.00           C  
ATOM   2117  CG  MET C1793      57.964  79.337  25.398  1.00  0.00           C  
ATOM   2118  SD  MET C1793      56.484  78.642  24.692  1.00  0.00           S  
ATOM   2119  CE  MET C1793      55.553  78.289  26.172  1.00  0.00           C  
ATOM   2120  N   THR C1794      58.814  83.145  28.209  1.00  0.00           N  
ATOM   2121  CA  THR C1794      58.590  84.524  28.590  1.00  0.00           C  
ATOM   2122  C   THR C1794      59.879  85.326  28.722  1.00  0.00           C  
ATOM   2123  O   THR C1794      59.905  86.492  28.336  1.00  0.00           O  
ATOM   2124  CB  THR C1794      57.789  84.611  29.912  1.00  0.00           C  
ATOM   2125  OG1 THR C1794      56.442  84.177  29.676  1.00  0.00           O  
ATOM   2126  CG2 THR C1794      57.777  86.039  30.457  1.00  0.00           C  
ATOM   2127  N   HIS C1795      60.944  84.717  29.248  1.00  0.00           N  
ATOM   2128  CA  HIS C1795      62.209  85.437  29.433  1.00  0.00           C  
ATOM   2129  C   HIS C1795      63.413  84.913  28.650  1.00  0.00           C  
ATOM   2130  O   HIS C1795      64.474  85.537  28.656  1.00  0.00           O  
ATOM   2131  CB  HIS C1795      62.578  85.467  30.913  1.00  0.00           C  
ATOM   2132  CG  HIS C1795      61.478  85.949  31.803  1.00  0.00           C  
ATOM   2133  ND1 HIS C1795      60.929  87.208  31.696  1.00  0.00           N  
ATOM   2134  CD2 HIS C1795      60.851  85.351  32.844  1.00  0.00           C  
ATOM   2135  CE1 HIS C1795      60.012  87.366  32.635  1.00  0.00           C  
ATOM   2136  NE2 HIS C1795      59.945  86.254  33.346  1.00  0.00           N  
ATOM   2137  N   GLY C1796      63.266  83.773  27.985  1.00  0.00           N  
ATOM   2138  CA  GLY C1796      64.382  83.230  27.232  1.00  0.00           C  
ATOM   2139  C   GLY C1796      64.751  84.093  26.042  1.00  0.00           C  
ATOM   2140  O   GLY C1796      63.923  84.848  25.533  1.00  0.00           O  
ATOM   2141  N   ASP C1797      65.999  83.990  25.601  1.00  0.00           N  
ATOM   2142  CA  ASP C1797      66.473  84.752  24.452  1.00  0.00           C  
ATOM   2143  C   ASP C1797      67.301  83.851  23.548  1.00  0.00           C  
ATOM   2144  O   ASP C1797      67.421  82.656  23.799  1.00  0.00           O  
ATOM   2145  CB  ASP C1797      67.303  85.966  24.900  1.00  0.00           C  
ATOM   2146  CG  ASP C1797      68.495  85.587  25.777  1.00  0.00           C  
ATOM   2147  OD1 ASP C1797      69.087  86.500  26.396  1.00  0.00           O  
ATOM   2148  OD2 ASP C1797      68.843  84.386  25.845  1.00  0.00           O  
ATOM   2149  N   ASP C1798      67.872  84.420  22.495  1.00  0.00           N  
ATOM   2150  CA  ASP C1798      68.660  83.639  21.556  1.00  0.00           C  
ATOM   2151  C   ASP C1798      69.913  83.028  22.155  1.00  0.00           C  
ATOM   2152  O   ASP C1798      70.563  82.203  21.512  1.00  0.00           O  
ATOM   2153  CB  ASP C1798      69.021  84.492  20.345  1.00  0.00           C  
ATOM   2154  CG  ASP C1798      67.840  84.718  19.422  1.00  0.00           C  
ATOM   2155  OD1 ASP C1798      67.940  85.594  18.532  1.00  0.00           O  
ATOM   2156  OD2 ASP C1798      66.818  84.011  19.582  1.00  0.00           O  
ATOM   2157  N   ARG C1799      70.264  83.425  23.376  1.00  0.00           N  
ATOM   2158  CA  ARG C1799      71.452  82.867  24.023  1.00  0.00           C  
ATOM   2159  C   ARG C1799      71.097  81.740  24.980  1.00  0.00           C  
ATOM   2160  O   ARG C1799      71.979  81.129  25.585  1.00  0.00           O  
ATOM   2161  CB  ARG C1799      72.228  83.952  24.770  1.00  0.00           C  
ATOM   2162  CG  ARG C1799      73.002  84.857  23.855  1.00  0.00           C  
ATOM   2163  CD  ARG C1799      73.774  85.911  24.621  1.00  0.00           C  
ATOM   2164  NE  ARG C1799      74.663  86.670  23.742  1.00  0.00           N  
ATOM   2165  CZ  ARG C1799      75.662  86.139  23.036  1.00  0.00           C  
ATOM   2166  NH1 ARG C1799      75.914  84.833  23.100  1.00  0.00           N  
ATOM   2167  NH2 ARG C1799      76.405  86.915  22.254  1.00  0.00           N  
ATOM   2168  N   GLY C1800      69.801  81.473  25.109  1.00  0.00           N  
ATOM   2169  CA  GLY C1800      69.341  80.415  25.988  1.00  0.00           C  
ATOM   2170  C   GLY C1800      68.321  80.879  27.011  1.00  0.00           C  
ATOM   2171  O   GLY C1800      67.576  81.835  26.774  1.00  0.00           O  
ATOM   2172  N   LEU C1801      68.289  80.191  28.151  1.00  0.00           N  
ATOM   2173  CA  LEU C1801      67.370  80.518  29.238  1.00  0.00           C  
ATOM   2174  C   LEU C1801      67.764  81.778  29.989  1.00  0.00           C  
ATOM   2175  O   LEU C1801      68.914  82.222  29.941  1.00  0.00           O  
ATOM   2176  CB  LEU C1801      67.323  79.385  30.260  1.00  0.00           C  
ATOM   2177  CG  LEU C1801      66.811  78.005  29.853  1.00  0.00           C  
ATOM   2178  CD1 LEU C1801      66.786  77.095  31.098  1.00  0.00           C  
ATOM   2179  CD2 LEU C1801      65.405  78.135  29.232  1.00  0.00           C  
ATOM   2180  N   VAL C1802      66.785  82.352  30.676  1.00  0.00           N  
ATOM   2181  CA  VAL C1802      67.002  83.520  31.524  1.00  0.00           C  
ATOM   2182  C   VAL C1802      66.039  83.302  32.681  1.00  0.00           C  
ATOM   2183  O   VAL C1802      64.883  83.714  32.616  1.00  0.00           O  
ATOM   2184  CB  VAL C1802      66.669  84.833  30.813  1.00  0.00           C  
ATOM   2185  CG1 VAL C1802      66.872  86.004  31.779  1.00  0.00           C  
ATOM   2186  CG2 VAL C1802      67.567  84.991  29.594  1.00  0.00           C  
ATOM   2187  N   LEU C1803      66.519  82.629  33.725  1.00  0.00           N  
ATOM   2188  CA  LEU C1803      65.691  82.304  34.885  1.00  0.00           C  
ATOM   2189  C   LEU C1803      65.425  83.434  35.879  1.00  0.00           C  
ATOM   2190  O   LEU C1803      66.326  84.193  36.220  1.00  0.00           O  
ATOM   2191  CB  LEU C1803      66.307  81.115  35.634  1.00  0.00           C  
ATOM   2192  CG  LEU C1803      66.413  79.822  34.820  1.00  0.00           C  
ATOM   2193  CD1 LEU C1803      66.908  78.693  35.715  1.00  0.00           C  
ATOM   2194  CD2 LEU C1803      65.052  79.475  34.230  1.00  0.00           C  
ATOM   2195  N   PRO C1804      64.169  83.574  36.337  1.00  0.00           N  
ATOM   2196  CA  PRO C1804      63.855  84.634  37.307  1.00  0.00           C  
ATOM   2197  C   PRO C1804      64.537  84.307  38.640  1.00  0.00           C  
ATOM   2198  O   PRO C1804      64.437  83.186  39.138  1.00  0.00           O  
ATOM   2199  CB  PRO C1804      62.321  84.603  37.386  1.00  0.00           C  
ATOM   2200  CG  PRO C1804      61.974  83.199  36.996  1.00  0.00           C  
ATOM   2201  CD  PRO C1804      62.941  82.904  35.871  1.00  0.00           C  
ATOM   2202  N   PRO C1805      65.244  85.286  39.225  1.00  0.00           N  
ATOM   2203  CA  PRO C1805      65.982  85.189  40.489  1.00  0.00           C  
ATOM   2204  C   PRO C1805      65.329  84.421  41.632  1.00  0.00           C  
ATOM   2205  O   PRO C1805      65.974  83.621  42.305  1.00  0.00           O  
ATOM   2206  CB  PRO C1805      66.224  86.644  40.850  1.00  0.00           C  
ATOM   2207  CG  PRO C1805      66.409  87.278  39.504  1.00  0.00           C  
ATOM   2208  CD  PRO C1805      65.273  86.669  38.718  1.00  0.00           C  
ATOM   2209  N   ARG C1806      64.046  84.661  41.848  1.00  0.00           N  
ATOM   2210  CA  ARG C1806      63.333  84.008  42.930  1.00  0.00           C  
ATOM   2211  C   ARG C1806      62.926  82.552  42.693  1.00  0.00           C  
ATOM   2212  O   ARG C1806      62.387  81.902  43.595  1.00  0.00           O  
ATOM   2213  CB  ARG C1806      62.130  84.865  43.287  1.00  0.00           C  
ATOM   2214  CG  ARG C1806      62.566  86.260  43.676  1.00  0.00           C  
ATOM   2215  CD  ARG C1806      61.454  87.263  43.636  1.00  0.00           C  
ATOM   2216  NE  ARG C1806      61.979  88.619  43.782  1.00  0.00           N  
ATOM   2217  CZ  ARG C1806      61.224  89.704  43.917  1.00  0.00           C  
ATOM   2218  NH1 ARG C1806      61.789  90.897  44.043  1.00  0.00           N  
ATOM   2219  NH2 ARG C1806      59.903  89.599  43.930  1.00  0.00           N  
ATOM   2220  N   LEU C1807      63.182  82.030  41.497  1.00  0.00           N  
ATOM   2221  CA  LEU C1807      62.850  80.635  41.221  1.00  0.00           C  
ATOM   2222  C   LEU C1807      64.048  79.891  40.664  1.00  0.00           C  
ATOM   2223  O   LEU C1807      64.035  78.672  40.567  1.00  0.00           O  
ATOM   2224  CB  LEU C1807      61.666  80.525  40.253  1.00  0.00           C  
ATOM   2225  CG  LEU C1807      60.315  80.959  40.831  1.00  0.00           C  
ATOM   2226  CD1 LEU C1807      59.220  80.833  39.763  1.00  0.00           C  
ATOM   2227  CD2 LEU C1807      59.989  80.115  42.066  1.00  0.00           C  
ATOM   2228  N   ALA C1808      65.089  80.634  40.313  1.00  0.00           N  
ATOM   2229  CA  ALA C1808      66.301  80.047  39.757  1.00  0.00           C  
ATOM   2230  C   ALA C1808      67.029  79.141  40.755  1.00  0.00           C  
ATOM   2231  O   ALA C1808      67.312  79.552  41.873  1.00  0.00           O  
ATOM   2232  CB  ALA C1808      67.227  81.158  39.297  1.00  0.00           C  
ATOM   2233  N   PRO C1809      67.327  77.887  40.368  1.00  0.00           N  
ATOM   2234  CA  PRO C1809      68.033  76.997  41.296  1.00  0.00           C  
ATOM   2235  C   PRO C1809      69.415  77.544  41.668  1.00  0.00           C  
ATOM   2236  O   PRO C1809      69.895  77.341  42.780  1.00  0.00           O  
ATOM   2237  CB  PRO C1809      68.077  75.661  40.542  1.00  0.00           C  
ATOM   2238  CG  PRO C1809      67.876  76.038  39.113  1.00  0.00           C  
ATOM   2239  CD  PRO C1809      66.874  77.148  39.180  1.00  0.00           C  
ATOM   2240  N   ILE C1810      70.046  78.242  40.733  1.00  0.00           N  
ATOM   2241  CA  ILE C1810      71.344  78.870  40.988  1.00  0.00           C  
ATOM   2242  C   ILE C1810      71.232  80.342  40.623  1.00  0.00           C  
ATOM   2243  O   ILE C1810      71.060  80.678  39.448  1.00  0.00           O  
ATOM   2244  CB  ILE C1810      72.478  78.300  40.127  1.00  0.00           C  
ATOM   2245  CG1 ILE C1810      72.563  76.785  40.285  1.00  0.00           C  
ATOM   2246  CG2 ILE C1810      73.785  78.946  40.548  1.00  0.00           C  
ATOM   2247  CD1 ILE C1810      73.610  76.150  39.416  1.00  0.00           C  
ATOM   2248  N   GLN C1811      71.333  81.212  41.623  1.00  0.00           N  
ATOM   2249  CA  GLN C1811      71.224  82.655  41.405  1.00  0.00           C  
ATOM   2250  C   GLN C1811      72.548  83.275  41.008  1.00  0.00           C  
ATOM   2251  O   GLN C1811      72.615  84.154  40.150  1.00  0.00           O  
ATOM   2252  CB  GLN C1811      70.721  83.337  42.669  1.00  0.00           C  
ATOM   2253  CG  GLN C1811      69.353  82.876  43.127  1.00  0.00           C  
ATOM   2254  CD  GLN C1811      68.960  83.492  44.451  1.00  0.00           C  
ATOM   2255  OE1 GLN C1811      69.601  83.254  45.479  1.00  0.00           O  
ATOM   2256  NE2 GLN C1811      67.908  84.298  44.435  1.00  0.00           N  
ATOM   2257  N   VAL C1812      73.606  82.818  41.651  1.00  0.00           N  
ATOM   2258  CA  VAL C1812      74.929  83.331  41.377  1.00  0.00           C  
ATOM   2259  C   VAL C1812      75.864  82.147  41.207  1.00  0.00           C  
ATOM   2260  O   VAL C1812      75.882  81.238  42.038  1.00  0.00           O  
ATOM   2261  CB  VAL C1812      75.443  84.191  42.549  1.00  0.00           C  
ATOM   2262  CG1 VAL C1812      76.791  84.782  42.204  1.00  0.00           C  
ATOM   2263  CG2 VAL C1812      74.446  85.287  42.871  1.00  0.00           C  
ATOM   2264  N   VAL C1813      76.628  82.147  40.124  1.00  0.00           N  
ATOM   2265  CA  VAL C1813      77.576  81.072  39.892  1.00  0.00           C  
ATOM   2266  C   VAL C1813      78.971  81.695  39.910  1.00  0.00           C  
ATOM   2267  O   VAL C1813      79.236  82.674  39.196  1.00  0.00           O  
ATOM   2268  CB  VAL C1813      77.311  80.362  38.535  1.00  0.00           C  
ATOM   2269  CG1 VAL C1813      77.481  81.333  37.379  1.00  0.00           C  
ATOM   2270  CG2 VAL C1813      78.256  79.184  38.371  1.00  0.00           C  
ATOM   2271  N   ILE C1814      79.852  81.155  40.750  1.00  0.00           N  
ATOM   2272  CA  ILE C1814      81.217  81.664  40.841  1.00  0.00           C  
ATOM   2273  C   ILE C1814      82.130  80.828  39.959  1.00  0.00           C  
ATOM   2274  O   ILE C1814      82.183  79.604  40.089  1.00  0.00           O  
ATOM   2275  CB  ILE C1814      81.764  81.605  42.288  1.00  0.00           C  
ATOM   2276  CG1 ILE C1814      80.873  82.428  43.222  1.00  0.00           C  
ATOM   2277  CG2 ILE C1814      83.189  82.152  42.329  1.00  0.00           C  
ATOM   2278  CD1 ILE C1814      81.379  82.505  44.637  1.00  0.00           C  
ATOM   2279  N   VAL C1815      82.839  81.480  39.048  1.00  0.00           N  
ATOM   2280  CA  VAL C1815      83.751  80.754  38.177  1.00  0.00           C  
ATOM   2281  C   VAL C1815      85.187  81.165  38.448  1.00  0.00           C  
ATOM   2282  O   VAL C1815      85.633  82.238  38.040  1.00  0.00           O  
ATOM   2283  CB  VAL C1815      83.437  80.992  36.694  1.00  0.00           C  
ATOM   2284  CG1 VAL C1815      84.425  80.222  35.836  1.00  0.00           C  
ATOM   2285  CG2 VAL C1815      82.008  80.559  36.396  1.00  0.00           C  
ATOM   2286  N   PRO C1816      85.931  80.310  39.160  1.00  0.00           N  
ATOM   2287  CA  PRO C1816      87.332  80.559  39.500  1.00  0.00           C  
ATOM   2288  C   PRO C1816      88.199  80.347  38.266  1.00  0.00           C  
ATOM   2289  O   PRO C1816      88.038  79.355  37.550  1.00  0.00           O  
ATOM   2290  CB  PRO C1816      87.603  79.519  40.566  1.00  0.00           C  
ATOM   2291  CG  PRO C1816      86.823  78.357  40.046  1.00  0.00           C  
ATOM   2292  CD  PRO C1816      85.499  78.998  39.669  1.00  0.00           C  
ATOM   2293  N   ILE C1817      89.099  81.289  38.017  1.00  0.00           N  
ATOM   2294  CA  ILE C1817      90.011  81.219  36.881  1.00  0.00           C  
ATOM   2295  C   ILE C1817      91.422  81.295  37.451  1.00  0.00           C  
ATOM   2296  O   ILE C1817      91.711  82.161  38.272  1.00  0.00           O  
ATOM   2297  CB  ILE C1817      89.789  82.400  35.929  1.00  0.00           C  
ATOM   2298  CG1 ILE C1817      88.330  82.423  35.482  1.00  0.00           C  
ATOM   2299  CG2 ILE C1817      90.746  82.303  34.741  1.00  0.00           C  
ATOM   2300  CD1 ILE C1817      87.938  83.698  34.770  1.00  0.00           C  
ATOM   2301  N   TYR C1818      92.309  80.408  37.021  1.00  0.00           N  
ATOM   2302  CA  TYR C1818      93.659  80.419  37.573  1.00  0.00           C  
ATOM   2303  C   TYR C1818      94.650  79.580  36.783  1.00  0.00           C  
ATOM   2304  O   TYR C1818      94.296  78.914  35.811  1.00  0.00           O  
ATOM   2305  CB  TYR C1818      93.615  79.891  39.013  1.00  0.00           C  
ATOM   2306  CG  TYR C1818      93.005  78.507  39.093  1.00  0.00           C  
ATOM   2307  CD1 TYR C1818      93.630  77.411  38.491  1.00  0.00           C  
ATOM   2308  CD2 TYR C1818      91.763  78.308  39.688  1.00  0.00           C  
ATOM   2309  CE1 TYR C1818      93.030  76.154  38.469  1.00  0.00           C  
ATOM   2310  CE2 TYR C1818      91.149  77.053  39.674  1.00  0.00           C  
ATOM   2311  CZ  TYR C1818      91.786  75.978  39.059  1.00  0.00           C  
ATOM   2312  OH  TYR C1818      91.167  74.741  39.012  1.00  0.00           O  
ATOM   2313  N   LYS C1819      95.901  79.625  37.231  1.00  0.00           N  
ATOM   2314  CA  LYS C1819      96.980  78.849  36.644  1.00  0.00           C  
ATOM   2315  C   LYS C1819      97.455  77.920  37.756  1.00  0.00           C  
ATOM   2316  O   LYS C1819      96.884  77.912  38.846  1.00  0.00           O  
ATOM   2317  CB  LYS C1819      98.108  79.762  36.177  1.00  0.00           C  
ATOM   2318  CG  LYS C1819      97.785  80.495  34.889  1.00  0.00           C  
ATOM   2319  CD  LYS C1819      98.852  81.512  34.525  1.00  0.00           C  
ATOM   2320  CE  LYS C1819      98.506  82.213  33.217  1.00  0.00           C  
ATOM   2321  NZ  LYS C1819      99.462  83.311  32.887  1.00  0.00           N  
ATOM   2322  N   ASP C1820      98.494  77.139  37.495  1.00  0.00           N  
ATOM   2323  CA  ASP C1820      98.983  76.201  38.494  1.00  0.00           C  
ATOM   2324  C   ASP C1820      99.406  76.824  39.819  1.00  0.00           C  
ATOM   2325  O   ASP C1820      99.087  76.292  40.883  1.00  0.00           O  
ATOM   2326  CB  ASP C1820     100.135  75.380  37.919  1.00  0.00           C  
ATOM   2327  CG  ASP C1820      99.686  74.441  36.818  1.00  0.00           C  
ATOM   2328  OD1 ASP C1820      99.269  74.929  35.743  1.00  0.00           O  
ATOM   2329  OD2 ASP C1820      99.742  73.211  37.034  1.00  0.00           O  
ATOM   2330  N   GLU C1821     100.116  77.948  39.768  1.00  0.00           N  
ATOM   2331  CA  GLU C1821     100.567  78.588  41.003  1.00  0.00           C  
ATOM   2332  C   GLU C1821      99.538  79.568  41.560  1.00  0.00           C  
ATOM   2333  O   GLU C1821      99.680  80.068  42.676  1.00  0.00           O  
ATOM   2334  CB  GLU C1821     101.919  79.281  40.777  1.00  0.00           C  
ATOM   2335  CG  GLU C1821     101.906  80.548  39.930  1.00  0.00           C  
ATOM   2336  CD  GLU C1821     101.629  81.803  40.751  1.00  0.00           C  
ATOM   2337  OE1 GLU C1821     102.005  81.835  41.945  1.00  0.00           O  
ATOM   2338  OE2 GLU C1821     101.055  82.765  40.199  1.00  0.00           O  
ATOM   2339  N   SER C1827      98.493  79.829  40.778  1.00  0.00           N  
ATOM   2340  CA  SER C1827      97.426  80.729  41.198  1.00  0.00           C  
ATOM   2341  C   SER C1827      96.298  79.926  41.835  1.00  0.00           C  
ATOM   2342  O   SER C1827      95.534  80.452  42.631  1.00  0.00           O  
ATOM   2343  CB  SER C1827      96.854  81.498  40.002  1.00  0.00           C  
ATOM   2344  OG  SER C1827      97.856  82.176  39.274  1.00  0.00           O  
ATOM   2345  N   ARG C1828      96.203  78.647  41.487  1.00  0.00           N  
ATOM   2346  CA  ARG C1828      95.134  77.798  41.996  1.00  0.00           C  
ATOM   2347  C   ARG C1828      94.730  77.957  43.468  1.00  0.00           C  
ATOM   2348  O   ARG C1828      93.605  78.382  43.747  1.00  0.00           O  
ATOM   2349  CB  ARG C1828      95.433  76.325  41.704  1.00  0.00           C  
ATOM   2350  CG  ARG C1828      94.256  75.420  42.037  1.00  0.00           C  
ATOM   2351  CD  ARG C1828      94.446  73.993  41.564  1.00  0.00           C  
ATOM   2352  NE  ARG C1828      93.241  73.194  41.782  1.00  0.00           N  
ATOM   2353  CZ  ARG C1828      92.896  72.148  41.037  1.00  0.00           C  
ATOM   2354  NH1 ARG C1828      93.669  71.773  40.024  1.00  0.00           N  
ATOM   2355  NH2 ARG C1828      91.772  71.487  41.292  1.00  0.00           N  
ATOM   2356  N   GLU C1829      95.613  77.624  44.409  1.00  0.00           N  
ATOM   2357  CA  GLU C1829      95.245  77.742  45.819  1.00  0.00           C  
ATOM   2358  C   GLU C1829      94.613  79.096  46.126  1.00  0.00           C  
ATOM   2359  O   GLU C1829      93.481  79.155  46.596  1.00  0.00           O  
ATOM   2360  CB  GLU C1829      96.448  77.500  46.742  1.00  0.00           C  
ATOM   2361  CG  GLU C1829      96.467  76.112  47.376  1.00  0.00           C  
ATOM   2362  CD  GLU C1829      97.401  76.020  48.569  1.00  0.00           C  
ATOM   2363  OE1 GLU C1829      97.487  74.928  49.169  1.00  0.00           O  
ATOM   2364  OE2 GLU C1829      98.043  77.037  48.910  1.00  0.00           O  
ATOM   2365  N   ARG C1830      95.328  80.179  45.839  1.00  0.00           N  
ATOM   2366  CA  ARG C1830      94.809  81.521  46.100  1.00  0.00           C  
ATOM   2367  C   ARG C1830      93.372  81.708  45.620  1.00  0.00           C  
ATOM   2368  O   ARG C1830      92.478  82.020  46.407  1.00  0.00           O  
ATOM   2369  CB  ARG C1830      95.691  82.585  45.439  1.00  0.00           C  
ATOM   2370  CG  ARG C1830      96.845  83.086  46.288  1.00  0.00           C  
ATOM   2371  CD  ARG C1830      97.485  84.329  45.658  1.00  0.00           C  
ATOM   2372  NE  ARG C1830      98.300  84.016  44.488  1.00  0.00           N  
ATOM   2373  CZ  ARG C1830      99.410  83.288  44.531  1.00  0.00           C  
ATOM   2374  NH1 ARG C1830      99.837  82.798  45.688  1.00  0.00           N  
ATOM   2375  NH2 ARG C1830     100.093  83.052  43.420  1.00  0.00           N  
ATOM   2376  N   VAL C1831      93.161  81.520  44.324  1.00  0.00           N  
ATOM   2377  CA  VAL C1831      91.842  81.677  43.738  1.00  0.00           C  
ATOM   2378  C   VAL C1831      90.774  80.808  44.403  1.00  0.00           C  
ATOM   2379  O   VAL C1831      89.773  81.325  44.892  1.00  0.00           O  
ATOM   2380  CB  VAL C1831      91.879  81.386  42.223  1.00  0.00           C  
ATOM   2381  CG1 VAL C1831      90.470  81.354  41.665  1.00  0.00           C  
ATOM   2382  CG2 VAL C1831      92.707  82.455  41.513  1.00  0.00           C  
ATOM   2383  N   LEU C1832      90.981  79.498  44.433  1.00  0.00           N  
ATOM   2384  CA  LEU C1832      90.003  78.602  45.036  1.00  0.00           C  
ATOM   2385  C   LEU C1832      89.613  78.996  46.449  1.00  0.00           C  
ATOM   2386  O   LEU C1832      88.444  78.915  46.821  1.00  0.00           O  
ATOM   2387  CB  LEU C1832      90.527  77.171  45.021  1.00  0.00           C  
ATOM   2388  CG  LEU C1832      90.616  76.617  43.598  1.00  0.00           C  
ATOM   2389  CD1 LEU C1832      91.025  75.152  43.626  1.00  0.00           C  
ATOM   2390  CD2 LEU C1832      89.263  76.780  42.911  1.00  0.00           C  
ATOM   2391  N   GLU C1833      90.598  79.425  47.230  1.00  0.00           N  
ATOM   2392  CA  GLU C1833      90.371  79.849  48.606  1.00  0.00           C  
ATOM   2393  C   GLU C1833      89.425  81.046  48.587  1.00  0.00           C  
ATOM   2394  O   GLU C1833      88.432  81.086  49.314  1.00  0.00           O  
ATOM   2395  CB  GLU C1833      91.701  80.250  49.243  1.00  0.00           C  
ATOM   2396  CG  GLU C1833      91.657  80.485  50.739  1.00  0.00           C  
ATOM   2397  CD  GLU C1833      92.983  80.998  51.268  1.00  0.00           C  
ATOM   2398  OE1 GLU C1833      93.162  82.232  51.337  1.00  0.00           O  
ATOM   2399  OE2 GLU C1833      93.855  80.164  51.594  1.00  0.00           O  
ATOM   2400  N   ALA C1834      89.750  82.017  47.737  1.00  0.00           N  
ATOM   2401  CA  ALA C1834      88.956  83.229  47.587  1.00  0.00           C  
ATOM   2402  C   ALA C1834      87.577  82.879  47.059  1.00  0.00           C  
ATOM   2403  O   ALA C1834      86.565  83.408  47.517  1.00  0.00           O  
ATOM   2404  CB  ALA C1834      89.652  84.187  46.636  1.00  0.00           C  
ATOM   2405  N   ALA C1835      87.547  81.987  46.079  1.00  0.00           N  
ATOM   2406  CA  ALA C1835      86.300  81.547  45.489  1.00  0.00           C  
ATOM   2407  C   ALA C1835      85.391  80.968  46.573  1.00  0.00           C  
ATOM   2408  O   ALA C1835      84.220  81.342  46.683  1.00  0.00           O  
ATOM   2409  CB  ALA C1835      86.583  80.505  44.423  1.00  0.00           C  
ATOM   2410  N   GLN C1836      85.936  80.055  47.373  1.00  0.00           N  
ATOM   2411  CA  GLN C1836      85.175  79.429  48.447  1.00  0.00           C  
ATOM   2412  C   GLN C1836      84.756  80.458  49.489  1.00  0.00           C  
ATOM   2413  O   GLN C1836      83.656  80.383  50.045  1.00  0.00           O  
ATOM   2414  CB  GLN C1836      85.998  78.318  49.099  1.00  0.00           C  
ATOM   2415  CG  GLN C1836      86.109  77.068  48.240  1.00  0.00           C  
ATOM   2416  CD  GLN C1836      87.377  76.266  48.503  1.00  0.00           C  
ATOM   2417  OE1 GLN C1836      87.600  75.227  47.887  1.00  0.00           O  
ATOM   2418  NE2 GLN C1836      88.214  76.752  49.412  1.00  0.00           N  
ATOM   2419  N   GLY C1837      85.635  81.419  49.751  1.00  0.00           N  
ATOM   2420  CA  GLY C1837      85.314  82.452  50.714  1.00  0.00           C  
ATOM   2421  C   GLY C1837      84.049  83.176  50.301  1.00  0.00           C  
ATOM   2422  O   GLY C1837      83.134  83.361  51.105  1.00  0.00           O  
ATOM   2423  N   LEU C1838      84.001  83.574  49.033  1.00  0.00           N  
ATOM   2424  CA  LEU C1838      82.859  84.284  48.468  1.00  0.00           C  
ATOM   2425  C   LEU C1838      81.594  83.421  48.479  1.00  0.00           C  
ATOM   2426  O   LEU C1838      80.496  83.924  48.720  1.00  0.00           O  
ATOM   2427  CB  LEU C1838      83.189  84.720  47.039  1.00  0.00           C  
ATOM   2428  CG  LEU C1838      82.172  85.551  46.258  1.00  0.00           C  
ATOM   2429  CD1 LEU C1838      81.952  86.879  46.955  1.00  0.00           C  
ATOM   2430  CD2 LEU C1838      82.671  85.775  44.838  1.00  0.00           C  
ATOM   2431  N   ARG C1839      81.749  82.124  48.224  1.00  0.00           N  
ATOM   2432  CA  ARG C1839      80.613  81.214  48.212  1.00  0.00           C  
ATOM   2433  C   ARG C1839      79.914  81.223  49.569  1.00  0.00           C  
ATOM   2434  O   ARG C1839      78.687  81.336  49.656  1.00  0.00           O  
ATOM   2435  CB  ARG C1839      81.079  79.788  47.884  1.00  0.00           C  
ATOM   2436  CG  ARG C1839      79.945  78.770  47.740  1.00  0.00           C  
ATOM   2437  CD  ARG C1839      80.150  77.522  48.607  1.00  0.00           C  
ATOM   2438  NE  ARG C1839      81.287  76.701  48.185  1.00  0.00           N  
ATOM   2439  CZ  ARG C1839      82.418  76.553  48.875  1.00  0.00           C  
ATOM   2440  NH1 ARG C1839      82.588  77.170  50.041  1.00  0.00           N  
ATOM   2441  NH2 ARG C1839      83.388  75.783  48.398  1.00  0.00           N  
ATOM   2442  N   GLN C1840      80.714  81.107  50.625  1.00  0.00           N  
ATOM   2443  CA  GLN C1840      80.209  81.077  51.991  1.00  0.00           C  
ATOM   2444  C   GLN C1840      79.591  82.398  52.403  1.00  0.00           C  
ATOM   2445  O   GLN C1840      78.635  82.424  53.177  1.00  0.00           O  
ATOM   2446  CB  GLN C1840      81.336  80.703  52.950  1.00  0.00           C  
ATOM   2447  CG  GLN C1840      81.897  79.314  52.698  1.00  0.00           C  
ATOM   2448  CD  GLN C1840      80.911  78.216  53.042  1.00  0.00           C  
ATOM   2449  OE1 GLN C1840      81.021  77.088  52.555  1.00  0.00           O  
ATOM   2450  NE2 GLN C1840      79.945  78.536  53.896  1.00  0.00           N  
ATOM   2451  N   ALA C1841      80.140  83.491  51.880  1.00  0.00           N  
ATOM   2452  CA  ALA C1841      79.641  84.827  52.179  1.00  0.00           C  
ATOM   2453  C   ALA C1841      78.242  84.985  51.606  1.00  0.00           C  
ATOM   2454  O   ALA C1841      77.331  85.493  52.264  1.00  0.00           O  
ATOM   2455  CB  ALA C1841      80.564  85.874  51.576  1.00  0.00           C  
ATOM   2456  N   LEU C1842      78.088  84.542  50.364  1.00  0.00           N  
ATOM   2457  CA  LEU C1842      76.815  84.631  49.673  1.00  0.00           C  
ATOM   2458  C   LEU C1842      75.788  83.717  50.312  1.00  0.00           C  
ATOM   2459  O   LEU C1842      74.621  84.096  50.448  1.00  0.00           O  
ATOM   2460  CB  LEU C1842      76.994  84.291  48.190  1.00  0.00           C  
ATOM   2461  CG  LEU C1842      78.012  85.207  47.509  1.00  0.00           C  
ATOM   2462  CD1 LEU C1842      78.143  84.868  46.027  1.00  0.00           C  
ATOM   2463  CD2 LEU C1842      77.569  86.652  47.706  1.00  0.00           C  
ATOM   2464  N   LEU C1843      76.214  82.518  50.701  1.00  0.00           N  
ATOM   2465  CA  LEU C1843      75.299  81.580  51.339  1.00  0.00           C  
ATOM   2466  C   LEU C1843      74.814  82.245  52.609  1.00  0.00           C  
ATOM   2467  O   LEU C1843      73.640  82.150  52.966  1.00  0.00           O  
ATOM   2468  CB  LEU C1843      75.998  80.262  51.669  1.00  0.00           C  
ATOM   2469  CG  LEU C1843      76.346  79.354  50.483  1.00  0.00           C  
ATOM   2470  CD1 LEU C1843      77.118  78.132  50.964  1.00  0.00           C  
ATOM   2471  CD2 LEU C1843      75.072  78.921  49.774  1.00  0.00           C  
ATOM   2472  N   ALA C1844      75.733  82.941  53.268  1.00  0.00           N  
ATOM   2473  CA  ALA C1844      75.438  83.655  54.498  1.00  0.00           C  
ATOM   2474  C   ALA C1844      74.398  84.738  54.241  1.00  0.00           C  
ATOM   2475  O   ALA C1844      73.704  85.168  55.157  1.00  0.00           O  
ATOM   2476  CB  ALA C1844      76.709  84.272  55.052  1.00  0.00           C  
ATOM   2477  N   GLN C1845      74.305  85.192  52.994  1.00  0.00           N  
ATOM   2478  CA  GLN C1845      73.328  86.214  52.620  1.00  0.00           C  
ATOM   2479  C   GLN C1845      71.995  85.562  52.269  1.00  0.00           C  
ATOM   2480  O   GLN C1845      71.013  86.249  51.994  1.00  0.00           O  
ATOM   2481  CB  GLN C1845      73.826  87.027  51.421  1.00  0.00           C  
ATOM   2482  CG  GLN C1845      74.968  87.962  51.745  1.00  0.00           C  
ATOM   2483  CD  GLN C1845      74.637  88.871  52.905  1.00  0.00           C  
ATOM   2484  OE1 GLN C1845      73.657  89.608  52.866  1.00  0.00           O  
ATOM   2485  NE2 GLN C1845      75.454  88.824  53.949  1.00  0.00           N  
ATOM   2486  N   GLY C1847      71.971  84.233  52.281  1.00  0.00           N  
ATOM   2487  CA  GLY C1847      70.758  83.514  51.957  1.00  0.00           C  
ATOM   2488  C   GLY C1847      70.600  83.334  50.461  1.00  0.00           C  
ATOM   2489  O   GLY C1847      69.533  82.955  49.982  1.00  0.00           O  
ATOM   2490  N   LEU C1848      71.666  83.608  49.718  1.00  0.00           N  
ATOM   2491  CA  LEU C1848      71.634  83.467  48.268  1.00  0.00           C  
ATOM   2492  C   LEU C1848      71.957  82.041  47.833  1.00  0.00           C  
ATOM   2493  O   LEU C1848      72.688  81.324  48.510  1.00  0.00           O  
ATOM   2494  CB  LEU C1848      72.633  84.429  47.620  1.00  0.00           C  
ATOM   2495  CG  LEU C1848      72.436  85.927  47.870  1.00  0.00           C  
ATOM   2496  CD1 LEU C1848      73.457  86.732  47.088  1.00  0.00           C  
ATOM   2497  CD2 LEU C1848      71.053  86.330  47.453  1.00  0.00           C  
ATOM   2498  N   ARG C1849      71.398  81.629  46.703  1.00  0.00           N  
ATOM   2499  CA  ARG C1849      71.667  80.299  46.173  1.00  0.00           C  
ATOM   2500  C   ARG C1849      72.841  80.438  45.199  1.00  0.00           C  
ATOM   2501  O   ARG C1849      72.655  80.764  44.032  1.00  0.00           O  
ATOM   2502  CB  ARG C1849      70.435  79.749  45.450  1.00  0.00           C  
ATOM   2503  CG  ARG C1849      69.256  79.454  46.364  1.00  0.00           C  
ATOM   2504  CD  ARG C1849      68.105  78.793  45.605  1.00  0.00           C  
ATOM   2505  NE  ARG C1849      67.534  79.676  44.594  1.00  0.00           N  
ATOM   2506  CZ  ARG C1849      66.659  80.647  44.838  1.00  0.00           C  
ATOM   2507  NH1 ARG C1849      66.228  80.873  46.070  1.00  0.00           N  
ATOM   2508  NH2 ARG C1849      66.223  81.403  43.842  1.00  0.00           N  
ATOM   2509  N   VAL C1850      74.046  80.191  45.704  1.00  0.00           N  
ATOM   2510  CA  VAL C1850      75.278  80.303  44.933  1.00  0.00           C  
ATOM   2511  C   VAL C1850      75.905  78.942  44.594  1.00  0.00           C  
ATOM   2512  O   VAL C1850      75.802  77.994  45.364  1.00  0.00           O  
ATOM   2513  CB  VAL C1850      76.296  81.146  45.722  1.00  0.00           C  
ATOM   2514  CG1 VAL C1850      76.361  80.637  47.146  1.00  0.00           C  
ATOM   2515  CG2 VAL C1850      77.675  81.092  45.065  1.00  0.00           C  
ATOM   2516  N   HIS C1851      76.560  78.853  43.441  1.00  0.00           N  
ATOM   2517  CA  HIS C1851      77.200  77.615  43.011  1.00  0.00           C  
ATOM   2518  C   HIS C1851      78.608  77.906  42.544  1.00  0.00           C  
ATOM   2519  O   HIS C1851      78.815  78.800  41.719  1.00  0.00           O  
ATOM   2520  CB  HIS C1851      76.435  76.984  41.854  1.00  0.00           C  
ATOM   2521  CG  HIS C1851      77.133  75.810  41.239  1.00  0.00           C  
ATOM   2522  ND1 HIS C1851      77.366  74.637  41.927  1.00  0.00           N  
ATOM   2523  CD2 HIS C1851      77.647  75.626  39.999  1.00  0.00           C  
ATOM   2524  CE1 HIS C1851      77.991  73.781  41.136  1.00  0.00           C  
ATOM   2525  NE2 HIS C1851      78.174  74.357  39.960  1.00  0.00           N  
ATOM   2526  N   LEU C1852      79.567  77.151  43.078  1.00  0.00           N  
ATOM   2527  CA  LEU C1852      80.973  77.299  42.723  1.00  0.00           C  
ATOM   2528  C   LEU C1852      81.314  76.263  41.667  1.00  0.00           C  
ATOM   2529  O   LEU C1852      81.196  75.068  41.921  1.00  0.00           O  
ATOM   2530  CB  LEU C1852      81.856  77.083  43.954  1.00  0.00           C  
ATOM   2531  CG  LEU C1852      83.375  76.948  43.762  1.00  0.00           C  
ATOM   2532  CD1 LEU C1852      83.933  78.144  43.019  1.00  0.00           C  
ATOM   2533  CD2 LEU C1852      84.047  76.827  45.120  1.00  0.00           C  
ATOM   2534  N   ASP C1853      81.731  76.716  40.486  1.00  0.00           N  
ATOM   2535  CA  ASP C1853      82.079  75.799  39.410  1.00  0.00           C  
ATOM   2536  C   ASP C1853      83.578  75.484  39.411  1.00  0.00           C  
ATOM   2537  O   ASP C1853      84.348  76.054  38.634  1.00  0.00           O  
ATOM   2538  CB  ASP C1853      81.675  76.384  38.058  1.00  0.00           C  
ATOM   2539  CG  ASP C1853      81.619  75.336  36.961  1.00  0.00           C  
ATOM   2540  OD1 ASP C1853      82.241  74.262  37.113  1.00  0.00           O  
ATOM   2541  OD2 ASP C1853      80.958  75.590  35.935  1.00  0.00           O  
ATOM   2542  N   ASP C1854      83.965  74.565  40.295  1.00  0.00           N  
ATOM   2543  CA  ASP C1854      85.346  74.109  40.463  1.00  0.00           C  
ATOM   2544  C   ASP C1854      85.850  73.230  39.335  1.00  0.00           C  
ATOM   2545  O   ASP C1854      87.053  73.148  39.105  1.00  0.00           O  
ATOM   2546  CB  ASP C1854      85.486  73.289  41.741  1.00  0.00           C  
ATOM   2547  CG  ASP C1854      85.544  74.135  42.970  1.00  0.00           C  
ATOM   2548  OD1 ASP C1854      85.967  75.304  42.850  1.00  0.00           O  
ATOM   2549  OD2 ASP C1854      85.187  73.630  44.057  1.00  0.00           O  
ATOM   2550  N   ARG C1855      84.932  72.547  38.662  1.00  0.00           N  
ATOM   2551  CA  ARG C1855      85.280  71.638  37.581  1.00  0.00           C  
ATOM   2552  C   ARG C1855      86.567  72.023  36.867  1.00  0.00           C  
ATOM   2553  O   ARG C1855      86.643  73.058  36.214  1.00  0.00           O  
ATOM   2554  CB  ARG C1855      84.120  71.552  36.593  1.00  0.00           C  
ATOM   2555  CG  ARG C1855      82.844  71.025  37.224  1.00  0.00           C  
ATOM   2556  CD  ARG C1855      81.753  70.830  36.202  1.00  0.00           C  
ATOM   2557  NE  ARG C1855      81.306  72.085  35.610  1.00  0.00           N  
ATOM   2558  CZ  ARG C1855      80.427  72.163  34.613  1.00  0.00           C  
ATOM   2559  NH1 ARG C1855      79.903  71.060  34.096  1.00  0.00           N  
ATOM   2560  NH2 ARG C1855      80.063  73.344  34.136  1.00  0.00           N  
ATOM   2561  N   ASP C1857      87.585  71.182  37.006  1.00  0.00           N  
ATOM   2562  CA  ASP C1857      88.875  71.443  36.386  1.00  0.00           C  
ATOM   2563  C   ASP C1857      88.864  70.926  34.950  1.00  0.00           C  
ATOM   2564  O   ASP C1857      89.679  71.326  34.116  1.00  0.00           O  
ATOM   2565  CB  ASP C1857      89.975  70.763  37.203  1.00  0.00           C  
ATOM   2566  CG  ASP C1857      91.339  71.388  36.979  1.00  0.00           C  
ATOM   2567  OD1 ASP C1857      91.949  71.131  35.916  1.00  0.00           O  
ATOM   2568  OD2 ASP C1857      91.795  72.149  37.865  1.00  0.00           O  
ATOM   2569  N   GLN C1858      87.911  70.044  34.675  1.00  0.00           N  
ATOM   2570  CA  GLN C1858      87.741  69.446  33.360  1.00  0.00           C  
ATOM   2571  C   GLN C1858      87.182  70.424  32.328  1.00  0.00           C  
ATOM   2572  O   GLN C1858      86.947  70.044  31.183  1.00  0.00           O  
ATOM   2573  CB  GLN C1858      86.794  68.247  33.454  1.00  0.00           C  
ATOM   2574  CG  GLN C1858      85.551  68.503  34.313  1.00  0.00           C  
ATOM   2575  CD  GLN C1858      84.367  67.606  33.959  1.00  0.00           C  
ATOM   2576  OE1 GLN C1858      83.525  67.317  34.812  1.00  0.00           O  
ATOM   2577  NE2 GLN C1858      84.290  67.177  32.698  1.00  0.00           N  
ATOM   2578  N   HIS C1859      86.968  71.676  32.719  1.00  0.00           N  
ATOM   2579  CA  HIS C1859      86.410  72.651  31.795  1.00  0.00           C  
ATOM   2580  C   HIS C1859      87.081  74.008  31.834  1.00  0.00           C  
ATOM   2581  O   HIS C1859      87.590  74.431  32.868  1.00  0.00           O  
ATOM   2582  CB  HIS C1859      84.920  72.824  32.071  1.00  0.00           C  
ATOM   2583  CG  HIS C1859      84.098  71.632  31.704  1.00  0.00           C  
ATOM   2584  ND1 HIS C1859      83.978  71.185  30.406  1.00  0.00           N  
ATOM   2585  CD2 HIS C1859      83.371  70.781  32.465  1.00  0.00           C  
ATOM   2586  CE1 HIS C1859      83.212  70.108  30.383  1.00  0.00           C  
ATOM   2587  NE2 HIS C1859      82.831  69.841  31.620  1.00  0.00           N  
ATOM   2588  N   THR C1860      87.071  74.695  30.697  1.00  0.00           N  
ATOM   2589  CA  THR C1860      87.671  76.021  30.597  1.00  0.00           C  
ATOM   2590  C   THR C1860      86.653  77.055  31.061  1.00  0.00           C  
ATOM   2591  O   THR C1860      85.445  76.786  31.078  1.00  0.00           O  
ATOM   2592  CB  THR C1860      88.047  76.349  29.150  1.00  0.00           C  
ATOM   2593  OG1 THR C1860      86.856  76.501  28.373  1.00  0.00           O  
ATOM   2594  CG2 THR C1860      88.876  75.229  28.552  1.00  0.00           C  
ATOM   2595  N   PRO C1861      87.123  78.250  31.460  1.00  0.00           N  
ATOM   2596  CA  PRO C1861      86.196  79.294  31.914  1.00  0.00           C  
ATOM   2597  C   PRO C1861      85.134  79.536  30.842  1.00  0.00           C  
ATOM   2598  O   PRO C1861      83.938  79.610  31.129  1.00  0.00           O  
ATOM   2599  CB  PRO C1861      87.114  80.493  32.114  1.00  0.00           C  
ATOM   2600  CG  PRO C1861      88.390  79.847  32.586  1.00  0.00           C  
ATOM   2601  CD  PRO C1861      88.525  78.668  31.646  1.00  0.00           C  
ATOM   2602  N   GLY C1862      85.597  79.643  29.601  1.00  0.00           N  
ATOM   2603  CA  GLY C1862      84.701  79.863  28.484  1.00  0.00           C  
ATOM   2604  C   GLY C1862      83.594  78.827  28.436  1.00  0.00           C  
ATOM   2605  O   GLY C1862      82.420  79.172  28.314  1.00  0.00           O  
ATOM   2606  N   TYR C1863      83.957  77.554  28.537  1.00  0.00           N  
ATOM   2607  CA  TYR C1863      82.963  76.498  28.505  1.00  0.00           C  
ATOM   2608  C   TYR C1863      81.946  76.761  29.610  1.00  0.00           C  
ATOM   2609  O   TYR C1863      80.736  76.680  29.386  1.00  0.00           O  
ATOM   2610  CB  TYR C1863      83.621  75.128  28.723  1.00  0.00           C  
ATOM   2611  CG  TYR C1863      82.633  73.992  28.884  1.00  0.00           C  
ATOM   2612  CD1 TYR C1863      82.327  73.152  27.816  1.00  0.00           C  
ATOM   2613  CD2 TYR C1863      81.988  73.771  30.103  1.00  0.00           C  
ATOM   2614  CE1 TYR C1863      81.406  72.120  27.953  1.00  0.00           C  
ATOM   2615  CE2 TYR C1863      81.063  72.749  30.252  1.00  0.00           C  
ATOM   2616  CZ  TYR C1863      80.775  71.926  29.169  1.00  0.00           C  
ATOM   2617  OH  TYR C1863      79.840  70.926  29.292  1.00  0.00           O  
ATOM   2618  N   LYS C1864      82.448  77.085  30.798  1.00  0.00           N  
ATOM   2619  CA  LYS C1864      81.584  77.337  31.938  1.00  0.00           C  
ATOM   2620  C   LYS C1864      80.684  78.543  31.730  1.00  0.00           C  
ATOM   2621  O   LYS C1864      79.485  78.476  32.011  1.00  0.00           O  
ATOM   2622  CB  LYS C1864      82.417  77.532  33.200  1.00  0.00           C  
ATOM   2623  CG  LYS C1864      83.211  76.309  33.607  1.00  0.00           C  
ATOM   2624  CD  LYS C1864      84.075  76.626  34.811  1.00  0.00           C  
ATOM   2625  CE  LYS C1864      84.934  75.450  35.233  1.00  0.00           C  
ATOM   2626  NZ  LYS C1864      85.912  75.843  36.294  1.00  0.00           N  
ATOM   2627  N   PHE C1865      81.252  79.641  31.233  1.00  0.00           N  
ATOM   2628  CA  PHE C1865      80.470  80.846  31.016  1.00  0.00           C  
ATOM   2629  C   PHE C1865      79.355  80.596  30.023  1.00  0.00           C  
ATOM   2630  O   PHE C1865      78.273  81.159  30.137  1.00  0.00           O  
ATOM   2631  CB  PHE C1865      81.346  81.990  30.507  1.00  0.00           C  
ATOM   2632  CG  PHE C1865      82.418  82.411  31.464  1.00  0.00           C  
ATOM   2633  CD1 PHE C1865      82.231  82.299  32.842  1.00  0.00           C  
ATOM   2634  CD2 PHE C1865      83.610  82.956  30.989  1.00  0.00           C  
ATOM   2635  CE1 PHE C1865      83.218  82.717  33.731  1.00  0.00           C  
ATOM   2636  CE2 PHE C1865      84.602  83.378  31.867  1.00  0.00           C  
ATOM   2637  CZ  PHE C1865      84.407  83.261  33.240  1.00  0.00           C  
ATOM   2638  N   HIS C1866      79.612  79.745  29.046  1.00  0.00           N  
ATOM   2639  CA  HIS C1866      78.602  79.467  28.051  1.00  0.00           C  
ATOM   2640  C   HIS C1866      77.485  78.591  28.617  1.00  0.00           C  
ATOM   2641  O   HIS C1866      76.321  78.769  28.269  1.00  0.00           O  
ATOM   2642  CB  HIS C1866      79.253  78.823  26.825  1.00  0.00           C  
ATOM   2643  CG  HIS C1866      78.291  78.511  25.725  1.00  0.00           C  
ATOM   2644  ND1 HIS C1866      77.831  77.236  25.476  1.00  0.00           N  
ATOM   2645  CD2 HIS C1866      77.663  79.315  24.836  1.00  0.00           C  
ATOM   2646  CE1 HIS C1866      76.961  77.266  24.484  1.00  0.00           C  
ATOM   2647  NE2 HIS C1866      76.839  78.517  24.078  1.00  0.00           N  
ATOM   2648  N   GLU C1867      77.830  77.668  29.509  1.00  0.00           N  
ATOM   2649  CA  GLU C1867      76.826  76.782  30.096  1.00  0.00           C  
ATOM   2650  C   GLU C1867      75.852  77.513  31.010  1.00  0.00           C  
ATOM   2651  O   GLU C1867      74.637  77.388  30.865  1.00  0.00           O  
ATOM   2652  CB  GLU C1867      77.483  75.639  30.888  1.00  0.00           C  
ATOM   2653  CG  GLU C1867      76.470  74.792  31.678  1.00  0.00           C  
ATOM   2654  CD  GLU C1867      77.077  73.576  32.362  1.00  0.00           C  
ATOM   2655  OE1 GLU C1867      76.332  72.868  33.071  1.00  0.00           O  
ATOM   2656  OE2 GLU C1867      78.287  73.320  32.194  1.00  0.00           O  
ATOM   2657  N   TRP C1878      76.390  78.271  31.958  1.00  0.00           N  
ATOM   2658  CA  TRP C1878      75.556  78.997  32.894  1.00  0.00           C  
ATOM   2659  C   TRP C1878      74.725  80.039  32.179  1.00  0.00           C  
ATOM   2660  O   TRP C1878      73.607  80.344  32.602  1.00  0.00           O  
ATOM   2661  CB  TRP C1878      76.425  79.601  33.988  1.00  0.00           C  
ATOM   2662  CG  TRP C1878      77.154  78.512  34.697  1.00  0.00           C  
ATOM   2663  CD1 TRP C1878      78.504  78.391  34.857  1.00  0.00           C  
ATOM   2664  CD2 TRP C1878      76.576  77.326  35.243  1.00  0.00           C  
ATOM   2665  NE1 TRP C1878      78.801  77.194  35.460  1.00  0.00           N  
ATOM   2666  CE2 TRP C1878      77.636  76.520  35.708  1.00  0.00           C  
ATOM   2667  CE3 TRP C1878      75.263  76.861  35.379  1.00  0.00           C  
ATOM   2668  CZ2 TRP C1878      77.423  75.276  36.304  1.00  0.00           C  
ATOM   2669  CZ3 TRP C1878      75.049  75.622  35.970  1.00  0.00           C  
ATOM   2670  CH2 TRP C1878      76.125  74.845  36.423  1.00  0.00           C  
ATOM   2671  N   GLU C1879      75.255  80.570  31.081  1.00  0.00           N  
ATOM   2672  CA  GLU C1879      74.504  81.544  30.302  1.00  0.00           C  
ATOM   2673  C   GLU C1879      73.326  80.786  29.702  1.00  0.00           C  
ATOM   2674  O   GLU C1879      72.173  81.217  29.794  1.00  0.00           O  
ATOM   2675  CB  GLU C1879      75.363  82.125  29.182  1.00  0.00           C  
ATOM   2676  CG  GLU C1879      74.570  82.958  28.198  1.00  0.00           C  
ATOM   2677  CD  GLU C1879      75.428  83.515  27.091  1.00  0.00           C  
ATOM   2678  OE1 GLU C1879      75.961  84.637  27.250  1.00  0.00           O  
ATOM   2679  OE2 GLU C1879      75.582  82.820  26.064  1.00  0.00           O  
ATOM   2680  N   LEU C1880      73.636  79.642  29.098  1.00  0.00           N  
ATOM   2681  CA  LEU C1880      72.628  78.794  28.482  1.00  0.00           C  
ATOM   2682  C   LEU C1880      71.536  78.449  29.472  1.00  0.00           C  
ATOM   2683  O   LEU C1880      70.350  78.530  29.153  1.00  0.00           O  
ATOM   2684  CB  LEU C1880      73.258  77.500  27.972  1.00  0.00           C  
ATOM   2685  CG  LEU C1880      73.161  77.299  26.463  1.00  0.00           C  
ATOM   2686  CD1 LEU C1880      73.682  75.935  26.079  1.00  0.00           C  
ATOM   2687  CD2 LEU C1880      71.711  77.447  26.044  1.00  0.00           C  
ATOM   2688  N   LYS C1881      71.950  78.061  30.676  1.00  0.00           N  
ATOM   2689  CA  LYS C1881      71.020  77.693  31.736  1.00  0.00           C  
ATOM   2690  C   LYS C1881      70.395  78.922  32.390  1.00  0.00           C  
ATOM   2691  O   LYS C1881      69.574  78.813  33.307  1.00  0.00           O  
ATOM   2692  CB  LYS C1881      71.727  76.831  32.782  1.00  0.00           C  
ATOM   2693  CG  LYS C1881      71.954  75.390  32.338  1.00  0.00           C  
ATOM   2694  CD  LYS C1881      72.644  74.585  33.425  1.00  0.00           C  
ATOM   2695  CE  LYS C1881      72.745  73.110  33.068  1.00  0.00           C  
ATOM   2696  NZ  LYS C1881      73.701  72.846  31.967  1.00  0.00           N  
ATOM   2697  N   GLY C1882      70.804  80.091  31.911  1.00  0.00           N  
ATOM   2698  CA  GLY C1882      70.259  81.340  32.403  1.00  0.00           C  
ATOM   2699  C   GLY C1882      70.430  81.741  33.855  1.00  0.00           C  
ATOM   2700  O   GLY C1882      69.476  82.226  34.462  1.00  0.00           O  
ATOM   2701  N   VAL C1883      71.623  81.552  34.416  1.00  0.00           N  
ATOM   2702  CA  VAL C1883      71.888  81.946  35.796  1.00  0.00           C  
ATOM   2703  C   VAL C1883      71.921  83.467  35.800  1.00  0.00           C  
ATOM   2704  O   VAL C1883      72.636  84.076  35.015  1.00  0.00           O  
ATOM   2705  CB  VAL C1883      73.242  81.394  36.282  1.00  0.00           C  
ATOM   2706  CG1 VAL C1883      73.631  82.019  37.629  1.00  0.00           C  
ATOM   2707  CG2 VAL C1883      73.150  79.895  36.402  1.00  0.00           C  
ATOM   2708  N   PRO C1884      71.140  84.100  36.682  1.00  0.00           N  
ATOM   2709  CA  PRO C1884      71.096  85.562  36.753  1.00  0.00           C  
ATOM   2710  C   PRO C1884      72.457  86.245  36.744  1.00  0.00           C  
ATOM   2711  O   PRO C1884      72.700  87.162  35.951  1.00  0.00           O  
ATOM   2712  CB  PRO C1884      70.319  85.817  38.043  1.00  0.00           C  
ATOM   2713  CG  PRO C1884      69.361  84.671  38.066  1.00  0.00           C  
ATOM   2714  CD  PRO C1884      70.266  83.508  37.709  1.00  0.00           C  
ATOM   2715  N   PHE C1885      73.344  85.794  37.620  1.00  0.00           N  
ATOM   2716  CA  PHE C1885      74.654  86.405  37.703  1.00  0.00           C  
ATOM   2717  C   PHE C1885      75.819  85.433  37.683  1.00  0.00           C  
ATOM   2718  O   PHE C1885      75.744  84.303  38.167  1.00  0.00           O  
ATOM   2719  CB  PHE C1885      74.758  87.278  38.957  1.00  0.00           C  
ATOM   2720  CG  PHE C1885      73.915  88.520  38.914  1.00  0.00           C  
ATOM   2721  CD1 PHE C1885      72.622  88.522  39.440  1.00  0.00           C  
ATOM   2722  CD2 PHE C1885      74.412  89.692  38.353  1.00  0.00           C  
ATOM   2723  CE1 PHE C1885      71.835  89.676  39.407  1.00  0.00           C  
ATOM   2724  CE2 PHE C1885      73.628  90.858  38.315  1.00  0.00           C  
ATOM   2725  CZ  PHE C1885      72.338  90.847  38.844  1.00  0.00           C  
ATOM   2726  N   ARG C1886      76.916  85.919  37.132  1.00  0.00           N  
ATOM   2727  CA  ARG C1886      78.138  85.152  37.017  1.00  0.00           C  
ATOM   2728  C   ARG C1886      79.262  85.982  37.638  1.00  0.00           C  
ATOM   2729  O   ARG C1886      79.330  87.200  37.442  1.00  0.00           O  
ATOM   2730  CB  ARG C1886      78.417  84.897  35.543  1.00  0.00           C  
ATOM   2731  CG  ARG C1886      79.608  84.053  35.276  1.00  0.00           C  
ATOM   2732  CD  ARG C1886      79.729  83.796  33.787  1.00  0.00           C  
ATOM   2733  NE  ARG C1886      80.505  84.813  33.084  1.00  0.00           N  
ATOM   2734  CZ  ARG C1886      80.062  85.512  32.044  1.00  0.00           C  
ATOM   2735  NH1 ARG C1886      78.828  85.325  31.569  1.00  0.00           N  
ATOM   2736  NH2 ARG C1886      80.873  86.382  31.457  1.00  0.00           N  
ATOM   2737  N   VAL C1887      80.118  85.329  38.415  1.00  0.00           N  
ATOM   2738  CA  VAL C1887      81.245  86.006  39.042  1.00  0.00           C  
ATOM   2739  C   VAL C1887      82.521  85.373  38.516  1.00  0.00           C  
ATOM   2740  O   VAL C1887      82.760  84.188  38.718  1.00  0.00           O  
ATOM   2741  CB  VAL C1887      81.203  85.863  40.562  1.00  0.00           C  
ATOM   2742  CG1 VAL C1887      82.491  86.416  41.185  1.00  0.00           C  
ATOM   2743  CG2 VAL C1887      79.991  86.598  41.095  1.00  0.00           C  
ATOM   2744  N   GLU C1888      83.325  86.160  37.816  1.00  0.00           N  
ATOM   2745  CA  GLU C1888      84.572  85.665  37.251  1.00  0.00           C  
ATOM   2746  C   GLU C1888      85.658  86.059  38.229  1.00  0.00           C  
ATOM   2747  O   GLU C1888      85.972  87.241  38.371  1.00  0.00           O  
ATOM   2748  CB  GLU C1888      84.812  86.314  35.892  1.00  0.00           C  
ATOM   2749  CG  GLU C1888      83.553  86.360  35.042  1.00  0.00           C  
ATOM   2750  CD  GLU C1888      83.745  87.103  33.736  1.00  0.00           C  
ATOM   2751  OE1 GLU C1888      82.746  87.300  33.013  1.00  0.00           O  
ATOM   2752  OE2 GLU C1888      84.892  87.486  33.431  1.00  0.00           O  
ATOM   2753  N   LEU C1889      86.225  85.069  38.909  1.00  0.00           N  
ATOM   2754  CA  LEU C1889      87.259  85.323  39.908  1.00  0.00           C  
ATOM   2755  C   LEU C1889      88.649  84.896  39.425  1.00  0.00           C  
ATOM   2756  O   LEU C1889      89.033  83.734  39.553  1.00  0.00           O  
ATOM   2757  CB  LEU C1889      86.896  84.585  41.201  1.00  0.00           C  
ATOM   2758  CG  LEU C1889      87.286  85.238  42.524  1.00  0.00           C  
ATOM   2759  CD1 LEU C1889      86.789  84.374  43.668  1.00  0.00           C  
ATOM   2760  CD2 LEU C1889      88.799  85.417  42.599  1.00  0.00           C  
ATOM   2761  N   GLY C1890      89.396  85.849  38.873  1.00  0.00           N  
ATOM   2762  CA  GLY C1890      90.729  85.557  38.370  1.00  0.00           C  
ATOM   2763  C   GLY C1890      91.854  86.012  39.285  1.00  0.00           C  
ATOM   2764  O   GLY C1890      91.608  86.687  40.289  1.00  0.00           O  
ATOM   2765  N   PRO C1891      93.108  85.657  38.961  1.00  0.00           N  
ATOM   2766  CA  PRO C1891      94.298  86.014  39.743  1.00  0.00           C  
ATOM   2767  C   PRO C1891      94.536  87.517  39.811  1.00  0.00           C  
ATOM   2768  O   PRO C1891      94.619  88.100  40.894  1.00  0.00           O  
ATOM   2769  CB  PRO C1891      95.425  85.301  38.999  1.00  0.00           C  
ATOM   2770  CG  PRO C1891      94.743  84.162  38.338  1.00  0.00           C  
ATOM   2771  CD  PRO C1891      93.484  84.802  37.824  1.00  0.00           C  
ATOM   2772  N   LYS C1892      94.653  88.123  38.634  1.00  0.00           N  
ATOM   2773  CA  LYS C1892      94.897  89.555  38.490  1.00  0.00           C  
ATOM   2774  C   LYS C1892      93.959  90.360  39.385  1.00  0.00           C  
ATOM   2775  O   LYS C1892      94.403  91.135  40.232  1.00  0.00           O  
ATOM   2776  CB  LYS C1892      94.703  89.964  37.023  1.00  0.00           C  
ATOM   2777  CG  LYS C1892      94.503  88.775  36.077  1.00  0.00           C  
ATOM   2778  CD  LYS C1892      94.188  89.202  34.648  1.00  0.00           C  
ATOM   2779  CE  LYS C1892      93.906  87.993  33.761  1.00  0.00           C  
ATOM   2780  NZ  LYS C1892      95.058  87.048  33.701  1.00  0.00           N  
ATOM   2781  N   ASP C1893      92.658  90.165  39.192  1.00  0.00           N  
ATOM   2782  CA  ASP C1893      91.649  90.869  39.974  1.00  0.00           C  
ATOM   2783  C   ASP C1893      91.729  90.524  41.461  1.00  0.00           C  
ATOM   2784  O   ASP C1893      91.476  91.372  42.313  1.00  0.00           O  
ATOM   2785  CB  ASP C1893      90.248  90.546  39.443  1.00  0.00           C  
ATOM   2786  CG  ASP C1893      90.011  91.095  38.048  1.00  0.00           C  
ATOM   2787  OD1 ASP C1893      89.987  92.331  37.885  1.00  0.00           O  
ATOM   2788  OD2 ASP C1893      89.849  90.288  37.112  1.00  0.00           O  
ATOM   2789  N   LEU C1894      92.074  89.281  41.775  1.00  0.00           N  
ATOM   2790  CA  LEU C1894      92.178  88.878  43.166  1.00  0.00           C  
ATOM   2791  C   LEU C1894      93.300  89.660  43.840  1.00  0.00           C  
ATOM   2792  O   LEU C1894      93.172  90.069  44.997  1.00  0.00           O  
ATOM   2793  CB  LEU C1894      92.439  87.371  43.267  1.00  0.00           C  
ATOM   2794  CG  LEU C1894      92.636  86.758  44.659  1.00  0.00           C  
ATOM   2795  CD1 LEU C1894      91.581  87.273  45.608  1.00  0.00           C  
ATOM   2796  CD2 LEU C1894      92.573  85.244  44.568  1.00  0.00           C  
ATOM   2797  N   GLU C1895      94.399  89.869  43.113  1.00  0.00           N  
ATOM   2798  CA  GLU C1895      95.536  90.609  43.657  1.00  0.00           C  
ATOM   2799  C   GLU C1895      95.046  91.930  44.214  1.00  0.00           C  
ATOM   2800  O   GLU C1895      95.614  92.454  45.170  1.00  0.00           O  
ATOM   2801  CB  GLU C1895      96.593  90.904  42.584  1.00  0.00           C  
ATOM   2802  CG  GLU C1895      97.489  89.733  42.188  1.00  0.00           C  
ATOM   2803  CD  GLU C1895      98.611  90.156  41.243  1.00  0.00           C  
ATOM   2804  OE1 GLU C1895      99.507  90.910  41.679  1.00  0.00           O  
ATOM   2805  OE2 GLU C1895      98.595  89.745  40.063  1.00  0.00           O  
ATOM   2806  N   GLY C1896      93.990  92.462  43.605  1.00  0.00           N  
ATOM   2807  CA  GLY C1896      93.438  93.732  44.037  1.00  0.00           C  
ATOM   2808  C   GLY C1896      92.109  93.607  44.749  1.00  0.00           C  
ATOM   2809  O   GLY C1896      91.321  94.545  44.747  1.00  0.00           O  
ATOM   2810  N   GLY C1898      91.866  92.441  45.344  1.00  0.00           N  
ATOM   2811  CA  GLY C1898      90.634  92.189  46.077  1.00  0.00           C  
ATOM   2812  C   GLY C1898      89.347  92.348  45.288  1.00  0.00           C  
ATOM   2813  O   GLY C1898      88.308  92.698  45.858  1.00  0.00           O  
ATOM   2814  N   GLN C1899      89.403  92.066  43.988  1.00  0.00           N  
ATOM   2815  CA  GLN C1899      88.235  92.214  43.134  1.00  0.00           C  
ATOM   2816  C   GLN C1899      87.927  91.019  42.262  1.00  0.00           C  
ATOM   2817  O   GLN C1899      88.677  90.048  42.223  1.00  0.00           O  
ATOM   2818  CB  GLN C1899      88.410  93.418  42.231  1.00  0.00           C  
ATOM   2819  CG  GLN C1899      88.860  94.647  42.954  1.00  0.00           C  
ATOM   2820  CD  GLN C1899      88.887  95.830  42.039  1.00  0.00           C  
ATOM   2821  OE1 GLN C1899      87.836  96.359  41.665  1.00  0.00           O  
ATOM   2822  NE2 GLN C1899      90.088  96.250  41.643  1.00  0.00           N  
ATOM   2823  N   ALA C1900      86.811  91.129  41.547  1.00  0.00           N  
ATOM   2824  CA  ALA C1900      86.331  90.098  40.634  1.00  0.00           C  
ATOM   2825  C   ALA C1900      85.386  90.754  39.643  1.00  0.00           C  
ATOM   2826  O   ALA C1900      84.994  91.909  39.819  1.00  0.00           O  
ATOM   2827  CB  ALA C1900      85.605  89.015  41.402  1.00  0.00           C  
ATOM   2828  N   VAL C1901      85.020  90.025  38.597  1.00  0.00           N  
ATOM   2829  CA  VAL C1901      84.104  90.566  37.601  1.00  0.00           C  
ATOM   2830  C   VAL C1901      82.702  89.997  37.811  1.00  0.00           C  
ATOM   2831  O   VAL C1901      82.530  88.793  37.999  1.00  0.00           O  
ATOM   2832  CB  VAL C1901      84.577  90.234  36.178  1.00  0.00           C  
ATOM   2833  CG1 VAL C1901      83.562  90.737  35.163  1.00  0.00           C  
ATOM   2834  CG2 VAL C1901      85.943  90.865  35.935  1.00  0.00           C  
ATOM   2835  N   LEU C1902      81.708  90.876  37.804  1.00  0.00           N  
ATOM   2836  CA  LEU C1902      80.316  90.471  37.986  1.00  0.00           C  
ATOM   2837  C   LEU C1902      79.622  90.723  36.661  1.00  0.00           C  
ATOM   2838  O   LEU C1902      79.551  91.863  36.206  1.00  0.00           O  
ATOM   2839  CB  LEU C1902      79.647  91.310  39.081  1.00  0.00           C  
ATOM   2840  CG  LEU C1902      78.174  91.009  39.379  1.00  0.00           C  
ATOM   2841  CD1 LEU C1902      78.070  89.658  40.068  1.00  0.00           C  
ATOM   2842  CD2 LEU C1902      77.568  92.109  40.255  1.00  0.00           C  
ATOM   2843  N   ALA C1903      79.125  89.663  36.035  1.00  0.00           N  
ATOM   2844  CA  ALA C1903      78.443  89.798  34.758  1.00  0.00           C  
ATOM   2845  C   ALA C1903      76.963  89.463  34.916  1.00  0.00           C  
ATOM   2846  O   ALA C1903      76.603  88.546  35.655  1.00  0.00           O  
ATOM   2847  CB  ALA C1903      79.086  88.894  33.736  1.00  0.00           C  
ATOM   2848  N   SER C1904      76.113  90.222  34.226  1.00  0.00           N  
ATOM   2849  CA  SER C1904      74.664  90.030  34.267  1.00  0.00           C  
ATOM   2850  C   SER C1904      74.183  89.238  33.063  1.00  0.00           C  
ATOM   2851  O   SER C1904      74.605  89.500  31.940  1.00  0.00           O  
ATOM   2852  CB  SER C1904      73.957  91.383  34.271  1.00  0.00           C  
ATOM   2853  OG  SER C1904      72.554  91.224  34.139  1.00  0.00           O  
ATOM   2854  N   ARG C1905      73.288  88.283  33.300  1.00  0.00           N  
ATOM   2855  CA  ARG C1905      72.751  87.461  32.227  1.00  0.00           C  
ATOM   2856  C   ARG C1905      72.023  88.336  31.221  1.00  0.00           C  
ATOM   2857  O   ARG C1905      71.891  87.986  30.045  1.00  0.00           O  
ATOM   2858  CB  ARG C1905      71.792  86.409  32.786  1.00  0.00           C  
ATOM   2859  CG  ARG C1905      71.181  85.487  31.717  1.00  0.00           C  
ATOM   2860  CD  ARG C1905      72.239  84.801  30.854  1.00  0.00           C  
ATOM   2861  NE  ARG C1905      71.629  83.964  29.828  1.00  0.00           N  
ATOM   2862  CZ  ARG C1905      70.948  84.430  28.782  1.00  0.00           C  
ATOM   2863  NH1 ARG C1905      70.798  85.737  28.619  1.00  0.00           N  
ATOM   2864  NH2 ARG C1905      70.400  83.595  27.902  1.00  0.00           N  
ATOM   2865  N   LEU C1906      71.555  89.480  31.702  1.00  0.00           N  
ATOM   2866  CA  LEU C1906      70.844  90.436  30.877  1.00  0.00           C  
ATOM   2867  C   LEU C1906      71.810  91.217  29.995  1.00  0.00           C  
ATOM   2868  O   LEU C1906      71.391  91.927  29.072  1.00  0.00           O  
ATOM   2869  CB  LEU C1906      70.083  91.401  31.773  1.00  0.00           C  
ATOM   2870  CG  LEU C1906      68.578  91.222  31.892  1.00  0.00           C  
ATOM   2871  CD1 LEU C1906      68.239  89.762  31.886  1.00  0.00           C  
ATOM   2872  CD2 LEU C1906      68.093  91.914  33.157  1.00  0.00           C  
ATOM   2873  N   GLY C1909      73.100  91.081  30.284  1.00  0.00           N  
ATOM   2874  CA  GLY C1909      74.105  91.799  29.529  1.00  0.00           C  
ATOM   2875  C   GLY C1909      74.718  92.889  30.386  1.00  0.00           C  
ATOM   2876  O   GLY C1909      74.026  93.557  31.151  1.00  0.00           O  
ATOM   2877  N   GLY C1910      76.022  93.078  30.259  1.00  0.00           N  
ATOM   2878  CA  GLY C1910      76.689  94.084  31.059  1.00  0.00           C  
ATOM   2879  C   GLY C1910      77.462  93.416  32.178  1.00  0.00           C  
ATOM   2880  O   GLY C1910      77.014  92.421  32.750  1.00  0.00           O  
ATOM   2881  N   LYS C1913      78.634  93.956  32.480  1.00  0.00           N  
ATOM   2882  CA  LYS C1913      79.470  93.413  33.535  1.00  0.00           C  
ATOM   2883  C   LYS C1913      80.410  94.495  34.015  1.00  0.00           C  
ATOM   2884  O   LYS C1913      80.573  95.527  33.362  1.00  0.00           O  
ATOM   2885  CB  LYS C1913      80.280  92.225  33.024  1.00  0.00           C  
ATOM   2886  CG  LYS C1913      81.147  92.530  31.815  1.00  0.00           C  
ATOM   2887  CD  LYS C1913      81.877  91.284  31.332  1.00  0.00           C  
ATOM   2888  CE  LYS C1913      82.780  91.591  30.134  1.00  0.00           C  
ATOM   2889  NZ  LYS C1913      83.584  90.415  29.681  1.00  0.00           N  
ATOM   2890  N   GLU C1914      81.017  94.264  35.168  1.00  0.00           N  
ATOM   2891  CA  GLU C1914      81.947  95.219  35.722  1.00  0.00           C  
ATOM   2892  C   GLU C1914      82.765  94.590  36.840  1.00  0.00           C  
ATOM   2893  O   GLU C1914      82.364  93.594  37.455  1.00  0.00           O  
ATOM   2894  CB  GLU C1914      81.205  96.459  36.239  1.00  0.00           C  
ATOM   2895  CG  GLU C1914      80.447  96.253  37.530  1.00  0.00           C  
ATOM   2896  CD  GLU C1914      79.954  97.568  38.148  1.00  0.00           C  
ATOM   2897  OE1 GLU C1914      80.673  98.607  38.040  1.00  0.00           O  
ATOM   2898  OE2 GLU C1914      78.856  97.548  38.765  1.00  0.00           O  
ATOM   2899  N   THR C1915      83.930  95.177  37.081  1.00  0.00           N  
ATOM   2900  CA  THR C1915      84.831  94.713  38.115  1.00  0.00           C  
ATOM   2901  C   THR C1915      84.443  95.356  39.439  1.00  0.00           C  
ATOM   2902  O   THR C1915      84.439  96.574  39.571  1.00  0.00           O  
ATOM   2903  CB  THR C1915      86.277  95.088  37.769  1.00  0.00           C  
ATOM   2904  OG1 THR C1915      86.629  94.497  36.511  1.00  0.00           O  
ATOM   2905  CG2 THR C1915      87.229  94.603  38.852  1.00  0.00           C  
ATOM   2906  N   LEU C1916      84.111  94.530  40.418  1.00  0.00           N  
ATOM   2907  CA  LEU C1916      83.731  95.029  41.731  1.00  0.00           C  
ATOM   2908  C   LEU C1916      84.608  94.430  42.816  1.00  0.00           C  
ATOM   2909  O   LEU C1916      85.246  93.398  42.620  1.00  0.00           O  
ATOM   2910  CB  LEU C1916      82.274  94.679  42.039  1.00  0.00           C  
ATOM   2911  CG  LEU C1916      81.194  95.400  41.236  1.00  0.00           C  
ATOM   2912  CD1 LEU C1916      79.822  94.833  41.581  1.00  0.00           C  
ATOM   2913  CD2 LEU C1916      81.258  96.883  41.548  1.00  0.00           C  
ATOM   2914  N   PRO C1917      84.668  95.091  43.977  1.00  0.00           N  
ATOM   2915  CA  PRO C1917      85.485  94.553  45.061  1.00  0.00           C  
ATOM   2916  C   PRO C1917      84.784  93.335  45.651  1.00  0.00           C  
ATOM   2917  O   PRO C1917      83.573  93.332  45.826  1.00  0.00           O  
ATOM   2918  CB  PRO C1917      85.578  95.727  46.037  1.00  0.00           C  
ATOM   2919  CG  PRO C1917      84.321  96.488  45.781  1.00  0.00           C  
ATOM   2920  CD  PRO C1917      84.228  96.462  44.284  1.00  0.00           C  
ATOM   2921  N   LEU C1918      85.554  92.298  45.947  1.00  0.00           N  
ATOM   2922  CA  LEU C1918      85.003  91.069  46.494  1.00  0.00           C  
ATOM   2923  C   LEU C1918      84.273  91.240  47.817  1.00  0.00           C  
ATOM   2924  O   LEU C1918      83.355  90.481  48.123  1.00  0.00           O  
ATOM   2925  CB  LEU C1918      86.119  90.022  46.622  1.00  0.00           C  
ATOM   2926  CG  LEU C1918      86.459  89.385  45.267  1.00  0.00           C  
ATOM   2927  CD1 LEU C1918      87.841  88.767  45.261  1.00  0.00           C  
ATOM   2928  CD2 LEU C1918      85.403  88.347  44.952  1.00  0.00           C  
ATOM   2929  N   ALA C1929      84.659  92.243  48.597  1.00  0.00           N  
ATOM   2930  CA  ALA C1929      84.018  92.459  49.889  1.00  0.00           C  
ATOM   2931  C   ALA C1929      82.653  93.141  49.768  1.00  0.00           C  
ATOM   2932  O   ALA C1929      81.842  93.083  50.687  1.00  0.00           O  
ATOM   2933  CB  ALA C1929      84.935  93.264  50.790  1.00  0.00           C  
ATOM   2934  N   ALA C1930      82.400  93.769  48.625  1.00  0.00           N  
ATOM   2935  CA  ALA C1930      81.144  94.468  48.391  1.00  0.00           C  
ATOM   2936  C   ALA C1930      80.064  93.565  47.796  1.00  0.00           C  
ATOM   2937  O   ALA C1930      78.869  93.833  47.942  1.00  0.00           O  
ATOM   2938  CB  ALA C1930      81.387  95.647  47.467  1.00  0.00           C  
ATOM   2939  N   LEU C1931      80.496  92.499  47.129  1.00  0.00           N  
ATOM   2940  CA  LEU C1931      79.594  91.562  46.468  1.00  0.00           C  
ATOM   2941  C   LEU C1931      78.465  90.980  47.327  1.00  0.00           C  
ATOM   2942  O   LEU C1931      77.302  90.999  46.928  1.00  0.00           O  
ATOM   2943  CB  LEU C1931      80.420  90.430  45.842  1.00  0.00           C  
ATOM   2944  CG  LEU C1931      80.496  90.351  44.311  1.00  0.00           C  
ATOM   2945  CD1 LEU C1931      80.534  91.725  43.682  1.00  0.00           C  
ATOM   2946  CD2 LEU C1931      81.731  89.552  43.919  1.00  0.00           C  
ATOM   2947  N   PRO C1934      78.793  90.458  48.517  1.00  0.00           N  
ATOM   2948  CA  PRO C1934      77.794  89.869  49.415  1.00  0.00           C  
ATOM   2949  C   PRO C1934      76.665  90.824  49.810  1.00  0.00           C  
ATOM   2950  O   PRO C1934      75.518  90.411  49.982  1.00  0.00           O  
ATOM   2951  CB  PRO C1934      78.634  89.433  50.609  1.00  0.00           C  
ATOM   2952  CG  PRO C1934      79.961  89.122  49.992  1.00  0.00           C  
ATOM   2953  CD  PRO C1934      80.148  90.288  49.068  1.00  0.00           C  
ATOM   2954  N   GLU C1950      76.987  92.100  49.956  1.00  0.00           N  
ATOM   2955  CA  GLU C1950      75.982  93.077  50.339  1.00  0.00           C  
ATOM   2956  C   GLU C1950      75.209  93.577  49.122  1.00  0.00           C  
ATOM   2957  O   GLU C1950      74.019  93.856  49.197  1.00  0.00           O  
ATOM   2958  CB  GLU C1950      76.673  94.233  51.075  1.00  0.00           C  
ATOM   2959  CG  GLU C1950      75.872  95.526  51.220  1.00  0.00           C  
ATOM   2960  CD  GLU C1950      76.061  96.470  50.040  1.00  0.00           C  
ATOM   2961  OE1 GLU C1950      77.229  96.733  49.661  1.00  0.00           O  
ATOM   2962  OE2 GLU C1950      75.042  96.961  49.503  1.00  0.00           O  
ATOM   2963  N   ALA C1951      75.890  93.646  47.989  1.00  0.00           N  
ATOM   2964  CA  ALA C1951      75.293  94.151  46.765  1.00  0.00           C  
ATOM   2965  C   ALA C1951      74.389  93.209  45.998  1.00  0.00           C  
ATOM   2966  O   ALA C1951      73.367  93.632  45.468  1.00  0.00           O  
ATOM   2967  CB  ALA C1951      76.391  94.640  45.841  1.00  0.00           C  
ATOM   2968  N   LEU C1952      74.762  91.937  45.928  1.00  0.00           N  
ATOM   2969  CA  LEU C1952      73.990  90.980  45.148  1.00  0.00           C  
ATOM   2970  C   LEU C1952      72.492  90.859  45.439  1.00  0.00           C  
ATOM   2971  O   LEU C1952      71.687  90.878  44.508  1.00  0.00           O  
ATOM   2972  CB  LEU C1952      74.669  89.600  45.185  1.00  0.00           C  
ATOM   2973  CG  LEU C1952      75.840  89.453  44.199  1.00  0.00           C  
ATOM   2974  CD1 LEU C1952      76.624  88.187  44.496  1.00  0.00           C  
ATOM   2975  CD2 LEU C1952      75.312  89.425  42.774  1.00  0.00           C  
ATOM   2976  N   PRO C1953      72.093  90.737  46.717  1.00  0.00           N  
ATOM   2977  CA  PRO C1953      70.654  90.622  46.981  1.00  0.00           C  
ATOM   2978  C   PRO C1953      69.845  91.680  46.226  1.00  0.00           C  
ATOM   2979  O   PRO C1953      68.857  91.363  45.544  1.00  0.00           O  
ATOM   2980  CB  PRO C1953      70.578  90.788  48.486  1.00  0.00           C  
ATOM   2981  CG  PRO C1953      71.810  90.101  48.934  1.00  0.00           C  
ATOM   2982  CD  PRO C1953      72.865  90.606  47.966  1.00  0.00           C  
ATOM   2983  N   GLY C1954      70.276  92.933  46.348  1.00  0.00           N  
ATOM   2984  CA  GLY C1954      69.590  94.016  45.678  1.00  0.00           C  
ATOM   2985  C   GLY C1954      69.637  93.879  44.170  1.00  0.00           C  
ATOM   2986  O   GLY C1954      68.648  94.125  43.485  1.00  0.00           O  
ATOM   2987  N   LYS C1955      70.789  93.489  43.643  1.00  0.00           N  
ATOM   2988  CA  LYS C1955      70.941  93.337  42.206  1.00  0.00           C  
ATOM   2989  C   LYS C1955      70.019  92.247  41.669  1.00  0.00           C  
ATOM   2990  O   LYS C1955      69.508  92.346  40.554  1.00  0.00           O  
ATOM   2991  CB  LYS C1955      72.399  93.029  41.871  1.00  0.00           C  
ATOM   2992  CG  LYS C1955      73.310  94.214  42.081  1.00  0.00           C  
ATOM   2993  CD  LYS C1955      74.698  93.958  41.554  1.00  0.00           C  
ATOM   2994  CE  LYS C1955      75.444  95.262  41.344  1.00  0.00           C  
ATOM   2995  NZ  LYS C1955      74.695  96.137  40.411  1.00  0.00           N  
ATOM   2996  N   LEU C1956      69.810  91.206  42.469  1.00  0.00           N  
ATOM   2997  CA  LEU C1956      68.927  90.128  42.068  1.00  0.00           C  
ATOM   2998  C   LEU C1956      67.538  90.728  41.912  1.00  0.00           C  
ATOM   2999  O   LEU C1956      66.846  90.484  40.919  1.00  0.00           O  
ATOM   3000  CB  LEU C1956      68.901  89.026  43.131  1.00  0.00           C  
ATOM   3001  CG  LEU C1956      69.735  87.747  42.981  1.00  0.00           C  
ATOM   3002  CD1 LEU C1956      69.939  87.437  41.514  1.00  0.00           C  
ATOM   3003  CD2 LEU C1956      71.063  87.890  43.671  1.00  0.00           C  
ATOM   3004  N   ASP C1957      67.148  91.522  42.908  1.00  0.00           N  
ATOM   3005  CA  ASP C1957      65.848  92.187  42.918  1.00  0.00           C  
ATOM   3006  C   ASP C1957      65.677  93.089  41.709  1.00  0.00           C  
ATOM   3007  O   ASP C1957      64.603  93.147  41.122  1.00  0.00           O  
ATOM   3008  CB  ASP C1957      65.687  93.024  44.186  1.00  0.00           C  
ATOM   3009  CG  ASP C1957      65.379  92.188  45.404  1.00  0.00           C  
ATOM   3010  OD1 ASP C1957      65.623  92.677  46.525  1.00  0.00           O  
ATOM   3011  OD2 ASP C1957      64.881  91.054  45.244  1.00  0.00           O  
ATOM   3012  N   ALA C1958      66.736  93.803  41.345  1.00  0.00           N  
ATOM   3013  CA  ALA C1958      66.679  94.691  40.197  1.00  0.00           C  
ATOM   3014  C   ALA C1958      66.563  93.853  38.932  1.00  0.00           C  
ATOM   3015  O   ALA C1958      65.903  94.249  37.969  1.00  0.00           O  
ATOM   3016  CB  ALA C1958      67.917  95.556  40.146  1.00  0.00           C  
ATOM   3017  N   PHE C1959      67.218  92.695  38.941  1.00  0.00           N  
ATOM   3018  CA  PHE C1959      67.188  91.778  37.808  1.00  0.00           C  
ATOM   3019  C   PHE C1959      65.729  91.361  37.633  1.00  0.00           C  
ATOM   3020  O   PHE C1959      65.179  91.398  36.524  1.00  0.00           O  
ATOM   3021  CB  PHE C1959      68.044  90.546  38.111  1.00  0.00           C  
ATOM   3022  CG  PHE C1959      68.307  89.672  36.917  1.00  0.00           C  
ATOM   3023  CD1 PHE C1959      69.445  89.867  36.134  1.00  0.00           C  
ATOM   3024  CD2 PHE C1959      67.431  88.638  36.586  1.00  0.00           C  
ATOM   3025  CE1 PHE C1959      69.715  89.045  35.042  1.00  0.00           C  
ATOM   3026  CE2 PHE C1959      67.690  87.809  35.494  1.00  0.00           C  
ATOM   3027  CZ  PHE C1959      68.838  88.013  34.721  1.00  0.00           C  
ATOM   3028  N   HIS C1960      65.117  90.964  38.752  1.00  0.00           N  
ATOM   3029  CA  HIS C1960      63.716  90.542  38.791  1.00  0.00           C  
ATOM   3030  C   HIS C1960      62.829  91.645  38.223  1.00  0.00           C  
ATOM   3031  O   HIS C1960      62.128  91.450  37.238  1.00  0.00           O  
ATOM   3032  CB  HIS C1960      63.297  90.250  40.237  1.00  0.00           C  
ATOM   3033  CG  HIS C1960      61.818  90.076  40.418  1.00  0.00           C  
ATOM   3034  ND1 HIS C1960      61.162  88.898  40.124  1.00  0.00           N  
ATOM   3035  CD2 HIS C1960      60.865  90.941  40.837  1.00  0.00           C  
ATOM   3036  CE1 HIS C1960      59.871  89.046  40.357  1.00  0.00           C  
ATOM   3037  NE2 HIS C1960      59.664  90.277  40.790  1.00  0.00           N  
ATOM   3038  N   GLU C1961      62.877  92.803  38.868  1.00  0.00           N  
ATOM   3039  CA  GLU C1961      62.106  93.962  38.461  1.00  0.00           C  
ATOM   3040  C   GLU C1961      62.199  94.256  36.969  1.00  0.00           C  
ATOM   3041  O   GLU C1961      61.198  94.577  36.343  1.00  0.00           O  
ATOM   3042  CB  GLU C1961      62.554  95.182  39.261  1.00  0.00           C  
ATOM   3043  CG  GLU C1961      62.039  95.212  40.689  1.00  0.00           C  
ATOM   3044  CD  GLU C1961      60.524  95.140  40.781  1.00  0.00           C  
ATOM   3045  OE1 GLU C1961      59.839  95.680  39.886  1.00  0.00           O  
ATOM   3046  OE2 GLU C1961      60.017  94.551  41.760  1.00  0.00           O  
ATOM   3047  N   GLU C1962      63.395  94.136  36.403  1.00  0.00           N  
ATOM   3048  CA  GLU C1962      63.588  94.394  34.983  1.00  0.00           C  
ATOM   3049  C   GLU C1962      62.913  93.324  34.118  1.00  0.00           C  
ATOM   3050  O   GLU C1962      62.268  93.646  33.107  1.00  0.00           O  
ATOM   3051  CB  GLU C1962      65.083  94.487  34.659  1.00  0.00           C  
ATOM   3052  CG  GLU C1962      65.389  94.752  33.180  1.00  0.00           C  
ATOM   3053  CD  GLU C1962      64.718  96.006  32.625  1.00  0.00           C  
ATOM   3054  OE1 GLU C1962      64.591  96.106  31.381  1.00  0.00           O  
ATOM   3055  OE2 GLU C1962      64.326  96.891  33.422  1.00  0.00           O  
ATOM   3056  N   LEU C1963      63.058  92.055  34.507  1.00  0.00           N  
ATOM   3057  CA  LEU C1963      62.430  90.965  33.762  1.00  0.00           C  
ATOM   3058  C   LEU C1963      60.935  91.238  33.636  1.00  0.00           C  
ATOM   3059  O   LEU C1963      60.338  91.024  32.572  1.00  0.00           O  
ATOM   3060  CB  LEU C1963      62.641  89.616  34.472  1.00  0.00           C  
ATOM   3061  CG  LEU C1963      64.050  89.015  34.488  1.00  0.00           C  
ATOM   3062  CD1 LEU C1963      64.043  87.690  35.233  1.00  0.00           C  
ATOM   3063  CD2 LEU C1963      64.545  88.813  33.069  1.00  0.00           C  
ATOM   3064  N   TYR C1964      60.352  91.720  34.736  1.00  0.00           N  
ATOM   3065  CA  TYR C1964      58.930  92.035  34.809  1.00  0.00           C  
ATOM   3066  C   TYR C1964      58.590  93.261  33.954  1.00  0.00           C  
ATOM   3067  O   TYR C1964      57.619  93.238  33.202  1.00  0.00           O  
ATOM   3068  CB  TYR C1964      58.519  92.262  36.274  1.00  0.00           C  
ATOM   3069  CG  TYR C1964      57.018  92.284  36.506  1.00  0.00           C  
ATOM   3070  CD1 TYR C1964      56.216  91.208  36.119  1.00  0.00           C  
ATOM   3071  CD2 TYR C1964      56.390  93.382  37.102  1.00  0.00           C  
ATOM   3072  CE1 TYR C1964      54.832  91.230  36.317  1.00  0.00           C  
ATOM   3073  CE2 TYR C1964      55.009  93.407  37.301  1.00  0.00           C  
ATOM   3074  CZ  TYR C1964      54.233  92.333  36.906  1.00  0.00           C  
ATOM   3075  OH  TYR C1964      52.864  92.362  37.068  1.00  0.00           O  
ATOM   3076  N   ARG C1965      59.396  94.316  34.053  1.00  0.00           N  
ATOM   3077  CA  ARG C1965      59.157  95.534  33.282  1.00  0.00           C  
ATOM   3078  C   ARG C1965      59.123  95.223  31.788  1.00  0.00           C  
ATOM   3079  O   ARG C1965      58.206  95.634  31.081  1.00  0.00           O  
ATOM   3080  CB  ARG C1965      60.256  96.574  33.561  1.00  0.00           C  
ATOM   3081  CG  ARG C1965      59.942  97.991  33.061  1.00  0.00           C  
ATOM   3082  CD  ARG C1965      61.201  98.855  32.896  1.00  0.00           C  
ATOM   3083  NE  ARG C1965      62.156  98.283  31.953  1.00  0.00           N  
ATOM   3084  CZ  ARG C1965      61.910  98.068  30.663  1.00  0.00           C  
ATOM   3085  NH1 ARG C1965      60.733  98.383  30.122  1.00  0.00           N  
ATOM   3086  NH2 ARG C1965      62.842  97.494  29.916  1.00  0.00           N  
ATOM   3087  N   ARG C1966      60.128  94.498  31.311  1.00  0.00           N  
ATOM   3088  CA  ARG C1966      60.209  94.150  29.897  1.00  0.00           C  
ATOM   3089  C   ARG C1966      58.998  93.354  29.435  1.00  0.00           C  
ATOM   3090  O   ARG C1966      58.473  93.578  28.346  1.00  0.00           O  
ATOM   3091  CB  ARG C1966      61.473  93.337  29.616  1.00  0.00           C  
ATOM   3092  CG  ARG C1966      62.756  94.058  29.937  1.00  0.00           C  
ATOM   3093  CD  ARG C1966      63.971  93.217  29.579  1.00  0.00           C  
ATOM   3094  NE  ARG C1966      65.215  93.927  29.865  1.00  0.00           N  
ATOM   3095  CZ  ARG C1966      66.415  93.496  29.496  1.00  0.00           C  
ATOM   3096  NH1 ARG C1966      66.526  92.358  28.828  1.00  0.00           N  
ATOM   3097  NH2 ARG C1966      67.502  94.205  29.784  1.00  0.00           N  
ATOM   3098  N   ALA C1967      58.563  92.419  30.270  1.00  0.00           N  
ATOM   3099  CA  ALA C1967      57.425  91.577  29.946  1.00  0.00           C  
ATOM   3100  C   ALA C1967      56.146  92.392  29.906  1.00  0.00           C  
ATOM   3101  O   ALA C1967      55.238  92.091  29.130  1.00  0.00           O  
ATOM   3102  CB  ALA C1967      57.307  90.450  30.958  1.00  0.00           C  
ATOM   3103  N   LEU C1968      56.066  93.416  30.751  1.00  0.00           N  
ATOM   3104  CA  LEU C1968      54.894  94.276  30.771  1.00  0.00           C  
ATOM   3105  C   LEU C1968      54.914  95.101  29.496  1.00  0.00           C  
ATOM   3106  O   LEU C1968      53.887  95.301  28.843  1.00  0.00           O  
ATOM   3107  CB  LEU C1968      54.927  95.201  31.984  1.00  0.00           C  
ATOM   3108  CG  LEU C1968      54.250  94.674  33.243  1.00  0.00           C  
ATOM   3109  CD1 LEU C1968      54.475  95.629  34.383  1.00  0.00           C  
ATOM   3110  CD2 LEU C1968      52.778  94.509  32.988  1.00  0.00           C  
ATOM   3111  N   ALA C1969      56.103  95.570  29.145  1.00  0.00           N  
ATOM   3112  CA  ALA C1969      56.279  96.369  27.953  1.00  0.00           C  
ATOM   3113  C   ALA C1969      55.869  95.560  26.735  1.00  0.00           C  
ATOM   3114  O   ALA C1969      55.039  95.990  25.933  1.00  0.00           O  
ATOM   3115  CB  ALA C1969      57.713  96.781  27.835  1.00  0.00           C  
ATOM   3116  N   PHE C1970      56.462  94.379  26.608  1.00  0.00           N  
ATOM   3117  CA  PHE C1970      56.173  93.499  25.487  1.00  0.00           C  
ATOM   3118  C   PHE C1970      54.673  93.272  25.366  1.00  0.00           C  
ATOM   3119  O   PHE C1970      54.117  93.319  24.267  1.00  0.00           O  
ATOM   3120  CB  PHE C1970      56.873  92.154  25.673  1.00  0.00           C  
ATOM   3121  CG  PHE C1970      56.571  91.166  24.592  1.00  0.00           C  
ATOM   3122  CD1 PHE C1970      57.392  91.061  23.484  1.00  0.00           C  
ATOM   3123  CD2 PHE C1970      55.453  90.341  24.677  1.00  0.00           C  
ATOM   3124  CE1 PHE C1970      57.105  90.146  22.467  1.00  0.00           C  
ATOM   3125  CE2 PHE C1970      55.161  89.431  23.671  1.00  0.00           C  
ATOM   3126  CZ  PHE C1970      55.992  89.332  22.562  1.00  0.00           C  
ATOM   3127  N   ARG C1971      54.012  93.034  26.495  1.00  0.00           N  
ATOM   3128  CA  ARG C1971      52.580  92.781  26.459  1.00  0.00           C  
ATOM   3129  C   ARG C1971      51.785  93.985  25.959  1.00  0.00           C  
ATOM   3130  O   ARG C1971      50.872  93.843  25.141  1.00  0.00           O  
ATOM   3131  CB  ARG C1971      52.078  92.359  27.835  1.00  0.00           C  
ATOM   3132  CG  ARG C1971      50.638  91.910  27.815  1.00  0.00           C  
ATOM   3133  CD  ARG C1971      50.197  91.413  29.171  1.00  0.00           C  
ATOM   3134  NE  ARG C1971      50.212  92.466  30.182  1.00  0.00           N  
ATOM   3135  CZ  ARG C1971      49.754  92.300  31.419  1.00  0.00           C  
ATOM   3136  NH1 ARG C1971      49.253  91.125  31.786  1.00  0.00           N  
ATOM   3137  NH2 ARG C1971      49.780  93.307  32.284  1.00  0.00           N  
ATOM   3138  N   GLU C1972      52.141  95.168  26.450  1.00  0.00           N  
ATOM   3139  CA  GLU C1972      51.472  96.403  26.050  1.00  0.00           C  
ATOM   3140  C   GLU C1972      51.585  96.541  24.545  1.00  0.00           C  
ATOM   3141  O   GLU C1972      50.603  96.822  23.864  1.00  0.00           O  
ATOM   3142  CB  GLU C1972      52.142  97.606  26.710  1.00  0.00           C  
ATOM   3143  CG  GLU C1972      51.266  98.828  26.860  1.00  0.00           C  
ATOM   3144  CD  GLU C1972      51.984  99.950  27.587  1.00  0.00           C  
ATOM   3145  OE1 GLU C1972      52.750  99.661  28.532  1.00  0.00           O  
ATOM   3146  OE2 GLU C1972      51.775 101.124  27.225  1.00  0.00           O  
ATOM   3147  N   ASP C2012      52.795  96.325  24.041  1.00  0.00           N  
ATOM   3148  CA  ASP C2012      53.083  96.426  22.620  1.00  0.00           C  
ATOM   3149  C   ASP C2012      52.458  95.316  21.798  1.00  0.00           C  
ATOM   3150  O   ASP C2012      52.364  95.429  20.580  1.00  0.00           O  
ATOM   3151  CB  ASP C2012      54.591  96.423  22.386  1.00  0.00           C  
ATOM   3152  CG  ASP C2012      55.263  97.697  22.864  1.00  0.00           C  
ATOM   3153  OD1 ASP C2012      56.495  97.671  23.061  1.00  0.00           O  
ATOM   3154  OD2 ASP C2012      54.568  98.726  23.035  1.00  0.00           O  
ATOM   3155  N   HIS C2013      52.035  94.240  22.450  1.00  0.00           N  
ATOM   3156  CA  HIS C2013      51.434  93.143  21.715  1.00  0.00           C  
ATOM   3157  C   HIS C2013      49.993  92.858  22.123  1.00  0.00           C  
ATOM   3158  O   HIS C2013      49.541  91.715  22.154  1.00  0.00           O  
ATOM   3159  CB  HIS C2013      52.317  91.903  21.836  1.00  0.00           C  
ATOM   3160  CG  HIS C2013      53.629  92.036  21.120  1.00  0.00           C  
ATOM   3161  ND1 HIS C2013      53.870  91.455  19.893  1.00  0.00           N  
ATOM   3162  CD2 HIS C2013      54.753  92.723  21.436  1.00  0.00           C  
ATOM   3163  CE1 HIS C2013      55.084  91.779  19.485  1.00  0.00           C  
ATOM   3164  NE2 HIS C2013      55.640  92.548  20.404  1.00  0.00           N  
ATOM   3165  N   THR C2014      49.270  93.924  22.434  1.00  0.00           N  
ATOM   3166  CA  THR C2014      47.866  93.823  22.790  1.00  0.00           C  
ATOM   3167  C   THR C2014      47.209  94.869  21.907  1.00  0.00           C  
ATOM   3168  O   THR C2014      47.732  95.983  21.771  1.00  0.00           O  
ATOM   3169  CB  THR C2014      47.621  94.179  24.254  1.00  0.00           C  
ATOM   3170  OG1 THR C2014      48.425  93.337  25.081  1.00  0.00           O  
ATOM   3171  CG2 THR C2014      46.157  93.976  24.611  1.00  0.00           C  
ATOM   3172  N   ARG C2015      46.073  94.522  21.310  1.00  0.00           N  
ATOM   3173  CA  ARG C2015      45.390  95.448  20.418  1.00  0.00           C  
ATOM   3174  C   ARG C2015      43.873  95.334  20.474  1.00  0.00           C  
ATOM   3175  O   ARG C2015      43.326  94.232  20.434  1.00  0.00           O  
ATOM   3176  CB  ARG C2015      45.876  95.192  18.994  1.00  0.00           C  
ATOM   3177  CG  ARG C2015      45.362  96.145  17.964  1.00  0.00           C  
ATOM   3178  CD  ARG C2015      45.948  95.778  16.617  1.00  0.00           C  
ATOM   3179  NE  ARG C2015      45.233  96.411  15.515  1.00  0.00           N  
ATOM   3180  CZ  ARG C2015      45.358  96.043  14.245  1.00  0.00           C  
ATOM   3181  NH1 ARG C2015      46.173  95.046  13.922  1.00  0.00           N  
ATOM   3182  NH2 ARG C2015      44.661  96.664  13.302  1.00  0.00           N  
ATOM   3183  N   LYS C2016      43.196  96.475  20.590  1.00  0.00           N  
ATOM   3184  CA  LYS C2016      41.734  96.489  20.607  1.00  0.00           C  
ATOM   3185  C   LYS C2016      41.288  96.401  19.151  1.00  0.00           C  
ATOM   3186  O   LYS C2016      41.785  97.138  18.309  1.00  0.00           O  
ATOM   3187  CB  LYS C2016      41.197  97.790  21.205  1.00  0.00           C  
ATOM   3188  CG  LYS C2016      41.309  97.921  22.709  1.00  0.00           C  
ATOM   3189  CD  LYS C2016      40.462  99.096  23.175  1.00  0.00           C  
ATOM   3190  CE  LYS C2016      40.498  99.270  24.679  1.00  0.00           C  
ATOM   3191  NZ  LYS C2016      39.667 100.439  25.081  1.00  0.00           N  
ATOM   3192  N   VAL C2017      40.371  95.498  18.842  1.00  0.00           N  
ATOM   3193  CA  VAL C2017      39.916  95.379  17.470  1.00  0.00           C  
ATOM   3194  C   VAL C2017      38.403  95.491  17.364  1.00  0.00           C  
ATOM   3195  O   VAL C2017      37.667  95.011  18.229  1.00  0.00           O  
ATOM   3196  CB  VAL C2017      40.368  94.043  16.820  1.00  0.00           C  
ATOM   3197  CG1 VAL C2017      41.879  93.981  16.752  1.00  0.00           C  
ATOM   3198  CG2 VAL C2017      39.822  92.866  17.601  1.00  0.00           C  
ATOM   3199  N   ASP C2018      37.948  96.134  16.292  1.00  0.00           N  
ATOM   3200  CA  ASP C2018      36.527  96.308  16.045  1.00  0.00           C  
ATOM   3201  C   ASP C2018      36.089  95.578  14.777  1.00  0.00           C  
ATOM   3202  O   ASP C2018      34.902  95.353  14.563  1.00  0.00           O  
ATOM   3203  CB  ASP C2018      36.196  97.795  15.964  1.00  0.00           C  
ATOM   3204  CG  ASP C2018      36.334  98.485  17.306  1.00  0.00           C  
ATOM   3205  OD1 ASP C2018      35.543  98.165  18.217  1.00  0.00           O  
ATOM   3206  OD2 ASP C2018      37.234  99.336  17.453  1.00  0.00           O  
ATOM   3207  N   THR C2019      37.048  95.194  13.941  1.00  0.00           N  
ATOM   3208  CA  THR C2019      36.720  94.476  12.713  1.00  0.00           C  
ATOM   3209  C   THR C2019      37.399  93.117  12.702  1.00  0.00           C  
ATOM   3210  O   THR C2019      38.514  92.965  13.190  1.00  0.00           O  
ATOM   3211  CB  THR C2019      37.162  95.247  11.451  1.00  0.00           C  
ATOM   3212  OG1 THR C2019      38.574  95.101  11.259  1.00  0.00           O  
ATOM   3213  CG2 THR C2019      36.805  96.720  11.587  1.00  0.00           C  
ATOM   3214  N   TYR C2020      36.727  92.127  12.138  1.00  0.00           N  
ATOM   3215  CA  TYR C2020      37.287  90.790  12.085  1.00  0.00           C  
ATOM   3216  C   TYR C2020      38.604  90.775  11.302  1.00  0.00           C  
ATOM   3217  O   TYR C2020      39.445  89.883  11.483  1.00  0.00           O  
ATOM   3218  CB  TYR C2020      36.270  89.835  11.460  1.00  0.00           C  
ATOM   3219  CG  TYR C2020      36.539  88.370  11.737  1.00  0.00           C  
ATOM   3220  CD1 TYR C2020      36.825  87.925  13.030  1.00  0.00           C  
ATOM   3221  CD2 TYR C2020      36.507  87.429  10.709  1.00  0.00           C  
ATOM   3222  CE1 TYR C2020      37.076  86.579  13.291  1.00  0.00           C  
ATOM   3223  CE2 TYR C2020      36.756  86.077  10.957  1.00  0.00           C  
ATOM   3224  CZ  TYR C2020      37.043  85.661  12.251  1.00  0.00           C  
ATOM   3225  OH  TYR C2020      37.319  84.335  12.509  1.00  0.00           O  
ATOM   3226  N   GLU C2027      38.780  91.763  10.429  1.00  0.00           N  
ATOM   3227  CA  GLU C2027      40.004  91.863   9.637  1.00  0.00           C  
ATOM   3228  C   GLU C2027      41.122  92.258  10.591  1.00  0.00           C  
ATOM   3229  O   GLU C2027      42.195  91.657  10.589  1.00  0.00           O  
ATOM   3230  CB  GLU C2027      39.863  92.923   8.536  1.00  0.00           C  
ATOM   3231  CG  GLU C2027      41.146  93.179   7.751  1.00  0.00           C  
ATOM   3232  CD  GLU C2027      41.023  94.328   6.763  1.00  0.00           C  
ATOM   3233  OE1 GLU C2027      40.765  95.469   7.200  1.00  0.00           O  
ATOM   3234  OE2 GLU C2027      41.186  94.089   5.548  1.00  0.00           O  
ATOM   3235  N   ALA C2028      40.849  93.276  11.406  1.00  0.00           N  
ATOM   3236  CA  ALA C2028      41.810  93.766  12.387  1.00  0.00           C  
ATOM   3237  C   ALA C2028      42.133  92.620  13.335  1.00  0.00           C  
ATOM   3238  O   ALA C2028      43.300  92.334  13.612  1.00  0.00           O  
ATOM   3239  CB  ALA C2028      41.216  94.945  13.164  1.00  0.00           C  
ATOM   3240  N   PHE C2029      41.076  91.976  13.824  1.00  0.00           N  
ATOM   3241  CA  PHE C2029      41.190  90.849  14.729  1.00  0.00           C  
ATOM   3242  C   PHE C2029      42.163  89.838  14.142  1.00  0.00           C  
ATOM   3243  O   PHE C2029      43.082  89.392  14.826  1.00  0.00           O  
ATOM   3244  CB  PHE C2029      39.811  90.218  14.936  1.00  0.00           C  
ATOM   3245  CG  PHE C2029      39.827  88.947  15.747  1.00  0.00           C  
ATOM   3246  CD1 PHE C2029      40.229  87.741  15.174  1.00  0.00           C  
ATOM   3247  CD2 PHE C2029      39.417  88.951  17.075  1.00  0.00           C  
ATOM   3248  CE1 PHE C2029      40.222  86.565  15.909  1.00  0.00           C  
ATOM   3249  CE2 PHE C2029      39.407  87.777  17.819  1.00  0.00           C  
ATOM   3250  CZ  PHE C2029      39.809  86.583  17.232  1.00  0.00           C  
ATOM   3251  N   LYS C2030      41.972  89.481  12.875  1.00  0.00           N  
ATOM   3252  CA  LYS C2030      42.872  88.522  12.234  1.00  0.00           C  
ATOM   3253  C   LYS C2030      44.322  88.993  12.313  1.00  0.00           C  
ATOM   3254  O   LYS C2030      45.235  88.183  12.483  1.00  0.00           O  
ATOM   3255  CB  LYS C2030      42.496  88.297  10.765  1.00  0.00           C  
ATOM   3256  CG  LYS C2030      41.208  87.523  10.552  1.00  0.00           C  
ATOM   3257  CD  LYS C2030      41.192  86.884   9.178  1.00  0.00           C  
ATOM   3258  CE  LYS C2030      39.850  86.250   8.882  1.00  0.00           C  
ATOM   3259  NZ  LYS C2030      38.783  87.279   8.823  1.00  0.00           N  
ATOM   3260  N   GLU C2031      44.529  90.300  12.186  1.00  0.00           N  
ATOM   3261  CA  GLU C2031      45.870  90.868  12.252  1.00  0.00           C  
ATOM   3262  C   GLU C2031      46.413  90.767  13.676  1.00  0.00           C  
ATOM   3263  O   GLU C2031      47.481  90.197  13.910  1.00  0.00           O  
ATOM   3264  CB  GLU C2031      45.861  92.337  11.804  1.00  0.00           C  
ATOM   3265  CG  GLU C2031      45.555  92.546  10.324  1.00  0.00           C  
ATOM   3266  CD  GLU C2031      45.643  94.003   9.901  1.00  0.00           C  
ATOM   3267  OE1 GLU C2031      45.348  94.300   8.724  1.00  0.00           O  
ATOM   3268  OE2 GLU C2031      46.009  94.848  10.744  1.00  0.00           O  
ATOM   3269  N   ALA C2032      45.665  91.322  14.621  1.00  0.00           N  
ATOM   3270  CA  ALA C2032      46.058  91.301  16.019  1.00  0.00           C  
ATOM   3271  C   ALA C2032      46.473  89.903  16.516  1.00  0.00           C  
ATOM   3272  O   ALA C2032      47.562  89.741  17.076  1.00  0.00           O  
ATOM   3273  CB  ALA C2032      44.931  91.856  16.875  1.00  0.00           C  
ATOM   3274  N   VAL C2033      45.627  88.892  16.311  1.00  0.00           N  
ATOM   3275  CA  VAL C2033      45.962  87.542  16.773  1.00  0.00           C  
ATOM   3276  C   VAL C2033      47.201  86.953  16.088  1.00  0.00           C  
ATOM   3277  O   VAL C2033      47.626  85.839  16.384  1.00  0.00           O  
ATOM   3278  CB  VAL C2033      44.766  86.560  16.614  1.00  0.00           C  
ATOM   3279  CG1 VAL C2033      43.568  87.052  17.429  1.00  0.00           C  
ATOM   3280  CG2 VAL C2033      44.410  86.397  15.153  1.00  0.00           C  
ATOM   3281  N   GLN C2034      47.784  87.704  15.165  1.00  0.00           N  
ATOM   3282  CA  GLN C2034      48.986  87.243  14.478  1.00  0.00           C  
ATOM   3283  C   GLN C2034      50.163  87.793  15.282  1.00  0.00           C  
ATOM   3284  O   GLN C2034      51.292  87.321  15.163  1.00  0.00           O  
ATOM   3285  CB  GLN C2034      49.032  87.803  13.055  1.00  0.00           C  
ATOM   3286  CG  GLN C2034      49.461  86.796  12.024  1.00  0.00           C  
ATOM   3287  CD  GLN C2034      48.387  85.776  11.774  1.00  0.00           C  
ATOM   3288  OE1 GLN C2034      48.652  84.689  11.262  1.00  0.00           O  
ATOM   3289  NE2 GLN C2034      47.153  86.123  12.127  1.00  0.00           N  
ATOM   3290  N   GLU C2036      49.868  88.792  16.114  1.00  0.00           N  
ATOM   3291  CA  GLU C2036      50.871  89.453  16.932  1.00  0.00           C  
ATOM   3292  C   GLU C2036      50.794  89.238  18.450  1.00  0.00           C  
ATOM   3293  O   GLU C2036      51.826  89.219  19.123  1.00  0.00           O  
ATOM   3294  CB  GLU C2036      50.859  90.956  16.623  1.00  0.00           C  
ATOM   3295  CG  GLU C2036      51.572  91.305  15.335  1.00  0.00           C  
ATOM   3296  CD  GLU C2036      53.043  90.936  15.389  1.00  0.00           C  
ATOM   3297  OE1 GLU C2036      53.814  91.666  16.052  1.00  0.00           O  
ATOM   3298  OE2 GLU C2036      53.426  89.907  14.788  1.00  0.00           O  
ATOM   3299  N   GLY C2037      49.590  89.086  18.994  1.00  0.00           N  
ATOM   3300  CA  GLY C2037      49.472  88.892  20.427  1.00  0.00           C  
ATOM   3301  C   GLY C2037      48.033  88.825  20.888  1.00  0.00           C  
ATOM   3302  O   GLY C2037      47.247  88.054  20.345  1.00  0.00           O  
ATOM   3303  N   PHE C2038      47.689  89.622  21.893  1.00  0.00           N  
ATOM   3304  CA  PHE C2038      46.327  89.651  22.425  1.00  0.00           C  
ATOM   3305  C   PHE C2038      45.412  90.512  21.556  1.00  0.00           C  
ATOM   3306  O   PHE C2038      45.834  91.528  20.994  1.00  0.00           O  
ATOM   3307  CB  PHE C2038      46.316  90.212  23.853  1.00  0.00           C  
ATOM   3308  CG  PHE C2038      46.752  89.232  24.906  1.00  0.00           C  
ATOM   3309  CD1 PHE C2038      47.596  89.629  25.938  1.00  0.00           C  
ATOM   3310  CD2 PHE C2038      46.289  87.926  24.894  1.00  0.00           C  
ATOM   3311  CE1 PHE C2038      47.965  88.734  26.943  1.00  0.00           C  
ATOM   3312  CE2 PHE C2038      46.652  87.033  25.894  1.00  0.00           C  
ATOM   3313  CZ  PHE C2038      47.491  87.438  26.917  1.00  0.00           C  
ATOM   3314  N   ALA C2039      44.153  90.108  21.462  1.00  0.00           N  
ATOM   3315  CA  ALA C2039      43.182  90.848  20.678  1.00  0.00           C  
ATOM   3316  C   ALA C2039      41.977  91.092  21.560  1.00  0.00           C  
ATOM   3317  O   ALA C2039      41.278  90.149  21.931  1.00  0.00           O  
ATOM   3318  CB  ALA C2039      42.777  90.050  19.442  1.00  0.00           C  
ATOM   3319  N   LEU C2041      41.750  92.353  21.912  1.00  0.00           N  
ATOM   3320  CA  LEU C2041      40.618  92.732  22.752  1.00  0.00           C  
ATOM   3321  C   LEU C2041      39.401  92.987  21.865  1.00  0.00           C  
ATOM   3322  O   LEU C2041      39.199  94.102  21.374  1.00  0.00           O  
ATOM   3323  CB  LEU C2041      40.970  93.990  23.553  1.00  0.00           C  
ATOM   3324  CG  LEU C2041      41.910  93.825  24.757  1.00  0.00           C  
ATOM   3325  CD1 LEU C2041      42.792  92.587  24.624  1.00  0.00           C  
ATOM   3326  CD2 LEU C2041      42.743  95.088  24.890  1.00  0.00           C  
ATOM   3327  N   ALA C2042      38.598  91.943  21.663  1.00  0.00           N  
ATOM   3328  CA  ALA C2042      37.410  92.032  20.814  1.00  0.00           C  
ATOM   3329  C   ALA C2042      36.097  91.756  21.543  1.00  0.00           C  
ATOM   3330  O   ALA C2042      36.067  91.060  22.559  1.00  0.00           O  
ATOM   3331  CB  ALA C2042      37.550  91.062  19.626  1.00  0.00           C  
ATOM   3332  N   PHE C2043      35.015  92.321  21.015  1.00  0.00           N  
ATOM   3333  CA  PHE C2043      33.686  92.111  21.573  1.00  0.00           C  
ATOM   3334  C   PHE C2043      33.245  90.757  21.042  1.00  0.00           C  
ATOM   3335  O   PHE C2043      33.702  90.325  19.984  1.00  0.00           O  
ATOM   3336  CB  PHE C2043      32.713  93.182  21.072  1.00  0.00           C  
ATOM   3337  CG  PHE C2043      32.869  94.517  21.736  1.00  0.00           C  
ATOM   3338  CD1 PHE C2043      32.359  94.733  23.009  1.00  0.00           C  
ATOM   3339  CD2 PHE C2043      33.520  95.562  21.088  1.00  0.00           C  
ATOM   3340  CE1 PHE C2043      32.493  95.973  23.633  1.00  0.00           C  
ATOM   3341  CE2 PHE C2043      33.661  96.808  21.703  1.00  0.00           C  
ATOM   3342  CZ  PHE C2043      33.146  97.013  22.979  1.00  0.00           C  
ATOM   3343  N   HIS C2044      32.368  90.082  21.772  1.00  0.00           N  
ATOM   3344  CA  HIS C2044      31.883  88.787  21.322  1.00  0.00           C  
ATOM   3345  C   HIS C2044      30.439  88.570  21.781  1.00  0.00           C  
ATOM   3346  O   HIS C2044      30.076  88.885  22.927  1.00  0.00           O  
ATOM   3347  CB  HIS C2044      32.814  87.680  21.834  1.00  0.00           C  
ATOM   3348  CG  HIS C2044      32.698  86.395  21.073  1.00  0.00           C  
ATOM   3349  ND1 HIS C2044      32.294  85.212  21.659  1.00  0.00           N  
ATOM   3350  CD2 HIS C2044      32.844  86.124  19.753  1.00  0.00           C  
ATOM   3351  CE1 HIS C2044      32.186  84.273  20.733  1.00  0.00           C  
ATOM   3352  NE2 HIS C2044      32.514  84.801  19.567  1.00  0.00           N  
ATOM   3353  N   CYS C2045      29.611  88.062  20.869  1.00  0.00           N  
ATOM   3354  CA  CYS C2045      28.197  87.801  21.150  1.00  0.00           C  
ATOM   3355  C   CYS C2045      27.922  87.007  22.439  1.00  0.00           C  
ATOM   3356  O   CYS C2045      27.140  87.451  23.274  1.00  0.00           O  
ATOM   3357  CB  CYS C2045      27.571  87.080  19.948  1.00  0.00           C  
ATOM   3358  SG  CYS C2045      28.439  85.530  19.432  1.00  0.00           S  
ATOM   3359  N   GLY C2046      28.568  85.851  22.592  1.00  0.00           N  
ATOM   3360  CA  GLY C2046      28.397  85.012  23.766  1.00  0.00           C  
ATOM   3361  C   GLY C2046      28.094  83.592  23.312  1.00  0.00           C  
ATOM   3362  O   GLY C2046      28.182  82.629  24.075  1.00  0.00           O  
ATOM   3363  N   ASP C2047      27.744  83.466  22.038  1.00  0.00           N  
ATOM   3364  CA  ASP C2047      27.396  82.179  21.449  1.00  0.00           C  
ATOM   3365  C   ASP C2047      28.597  81.261  21.299  1.00  0.00           C  
ATOM   3366  O   ASP C2047      29.645  81.680  20.815  1.00  0.00           O  
ATOM   3367  CB  ASP C2047      26.753  82.400  20.076  1.00  0.00           C  
ATOM   3368  CG  ASP C2047      26.314  81.103  19.411  1.00  0.00           C  
ATOM   3369  OD1 ASP C2047      25.978  81.141  18.211  1.00  0.00           O  
ATOM   3370  OD2 ASP C2047      26.298  80.046  20.075  1.00  0.00           O  
ATOM   3371  N   LYS C2048      28.433  80.006  21.709  1.00  0.00           N  
ATOM   3372  CA  LYS C2048      29.502  79.018  21.608  1.00  0.00           C  
ATOM   3373  C   LYS C2048      29.753  78.646  20.161  1.00  0.00           C  
ATOM   3374  O   LYS C2048      30.864  78.282  19.779  1.00  0.00           O  
ATOM   3375  CB  LYS C2048      29.147  77.740  22.368  1.00  0.00           C  
ATOM   3376  CG  LYS C2048      29.009  77.891  23.864  1.00  0.00           C  
ATOM   3377  CD  LYS C2048      28.843  76.517  24.481  1.00  0.00           C  
ATOM   3378  CE  LYS C2048      28.436  76.600  25.932  1.00  0.00           C  
ATOM   3379  NZ  LYS C2048      28.125  75.243  26.451  1.00  0.00           N  
ATOM   3380  N   ALA C2052      28.699  78.717  19.361  1.00  0.00           N  
ATOM   3381  CA  ALA C2052      28.801  78.383  17.948  1.00  0.00           C  
ATOM   3382  C   ALA C2052      29.697  79.385  17.230  1.00  0.00           C  
ATOM   3383  O   ALA C2052      30.575  79.003  16.449  1.00  0.00           O  
ATOM   3384  CB  ALA C2052      27.418  78.378  17.316  1.00  0.00           C  
ATOM   3385  N   CYS C2053      29.473  80.667  17.509  1.00  0.00           N  
ATOM   3386  CA  CYS C2053      30.247  81.733  16.884  1.00  0.00           C  
ATOM   3387  C   CYS C2053      31.701  81.714  17.340  1.00  0.00           C  
ATOM   3388  O   CYS C2053      32.617  81.956  16.547  1.00  0.00           O  
ATOM   3389  CB  CYS C2053      29.618  83.090  17.198  1.00  0.00           C  
ATOM   3390  SG  CYS C2053      30.536  84.433  16.435  1.00  0.00           S  
ATOM   3391  N   GLU C2054      31.900  81.433  18.624  1.00  0.00           N  
ATOM   3392  CA  GLU C2054      33.238  81.387  19.183  1.00  0.00           C  
ATOM   3393  C   GLU C2054      33.981  80.238  18.531  1.00  0.00           C  
ATOM   3394  O   GLU C2054      35.167  80.344  18.218  1.00  0.00           O  
ATOM   3395  CB  GLU C2054      33.182  81.169  20.695  1.00  0.00           C  
ATOM   3396  CG  GLU C2054      34.541  81.211  21.393  1.00  0.00           C  
ATOM   3397  CD  GLU C2054      34.437  80.978  22.891  1.00  0.00           C  
ATOM   3398  OE1 GLU C2054      33.669  81.706  23.553  1.00  0.00           O  
ATOM   3399  OE2 GLU C2054      35.128  80.074  23.405  1.00  0.00           O  
ATOM   3400  N   ARG C2055      33.269  79.139  18.316  1.00  0.00           N  
ATOM   3401  CA  ARG C2055      33.855  77.953  17.708  1.00  0.00           C  
ATOM   3402  C   ARG C2055      34.265  78.265  16.267  1.00  0.00           C  
ATOM   3403  O   ARG C2055      35.275  77.759  15.772  1.00  0.00           O  
ATOM   3404  CB  ARG C2055      32.847  76.797  17.750  1.00  0.00           C  
ATOM   3405  CG  ARG C2055      33.495  75.424  17.896  1.00  0.00           C  
ATOM   3406  CD  ARG C2055      32.466  74.295  17.957  1.00  0.00           C  
ATOM   3407  NE  ARG C2055      31.428  74.530  18.961  1.00  0.00           N  
ATOM   3408  CZ  ARG C2055      30.182  74.908  18.679  1.00  0.00           C  
ATOM   3409  NH1 ARG C2055      29.812  75.094  17.418  1.00  0.00           N  
ATOM   3410  NH2 ARG C2055      29.306  75.108  19.657  1.00  0.00           N  
ATOM   3411  N   LEU C2056      33.480  79.106  15.599  1.00  0.00           N  
ATOM   3412  CA  LEU C2056      33.782  79.493  14.225  1.00  0.00           C  
ATOM   3413  C   LEU C2056      35.083  80.289  14.168  1.00  0.00           C  
ATOM   3414  O   LEU C2056      35.977  79.980  13.375  1.00  0.00           O  
ATOM   3415  CB  LEU C2056      32.636  80.328  13.640  1.00  0.00           C  
ATOM   3416  CG  LEU C2056      31.701  79.598  12.671  1.00  0.00           C  
ATOM   3417  CD1 LEU C2056      32.461  79.305  11.387  1.00  0.00           C  
ATOM   3418  CD2 LEU C2056      31.169  78.308  13.302  1.00  0.00           C  
ATOM   3419  N   ILE C2057      35.182  81.317  15.011  1.00  0.00           N  
ATOM   3420  CA  ILE C2057      36.382  82.143  15.060  1.00  0.00           C  
ATOM   3421  C   ILE C2057      37.619  81.243  15.143  1.00  0.00           C  
ATOM   3422  O   ILE C2057      38.577  81.403  14.385  1.00  0.00           O  
ATOM   3423  CB  ILE C2057      36.374  83.088  16.287  1.00  0.00           C  
ATOM   3424  CG1 ILE C2057      35.185  84.047  16.209  1.00  0.00           C  
ATOM   3425  CG2 ILE C2057      37.680  83.860  16.356  1.00  0.00           C  
ATOM   3426  CD1 ILE C2057      35.179  85.123  17.299  1.00  0.00           C  
ATOM   3427  N   GLN C2062      37.589  80.288  16.066  1.00  0.00           N  
ATOM   3428  CA  GLN C2062      38.718  79.386  16.226  1.00  0.00           C  
ATOM   3429  C   GLN C2062      38.929  78.502  15.004  1.00  0.00           C  
ATOM   3430  O   GLN C2062      40.061  78.190  14.651  1.00  0.00           O  
ATOM   3431  CB  GLN C2062      38.541  78.513  17.471  1.00  0.00           C  
ATOM   3432  CG  GLN C2062      39.601  77.425  17.590  1.00  0.00           C  
ATOM   3433  CD  GLN C2062      39.516  76.639  18.885  1.00  0.00           C  
ATOM   3434  OE1 GLN C2062      38.495  76.656  19.575  1.00  0.00           O  
ATOM   3435  NE2 GLN C2062      40.591  75.930  19.214  1.00  0.00           N  
ATOM   3436  N   GLU C2063      37.846  78.086  14.359  1.00  0.00           N  
ATOM   3437  CA  GLU C2063      37.976  77.244  13.174  1.00  0.00           C  
ATOM   3438  C   GLU C2063      38.638  78.032  12.047  1.00  0.00           C  
ATOM   3439  O   GLU C2063      39.468  77.499  11.317  1.00  0.00           O  
ATOM   3440  CB  GLU C2063      36.604  76.728  12.726  1.00  0.00           C  
ATOM   3441  CG  GLU C2063      36.045  75.606  13.595  1.00  0.00           C  
ATOM   3442  CD  GLU C2063      34.559  75.370  13.379  1.00  0.00           C  
ATOM   3443  OE1 GLU C2063      34.016  74.410  13.974  1.00  0.00           O  
ATOM   3444  OE2 GLU C2063      33.935  76.149  12.623  1.00  0.00           O  
ATOM   3445  N   GLU C2064      38.277  79.308  11.932  1.00  0.00           N  
ATOM   3446  CA  GLU C2064      38.821  80.189  10.903  1.00  0.00           C  
ATOM   3447  C   GLU C2064      40.203  80.743  11.229  1.00  0.00           C  
ATOM   3448  O   GLU C2064      41.150  80.524  10.487  1.00  0.00           O  
ATOM   3449  CB  GLU C2064      37.874  81.363  10.665  1.00  0.00           C  
ATOM   3450  CG  GLU C2064      36.545  80.955  10.084  1.00  0.00           C  
ATOM   3451  CD  GLU C2064      35.475  82.005  10.277  1.00  0.00           C  
ATOM   3452  OE1 GLU C2064      34.330  81.762   9.836  1.00  0.00           O  
ATOM   3453  OE2 GLU C2064      35.772  83.067  10.871  1.00  0.00           O  
ATOM   3454  N   THR C2065      40.309  81.451  12.350  1.00  0.00           N  
ATOM   3455  CA  THR C2065      41.556  82.094  12.777  1.00  0.00           C  
ATOM   3456  C   THR C2065      42.440  81.327  13.759  1.00  0.00           C  
ATOM   3457  O   THR C2065      43.515  81.799  14.118  1.00  0.00           O  
ATOM   3458  CB  THR C2065      41.241  83.440  13.434  1.00  0.00           C  
ATOM   3459  OG1 THR C2065      40.642  83.213  14.719  1.00  0.00           O  
ATOM   3460  CG2 THR C2065      40.260  84.235  12.569  1.00  0.00           C  
ATOM   3461  N   THR C2075      41.982  80.161  14.196  1.00  0.00           N  
ATOM   3462  CA  THR C2075      42.703  79.328  15.164  1.00  0.00           C  
ATOM   3463  C   THR C2075      42.886  80.016  16.517  1.00  0.00           C  
ATOM   3464  O   THR C2075      43.464  79.444  17.435  1.00  0.00           O  
ATOM   3465  CB  THR C2075      44.085  78.865  14.635  1.00  0.00           C  
ATOM   3466  OG1 THR C2075      45.029  79.936  14.715  1.00  0.00           O  
ATOM   3467  CG2 THR C2075      43.961  78.395  13.198  1.00  0.00           C  
ATOM   3468  N   ALA C2076      42.378  81.237  16.639  1.00  0.00           N  
ATOM   3469  CA  ALA C2076      42.474  81.976  17.890  1.00  0.00           C  
ATOM   3470  C   ALA C2076      41.410  81.452  18.835  1.00  0.00           C  
ATOM   3471  O   ALA C2076      40.408  80.892  18.398  1.00  0.00           O  
ATOM   3472  CB  ALA C2076      42.255  83.469  17.652  1.00  0.00           C  
ATOM   3473  N   THR C2077      41.637  81.630  20.131  1.00  0.00           N  
ATOM   3474  CA  THR C2077      40.681  81.198  21.146  1.00  0.00           C  
ATOM   3475  C   THR C2077      40.469  82.325  22.135  1.00  0.00           C  
ATOM   3476  O   THR C2077      41.198  83.320  22.131  1.00  0.00           O  
ATOM   3477  CB  THR C2077      41.181  79.951  21.939  1.00  0.00           C  
ATOM   3478  OG1 THR C2077      42.557  80.127  22.306  1.00  0.00           O  
ATOM   3479  CG2 THR C2077      41.026  78.685  21.115  1.00  0.00           C  
ATOM   3480  N   THR C2078      39.453  82.182  22.969  1.00  0.00           N  
ATOM   3481  CA  THR C2078      39.209  83.182  23.985  1.00  0.00           C  
ATOM   3482  C   THR C2078      40.102  82.769  25.146  1.00  0.00           C  
ATOM   3483  O   THR C2078      40.162  81.592  25.508  1.00  0.00           O  
ATOM   3484  CB  THR C2078      37.738  83.196  24.425  1.00  0.00           C  
ATOM   3485  OG1 THR C2078      37.271  81.852  24.581  1.00  0.00           O  
ATOM   3486  CG2 THR C2078      36.889  83.919  23.396  1.00  0.00           C  
ATOM   3487  N   ARG C2079      40.822  83.731  25.708  1.00  0.00           N  
ATOM   3488  CA  ARG C2079      41.711  83.448  26.821  1.00  0.00           C  
ATOM   3489  C   ARG C2079      40.960  83.662  28.124  1.00  0.00           C  
ATOM   3490  O   ARG C2079      40.964  82.796  28.999  1.00  0.00           O  
ATOM   3491  CB  ARG C2079      42.948  84.345  26.740  1.00  0.00           C  
ATOM   3492  CG  ARG C2079      43.677  84.235  25.406  1.00  0.00           C  
ATOM   3493  CD  ARG C2079      43.708  82.794  24.950  1.00  0.00           C  
ATOM   3494  NE  ARG C2079      44.279  81.913  25.966  1.00  0.00           N  
ATOM   3495  CZ  ARG C2079      44.097  80.594  25.994  1.00  0.00           C  
ATOM   3496  NH1 ARG C2079      43.351  80.008  25.062  1.00  0.00           N  
ATOM   3497  NH2 ARG C2079      44.660  79.856  26.944  1.00  0.00           N  
ATOM   3498  N   CYS C2080      40.304  84.810  28.245  1.00  0.00           N  
ATOM   3499  CA  CYS C2080      39.522  85.101  29.437  1.00  0.00           C  
ATOM   3500  C   CYS C2080      38.742  86.396  29.296  1.00  0.00           C  
ATOM   3501  O   CYS C2080      39.009  87.209  28.408  1.00  0.00           O  
ATOM   3502  CB  CYS C2080      40.427  85.200  30.667  1.00  0.00           C  
ATOM   3503  SG  CYS C2080      41.448  86.690  30.708  1.00  0.00           S  
ATOM   3504  N   VAL C2081      37.759  86.561  30.171  1.00  0.00           N  
ATOM   3505  CA  VAL C2081      36.947  87.764  30.222  1.00  0.00           C  
ATOM   3506  C   VAL C2081      37.489  88.407  31.488  1.00  0.00           C  
ATOM   3507  O   VAL C2081      36.959  88.196  32.574  1.00  0.00           O  
ATOM   3508  CB  VAL C2081      35.457  87.419  30.400  1.00  0.00           C  
ATOM   3509  CG1 VAL C2081      34.636  88.693  30.583  1.00  0.00           C  
ATOM   3510  CG2 VAL C2081      34.970  86.636  29.193  1.00  0.00           C  
ATOM   3511  N   PRO C2082      38.572  89.188  31.362  1.00  0.00           N  
ATOM   3512  CA  PRO C2082      39.224  89.868  32.486  1.00  0.00           C  
ATOM   3513  C   PRO C2082      38.316  90.471  33.550  1.00  0.00           C  
ATOM   3514  O   PRO C2082      37.306  91.094  33.236  1.00  0.00           O  
ATOM   3515  CB  PRO C2082      40.116  90.907  31.798  1.00  0.00           C  
ATOM   3516  CG  PRO C2082      39.524  91.042  30.427  1.00  0.00           C  
ATOM   3517  CD  PRO C2082      39.143  89.646  30.088  1.00  0.00           C  
ATOM   3518  N   PHE C2083      38.693  90.263  34.810  1.00  0.00           N  
ATOM   3519  CA  PHE C2083      37.940  90.775  35.949  1.00  0.00           C  
ATOM   3520  C   PHE C2083      37.916  92.286  35.882  1.00  0.00           C  
ATOM   3521  O   PHE C2083      36.858  92.904  35.850  1.00  0.00           O  
ATOM   3522  CB  PHE C2083      38.591  90.334  37.260  1.00  0.00           C  
ATOM   3523  CG  PHE C2083      38.577  88.846  37.477  1.00  0.00           C  
ATOM   3524  CD1 PHE C2083      39.678  88.204  38.045  1.00  0.00           C  
ATOM   3525  CD2 PHE C2083      37.462  88.086  37.128  1.00  0.00           C  
ATOM   3526  CE1 PHE C2083      39.670  86.833  38.263  1.00  0.00           C  
ATOM   3527  CE2 PHE C2083      37.444  86.712  37.342  1.00  0.00           C  
ATOM   3528  CZ  PHE C2083      38.547  86.085  37.909  1.00  0.00           C  
ATOM   3529  N   GLU C2084      39.097  92.881  35.874  1.00  0.00           N  
ATOM   3530  CA  GLU C2084      39.202  94.320  35.786  1.00  0.00           C  
ATOM   3531  C   GLU C2084      39.542  94.693  34.350  1.00  0.00           C  
ATOM   3532  O   GLU C2084      40.673  94.522  33.887  1.00  0.00           O  
ATOM   3533  CB  GLU C2084      40.258  94.829  36.764  1.00  0.00           C  
ATOM   3534  CG  GLU C2084      39.742  94.882  38.196  1.00  0.00           C  
ATOM   3535  CD  GLU C2084      40.658  94.188  39.181  1.00  0.00           C  
ATOM   3536  OE1 GLU C2084      40.326  94.166  40.388  1.00  0.00           O  
ATOM   3537  OE2 GLU C2084      41.705  93.665  38.745  1.00  0.00           O  
ATOM   3538  N   ALA C2090      38.523  95.171  33.643  1.00  0.00           N  
ATOM   3539  CA  ALA C2090      38.648  95.585  32.252  1.00  0.00           C  
ATOM   3540  C   ALA C2090      37.617  96.671  31.985  1.00  0.00           C  
ATOM   3541  O   ALA C2090      36.471  96.571  32.433  1.00  0.00           O  
ATOM   3542  CB  ALA C2090      38.406  94.403  31.330  1.00  0.00           C  
ATOM   3543  N   GLU C2092      38.031  97.707  31.260  1.00  0.00           N  
ATOM   3544  CA  GLU C2092      37.149  98.817  30.926  1.00  0.00           C  
ATOM   3545  C   GLU C2092      35.794  98.286  30.471  1.00  0.00           C  
ATOM   3546  O   GLU C2092      35.714  97.491  29.532  1.00  0.00           O  
ATOM   3547  CB  GLU C2092      37.782  99.671  29.816  1.00  0.00           C  
ATOM   3548  CG  GLU C2092      36.874 100.755  29.247  1.00  0.00           C  
ATOM   3549  CD  GLU C2092      37.546 101.571  28.147  1.00  0.00           C  
ATOM   3550  OE1 GLU C2092      36.828 102.279  27.403  1.00  0.00           O  
ATOM   3551  OE2 GLU C2092      38.791 101.513  28.033  1.00  0.00           O  
ATOM   3552  N   PRO C2093      34.709  98.708  31.144  1.00  0.00           N  
ATOM   3553  CA  PRO C2093      33.361  98.259  30.784  1.00  0.00           C  
ATOM   3554  C   PRO C2093      32.971  98.834  29.425  1.00  0.00           C  
ATOM   3555  O   PRO C2093      32.982 100.048  29.227  1.00  0.00           O  
ATOM   3556  CB  PRO C2093      32.504  98.795  31.927  1.00  0.00           C  
ATOM   3557  CG  PRO C2093      33.189 100.078  32.266  1.00  0.00           C  
ATOM   3558  CD  PRO C2093      34.657  99.685  32.249  1.00  0.00           C  
ATOM   3559  N   GLU C2094      32.642  97.952  28.490  1.00  0.00           N  
ATOM   3560  CA  GLU C2094      32.271  98.365  27.146  1.00  0.00           C  
ATOM   3561  C   GLU C2094      31.128  97.535  26.578  1.00  0.00           C  
ATOM   3562  O   GLU C2094      30.950  96.367  26.922  1.00  0.00           O  
ATOM   3563  CB  GLU C2094      33.473  98.247  26.201  1.00  0.00           C  
ATOM   3564  CG  GLU C2094      34.524  99.335  26.346  1.00  0.00           C  
ATOM   3565  CD  GLU C2094      35.753  99.062  25.496  1.00  0.00           C  
ATOM   3566  OE1 GLU C2094      36.574  98.204  25.893  1.00  0.00           O  
ATOM   3567  OE2 GLU C2094      35.890  99.696  24.425  1.00  0.00           O  
ATOM   3568  N   GLU C2095      30.359  98.156  25.694  1.00  0.00           N  
ATOM   3569  CA  GLU C2095      29.243  97.497  25.033  1.00  0.00           C  
ATOM   3570  C   GLU C2095      29.522  97.650  23.539  1.00  0.00           C  
ATOM   3571  O   GLU C2095      30.052  98.675  23.109  1.00  0.00           O  
ATOM   3572  CB  GLU C2095      27.935  98.190  25.413  1.00  0.00           C  
ATOM   3573  CG  GLU C2095      26.889  97.273  26.016  1.00  0.00           C  
ATOM   3574  CD  GLU C2095      27.474  96.318  27.032  1.00  0.00           C  
ATOM   3575  OE1 GLU C2095      27.846  95.195  26.633  1.00  0.00           O  
ATOM   3576  OE2 GLU C2095      27.576  96.691  28.221  1.00  0.00           O  
ATOM   3577  N   GLY C2096      29.184  96.635  22.753  1.00  0.00           N  
ATOM   3578  CA  GLY C2096      29.439  96.712  21.326  1.00  0.00           C  
ATOM   3579  C   GLY C2096      28.815  95.610  20.496  1.00  0.00           C  
ATOM   3580  O   GLY C2096      27.705  95.150  20.784  1.00  0.00           O  
ATOM   3581  N   PHE C2097      29.529  95.182  19.458  1.00  0.00           N  
ATOM   3582  CA  PHE C2097      29.025  94.128  18.578  1.00  0.00           C  
ATOM   3583  C   PHE C2097      30.083  93.067  18.264  1.00  0.00           C  
ATOM   3584  O   PHE C2097      31.214  93.389  17.926  1.00  0.00           O  
ATOM   3585  CB  PHE C2097      28.481  94.770  17.296  1.00  0.00           C  
ATOM   3586  CG  PHE C2097      27.298  95.658  17.541  1.00  0.00           C  
ATOM   3587  CD1 PHE C2097      26.041  95.103  17.785  1.00  0.00           C  
ATOM   3588  CD2 PHE C2097      27.457  97.042  17.649  1.00  0.00           C  
ATOM   3589  CE1 PHE C2097      24.960  95.907  18.143  1.00  0.00           C  
ATOM   3590  CE2 PHE C2097      26.382  97.859  18.009  1.00  0.00           C  
ATOM   3591  CZ  PHE C2097      25.130  97.289  18.260  1.00  0.00           C  
ATOM   3592  N   CYS C2098      29.695  91.806  18.398  1.00  0.00           N  
ATOM   3593  CA  CYS C2098      30.586  90.699  18.153  1.00  0.00           C  
ATOM   3594  C   CYS C2098      31.450  90.886  16.915  1.00  0.00           C  
ATOM   3595  O   CYS C2098      30.944  90.994  15.797  1.00  0.00           O  
ATOM   3596  CB  CYS C2098      29.810  89.397  18.014  1.00  0.00           C  
ATOM   3597  SG  CYS C2098      30.930  87.969  17.674  1.00  0.00           S  
ATOM   3598  N   VAL C2100      32.761  90.904  17.132  1.00  0.00           N  
ATOM   3599  CA  VAL C2100      33.743  91.094  16.075  1.00  0.00           C  
ATOM   3600  C   VAL C2100      33.614  90.098  14.926  1.00  0.00           C  
ATOM   3601  O   VAL C2100      34.265  90.255  13.894  1.00  0.00           O  
ATOM   3602  CB  VAL C2100      35.174  91.000  16.656  1.00  0.00           C  
ATOM   3603  CG1 VAL C2100      35.434  89.578  17.129  1.00  0.00           C  
ATOM   3604  CG2 VAL C2100      36.199  91.422  15.609  1.00  0.00           C  
ATOM   3605  N   ARG C2101      32.775  89.083  15.094  1.00  0.00           N  
ATOM   3606  CA  ARG C2101      32.634  88.072  14.057  1.00  0.00           C  
ATOM   3607  C   ARG C2101      31.244  87.920  13.453  1.00  0.00           C  
ATOM   3608  O   ARG C2101      31.110  87.672  12.258  1.00  0.00           O  
ATOM   3609  CB  ARG C2101      33.133  86.730  14.606  1.00  0.00           C  
ATOM   3610  CG  ARG C2101      32.723  85.493  13.831  1.00  0.00           C  
ATOM   3611  CD  ARG C2101      33.123  85.552  12.368  1.00  0.00           C  
ATOM   3612  NE  ARG C2101      32.969  84.250  11.720  1.00  0.00           N  
ATOM   3613  CZ  ARG C2101      31.841  83.542  11.706  1.00  0.00           C  
ATOM   3614  NH1 ARG C2101      30.750  84.006  12.304  1.00  0.00           N  
ATOM   3615  NH2 ARG C2101      31.804  82.361  11.104  1.00  0.00           N  
ATOM   3616  N   CYS C2102      30.203  88.078  14.257  1.00  0.00           N  
ATOM   3617  CA  CYS C2102      28.857  87.922  13.725  1.00  0.00           C  
ATOM   3618  C   CYS C2102      28.016  89.187  13.935  1.00  0.00           C  
ATOM   3619  O   CYS C2102      26.787  89.162  13.842  1.00  0.00           O  
ATOM   3620  CB  CYS C2102      28.192  86.704  14.363  1.00  0.00           C  
ATOM   3621  SG  CYS C2102      27.634  86.965  16.059  1.00  0.00           S  
ATOM   3622  N   GLY C2103      28.691  90.294  14.231  1.00  0.00           N  
ATOM   3623  CA  GLY C2103      28.014  91.569  14.424  1.00  0.00           C  
ATOM   3624  C   GLY C2103      26.941  91.694  15.488  1.00  0.00           C  
ATOM   3625  O   GLY C2103      26.551  92.816  15.817  1.00  0.00           O  
ATOM   3626  N   ARG C2104      26.454  90.580  16.027  1.00  0.00           N  
ATOM   3627  CA  ARG C2104      25.417  90.661  17.052  1.00  0.00           C  
ATOM   3628  C   ARG C2104      25.914  91.396  18.284  1.00  0.00           C  
ATOM   3629  O   ARG C2104      27.118  91.541  18.485  1.00  0.00           O  
ATOM   3630  CB  ARG C2104      24.926  89.266  17.442  1.00  0.00           C  
ATOM   3631  CG  ARG C2104      24.101  88.617  16.359  1.00  0.00           C  
ATOM   3632  CD  ARG C2104      23.655  87.228  16.749  1.00  0.00           C  
ATOM   3633  NE  ARG C2104      24.790  86.378  17.086  1.00  0.00           N  
ATOM   3634  CZ  ARG C2104      24.744  85.051  17.113  1.00  0.00           C  
ATOM   3635  NH1 ARG C2104      23.617  84.419  16.818  1.00  0.00           N  
ATOM   3636  NH2 ARG C2104      25.826  84.356  17.438  1.00  0.00           N  
ATOM   3637  N   PRO C2105      24.988  91.885  19.121  1.00  0.00           N  
ATOM   3638  CA  PRO C2105      25.395  92.605  20.331  1.00  0.00           C  
ATOM   3639  C   PRO C2105      26.451  91.842  21.133  1.00  0.00           C  
ATOM   3640  O   PRO C2105      26.483  90.609  21.139  1.00  0.00           O  
ATOM   3641  CB  PRO C2105      24.078  92.766  21.088  1.00  0.00           C  
ATOM   3642  CG  PRO C2105      23.091  92.914  19.978  1.00  0.00           C  
ATOM   3643  CD  PRO C2105      23.520  91.834  19.011  1.00  0.00           C  
ATOM   3644  N   SER C2106      27.312  92.588  21.812  1.00  0.00           N  
ATOM   3645  CA  SER C2106      28.375  91.994  22.602  1.00  0.00           C  
ATOM   3646  C   SER C2106      27.889  91.566  23.975  1.00  0.00           C  
ATOM   3647  O   SER C2106      27.043  92.231  24.579  1.00  0.00           O  
ATOM   3648  CB  SER C2106      29.503  93.000  22.776  1.00  0.00           C  
ATOM   3649  OG  SER C2106      29.024  94.151  23.451  1.00  0.00           O  
ATOM   3650  N   ALA C2107      28.435  90.455  24.463  1.00  0.00           N  
ATOM   3651  CA  ALA C2107      28.095  89.940  25.785  1.00  0.00           C  
ATOM   3652  C   ALA C2107      29.221  90.315  26.748  1.00  0.00           C  
ATOM   3653  O   ALA C2107      30.183  90.982  26.356  1.00  0.00           O  
ATOM   3654  CB  ALA C2107      27.940  88.429  25.733  1.00  0.00           C  
ATOM   3655  N   TYR C2108      29.088  89.899  28.004  1.00  0.00           N  
ATOM   3656  CA  TYR C2108      30.102  90.154  29.028  1.00  0.00           C  
ATOM   3657  C   TYR C2108      30.244  91.612  29.464  1.00  0.00           C  
ATOM   3658  O   TYR C2108      30.857  91.896  30.488  1.00  0.00           O  
ATOM   3659  CB  TYR C2108      31.455  89.620  28.550  1.00  0.00           C  
ATOM   3660  CG  TYR C2108      31.367  88.221  27.983  1.00  0.00           C  
ATOM   3661  CD1 TYR C2108      31.776  87.950  26.679  1.00  0.00           C  
ATOM   3662  CD2 TYR C2108      30.883  87.166  28.752  1.00  0.00           C  
ATOM   3663  CE1 TYR C2108      31.709  86.652  26.151  1.00  0.00           C  
ATOM   3664  CE2 TYR C2108      30.812  85.870  28.240  1.00  0.00           C  
ATOM   3665  CZ  TYR C2108      31.230  85.617  26.942  1.00  0.00           C  
ATOM   3666  OH  TYR C2108      31.206  84.328  26.451  1.00  0.00           O  
ATOM   3667  N   GLY C2109      29.681  92.534  28.693  1.00  0.00           N  
ATOM   3668  CA  GLY C2109      29.758  93.941  29.053  1.00  0.00           C  
ATOM   3669  C   GLY C2109      31.168  94.504  29.080  1.00  0.00           C  
ATOM   3670  O   GLY C2109      31.431  95.516  29.742  1.00  0.00           O  
ATOM   3671  N   LYS C2110      32.073  93.846  28.359  1.00  0.00           N  
ATOM   3672  CA  LYS C2110      33.472  94.263  28.273  1.00  0.00           C  
ATOM   3673  C   LYS C2110      34.122  93.426  27.176  1.00  0.00           C  
ATOM   3674  O   LYS C2110      33.611  92.356  26.834  1.00  0.00           O  
ATOM   3675  CB  LYS C2110      34.185  94.025  29.611  1.00  0.00           C  
ATOM   3676  CG  LYS C2110      34.176  92.564  30.083  1.00  0.00           C  
ATOM   3677  CD  LYS C2110      34.864  92.393  31.432  1.00  0.00           C  
ATOM   3678  CE  LYS C2110      34.150  93.165  32.531  1.00  0.00           C  
ATOM   3679  NZ  LYS C2110      34.925  93.216  33.801  1.00  0.00           N  
ATOM   3680  N   ARG C2111      35.231  93.905  26.614  1.00  0.00           N  
ATOM   3681  CA  ARG C2111      35.907  93.148  25.559  1.00  0.00           C  
ATOM   3682  C   ARG C2111      36.547  91.880  26.129  1.00  0.00           C  
ATOM   3683  O   ARG C2111      36.977  91.846  27.283  1.00  0.00           O  
ATOM   3684  CB  ARG C2111      36.984  93.996  24.875  1.00  0.00           C  
ATOM   3685  CG  ARG C2111      36.457  95.124  23.999  1.00  0.00           C  
ATOM   3686  CD  ARG C2111      37.607  96.039  23.565  1.00  0.00           C  
ATOM   3687  NE  ARG C2111      37.157  97.267  22.903  1.00  0.00           N  
ATOM   3688  CZ  ARG C2111      36.990  97.407  21.589  1.00  0.00           C  
ATOM   3689  NH1 ARG C2111      37.238  96.396  20.767  1.00  0.00           N  
ATOM   3690  NH2 ARG C2111      36.566  98.563  21.097  1.00  0.00           N  
ATOM   3691  N   VAL C2112      36.604  90.845  25.301  1.00  0.00           N  
ATOM   3692  CA  VAL C2112      37.176  89.555  25.672  1.00  0.00           C  
ATOM   3693  C   VAL C2112      38.578  89.399  25.078  1.00  0.00           C  
ATOM   3694  O   VAL C2112      38.799  89.730  23.915  1.00  0.00           O  
ATOM   3695  CB  VAL C2112      36.276  88.418  25.150  1.00  0.00           C  
ATOM   3696  CG1 VAL C2112      36.941  87.063  25.358  1.00  0.00           C  
ATOM   3697  CG2 VAL C2112      34.924  88.487  25.852  1.00  0.00           C  
ATOM   3698  N   VAL C2113      39.520  88.901  25.876  1.00  0.00           N  
ATOM   3699  CA  VAL C2113      40.897  88.696  25.419  1.00  0.00           C  
ATOM   3700  C   VAL C2113      41.022  87.459  24.525  1.00  0.00           C  
ATOM   3701  O   VAL C2113      40.734  86.346  24.954  1.00  0.00           O  
ATOM   3702  CB  VAL C2113      41.866  88.530  26.619  1.00  0.00           C  
ATOM   3703  CG1 VAL C2113      43.254  88.167  26.134  1.00  0.00           C  
ATOM   3704  CG2 VAL C2113      41.914  89.807  27.420  1.00  0.00           C  
ATOM   3705  N   PHE C2114      41.441  87.665  23.281  1.00  0.00           N  
ATOM   3706  CA  PHE C2114      41.623  86.569  22.328  1.00  0.00           C  
ATOM   3707  C   PHE C2114      43.099  86.468  21.999  1.00  0.00           C  
ATOM   3708  O   PHE C2114      43.866  87.421  22.188  1.00  0.00           O  
ATOM   3709  CB  PHE C2114      40.880  86.817  21.003  1.00  0.00           C  
ATOM   3710  CG  PHE C2114      39.390  86.654  21.082  1.00  0.00           C  
ATOM   3711  CD1 PHE C2114      38.609  87.575  21.780  1.00  0.00           C  
ATOM   3712  CD2 PHE C2114      38.761  85.590  20.437  1.00  0.00           C  
ATOM   3713  CE1 PHE C2114      37.214  87.448  21.834  1.00  0.00           C  
ATOM   3714  CE2 PHE C2114      37.365  85.448  20.481  1.00  0.00           C  
ATOM   3715  CZ  PHE C2114      36.586  86.378  21.181  1.00  0.00           C  
ATOM   3716  N   ALA C2115      43.485  85.312  21.477  1.00  0.00           N  
ATOM   3717  CA  ALA C2115      44.868  85.081  21.092  1.00  0.00           C  
ATOM   3718  C   ALA C2115      45.025  83.651  20.639  1.00  0.00           C  
ATOM   3719  O   ALA C2115      44.138  82.821  20.851  1.00  0.00           O  
ATOM   3720  CB  ALA C2115      45.795  85.342  22.272  1.00  0.00           C  
ATOM   3721  N   LYS C2116      46.139  83.376  19.974  1.00  0.00           N  
ATOM   3722  CA  LYS C2116      46.438  82.015  19.564  1.00  0.00           C  
ATOM   3723  C   LYS C2116      47.108  81.527  20.846  1.00  0.00           C  
ATOM   3724  O   LYS C2116      47.953  82.223  21.410  1.00  0.00           O  
ATOM   3725  CB  LYS C2116      47.408  82.001  18.380  1.00  0.00           C  
ATOM   3726  CG  LYS C2116      46.797  82.540  17.089  1.00  0.00           C  
ATOM   3727  CD  LYS C2116      47.774  82.445  15.923  1.00  0.00           C  
ATOM   3728  CE  LYS C2116      47.143  82.943  14.639  1.00  0.00           C  
ATOM   3729  NZ  LYS C2116      48.042  82.748  13.472  1.00  0.00           N  
ATOM   3730  N   ALA C2117      46.721  80.357  21.334  1.00  0.00           N  
ATOM   3731  CA  ALA C2117      47.287  79.881  22.586  1.00  0.00           C  
ATOM   3732  C   ALA C2117      48.022  78.555  22.527  1.00  0.00           C  
ATOM   3733  O   ALA C2117      47.947  77.824  21.539  1.00  0.00           O  
ATOM   3734  CB  ALA C2117      46.185  79.806  23.636  1.00  0.00           C  
ATOM   3735  N   TYR C2118      48.747  78.269  23.604  1.00  0.00           N  
ATOM   3736  CA  TYR C2118      49.481  77.023  23.744  1.00  0.00           C  
ATOM   3737  C   TYR C2118      48.548  76.060  24.478  1.00  0.00           C  
ATOM   3738  O   TYR C2118      48.849  74.846  24.508  1.00  0.00           O  
ATOM   3739  CB  TYR C2118      50.763  77.248  24.549  1.00  0.00           C  
ATOM   3740  CG  TYR C2118      51.957  77.635  23.706  1.00  0.00           C  
ATOM   3741  CD1 TYR C2118      52.698  76.666  23.031  1.00  0.00           C  
ATOM   3742  CD2 TYR C2118      52.359  78.971  23.588  1.00  0.00           C  
ATOM   3743  CE1 TYR C2118      53.814  77.009  22.263  1.00  0.00           C  
ATOM   3744  CE2 TYR C2118      53.475  79.327  22.819  1.00  0.00           C  
ATOM   3745  CZ  TYR C2118      54.194  78.337  22.164  1.00  0.00           C  
ATOM   3746  OH  TYR C2118      55.304  78.662  21.426  1.00  0.00           O  
ATOM   3747  OXT TYR C2118      47.519  76.541  25.011  1.00  0.00           O  
HETATM 3748  N   PRO C1478      41.628  69.454  38.386  1.00  0.00           N  
HETATM 3749  CA  PRO C1478      41.289  70.816  37.906  1.00  0.00           C  
HETATM 3750  C   PRO C1478      41.952  71.039  36.561  1.00  0.00           C  
HETATM 3751  O   PRO C1478      42.504  70.066  36.016  1.00  0.00           O  
HETATM 3752  CB  PRO C1478      41.814  71.809  38.943  1.00  0.00           C  
HETATM 3753  CG  PRO C1478      42.934  71.013  39.602  1.00  0.00           C  
HETATM 3754  CD  PRO C1478      42.437  69.539  39.618  1.00  0.00           C  
HETATM 3755  OXT PRO C1478      41.910  72.181  36.075  1.00  0.00           O  
TER
END
