# Supplementary material for: Backbone Brackets and Arginine Tweezers delineate Class I and Class II aminoacyl tRNA synthetases
Source: PLoS Comput Biol. 2018 Apr 16;14(4):e1006101. doi: 10.1371/journal.pcbi.1006101 (PMC5919687; doi:10.1371/journal.pcbi.1006101)
Supplement: S12 File — All structures of Class II aaRS with residues renumbered according to the MSA. (GZ) [file pcbi.1006101.s024.tar.gz › 1h4t_D_renum.pdb]

ATOM      1  N   LYS D 272      34.199  52.634  72.767  1.00  0.00           N  
ATOM      2  CA  LYS D 272      35.129  51.477  72.898  1.00  0.00           C  
ATOM      3  C   LYS D 272      36.512  51.830  72.369  1.00  0.00           C  
ATOM      4  O   LYS D 272      36.648  52.525  71.367  1.00  0.00           O  
ATOM      5  CB  LYS D 272      34.592  50.264  72.134  1.00  0.00           C  
ATOM      6  CG  LYS D 272      35.549  49.085  72.156  1.00  0.00           C  
ATOM      7  CD  LYS D 272      35.011  47.866  71.427  1.00  0.00           C  
ATOM      8  CE  LYS D 272      36.022  46.724  71.498  1.00  0.00           C  
ATOM      9  NZ  LYS D 272      35.533  45.486  70.836  1.00  0.00           N  
ATOM     10  N   GLY D 273      37.542  51.337  73.041  1.00  0.00           N  
ATOM     11  CA  GLY D 273      38.896  51.631  72.616  1.00  0.00           C  
ATOM     12  C   GLY D 273      39.415  50.716  71.527  1.00  0.00           C  
ATOM     13  O   GLY D 273      38.682  49.892  70.978  1.00  0.00           O  
ATOM     14  N   LEU D 274      40.696  50.872  71.218  1.00  0.00           N  
ATOM     15  CA  LEU D 274      41.347  50.074  70.192  1.00  0.00           C  
ATOM     16  C   LEU D 274      41.455  48.620  70.613  1.00  0.00           C  
ATOM     17  O   LEU D 274      41.499  48.316  71.807  1.00  0.00           O  
ATOM     18  CB  LEU D 274      42.754  50.615  69.937  1.00  0.00           C  
ATOM     19  CG  LEU D 274      42.832  52.065  69.479  1.00  0.00           C  
ATOM     20  CD1 LEU D 274      44.273  52.562  69.574  1.00  0.00           C  
ATOM     21  CD2 LEU D 274      42.285  52.164  68.059  1.00  0.00           C  
ATOM     22  N   THR D 275      41.485  47.721  69.634  1.00  0.00           N  
ATOM     23  CA  THR D 275      41.653  46.304  69.929  1.00  0.00           C  
ATOM     24  C   THR D 275      43.070  46.199  70.483  1.00  0.00           C  
ATOM     25  O   THR D 275      44.041  46.464  69.777  1.00  0.00           O  
ATOM     26  CB  THR D 275      41.559  45.461  68.653  1.00  0.00           C  
ATOM     27  OG1 THR D 275      40.205  45.453  68.189  1.00  0.00           O  
ATOM     28  CG2 THR D 275      42.053  44.026  68.909  1.00  0.00           C  
ATOM     29  N   PRO D 276      43.215  45.823  71.758  1.00  0.00           N  
ATOM     30  CA  PRO D 276      44.569  45.722  72.310  1.00  0.00           C  
ATOM     31  C   PRO D 276      45.572  44.952  71.443  1.00  0.00           C  
ATOM     32  O   PRO D 276      45.250  43.919  70.856  1.00  0.00           O  
ATOM     33  CB  PRO D 276      44.334  45.077  73.676  1.00  0.00           C  
ATOM     34  CG  PRO D 276      43.056  44.325  73.488  1.00  0.00           C  
ATOM     35  CD  PRO D 276      42.227  45.302  72.713  1.00  0.00           C  
ATOM     36  N   GLN D 277      46.788  45.484  71.367  1.00  0.00           N  
ATOM     37  CA  GLN D 277      47.858  44.875  70.591  1.00  0.00           C  
ATOM     38  C   GLN D 277      47.995  43.402  70.932  1.00  0.00           C  
ATOM     39  O   GLN D 277      48.124  42.557  70.043  1.00  0.00           O  
ATOM     40  CB  GLN D 277      49.194  45.566  70.879  1.00  0.00           C  
ATOM     41  CG  GLN D 277      49.228  47.057  70.571  1.00  0.00           C  
ATOM     42  CD  GLN D 277      50.562  47.684  70.947  1.00  0.00           C  
ATOM     43  OE1 GLN D 277      50.969  47.659  72.116  1.00  0.00           O  
ATOM     44  NE2 GLN D 277      51.251  48.251  69.959  1.00  0.00           N  
ATOM     45  N   SER D 278      47.964  43.096  72.225  1.00  0.00           N  
ATOM     46  CA  SER D 278      48.107  41.717  72.680  1.00  0.00           C  
ATOM     47  C   SER D 278      46.913  40.833  72.363  1.00  0.00           C  
ATOM     48  O   SER D 278      46.974  39.620  72.541  1.00  0.00           O  
ATOM     49  CB  SER D 278      48.376  41.690  74.174  1.00  0.00           C  
ATOM     50  OG  SER D 278      49.543  42.436  74.461  1.00  0.00           O  
ATOM     51  N   GLN D 279      45.838  41.448  71.879  1.00  0.00           N  
ATOM     52  CA  GLN D 279      44.619  40.736  71.525  1.00  0.00           C  
ATOM     53  C   GLN D 279      44.682  40.312  70.069  1.00  0.00           C  
ATOM     54  O   GLN D 279      44.515  39.147  69.743  1.00  0.00           O  
ATOM     55  CB  GLN D 279      43.425  41.654  71.739  1.00  0.00           C  
ATOM     56  CG  GLN D 279      42.238  41.011  72.393  1.00  0.00           C  
ATOM     57  CD  GLN D 279      41.583  39.966  71.547  1.00  0.00           C  
ATOM     58  OE1 GLN D 279      42.149  38.905  71.311  1.00  0.00           O  
ATOM     59  NE2 GLN D 279      40.379  40.264  71.064  1.00  0.00           N  
ATOM     60  N   ASP D 281      44.924  41.276  69.191  1.00  0.00           N  
ATOM     61  CA  ASP D 281      45.026  41.020  67.760  1.00  0.00           C  
ATOM     62  C   ASP D 281      45.806  42.191  67.197  1.00  0.00           C  
ATOM     63  O   ASP D 281      45.238  43.244  66.910  1.00  0.00           O  
ATOM     64  CB  ASP D 281      43.635  40.960  67.134  1.00  0.00           C  
ATOM     65  CG  ASP D 281      43.674  40.640  65.650  1.00  0.00           C  
ATOM     66  OD1 ASP D 281      42.600  40.396  65.068  1.00  0.00           O  
ATOM     67  OD2 ASP D 281      44.774  40.638  65.061  1.00  0.00           O  
ATOM     68  N   PHE D 282      47.112  42.001  67.041  1.00  0.00           N  
ATOM     69  CA  PHE D 282      47.982  43.066  66.568  1.00  0.00           C  
ATOM     70  C   PHE D 282      47.615  43.627  65.205  1.00  0.00           C  
ATOM     71  O   PHE D 282      47.709  44.835  64.981  1.00  0.00           O  
ATOM     72  CB  PHE D 282      49.428  42.579  66.546  1.00  0.00           C  
ATOM     73  CG  PHE D 282      50.434  43.690  66.547  1.00  0.00           C  
ATOM     74  CD1 PHE D 282      50.659  44.438  67.701  1.00  0.00           C  
ATOM     75  CD2 PHE D 282      51.143  44.007  65.388  1.00  0.00           C  
ATOM     76  CE1 PHE D 282      51.574  45.487  67.701  1.00  0.00           C  
ATOM     77  CE2 PHE D 282      52.061  45.053  65.377  1.00  0.00           C  
ATOM     78  CZ  PHE D 282      52.278  45.796  66.537  1.00  0.00           C  
ATOM     79  N   SER D 283      47.200  42.750  64.298  1.00  0.00           N  
ATOM     80  CA  SER D 283      46.843  43.168  62.952  1.00  0.00           C  
ATOM     81  C   SER D 283      45.603  44.058  62.962  1.00  0.00           C  
ATOM     82  O   SER D 283      45.541  45.069  62.251  1.00  0.00           O  
ATOM     83  CB  SER D 283      46.600  41.947  62.067  1.00  0.00           C  
ATOM     84  OG  SER D 283      45.290  41.445  62.237  1.00  0.00           O  
ATOM     85  N   GLU D 291      44.619  43.691  63.773  1.00  0.00           N  
ATOM     86  CA  GLU D 291      43.407  44.483  63.848  1.00  0.00           C  
ATOM     87  C   GLU D 291      43.719  45.812  64.550  1.00  0.00           C  
ATOM     88  O   GLU D 291      43.169  46.858  64.206  1.00  0.00           O  
ATOM     89  CB  GLU D 291      42.320  43.701  64.583  1.00  0.00           C  
ATOM     90  CG  GLU D 291      40.924  44.221  64.303  1.00  0.00           C  
ATOM     91  CD  GLU D 291      40.584  44.185  62.829  1.00  0.00           C  
ATOM     92  OE1 GLU D 291      39.628  44.883  62.427  1.00  0.00           O  
ATOM     93  OE2 GLU D 291      41.272  43.453  62.082  1.00  0.00           O  
ATOM     94  N   TRP D 292      44.621  45.769  65.525  1.00  0.00           N  
ATOM     95  CA  TRP D 292      45.022  46.974  66.245  1.00  0.00           C  
ATOM     96  C   TRP D 292      45.574  47.945  65.207  1.00  0.00           C  
ATOM     97  O   TRP D 292      45.135  49.094  65.098  1.00  0.00           O  
ATOM     98  CB  TRP D 292      46.122  46.641  67.266  1.00  0.00           C  
ATOM     99  CG  TRP D 292      46.806  47.854  67.829  1.00  0.00           C  
ATOM    100  CD1 TRP D 292      46.334  48.681  68.806  1.00  0.00           C  
ATOM    101  CD2 TRP D 292      48.031  48.443  67.364  1.00  0.00           C  
ATOM    102  NE1 TRP D 292      47.179  49.752  68.973  1.00  0.00           N  
ATOM    103  CE2 TRP D 292      48.228  49.632  68.099  1.00  0.00           C  
ATOM    104  CE3 TRP D 292      48.975  48.085  66.389  1.00  0.00           C  
ATOM    105  CZ2 TRP D 292      49.336  50.467  67.895  1.00  0.00           C  
ATOM    106  CZ3 TRP D 292      50.079  48.917  66.185  1.00  0.00           C  
ATOM    107  CH2 TRP D 292      50.245  50.094  66.935  1.00  0.00           C  
ATOM    108  N   TYR D 293      46.539  47.457  64.437  1.00  0.00           N  
ATOM    109  CA  TYR D 293      47.186  48.252  63.410  1.00  0.00           C  
ATOM    110  C   TYR D 293      46.164  48.930  62.506  1.00  0.00           C  
ATOM    111  O   TYR D 293      46.180  50.152  62.340  1.00  0.00           O  
ATOM    112  CB  TYR D 293      48.113  47.357  62.588  1.00  0.00           C  
ATOM    113  CG  TYR D 293      48.905  48.083  61.531  1.00  0.00           C  
ATOM    114  CD1 TYR D 293      48.601  47.941  60.183  1.00  0.00           C  
ATOM    115  CD2 TYR D 293      49.972  48.901  61.881  1.00  0.00           C  
ATOM    116  CE1 TYR D 293      49.344  48.590  59.213  1.00  0.00           C  
ATOM    117  CE2 TYR D 293      50.719  49.561  60.916  1.00  0.00           C  
ATOM    118  CZ  TYR D 293      50.403  49.401  59.586  1.00  0.00           C  
ATOM    119  OH  TYR D 293      51.144  50.064  58.639  1.00  0.00           O  
ATOM    120  N   LEU D 296      45.265  48.140  61.931  1.00  0.00           N  
ATOM    121  CA  LEU D 296      44.256  48.694  61.041  1.00  0.00           C  
ATOM    122  C   LEU D 296      43.415  49.754  61.729  1.00  0.00           C  
ATOM    123  O   LEU D 296      43.186  50.835  61.182  1.00  0.00           O  
ATOM    124  CB  LEU D 296      43.359  47.584  60.503  1.00  0.00           C  
ATOM    125  CG  LEU D 296      44.111  46.513  59.699  1.00  0.00           C  
ATOM    126  CD1 LEU D 296      43.099  45.601  59.017  1.00  0.00           C  
ATOM    127  CD2 LEU D 296      45.028  47.158  58.659  1.00  0.00           C  
ATOM    128  N   GLU D 297      42.977  49.455  62.944  1.00  0.00           N  
ATOM    129  CA  GLU D 297      42.146  50.389  63.680  1.00  0.00           C  
ATOM    130  C   GLU D 297      42.853  51.677  64.064  1.00  0.00           C  
ATOM    131  O   GLU D 297      42.251  52.748  63.990  1.00  0.00           O  
ATOM    132  CB  GLU D 297      41.572  49.716  64.928  1.00  0.00           C  
ATOM    133  CG  GLU D 297      40.836  48.438  64.607  1.00  0.00           C  
ATOM    134  CD  GLU D 297      40.108  47.841  65.788  1.00  0.00           C  
ATOM    135  OE1 GLU D 297      39.707  46.654  65.678  1.00  0.00           O  
ATOM    136  OE2 GLU D 297      39.933  48.553  66.803  1.00  0.00           O  
ATOM    137  N   VAL D 298      44.117  51.592  64.477  1.00  0.00           N  
ATOM    138  CA  VAL D 298      44.835  52.802  64.876  1.00  0.00           C  
ATOM    139  C   VAL D 298      45.035  53.692  63.657  1.00  0.00           C  
ATOM    140  O   VAL D 298      44.928  54.913  63.737  1.00  0.00           O  
ATOM    141  CB  VAL D 298      46.206  52.470  65.535  1.00  0.00           C  
ATOM    142  CG1 VAL D 298      47.049  51.636  64.596  1.00  0.00           C  
ATOM    143  CG2 VAL D 298      46.946  53.753  65.909  1.00  0.00           C  
ATOM    144  N   ILE D 303      45.306  53.064  62.521  1.00  0.00           N  
ATOM    145  CA  ILE D 303      45.503  53.787  61.274  1.00  0.00           C  
ATOM    146  C   ILE D 303      44.251  54.596  60.943  1.00  0.00           C  
ATOM    147  O   ILE D 303      44.324  55.769  60.574  1.00  0.00           O  
ATOM    148  CB  ILE D 303      45.811  52.801  60.139  1.00  0.00           C  
ATOM    149  CG1 ILE D 303      47.239  52.269  60.306  1.00  0.00           C  
ATOM    150  CG2 ILE D 303      45.625  53.471  58.799  1.00  0.00           C  
ATOM    151  CD1 ILE D 303      47.682  51.314  59.223  1.00  0.00           C  
ATOM    152  N   GLN D 305      43.100  53.949  61.092  1.00  0.00           N  
ATOM    153  CA  GLN D 305      41.806  54.562  60.835  1.00  0.00           C  
ATOM    154  C   GLN D 305      41.501  55.660  61.848  1.00  0.00           C  
ATOM    155  O   GLN D 305      41.225  56.795  61.470  1.00  0.00           O  
ATOM    156  CB  GLN D 305      40.715  53.496  60.902  1.00  0.00           C  
ATOM    157  CG  GLN D 305      39.311  54.063  61.036  1.00  0.00           C  
ATOM    158  CD  GLN D 305      38.272  53.013  61.388  1.00  0.00           C  
ATOM    159  OE1 GLN D 305      38.602  51.853  61.653  1.00  0.00           O  
ATOM    160  NE2 GLN D 305      37.008  53.420  61.402  1.00  0.00           N  
ATOM    161  N   LYS D 306      41.566  55.322  63.132  1.00  0.00           N  
ATOM    162  CA  LYS D 306      41.260  56.282  64.188  1.00  0.00           C  
ATOM    163  C   LYS D 306      42.205  57.464  64.300  1.00  0.00           C  
ATOM    164  O   LYS D 306      41.784  58.555  64.678  1.00  0.00           O  
ATOM    165  CB  LYS D 306      41.184  55.579  65.546  1.00  0.00           C  
ATOM    166  CG  LYS D 306      40.124  54.496  65.628  1.00  0.00           C  
ATOM    167  CD  LYS D 306      38.743  55.062  65.330  1.00  0.00           C  
ATOM    168  CE  LYS D 306      37.669  53.976  65.319  1.00  0.00           C  
ATOM    169  NZ  LYS D 306      36.329  54.504  64.908  1.00  0.00           N  
ATOM    170  N   ALA D 307      43.481  57.254  63.993  1.00  0.00           N  
ATOM    171  CA  ALA D 307      44.461  58.338  64.077  1.00  0.00           C  
ATOM    172  C   ALA D 307      44.405  59.205  62.821  1.00  0.00           C  
ATOM    173  O   ALA D 307      45.144  60.180  62.694  1.00  0.00           O  
ATOM    174  CB  ALA D 307      45.862  57.772  64.274  1.00  0.00           C  
ATOM    175  N   GLU D 308      43.518  58.836  61.900  1.00  0.00           N  
ATOM    176  CA  GLU D 308      43.325  59.560  60.650  1.00  0.00           C  
ATOM    177  C   GLU D 308      44.600  59.664  59.814  1.00  0.00           C  
ATOM    178  O   GLU D 308      44.932  60.722  59.266  1.00  0.00           O  
ATOM    179  CB  GLU D 308      42.731  60.946  60.933  1.00  0.00           C  
ATOM    180  CG  GLU D 308      41.364  60.867  61.615  1.00  0.00           C  
ATOM    181  CD  GLU D 308      40.621  62.204  61.657  1.00  0.00           C  
ATOM    182  OE1 GLU D 308      41.168  63.199  62.189  1.00  0.00           O  
ATOM    183  OE2 GLU D 308      39.474  62.252  61.158  1.00  0.00           O  
ATOM    184  N   LEU D 309      45.294  58.535  59.709  1.00  0.00           N  
ATOM    185  CA  LEU D 309      46.526  58.438  58.942  1.00  0.00           C  
ATOM    186  C   LEU D 309      46.222  58.096  57.491  1.00  0.00           C  
ATOM    187  O   LEU D 309      46.772  58.691  56.565  1.00  0.00           O  
ATOM    188  CB  LEU D 309      47.429  57.361  59.548  1.00  0.00           C  
ATOM    189  CG  LEU D 309      48.566  57.830  60.468  1.00  0.00           C  
ATOM    190  CD1 LEU D 309      48.109  58.927  61.391  1.00  0.00           C  
ATOM    191  CD2 LEU D 309      49.078  56.654  61.268  1.00  0.00           C  
ATOM    192  N   ALA D 310      45.332  57.131  57.301  1.00  0.00           N  
ATOM    193  CA  ALA D 310      44.957  56.685  55.968  1.00  0.00           C  
ATOM    194  C   ALA D 310      43.523  56.173  55.939  1.00  0.00           C  
ATOM    195  O   ALA D 310      42.832  56.176  56.948  1.00  0.00           O  
ATOM    196  CB  ALA D 310      45.915  55.584  55.503  1.00  0.00           C  
ATOM    197  N   ASP D 311      43.080  55.749  54.764  1.00  0.00           N  
ATOM    198  CA  ASP D 311      41.743  55.207  54.585  1.00  0.00           C  
ATOM    199  C   ASP D 311      41.751  54.391  53.292  1.00  0.00           C  
ATOM    200  O   ASP D 311      42.778  54.300  52.607  1.00  0.00           O  
ATOM    201  CB  ASP D 311      40.714  56.331  54.512  1.00  0.00           C  
ATOM    202  CG  ASP D 311      39.292  55.852  54.814  1.00  0.00           C  
ATOM    203  OD1 ASP D 311      38.398  56.733  54.974  1.00  0.00           O  
ATOM    204  OD2 ASP D 311      39.071  54.606  54.889  1.00  0.00           O  
ATOM    205  N   TYR D 312      40.615  53.806  52.947  1.00  0.00           N  
ATOM    206  CA  TYR D 312      40.554  52.988  51.748  1.00  0.00           C  
ATOM    207  C   TYR D 312      39.974  53.687  50.525  1.00  0.00           C  
ATOM    208  O   TYR D 312      38.913  54.317  50.588  1.00  0.00           O  
ATOM    209  CB  TYR D 312      39.791  51.697  52.064  1.00  0.00           C  
ATOM    210  CG  TYR D 312      40.446  50.939  53.193  1.00  0.00           C  
ATOM    211  CD1 TYR D 312      40.176  51.259  54.529  1.00  0.00           C  
ATOM    212  CD2 TYR D 312      41.418  49.964  52.929  1.00  0.00           C  
ATOM    213  CE1 TYR D 312      40.865  50.628  55.569  1.00  0.00           C  
ATOM    214  CE2 TYR D 312      42.108  49.334  53.959  1.00  0.00           C  
ATOM    215  CZ  TYR D 312      41.830  49.669  55.272  1.00  0.00           C  
ATOM    216  OH  TYR D 312      42.532  49.054  56.279  1.00  0.00           O  
ATOM    217  N   GLY D 313      40.696  53.580  49.413  1.00  0.00           N  
ATOM    218  CA  GLY D 313      40.243  54.195  48.185  1.00  0.00           C  
ATOM    219  C   GLY D 313      39.194  53.336  47.505  1.00  0.00           C  
ATOM    220  O   GLY D 313      39.008  52.177  47.875  1.00  0.00           O  
ATOM    221  N   PRO D 314      38.488  53.876  46.502  1.00  0.00           N  
ATOM    222  CA  PRO D 314      37.455  53.128  45.784  1.00  0.00           C  
ATOM    223  C   PRO D 314      37.983  51.848  45.134  1.00  0.00           C  
ATOM    224  O   PRO D 314      37.271  50.851  45.049  1.00  0.00           O  
ATOM    225  CB  PRO D 314      36.951  54.145  44.766  1.00  0.00           C  
ATOM    226  CG  PRO D 314      38.167  54.979  44.494  1.00  0.00           C  
ATOM    227  CD  PRO D 314      38.695  55.197  45.885  1.00  0.00           C  
ATOM    228  N   VAL D 315      39.228  51.872  44.675  1.00  0.00           N  
ATOM    229  CA  VAL D 315      39.814  50.690  44.050  1.00  0.00           C  
ATOM    230  C   VAL D 315      40.448  49.813  45.124  1.00  0.00           C  
ATOM    231  O   VAL D 315      41.166  50.305  45.991  1.00  0.00           O  
ATOM    232  CB  VAL D 315      40.913  51.063  43.024  1.00  0.00           C  
ATOM    233  CG1 VAL D 315      41.501  49.804  42.413  1.00  0.00           C  
ATOM    234  CG2 VAL D 315      40.338  51.961  41.937  1.00  0.00           C  
ATOM    235  N   ARG D 316      40.185  48.513  45.063  1.00  0.00           N  
ATOM    236  CA  ARG D 316      40.741  47.578  46.033  1.00  0.00           C  
ATOM    237  C   ARG D 316      42.277  47.513  45.965  1.00  0.00           C  
ATOM    238  O   ARG D 316      42.866  47.463  44.886  1.00  0.00           O  
ATOM    239  CB  ARG D 316      40.133  46.185  45.808  1.00  0.00           C  
ATOM    240  CG  ARG D 316      40.853  45.043  46.503  1.00  0.00           C  
ATOM    241  CD  ARG D 316      40.102  43.731  46.308  1.00  0.00           C  
ATOM    242  NE  ARG D 316      40.864  42.580  46.785  1.00  0.00           N  
ATOM    243  CZ  ARG D 316      40.390  41.338  46.840  1.00  0.00           C  
ATOM    244  NH1 ARG D 316      39.149  41.082  46.449  1.00  0.00           N  
ATOM    245  NH2 ARG D 316      41.159  40.351  47.278  1.00  0.00           N  
ATOM    246  N   GLY D 317      42.918  47.515  47.129  1.00  0.00           N  
ATOM    247  CA  GLY D 317      44.368  47.445  47.182  1.00  0.00           C  
ATOM    248  C   GLY D 317      44.968  48.832  47.222  1.00  0.00           C  
ATOM    249  O   GLY D 317      46.186  49.006  47.371  1.00  0.00           O  
ATOM    250  N   THR D 318      44.088  49.822  47.106  1.00  0.00           N  
ATOM    251  CA  THR D 318      44.486  51.217  47.079  1.00  0.00           C  
ATOM    252  C   THR D 318      44.080  51.974  48.361  1.00  0.00           C  
ATOM    253  O   THR D 318      42.986  51.759  48.899  1.00  0.00           O  
ATOM    254  CB  THR D 318      43.871  51.882  45.811  1.00  0.00           C  
ATOM    255  OG1 THR D 318      44.853  52.696  45.168  1.00  0.00           O  
ATOM    256  CG2 THR D 318      42.662  52.738  46.165  1.00  0.00           C  
ATOM    257  N   ILE D 319      44.971  52.837  48.859  1.00  0.00           N  
ATOM    258  CA  ILE D 319      44.692  53.629  50.063  1.00  0.00           C  
ATOM    259  C   ILE D 319      44.905  55.114  49.815  1.00  0.00           C  
ATOM    260  O   ILE D 319      45.605  55.513  48.878  1.00  0.00           O  
ATOM    261  CB  ILE D 319      45.615  53.264  51.261  1.00  0.00           C  
ATOM    262  CG1 ILE D 319      47.069  53.601  50.918  1.00  0.00           C  
ATOM    263  CG2 ILE D 319      45.458  51.794  51.635  1.00  0.00           C  
ATOM    264  CD1 ILE D 319      48.012  53.582  52.112  1.00  0.00           C  
ATOM    265  N   VAL D 320      44.294  55.934  50.662  1.00  0.00           N  
ATOM    266  CA  VAL D 320      44.467  57.376  50.548  1.00  0.00           C  
ATOM    267  C   VAL D 320      45.088  57.838  51.861  1.00  0.00           C  
ATOM    268  O   VAL D 320      44.575  57.544  52.933  1.00  0.00           O  
ATOM    269  CB  VAL D 320      43.112  58.120  50.246  1.00  0.00           C  
ATOM    270  CG1 VAL D 320      42.022  57.114  50.018  1.00  0.00           C  
ATOM    271  CG2 VAL D 320      42.752  59.091  51.362  1.00  0.00           C  
ATOM    272  N   VAL D 321      46.226  58.515  51.761  1.00  0.00           N  
ATOM    273  CA  VAL D 321      46.916  59.008  52.934  1.00  0.00           C  
ATOM    274  C   VAL D 321      46.359  60.362  53.302  1.00  0.00           C  
ATOM    275  O   VAL D 321      46.473  61.333  52.548  1.00  0.00           O  
ATOM    276  CB  VAL D 321      48.426  59.136  52.690  1.00  0.00           C  
ATOM    277  CG1 VAL D 321      49.098  59.718  53.925  1.00  0.00           C  
ATOM    278  CG2 VAL D 321      49.012  57.770  52.354  1.00  0.00           C  
ATOM    279  N   ARG D 322      45.736  60.412  54.468  1.00  0.00           N  
ATOM    280  CA  ARG D 322      45.139  61.639  54.964  1.00  0.00           C  
ATOM    281  C   ARG D 322      46.217  62.629  55.395  1.00  0.00           C  
ATOM    282  O   ARG D 322      47.394  62.274  55.556  1.00  0.00           O  
ATOM    283  CB  ARG D 322      44.237  61.313  56.144  1.00  0.00           C  
ATOM    284  CG  ARG D 322      43.098  60.354  55.816  1.00  0.00           C  
ATOM    285  CD  ARG D 322      41.825  61.010  56.292  1.00  0.00           C  
ATOM    286  NE  ARG D 322      40.893  60.066  56.883  1.00  0.00           N  
ATOM    287  CZ  ARG D 322      39.801  60.430  57.544  1.00  0.00           C  
ATOM    288  NH1 ARG D 322      39.513  61.718  57.699  1.00  0.00           N  
ATOM    289  NH2 ARG D 322      38.995  59.502  58.039  1.00  0.00           N  
ATOM    290  N   PRO D 323      45.824  63.891  55.590  1.00  0.00           N  
ATOM    291  CA  PRO D 323      46.731  64.964  56.002  1.00  0.00           C  
ATOM    292  C   PRO D 323      47.740  64.598  57.093  1.00  0.00           C  
ATOM    293  O   PRO D 323      48.949  64.711  56.884  1.00  0.00           O  
ATOM    294  CB  PRO D 323      45.765  66.070  56.434  1.00  0.00           C  
ATOM    295  CG  PRO D 323      44.685  65.929  55.417  1.00  0.00           C  
ATOM    296  CD  PRO D 323      44.468  64.416  55.348  1.00  0.00           C  
ATOM    297  N   TYR D 324      47.240  64.166  58.248  1.00  0.00           N  
ATOM    298  CA  TYR D 324      48.111  63.819  59.366  1.00  0.00           C  
ATOM    299  C   TYR D 324      49.134  62.782  58.923  1.00  0.00           C  
ATOM    300  O   TYR D 324      50.334  62.924  59.170  1.00  0.00           O  
ATOM    301  CB  TYR D 324      47.296  63.289  60.555  1.00  0.00           C  
ATOM    302  CG  TYR D 324      48.069  63.291  61.863  1.00  0.00           C  
ATOM    303  CD1 TYR D 324      48.324  62.110  62.556  1.00  0.00           C  
ATOM    304  CD2 TYR D 324      48.575  64.477  62.387  1.00  0.00           C  
ATOM    305  CE1 TYR D 324      49.066  62.109  63.732  1.00  0.00           C  
ATOM    306  CE2 TYR D 324      49.318  64.487  63.566  1.00  0.00           C  
ATOM    307  CZ  TYR D 324      49.558  63.297  64.229  1.00  0.00           C  
ATOM    308  OH  TYR D 324      50.292  63.298  65.388  1.00  0.00           O  
ATOM    309  N   GLY D 325      48.656  61.736  58.267  1.00  0.00           N  
ATOM    310  CA  GLY D 325      49.560  60.719  57.785  1.00  0.00           C  
ATOM    311  C   GLY D 325      50.582  61.324  56.843  1.00  0.00           C  
ATOM    312  O   GLY D 325      51.786  61.222  57.078  1.00  0.00           O  
ATOM    313  N   TYR D 332      50.106  61.977  55.787  1.00  0.00           N  
ATOM    314  CA  TYR D 332      51.006  62.581  54.812  1.00  0.00           C  
ATOM    315  C   TYR D 332      52.063  63.484  55.455  1.00  0.00           C  
ATOM    316  O   TYR D 332      53.207  63.550  54.989  1.00  0.00           O  
ATOM    317  CB  TYR D 332      50.216  63.374  53.767  1.00  0.00           C  
ATOM    318  CG  TYR D 332      51.005  63.621  52.501  1.00  0.00           C  
ATOM    319  CD1 TYR D 332      51.340  62.564  51.648  1.00  0.00           C  
ATOM    320  CD2 TYR D 332      51.466  64.898  52.181  1.00  0.00           C  
ATOM    321  CE1 TYR D 332      52.114  62.773  50.520  1.00  0.00           C  
ATOM    322  CE2 TYR D 332      52.239  65.112  51.059  1.00  0.00           C  
ATOM    323  CZ  TYR D 332      52.560  64.047  50.236  1.00  0.00           C  
ATOM    324  OH  TYR D 332      53.347  64.251  49.134  1.00  0.00           O  
ATOM    325  N   ALA D 333      51.685  64.173  56.527  1.00  0.00           N  
ATOM    326  CA  ALA D 333      52.616  65.053  57.218  1.00  0.00           C  
ATOM    327  C   ALA D 333      53.848  64.281  57.699  1.00  0.00           C  
ATOM    328  O   ALA D 333      54.966  64.806  57.680  1.00  0.00           O  
ATOM    329  CB  ALA D 333      51.930  65.716  58.387  1.00  0.00           C  
ATOM    330  N   ILE D 334      53.645  63.038  58.135  1.00  0.00           N  
ATOM    331  CA  ILE D 334      54.760  62.228  58.597  1.00  0.00           C  
ATOM    332  C   ILE D 334      55.651  61.933  57.388  1.00  0.00           C  
ATOM    333  O   ILE D 334      56.882  62.079  57.451  1.00  0.00           O  
ATOM    334  CB  ILE D 334      54.285  60.894  59.220  1.00  0.00           C  
ATOM    335  CG1 ILE D 334      53.319  61.169  60.376  1.00  0.00           C  
ATOM    336  CG2 ILE D 334      55.489  60.105  59.735  1.00  0.00           C  
ATOM    337  CD1 ILE D 334      52.818  59.909  61.060  1.00  0.00           C  
ATOM    338  N   TRP D 335      55.024  61.535  56.283  1.00  0.00           N  
ATOM    339  CA  TRP D 335      55.776  61.235  55.075  1.00  0.00           C  
ATOM    340  C   TRP D 335      56.598  62.449  54.652  1.00  0.00           C  
ATOM    341  O   TRP D 335      57.778  62.313  54.310  1.00  0.00           O  
ATOM    342  CB  TRP D 335      54.846  60.811  53.930  1.00  0.00           C  
ATOM    343  CG  TRP D 335      55.608  60.369  52.701  1.00  0.00           C  
ATOM    344  CD1 TRP D 335      55.518  60.900  51.451  1.00  0.00           C  
ATOM    345  CD2 TRP D 335      56.602  59.339  52.626  1.00  0.00           C  
ATOM    346  NE1 TRP D 335      56.392  60.275  50.602  1.00  0.00           N  
ATOM    347  CE2 TRP D 335      57.073  59.311  51.295  1.00  0.00           C  
ATOM    348  CE3 TRP D 335      57.143  58.436  53.553  1.00  0.00           C  
ATOM    349  CZ2 TRP D 335      58.063  58.414  50.863  1.00  0.00           C  
ATOM    350  CZ3 TRP D 335      58.125  57.543  53.127  1.00  0.00           C  
ATOM    351  CH2 TRP D 335      58.574  57.540  51.792  1.00  0.00           C  
ATOM    352  N   GLU D 336      55.986  63.634  54.678  1.00  0.00           N  
ATOM    353  CA  GLU D 336      56.707  64.857  54.296  1.00  0.00           C  
ATOM    354  C   GLU D 336      57.967  65.079  55.137  1.00  0.00           C  
ATOM    355  O   GLU D 336      58.998  65.501  54.608  1.00  0.00           O  
ATOM    356  CB  GLU D 336      55.802  66.098  54.401  1.00  0.00           C  
ATOM    357  CG  GLU D 336      54.628  66.079  53.441  1.00  0.00           C  
ATOM    358  CD  GLU D 336      54.028  67.448  53.194  1.00  0.00           C  
ATOM    359  OE1 GLU D 336      54.616  68.214  52.398  1.00  0.00           O  
ATOM    360  OE2 GLU D 336      52.975  67.756  53.798  1.00  0.00           O  
ATOM    361  N   ASN D 337      57.879  64.800  56.439  1.00  0.00           N  
ATOM    362  CA  ASN D 337      59.022  64.963  57.329  1.00  0.00           C  
ATOM    363  C   ASN D 337      60.122  63.993  56.941  1.00  0.00           C  
ATOM    364  O   ASN D 337      61.296  64.358  56.857  1.00  0.00           O  
ATOM    365  CB  ASN D 337      58.611  64.734  58.776  1.00  0.00           C  
ATOM    366  CG  ASN D 337      57.964  65.951  59.386  1.00  0.00           C  
ATOM    367  OD1 ASN D 337      58.495  67.055  59.298  1.00  0.00           O  
ATOM    368  ND2 ASN D 337      56.819  65.761  60.017  1.00  0.00           N  
ATOM    369  N   ILE D 338      59.736  62.748  56.711  1.00  0.00           N  
ATOM    370  CA  ILE D 338      60.687  61.737  56.290  1.00  0.00           C  
ATOM    371  C   ILE D 338      61.364  62.277  55.023  1.00  0.00           C  
ATOM    372  O   ILE D 338      62.593  62.269  54.911  1.00  0.00           O  
ATOM    373  CB  ILE D 338      59.955  60.413  56.001  1.00  0.00           C  
ATOM    374  CG1 ILE D 338      59.428  59.829  57.320  1.00  0.00           C  
ATOM    375  CG2 ILE D 338      60.868  59.463  55.259  1.00  0.00           C  
ATOM    376  CD1 ILE D 338      58.520  58.608  57.173  1.00  0.00           C  
ATOM    377  N   GLN D 339      60.546  62.769  54.089  1.00  0.00           N  
ATOM    378  CA  GLN D 339      61.029  63.331  52.829  1.00  0.00           C  
ATOM    379  C   GLN D 339      62.085  64.407  53.067  1.00  0.00           C  
ATOM    380  O   GLN D 339      63.162  64.374  52.473  1.00  0.00           O  
ATOM    381  CB  GLN D 339      59.865  63.935  52.036  1.00  0.00           C  
ATOM    382  CG  GLN D 339      59.238  63.025  50.966  1.00  0.00           C  
ATOM    383  CD  GLN D 339      58.030  63.675  50.266  1.00  0.00           C  
ATOM    384  OE1 GLN D 339      57.552  63.192  49.232  1.00  0.00           O  
ATOM    385  NE2 GLN D 339      57.528  64.767  50.845  1.00  0.00           N  
ATOM    386  N   GLN D 340      61.781  65.356  53.948  1.00  0.00           N  
ATOM    387  CA  GLN D 340      62.703  66.456  54.239  1.00  0.00           C  
ATOM    388  C   GLN D 340      64.033  66.017  54.835  1.00  0.00           C  
ATOM    389  O   GLN D 340      65.087  66.548  54.493  1.00  0.00           O  
ATOM    390  CB  GLN D 340      62.034  67.462  55.170  1.00  0.00           C  
ATOM    391  CG  GLN D 340      60.940  68.273  54.491  1.00  0.00           C  
ATOM    392  CD  GLN D 340      60.067  68.996  55.490  1.00  0.00           C  
ATOM    393  OE1 GLN D 340      60.567  69.639  56.417  1.00  0.00           O  
ATOM    394  NE2 GLN D 340      58.755  68.905  55.305  1.00  0.00           N  
ATOM    395  N   VAL D 341      63.974  65.048  55.734  1.00  0.00           N  
ATOM    396  CA  VAL D 341      65.168  64.540  56.376  1.00  0.00           C  
ATOM    397  C   VAL D 341      66.031  63.788  55.354  1.00  0.00           C  
ATOM    398  O   VAL D 341      67.225  64.054  55.214  1.00  0.00           O  
ATOM    399  CB  VAL D 341      64.757  63.638  57.568  1.00  0.00           C  
ATOM    400  CG1 VAL D 341      65.942  62.881  58.116  1.00  0.00           C  
ATOM    401  CG2 VAL D 341      64.169  64.501  58.663  1.00  0.00           C  
ATOM    402  N   LEU D 342      65.423  62.867  54.621  1.00  0.00           N  
ATOM    403  CA  LEU D 342      66.172  62.106  53.633  1.00  0.00           C  
ATOM    404  C   LEU D 342      66.750  63.007  52.560  1.00  0.00           C  
ATOM    405  O   LEU D 342      67.922  62.891  52.215  1.00  0.00           O  
ATOM    406  CB  LEU D 342      65.281  61.036  52.999  1.00  0.00           C  
ATOM    407  CG  LEU D 342      64.970  59.870  53.948  1.00  0.00           C  
ATOM    408  CD1 LEU D 342      63.959  58.912  53.338  1.00  0.00           C  
ATOM    409  CD2 LEU D 342      66.277  59.132  54.266  1.00  0.00           C  
ATOM    410  N   ASP D 343      65.934  63.920  52.044  1.00  0.00           N  
ATOM    411  CA  ASP D 343      66.391  64.818  50.998  1.00  0.00           C  
ATOM    412  C   ASP D 343      67.627  65.575  51.446  1.00  0.00           C  
ATOM    413  O   ASP D 343      68.639  65.612  50.741  1.00  0.00           O  
ATOM    414  CB  ASP D 343      65.290  65.801  50.621  1.00  0.00           C  
ATOM    415  CG  ASP D 343      65.018  65.824  49.129  1.00  0.00           C  
ATOM    416  OD1 ASP D 343      64.236  66.687  48.692  1.00  0.00           O  
ATOM    417  OD2 ASP D 343      65.575  64.981  48.394  1.00  0.00           O  
ATOM    418  N   ARG D 344      67.538  66.170  52.627  1.00  0.00           N  
ATOM    419  CA  ARG D 344      68.646  66.924  53.188  1.00  0.00           C  
ATOM    420  C   ARG D 344      69.898  66.028  53.193  1.00  0.00           C  
ATOM    421  O   ARG D 344      71.003  66.458  52.839  1.00  0.00           O  
ATOM    422  CB  ARG D 344      68.279  67.377  54.604  1.00  0.00           C  
ATOM    423  CG  ARG D 344      68.982  68.640  55.083  1.00  0.00           C  
ATOM    424  CD  ARG D 344      68.627  68.951  56.541  1.00  0.00           C  
ATOM    425  NE  ARG D 344      67.184  69.100  56.738  1.00  0.00           N  
ATOM    426  CZ  ARG D 344      66.468  68.436  57.646  1.00  0.00           C  
ATOM    427  NH1 ARG D 344      67.052  67.564  58.463  1.00  0.00           N  
ATOM    428  NH2 ARG D 344      65.156  68.633  57.720  1.00  0.00           N  
ATOM    429  N   MET D 345      69.709  64.767  53.564  1.00  0.00           N  
ATOM    430  CA  MET D 345      70.821  63.831  53.597  1.00  0.00           C  
ATOM    431  C   MET D 345      71.327  63.447  52.208  1.00  0.00           C  
ATOM    432  O   MET D 345      72.527  63.281  52.008  1.00  0.00           O  
ATOM    433  CB  MET D 345      70.429  62.580  54.388  1.00  0.00           C  
ATOM    434  CG  MET D 345      70.333  62.843  55.879  1.00  0.00           C  
ATOM    435  SD  MET D 345      70.311  61.353  56.873  1.00  0.00           S  
ATOM    436  CE  MET D 345      68.850  61.575  57.830  1.00  0.00           C  
ATOM    437  N   PHE D 347      70.415  63.322  51.248  1.00  0.00           N  
ATOM    438  CA  PHE D 347      70.797  62.955  49.890  1.00  0.00           C  
ATOM    439  C   PHE D 347      71.584  64.074  49.226  1.00  0.00           C  
ATOM    440  O   PHE D 347      72.549  63.833  48.490  1.00  0.00           O  
ATOM    441  CB  PHE D 347      69.557  62.643  49.049  1.00  0.00           C  
ATOM    442  CG  PHE D 347      68.809  61.411  49.492  1.00  0.00           C  
ATOM    443  CD1 PHE D 347      69.441  60.431  50.248  1.00  0.00           C  
ATOM    444  CD2 PHE D 347      67.468  61.229  49.150  1.00  0.00           C  
ATOM    445  CE1 PHE D 347      68.747  59.296  50.663  1.00  0.00           C  
ATOM    446  CE2 PHE D 347      66.774  60.098  49.562  1.00  0.00           C  
ATOM    447  CZ  PHE D 347      67.413  59.130  50.320  1.00  0.00           C  
ATOM    448  N   LYS D 348      71.165  65.302  49.499  1.00  0.00           N  
ATOM    449  CA  LYS D 348      71.801  66.469  48.921  1.00  0.00           C  
ATOM    450  C   LYS D 348      73.216  66.650  49.445  1.00  0.00           C  
ATOM    451  O   LYS D 348      74.141  66.854  48.666  1.00  0.00           O  
ATOM    452  CB  LYS D 348      70.967  67.705  49.229  1.00  0.00           C  
ATOM    453  CG  LYS D 348      71.331  68.919  48.415  1.00  0.00           C  
ATOM    454  CD  LYS D 348      70.385  70.052  48.737  1.00  0.00           C  
ATOM    455  CE  LYS D 348      70.677  71.301  47.924  1.00  0.00           C  
ATOM    456  NZ  LYS D 348      69.709  72.395  48.244  1.00  0.00           N  
ATOM    457  N   GLU D 349      73.384  66.565  50.762  1.00  0.00           N  
ATOM    458  CA  GLU D 349      74.702  66.728  51.373  1.00  0.00           C  
ATOM    459  C   GLU D 349      75.693  65.718  50.819  1.00  0.00           C  
ATOM    460  O   GLU D 349      76.898  65.938  50.883  1.00  0.00           O  
ATOM    461  CB  GLU D 349      74.632  66.548  52.892  1.00  0.00           C  
ATOM    462  CG  GLU D 349      73.670  67.489  53.601  1.00  0.00           C  
ATOM    463  CD  GLU D 349      73.506  67.164  55.078  1.00  0.00           C  
ATOM    464  OE1 GLU D 349      73.777  66.001  55.472  1.00  0.00           O  
ATOM    465  OE2 GLU D 349      73.086  68.071  55.837  1.00  0.00           O  
ATOM    466  N   THR D 352      75.182  64.609  50.287  1.00  0.00           N  
ATOM    467  CA  THR D 352      76.028  63.564  49.736  1.00  0.00           C  
ATOM    468  C   THR D 352      76.102  63.596  48.213  1.00  0.00           C  
ATOM    469  O   THR D 352      76.383  62.590  47.558  1.00  0.00           O  
ATOM    470  CB  THR D 352      75.572  62.174  50.215  1.00  0.00           C  
ATOM    471  OG1 THR D 352      74.182  61.978  49.921  1.00  0.00           O  
ATOM    472  CG2 THR D 352      75.794  62.049  51.709  1.00  0.00           C  
ATOM    473  N   GLY D 361      75.837  64.769  47.657  1.00  0.00           N  
ATOM    474  CA  GLY D 361      75.946  64.962  46.226  1.00  0.00           C  
ATOM    475  C   GLY D 361      74.862  64.462  45.305  1.00  0.00           C  
ATOM    476  O   GLY D 361      75.048  64.481  44.090  1.00  0.00           O  
ATOM    477  N   HIS D 362      73.735  64.023  45.848  1.00  0.00           N  
ATOM    478  CA  HIS D 362      72.663  63.524  44.996  1.00  0.00           C  
ATOM    479  C   HIS D 362      71.701  64.633  44.603  1.00  0.00           C  
ATOM    480  O   HIS D 362      71.526  65.598  45.344  1.00  0.00           O  
ATOM    481  CB  HIS D 362      71.881  62.430  45.709  1.00  0.00           C  
ATOM    482  CG  HIS D 362      72.732  61.310  46.211  1.00  0.00           C  
ATOM    483  ND1 HIS D 362      73.457  61.390  47.383  1.00  0.00           N  
ATOM    484  CD2 HIS D 362      72.950  60.066  45.718  1.00  0.00           C  
ATOM    485  CE1 HIS D 362      74.078  60.241  47.593  1.00  0.00           C  
ATOM    486  NE2 HIS D 362      73.786  59.420  46.599  1.00  0.00           N  
ATOM    487  N   GLN D 363      71.077  64.488  43.440  1.00  0.00           N  
ATOM    488  CA  GLN D 363      70.114  65.474  42.964  1.00  0.00           C  
ATOM    489  C   GLN D 363      68.836  64.783  42.526  1.00  0.00           C  
ATOM    490  O   GLN D 363      68.881  63.667  41.997  1.00  0.00           O  
ATOM    491  CB  GLN D 363      70.681  66.253  41.783  1.00  0.00           C  
ATOM    492  CG  GLN D 363      71.795  67.205  42.148  1.00  0.00           C  
ATOM    493  CD  GLN D 363      72.493  67.768  40.931  1.00  0.00           C  
ATOM    494  OE1 GLN D 363      72.987  67.019  40.085  1.00  0.00           O  
ATOM    495  NE2 GLN D 363      72.543  69.091  40.835  1.00  0.00           N  
ATOM    496  N   ASN D 364      67.699  65.441  42.743  1.00  0.00           N  
ATOM    497  CA  ASN D 364      66.418  64.868  42.341  1.00  0.00           C  
ATOM    498  C   ASN D 364      66.089  65.132  40.872  1.00  0.00           C  
ATOM    499  O   ASN D 364      66.420  66.180  40.318  1.00  0.00           O  
ATOM    500  CB  ASN D 364      65.269  65.422  43.186  1.00  0.00           C  
ATOM    501  CG  ASN D 364      65.425  65.126  44.663  1.00  0.00           C  
ATOM    502  OD1 ASN D 364      66.018  64.111  45.053  1.00  0.00           O  
ATOM    503  ND2 ASN D 364      64.868  66.003  45.500  1.00  0.00           N  
ATOM    504  N   ALA D 365      65.431  64.168  40.249  1.00  0.00           N  
ATOM    505  CA  ALA D 365      65.008  64.300  38.863  1.00  0.00           C  
ATOM    506  C   ALA D 365      63.684  63.575  38.824  1.00  0.00           C  
ATOM    507  O   ALA D 365      63.179  63.165  39.866  1.00  0.00           O  
ATOM    508  CB  ALA D 365      66.001  63.633  37.923  1.00  0.00           C  
ATOM    509  N   TYR D 366      63.122  63.411  37.634  1.00  0.00           N  
ATOM    510  CA  TYR D 366      61.859  62.710  37.517  1.00  0.00           C  
ATOM    511  C   TYR D 366      61.758  61.954  36.209  1.00  0.00           C  
ATOM    512  O   TYR D 366      61.773  62.556  35.132  1.00  0.00           O  
ATOM    513  CB  TYR D 366      60.683  63.674  37.616  1.00  0.00           C  
ATOM    514  CG  TYR D 366      59.373  62.939  37.712  1.00  0.00           C  
ATOM    515  CD1 TYR D 366      59.005  62.286  38.891  1.00  0.00           C  
ATOM    516  CD2 TYR D 366      58.543  62.816  36.605  1.00  0.00           C  
ATOM    517  CE1 TYR D 366      57.839  61.515  38.957  1.00  0.00           C  
ATOM    518  CE2 TYR D 366      57.385  62.053  36.658  1.00  0.00           C  
ATOM    519  CZ  TYR D 366      57.035  61.401  37.830  1.00  0.00           C  
ATOM    520  OH  TYR D 366      55.898  60.619  37.840  1.00  0.00           O  
ATOM    521  N   PHE D 368      61.653  60.631  36.308  1.00  0.00           N  
ATOM    522  CA  PHE D 368      61.528  59.792  35.128  1.00  0.00           C  
ATOM    523  C   PHE D 368      60.069  59.353  34.948  1.00  0.00           C  
ATOM    524  O   PHE D 368      59.272  59.412  35.890  1.00  0.00           O  
ATOM    525  CB  PHE D 368      62.459  58.592  35.241  1.00  0.00           C  
ATOM    526  CG  PHE D 368      63.912  58.962  35.257  1.00  0.00           C  
ATOM    527  CD1 PHE D 368      64.503  59.472  36.403  1.00  0.00           C  
ATOM    528  CD2 PHE D 368      64.690  58.816  34.111  1.00  0.00           C  
ATOM    529  CE1 PHE D 368      65.853  59.832  36.410  1.00  0.00           C  
ATOM    530  CE2 PHE D 368      66.042  59.175  34.109  1.00  0.00           C  
ATOM    531  CZ  PHE D 368      66.623  59.684  35.261  1.00  0.00           C  
ATOM    532  N   PRO D 370      59.702  58.916  33.728  1.00  0.00           N  
ATOM    533  CA  PRO D 370      58.371  58.457  33.308  1.00  0.00           C  
ATOM    534  C   PRO D 370      57.666  57.419  34.168  1.00  0.00           C  
ATOM    535  O   PRO D 370      58.279  56.479  34.666  1.00  0.00           O  
ATOM    536  CB  PRO D 370      58.622  57.922  31.907  1.00  0.00           C  
ATOM    537  CG  PRO D 370      59.750  58.781  31.416  1.00  0.00           C  
ATOM    538  CD  PRO D 370      60.658  58.815  32.610  1.00  0.00           C  
ATOM    539  N   LEU D 371      56.357  57.594  34.318  1.00  0.00           N  
ATOM    540  CA  LEU D 371      55.522  56.668  35.081  1.00  0.00           C  
ATOM    541  C   LEU D 371      55.423  55.335  34.328  1.00  0.00           C  
ATOM    542  O   LEU D 371      55.532  54.262  34.925  1.00  0.00           O  
ATOM    543  CB  LEU D 371      54.119  57.255  35.234  1.00  0.00           C  
ATOM    544  CG  LEU D 371      53.100  56.360  35.937  1.00  0.00           C  
ATOM    545  CD1 LEU D 371      53.517  56.220  37.397  1.00  0.00           C  
ATOM    546  CD2 LEU D 371      51.697  56.941  35.818  1.00  0.00           C  
ATOM    547  N   PHE D 372      55.209  55.436  33.013  1.00  0.00           N  
ATOM    548  CA  PHE D 372      55.067  54.291  32.110  1.00  0.00           C  
ATOM    549  C   PHE D 372      56.389  53.738  31.568  1.00  0.00           C  
ATOM    550  O   PHE D 372      57.266  54.485  31.123  1.00  0.00           O  
ATOM    551  CB  PHE D 372      54.208  54.673  30.903  1.00  0.00           C  
ATOM    552  CG  PHE D 372      52.835  55.173  31.250  1.00  0.00           C  
ATOM    553  CD1 PHE D 372      52.383  56.384  30.737  1.00  0.00           C  
ATOM    554  CD2 PHE D 372      51.979  54.424  32.049  1.00  0.00           C  
ATOM    555  CE1 PHE D 372      51.094  56.849  31.014  1.00  0.00           C  
ATOM    556  CE2 PHE D 372      50.685  54.881  32.332  1.00  0.00           C  
ATOM    557  CZ  PHE D 372      50.243  56.099  31.811  1.00  0.00           C  
ATOM    558  N   ILE D 373      56.502  52.418  31.568  1.00  0.00           N  
ATOM    559  CA  ILE D 373      57.691  51.751  31.069  1.00  0.00           C  
ATOM    560  C   ILE D 373      57.292  50.749  29.993  1.00  0.00           C  
ATOM    561  O   ILE D 373      56.242  50.112  30.088  1.00  0.00           O  
ATOM    562  CB  ILE D 373      58.397  50.987  32.194  1.00  0.00           C  
ATOM    563  CG1 ILE D 373      58.888  51.970  33.251  1.00  0.00           C  
ATOM    564  CG2 ILE D 373      59.544  50.150  31.628  1.00  0.00           C  
ATOM    565  CD1 ILE D 373      59.575  51.299  34.417  1.00  0.00           C  
ATOM    566  N   PRO D 374      58.121  50.604  28.948  1.00  0.00           N  
ATOM    567  CA  PRO D 374      57.822  49.658  27.865  1.00  0.00           C  
ATOM    568  C   PRO D 374      57.935  48.230  28.392  1.00  0.00           C  
ATOM    569  O   PRO D 374      58.950  47.875  28.986  1.00  0.00           O  
ATOM    570  CB  PRO D 374      58.908  49.959  26.832  1.00  0.00           C  
ATOM    571  CG  PRO D 374      59.257  51.397  27.096  1.00  0.00           C  
ATOM    572  CD  PRO D 374      59.276  51.449  28.601  1.00  0.00           C  
ATOM    573  N   MET D 375      56.908  47.414  28.176  1.00  0.00           N  
ATOM    574  CA  MET D 375      56.950  46.033  28.650  1.00  0.00           C  
ATOM    575  C   MET D 375      58.263  45.337  28.283  1.00  0.00           C  
ATOM    576  O   MET D 375      58.857  44.638  29.101  1.00  0.00           O  
ATOM    577  CB  MET D 375      55.773  45.232  28.089  1.00  0.00           C  
ATOM    578  CG  MET D 375      54.457  45.440  28.833  1.00  0.00           C  
ATOM    579  SD  MET D 375      54.538  44.934  30.582  1.00  0.00           S  
ATOM    580  CE  MET D 375      55.054  43.226  30.409  1.00  0.00           C  
ATOM    581  N   SER D 376      58.718  45.530  27.054  1.00  0.00           N  
ATOM    582  CA  SER D 376      59.955  44.908  26.612  1.00  0.00           C  
ATOM    583  C   SER D 376      61.106  45.130  27.593  1.00  0.00           C  
ATOM    584  O   SER D 376      62.033  44.330  27.660  1.00  0.00           O  
ATOM    585  CB  SER D 376      60.326  45.438  25.227  1.00  0.00           C  
ATOM    586  OG  SER D 376      60.099  46.833  25.131  1.00  0.00           O  
ATOM    587  N   PHE D 377      61.039  46.215  28.353  1.00  0.00           N  
ATOM    588  CA  PHE D 377      62.067  46.540  29.340  1.00  0.00           C  
ATOM    589  C   PHE D 377      62.078  45.588  30.544  1.00  0.00           C  
ATOM    590  O   PHE D 377      63.104  45.433  31.209  1.00  0.00           O  
ATOM    591  CB  PHE D 377      61.856  47.967  29.855  1.00  0.00           C  
ATOM    592  CG  PHE D 377      62.448  49.032  28.981  1.00  0.00           C  
ATOM    593  CD1 PHE D 377      62.650  48.817  27.629  1.00  0.00           C  
ATOM    594  CD2 PHE D 377      62.774  50.273  29.514  1.00  0.00           C  
ATOM    595  CE1 PHE D 377      63.170  49.821  26.819  1.00  0.00           C  
ATOM    596  CE2 PHE D 377      63.292  51.279  28.712  1.00  0.00           C  
ATOM    597  CZ  PHE D 377      63.489  51.051  27.361  1.00  0.00           C  
ATOM    598  N   LEU D 378      60.941  44.957  30.820  1.00  0.00           N  
ATOM    599  CA  LEU D 378      60.814  44.065  31.970  1.00  0.00           C  
ATOM    600  C   LEU D 378      60.833  42.572  31.653  1.00  0.00           C  
ATOM    601  O   LEU D 378      60.437  42.144  30.570  1.00  0.00           O  
ATOM    602  CB  LEU D 378      59.531  44.417  32.720  1.00  0.00           C  
ATOM    603  CG  LEU D 378      59.460  45.915  33.007  1.00  0.00           C  
ATOM    604  CD1 LEU D 378      58.078  46.308  33.536  1.00  0.00           C  
ATOM    605  CD2 LEU D 378      60.562  46.268  33.990  1.00  0.00           C  
ATOM    606  N   PHE D 388      51.369  38.596  31.794  1.00  0.00           N  
ATOM    607  CA  PHE D 388      52.435  39.657  31.853  1.00  0.00           C  
ATOM    608  C   PHE D 388      53.324  39.458  33.089  1.00  0.00           C  
ATOM    609  O   PHE D 388      54.512  39.151  32.979  1.00  0.00           O  
ATOM    610  CB  PHE D 388      51.780  41.050  31.889  1.00  0.00           C  
ATOM    611  CG  PHE D 388      51.157  41.478  30.569  1.00  0.00           C  
ATOM    612  CD1 PHE D 388      51.949  41.697  29.439  1.00  0.00           C  
ATOM    613  CD2 PHE D 388      49.778  41.671  30.460  1.00  0.00           C  
ATOM    614  CE1 PHE D 388      51.375  42.106  28.227  1.00  0.00           C  
ATOM    615  CE2 PHE D 388      49.191  42.081  29.248  1.00  0.00           C  
ATOM    616  CZ  PHE D 388      49.994  42.296  28.134  1.00  0.00           C  
ATOM    617  N   SER D 488      52.726  39.661  34.257  1.00  0.00           N  
ATOM    618  CA  SER D 488      53.384  39.496  35.551  1.00  0.00           C  
ATOM    619  C   SER D 488      52.414  40.000  36.608  1.00  0.00           C  
ATOM    620  O   SER D 488      51.735  41.020  36.425  1.00  0.00           O  
ATOM    621  CB  SER D 488      54.706  40.267  35.634  1.00  0.00           C  
ATOM    622  OG  SER D 488      55.272  40.151  36.940  1.00  0.00           O  
ATOM    623  N   PRO D 495      52.330  39.277  37.725  1.00  0.00           N  
ATOM    624  CA  PRO D 495      51.434  39.631  38.822  1.00  0.00           C  
ATOM    625  C   PRO D 495      51.702  41.028  39.341  1.00  0.00           C  
ATOM    626  O   PRO D 495      50.777  41.810  39.574  1.00  0.00           O  
ATOM    627  CB  PRO D 495      51.735  38.562  39.874  1.00  0.00           C  
ATOM    628  CG  PRO D 495      52.272  37.420  39.068  1.00  0.00           C  
ATOM    629  CD  PRO D 495      53.145  38.104  38.072  1.00  0.00           C  
ATOM    630  N   GLU D 496      52.982  41.335  39.510  1.00  0.00           N  
ATOM    631  CA  GLU D 496      53.387  42.627  40.046  1.00  0.00           C  
ATOM    632  C   GLU D 496      52.872  43.812  39.236  1.00  0.00           C  
ATOM    633  O   GLU D 496      52.470  44.828  39.799  1.00  0.00           O  
ATOM    634  CB  GLU D 496      54.920  42.694  40.136  1.00  0.00           C  
ATOM    635  CG  GLU D 496      55.450  43.929  40.835  1.00  0.00           C  
ATOM    636  CD  GLU D 496      56.961  43.925  40.987  1.00  0.00           C  
ATOM    637  OE1 GLU D 496      57.440  43.888  42.142  1.00  0.00           O  
ATOM    638  OE2 GLU D 496      57.670  43.958  39.957  1.00  0.00           O  
ATOM    639  N   LEU D 497      52.866  43.657  37.915  1.00  0.00           N  
ATOM    640  CA  LEU D 497      52.464  44.722  37.011  1.00  0.00           C  
ATOM    641  C   LEU D 497      50.995  45.046  36.797  1.00  0.00           C  
ATOM    642  O   LEU D 497      50.139  44.163  36.742  1.00  0.00           O  
ATOM    643  CB  LEU D 497      53.099  44.500  35.630  1.00  0.00           C  
ATOM    644  CG  LEU D 497      54.615  44.633  35.469  1.00  0.00           C  
ATOM    645  CD1 LEU D 497      55.106  45.839  36.262  1.00  0.00           C  
ATOM    646  CD2 LEU D 497      55.310  43.400  35.970  1.00  0.00           C  
ATOM    647  N   ALA D 498      50.734  46.345  36.680  1.00  0.00           N  
ATOM    648  CA  ALA D 498      49.414  46.883  36.379  1.00  0.00           C  
ATOM    649  C   ALA D 498      49.702  47.384  34.970  1.00  0.00           C  
ATOM    650  O   ALA D 498      50.439  48.354  34.794  1.00  0.00           O  
ATOM    651  CB  ALA D 498      49.076  48.049  37.298  1.00  0.00           C  
ATOM    652  N   VAL D 499      49.148  46.706  33.971  1.00  0.00           N  
ATOM    653  CA  VAL D 499      49.399  47.046  32.574  1.00  0.00           C  
ATOM    654  C   VAL D 499      48.357  47.898  31.867  1.00  0.00           C  
ATOM    655  O   VAL D 499      47.174  47.589  31.886  1.00  0.00           O  
ATOM    656  CB  VAL D 499      49.586  45.766  31.740  1.00  0.00           C  
ATOM    657  CG1 VAL D 499      49.841  46.117  30.288  1.00  0.00           C  
ATOM    658  CG2 VAL D 499      50.729  44.953  32.310  1.00  0.00           C  
ATOM    659  N   VAL D 500      48.812  48.978  31.238  1.00  0.00           N  
ATOM    660  CA  VAL D 500      47.916  49.843  30.480  1.00  0.00           C  
ATOM    661  C   VAL D 500      47.937  49.292  29.053  1.00  0.00           C  
ATOM    662  O   VAL D 500      48.990  49.152  28.429  1.00  0.00           O  
ATOM    663  CB  VAL D 500      48.378  51.307  30.515  1.00  0.00           C  
ATOM    664  CG1 VAL D 500      49.880  51.368  30.413  1.00  0.00           C  
ATOM    665  CG2 VAL D 500      47.729  52.085  29.374  1.00  0.00           C  
ATOM    666  N   THR D 501      46.759  48.959  28.553  1.00  0.00           N  
ATOM    667  CA  THR D 501      46.631  48.359  27.239  1.00  0.00           C  
ATOM    668  C   THR D 501      45.931  49.266  26.249  1.00  0.00           C  
ATOM    669  O   THR D 501      46.083  49.120  25.037  1.00  0.00           O  
ATOM    670  CB  THR D 501      45.842  47.048  27.352  1.00  0.00           C  
ATOM    671  OG1 THR D 501      44.606  47.298  28.041  1.00  0.00           O  
ATOM    672  CG2 THR D 501      46.643  46.012  28.135  1.00  0.00           C  
ATOM    673  N   HIS D 502      45.158  50.204  26.772  1.00  0.00           N  
ATOM    674  CA  HIS D 502      44.434  51.118  25.924  1.00  0.00           C  
ATOM    675  C   HIS D 502      44.752  52.550  26.272  1.00  0.00           C  
ATOM    676  O   HIS D 502      44.620  52.964  27.424  1.00  0.00           O  
ATOM    677  CB  HIS D 502      42.938  50.861  26.060  1.00  0.00           C  
ATOM    678  CG  HIS D 502      42.539  49.474  25.669  1.00  0.00           C  
ATOM    679  ND1 HIS D 502      42.522  49.046  24.359  1.00  0.00           N  
ATOM    680  CD2 HIS D 502      42.191  48.403  26.419  1.00  0.00           C  
ATOM    681  CE1 HIS D 502      42.180  47.771  24.320  1.00  0.00           C  
ATOM    682  NE2 HIS D 502      41.975  47.357  25.556  1.00  0.00           N  
ATOM    683  N   ALA D 503      45.179  53.302  25.264  1.00  0.00           N  
ATOM    684  CA  ALA D 503      45.500  54.710  25.439  1.00  0.00           C  
ATOM    685  C   ALA D 503      45.275  55.486  24.137  1.00  0.00           C  
ATOM    686  O   ALA D 503      45.492  54.964  23.049  1.00  0.00           O  
ATOM    687  CB  ALA D 503      46.946  54.858  25.905  1.00  0.00           C  
ATOM    688  N   GLY D 578      44.826  56.730  24.258  1.00  0.00           N  
ATOM    689  CA  GLY D 578      44.601  57.557  23.086  1.00  0.00           C  
ATOM    690  C   GLY D 578      43.530  57.085  22.120  1.00  0.00           C  
ATOM    691  O   GLY D 578      43.591  57.393  20.925  1.00  0.00           O  
ATOM    692  N   GLY D 648      42.548  56.347  22.629  1.00  0.00           N  
ATOM    693  CA  GLY D 648      41.476  55.857  21.785  1.00  0.00           C  
ATOM    694  C   GLY D 648      41.842  54.617  20.992  1.00  0.00           C  
ATOM    695  O   GLY D 648      41.122  54.223  20.072  1.00  0.00           O  
ATOM    696  N   GLU D 649      42.957  53.991  21.348  1.00  0.00           N  
ATOM    697  CA  GLU D 649      43.402  52.795  20.648  1.00  0.00           C  
ATOM    698  C   GLU D 649      44.076  51.785  21.570  1.00  0.00           C  
ATOM    699  O   GLU D 649      44.598  52.136  22.627  1.00  0.00           O  
ATOM    700  CB  GLU D 649      44.383  53.180  19.542  1.00  0.00           C  
ATOM    701  CG  GLU D 649      45.530  54.034  20.038  1.00  0.00           C  
ATOM    702  CD  GLU D 649      46.679  54.110  19.062  1.00  0.00           C  
ATOM    703  OE1 GLU D 649      47.584  54.943  19.289  1.00  0.00           O  
ATOM    704  OE2 GLU D 649      46.680  53.335  18.080  1.00  0.00           O  
ATOM    705  N   GLU D 650      44.055  50.525  21.156  1.00  0.00           N  
ATOM    706  CA  GLU D 650      44.694  49.471  21.917  1.00  0.00           C  
ATOM    707  C   GLU D 650      46.158  49.477  21.479  1.00  0.00           C  
ATOM    708  O   GLU D 650      46.461  49.312  20.299  1.00  0.00           O  
ATOM    709  CB  GLU D 650      44.047  48.132  21.596  1.00  0.00           C  
ATOM    710  CG  GLU D 650      44.540  46.987  22.454  1.00  0.00           C  
ATOM    711  CD  GLU D 650      43.836  45.690  22.127  1.00  0.00           C  
ATOM    712  OE1 GLU D 650      44.065  45.166  21.015  1.00  0.00           O  
ATOM    713  OE2 GLU D 650      43.047  45.206  22.970  1.00  0.00           O  
ATOM    714  N   LEU D 651      47.059  49.679  22.434  1.00  0.00           N  
ATOM    715  CA  LEU D 651      48.494  49.742  22.166  1.00  0.00           C  
ATOM    716  C   LEU D 651      49.063  48.435  21.646  1.00  0.00           C  
ATOM    717  O   LEU D 651      48.727  47.363  22.144  1.00  0.00           O  
ATOM    718  CB  LEU D 651      49.233  50.131  23.445  1.00  0.00           C  
ATOM    719  CG  LEU D 651      48.526  51.222  24.250  1.00  0.00           C  
ATOM    720  CD1 LEU D 651      49.318  51.513  25.502  1.00  0.00           C  
ATOM    721  CD2 LEU D 651      48.364  52.472  23.400  1.00  0.00           C  
ATOM    722  N   GLU D 652      49.928  48.528  20.642  1.00  0.00           N  
ATOM    723  CA  GLU D 652      50.552  47.342  20.075  1.00  0.00           C  
ATOM    724  C   GLU D 652      51.651  46.915  21.035  1.00  0.00           C  
ATOM    725  O   GLU D 652      52.045  45.747  21.093  1.00  0.00           O  
ATOM    726  CB  GLU D 652      51.113  47.650  18.681  1.00  0.00           C  
ATOM    727  CG  GLU D 652      50.014  47.915  17.663  1.00  0.00           C  
ATOM    728  CD  GLU D 652      50.522  48.113  16.254  1.00  0.00           C  
ATOM    729  OE1 GLU D 652      51.760  48.134  16.054  1.00  0.00           O  
ATOM    730  OE2 GLU D 652      49.666  48.254  15.348  1.00  0.00           O  
ATOM    731  N   GLU D 653      52.132  47.886  21.798  1.00  0.00           N  
ATOM    732  CA  GLU D 653      53.164  47.651  22.791  1.00  0.00           C  
ATOM    733  C   GLU D 653      52.597  48.182  24.109  1.00  0.00           C  
ATOM    734  O   GLU D 653      52.657  49.382  24.395  1.00  0.00           O  
ATOM    735  CB  GLU D 653      54.451  48.386  22.394  1.00  0.00           C  
ATOM    736  CG  GLU D 653      54.986  47.961  21.030  1.00  0.00           C  
ATOM    737  CD  GLU D 653      56.053  48.900  20.474  1.00  0.00           C  
ATOM    738  OE1 GLU D 653      55.789  50.122  20.406  1.00  0.00           O  
ATOM    739  OE2 GLU D 653      57.146  48.420  20.091  1.00  0.00           O  
ATOM    740  N   PRO D 654      52.007  47.287  24.918  1.00  0.00           N  
ATOM    741  CA  PRO D 654      51.423  47.661  26.208  1.00  0.00           C  
ATOM    742  C   PRO D 654      52.462  48.269  27.135  1.00  0.00           C  
ATOM    743  O   PRO D 654      53.640  47.898  27.110  1.00  0.00           O  
ATOM    744  CB  PRO D 654      50.874  46.339  26.736  1.00  0.00           C  
ATOM    745  CG  PRO D 654      51.836  45.343  26.184  1.00  0.00           C  
ATOM    746  CD  PRO D 654      51.996  45.822  24.753  1.00  0.00           C  
ATOM    747  N   LEU D 655      52.013  49.211  27.951  1.00  0.00           N  
ATOM    748  CA  LEU D 655      52.893  49.886  28.878  1.00  0.00           C  
ATOM    749  C   LEU D 655      52.685  49.375  30.291  1.00  0.00           C  
ATOM    750  O   LEU D 655      51.561  49.046  30.693  1.00  0.00           O  
ATOM    751  CB  LEU D 655      52.626  51.384  28.824  1.00  0.00           C  
ATOM    752  CG  LEU D 655      52.794  51.994  27.436  1.00  0.00           C  
ATOM    753  CD1 LEU D 655      52.309  53.434  27.447  1.00  0.00           C  
ATOM    754  CD2 LEU D 655      54.261  51.919  27.031  1.00  0.00           C  
ATOM    755  N   ALA D 656      53.772  49.302  31.047  1.00  0.00           N  
ATOM    756  CA  ALA D 656      53.688  48.851  32.429  1.00  0.00           C  
ATOM    757  C   ALA D 656      53.774  50.054  33.351  1.00  0.00           C  
ATOM    758  O   ALA D 656      54.554  50.966  33.100  1.00  0.00           O  
ATOM    759  CB  ALA D 656      54.830  47.889  32.736  1.00  0.00           C  
ATOM    760  N   VAL D 657      52.955  50.088  34.395  1.00  0.00           N  
ATOM    761  CA  VAL D 657      53.057  51.187  35.342  1.00  0.00           C  
ATOM    762  C   VAL D 657      54.272  50.782  36.148  1.00  0.00           C  
ATOM    763  O   VAL D 657      54.320  49.685  36.704  1.00  0.00           O  
ATOM    764  CB  VAL D 657      51.858  51.269  36.270  1.00  0.00           C  
ATOM    765  CG1 VAL D 657      52.062  52.418  37.270  1.00  0.00           C  
ATOM    766  CG2 VAL D 657      50.591  51.460  35.453  1.00  0.00           C  
ATOM    767  N   ARG D 658      55.263  51.655  36.201  1.00  0.00           N  
ATOM    768  CA  ARG D 658      56.507  51.361  36.904  1.00  0.00           C  
ATOM    769  C   ARG D 658      56.441  50.737  38.317  1.00  0.00           C  
ATOM    770  O   ARG D 658      55.803  51.286  39.231  1.00  0.00           O  
ATOM    771  CB  ARG D 658      57.347  52.633  36.997  1.00  0.00           C  
ATOM    772  CG  ARG D 658      56.725  53.673  37.912  1.00  0.00           C  
ATOM    773  CD  ARG D 658      57.621  54.889  38.073  1.00  0.00           C  
ATOM    774  NE  ARG D 658      56.886  56.001  38.669  1.00  0.00           N  
ATOM    775  CZ  ARG D 658      57.183  57.287  38.495  1.00  0.00           C  
ATOM    776  NH1 ARG D 658      58.208  57.652  37.736  1.00  0.00           N  
ATOM    777  NH2 ARG D 658      56.433  58.214  39.071  1.00  0.00           N  
ATOM    778  N   PRO D 659      57.093  49.572  38.500  1.00  0.00           N  
ATOM    779  CA  PRO D 659      57.147  48.873  39.788  1.00  0.00           C  
ATOM    780  C   PRO D 659      58.441  49.372  40.466  1.00  0.00           C  
ATOM    781  O   PRO D 659      58.571  49.399  41.697  1.00  0.00           O  
ATOM    782  CB  PRO D 659      57.219  47.405  39.376  1.00  0.00           C  
ATOM    783  CG  PRO D 659      58.032  47.459  38.131  1.00  0.00           C  
ATOM    784  CD  PRO D 659      57.443  48.650  37.398  1.00  0.00           C  
ATOM    785  N   THR D 660      59.382  49.769  39.610  1.00  0.00           N  
ATOM    786  CA  THR D 660      60.686  50.309  39.990  1.00  0.00           C  
ATOM    787  C   THR D 660      61.262  50.908  38.697  1.00  0.00           C  
ATOM    788  O   THR D 660      60.916  50.464  37.600  1.00  0.00           O  
ATOM    789  CB  THR D 660      61.607  49.218  40.543  1.00  0.00           C  
ATOM    790  OG1 THR D 660      62.805  49.816  41.053  1.00  0.00           O  
ATOM    791  CG2 THR D 660      61.955  48.214  39.468  1.00  0.00           C  
ATOM    792  N   SER D 661      62.141  51.901  38.813  1.00  0.00           N  
ATOM    793  CA  SER D 661      62.667  52.581  37.626  1.00  0.00           C  
ATOM    794  C   SER D 661      64.051  52.266  37.066  1.00  0.00           C  
ATOM    795  O   SER D 661      64.561  53.047  36.258  1.00  0.00           O  
ATOM    796  CB  SER D 661      62.595  54.094  37.846  1.00  0.00           C  
ATOM    797  OG  SER D 661      61.278  54.504  38.166  1.00  0.00           O  
ATOM    798  N   GLU D 662      64.664  51.150  37.445  1.00  0.00           N  
ATOM    799  CA  GLU D 662      66.006  50.855  36.929  1.00  0.00           C  
ATOM    800  C   GLU D 662      66.153  50.875  35.401  1.00  0.00           C  
ATOM    801  O   GLU D 662      67.113  51.448  34.877  1.00  0.00           O  
ATOM    802  CB  GLU D 662      66.518  49.502  37.451  1.00  0.00           C  
ATOM    803  CG  GLU D 662      67.203  49.540  38.809  1.00  0.00           C  
ATOM    804  CD  GLU D 662      66.242  49.403  39.992  1.00  0.00           C  
ATOM    805  OE1 GLU D 662      66.729  49.361  41.141  1.00  0.00           O  
ATOM    806  OE2 GLU D 662      65.013  49.333  39.785  1.00  0.00           O  
ATOM    807  N   THR D 663      65.213  50.250  34.695  1.00  0.00           N  
ATOM    808  CA  THR D 663      65.257  50.163  33.233  1.00  0.00           C  
ATOM    809  C   THR D 663      65.227  51.529  32.519  1.00  0.00           C  
ATOM    810  O   THR D 663      66.157  51.878  31.788  1.00  0.00           O  
ATOM    811  CB  THR D 663      64.101  49.282  32.718  1.00  0.00           C  
ATOM    812  OG1 THR D 663      62.851  49.859  33.108  1.00  0.00           O  
ATOM    813  CG2 THR D 663      64.190  47.883  33.308  1.00  0.00           C  
ATOM    814  N   VAL D 664      64.168  52.302  32.734  1.00  0.00           N  
ATOM    815  CA  VAL D 664      64.052  53.615  32.115  1.00  0.00           C  
ATOM    816  C   VAL D 664      65.286  54.475  32.372  1.00  0.00           C  
ATOM    817  O   VAL D 664      65.821  55.088  31.452  1.00  0.00           O  
ATOM    818  CB  VAL D 664      62.829  54.369  32.638  1.00  0.00           C  
ATOM    819  CG1 VAL D 664      62.615  55.625  31.840  1.00  0.00           C  
ATOM    820  CG2 VAL D 664      61.625  53.496  32.533  1.00  0.00           C  
ATOM    821  N   ILE D 665      65.728  54.536  33.623  1.00  0.00           N  
ATOM    822  CA  ILE D 665      66.900  55.333  33.957  1.00  0.00           C  
ATOM    823  C   ILE D 665      68.126  54.764  33.255  1.00  0.00           C  
ATOM    824  O   ILE D 665      68.988  55.514  32.787  1.00  0.00           O  
ATOM    825  CB  ILE D 665      67.150  55.366  35.477  1.00  0.00           C  
ATOM    826  CG1 ILE D 665      65.976  56.054  36.172  1.00  0.00           C  
ATOM    827  CG2 ILE D 665      68.468  56.083  35.779  1.00  0.00           C  
ATOM    828  CD1 ILE D 665      66.137  56.179  37.634  1.00  0.00           C  
ATOM    829  N   GLY D 666      68.205  53.436  33.188  1.00  0.00           N  
ATOM    830  CA  GLY D 666      69.331  52.807  32.517  1.00  0.00           C  
ATOM    831  C   GLY D 666      69.320  53.234  31.061  1.00  0.00           C  
ATOM    832  O   GLY D 666      70.331  53.655  30.503  1.00  0.00           O  
ATOM    833  N   TYR D 667      68.148  53.129  30.452  1.00  0.00           N  
ATOM    834  CA  TYR D 667      67.947  53.509  29.064  1.00  0.00           C  
ATOM    835  C   TYR D 667      68.443  54.928  28.837  1.00  0.00           C  
ATOM    836  O   TYR D 667      69.174  55.194  27.887  1.00  0.00           O  
ATOM    837  CB  TYR D 667      66.463  53.431  28.738  1.00  0.00           C  
ATOM    838  CG  TYR D 667      66.084  53.981  27.399  1.00  0.00           C  
ATOM    839  CD1 TYR D 667      66.143  53.187  26.261  1.00  0.00           C  
ATOM    840  CD2 TYR D 667      65.624  55.291  27.270  1.00  0.00           C  
ATOM    841  CE1 TYR D 667      65.744  53.679  25.023  1.00  0.00           C  
ATOM    842  CE2 TYR D 667      65.224  55.795  26.038  1.00  0.00           C  
ATOM    843  CZ  TYR D 667      65.284  54.979  24.919  1.00  0.00           C  
ATOM    844  OH  TYR D 667      64.868  55.444  23.696  1.00  0.00           O  
ATOM    845  N   MET D 668      68.039  55.841  29.715  1.00  0.00           N  
ATOM    846  CA  MET D 668      68.452  57.230  29.595  1.00  0.00           C  
ATOM    847  C   MET D 668      69.956  57.370  29.786  1.00  0.00           C  
ATOM    848  O   MET D 668      70.612  58.118  29.057  1.00  0.00           O  
ATOM    849  CB  MET D 668      67.715  58.091  30.612  1.00  0.00           C  
ATOM    850  CG  MET D 668      66.214  58.082  30.427  1.00  0.00           C  
ATOM    851  SD  MET D 668      65.713  58.586  28.760  1.00  0.00           S  
ATOM    852  CE  MET D 668      66.044  60.335  28.829  1.00  0.00           C  
ATOM    853  N   TRP D 669      70.504  56.654  30.764  1.00  0.00           N  
ATOM    854  CA  TRP D 669      71.939  56.718  31.009  1.00  0.00           C  
ATOM    855  C   TRP D 669      72.678  56.236  29.772  1.00  0.00           C  
ATOM    856  O   TRP D 669      73.783  56.694  29.468  1.00  0.00           O  
ATOM    857  CB  TRP D 669      72.323  55.858  32.215  1.00  0.00           C  
ATOM    858  CG  TRP D 669      72.123  56.542  33.536  1.00  0.00           C  
ATOM    859  CD1 TRP D 669      72.040  57.888  33.757  1.00  0.00           C  
ATOM    860  CD2 TRP D 669      72.083  55.923  34.828  1.00  0.00           C  
ATOM    861  NE1 TRP D 669      71.956  58.145  35.100  1.00  0.00           N  
ATOM    862  CE2 TRP D 669      71.981  56.958  35.783  1.00  0.00           C  
ATOM    863  CE3 TRP D 669      72.128  54.593  35.271  1.00  0.00           C  
ATOM    864  CZ2 TRP D 669      71.924  56.709  37.154  1.00  0.00           C  
ATOM    865  CZ3 TRP D 669      72.073  54.345  36.638  1.00  0.00           C  
ATOM    866  CH2 TRP D 669      71.972  55.401  37.562  1.00  0.00           C  
ATOM    867  N   SER D 670      72.050  55.309  29.058  1.00  0.00           N  
ATOM    868  CA  SER D 670      72.626  54.752  27.844  1.00  0.00           C  
ATOM    869  C   SER D 670      73.012  55.851  26.863  1.00  0.00           C  
ATOM    870  O   SER D 670      74.023  55.733  26.168  1.00  0.00           O  
ATOM    871  CB  SER D 670      71.640  53.790  27.185  1.00  0.00           C  
ATOM    872  OG  SER D 670      72.109  53.384  25.918  1.00  0.00           O  
ATOM    873  N   LYS D 671      72.213  56.916  26.801  1.00  0.00           N  
ATOM    874  CA  LYS D 671      72.537  58.020  25.904  1.00  0.00           C  
ATOM    875  C   LYS D 671      73.273  59.188  26.575  1.00  0.00           C  
ATOM    876  O   LYS D 671      74.148  59.803  25.960  1.00  0.00           O  
ATOM    877  CB  LYS D 671      71.287  58.514  25.157  1.00  0.00           C  
ATOM    878  CG  LYS D 671      70.026  58.720  25.968  1.00  0.00           C  
ATOM    879  CD  LYS D 671      68.809  58.451  25.078  1.00  0.00           C  
ATOM    880  CE  LYS D 671      67.616  59.350  25.410  1.00  0.00           C  
ATOM    881  NZ  LYS D 671      66.409  59.068  24.550  1.00  0.00           N  
ATOM    882  N   TRP D 672      72.949  59.475  27.835  1.00  0.00           N  
ATOM    883  CA  TRP D 672      73.601  60.565  28.560  1.00  0.00           C  
ATOM    884  C   TRP D 672      75.073  60.299  28.861  1.00  0.00           C  
ATOM    885  O   TRP D 672      75.894  61.210  28.822  1.00  0.00           O  
ATOM    886  CB  TRP D 672      72.911  60.829  29.900  1.00  0.00           C  
ATOM    887  CG  TRP D 672      71.505  61.293  29.821  1.00  0.00           C  
ATOM    888  CD1 TRP D 672      70.819  61.669  28.700  1.00  0.00           C  
ATOM    889  CD2 TRP D 672      70.600  61.452  30.919  1.00  0.00           C  
ATOM    890  NE1 TRP D 672      69.541  62.052  29.032  1.00  0.00           N  
ATOM    891  CE2 TRP D 672      69.380  61.928  30.388  1.00  0.00           C  
ATOM    892  CE3 TRP D 672      70.700  61.236  32.299  1.00  0.00           C  
ATOM    893  CZ2 TRP D 672      68.264  62.194  31.197  1.00  0.00           C  
ATOM    894  CZ3 TRP D 672      69.591  61.500  33.101  1.00  0.00           C  
ATOM    895  CH2 TRP D 672      68.390  61.973  32.547  1.00  0.00           C  
ATOM    896  N   ILE D 676      75.401  59.054  29.186  1.00  0.00           N  
ATOM    897  CA  ILE D 676      76.773  58.707  29.537  1.00  0.00           C  
ATOM    898  C   ILE D 676      77.654  58.369  28.340  1.00  0.00           C  
ATOM    899  O   ILE D 676      77.360  57.454  27.571  1.00  0.00           O  
ATOM    900  CB  ILE D 676      76.793  57.527  30.539  1.00  0.00           C  
ATOM    901  CG1 ILE D 676      76.109  57.950  31.845  1.00  0.00           C  
ATOM    902  CG2 ILE D 676      78.228  57.076  30.796  1.00  0.00           C  
ATOM    903  CD1 ILE D 676      75.932  56.832  32.854  1.00  0.00           C  
ATOM    904  N   ARG D 677      78.740  59.124  28.190  1.00  0.00           N  
ATOM    905  CA  ARG D 677      79.686  58.905  27.098  1.00  0.00           C  
ATOM    906  C   ARG D 677      81.123  58.781  27.588  1.00  0.00           C  
ATOM    907  O   ARG D 677      81.906  58.029  27.013  1.00  0.00           O  
ATOM    908  CB  ARG D 677      79.614  60.036  26.064  1.00  0.00           C  
ATOM    909  CG  ARG D 677      78.331  60.084  25.253  1.00  0.00           C  
ATOM    910  CD  ARG D 677      77.955  58.710  24.714  1.00  0.00           C  
ATOM    911  NE  ARG D 677      76.744  58.760  23.900  1.00  0.00           N  
ATOM    912  CZ  ARG D 677      75.931  57.726  23.705  1.00  0.00           C  
ATOM    913  NH1 ARG D 677      76.200  56.558  24.273  1.00  0.00           N  
ATOM    914  NH2 ARG D 677      74.853  57.856  22.938  1.00  0.00           N  
ATOM    915  N   SER D 678      81.475  59.512  28.643  1.00  0.00           N  
ATOM    916  CA  SER D 678      82.839  59.444  29.150  1.00  0.00           C  
ATOM    917  C   SER D 678      82.955  59.541  30.662  1.00  0.00           C  
ATOM    918  O   SER D 678      81.960  59.634  31.379  1.00  0.00           O  
ATOM    919  CB  SER D 678      83.685  60.559  28.539  1.00  0.00           C  
ATOM    920  OG  SER D 678      83.415  61.796  29.171  1.00  0.00           O  
ATOM    921  N   TRP D 681      84.196  59.519  31.132  1.00  0.00           N  
ATOM    922  CA  TRP D 681      84.478  59.630  32.547  1.00  0.00           C  
ATOM    923  C   TRP D 681      83.931  60.974  33.011  1.00  0.00           C  
ATOM    924  O   TRP D 681      83.635  61.166  34.192  1.00  0.00           O  
ATOM    925  CB  TRP D 681      85.988  59.586  32.789  1.00  0.00           C  
ATOM    926  CG  TRP D 681      86.746  60.580  31.968  1.00  0.00           C  
ATOM    927  CD1 TRP D 681      87.208  60.407  30.698  1.00  0.00           C  
ATOM    928  CD2 TRP D 681      87.054  61.936  32.324  1.00  0.00           C  
ATOM    929  NE1 TRP D 681      87.778  61.569  30.233  1.00  0.00           N  
ATOM    930  CE2 TRP D 681      87.697  62.524  31.210  1.00  0.00           C  
ATOM    931  CE3 TRP D 681      86.841  62.713  33.470  1.00  0.00           C  
ATOM    932  CZ2 TRP D 681      88.136  63.853  31.213  1.00  0.00           C  
ATOM    933  CZ3 TRP D 681      87.278  64.038  33.471  1.00  0.00           C  
ATOM    934  CH2 TRP D 681      87.916  64.592  32.347  1.00  0.00           C  
ATOM    935  N   ARG D 683      83.811  61.905  32.066  1.00  0.00           N  
ATOM    936  CA  ARG D 683      83.312  63.245  32.357  1.00  0.00           C  
ATOM    937  C   ARG D 683      81.900  63.204  32.914  1.00  0.00           C  
ATOM    938  O   ARG D 683      81.526  64.038  33.736  1.00  0.00           O  
ATOM    939  CB  ARG D 683      83.295  64.106  31.092  1.00  0.00           C  
ATOM    940  CG  ARG D 683      84.639  64.602  30.585  1.00  0.00           C  
ATOM    941  CD  ARG D 683      84.433  65.300  29.237  1.00  0.00           C  
ATOM    942  NE  ARG D 683      85.653  65.877  28.678  1.00  0.00           N  
ATOM    943  CZ  ARG D 683      86.298  66.913  29.204  1.00  0.00           C  
ATOM    944  NH1 ARG D 683      85.845  67.488  30.307  1.00  0.00           N  
ATOM    945  NH2 ARG D 683      87.391  67.384  28.620  1.00  0.00           N  
ATOM    946  N   ASP D 684      81.122  62.231  32.460  1.00  0.00           N  
ATOM    947  CA  ASP D 684      79.739  62.101  32.883  1.00  0.00           C  
ATOM    948  C   ASP D 684      79.532  61.308  34.165  1.00  0.00           C  
ATOM    949  O   ASP D 684      78.401  61.012  34.528  1.00  0.00           O  
ATOM    950  CB  ASP D 684      78.927  61.463  31.756  1.00  0.00           C  
ATOM    951  CG  ASP D 684      79.129  62.164  30.430  1.00  0.00           C  
ATOM    952  OD1 ASP D 684      79.555  61.492  29.459  1.00  0.00           O  
ATOM    953  OD2 ASP D 684      78.867  63.386  30.363  1.00  0.00           O  
ATOM    954  N   LEU D 685      80.611  60.963  34.857  1.00  0.00           N  
ATOM    955  CA  LEU D 685      80.495  60.187  36.090  1.00  0.00           C  
ATOM    956  C   LEU D 685      81.073  60.919  37.310  1.00  0.00           C  
ATOM    957  O   LEU D 685      81.978  61.747  37.184  1.00  0.00           O  
ATOM    958  CB  LEU D 685      81.177  58.825  35.907  1.00  0.00           C  
ATOM    959  CG  LEU D 685      80.634  57.995  34.731  1.00  0.00           C  
ATOM    960  CD1 LEU D 685      81.461  56.698  34.520  1.00  0.00           C  
ATOM    961  CD2 LEU D 685      79.140  57.684  34.998  1.00  0.00           C  
ATOM    962  N   PRO D 686      80.538  60.631  38.510  1.00  0.00           N  
ATOM    963  CA  PRO D 686      79.441  59.686  38.735  1.00  0.00           C  
ATOM    964  C   PRO D 686      78.079  60.329  38.503  1.00  0.00           C  
ATOM    965  O   PRO D 686      77.941  61.549  38.491  1.00  0.00           O  
ATOM    966  CB  PRO D 686      79.638  59.294  40.188  1.00  0.00           C  
ATOM    967  CG  PRO D 686      80.045  60.584  40.788  1.00  0.00           C  
ATOM    968  CD  PRO D 686      81.049  61.132  39.797  1.00  0.00           C  
ATOM    969  N   GLN D 687      77.076  59.489  38.320  1.00  0.00           N  
ATOM    970  CA  GLN D 687      75.714  59.940  38.108  1.00  0.00           C  
ATOM    971  C   GLN D 687      74.994  59.630  39.436  1.00  0.00           C  
ATOM    972  O   GLN D 687      74.768  58.463  39.767  1.00  0.00           O  
ATOM    973  CB  GLN D 687      75.113  59.142  36.953  1.00  0.00           C  
ATOM    974  CG  GLN D 687      73.874  59.741  36.346  1.00  0.00           C  
ATOM    975  CD  GLN D 687      74.154  60.747  35.243  1.00  0.00           C  
ATOM    976  OE1 GLN D 687      73.233  61.399  34.745  1.00  0.00           O  
ATOM    977  NE2 GLN D 687      75.416  60.874  34.850  1.00  0.00           N  
ATOM    978  N   LEU D 688      74.665  60.663  40.210  1.00  0.00           N  
ATOM    979  CA  LEU D 688      73.999  60.462  41.501  1.00  0.00           C  
ATOM    980  C   LEU D 688      72.571  61.005  41.494  1.00  0.00           C  
ATOM    981  O   LEU D 688      72.338  62.175  41.831  1.00  0.00           O  
ATOM    982  CB  LEU D 688      74.796  61.153  42.607  1.00  0.00           C  
ATOM    983  CG  LEU D 688      76.294  60.825  42.659  1.00  0.00           C  
ATOM    984  CD1 LEU D 688      76.977  61.764  43.639  1.00  0.00           C  
ATOM    985  CD2 LEU D 688      76.518  59.373  43.063  1.00  0.00           C  
ATOM    986  N   LEU D 689      71.614  60.149  41.146  1.00  0.00           N  
ATOM    987  CA  LEU D 689      70.222  60.575  41.067  1.00  0.00           C  
ATOM    988  C   LEU D 689      69.279  60.024  42.128  1.00  0.00           C  
ATOM    989  O   LEU D 689      69.548  59.015  42.780  1.00  0.00           O  
ATOM    990  CB  LEU D 689      69.653  60.215  39.691  1.00  0.00           C  
ATOM    991  CG  LEU D 689      70.345  60.776  38.442  1.00  0.00           C  
ATOM    992  CD1 LEU D 689      69.827  60.043  37.224  1.00  0.00           C  
ATOM    993  CD2 LEU D 689      70.110  62.279  38.322  1.00  0.00           C  
ATOM    994  N   ASN D 690      68.163  60.719  42.293  1.00  0.00           N  
ATOM    995  CA  ASN D 690      67.125  60.297  43.209  1.00  0.00           C  
ATOM    996  C   ASN D 690      65.769  60.733  42.687  1.00  0.00           C  
ATOM    997  O   ASN D 690      65.645  61.709  41.941  1.00  0.00           O  
ATOM    998  CB  ASN D 690      67.311  60.873  44.598  1.00  0.00           C  
ATOM    999  CG  ASN D 690      66.211  60.431  45.535  1.00  0.00           C  
ATOM   1000  OD1 ASN D 690      66.029  59.232  45.768  1.00  0.00           O  
ATOM   1001  ND2 ASN D 690      65.458  61.388  46.063  1.00  0.00           N  
ATOM   1002  N   GLN D 691      64.740  60.006  43.084  1.00  0.00           N  
ATOM   1003  CA  GLN D 691      63.409  60.340  42.637  1.00  0.00           C  
ATOM   1004  C   GLN D 691      62.392  60.044  43.702  1.00  0.00           C  
ATOM   1005  O   GLN D 691      62.366  58.956  44.278  1.00  0.00           O  
ATOM   1006  CB  GLN D 691      63.066  59.551  41.379  1.00  0.00           C  
ATOM   1007  CG  GLN D 691      61.696  59.858  40.814  1.00  0.00           C  
ATOM   1008  CD  GLN D 691      61.417  59.080  39.547  1.00  0.00           C  
ATOM   1009  OE1 GLN D 691      62.103  59.247  38.542  1.00  0.00           O  
ATOM   1010  NE2 GLN D 691      60.408  58.223  39.589  1.00  0.00           N  
ATOM   1011  N   TRP D 692      61.571  61.043  43.977  1.00  0.00           N  
ATOM   1012  CA  TRP D 692      60.494  60.911  44.938  1.00  0.00           C  
ATOM   1013  C   TRP D 692      59.281  60.695  44.057  1.00  0.00           C  
ATOM   1014  O   TRP D 692      59.035  61.469  43.133  1.00  0.00           O  
ATOM   1015  CB  TRP D 692      60.316  62.199  45.749  1.00  0.00           C  
ATOM   1016  CG  TRP D 692      61.399  62.437  46.743  1.00  0.00           C  
ATOM   1017  CD1 TRP D 692      62.467  63.283  46.614  1.00  0.00           C  
ATOM   1018  CD2 TRP D 692      61.552  61.784  48.009  1.00  0.00           C  
ATOM   1019  NE1 TRP D 692      63.276  63.194  47.723  1.00  0.00           N  
ATOM   1020  CE2 TRP D 692      62.739  62.280  48.593  1.00  0.00           C  
ATOM   1021  CE3 TRP D 692      60.803  60.825  48.704  1.00  0.00           C  
ATOM   1022  CZ2 TRP D 692      63.195  61.848  49.844  1.00  0.00           C  
ATOM   1023  CZ3 TRP D 692      61.254  60.395  49.945  1.00  0.00           C  
ATOM   1024  CH2 TRP D 692      62.440  60.907  50.502  1.00  0.00           C  
ATOM   1025  N   GLY D 693      58.533  59.639  44.318  1.00  0.00           N  
ATOM   1026  CA  GLY D 693      57.363  59.389  43.507  1.00  0.00           C  
ATOM   1027  C   GLY D 693      56.628  58.143  43.931  1.00  0.00           C  
ATOM   1028  O   GLY D 693      56.832  57.602  45.020  1.00  0.00           O  
ATOM   1029  N   ASN D 695      55.780  57.673  43.032  1.00  0.00           N  
ATOM   1030  CA  ASN D 695      54.973  56.506  43.293  1.00  0.00           C  
ATOM   1031  C   ASN D 695      55.294  55.412  42.298  1.00  0.00           C  
ATOM   1032  O   ASN D 695      55.838  55.666  41.224  1.00  0.00           O  
ATOM   1033  CB  ASN D 695      53.511  56.891  43.160  1.00  0.00           C  
ATOM   1034  CG  ASN D 695      53.134  57.217  41.726  1.00  0.00           C  
ATOM   1035  OD1 ASN D 695      53.965  57.704  40.944  1.00  0.00           O  
ATOM   1036  ND2 ASN D 695      51.877  56.959  41.371  1.00  0.00           N  
ATOM   1037  N   VAL D 696      54.953  54.190  42.680  1.00  0.00           N  
ATOM   1038  CA  VAL D 696      55.137  53.029  41.835  1.00  0.00           C  
ATOM   1039  C   VAL D 696      53.978  52.101  42.133  1.00  0.00           C  
ATOM   1040  O   VAL D 696      53.210  52.325  43.073  1.00  0.00           O  
ATOM   1041  CB  VAL D 696      56.447  52.284  42.120  1.00  0.00           C  
ATOM   1042  CG1 VAL D 696      57.627  53.093  41.611  1.00  0.00           C  
ATOM   1043  CG2 VAL D 696      56.568  51.995  43.611  1.00  0.00           C  
ATOM   1044  N   VAL D 697      53.849  51.058  41.330  1.00  0.00           N  
ATOM   1045  CA  VAL D 697      52.775  50.114  41.526  1.00  0.00           C  
ATOM   1046  C   VAL D 697      53.233  48.663  41.446  1.00  0.00           C  
ATOM   1047  O   VAL D 697      53.848  48.221  40.467  1.00  0.00           O  
ATOM   1048  CB  VAL D 697      51.635  50.351  40.501  1.00  0.00           C  
ATOM   1049  CG1 VAL D 697      50.600  49.229  40.585  1.00  0.00           C  
ATOM   1050  CG2 VAL D 697      50.969  51.666  40.779  1.00  0.00           C  
ATOM   1051  N   ARG D 698      52.939  47.936  42.512  1.00  0.00           N  
ATOM   1052  CA  ARG D 698      53.244  46.520  42.593  1.00  0.00           C  
ATOM   1053  C   ARG D 698      51.944  45.961  43.123  1.00  0.00           C  
ATOM   1054  O   ARG D 698      51.672  46.003  44.320  1.00  0.00           O  
ATOM   1055  CB  ARG D 698      54.405  46.254  43.550  1.00  0.00           C  
ATOM   1056  CG  ARG D 698      55.701  46.857  43.077  1.00  0.00           C  
ATOM   1057  CD  ARG D 698      56.800  46.630  44.065  1.00  0.00           C  
ATOM   1058  NE  ARG D 698      57.942  47.486  43.771  1.00  0.00           N  
ATOM   1059  CZ  ARG D 698      59.122  47.402  44.376  1.00  0.00           C  
ATOM   1060  NH1 ARG D 698      59.322  46.490  45.320  1.00  0.00           N  
ATOM   1061  NH2 ARG D 698      60.098  48.235  44.034  1.00  0.00           N  
ATOM   1062  N   TRP D 699      51.130  45.482  42.193  1.00  0.00           N  
ATOM   1063  CA  TRP D 699      49.827  44.946  42.507  1.00  0.00           C  
ATOM   1064  C   TRP D 699      49.816  44.137  43.780  1.00  0.00           C  
ATOM   1065  O   TRP D 699      50.709  43.337  44.035  1.00  0.00           O  
ATOM   1066  CB  TRP D 699      49.311  44.102  41.356  1.00  0.00           C  
ATOM   1067  CG  TRP D 699      47.843  44.197  41.266  1.00  0.00           C  
ATOM   1068  CD1 TRP D 699      46.929  43.220  41.569  1.00  0.00           C  
ATOM   1069  CD2 TRP D 699      47.090  45.359  40.893  1.00  0.00           C  
ATOM   1070  NE1 TRP D 699      45.648  43.709  41.403  1.00  0.00           N  
ATOM   1071  CE2 TRP D 699      45.717  45.015  40.987  1.00  0.00           C  
ATOM   1072  CE3 TRP D 699      47.443  46.657  40.486  1.00  0.00           C  
ATOM   1073  CZ2 TRP D 699      44.691  45.927  40.689  1.00  0.00           C  
ATOM   1074  CZ3 TRP D 699      46.430  47.565  40.190  1.00  0.00           C  
ATOM   1075  CH2 TRP D 699      45.066  47.193  40.291  1.00  0.00           C  
ATOM   1076  N   GLU D 700      48.788  44.365  44.583  1.00  0.00           N  
ATOM   1077  CA  GLU D 700      48.640  43.680  45.849  1.00  0.00           C  
ATOM   1078  C   GLU D 700      47.150  43.400  46.010  1.00  0.00           C  
ATOM   1079  O   GLU D 700      46.318  44.266  45.741  1.00  0.00           O  
ATOM   1080  CB  GLU D 700      49.158  44.585  46.968  1.00  0.00           C  
ATOM   1081  CG  GLU D 700      49.701  43.856  48.176  1.00  0.00           C  
ATOM   1082  CD  GLU D 700      50.703  42.784  47.801  1.00  0.00           C  
ATOM   1083  OE1 GLU D 700      50.339  41.587  47.858  1.00  0.00           O  
ATOM   1084  OE2 GLU D 700      51.848  43.137  47.442  1.00  0.00           O  
ATOM   1085  N   MET D 703      46.816  42.187  46.441  1.00  0.00           N  
ATOM   1086  CA  MET D 703      45.419  41.777  46.613  1.00  0.00           C  
ATOM   1087  C   MET D 703      44.740  42.310  47.891  1.00  0.00           C  
ATOM   1088  O   MET D 703      43.735  43.031  47.817  1.00  0.00           O  
ATOM   1089  CB  MET D 703      45.344  40.250  46.562  1.00  0.00           C  
ATOM   1090  CG  MET D 703      46.012  39.648  45.320  1.00  0.00           C  
ATOM   1091  SD  MET D 703      45.165  40.058  43.762  1.00  0.00           S  
ATOM   1092  CE  MET D 703      44.402  38.477  43.349  1.00  0.00           C  
ATOM   1093  N   ARG D 711      45.282  41.954  49.055  1.00  0.00           N  
ATOM   1094  CA  ARG D 711      44.732  42.407  50.332  1.00  0.00           C  
ATOM   1095  C   ARG D 711      45.336  43.762  50.739  1.00  0.00           C  
ATOM   1096  O   ARG D 711      46.552  43.952  50.711  1.00  0.00           O  
ATOM   1097  CB  ARG D 711      44.993  41.348  51.416  1.00  0.00           C  
ATOM   1098  CG  ARG D 711      44.301  40.003  51.184  1.00  0.00           C  
ATOM   1099  CD  ARG D 711      44.667  38.990  52.265  1.00  0.00           C  
ATOM   1100  NE  ARG D 711      43.984  37.713  52.080  1.00  0.00           N  
ATOM   1101  CZ  ARG D 711      44.159  36.646  52.854  1.00  0.00           C  
ATOM   1102  NH1 ARG D 711      45.002  36.689  53.879  1.00  0.00           N  
ATOM   1103  NH2 ARG D 711      43.488  35.531  52.601  1.00  0.00           N  
ATOM   1104  N   THR D 712      44.473  44.697  51.124  1.00  0.00           N  
ATOM   1105  CA  THR D 712      44.893  46.043  51.510  1.00  0.00           C  
ATOM   1106  C   THR D 712      45.281  46.172  52.980  1.00  0.00           C  
ATOM   1107  O   THR D 712      44.459  45.945  53.865  1.00  0.00           O  
ATOM   1108  CB  THR D 712      43.777  47.065  51.251  1.00  0.00           C  
ATOM   1109  OG1 THR D 712      43.399  47.033  49.874  1.00  0.00           O  
ATOM   1110  CG2 THR D 712      44.246  48.457  51.598  1.00  0.00           C  
ATOM   1111  N   ARG D 713      46.529  46.555  53.231  1.00  0.00           N  
ATOM   1112  CA  ARG D 713      47.026  46.759  54.590  1.00  0.00           C  
ATOM   1113  C   ARG D 713      47.868  48.036  54.544  1.00  0.00           C  
ATOM   1114  O   ARG D 713      49.059  48.004  54.219  1.00  0.00           O  
ATOM   1115  CB  ARG D 713      47.853  45.553  55.043  1.00  0.00           C  
ATOM   1116  CG  ARG D 713      48.359  45.663  56.479  1.00  0.00           C  
ATOM   1117  CD  ARG D 713      48.957  44.344  56.996  1.00  0.00           C  
ATOM   1118  NE  ARG D 713      47.940  43.365  57.379  1.00  0.00           N  
ATOM   1119  CZ  ARG D 713      47.257  43.392  58.523  1.00  0.00           C  
ATOM   1120  NH1 ARG D 713      47.474  44.348  59.427  1.00  0.00           N  
ATOM   1121  NH2 ARG D 713      46.331  42.470  58.756  1.00  0.00           N  
ATOM   1122  N   PRO D 714      47.245  49.182  54.857  1.00  0.00           N  
ATOM   1123  CA  PRO D 714      47.890  50.496  54.852  1.00  0.00           C  
ATOM   1124  C   PRO D 714      49.361  50.526  55.227  1.00  0.00           C  
ATOM   1125  O   PRO D 714      49.769  49.988  56.251  1.00  0.00           O  
ATOM   1126  CB  PRO D 714      47.006  51.309  55.796  1.00  0.00           C  
ATOM   1127  CG  PRO D 714      45.642  50.792  55.423  1.00  0.00           C  
ATOM   1128  CD  PRO D 714      45.868  49.283  55.375  1.00  0.00           C  
ATOM   1129  N   PHE D 715      50.145  51.161  54.358  1.00  0.00           N  
ATOM   1130  CA  PHE D 715      51.590  51.320  54.527  1.00  0.00           C  
ATOM   1131  C   PHE D 715      52.378  50.021  54.450  1.00  0.00           C  
ATOM   1132  O   PHE D 715      53.604  50.050  54.453  1.00  0.00           O  
ATOM   1133  CB  PHE D 715      51.894  52.015  55.854  1.00  0.00           C  
ATOM   1134  CG  PHE D 715      51.210  53.343  56.004  1.00  0.00           C  
ATOM   1135  CD1 PHE D 715      50.253  53.539  56.996  1.00  0.00           C  
ATOM   1136  CD2 PHE D 715      51.502  54.394  55.131  1.00  0.00           C  
ATOM   1137  CE1 PHE D 715      49.588  54.770  57.119  1.00  0.00           C  
ATOM   1138  CE2 PHE D 715      50.849  55.621  55.243  1.00  0.00           C  
ATOM   1139  CZ  PHE D 715      49.886  55.811  56.241  1.00  0.00           C  
ATOM   1140  N   LEU D 716      51.690  48.885  54.367  1.00  0.00           N  
ATOM   1141  CA  LEU D 716      52.380  47.599  54.317  1.00  0.00           C  
ATOM   1142  C   LEU D 716      52.090  46.782  53.072  1.00  0.00           C  
ATOM   1143  O   LEU D 716      53.000  46.216  52.468  1.00  0.00           O  
ATOM   1144  CB  LEU D 716      52.029  46.776  55.556  1.00  0.00           C  
ATOM   1145  CG  LEU D 716      52.429  47.383  56.900  1.00  0.00           C  
ATOM   1146  CD1 LEU D 716      52.061  46.421  58.002  1.00  0.00           C  
ATOM   1147  CD2 LEU D 716      53.925  47.669  56.916  1.00  0.00           C  
ATOM   1148  N   ARG D 718      50.818  46.703  52.706  1.00  0.00           N  
ATOM   1149  CA  ARG D 718      50.410  45.958  51.523  1.00  0.00           C  
ATOM   1150  C   ARG D 718      49.428  46.807  50.735  1.00  0.00           C  
ATOM   1151  O   ARG D 718      48.253  46.902  51.099  1.00  0.00           O  
ATOM   1152  CB  ARG D 718      49.717  44.659  51.915  1.00  0.00           C  
ATOM   1153  CG  ARG D 718      50.466  43.403  51.583  1.00  0.00           C  
ATOM   1154  CD  ARG D 718      49.473  42.266  51.469  1.00  0.00           C  
ATOM   1155  NE  ARG D 718      50.113  40.981  51.207  1.00  0.00           N  
ATOM   1156  CZ  ARG D 718      49.470  39.914  50.740  1.00  0.00           C  
ATOM   1157  NH1 ARG D 718      48.168  39.986  50.481  1.00  0.00           N  
ATOM   1158  NH2 ARG D 718      50.124  38.776  50.537  1.00  0.00           N  
ATOM   1159  N   THR D 723      49.920  47.427  49.665  1.00  0.00           N  
ATOM   1160  CA  THR D 723      49.105  48.276  48.799  1.00  0.00           C  
ATOM   1161  C   THR D 723      49.617  48.151  47.379  1.00  0.00           C  
ATOM   1162  O   THR D 723      50.796  47.871  47.166  1.00  0.00           O  
ATOM   1163  CB  THR D 723      49.188  49.742  49.220  1.00  0.00           C  
ATOM   1164  OG1 THR D 723      50.564  50.116  49.363  1.00  0.00           O  
ATOM   1165  CG2 THR D 723      48.457  49.955  50.531  1.00  0.00           C  
ATOM   1166  N   SER D 724      48.731  48.346  46.408  1.00  0.00           N  
ATOM   1167  CA  SER D 724      49.114  48.246  45.002  1.00  0.00           C  
ATOM   1168  C   SER D 724      49.998  49.429  44.606  1.00  0.00           C  
ATOM   1169  O   SER D 724      51.028  49.264  43.941  1.00  0.00           O  
ATOM   1170  CB  SER D 724      47.863  48.192  44.128  1.00  0.00           C  
ATOM   1171  OG  SER D 724      47.209  46.941  44.281  1.00  0.00           O  
ATOM   1172  N   GLU D 725      49.596  50.621  45.030  1.00  0.00           N  
ATOM   1173  CA  GLU D 725      50.359  51.822  44.742  1.00  0.00           C  
ATOM   1174  C   GLU D 725      50.904  52.367  46.043  1.00  0.00           C  
ATOM   1175  O   GLU D 725      50.199  52.397  47.054  1.00  0.00           O  
ATOM   1176  CB  GLU D 725      49.477  52.900  44.102  1.00  0.00           C  
ATOM   1177  CG  GLU D 725      50.167  54.258  44.029  1.00  0.00           C  
ATOM   1178  CD  GLU D 725      49.200  55.414  43.834  1.00  0.00           C  
ATOM   1179  OE1 GLU D 725      47.987  55.252  44.118  1.00  0.00           O  
ATOM   1180  OE2 GLU D 725      49.662  56.497  43.412  1.00  0.00           O  
ATOM   1181  N   PHE D 726      52.160  52.794  46.031  1.00  0.00           N  
ATOM   1182  CA  PHE D 726      52.729  53.380  47.236  1.00  0.00           C  
ATOM   1183  C   PHE D 726      53.749  54.452  46.905  1.00  0.00           C  
ATOM   1184  O   PHE D 726      54.310  54.459  45.808  1.00  0.00           O  
ATOM   1185  CB  PHE D 726      53.347  52.299  48.133  1.00  0.00           C  
ATOM   1186  CG  PHE D 726      54.490  51.542  47.505  1.00  0.00           C  
ATOM   1187  CD1 PHE D 726      55.812  51.939  47.715  1.00  0.00           C  
ATOM   1188  CD2 PHE D 726      54.245  50.402  46.743  1.00  0.00           C  
ATOM   1189  CE1 PHE D 726      56.884  51.203  47.178  1.00  0.00           C  
ATOM   1190  CE2 PHE D 726      55.299  49.660  46.202  1.00  0.00           C  
ATOM   1191  CZ  PHE D 726      56.627  50.062  46.421  1.00  0.00           C  
ATOM   1192  N   LEU D 728      53.943  55.381  47.841  1.00  0.00           N  
ATOM   1193  CA  LEU D 728      54.927  56.438  47.662  1.00  0.00           C  
ATOM   1194  C   LEU D 728      56.268  55.969  48.225  1.00  0.00           C  
ATOM   1195  O   LEU D 728      56.328  55.108  49.108  1.00  0.00           O  
ATOM   1196  CB  LEU D 728      54.506  57.721  48.378  1.00  0.00           C  
ATOM   1197  CG  LEU D 728      53.266  58.433  47.844  1.00  0.00           C  
ATOM   1198  CD1 LEU D 728      53.043  59.711  48.642  1.00  0.00           C  
ATOM   1199  CD2 LEU D 728      53.444  58.757  46.367  1.00  0.00           C  
ATOM   1200  N   TRP D 730      57.345  56.541  47.708  1.00  0.00           N  
ATOM   1201  CA  TRP D 730      58.675  56.192  48.164  1.00  0.00           C  
ATOM   1202  C   TRP D 730      59.693  57.111  47.508  1.00  0.00           C  
ATOM   1203  O   TRP D 730      59.356  58.149  46.930  1.00  0.00           O  
ATOM   1204  CB  TRP D 730      58.993  54.733  47.807  1.00  0.00           C  
ATOM   1205  CG  TRP D 730      59.373  54.506  46.364  1.00  0.00           C  
ATOM   1206  CD1 TRP D 730      59.099  55.320  45.300  1.00  0.00           C  
ATOM   1207  CD2 TRP D 730      60.054  53.366  45.828  1.00  0.00           C  
ATOM   1208  NE1 TRP D 730      59.568  54.760  44.138  1.00  0.00           N  
ATOM   1209  CE2 TRP D 730      60.161  53.563  44.431  1.00  0.00           C  
ATOM   1210  CE3 TRP D 730      60.593  52.200  46.390  1.00  0.00           C  
ATOM   1211  CZ2 TRP D 730      60.778  52.632  43.587  1.00  0.00           C  
ATOM   1212  CZ3 TRP D 730      61.216  51.267  45.540  1.00  0.00           C  
ATOM   1213  CH2 TRP D 730      61.302  51.496  44.159  1.00  0.00           C  
ATOM   1214  N   GLN D 731      60.944  56.697  47.596  1.00  0.00           N  
ATOM   1215  CA  GLN D 731      62.054  57.423  47.024  1.00  0.00           C  
ATOM   1216  C   GLN D 731      62.979  56.342  46.489  1.00  0.00           C  
ATOM   1217  O   GLN D 731      63.278  55.362  47.182  1.00  0.00           O  
ATOM   1218  CB  GLN D 731      62.717  58.267  48.121  1.00  0.00           C  
ATOM   1219  CG  GLN D 731      64.225  58.422  48.065  1.00  0.00           C  
ATOM   1220  CD  GLN D 731      64.955  57.214  48.623  1.00  0.00           C  
ATOM   1221  OE1 GLN D 731      64.512  56.601  49.593  1.00  0.00           O  
ATOM   1222  NE2 GLN D 731      66.090  56.884  48.031  1.00  0.00           N  
ATOM   1223  N   GLU D 732      63.380  56.469  45.234  1.00  0.00           N  
ATOM   1224  CA  GLU D 732      64.288  55.483  44.681  1.00  0.00           C  
ATOM   1225  C   GLU D 732      65.494  56.222  44.161  1.00  0.00           C  
ATOM   1226  O   GLU D 732      65.370  57.123  43.338  1.00  0.00           O  
ATOM   1227  CB  GLU D 732      63.620  54.658  43.573  1.00  0.00           C  
ATOM   1228  CG  GLU D 732      63.044  55.446  42.429  1.00  0.00           C  
ATOM   1229  CD  GLU D 732      62.356  54.551  41.411  1.00  0.00           C  
ATOM   1230  OE1 GLU D 732      63.010  53.600  40.922  1.00  0.00           O  
ATOM   1231  OE2 GLU D 732      61.170  54.804  41.098  1.00  0.00           O  
ATOM   1232  N   GLY D 733      66.658  55.860  44.685  1.00  0.00           N  
ATOM   1233  CA  GLY D 733      67.887  56.503  44.271  1.00  0.00           C  
ATOM   1234  C   GLY D 733      68.607  55.633  43.275  1.00  0.00           C  
ATOM   1235  O   GLY D 733      68.643  54.406  43.412  1.00  0.00           O  
ATOM   1236  N   HIS D 734      69.181  56.264  42.262  1.00  0.00           N  
ATOM   1237  CA  HIS D 734      69.906  55.536  41.238  1.00  0.00           C  
ATOM   1238  C   HIS D 734      71.233  56.213  40.971  1.00  0.00           C  
ATOM   1239  O   HIS D 734      71.310  57.433  40.843  1.00  0.00           O  
ATOM   1240  CB  HIS D 734      69.062  55.481  39.970  1.00  0.00           C  
ATOM   1241  CG  HIS D 734      67.768  54.756  40.151  1.00  0.00           C  
ATOM   1242  ND1 HIS D 734      67.616  53.416  39.862  1.00  0.00           N  
ATOM   1243  CD2 HIS D 734      66.578  55.172  40.645  1.00  0.00           C  
ATOM   1244  CE1 HIS D 734      66.388  53.037  40.169  1.00  0.00           C  
ATOM   1245  NE2 HIS D 734      65.737  54.083  40.646  1.00  0.00           N  
ATOM   1246  N   THR D 735      72.291  55.422  40.902  1.00  0.00           N  
ATOM   1247  CA  THR D 735      73.604  55.992  40.646  1.00  0.00           C  
ATOM   1248  C   THR D 735      74.416  55.139  39.690  1.00  0.00           C  
ATOM   1249  O   THR D 735      74.208  53.931  39.593  1.00  0.00           O  
ATOM   1250  CB  THR D 735      74.406  56.186  41.960  1.00  0.00           C  
ATOM   1251  OG1 THR D 735      74.695  54.917  42.545  1.00  0.00           O  
ATOM   1252  CG2 THR D 735      73.607  56.989  42.955  1.00  0.00           C  
ATOM   1253  N   ALA D 736      75.330  55.789  38.977  1.00  0.00           N  
ATOM   1254  CA  ALA D 736      76.211  55.124  38.020  1.00  0.00           C  
ATOM   1255  C   ALA D 736      77.639  55.558  38.338  1.00  0.00           C  
ATOM   1256  O   ALA D 736      77.907  56.743  38.544  1.00  0.00           O  
ATOM   1257  CB  ALA D 736      75.840  55.511  36.607  1.00  0.00           C  
ATOM   1258  N   HIS D 737      78.557  54.599  38.375  1.00  0.00           N  
ATOM   1259  CA  HIS D 737      79.935  54.898  38.724  1.00  0.00           C  
ATOM   1260  C   HIS D 737      80.923  54.299  37.748  1.00  0.00           C  
ATOM   1261  O   HIS D 737      80.603  53.363  37.018  1.00  0.00           O  
ATOM   1262  CB  HIS D 737      80.215  54.369  40.132  1.00  0.00           C  
ATOM   1263  CG  HIS D 737      79.242  54.860  41.163  1.00  0.00           C  
ATOM   1264  ND1 HIS D 737      79.480  55.972  41.943  1.00  0.00           N  
ATOM   1265  CD2 HIS D 737      78.002  54.424  41.498  1.00  0.00           C  
ATOM   1266  CE1 HIS D 737      78.430  56.201  42.712  1.00  0.00           C  
ATOM   1267  NE2 HIS D 737      77.519  55.277  42.460  1.00  0.00           N  
ATOM   1268  N   ALA D 738      82.134  54.845  37.752  1.00  0.00           N  
ATOM   1269  CA  ALA D 738      83.199  54.378  36.875  1.00  0.00           C  
ATOM   1270  C   ALA D 738      83.793  53.081  37.393  1.00  0.00           C  
ATOM   1271  O   ALA D 738      83.989  52.133  36.631  1.00  0.00           O  
ATOM   1272  CB  ALA D 738      84.288  55.432  36.766  1.00  0.00           C  
ATOM   1273  N   THR D 739      84.082  53.044  38.691  1.00  0.00           N  
ATOM   1274  CA  THR D 739      84.675  51.860  39.304  1.00  0.00           C  
ATOM   1275  C   THR D 739      83.701  51.097  40.188  1.00  0.00           C  
ATOM   1276  O   THR D 739      82.661  51.609  40.586  1.00  0.00           O  
ATOM   1277  CB  THR D 739      85.904  52.223  40.167  1.00  0.00           C  
ATOM   1278  OG1 THR D 739      85.486  53.017  41.278  1.00  0.00           O  
ATOM   1279  CG2 THR D 739      86.913  53.008  39.363  1.00  0.00           C  
ATOM   1280  N   ARG D 741      84.062  49.859  40.490  1.00  0.00           N  
ATOM   1281  CA  ARG D 741      83.256  48.996  41.339  1.00  0.00           C  
ATOM   1282  C   ARG D 741      83.317  49.479  42.786  1.00  0.00           C  
ATOM   1283  O   ARG D 741      82.337  49.386  43.520  1.00  0.00           O  
ATOM   1284  CB  ARG D 741      83.784  47.566  41.260  1.00  0.00           C  
ATOM   1285  CG  ARG D 741      83.022  46.598  42.116  1.00  0.00           C  
ATOM   1286  CD  ARG D 741      83.749  45.288  42.304  1.00  0.00           C  
ATOM   1287  NE  ARG D 741      82.924  44.376  43.087  1.00  0.00           N  
ATOM   1288  CZ  ARG D 741      83.387  43.341  43.779  1.00  0.00           C  
ATOM   1289  NH1 ARG D 741      84.685  43.074  43.788  1.00  0.00           N  
ATOM   1290  NH2 ARG D 741      82.550  42.581  44.474  1.00  0.00           N  
ATOM   1291  N   GLU D 742      84.480  49.991  43.185  1.00  0.00           N  
ATOM   1292  CA  GLU D 742      84.687  50.491  44.539  1.00  0.00           C  
ATOM   1293  C   GLU D 742      83.762  51.656  44.829  1.00  0.00           C  
ATOM   1294  O   GLU D 742      83.014  51.637  45.810  1.00  0.00           O  
ATOM   1295  CB  GLU D 742      86.132  50.953  44.736  1.00  0.00           C  
ATOM   1296  CG  GLU D 742      87.190  49.860  44.610  1.00  0.00           C  
ATOM   1297  CD  GLU D 742      87.243  49.226  43.223  1.00  0.00           C  
ATOM   1298  OE1 GLU D 742      86.957  48.013  43.117  1.00  0.00           O  
ATOM   1299  OE2 GLU D 742      87.574  49.935  42.242  1.00  0.00           O  
ATOM   1300  N   GLU D 743      83.809  52.672  43.974  1.00  0.00           N  
ATOM   1301  CA  GLU D 743      82.969  53.849  44.164  1.00  0.00           C  
ATOM   1302  C   GLU D 743      81.508  53.445  44.329  1.00  0.00           C  
ATOM   1303  O   GLU D 743      80.781  54.032  45.124  1.00  0.00           O  
ATOM   1304  CB  GLU D 743      83.108  54.811  42.977  1.00  0.00           C  
ATOM   1305  CG  GLU D 743      82.557  56.208  43.252  1.00  0.00           C  
ATOM   1306  CD  GLU D 743      82.734  57.170  42.089  1.00  0.00           C  
ATOM   1307  OE1 GLU D 743      81.874  57.177  41.182  1.00  0.00           O  
ATOM   1308  OE2 GLU D 743      83.740  57.910  42.074  1.00  0.00           O  
ATOM   1309  N   ALA D 786      81.086  52.427  43.589  1.00  0.00           N  
ATOM   1310  CA  ALA D 786      79.708  51.974  43.664  1.00  0.00           C  
ATOM   1311  C   ALA D 786      79.388  51.285  44.988  1.00  0.00           C  
ATOM   1312  O   ALA D 786      78.362  51.571  45.607  1.00  0.00           O  
ATOM   1313  CB  ALA D 786      79.400  51.049  42.501  1.00  0.00           C  
ATOM   1314  N   GLU D 787      80.261  50.385  45.429  1.00  0.00           N  
ATOM   1315  CA  GLU D 787      80.011  49.689  46.683  1.00  0.00           C  
ATOM   1316  C   GLU D 787      80.023  50.658  47.865  1.00  0.00           C  
ATOM   1317  O   GLU D 787      79.298  50.462  48.848  1.00  0.00           O  
ATOM   1318  CB  GLU D 787      81.023  48.558  46.893  1.00  0.00           C  
ATOM   1319  CG  GLU D 787      80.943  47.478  45.818  1.00  0.00           C  
ATOM   1320  CD  GLU D 787      81.664  46.199  46.196  1.00  0.00           C  
ATOM   1321  OE1 GLU D 787      81.027  45.315  46.794  1.00  0.00           O  
ATOM   1322  OE2 GLU D 787      82.870  46.078  45.907  1.00  0.00           O  
ATOM   1323  N   GLU D 788      80.831  51.712  47.766  1.00  0.00           N  
ATOM   1324  CA  GLU D 788      80.888  52.715  48.825  1.00  0.00           C  
ATOM   1325  C   GLU D 788      79.548  53.442  48.868  1.00  0.00           C  
ATOM   1326  O   GLU D 788      79.001  53.695  49.937  1.00  0.00           O  
ATOM   1327  CB  GLU D 788      82.022  53.713  48.569  1.00  0.00           C  
ATOM   1328  CG  GLU D 788      83.406  53.105  48.673  1.00  0.00           C  
ATOM   1329  CD  GLU D 788      84.518  54.138  48.551  1.00  0.00           C  
ATOM   1330  OE1 GLU D 788      85.711  53.741  48.575  1.00  0.00           O  
ATOM   1331  OE2 GLU D 788      84.195  55.345  48.434  1.00  0.00           O  
ATOM   1332  N   GLU D 789      79.017  53.766  47.695  1.00  0.00           N  
ATOM   1333  CA  GLU D 789      77.736  54.448  47.613  1.00  0.00           C  
ATOM   1334  C   GLU D 789      76.664  53.597  48.295  1.00  0.00           C  
ATOM   1335  O   GLU D 789      75.872  54.107  49.091  1.00  0.00           O  
ATOM   1336  CB  GLU D 789      77.366  54.702  46.141  1.00  0.00           C  
ATOM   1337  CG  GLU D 789      75.955  55.250  45.892  1.00  0.00           C  
ATOM   1338  CD  GLU D 789      75.742  56.637  46.471  1.00  0.00           C  
ATOM   1339  OE1 GLU D 789      74.586  57.113  46.480  1.00  0.00           O  
ATOM   1340  OE2 GLU D 789      76.729  57.256  46.918  1.00  0.00           O  
ATOM   1341  N   VAL D 790      76.656  52.301  47.990  1.00  0.00           N  
ATOM   1342  CA  VAL D 790      75.677  51.381  48.564  1.00  0.00           C  
ATOM   1343  C   VAL D 790      75.573  51.468  50.091  1.00  0.00           C  
ATOM   1344  O   VAL D 790      74.480  51.601  50.648  1.00  0.00           O  
ATOM   1345  CB  VAL D 790      76.003  49.934  48.176  1.00  0.00           C  
ATOM   1346  CG1 VAL D 790      75.061  48.982  48.879  1.00  0.00           C  
ATOM   1347  CG2 VAL D 790      75.875  49.768  46.681  1.00  0.00           C  
ATOM   1348  N   ARG D 791      76.715  51.394  50.761  1.00  0.00           N  
ATOM   1349  CA  ARG D 791      76.736  51.460  52.210  1.00  0.00           C  
ATOM   1350  C   ARG D 791      76.461  52.862  52.716  1.00  0.00           C  
ATOM   1351  O   ARG D 791      75.840  53.036  53.759  1.00  0.00           O  
ATOM   1352  CB  ARG D 791      78.082  50.974  52.754  1.00  0.00           C  
ATOM   1353  CG  ARG D 791      78.304  49.483  52.635  1.00  0.00           C  
ATOM   1354  CD  ARG D 791      77.440  48.692  53.594  1.00  0.00           C  
ATOM   1355  NE  ARG D 791      78.257  47.714  54.307  1.00  0.00           N  
ATOM   1356  CZ  ARG D 791      78.704  47.873  55.550  1.00  0.00           C  
ATOM   1357  NH1 ARG D 791      78.407  48.969  56.237  1.00  0.00           N  
ATOM   1358  NH2 ARG D 791      79.471  46.943  56.102  1.00  0.00           N  
ATOM   1359  N   ARG D 792      76.925  53.863  51.983  1.00  0.00           N  
ATOM   1360  CA  ARG D 792      76.703  55.243  52.391  1.00  0.00           C  
ATOM   1361  C   ARG D 792      75.205  55.478  52.498  1.00  0.00           C  
ATOM   1362  O   ARG D 792      74.730  56.073  53.462  1.00  0.00           O  
ATOM   1363  CB  ARG D 792      77.310  56.218  51.379  1.00  0.00           C  
ATOM   1364  CG  ARG D 792      77.008  57.661  51.696  1.00  0.00           C  
ATOM   1365  CD  ARG D 792      77.536  58.617  50.635  1.00  0.00           C  
ATOM   1366  NE  ARG D 792      78.989  58.552  50.521  1.00  0.00           N  
ATOM   1367  CZ  ARG D 792      79.644  58.014  49.496  1.00  0.00           C  
ATOM   1368  NH1 ARG D 792      78.987  57.489  48.468  1.00  0.00           N  
ATOM   1369  NH2 ARG D 792      80.969  57.982  49.513  1.00  0.00           N  
ATOM   1370  N   MET D 793      74.458  54.991  51.514  1.00  0.00           N  
ATOM   1371  CA  MET D 793      73.022  55.171  51.538  1.00  0.00           C  
ATOM   1372  C   MET D 793      72.352  54.319  52.601  1.00  0.00           C  
ATOM   1373  O   MET D 793      71.433  54.781  53.259  1.00  0.00           O  
ATOM   1374  CB  MET D 793      72.418  54.904  50.155  1.00  0.00           C  
ATOM   1375  CG  MET D 793      72.955  55.847  49.074  1.00  0.00           C  
ATOM   1376  SD  MET D 793      73.513  57.457  49.746  1.00  0.00           S  
ATOM   1377  CE  MET D 793      71.991  58.358  49.787  1.00  0.00           C  
ATOM   1378  N   LEU D 794      72.798  53.085  52.795  1.00  0.00           N  
ATOM   1379  CA  LEU D 794      72.169  52.275  53.828  1.00  0.00           C  
ATOM   1380  C   LEU D 794      72.370  52.991  55.162  1.00  0.00           C  
ATOM   1381  O   LEU D 794      71.468  53.045  56.000  1.00  0.00           O  
ATOM   1382  CB  LEU D 794      72.793  50.880  53.902  1.00  0.00           C  
ATOM   1383  CG  LEU D 794      71.977  49.871  54.730  1.00  0.00           C  
ATOM   1384  CD1 LEU D 794      70.725  49.515  53.952  1.00  0.00           C  
ATOM   1385  CD2 LEU D 794      72.774  48.606  55.020  1.00  0.00           C  
ATOM   1386  N   SER D 795      73.561  53.545  55.351  1.00  0.00           N  
ATOM   1387  CA  SER D 795      73.878  54.262  56.577  1.00  0.00           C  
ATOM   1388  C   SER D 795      72.928  55.424  56.796  1.00  0.00           C  
ATOM   1389  O   SER D 795      72.526  55.695  57.925  1.00  0.00           O  
ATOM   1390  CB  SER D 795      75.318  54.766  56.547  1.00  0.00           C  
ATOM   1391  OG  SER D 795      76.208  53.699  56.776  1.00  0.00           O  
ATOM   1392  N   ILE D 796      72.575  56.112  55.717  1.00  0.00           N  
ATOM   1393  CA  ILE D 796      71.651  57.233  55.816  1.00  0.00           C  
ATOM   1394  C   ILE D 796      70.299  56.698  56.295  1.00  0.00           C  
ATOM   1395  O   ILE D 796      69.665  57.269  57.193  1.00  0.00           O  
ATOM   1396  CB  ILE D 796      71.521  57.955  54.453  1.00  0.00           C  
ATOM   1397  CG1 ILE D 796      72.697  58.918  54.287  1.00  0.00           C  
ATOM   1398  CG2 ILE D 796      70.173  58.665  54.338  1.00  0.00           C  
ATOM   1399  CD1 ILE D 796      72.788  59.559  52.931  1.00  0.00           C  
ATOM   1400  N   TYR D 797      69.877  55.584  55.706  1.00  0.00           N  
ATOM   1401  CA  TYR D 797      68.623  54.952  56.081  1.00  0.00           C  
ATOM   1402  C   TYR D 797      68.704  54.570  57.550  1.00  0.00           C  
ATOM   1403  O   TYR D 797      67.784  54.840  58.325  1.00  0.00           O  
ATOM   1404  CB  TYR D 797      68.381  53.703  55.221  1.00  0.00           C  
ATOM   1405  CG  TYR D 797      68.026  54.001  53.773  1.00  0.00           C  
ATOM   1406  CD1 TYR D 797      68.162  53.025  52.785  1.00  0.00           C  
ATOM   1407  CD2 TYR D 797      67.532  55.248  53.397  1.00  0.00           C  
ATOM   1408  CE1 TYR D 797      67.815  53.283  51.464  1.00  0.00           C  
ATOM   1409  CE2 TYR D 797      67.182  55.516  52.080  1.00  0.00           C  
ATOM   1410  CZ  TYR D 797      67.325  54.531  51.119  1.00  0.00           C  
ATOM   1411  OH  TYR D 797      66.974  54.803  49.818  1.00  0.00           O  
ATOM   1412  N   ALA D 798      69.817  53.955  57.933  1.00  0.00           N  
ATOM   1413  CA  ALA D 798      69.997  53.543  59.314  1.00  0.00           C  
ATOM   1414  C   ALA D 798      69.905  54.755  60.224  1.00  0.00           C  
ATOM   1415  O   ALA D 798      69.225  54.733  61.250  1.00  0.00           O  
ATOM   1416  CB  ALA D 798      71.330  52.872  59.488  1.00  0.00           C  
ATOM   1417  N   ARG D 799      70.579  55.826  59.833  1.00  0.00           N  
ATOM   1418  CA  ARG D 799      70.574  57.031  60.634  1.00  0.00           C  
ATOM   1419  C   ARG D 799      69.167  57.592  60.789  1.00  0.00           C  
ATOM   1420  O   ARG D 799      68.818  58.122  61.841  1.00  0.00           O  
ATOM   1421  CB  ARG D 799      71.504  58.075  60.021  1.00  0.00           C  
ATOM   1422  CG  ARG D 799      71.576  59.333  60.843  1.00  0.00           C  
ATOM   1423  CD  ARG D 799      72.615  60.271  60.312  1.00  0.00           C  
ATOM   1424  NE  ARG D 799      72.584  61.533  61.035  1.00  0.00           N  
ATOM   1425  CZ  ARG D 799      73.020  62.679  60.533  1.00  0.00           C  
ATOM   1426  NH1 ARG D 799      73.521  62.712  59.307  1.00  0.00           N  
ATOM   1427  NH2 ARG D 799      72.930  63.792  61.244  1.00  0.00           N  
ATOM   1428  N   LEU D 800      68.360  57.481  59.740  1.00  0.00           N  
ATOM   1429  CA  LEU D 800      66.986  57.968  59.803  1.00  0.00           C  
ATOM   1430  C   LEU D 800      66.250  57.150  60.854  1.00  0.00           C  
ATOM   1431  O   LEU D 800      65.591  57.694  61.760  1.00  0.00           O  
ATOM   1432  CB  LEU D 800      66.274  57.777  58.461  1.00  0.00           C  
ATOM   1433  CG  LEU D 800      64.798  58.197  58.409  1.00  0.00           C  
ATOM   1434  CD1 LEU D 800      64.718  59.725  58.467  1.00  0.00           C  
ATOM   1435  CD2 LEU D 800      64.136  57.683  57.132  1.00  0.00           C  
ATOM   1436  N   ALA D 801      66.376  55.833  60.723  1.00  0.00           N  
ATOM   1437  CA  ALA D 801      65.717  54.919  61.634  1.00  0.00           C  
ATOM   1438  C   ALA D 801      66.087  55.226  63.076  1.00  0.00           C  
ATOM   1439  O   ALA D 801      65.225  55.524  63.900  1.00  0.00           O  
ATOM   1440  CB  ALA D 801      66.082  53.476  61.284  1.00  0.00           C  
ATOM   1441  N   ARG D 802      67.381  55.179  63.365  1.00  0.00           N  
ATOM   1442  CA  ARG D 802      67.880  55.419  64.713  1.00  0.00           C  
ATOM   1443  C   ARG D 802      67.677  56.819  65.267  1.00  0.00           C  
ATOM   1444  O   ARG D 802      66.903  57.011  66.204  1.00  0.00           O  
ATOM   1445  CB  ARG D 802      69.359  55.064  64.775  1.00  0.00           C  
ATOM   1446  CG  ARG D 802      69.597  53.597  64.566  1.00  0.00           C  
ATOM   1447  CD  ARG D 802      71.030  53.303  64.201  1.00  0.00           C  
ATOM   1448  NE  ARG D 802      71.193  51.862  64.083  1.00  0.00           N  
ATOM   1449  CZ  ARG D 802      72.106  51.270  63.328  1.00  0.00           C  
ATOM   1450  NH1 ARG D 802      72.953  52.002  62.617  1.00  0.00           N  
ATOM   1451  NH2 ARG D 802      72.151  49.946  63.267  1.00  0.00           N  
ATOM   1452  N   GLU D 803      68.364  57.794  64.678  1.00  0.00           N  
ATOM   1453  CA  GLU D 803      68.296  59.175  65.140  1.00  0.00           C  
ATOM   1454  C   GLU D 803      67.009  59.947  64.930  1.00  0.00           C  
ATOM   1455  O   GLU D 803      66.814  60.969  65.585  1.00  0.00           O  
ATOM   1456  CB  GLU D 803      69.430  59.988  64.529  1.00  0.00           C  
ATOM   1457  CG  GLU D 803      70.798  59.508  64.918  1.00  0.00           C  
ATOM   1458  CD  GLU D 803      71.879  60.362  64.315  1.00  0.00           C  
ATOM   1459  OE1 GLU D 803      71.722  61.610  64.345  1.00  0.00           O  
ATOM   1460  OE2 GLU D 803      72.881  59.783  63.828  1.00  0.00           O  
ATOM   1461  N   TYR D 807      66.136  59.502  64.029  1.00  0.00           N  
ATOM   1462  CA  TYR D 807      64.910  60.258  63.812  1.00  0.00           C  
ATOM   1463  C   TYR D 807      63.619  59.547  64.170  1.00  0.00           C  
ATOM   1464  O   TYR D 807      62.694  60.175  64.688  1.00  0.00           O  
ATOM   1465  CB  TYR D 807      64.837  60.769  62.369  1.00  0.00           C  
ATOM   1466  CG  TYR D 807      65.853  61.852  62.036  1.00  0.00           C  
ATOM   1467  CD1 TYR D 807      67.197  61.543  61.804  1.00  0.00           C  
ATOM   1468  CD2 TYR D 807      65.466  63.188  61.957  1.00  0.00           C  
ATOM   1469  CE1 TYR D 807      68.132  62.548  61.501  1.00  0.00           C  
ATOM   1470  CE2 TYR D 807      66.384  64.197  61.659  1.00  0.00           C  
ATOM   1471  CZ  TYR D 807      67.713  63.876  61.436  1.00  0.00           C  
ATOM   1472  OH  TYR D 807      68.608  64.896  61.193  1.00  0.00           O  
ATOM   1473  N   ALA D 808      63.540  58.247  63.908  1.00  0.00           N  
ATOM   1474  CA  ALA D 808      62.321  57.506  64.226  1.00  0.00           C  
ATOM   1475  C   ALA D 808      62.487  56.717  65.527  1.00  0.00           C  
ATOM   1476  O   ALA D 808      61.547  56.075  66.002  1.00  0.00           O  
ATOM   1477  CB  ALA D 808      61.966  56.564  63.069  1.00  0.00           C  
ATOM   1478  N   ALA D 809      63.687  56.779  66.099  1.00  0.00           N  
ATOM   1479  CA  ALA D 809      63.997  56.068  67.339  1.00  0.00           C  
ATOM   1480  C   ALA D 809      63.681  54.583  67.180  1.00  0.00           C  
ATOM   1481  O   ALA D 809      63.197  53.931  68.110  1.00  0.00           O  
ATOM   1482  CB  ALA D 809      63.205  56.659  68.506  1.00  0.00           C  
ATOM   1483  N   ILE D1153      63.960  54.067  65.985  1.00  0.00           N  
ATOM   1484  CA  ILE D1153      63.732  52.669  65.656  1.00  0.00           C  
ATOM   1485  C   ILE D1153      65.063  51.943  65.485  1.00  0.00           C  
ATOM   1486  O   ILE D1153      65.828  52.257  64.574  1.00  0.00           O  
ATOM   1487  CB  ILE D1153      62.954  52.528  64.332  1.00  0.00           C  
ATOM   1488  CG1 ILE D1153      61.567  53.153  64.472  1.00  0.00           C  
ATOM   1489  CG2 ILE D1153      62.861  51.054  63.943  1.00  0.00           C  
ATOM   1490  CD1 ILE D1153      60.753  53.092  63.202  1.00  0.00           C  
ATOM   1491  N   PRO D1154      65.370  50.977  66.368  1.00  0.00           N  
ATOM   1492  CA  PRO D1154      66.640  50.259  66.218  1.00  0.00           C  
ATOM   1493  C   PRO D1154      66.567  49.322  65.020  1.00  0.00           C  
ATOM   1494  O   PRO D1154      65.507  48.786  64.712  1.00  0.00           O  
ATOM   1495  CB  PRO D1154      66.772  49.513  67.544  1.00  0.00           C  
ATOM   1496  CG  PRO D1154      65.354  49.267  67.926  1.00  0.00           C  
ATOM   1497  CD  PRO D1154      64.692  50.585  67.615  1.00  0.00           C  
ATOM   1498  N   VAL D1155      67.692  49.134  64.342  1.00  0.00           N  
ATOM   1499  CA  VAL D1155      67.738  48.261  63.176  1.00  0.00           C  
ATOM   1500  C   VAL D1155      69.055  47.500  63.112  1.00  0.00           C  
ATOM   1501  O   VAL D1155      70.002  47.810  63.831  1.00  0.00           O  
ATOM   1502  CB  VAL D1155      67.582  49.064  61.860  1.00  0.00           C  
ATOM   1503  CG1 VAL D1155      66.215  49.713  61.800  1.00  0.00           C  
ATOM   1504  CG2 VAL D1155      68.670  50.129  61.768  1.00  0.00           C  
ATOM   1505  N   ILE D1156      69.096  46.506  62.235  1.00  0.00           N  
ATOM   1506  CA  ILE D1156      70.277  45.682  62.035  1.00  0.00           C  
ATOM   1507  C   ILE D1156      70.726  45.860  60.593  1.00  0.00           C  
ATOM   1508  O   ILE D1156      69.929  45.695  59.679  1.00  0.00           O  
ATOM   1509  CB  ILE D1156      69.947  44.187  62.260  1.00  0.00           C  
ATOM   1510  CG1 ILE D1156      69.538  43.955  63.718  1.00  0.00           C  
ATOM   1511  CG2 ILE D1156      71.133  43.321  61.868  1.00  0.00           C  
ATOM   1512  CD1 ILE D1156      68.922  42.593  63.976  1.00  0.00           C  
ATOM   1513  N   GLU D1157      71.991  46.196  60.386  1.00  0.00           N  
ATOM   1514  CA  GLU D1157      72.523  46.366  59.033  1.00  0.00           C  
ATOM   1515  C   GLU D1157      73.201  45.078  58.561  1.00  0.00           C  
ATOM   1516  O   GLU D1157      73.933  44.448  59.313  1.00  0.00           O  
ATOM   1517  CB  GLU D1157      73.537  47.510  59.006  1.00  0.00           C  
ATOM   1518  CG  GLU D1157      73.009  48.796  59.596  1.00  0.00           C  
ATOM   1519  CD  GLU D1157      73.990  49.940  59.477  1.00  0.00           C  
ATOM   1520  OE1 GLU D1157      73.743  50.997  60.102  1.00  0.00           O  
ATOM   1521  OE2 GLU D1157      75.003  49.788  58.755  1.00  0.00           O  
ATOM   1522  N   GLY D1158      72.967  44.684  57.319  1.00  0.00           N  
ATOM   1523  CA  GLY D1158      73.595  43.469  56.834  1.00  0.00           C  
ATOM   1524  C   GLY D1158      73.140  43.076  55.445  1.00  0.00           C  
ATOM   1525  O   GLY D1158      72.306  43.752  54.849  1.00  0.00           O  
ATOM   1526  N   LEU D1159      73.693  41.982  54.932  1.00  0.00           N  
ATOM   1527  CA  LEU D1159      73.354  41.482  53.606  1.00  0.00           C  
ATOM   1528  C   LEU D1159      72.165  40.550  53.614  1.00  0.00           C  
ATOM   1529  O   LEU D1159      71.930  39.838  54.585  1.00  0.00           O  
ATOM   1530  CB  LEU D1159      74.521  40.704  52.988  1.00  0.00           C  
ATOM   1531  CG  LEU D1159      75.680  41.413  52.292  1.00  0.00           C  
ATOM   1532  CD1 LEU D1159      75.140  42.540  51.406  1.00  0.00           C  
ATOM   1533  CD2 LEU D1159      76.644  41.939  53.328  1.00  0.00           C  
ATOM   1534  N   LYS D1160      71.423  40.561  52.513  1.00  0.00           N  
ATOM   1535  CA  LYS D1160      70.288  39.668  52.351  1.00  0.00           C  
ATOM   1536  C   LYS D1160      70.940  38.414  51.796  1.00  0.00           C  
ATOM   1537  O   LYS D1160      72.051  38.481  51.278  1.00  0.00           O  
ATOM   1538  CB  LYS D1160      69.296  40.211  51.319  1.00  0.00           C  
ATOM   1539  CG  LYS D1160      68.451  41.366  51.799  1.00  0.00           C  
ATOM   1540  CD  LYS D1160      67.393  40.893  52.770  1.00  0.00           C  
ATOM   1541  CE  LYS D1160      66.395  41.990  53.080  1.00  0.00           C  
ATOM   1542  NZ  LYS D1160      65.288  41.488  53.943  1.00  0.00           N  
ATOM   1543  N   THR D1161      70.268  37.277  51.911  1.00  0.00           N  
ATOM   1544  CA  THR D1161      70.812  36.042  51.380  1.00  0.00           C  
ATOM   1545  C   THR D1161      70.515  36.051  49.891  1.00  0.00           C  
ATOM   1546  O   THR D1161      69.656  36.802  49.436  1.00  0.00           O  
ATOM   1547  CB  THR D1161      70.154  34.809  52.024  1.00  0.00           C  
ATOM   1548  OG1 THR D1161      68.741  34.840  51.792  1.00  0.00           O  
ATOM   1549  CG2 THR D1161      70.425  34.785  53.519  1.00  0.00           C  
ATOM   1550  N   GLU D1162      71.225  35.224  49.135  1.00  0.00           N  
ATOM   1551  CA  GLU D1162      71.029  35.157  47.692  1.00  0.00           C  
ATOM   1552  C   GLU D1162      69.541  35.045  47.340  1.00  0.00           C  
ATOM   1553  O   GLU D1162      69.045  35.714  46.434  1.00  0.00           O  
ATOM   1554  CB  GLU D1162      71.801  33.967  47.119  1.00  0.00           C  
ATOM   1555  CG  GLU D1162      72.386  34.247  45.751  1.00  0.00           C  
ATOM   1556  CD  GLU D1162      73.417  35.358  45.787  1.00  0.00           C  
ATOM   1557  OE1 GLU D1162      73.670  35.973  44.729  1.00  0.00           O  
ATOM   1558  OE2 GLU D1162      73.979  35.610  46.872  1.00  0.00           O  
ATOM   1559  N   LYS D1416      68.837  34.201  48.078  1.00  0.00           N  
ATOM   1560  CA  LYS D1416      67.415  33.989  47.873  1.00  0.00           C  
ATOM   1561  C   LYS D1416      66.601  35.254  48.107  1.00  0.00           C  
ATOM   1562  O   LYS D1416      65.583  35.482  47.455  1.00  0.00           O  
ATOM   1563  CB  LYS D1416      66.926  32.892  48.826  1.00  0.00           C  
ATOM   1564  CG  LYS D1416      65.420  32.898  49.100  1.00  0.00           C  
ATOM   1565  CD  LYS D1416      65.017  31.774  50.065  1.00  0.00           C  
ATOM   1566  CE  LYS D1416      63.505  31.715  50.296  1.00  0.00           C  
ATOM   1567  NZ  LYS D1416      62.975  32.868  51.088  1.00  0.00           N  
ATOM   1568  N   GLU D1418      67.062  36.082  49.032  1.00  0.00           N  
ATOM   1569  CA  GLU D1418      66.335  37.285  49.393  1.00  0.00           C  
ATOM   1570  C   GLU D1418      66.798  38.596  48.784  1.00  0.00           C  
ATOM   1571  O   GLU D1418      66.265  39.650  49.127  1.00  0.00           O  
ATOM   1572  CB  GLU D1418      66.333  37.418  50.912  1.00  0.00           C  
ATOM   1573  CG  GLU D1418      65.580  36.313  51.634  1.00  0.00           C  
ATOM   1574  CD  GLU D1418      64.089  36.346  51.352  1.00  0.00           C  
ATOM   1575  OE1 GLU D1418      63.617  35.516  50.548  1.00  0.00           O  
ATOM   1576  OE2 GLU D1418      63.393  37.213  51.927  1.00  0.00           O  
ATOM   1577  N   LYS D1437      67.772  38.551  47.882  1.00  0.00           N  
ATOM   1578  CA  LYS D1437      68.263  39.787  47.284  1.00  0.00           C  
ATOM   1579  C   LYS D1437      67.353  40.313  46.183  1.00  0.00           C  
ATOM   1580  O   LYS D1437      66.465  39.610  45.698  1.00  0.00           O  
ATOM   1581  CB  LYS D1437      69.671  39.600  46.722  1.00  0.00           C  
ATOM   1582  CG  LYS D1437      69.749  38.747  45.465  1.00  0.00           C  
ATOM   1583  CD  LYS D1437      71.149  38.796  44.866  1.00  0.00           C  
ATOM   1584  CE  LYS D1437      71.277  37.838  43.694  1.00  0.00           C  
ATOM   1585  NZ  LYS D1437      72.663  37.752  43.164  1.00  0.00           N  
ATOM   1586  N   PHE D1438      67.595  41.565  45.804  1.00  0.00           N  
ATOM   1587  CA  PHE D1438      66.842  42.254  44.763  1.00  0.00           C  
ATOM   1588  C   PHE D1438      67.151  41.589  43.431  1.00  0.00           C  
ATOM   1589  O   PHE D1438      68.290  41.186  43.187  1.00  0.00           O  
ATOM   1590  CB  PHE D1438      67.280  43.724  44.735  1.00  0.00           C  
ATOM   1591  CG  PHE D1438      66.520  44.589  43.752  1.00  0.00           C  
ATOM   1592  CD1 PHE D1438      65.152  44.817  43.908  1.00  0.00           C  
ATOM   1593  CD2 PHE D1438      67.187  45.218  42.699  1.00  0.00           C  
ATOM   1594  CE1 PHE D1438      64.460  45.669  43.030  1.00  0.00           C  
ATOM   1595  CE2 PHE D1438      66.500  46.068  41.819  1.00  0.00           C  
ATOM   1596  CZ  PHE D1438      65.134  46.293  41.989  1.00  0.00           C  
ATOM   1597  N   ALA D1443      66.145  41.460  42.572  1.00  0.00           N  
ATOM   1598  CA  ALA D1443      66.368  40.846  41.264  1.00  0.00           C  
ATOM   1599  C   ALA D1443      67.290  41.741  40.447  1.00  0.00           C  
ATOM   1600  O   ALA D1443      67.080  42.955  40.372  1.00  0.00           O  
ATOM   1601  CB  ALA D1443      65.067  40.679  40.538  1.00  0.00           C  
ATOM   1602  N   GLY D1444      68.315  41.160  39.838  1.00  0.00           N  
ATOM   1603  CA  GLY D1444      69.208  41.977  39.043  1.00  0.00           C  
ATOM   1604  C   GLY D1444      70.362  42.570  39.826  1.00  0.00           C  
ATOM   1605  O   GLY D1444      71.308  43.075  39.223  1.00  0.00           O  
ATOM   1606  N   ALA D1448      70.301  42.523  41.156  1.00  0.00           N  
ATOM   1607  CA  ALA D1448      71.393  43.053  41.973  1.00  0.00           C  
ATOM   1608  C   ALA D1448      72.401  41.937  42.188  1.00  0.00           C  
ATOM   1609  O   ALA D1448      72.025  40.765  42.137  1.00  0.00           O  
ATOM   1610  CB  ALA D1448      70.871  43.525  43.315  1.00  0.00           C  
ATOM   1611  N   VAL D1456      73.677  42.279  42.394  1.00  0.00           N  
ATOM   1612  CA  VAL D1456      74.655  41.231  42.657  1.00  0.00           C  
ATOM   1613  C   VAL D1456      74.440  40.923  44.136  1.00  0.00           C  
ATOM   1614  O   VAL D1456      74.442  39.764  44.547  1.00  0.00           O  
ATOM   1615  CB  VAL D1456      76.134  41.669  42.394  1.00  0.00           C  
ATOM   1616  CG1 VAL D1456      76.193  42.717  41.303  1.00  0.00           C  
ATOM   1617  CG2 VAL D1456      76.786  42.142  43.668  1.00  0.00           C  
ATOM   1618  N   TYR D1457      74.242  41.973  44.929  1.00  0.00           N  
ATOM   1619  CA  TYR D1457      73.970  41.817  46.353  1.00  0.00           C  
ATOM   1620  C   TYR D1457      73.142  42.980  46.889  1.00  0.00           C  
ATOM   1621  O   TYR D1457      73.217  44.095  46.368  1.00  0.00           O  
ATOM   1622  CB  TYR D1457      75.269  41.640  47.159  1.00  0.00           C  
ATOM   1623  CG  TYR D1457      76.185  42.841  47.301  1.00  0.00           C  
ATOM   1624  CD1 TYR D1457      75.776  43.991  47.990  1.00  0.00           C  
ATOM   1625  CD2 TYR D1457      77.502  42.791  46.824  1.00  0.00           C  
ATOM   1626  CE1 TYR D1457      76.661  45.055  48.210  1.00  0.00           C  
ATOM   1627  CE2 TYR D1457      78.390  43.843  47.033  1.00  0.00           C  
ATOM   1628  CZ  TYR D1457      77.971  44.972  47.730  1.00  0.00           C  
ATOM   1629  OH  TYR D1457      78.861  46.004  47.972  1.00  0.00           O  
ATOM   1630  N   THR D1458      72.344  42.703  47.922  1.00  0.00           N  
ATOM   1631  CA  THR D1458      71.460  43.690  48.545  1.00  0.00           C  
ATOM   1632  C   THR D1458      71.757  43.911  50.028  1.00  0.00           C  
ATOM   1633  O   THR D1458      71.815  42.951  50.792  1.00  0.00           O  
ATOM   1634  CB  THR D1458      69.973  43.236  48.470  1.00  0.00           C  
ATOM   1635  OG1 THR D1458      69.574  43.039  47.108  1.00  0.00           O  
ATOM   1636  CG2 THR D1458      69.081  44.269  49.104  1.00  0.00           C  
ATOM   1637  N   THR D1459      71.938  45.157  50.452  1.00  0.00           N  
ATOM   1638  CA  THR D1459      72.151  45.403  51.874  1.00  0.00           C  
ATOM   1639  C   THR D1459      70.790  45.822  52.417  1.00  0.00           C  
ATOM   1640  O   THR D1459      69.899  46.159  51.640  1.00  0.00           O  
ATOM   1641  CB  THR D1459      73.177  46.515  52.132  1.00  0.00           C  
ATOM   1642  OG1 THR D1459      72.655  47.777  51.701  1.00  0.00           O  
ATOM   1643  CG2 THR D1459      74.459  46.214  51.390  1.00  0.00           C  
ATOM   1644  N   THR D1460      70.624  45.813  53.736  1.00  0.00           N  
ATOM   1645  CA  THR D1460      69.336  46.161  54.320  1.00  0.00           C  
ATOM   1646  C   THR D1460      69.370  46.526  55.799  1.00  0.00           C  
ATOM   1647  O   THR D1460      70.359  46.289  56.492  1.00  0.00           O  
ATOM   1648  CB  THR D1460      68.355  44.981  54.163  1.00  0.00           C  
ATOM   1649  OG1 THR D1460      67.075  45.327  54.713  1.00  0.00           O  
ATOM   1650  CG2 THR D1460      68.905  43.746  54.867  1.00  0.00           C  
ATOM   1651  N   ILE D1461      68.279  47.127  56.263  1.00  0.00           N  
ATOM   1652  CA  ILE D1461      68.127  47.465  57.664  1.00  0.00           C  
ATOM   1653  C   ILE D1461      66.823  46.841  58.136  1.00  0.00           C  
ATOM   1654  O   ILE D1461      65.733  47.239  57.724  1.00  0.00           O  
ATOM   1655  CB  ILE D1461      68.106  48.980  57.927  1.00  0.00           C  
ATOM   1656  CG1 ILE D1461      67.122  49.698  57.005  1.00  0.00           C  
ATOM   1657  CG2 ILE D1461      69.497  49.525  57.775  1.00  0.00           C  
ATOM   1658  CD1 ILE D1461      66.915  51.152  57.407  1.00  0.00           C  
ATOM   1659  N   GLU D1462      66.959  45.832  58.990  1.00  0.00           N  
ATOM   1660  CA  GLU D1462      65.826  45.097  59.529  1.00  0.00           C  
ATOM   1661  C   GLU D1462      65.445  45.591  60.927  1.00  0.00           C  
ATOM   1662  O   GLU D1462      66.296  45.740  61.817  1.00  0.00           O  
ATOM   1663  CB  GLU D1462      66.173  43.610  59.561  1.00  0.00           C  
ATOM   1664  CG  GLU D1462      66.639  43.078  58.218  1.00  0.00           C  
ATOM   1665  CD  GLU D1462      65.504  42.979  57.229  1.00  0.00           C  
ATOM   1666  OE1 GLU D1462      65.718  43.237  56.024  1.00  0.00           O  
ATOM   1667  OE2 GLU D1462      64.389  42.628  57.662  1.00  0.00           O  
ATOM   1668  N   ALA D1463      64.153  45.849  61.101  1.00  0.00           N  
ATOM   1669  CA  ALA D1463      63.625  46.330  62.364  1.00  0.00           C  
ATOM   1670  C   ALA D1463      62.674  45.286  62.956  1.00  0.00           C  
ATOM   1671  O   ALA D1463      62.153  44.421  62.240  1.00  0.00           O  
ATOM   1672  CB  ALA D1463      62.905  47.648  62.139  1.00  0.00           C  
ATOM   1673  N   LEU D1464      62.460  45.351  64.265  1.00  0.00           N  
ATOM   1674  CA  LEU D1464      61.572  44.397  64.906  1.00  0.00           C  
ATOM   1675  C   LEU D1464      60.359  45.141  65.441  1.00  0.00           C  
ATOM   1676  O   LEU D1464      60.501  46.105  66.185  1.00  0.00           O  
ATOM   1677  CB  LEU D1464      62.293  43.670  66.048  1.00  0.00           C  
ATOM   1678  CG  LEU D1464      61.581  42.436  66.623  1.00  0.00           C  
ATOM   1679  CD1 LEU D1464      61.579  41.347  65.576  1.00  0.00           C  
ATOM   1680  CD2 LEU D1464      62.282  41.936  67.878  1.00  0.00           C  
ATOM   1681  N   MET D1465      59.170  44.695  65.047  1.00  0.00           N  
ATOM   1682  CA  MET D1465      57.933  45.326  65.483  1.00  0.00           C  
ATOM   1683  C   MET D1465      57.461  44.736  66.807  1.00  0.00           C  
ATOM   1684  O   MET D1465      57.800  43.602  67.145  1.00  0.00           O  
ATOM   1685  CB  MET D1465      56.857  45.140  64.420  1.00  0.00           C  
ATOM   1686  CG  MET D1465      57.247  45.646  63.027  1.00  0.00           C  
ATOM   1687  SD  MET D1465      57.715  47.408  62.999  1.00  0.00           S  
ATOM   1688  CE  MET D1465      59.548  47.304  62.738  1.00  0.00           C  
ATOM   1689  N   LYS D1475      56.673  45.510  67.552  1.00  0.00           N  
ATOM   1690  CA  LYS D1475      56.146  45.081  68.853  1.00  0.00           C  
ATOM   1691  C   LYS D1475      55.415  43.745  68.858  1.00  0.00           C  
ATOM   1692  O   LYS D1475      55.134  43.214  69.927  1.00  0.00           O  
ATOM   1693  CB  LYS D1475      55.204  46.137  69.442  1.00  0.00           C  
ATOM   1694  CG  LYS D1475      55.906  47.291  70.142  1.00  0.00           C  
ATOM   1695  CD  LYS D1475      54.916  48.080  70.988  1.00  0.00           C  
ATOM   1696  CE  LYS D1475      55.589  49.214  71.729  1.00  0.00           C  
ATOM   1697  NZ  LYS D1475      54.621  49.999  72.549  1.00  0.00           N  
ATOM   1698  N   ASP D1689      55.089  43.211  67.686  1.00  0.00           N  
ATOM   1699  CA  ASP D1689      54.394  41.931  67.623  1.00  0.00           C  
ATOM   1700  C   ASP D1689      55.379  40.793  67.357  1.00  0.00           C  
ATOM   1701  O   ASP D1689      54.973  39.668  67.041  1.00  0.00           O  
ATOM   1702  CB  ASP D1689      53.312  41.943  66.533  1.00  0.00           C  
ATOM   1703  CG  ASP D1689      53.886  41.945  65.114  1.00  0.00           C  
ATOM   1704  OD1 ASP D1689      53.129  41.608  64.180  1.00  0.00           O  
ATOM   1705  OD2 ASP D1689      55.076  42.285  64.924  1.00  0.00           O  
ATOM   1706  N   GLY D1690      56.670  41.089  67.481  1.00  0.00           N  
ATOM   1707  CA  GLY D1690      57.677  40.075  67.241  1.00  0.00           C  
ATOM   1708  C   GLY D1690      58.024  39.816  65.779  1.00  0.00           C  
ATOM   1709  O   GLY D1690      58.841  38.943  65.472  1.00  0.00           O  
ATOM   1710  N   LYS D1692      57.413  40.558  64.864  1.00  0.00           N  
ATOM   1711  CA  LYS D1692      57.716  40.357  63.452  1.00  0.00           C  
ATOM   1712  C   LYS D1692      58.739  41.380  62.935  1.00  0.00           C  
ATOM   1713  O   LYS D1692      58.791  42.522  63.403  1.00  0.00           O  
ATOM   1714  CB  LYS D1692      56.440  40.438  62.622  1.00  0.00           C  
ATOM   1715  CG  LYS D1692      55.486  39.281  62.783  1.00  0.00           C  
ATOM   1716  CD  LYS D1692      54.527  39.319  61.615  1.00  0.00           C  
ATOM   1717  CE  LYS D1692      53.575  38.155  61.592  1.00  0.00           C  
ATOM   1718  NZ  LYS D1692      52.823  38.183  60.303  1.00  0.00           N  
ATOM   1719  N   ALA D1693      59.549  40.964  61.969  1.00  0.00           N  
ATOM   1720  CA  ALA D1693      60.576  41.834  61.403  1.00  0.00           C  
ATOM   1721  C   ALA D1693      60.046  42.691  60.247  1.00  0.00           C  
ATOM   1722  O   ALA D1693      59.039  42.364  59.612  1.00  0.00           O  
ATOM   1723  CB  ALA D1693      61.769  40.997  60.945  1.00  0.00           C  
ATOM   1724  N   LEU D1700      60.734  43.794  59.980  1.00  0.00           N  
ATOM   1725  CA  LEU D1700      60.325  44.705  58.924  1.00  0.00           C  
ATOM   1726  C   LEU D1700      61.524  45.418  58.305  1.00  0.00           C  
ATOM   1727  O   LEU D1700      62.302  46.058  59.008  1.00  0.00           O  
ATOM   1728  CB  LEU D1700      59.348  45.733  59.492  1.00  0.00           C  
ATOM   1729  CG  LEU D1700      58.766  46.745  58.507  1.00  0.00           C  
ATOM   1730  CD1 LEU D1700      58.117  45.997  57.348  1.00  0.00           C  
ATOM   1731  CD2 LEU D1700      57.744  47.643  59.206  1.00  0.00           C  
ATOM   1732  N   GLN D1701      61.671  45.287  56.988  1.00  0.00           N  
ATOM   1733  CA  GLN D1701      62.751  45.936  56.248  1.00  0.00           C  
ATOM   1734  C   GLN D1701      62.449  47.434  56.216  1.00  0.00           C  
ATOM   1735  O   GLN D1701      61.432  47.856  55.666  1.00  0.00           O  
ATOM   1736  CB  GLN D1701      62.800  45.382  54.823  1.00  0.00           C  
ATOM   1737  CG  GLN D1701      63.663  46.166  53.859  1.00  0.00           C  
ATOM   1738  CD  GLN D1701      63.671  45.558  52.470  1.00  0.00           C  
ATOM   1739  OE1 GLN D1701      64.294  44.530  52.236  1.00  0.00           O  
ATOM   1740  NE2 GLN D1701      62.965  46.187  51.545  1.00  0.00           N  
ATOM   1741  N   ALA D1702      63.322  48.235  56.809  1.00  0.00           N  
ATOM   1742  CA  ALA D1702      63.101  49.671  56.851  1.00  0.00           C  
ATOM   1743  C   ALA D1702      63.663  50.392  55.631  1.00  0.00           C  
ATOM   1744  O   ALA D1702      63.220  51.487  55.276  1.00  0.00           O  
ATOM   1745  CB  ALA D1702      63.709  50.246  58.123  1.00  0.00           C  
ATOM   1746  N   GLY D1703      64.651  49.781  54.997  1.00  0.00           N  
ATOM   1747  CA  GLY D1703      65.258  50.390  53.831  1.00  0.00           C  
ATOM   1748  C   GLY D1703      66.194  49.405  53.159  1.00  0.00           C  
ATOM   1749  O   GLY D1703      66.662  48.457  53.784  1.00  0.00           O  
ATOM   1750  N   THR D1704      66.488  49.636  51.887  1.00  0.00           N  
ATOM   1751  CA  THR D1704      67.356  48.736  51.156  1.00  0.00           C  
ATOM   1752  C   THR D1704      68.300  49.463  50.172  1.00  0.00           C  
ATOM   1753  O   THR D1704      67.954  50.508  49.620  1.00  0.00           O  
ATOM   1754  CB  THR D1704      66.484  47.682  50.458  1.00  0.00           C  
ATOM   1755  OG1 THR D1704      67.324  46.712  49.848  1.00  0.00           O  
ATOM   1756  CG2 THR D1704      65.622  48.315  49.403  1.00  0.00           C  
ATOM   1757  N   SER D1705      69.496  48.912  49.967  1.00  0.00           N  
ATOM   1758  CA  SER D1705      70.506  49.506  49.072  1.00  0.00           C  
ATOM   1759  C   SER D1705      71.208  48.370  48.316  1.00  0.00           C  
ATOM   1760  O   SER D1705      71.827  47.492  48.925  1.00  0.00           O  
ATOM   1761  CB  SER D1705      71.521  50.308  49.899  1.00  0.00           C  
ATOM   1762  OG  SER D1705      72.456  51.007  49.097  1.00  0.00           O  
ATOM   1763  N   HIS D1706      71.119  48.401  46.988  1.00  0.00           N  
ATOM   1764  CA  HIS D1706      71.688  47.348  46.153  1.00  0.00           C  
ATOM   1765  C   HIS D1706      72.899  47.733  45.331  1.00  0.00           C  
ATOM   1766  O   HIS D1706      73.033  48.874  44.876  1.00  0.00           O  
ATOM   1767  CB  HIS D1706      70.645  46.853  45.161  1.00  0.00           C  
ATOM   1768  CG  HIS D1706      69.253  46.840  45.698  1.00  0.00           C  
ATOM   1769  ND1 HIS D1706      68.797  45.870  46.564  1.00  0.00           N  
ATOM   1770  CD2 HIS D1706      68.215  47.686  45.496  1.00  0.00           C  
ATOM   1771  CE1 HIS D1706      67.536  46.119  46.872  1.00  0.00           C  
ATOM   1772  NE2 HIS D1706      67.159  47.215  46.238  1.00  0.00           N  
ATOM   1773  N   TYR D1707      73.776  46.758  45.139  1.00  0.00           N  
ATOM   1774  CA  TYR D1707      74.936  46.942  44.294  1.00  0.00           C  
ATOM   1775  C   TYR D1707      74.486  46.200  43.041  1.00  0.00           C  
ATOM   1776  O   TYR D1707      74.249  44.982  43.074  1.00  0.00           O  
ATOM   1777  CB  TYR D1707      76.184  46.273  44.872  1.00  0.00           C  
ATOM   1778  CG  TYR D1707      77.330  46.208  43.880  1.00  0.00           C  
ATOM   1779  CD1 TYR D1707      77.752  47.349  43.202  1.00  0.00           C  
ATOM   1780  CD2 TYR D1707      77.977  45.008  43.604  1.00  0.00           C  
ATOM   1781  CE1 TYR D1707      78.786  47.297  42.273  1.00  0.00           C  
ATOM   1782  CE2 TYR D1707      79.014  44.943  42.675  1.00  0.00           C  
ATOM   1783  CZ  TYR D1707      79.408  46.090  42.013  1.00  0.00           C  
ATOM   1784  OH  TYR D1707      80.395  46.026  41.059  1.00  0.00           O  
ATOM   1785  N   LEU D1708      74.343  46.933  41.945  1.00  0.00           N  
ATOM   1786  CA  LEU D1708      73.896  46.335  40.703  1.00  0.00           C  
ATOM   1787  C   LEU D1708      75.063  45.908  39.813  1.00  0.00           C  
ATOM   1788  O   LEU D1708      74.867  45.286  38.759  1.00  0.00           O  
ATOM   1789  CB  LEU D1708      72.982  47.329  39.987  1.00  0.00           C  
ATOM   1790  CG  LEU D1708      71.816  47.746  40.896  1.00  0.00           C  
ATOM   1791  CD1 LEU D1708      70.962  48.797  40.213  1.00  0.00           C  
ATOM   1792  CD2 LEU D1708      70.971  46.526  41.246  1.00  0.00           C  
ATOM   1793  N   GLY D1709      76.282  46.212  40.261  1.00  0.00           N  
ATOM   1794  CA  GLY D1709      77.455  45.866  39.480  1.00  0.00           C  
ATOM   1795  C   GLY D1709      77.222  46.386  38.082  1.00  0.00           C  
ATOM   1796  O   GLY D1709      76.710  47.496  37.919  1.00  0.00           O  
ATOM   1797  N   GLU D1710      77.585  45.609  37.068  1.00  0.00           N  
ATOM   1798  CA  GLU D1710      77.337  46.062  35.712  1.00  0.00           C  
ATOM   1799  C   GLU D1710      76.209  45.279  35.028  1.00  0.00           C  
ATOM   1800  O   GLU D1710      76.120  45.216  33.809  1.00  0.00           O  
ATOM   1801  CB  GLU D1710      78.639  46.071  34.885  1.00  0.00           C  
ATOM   1802  CG  GLU D1710      79.529  44.850  34.970  1.00  0.00           C  
ATOM   1803  CD  GLU D1710      80.950  45.128  34.464  1.00  0.00           C  
ATOM   1804  OE1 GLU D1710      81.625  44.183  34.001  1.00  0.00           O  
ATOM   1805  OE2 GLU D1710      81.404  46.289  34.541  1.00  0.00           O  
ATOM   1806  N   ASN D1711      75.313  44.727  35.839  1.00  0.00           N  
ATOM   1807  CA  ASN D1711      74.185  43.966  35.321  1.00  0.00           C  
ATOM   1808  C   ASN D1711      73.254  44.777  34.426  1.00  0.00           C  
ATOM   1809  O   ASN D1711      72.898  44.335  33.341  1.00  0.00           O  
ATOM   1810  CB  ASN D1711      73.376  43.365  36.468  1.00  0.00           C  
ATOM   1811  CG  ASN D1711      74.129  42.281  37.208  1.00  0.00           C  
ATOM   1812  OD1 ASN D1711      75.121  41.738  36.710  1.00  0.00           O  
ATOM   1813  ND2 ASN D1711      73.653  41.947  38.401  1.00  0.00           N  
ATOM   1814  N   PHE D1712      72.841  45.955  34.877  1.00  0.00           N  
ATOM   1815  CA  PHE D1712      71.955  46.775  34.065  1.00  0.00           C  
ATOM   1816  C   PHE D1712      72.728  47.508  32.989  1.00  0.00           C  
ATOM   1817  O   PHE D1712      72.198  47.766  31.907  1.00  0.00           O  
ATOM   1818  CB  PHE D1712      71.179  47.769  34.934  1.00  0.00           C  
ATOM   1819  CG  PHE D1712      70.074  47.132  35.721  1.00  0.00           C  
ATOM   1820  CD1 PHE D1712      70.335  46.528  36.948  1.00  0.00           C  
ATOM   1821  CD2 PHE D1712      68.780  47.086  35.211  1.00  0.00           C  
ATOM   1822  CE1 PHE D1712      69.327  45.887  37.649  1.00  0.00           C  
ATOM   1823  CE2 PHE D1712      67.759  46.442  35.908  1.00  0.00           C  
ATOM   1824  CZ  PHE D1712      68.033  45.843  37.128  1.00  0.00           C  
ATOM   1825  N   ALA D1726      73.981  47.842  33.283  1.00  0.00           N  
ATOM   1826  CA  ALA D1726      74.820  48.526  32.307  1.00  0.00           C  
ATOM   1827  C   ALA D1726      74.901  47.641  31.061  1.00  0.00           C  
ATOM   1828  O   ALA D1726      74.691  48.100  29.936  1.00  0.00           O  
ATOM   1829  CB  ALA D1726      76.207  48.757  32.875  1.00  0.00           C  
ATOM   1830  N   ARG D1727      75.191  46.363  31.269  1.00  0.00           N  
ATOM   1831  CA  ARG D1727      75.285  45.433  30.156  1.00  0.00           C  
ATOM   1832  C   ARG D1727      73.943  45.289  29.447  1.00  0.00           C  
ATOM   1833  O   ARG D1727      73.853  45.411  28.227  1.00  0.00           O  
ATOM   1834  CB  ARG D1727      75.744  44.062  30.646  1.00  0.00           C  
ATOM   1835  CG  ARG D1727      77.201  43.979  31.028  1.00  0.00           C  
ATOM   1836  CD  ARG D1727      77.549  42.533  31.317  1.00  0.00           C  
ATOM   1837  NE  ARG D1727      78.892  42.195  30.857  1.00  0.00           N  
ATOM   1838  CZ  ARG D1727      79.993  42.790  31.297  1.00  0.00           C  
ATOM   1839  NH1 ARG D1727      79.895  43.748  32.208  1.00  0.00           N  
ATOM   1840  NH2 ARG D1727      81.180  42.437  30.825  1.00  0.00           N  
ATOM   1841  N   ALA D1728      72.905  45.033  30.231  1.00  0.00           N  
ATOM   1842  CA  ALA D1728      71.557  44.858  29.721  1.00  0.00           C  
ATOM   1843  C   ALA D1728      71.026  46.062  28.959  1.00  0.00           C  
ATOM   1844  O   ALA D1728      70.152  45.917  28.111  1.00  0.00           O  
ATOM   1845  CB  ALA D1728      70.618  44.531  30.871  1.00  0.00           C  
ATOM   1846  N   PHE D1729      71.542  47.249  29.263  1.00  0.00           N  
ATOM   1847  CA  PHE D1729      71.076  48.462  28.603  1.00  0.00           C  
ATOM   1848  C   PHE D1729      72.174  49.232  27.886  1.00  0.00           C  
ATOM   1849  O   PHE D1729      71.999  50.401  27.526  1.00  0.00           O  
ATOM   1850  CB  PHE D1729      70.364  49.360  29.614  1.00  0.00           C  
ATOM   1851  CG  PHE D1729      68.999  48.872  29.982  1.00  0.00           C  
ATOM   1852  CD1 PHE D1729      67.874  49.367  29.338  1.00  0.00           C  
ATOM   1853  CD2 PHE D1729      68.843  47.855  30.917  1.00  0.00           C  
ATOM   1854  CE1 PHE D1729      66.606  48.854  29.613  1.00  0.00           C  
ATOM   1855  CE2 PHE D1729      67.584  47.330  31.201  1.00  0.00           C  
ATOM   1856  CZ  PHE D1729      66.460  47.830  30.548  1.00  0.00           C  
ATOM   1857  N   ASP D1730      73.305  48.571  27.675  1.00  0.00           N  
ATOM   1858  CA  ASP D1730      74.419  49.181  26.968  1.00  0.00           C  
ATOM   1859  C   ASP D1730      74.788  50.555  27.539  1.00  0.00           C  
ATOM   1860  O   ASP D1730      74.681  51.580  26.869  1.00  0.00           O  
ATOM   1861  CB  ASP D1730      74.064  49.281  25.483  1.00  0.00           C  
ATOM   1862  CG  ASP D1730      75.257  49.603  24.618  1.00  0.00           C  
ATOM   1863  OD1 ASP D1730      76.374  49.173  24.974  1.00  0.00           O  
ATOM   1864  OD2 ASP D1730      75.076  50.270  23.573  1.00  0.00           O  
ATOM   1865  N   ILE D1731      75.214  50.558  28.797  1.00  0.00           N  
ATOM   1866  CA  ILE D1731      75.620  51.779  29.473  1.00  0.00           C  
ATOM   1867  C   ILE D1731      77.136  51.702  29.652  1.00  0.00           C  
ATOM   1868  O   ILE D1731      77.639  51.130  30.622  1.00  0.00           O  
ATOM   1869  CB  ILE D1731      74.914  51.910  30.845  1.00  0.00           C  
ATOM   1870  CG1 ILE D1731      73.403  51.749  30.657  1.00  0.00           C  
ATOM   1871  CG2 ILE D1731      75.209  53.272  31.460  1.00  0.00           C  
ATOM   1872  CD1 ILE D1731      72.602  51.818  31.937  1.00  0.00           C  
ATOM   1873  N   LYS D1732      77.859  52.263  28.690  1.00  0.00           N  
ATOM   1874  CA  LYS D1732      79.317  52.256  28.716  1.00  0.00           C  
ATOM   1875  C   LYS D1732      79.832  53.680  28.679  1.00  0.00           C  
ATOM   1876  O   LYS D1732      79.109  54.600  28.293  1.00  0.00           O  
ATOM   1877  CB  LYS D1732      79.868  51.507  27.505  1.00  0.00           C  
ATOM   1878  CG  LYS D1732      79.220  50.162  27.242  1.00  0.00           C  
ATOM   1879  CD  LYS D1732      79.882  49.454  26.069  1.00  0.00           C  
ATOM   1880  CE  LYS D1732      79.856  50.302  24.800  1.00  0.00           C  
ATOM   1881  NZ  LYS D1732      78.487  50.577  24.285  1.00  0.00           N  
ATOM   1882  N   PHE D1758      81.085  53.859  29.080  1.00  0.00           N  
ATOM   1883  CA  PHE D1758      81.710  55.175  29.073  1.00  0.00           C  
ATOM   1884  C   PHE D1758      83.154  55.013  28.622  1.00  0.00           C  
ATOM   1885  O   PHE D1758      83.775  53.975  28.872  1.00  0.00           O  
ATOM   1886  CB  PHE D1758      81.671  55.807  30.476  1.00  0.00           C  
ATOM   1887  CG  PHE D1758      82.613  55.169  31.469  1.00  0.00           C  
ATOM   1888  CD1 PHE D1758      83.854  55.745  31.743  1.00  0.00           C  
ATOM   1889  CD2 PHE D1758      82.259  53.988  32.130  1.00  0.00           C  
ATOM   1890  CE1 PHE D1758      84.738  55.156  32.672  1.00  0.00           C  
ATOM   1891  CE2 PHE D1758      83.128  53.390  33.056  1.00  0.00           C  
ATOM   1892  CZ  PHE D1758      84.375  53.976  33.328  1.00  0.00           C  
ATOM   1893  N   GLN D1759      83.677  56.027  27.936  1.00  0.00           N  
ATOM   1894  CA  GLN D1759      85.062  55.994  27.493  1.00  0.00           C  
ATOM   1895  C   GLN D1759      85.857  56.541  28.667  1.00  0.00           C  
ATOM   1896  O   GLN D1759      85.651  57.681  29.078  1.00  0.00           O  
ATOM   1897  CB  GLN D1759      85.269  56.890  26.277  1.00  0.00           C  
ATOM   1898  CG  GLN D1759      86.610  56.694  25.593  1.00  0.00           C  
ATOM   1899  CD  GLN D1759      86.914  57.819  24.635  1.00  0.00           C  
ATOM   1900  OE1 GLN D1759      87.357  58.894  25.042  1.00  0.00           O  
ATOM   1901  NE2 GLN D1759      86.654  57.590  23.354  1.00  0.00           N  
ATOM   1902  N   ASP D1760      86.751  55.717  29.204  1.00  0.00           N  
ATOM   1903  CA  ASP D1760      87.583  56.085  30.350  1.00  0.00           C  
ATOM   1904  C   ASP D1760      88.687  57.069  29.976  1.00  0.00           C  
ATOM   1905  O   ASP D1760      88.765  57.534  28.840  1.00  0.00           O  
ATOM   1906  CB  ASP D1760      88.212  54.824  30.951  1.00  0.00           C  
ATOM   1907  CG  ASP D1760      88.226  54.842  32.465  1.00  0.00           C  
ATOM   1908  OD1 ASP D1760      88.701  53.852  33.069  1.00  0.00           O  
ATOM   1909  OD2 ASP D1760      87.758  55.845  33.050  1.00  0.00           O  
ATOM   1910  N   ARG D1764      89.541  57.382  30.944  1.00  0.00           N  
ATOM   1911  CA  ARG D1764      90.649  58.306  30.726  1.00  0.00           C  
ATOM   1912  C   ARG D1764      91.726  57.661  29.867  1.00  0.00           C  
ATOM   1913  O   ARG D1764      92.586  58.340  29.306  1.00  0.00           O  
ATOM   1914  CB  ARG D1764      91.260  58.727  32.059  1.00  0.00           C  
ATOM   1915  CG  ARG D1764      90.500  59.810  32.797  1.00  0.00           C  
ATOM   1916  CD  ARG D1764      91.334  60.300  33.966  1.00  0.00           C  
ATOM   1917  NE  ARG D1764      90.916  61.611  34.451  1.00  0.00           N  
ATOM   1918  CZ  ARG D1764      89.789  61.846  35.113  1.00  0.00           C  
ATOM   1919  NH1 ARG D1764      88.950  60.852  35.376  1.00  0.00           N  
ATOM   1920  NH2 ARG D1764      89.504  63.076  35.518  1.00  0.00           N  
ATOM   1921  N   ASP D1765      91.669  56.339  29.780  1.00  0.00           N  
ATOM   1922  CA  ASP D1765      92.617  55.564  28.997  1.00  0.00           C  
ATOM   1923  C   ASP D1765      92.035  55.289  27.608  1.00  0.00           C  
ATOM   1924  O   ASP D1765      92.431  54.339  26.937  1.00  0.00           O  
ATOM   1925  CB  ASP D1765      92.920  54.243  29.719  1.00  0.00           C  
ATOM   1926  CG  ASP D1765      91.656  53.422  30.021  1.00  0.00           C  
ATOM   1927  OD1 ASP D1765      91.787  52.328  30.618  1.00  0.00           O  
ATOM   1928  OD2 ASP D1765      90.541  53.864  29.666  1.00  0.00           O  
ATOM   1929  N   LEU D1767      91.092  56.128  27.188  1.00  0.00           N  
ATOM   1930  CA  LEU D1767      90.439  55.985  25.891  1.00  0.00           C  
ATOM   1931  C   LEU D1767      89.810  54.617  25.723  1.00  0.00           C  
ATOM   1932  O   LEU D1767      89.532  54.194  24.603  1.00  0.00           O  
ATOM   1933  CB  LEU D1767      91.434  56.221  24.751  1.00  0.00           C  
ATOM   1934  CG  LEU D1767      91.968  57.645  24.610  1.00  0.00           C  
ATOM   1935  CD1 LEU D1767      90.797  58.611  24.563  1.00  0.00           C  
ATOM   1936  CD2 LEU D1767      92.874  57.984  25.789  1.00  0.00           C  
ATOM   1937  N   GLN D1768      89.585  53.922  26.831  1.00  0.00           N  
ATOM   1938  CA  GLN D1768      88.992  52.593  26.765  1.00  0.00           C  
ATOM   1939  C   GLN D1768      87.564  52.554  27.283  1.00  0.00           C  
ATOM   1940  O   GLN D1768      87.283  52.913  28.423  1.00  0.00           O  
ATOM   1941  CB  GLN D1768      89.868  51.598  27.520  1.00  0.00           C  
ATOM   1942  CG  GLN D1768      91.273  51.547  26.962  1.00  0.00           C  
ATOM   1943  CD  GLN D1768      92.176  50.627  27.738  1.00  0.00           C  
ATOM   1944  OE1 GLN D1768      93.400  50.716  27.636  1.00  0.00           O  
ATOM   1945  NE2 GLN D1768      91.582  49.727  28.517  1.00  0.00           N  
ATOM   1946  N   VAL D1770      86.663  52.125  26.409  1.00  0.00           N  
ATOM   1947  CA  VAL D1770      85.247  52.022  26.722  1.00  0.00           C  
ATOM   1948  C   VAL D1770      85.029  50.899  27.719  1.00  0.00           C  
ATOM   1949  O   VAL D1770      85.671  49.859  27.641  1.00  0.00           O  
ATOM   1950  CB  VAL D1770      84.414  51.715  25.447  1.00  0.00           C  
ATOM   1951  CG1 VAL D1770      82.927  51.658  25.787  1.00  0.00           C  
ATOM   1952  CG2 VAL D1770      84.689  52.763  24.380  1.00  0.00           C  
ATOM   1953  N   LYS D1771      84.126  51.118  28.663  1.00  0.00           N  
ATOM   1954  CA  LYS D1771      83.825  50.097  29.650  1.00  0.00           C  
ATOM   1955  C   LYS D1771      82.450  50.281  30.277  1.00  0.00           C  
ATOM   1956  O   LYS D1771      81.826  51.337  30.148  1.00  0.00           O  
ATOM   1957  CB  LYS D1771      84.921  50.059  30.718  1.00  0.00           C  
ATOM   1958  CG  LYS D1771      85.402  51.406  31.167  1.00  0.00           C  
ATOM   1959  CD  LYS D1771      86.688  51.298  31.980  1.00  0.00           C  
ATOM   1960  CE  LYS D1771      87.847  50.808  31.137  1.00  0.00           C  
ATOM   1961  NZ  LYS D1771      89.153  51.054  31.823  1.00  0.00           N  
ATOM   1962  N   TYR D1772      81.965  49.233  30.931  1.00  0.00           N  
ATOM   1963  CA  TYR D1772      80.662  49.291  31.570  1.00  0.00           C  
ATOM   1964  C   TYR D1772      80.712  50.009  32.908  1.00  0.00           C  
ATOM   1965  O   TYR D1772      81.678  49.883  33.662  1.00  0.00           O  
ATOM   1966  CB  TYR D1772      80.105  47.880  31.767  1.00  0.00           C  
ATOM   1967  CG  TYR D1772      79.549  47.278  30.504  1.00  0.00           C  
ATOM   1968  CD1 TYR D1772      80.186  46.208  29.874  1.00  0.00           C  
ATOM   1969  CD2 TYR D1772      78.383  47.785  29.930  1.00  0.00           C  
ATOM   1970  CE1 TYR D1772      79.667  45.657  28.698  1.00  0.00           C  
ATOM   1971  CE2 TYR D1772      77.863  47.243  28.763  1.00  0.00           C  
ATOM   1972  CZ  TYR D1772      78.507  46.180  28.155  1.00  0.00           C  
ATOM   1973  OH  TYR D1772      77.970  45.638  27.016  1.00  0.00           O  
ATOM   1974  N   VAL D1773      79.666  50.777  33.185  1.00  0.00           N  
ATOM   1975  CA  VAL D1773      79.566  51.504  34.440  1.00  0.00           C  
ATOM   1976  C   VAL D1773      79.076  50.536  35.512  1.00  0.00           C  
ATOM   1977  O   VAL D1773      78.598  49.437  35.206  1.00  0.00           O  
ATOM   1978  CB  VAL D1773      78.549  52.664  34.344  1.00  0.00           C  
ATOM   1979  CG1 VAL D1773      78.972  53.650  33.282  1.00  0.00           C  
ATOM   1980  CG2 VAL D1773      77.183  52.120  34.012  1.00  0.00           C  
ATOM   1981  N   HIS D1774      79.210  50.951  36.767  1.00  0.00           N  
ATOM   1982  CA  HIS D1774      78.756  50.157  37.905  1.00  0.00           C  
ATOM   1983  C   HIS D1774      77.652  50.968  38.568  1.00  0.00           C  
ATOM   1984  O   HIS D1774      77.869  52.101  39.000  1.00  0.00           O  
ATOM   1985  CB  HIS D1774      79.918  49.904  38.860  1.00  0.00           C  
ATOM   1986  CG  HIS D1774      80.918  48.927  38.326  1.00  0.00           C  
ATOM   1987  ND1 HIS D1774      80.977  47.616  38.748  1.00  0.00           N  
ATOM   1988  CD2 HIS D1774      81.858  49.053  37.360  1.00  0.00           C  
ATOM   1989  CE1 HIS D1774      81.910  46.978  38.065  1.00  0.00           C  
ATOM   1990  NE2 HIS D1774      82.459  47.827  37.216  1.00  0.00           N  
ATOM   1991  N   THR D1775      76.460  50.393  38.635  1.00  0.00           N  
ATOM   1992  CA  THR D1775      75.336  51.117  39.190  1.00  0.00           C  
ATOM   1993  C   THR D1775      74.837  50.578  40.512  1.00  0.00           C  
ATOM   1994  O   THR D1775      74.991  49.400  40.815  1.00  0.00           O  
ATOM   1995  CB  THR D1775      74.163  51.140  38.178  1.00  0.00           C  
ATOM   1996  OG1 THR D1775      73.549  49.843  38.112  1.00  0.00           O  
ATOM   1997  CG2 THR D1775      74.669  51.521  36.799  1.00  0.00           C  
ATOM   1998  N   THR D1776      74.257  51.467  41.308  1.00  0.00           N  
ATOM   1999  CA  THR D1776      73.695  51.086  42.590  1.00  0.00           C  
ATOM   2000  C   THR D1776      72.273  51.612  42.561  1.00  0.00           C  
ATOM   2001  O   THR D1776      71.924  52.446  41.728  1.00  0.00           O  
ATOM   2002  CB  THR D1776      74.438  51.720  43.799  1.00  0.00           C  
ATOM   2003  OG1 THR D1776      74.019  53.078  43.969  1.00  0.00           O  
ATOM   2004  CG2 THR D1776      75.939  51.706  43.580  1.00  0.00           C  
ATOM   2005  N   SER D1777      71.464  51.130  43.489  1.00  0.00           N  
ATOM   2006  CA  SER D1777      70.062  51.498  43.582  1.00  0.00           C  
ATOM   2007  C   SER D1777      69.681  51.394  45.054  1.00  0.00           C  
ATOM   2008  O   SER D1777      70.167  50.512  45.769  1.00  0.00           O  
ATOM   2009  CB  SER D1777      69.252  50.507  42.738  1.00  0.00           C  
ATOM   2010  OG  SER D1777      67.866  50.675  42.890  1.00  0.00           O  
ATOM   2011  N   TRP D1778      68.826  52.292  45.519  1.00  0.00           N  
ATOM   2012  CA  TRP D1778      68.408  52.265  46.917  1.00  0.00           C  
ATOM   2013  C   TRP D1778      67.057  52.919  47.123  1.00  0.00           C  
ATOM   2014  O   TRP D1778      66.746  53.940  46.504  1.00  0.00           O  
ATOM   2015  CB  TRP D1778      69.457  52.947  47.805  1.00  0.00           C  
ATOM   2016  CG  TRP D1778      70.310  53.954  47.089  1.00  0.00           C  
ATOM   2017  CD1 TRP D1778      71.437  53.703  46.350  1.00  0.00           C  
ATOM   2018  CD2 TRP D1778      70.109  55.372  47.045  1.00  0.00           C  
ATOM   2019  NE1 TRP D1778      71.950  54.880  45.854  1.00  0.00           N  
ATOM   2020  CE2 TRP D1778      71.153  55.918  46.262  1.00  0.00           C  
ATOM   2021  CE3 TRP D1778      69.152  56.234  47.592  1.00  0.00           C  
ATOM   2022  CZ2 TRP D1778      71.261  57.291  46.015  1.00  0.00           C  
ATOM   2023  CZ3 TRP D1778      69.262  57.598  47.349  1.00  0.00           C  
ATOM   2024  CH2 TRP D1778      70.308  58.112  46.567  1.00  0.00           C  
ATOM   2025  N   GLY D1779      66.258  52.333  48.008  1.00  0.00           N  
ATOM   2026  CA  GLY D1779      64.938  52.883  48.254  1.00  0.00           C  
ATOM   2027  C   GLY D1779      64.380  52.766  49.659  1.00  0.00           C  
ATOM   2028  O   GLY D1779      64.857  51.982  50.486  1.00  0.00           O  
ATOM   2029  N   LEU D1782      63.356  53.572  49.923  1.00  0.00           N  
ATOM   2030  CA  LEU D1782      62.682  53.575  51.211  1.00  0.00           C  
ATOM   2031  C   LEU D1782      61.254  54.058  50.970  1.00  0.00           C  
ATOM   2032  O   LEU D1782      61.041  55.185  50.556  1.00  0.00           O  
ATOM   2033  CB  LEU D1782      63.431  54.486  52.196  1.00  0.00           C  
ATOM   2034  CG  LEU D1782      62.972  54.555  53.659  1.00  0.00           C  
ATOM   2035  CD1 LEU D1782      64.092  55.092  54.517  1.00  0.00           C  
ATOM   2036  CD2 LEU D1782      61.742  55.441  53.792  1.00  0.00           C  
ATOM   2037  N   SER D1783      60.281  53.187  51.218  1.00  0.00           N  
ATOM   2038  CA  SER D1783      58.865  53.502  51.014  1.00  0.00           C  
ATOM   2039  C   SER D1783      58.184  54.039  52.259  1.00  0.00           C  
ATOM   2040  O   SER D1783      58.824  54.219  53.293  1.00  0.00           O  
ATOM   2041  CB  SER D1783      58.120  52.256  50.562  1.00  0.00           C  
ATOM   2042  OG  SER D1783      58.379  51.185  51.451  1.00  0.00           O  
ATOM   2043  N   TRP D1785      56.881  54.295  52.155  1.00  0.00           N  
ATOM   2044  CA  TRP D1785      56.140  54.795  53.306  1.00  0.00           C  
ATOM   2045  C   TRP D1785      55.897  53.631  54.257  1.00  0.00           C  
ATOM   2046  O   TRP D1785      55.200  53.754  55.267  1.00  0.00           O  
ATOM   2047  CB  TRP D1785      54.819  55.455  52.897  1.00  0.00           C  
ATOM   2048  CG  TRP D1785      53.838  54.593  52.170  1.00  0.00           C  
ATOM   2049  CD1 TRP D1785      53.718  53.227  52.233  1.00  0.00           C  
ATOM   2050  CD2 TRP D1785      52.770  55.051  51.326  1.00  0.00           C  
ATOM   2051  NE1 TRP D1785      52.635  52.810  51.480  1.00  0.00           N  
ATOM   2052  CE2 TRP D1785      52.036  53.909  50.918  1.00  0.00           C  
ATOM   2053  CE3 TRP D1785      52.357  56.318  50.884  1.00  0.00           C  
ATOM   2054  CZ2 TRP D1785      50.917  53.997  50.081  1.00  0.00           C  
ATOM   2055  CZ3 TRP D1785      51.243  56.403  50.053  1.00  0.00           C  
ATOM   2056  CH2 TRP D1785      50.535  55.245  49.664  1.00  0.00           C  
ATOM   2057  N   ARG D1786      56.489  52.494  53.907  1.00  0.00           N  
ATOM   2058  CA  ARG D1786      56.424  51.300  54.727  1.00  0.00           C  
ATOM   2059  C   ARG D1786      57.121  51.667  56.037  1.00  0.00           C  
ATOM   2060  O   ARG D1786      56.914  51.040  57.079  1.00  0.00           O  
ATOM   2061  CB  ARG D1786      57.145  50.161  54.001  1.00  0.00           C  
ATOM   2062  CG  ARG D1786      57.611  49.018  54.866  1.00  0.00           C  
ATOM   2063  CD  ARG D1786      57.977  47.807  54.014  1.00  0.00           C  
ATOM   2064  NE  ARG D1786      56.782  47.087  53.581  1.00  0.00           N  
ATOM   2065  CZ  ARG D1786      56.640  45.767  53.666  1.00  0.00           C  
ATOM   2066  NH1 ARG D1786      57.623  45.028  54.162  1.00  0.00           N  
ATOM   2067  NH2 ARG D1786      55.508  45.184  53.284  1.00  0.00           N  
ATOM   2068  N   PHE D1787      57.923  52.725  55.966  1.00  0.00           N  
ATOM   2069  CA  PHE D1787      58.667  53.230  57.110  1.00  0.00           C  
ATOM   2070  C   PHE D1787      57.695  53.796  58.134  1.00  0.00           C  
ATOM   2071  O   PHE D1787      57.975  53.793  59.332  1.00  0.00           O  
ATOM   2072  CB  PHE D1787      59.639  54.323  56.660  1.00  0.00           C  
ATOM   2073  CG  PHE D1787      60.643  54.725  57.709  1.00  0.00           C  
ATOM   2074  CD1 PHE D1787      61.827  54.015  57.866  1.00  0.00           C  
ATOM   2075  CD2 PHE D1787      60.417  55.823  58.521  1.00  0.00           C  
ATOM   2076  CE1 PHE D1787      62.772  54.400  58.819  1.00  0.00           C  
ATOM   2077  CE2 PHE D1787      61.351  56.212  59.470  1.00  0.00           C  
ATOM   2078  CZ  PHE D1787      62.532  55.503  59.621  1.00  0.00           C  
ATOM   2079  N   ILE D1788      56.561  54.301  57.656  1.00  0.00           N  
ATOM   2080  CA  ILE D1788      55.544  54.852  58.552  1.00  0.00           C  
ATOM   2081  C   ILE D1788      54.953  53.691  59.345  1.00  0.00           C  
ATOM   2082  O   ILE D1788      54.665  53.817  60.539  1.00  0.00           O  
ATOM   2083  CB  ILE D1788      54.417  55.568  57.764  1.00  0.00           C  
ATOM   2084  CG1 ILE D1788      54.972  56.846  57.126  1.00  0.00           C  
ATOM   2085  CG2 ILE D1788      53.254  55.905  58.686  1.00  0.00           C  
ATOM   2086  CD1 ILE D1788      53.959  57.631  56.326  1.00  0.00           C  
ATOM   2087  N   GLY D1789      54.780  52.560  58.664  1.00  0.00           N  
ATOM   2088  CA  GLY D1789      54.246  51.378  59.305  1.00  0.00           C  
ATOM   2089  C   GLY D1789      55.183  50.949  60.411  1.00  0.00           C  
ATOM   2090  O   GLY D1789      54.749  50.439  61.445  1.00  0.00           O  
ATOM   2091  N   ALA D1790      56.478  51.157  60.187  1.00  0.00           N  
ATOM   2092  CA  ALA D1790      57.493  50.811  61.177  1.00  0.00           C  
ATOM   2093  C   ALA D1790      57.279  51.686  62.414  1.00  0.00           C  
ATOM   2094  O   ALA D1790      57.238  51.204  63.543  1.00  0.00           O  
ATOM   2095  CB  ALA D1790      58.876  51.043  60.597  1.00  0.00           C  
ATOM   2096  N   ILE D1791      57.127  52.980  62.176  1.00  0.00           N  
ATOM   2097  CA  ILE D1791      56.902  53.943  63.237  1.00  0.00           C  
ATOM   2098  C   ILE D1791      55.681  53.557  64.073  1.00  0.00           C  
ATOM   2099  O   ILE D1791      55.695  53.658  65.302  1.00  0.00           O  
ATOM   2100  CB  ILE D1791      56.709  55.361  62.644  1.00  0.00           C  
ATOM   2101  CG1 ILE D1791      58.005  55.815  61.951  1.00  0.00           C  
ATOM   2102  CG2 ILE D1791      56.315  56.341  63.740  1.00  0.00           C  
ATOM   2103  CD1 ILE D1791      57.919  57.191  61.294  1.00  0.00           C  
ATOM   2104  N   ILE D1792      54.631  53.097  63.406  1.00  0.00           N  
ATOM   2105  CA  ILE D1792      53.411  52.702  64.097  1.00  0.00           C  
ATOM   2106  C   ILE D1792      53.585  51.427  64.928  1.00  0.00           C  
ATOM   2107  O   ILE D1792      53.233  51.395  66.112  1.00  0.00           O  
ATOM   2108  CB  ILE D1792      52.260  52.471  63.095  1.00  0.00           C  
ATOM   2109  CG1 ILE D1792      51.914  53.779  62.385  1.00  0.00           C  
ATOM   2110  CG2 ILE D1792      51.048  51.904  63.811  1.00  0.00           C  
ATOM   2111  CD1 ILE D1792      50.983  53.589  61.203  1.00  0.00           C  
ATOM   2112  N   MET D1793      54.130  50.383  64.309  1.00  0.00           N  
ATOM   2113  CA  MET D1793      54.299  49.097  64.986  1.00  0.00           C  
ATOM   2114  C   MET D1793      55.503  49.017  65.924  1.00  0.00           C  
ATOM   2115  O   MET D1793      55.749  47.978  66.548  1.00  0.00           O  
ATOM   2116  CB  MET D1793      54.373  47.968  63.952  1.00  0.00           C  
ATOM   2117  CG  MET D1793      53.202  47.940  62.990  1.00  0.00           C  
ATOM   2118  SD  MET D1793      53.275  46.466  61.972  1.00  0.00           S  
ATOM   2119  CE  MET D1793      54.511  46.958  60.768  1.00  0.00           C  
ATOM   2120  N   THR D1794      56.255  50.105  66.036  1.00  0.00           N  
ATOM   2121  CA  THR D1794      57.409  50.093  66.918  1.00  0.00           C  
ATOM   2122  C   THR D1794      57.143  50.841  68.227  1.00  0.00           C  
ATOM   2123  O   THR D1794      57.514  50.363  69.296  1.00  0.00           O  
ATOM   2124  CB  THR D1794      58.656  50.676  66.205  1.00  0.00           C  
ATOM   2125  OG1 THR D1794      59.024  49.817  65.118  1.00  0.00           O  
ATOM   2126  CG2 THR D1794      59.833  50.798  67.172  1.00  0.00           C  
ATOM   2127  N   HIS D1795      56.476  51.988  68.153  1.00  0.00           N  
ATOM   2128  CA  HIS D1795      56.210  52.779  69.346  1.00  0.00           C  
ATOM   2129  C   HIS D1795      54.746  52.895  69.762  1.00  0.00           C  
ATOM   2130  O   HIS D1795      54.441  53.404  70.850  1.00  0.00           O  
ATOM   2131  CB  HIS D1795      56.772  54.178  69.152  1.00  0.00           C  
ATOM   2132  CG  HIS D1795      58.191  54.200  68.685  1.00  0.00           C  
ATOM   2133  ND1 HIS D1795      59.205  53.555  69.359  1.00  0.00           N  
ATOM   2134  CD2 HIS D1795      58.774  54.827  67.637  1.00  0.00           C  
ATOM   2135  CE1 HIS D1795      60.352  53.787  68.748  1.00  0.00           C  
ATOM   2136  NE2 HIS D1795      60.119  54.556  67.700  1.00  0.00           N  
ATOM   2137  N   GLY D1796      53.835  52.438  68.911  1.00  0.00           N  
ATOM   2138  CA  GLY D1796      52.424  52.535  69.251  1.00  0.00           C  
ATOM   2139  C   GLY D1796      51.986  51.621  70.385  1.00  0.00           C  
ATOM   2140  O   GLY D1796      52.571  50.558  70.598  1.00  0.00           O  
ATOM   2141  N   ASP D1797      50.947  52.030  71.108  1.00  0.00           N  
ATOM   2142  CA  ASP D1797      50.426  51.248  72.226  1.00  0.00           C  
ATOM   2143  C   ASP D1797      48.901  51.138  72.203  1.00  0.00           C  
ATOM   2144  O   ASP D1797      48.244  51.615  71.281  1.00  0.00           O  
ATOM   2145  CB  ASP D1797      50.897  51.858  73.553  1.00  0.00           C  
ATOM   2146  CG  ASP D1797      50.459  53.311  73.732  1.00  0.00           C  
ATOM   2147  OD1 ASP D1797      51.050  54.014  74.582  1.00  0.00           O  
ATOM   2148  OD2 ASP D1797      49.516  53.748  73.040  1.00  0.00           O  
ATOM   2149  N   ASP D1798      48.341  50.501  73.223  1.00  0.00           N  
ATOM   2150  CA  ASP D1798      46.897  50.319  73.301  1.00  0.00           C  
ATOM   2151  C   ASP D1798      46.082  51.615  73.250  1.00  0.00           C  
ATOM   2152  O   ASP D1798      44.877  51.591  72.966  1.00  0.00           O  
ATOM   2153  CB  ASP D1798      46.543  49.538  74.565  1.00  0.00           C  
ATOM   2154  CG  ASP D1798      46.877  48.064  74.451  1.00  0.00           C  
ATOM   2155  OD1 ASP D1798      46.754  47.357  75.479  1.00  0.00           O  
ATOM   2156  OD2 ASP D1798      47.255  47.617  73.341  1.00  0.00           O  
ATOM   2157  N   ARG D1799      46.727  52.745  73.523  1.00  0.00           N  
ATOM   2158  CA  ARG D1799      46.021  54.021  73.495  1.00  0.00           C  
ATOM   2159  C   ARG D1799      46.183  54.769  72.168  1.00  0.00           C  
ATOM   2160  O   ARG D1799      45.697  55.894  72.021  1.00  0.00           O  
ATOM   2161  CB  ARG D1799      46.474  54.898  74.663  1.00  0.00           C  
ATOM   2162  CG  ARG D1799      45.764  54.587  75.971  1.00  0.00           C  
ATOM   2163  CD  ARG D1799      46.190  55.558  77.056  1.00  0.00           C  
ATOM   2164  NE  ARG D1799      45.223  55.655  78.151  1.00  0.00           N  
ATOM   2165  CZ  ARG D1799      43.969  56.081  78.015  1.00  0.00           C  
ATOM   2166  NH1 ARG D1799      43.507  56.452  76.827  1.00  0.00           N  
ATOM   2167  NH2 ARG D1799      43.176  56.151  79.075  1.00  0.00           N  
ATOM   2168  N   GLY D1800      46.850  54.130  71.205  1.00  0.00           N  
ATOM   2169  CA  GLY D1800      47.059  54.740  69.904  1.00  0.00           C  
ATOM   2170  C   GLY D1800      48.517  54.904  69.499  1.00  0.00           C  
ATOM   2171  O   GLY D1800      49.392  54.157  69.934  1.00  0.00           O  
ATOM   2172  N   LEU D1801      48.782  55.891  68.653  1.00  0.00           N  
ATOM   2173  CA  LEU D1801      50.134  56.148  68.197  1.00  0.00           C  
ATOM   2174  C   LEU D1801      50.987  56.856  69.248  1.00  0.00           C  
ATOM   2175  O   LEU D1801      50.490  57.358  70.260  1.00  0.00           O  
ATOM   2176  CB  LEU D1801      50.114  57.035  66.954  1.00  0.00           C  
ATOM   2177  CG  LEU D1801      49.435  56.641  65.643  1.00  0.00           C  
ATOM   2178  CD1 LEU D1801      49.442  57.861  64.718  1.00  0.00           C  
ATOM   2179  CD2 LEU D1801      50.157  55.462  64.992  1.00  0.00           C  
ATOM   2180  N   VAL D1802      52.286  56.876  68.969  1.00  0.00           N  
ATOM   2181  CA  VAL D1802      53.297  57.550  69.772  1.00  0.00           C  
ATOM   2182  C   VAL D1802      54.344  57.846  68.700  1.00  0.00           C  
ATOM   2183  O   VAL D1802      55.062  56.949  68.250  1.00  0.00           O  
ATOM   2184  CB  VAL D1802      53.918  56.640  70.850  1.00  0.00           C  
ATOM   2185  CG1 VAL D1802      54.925  57.445  71.686  1.00  0.00           C  
ATOM   2186  CG2 VAL D1802      52.828  56.074  71.742  1.00  0.00           C  
ATOM   2187  N   LEU D1803      54.414  59.098  68.269  1.00  0.00           N  
ATOM   2188  CA  LEU D1803      55.336  59.464  67.211  1.00  0.00           C  
ATOM   2189  C   LEU D1803      56.662  59.958  67.739  1.00  0.00           C  
ATOM   2190  O   LEU D1803      56.715  60.609  68.782  1.00  0.00           O  
ATOM   2191  CB  LEU D1803      54.710  60.554  66.337  1.00  0.00           C  
ATOM   2192  CG  LEU D1803      53.354  60.230  65.698  1.00  0.00           C  
ATOM   2193  CD1 LEU D1803      52.793  61.464  65.000  1.00  0.00           C  
ATOM   2194  CD2 LEU D1803      53.520  59.065  64.714  1.00  0.00           C  
ATOM   2195  N   PRO D1804      57.766  59.631  67.038  1.00  0.00           N  
ATOM   2196  CA  PRO D1804      59.081  60.094  67.488  1.00  0.00           C  
ATOM   2197  C   PRO D1804      59.205  61.609  67.247  1.00  0.00           C  
ATOM   2198  O   PRO D1804      58.916  62.109  66.152  1.00  0.00           O  
ATOM   2199  CB  PRO D1804      60.043  59.255  66.651  1.00  0.00           C  
ATOM   2200  CG  PRO D1804      59.246  58.909  65.435  1.00  0.00           C  
ATOM   2201  CD  PRO D1804      57.906  58.596  65.997  1.00  0.00           C  
ATOM   2202  N   PRO D1805      59.622  62.357  68.280  1.00  0.00           N  
ATOM   2203  CA  PRO D1805      59.793  63.813  68.255  1.00  0.00           C  
ATOM   2204  C   PRO D1805      60.395  64.431  66.996  1.00  0.00           C  
ATOM   2205  O   PRO D1805      59.910  65.449  66.504  1.00  0.00           O  
ATOM   2206  CB  PRO D1805      60.649  64.074  69.486  1.00  0.00           C  
ATOM   2207  CG  PRO D1805      60.161  63.045  70.436  1.00  0.00           C  
ATOM   2208  CD  PRO D1805      60.078  61.809  69.569  1.00  0.00           C  
ATOM   2209  N   ARG D1806      61.449  63.819  66.473  1.00  0.00           N  
ATOM   2210  CA  ARG D1806      62.115  64.349  65.291  1.00  0.00           C  
ATOM   2211  C   ARG D1806      61.421  64.097  63.951  1.00  0.00           C  
ATOM   2212  O   ARG D1806      61.956  64.449  62.907  1.00  0.00           O  
ATOM   2213  CB  ARG D1806      63.537  63.814  65.266  1.00  0.00           C  
ATOM   2214  CG  ARG D1806      64.251  64.160  66.545  1.00  0.00           C  
ATOM   2215  CD  ARG D1806      65.492  63.340  66.801  1.00  0.00           C  
ATOM   2216  NE  ARG D1806      66.059  63.735  68.082  1.00  0.00           N  
ATOM   2217  CZ  ARG D1806      67.139  63.201  68.630  1.00  0.00           C  
ATOM   2218  NH1 ARG D1806      67.567  63.644  69.804  1.00  0.00           N  
ATOM   2219  NH2 ARG D1806      67.787  62.228  68.010  1.00  0.00           N  
ATOM   2220  N   LEU D1807      60.233  63.503  63.985  1.00  0.00           N  
ATOM   2221  CA  LEU D1807      59.471  63.230  62.771  1.00  0.00           C  
ATOM   2222  C   LEU D1807      57.990  63.522  62.996  1.00  0.00           C  
ATOM   2223  O   LEU D1807      57.180  63.426  62.079  1.00  0.00           O  
ATOM   2224  CB  LEU D1807      59.623  61.769  62.343  1.00  0.00           C  
ATOM   2225  CG  LEU D1807      60.967  61.299  61.787  1.00  0.00           C  
ATOM   2226  CD1 LEU D1807      60.891  59.806  61.459  1.00  0.00           C  
ATOM   2227  CD2 LEU D1807      61.315  62.094  60.538  1.00  0.00           C  
ATOM   2228  N   ALA D1808      57.633  63.869  64.224  1.00  0.00           N  
ATOM   2229  CA  ALA D1808      56.243  64.164  64.527  1.00  0.00           C  
ATOM   2230  C   ALA D1808      55.834  65.506  63.936  1.00  0.00           C  
ATOM   2231  O   ALA D1808      56.520  66.511  64.132  1.00  0.00           O  
ATOM   2232  CB  ALA D1808      56.037  64.188  66.028  1.00  0.00           C  
ATOM   2233  N   PRO D1809      54.732  65.536  63.167  1.00  0.00           N  
ATOM   2234  CA  PRO D1809      54.302  66.819  62.598  1.00  0.00           C  
ATOM   2235  C   PRO D1809      54.021  67.839  63.705  1.00  0.00           C  
ATOM   2236  O   PRO D1809      54.406  69.003  63.601  1.00  0.00           O  
ATOM   2237  CB  PRO D1809      53.055  66.454  61.784  1.00  0.00           C  
ATOM   2238  CG  PRO D1809      52.773  64.983  62.126  1.00  0.00           C  
ATOM   2239  CD  PRO D1809      54.096  64.412  62.461  1.00  0.00           C  
ATOM   2240  N   ILE D1810      53.355  67.390  64.763  1.00  0.00           N  
ATOM   2241  CA  ILE D1810      53.057  68.239  65.913  1.00  0.00           C  
ATOM   2242  C   ILE D1810      53.805  67.677  67.111  1.00  0.00           C  
ATOM   2243  O   ILE D1810      53.487  66.594  67.583  1.00  0.00           O  
ATOM   2244  CB  ILE D1810      51.567  68.233  66.273  1.00  0.00           C  
ATOM   2245  CG1 ILE D1810      50.722  68.617  65.057  1.00  0.00           C  
ATOM   2246  CG2 ILE D1810      51.323  69.195  67.436  1.00  0.00           C  
ATOM   2247  CD1 ILE D1810      49.232  68.581  65.318  1.00  0.00           C  
ATOM   2248  N   GLN D1811      54.798  68.410  67.600  1.00  0.00           N  
ATOM   2249  CA  GLN D1811      55.592  67.966  68.744  1.00  0.00           C  
ATOM   2250  C   GLN D1811      54.878  68.324  70.033  1.00  0.00           C  
ATOM   2251  O   GLN D1811      54.791  67.512  70.957  1.00  0.00           O  
ATOM   2252  CB  GLN D1811      56.974  68.624  68.716  1.00  0.00           C  
ATOM   2253  CG  GLN D1811      57.801  68.272  67.484  1.00  0.00           C  
ATOM   2254  CD  GLN D1811      59.155  68.953  67.479  1.00  0.00           C  
ATOM   2255  OE1 GLN D1811      59.239  70.174  67.575  1.00  0.00           O  
ATOM   2256  NE2 GLN D1811      60.220  68.168  67.361  1.00  0.00           N  
ATOM   2257  N   VAL D1812      54.358  69.547  70.077  1.00  0.00           N  
ATOM   2258  CA  VAL D1812      53.636  70.049  71.238  1.00  0.00           C  
ATOM   2259  C   VAL D1812      52.263  70.581  70.830  1.00  0.00           C  
ATOM   2260  O   VAL D1812      52.160  71.407  69.934  1.00  0.00           O  
ATOM   2261  CB  VAL D1812      54.396  71.211  71.909  1.00  0.00           C  
ATOM   2262  CG1 VAL D1812      53.717  71.583  73.216  1.00  0.00           C  
ATOM   2263  CG2 VAL D1812      55.846  70.825  72.141  1.00  0.00           C  
ATOM   2264  N   VAL D1813      51.208  70.112  71.485  1.00  0.00           N  
ATOM   2265  CA  VAL D1813      49.870  70.605  71.179  1.00  0.00           C  
ATOM   2266  C   VAL D1813      49.310  71.330  72.398  1.00  0.00           C  
ATOM   2267  O   VAL D1813      49.220  70.770  73.486  1.00  0.00           O  
ATOM   2268  CB  VAL D1813      48.906  69.466  70.768  1.00  0.00           C  
ATOM   2269  CG1 VAL D1813      48.784  68.448  71.883  1.00  0.00           C  
ATOM   2270  CG2 VAL D1813      47.543  70.037  70.428  1.00  0.00           C  
ATOM   2271  N   ILE D1814      48.956  72.594  72.204  1.00  0.00           N  
ATOM   2272  CA  ILE D1814      48.404  73.424  73.267  1.00  0.00           C  
ATOM   2273  C   ILE D1814      46.884  73.365  73.246  1.00  0.00           C  
ATOM   2274  O   ILE D1814      46.255  73.693  72.241  1.00  0.00           O  
ATOM   2275  CB  ILE D1814      48.838  74.891  73.094  1.00  0.00           C  
ATOM   2276  CG1 ILE D1814      50.369  74.965  73.006  1.00  0.00           C  
ATOM   2277  CG2 ILE D1814      48.311  75.738  74.253  1.00  0.00           C  
ATOM   2278  CD1 ILE D1814      50.913  76.363  72.710  1.00  0.00           C  
ATOM   2279  N   VAL D1815      46.295  72.930  74.354  1.00  0.00           N  
ATOM   2280  CA  VAL D1815      44.845  72.852  74.452  1.00  0.00           C  
ATOM   2281  C   VAL D1815      44.370  73.829  75.513  1.00  0.00           C  
ATOM   2282  O   VAL D1815      44.576  73.606  76.706  1.00  0.00           O  
ATOM   2283  CB  VAL D1815      44.375  71.431  74.823  1.00  0.00           C  
ATOM   2284  CG1 VAL D1815      42.873  71.431  75.082  1.00  0.00           C  
ATOM   2285  CG2 VAL D1815      44.709  70.466  73.687  1.00  0.00           C  
ATOM   2286  N   PRO D1816      43.742  74.938  75.087  1.00  0.00           N  
ATOM   2287  CA  PRO D1816      43.224  75.977  75.977  1.00  0.00           C  
ATOM   2288  C   PRO D1816      41.875  75.586  76.551  1.00  0.00           C  
ATOM   2289  O   PRO D1816      41.013  75.085  75.832  1.00  0.00           O  
ATOM   2290  CB  PRO D1816      43.125  77.183  75.061  1.00  0.00           C  
ATOM   2291  CG  PRO D1816      42.666  76.558  73.792  1.00  0.00           C  
ATOM   2292  CD  PRO D1816      43.562  75.332  73.678  1.00  0.00           C  
ATOM   2293  N   ILE D1817      41.707  75.810  77.849  1.00  0.00           N  
ATOM   2294  CA  ILE D1817      40.458  75.499  78.536  1.00  0.00           C  
ATOM   2295  C   ILE D1817      39.937  76.812  79.106  1.00  0.00           C  
ATOM   2296  O   ILE D1817      40.685  77.555  79.740  1.00  0.00           O  
ATOM   2297  CB  ILE D1817      40.691  74.503  79.689  1.00  0.00           C  
ATOM   2298  CG1 ILE D1817      41.447  73.279  79.169  1.00  0.00           C  
ATOM   2299  CG2 ILE D1817      39.357  74.091  80.297  1.00  0.00           C  
ATOM   2300  CD1 ILE D1817      41.742  72.230  80.231  1.00  0.00           C  
ATOM   2301  N   TYR D1818      38.661  77.106  78.893  1.00  0.00           N  
ATOM   2302  CA  TYR D1818      38.119  78.364  79.391  1.00  0.00           C  
ATOM   2303  C   TYR D1818      36.598  78.441  79.428  1.00  0.00           C  
ATOM   2304  O   TYR D1818      35.896  77.489  79.087  1.00  0.00           O  
ATOM   2305  CB  TYR D1818      38.648  79.504  78.525  1.00  0.00           C  
ATOM   2306  CG  TYR D1818      38.432  79.274  77.043  1.00  0.00           C  
ATOM   2307  CD1 TYR D1818      37.148  79.125  76.518  1.00  0.00           C  
ATOM   2308  CD2 TYR D1818      39.511  79.183  76.169  1.00  0.00           C  
ATOM   2309  CE1 TYR D1818      36.943  78.890  75.162  1.00  0.00           C  
ATOM   2310  CE2 TYR D1818      39.317  78.948  74.807  1.00  0.00           C  
ATOM   2311  CZ  TYR D1818      38.030  78.802  74.311  1.00  0.00           C  
ATOM   2312  OH  TYR D1818      37.836  78.565  72.969  1.00  0.00           O  
ATOM   2313  N   LYS D1819      36.104  79.597  79.855  1.00  0.00           N  
ATOM   2314  CA  LYS D1819      34.674  79.863  79.918  1.00  0.00           C  
ATOM   2315  C   LYS D1819      34.415  81.095  79.062  1.00  0.00           C  
ATOM   2316  O   LYS D1819      35.358  81.757  78.632  1.00  0.00           O  
ATOM   2317  CB  LYS D1819      34.224  80.110  81.362  1.00  0.00           C  
ATOM   2318  CG  LYS D1819      34.136  78.843  82.198  1.00  0.00           C  
ATOM   2319  CD  LYS D1819      33.304  79.049  83.450  1.00  0.00           C  
ATOM   2320  CE  LYS D1819      33.047  77.727  84.152  1.00  0.00           C  
ATOM   2321  NZ  LYS D1819      32.103  77.870  85.295  1.00  0.00           N  
ATOM   2322  N   ASP D1820      33.144  81.395  78.807  1.00  0.00           N  
ATOM   2323  CA  ASP D1820      32.768  82.549  77.988  1.00  0.00           C  
ATOM   2324  C   ASP D1820      33.499  83.832  78.377  1.00  0.00           C  
ATOM   2325  O   ASP D1820      33.661  84.736  77.556  1.00  0.00           O  
ATOM   2326  CB  ASP D1820      31.258  82.775  78.069  1.00  0.00           C  
ATOM   2327  CG  ASP D1820      30.476  81.744  77.286  1.00  0.00           C  
ATOM   2328  OD1 ASP D1820      30.744  80.536  77.459  1.00  0.00           O  
ATOM   2329  OD2 ASP D1820      29.587  82.144  76.501  1.00  0.00           O  
ATOM   2330  N   GLU D1821      33.939  83.897  79.630  1.00  0.00           N  
ATOM   2331  CA  GLU D1821      34.653  85.056  80.165  1.00  0.00           C  
ATOM   2332  C   GLU D1821      36.166  84.835  80.172  1.00  0.00           C  
ATOM   2333  O   GLU D1821      36.944  85.783  80.045  1.00  0.00           O  
ATOM   2334  CB  GLU D1821      34.201  85.308  81.596  1.00  0.00           C  
ATOM   2335  CG  GLU D1821      34.415  84.086  82.462  1.00  0.00           C  
ATOM   2336  CD  GLU D1821      34.120  84.330  83.913  1.00  0.00           C  
ATOM   2337  OE1 GLU D1821      34.752  85.234  84.499  1.00  0.00           O  
ATOM   2338  OE2 GLU D1821      33.259  83.612  84.464  1.00  0.00           O  
ATOM   2339  N   SER D1827      36.572  83.580  80.338  1.00  0.00           N  
ATOM   2340  CA  SER D1827      37.982  83.221  80.385  1.00  0.00           C  
ATOM   2341  C   SER D1827      38.631  83.219  79.005  1.00  0.00           C  
ATOM   2342  O   SER D1827      39.830  83.465  78.884  1.00  0.00           O  
ATOM   2343  CB  SER D1827      38.147  81.840  81.026  1.00  0.00           C  
ATOM   2344  OG  SER D1827      37.447  81.757  82.256  1.00  0.00           O  
ATOM   2345  N   ARG D1828      37.836  82.946  77.972  1.00  0.00           N  
ATOM   2346  CA  ARG D1828      38.324  82.891  76.593  1.00  0.00           C  
ATOM   2347  C   ARG D1828      39.420  83.902  76.236  1.00  0.00           C  
ATOM   2348  O   ARG D1828      40.437  83.532  75.643  1.00  0.00           O  
ATOM   2349  CB  ARG D1828      37.160  83.056  75.606  1.00  0.00           C  
ATOM   2350  CG  ARG D1828      37.591  83.081  74.144  1.00  0.00           C  
ATOM   2351  CD  ARG D1828      36.510  83.667  73.247  1.00  0.00           C  
ATOM   2352  NE  ARG D1828      37.036  84.079  71.946  1.00  0.00           N  
ATOM   2353  CZ  ARG D1828      37.311  83.250  70.944  1.00  0.00           C  
ATOM   2354  NH1 ARG D1828      37.108  81.945  71.077  1.00  0.00           N  
ATOM   2355  NH2 ARG D1828      37.802  83.726  69.807  1.00  0.00           N  
ATOM   2356  N   GLU D1829      39.217  85.170  76.592  1.00  0.00           N  
ATOM   2357  CA  GLU D1829      40.187  86.224  76.281  1.00  0.00           C  
ATOM   2358  C   GLU D1829      41.571  86.014  76.893  1.00  0.00           C  
ATOM   2359  O   GLU D1829      42.557  85.892  76.169  1.00  0.00           O  
ATOM   2360  CB  GLU D1829      39.649  87.596  76.710  1.00  0.00           C  
ATOM   2361  CG  GLU D1829      40.676  88.714  76.611  1.00  0.00           C  
ATOM   2362  CD  GLU D1829      40.150  90.038  77.120  1.00  0.00           C  
ATOM   2363  OE1 GLU D1829      39.621  90.071  78.251  1.00  0.00           O  
ATOM   2364  OE2 GLU D1829      40.273  91.048  76.395  1.00  0.00           O  
ATOM   2365  N   ARG D1830      41.638  85.978  78.221  1.00  0.00           N  
ATOM   2366  CA  ARG D1830      42.904  85.800  78.940  1.00  0.00           C  
ATOM   2367  C   ARG D1830      43.635  84.515  78.531  1.00  0.00           C  
ATOM   2368  O   ARG D1830      44.850  84.517  78.314  1.00  0.00           O  
ATOM   2369  CB  ARG D1830      42.648  85.774  80.454  1.00  0.00           C  
ATOM   2370  CG  ARG D1830      41.728  86.873  80.975  1.00  0.00           C  
ATOM   2371  CD  ARG D1830      42.420  88.225  81.118  1.00  0.00           C  
ATOM   2372  NE  ARG D1830      42.902  88.768  79.850  1.00  0.00           N  
ATOM   2373  CZ  ARG D1830      43.207  90.048  79.657  1.00  0.00           C  
ATOM   2374  NH1 ARG D1830      43.075  90.922  80.647  1.00  0.00           N  
ATOM   2375  NH2 ARG D1830      43.650  90.456  78.476  1.00  0.00           N  
ATOM   2376  N   VAL D1831      42.882  83.422  78.434  1.00  0.00           N  
ATOM   2377  CA  VAL D1831      43.437  82.125  78.067  1.00  0.00           C  
ATOM   2378  C   VAL D1831      44.061  82.097  76.677  1.00  0.00           C  
ATOM   2379  O   VAL D1831      45.258  81.848  76.534  1.00  0.00           O  
ATOM   2380  CB  VAL D1831      42.362  81.028  78.145  1.00  0.00           C  
ATOM   2381  CG1 VAL D1831      42.911  79.716  77.584  1.00  0.00           C  
ATOM   2382  CG2 VAL D1831      41.918  80.852  79.594  1.00  0.00           C  
ATOM   2383  N   LEU D1832      43.248  82.345  75.656  1.00  0.00           N  
ATOM   2384  CA  LEU D1832      43.735  82.337  74.283  1.00  0.00           C  
ATOM   2385  C   LEU D1832      44.959  83.234  74.109  1.00  0.00           C  
ATOM   2386  O   LEU D1832      45.891  82.890  73.378  1.00  0.00           O  
ATOM   2387  CB  LEU D1832      42.619  82.767  73.329  1.00  0.00           C  
ATOM   2388  CG  LEU D1832      41.396  81.843  73.295  1.00  0.00           C  
ATOM   2389  CD1 LEU D1832      40.352  82.406  72.352  1.00  0.00           C  
ATOM   2390  CD2 LEU D1832      41.806  80.452  72.843  1.00  0.00           C  
ATOM   2391  N   GLU D1833      44.959  84.378  74.785  1.00  0.00           N  
ATOM   2392  CA  GLU D1833      46.085  85.300  74.705  1.00  0.00           C  
ATOM   2393  C   GLU D1833      47.330  84.569  75.206  1.00  0.00           C  
ATOM   2394  O   GLU D1833      48.364  84.541  74.540  1.00  0.00           O  
ATOM   2395  CB  GLU D1833      45.816  86.527  75.574  1.00  0.00           C  
ATOM   2396  CG  GLU D1833      46.734  87.714  75.318  1.00  0.00           C  
ATOM   2397  CD  GLU D1833      46.469  88.861  76.281  1.00  0.00           C  
ATOM   2398  OE1 GLU D1833      47.036  88.848  77.397  1.00  0.00           O  
ATOM   2399  OE2 GLU D1833      45.676  89.764  75.927  1.00  0.00           O  
ATOM   2400  N   ALA D1834      47.217  83.968  76.385  1.00  0.00           N  
ATOM   2401  CA  ALA D1834      48.327  83.232  76.968  1.00  0.00           C  
ATOM   2402  C   ALA D1834      48.717  82.083  76.052  1.00  0.00           C  
ATOM   2403  O   ALA D1834      49.900  81.851  75.782  1.00  0.00           O  
ATOM   2404  CB  ALA D1834      47.931  82.694  78.333  1.00  0.00           C  
ATOM   2405  N   ALA D1835      47.704  81.364  75.584  1.00  0.00           N  
ATOM   2406  CA  ALA D1835      47.910  80.232  74.701  1.00  0.00           C  
ATOM   2407  C   ALA D1835      48.699  80.632  73.466  1.00  0.00           C  
ATOM   2408  O   ALA D1835      49.718  80.011  73.147  1.00  0.00           O  
ATOM   2409  CB  ALA D1835      46.580  79.648  74.296  1.00  0.00           C  
ATOM   2410  N   GLN D1836      48.233  81.667  72.770  1.00  0.00           N  
ATOM   2411  CA  GLN D1836      48.917  82.125  71.564  1.00  0.00           C  
ATOM   2412  C   GLN D1836      50.330  82.566  71.888  1.00  0.00           C  
ATOM   2413  O   GLN D1836      51.260  82.314  71.114  1.00  0.00           O  
ATOM   2414  CB  GLN D1836      48.151  83.272  70.910  1.00  0.00           C  
ATOM   2415  CG  GLN D1836      46.894  82.818  70.194  1.00  0.00           C  
ATOM   2416  CD  GLN D1836      45.852  83.918  70.072  1.00  0.00           C  
ATOM   2417  OE1 GLN D1836      44.739  83.678  69.599  1.00  0.00           O  
ATOM   2418  NE2 GLN D1836      46.204  85.129  70.503  1.00  0.00           N  
ATOM   2419  N   GLY D1837      50.482  83.220  73.037  1.00  0.00           N  
ATOM   2420  CA  GLY D1837      51.791  83.683  73.458  1.00  0.00           C  
ATOM   2421  C   GLY D1837      52.733  82.504  73.530  1.00  0.00           C  
ATOM   2422  O   GLY D1837      53.847  82.544  72.997  1.00  0.00           O  
ATOM   2423  N   LEU D1838      52.276  81.443  74.190  1.00  0.00           N  
ATOM   2424  CA  LEU D1838      53.075  80.237  74.314  1.00  0.00           C  
ATOM   2425  C   LEU D1838      53.363  79.700  72.917  1.00  0.00           C  
ATOM   2426  O   LEU D1838      54.498  79.327  72.617  1.00  0.00           O  
ATOM   2427  CB  LEU D1838      52.340  79.177  75.142  1.00  0.00           C  
ATOM   2428  CG  LEU D1838      53.066  77.839  75.314  1.00  0.00           C  
ATOM   2429  CD1 LEU D1838      54.421  78.056  75.971  1.00  0.00           C  
ATOM   2430  CD2 LEU D1838      52.210  76.895  76.141  1.00  0.00           C  
ATOM   2431  N   ARG D1839      52.348  79.680  72.055  1.00  0.00           N  
ATOM   2432  CA  ARG D1839      52.541  79.173  70.701  1.00  0.00           C  
ATOM   2433  C   ARG D1839      53.736  79.851  70.034  1.00  0.00           C  
ATOM   2434  O   ARG D1839      54.610  79.188  69.460  1.00  0.00           O  
ATOM   2435  CB  ARG D1839      51.291  79.398  69.845  1.00  0.00           C  
ATOM   2436  CG  ARG D1839      51.345  78.683  68.494  1.00  0.00           C  
ATOM   2437  CD  ARG D1839      51.089  79.619  67.303  1.00  0.00           C  
ATOM   2438  NE  ARG D1839      49.717  80.131  67.241  1.00  0.00           N  
ATOM   2439  CZ  ARG D1839      49.349  81.372  67.562  1.00  0.00           C  
ATOM   2440  NH1 ARG D1839      50.249  82.261  67.973  1.00  0.00           N  
ATOM   2441  NH2 ARG D1839      48.071  81.726  67.476  1.00  0.00           N  
ATOM   2442  N   GLN D1840      53.768  81.177  70.119  1.00  0.00           N  
ATOM   2443  CA  GLN D1840      54.843  81.951  69.523  1.00  0.00           C  
ATOM   2444  C   GLN D1840      56.145  81.644  70.231  1.00  0.00           C  
ATOM   2445  O   GLN D1840      57.185  81.462  69.599  1.00  0.00           O  
ATOM   2446  CB  GLN D1840      54.534  83.447  69.611  1.00  0.00           C  
ATOM   2447  CG  GLN D1840      53.313  83.851  68.799  1.00  0.00           C  
ATOM   2448  CD  GLN D1840      53.442  83.464  67.340  1.00  0.00           C  
ATOM   2449  OE1 GLN D1840      52.443  83.254  66.651  1.00  0.00           O  
ATOM   2450  NE2 GLN D1840      54.678  83.376  66.857  1.00  0.00           N  
ATOM   2451  N   ALA D1841      56.077  81.571  71.552  1.00  0.00           N  
ATOM   2452  CA  ALA D1841      57.251  81.282  72.352  1.00  0.00           C  
ATOM   2453  C   ALA D1841      57.901  79.978  71.915  1.00  0.00           C  
ATOM   2454  O   ALA D1841      59.126  79.896  71.802  1.00  0.00           O  
ATOM   2455  CB  ALA D1841      56.867  81.203  73.824  1.00  0.00           C  
ATOM   2456  N   LEU D1842      57.076  78.965  71.663  1.00  0.00           N  
ATOM   2457  CA  LEU D1842      57.573  77.651  71.266  1.00  0.00           C  
ATOM   2458  C   LEU D1842      58.069  77.599  69.818  1.00  0.00           C  
ATOM   2459  O   LEU D1842      59.001  76.852  69.505  1.00  0.00           O  
ATOM   2460  CB  LEU D1842      56.487  76.591  71.496  1.00  0.00           C  
ATOM   2461  CG  LEU D1842      55.951  76.412  72.926  1.00  0.00           C  
ATOM   2462  CD1 LEU D1842      54.881  75.327  72.932  1.00  0.00           C  
ATOM   2463  CD2 LEU D1842      57.078  76.038  73.882  1.00  0.00           C  
ATOM   2464  N   LEU D1843      57.445  78.380  68.938  1.00  0.00           N  
ATOM   2465  CA  LEU D1843      57.860  78.415  67.539  1.00  0.00           C  
ATOM   2466  C   LEU D1843      59.238  79.058  67.469  1.00  0.00           C  
ATOM   2467  O   LEU D1843      60.098  78.658  66.677  1.00  0.00           O  
ATOM   2468  CB  LEU D1843      56.883  79.240  66.707  1.00  0.00           C  
ATOM   2469  CG  LEU D1843      55.475  78.691  66.517  1.00  0.00           C  
ATOM   2470  CD1 LEU D1843      54.612  79.744  65.854  1.00  0.00           C  
ATOM   2471  CD2 LEU D1843      55.521  77.435  65.676  1.00  0.00           C  
ATOM   2472  N   ALA D1844      59.436  80.063  68.313  1.00  0.00           N  
ATOM   2473  CA  ALA D1844      60.700  80.774  68.366  1.00  0.00           C  
ATOM   2474  C   ALA D1844      61.813  79.816  68.753  1.00  0.00           C  
ATOM   2475  O   ALA D1844      62.980  80.067  68.469  1.00  0.00           O  
ATOM   2476  CB  ALA D1844      60.609  81.903  69.362  1.00  0.00           C  
ATOM   2477  N   GLN D1845      61.447  78.720  69.408  1.00  0.00           N  
ATOM   2478  CA  GLN D1845      62.419  77.716  69.823  1.00  0.00           C  
ATOM   2479  C   GLN D1845      62.672  76.706  68.710  1.00  0.00           C  
ATOM   2480  O   GLN D1845      63.501  75.805  68.858  1.00  0.00           O  
ATOM   2481  CB  GLN D1845      61.919  76.979  71.064  1.00  0.00           C  
ATOM   2482  CG  GLN D1845      61.803  77.846  72.292  1.00  0.00           C  
ATOM   2483  CD  GLN D1845      63.141  78.403  72.719  1.00  0.00           C  
ATOM   2484  OE1 GLN D1845      64.085  77.652  72.983  1.00  0.00           O  
ATOM   2485  NE2 GLN D1845      63.233  79.727  72.796  1.00  0.00           N  
ATOM   2486  N   GLY D1847      61.949  76.851  67.603  1.00  0.00           N  
ATOM   2487  CA  GLY D1847      62.112  75.931  66.494  1.00  0.00           C  
ATOM   2488  C   GLY D1847      61.355  74.632  66.693  1.00  0.00           C  
ATOM   2489  O   GLY D1847      61.666  73.619  66.072  1.00  0.00           O  
ATOM   2490  N   LEU D1848      60.357  74.655  67.569  1.00  0.00           N  
ATOM   2491  CA  LEU D1848      59.553  73.470  67.832  1.00  0.00           C  
ATOM   2492  C   LEU D1848      58.287  73.525  66.987  1.00  0.00           C  
ATOM   2493  O   LEU D1848      57.752  74.603  66.729  1.00  0.00           O  
ATOM   2494  CB  LEU D1848      59.156  73.407  69.309  1.00  0.00           C  
ATOM   2495  CG  LEU D1848      60.256  73.410  70.363  1.00  0.00           C  
ATOM   2496  CD1 LEU D1848      59.637  73.312  71.746  1.00  0.00           C  
ATOM   2497  CD2 LEU D1848      61.194  72.252  70.114  1.00  0.00           C  
ATOM   2498  N   ARG D1849      57.802  72.363  66.566  1.00  0.00           N  
ATOM   2499  CA  ARG D1849      56.583  72.306  65.771  1.00  0.00           C  
ATOM   2500  C   ARG D1849      55.389  72.256  66.713  1.00  0.00           C  
ATOM   2501  O   ARG D1849      54.939  71.185  67.098  1.00  0.00           O  
ATOM   2502  CB  ARG D1849      56.593  71.078  64.853  1.00  0.00           C  
ATOM   2503  CG  ARG D1849      57.707  71.103  63.812  1.00  0.00           C  
ATOM   2504  CD  ARG D1849      57.606  69.945  62.849  1.00  0.00           C  
ATOM   2505  NE  ARG D1849      57.796  68.646  63.493  1.00  0.00           N  
ATOM   2506  CZ  ARG D1849      58.978  68.125  63.813  1.00  0.00           C  
ATOM   2507  NH1 ARG D1849      60.096  68.790  63.552  1.00  0.00           N  
ATOM   2508  NH2 ARG D1849      59.043  66.925  64.384  1.00  0.00           N  
ATOM   2509  N   VAL D1850      54.885  73.425  67.090  1.00  0.00           N  
ATOM   2510  CA  VAL D1850      53.749  73.503  67.998  1.00  0.00           C  
ATOM   2511  C   VAL D1850      52.432  73.806  67.287  1.00  0.00           C  
ATOM   2512  O   VAL D1850      52.397  74.530  66.292  1.00  0.00           O  
ATOM   2513  CB  VAL D1850      53.986  74.576  69.085  1.00  0.00           C  
ATOM   2514  CG1 VAL D1850      54.326  75.905  68.437  1.00  0.00           C  
ATOM   2515  CG2 VAL D1850      52.753  74.718  69.963  1.00  0.00           C  
ATOM   2516  N   HIS D1851      51.351  73.242  67.816  1.00  0.00           N  
ATOM   2517  CA  HIS D1851      50.013  73.434  67.275  1.00  0.00           C  
ATOM   2518  C   HIS D1851      49.077  73.833  68.409  1.00  0.00           C  
ATOM   2519  O   HIS D1851      49.047  73.192  69.450  1.00  0.00           O  
ATOM   2520  CB  HIS D1851      49.513  72.141  66.630  1.00  0.00           C  
ATOM   2521  CG  HIS D1851      48.049  72.147  66.312  1.00  0.00           C  
ATOM   2522  ND1 HIS D1851      47.472  73.079  65.477  1.00  0.00           N  
ATOM   2523  CD2 HIS D1851      47.043  71.332  66.715  1.00  0.00           C  
ATOM   2524  CE1 HIS D1851      46.176  72.838  65.379  1.00  0.00           C  
ATOM   2525  NE2 HIS D1851      45.889  71.784  66.120  1.00  0.00           N  
ATOM   2526  N   LEU D1852      48.328  74.906  68.206  1.00  0.00           N  
ATOM   2527  CA  LEU D1852      47.383  75.378  69.207  1.00  0.00           C  
ATOM   2528  C   LEU D1852      46.007  74.921  68.751  1.00  0.00           C  
ATOM   2529  O   LEU D1852      45.535  75.340  67.696  1.00  0.00           O  
ATOM   2530  CB  LEU D1852      47.440  76.909  69.301  1.00  0.00           C  
ATOM   2531  CG  LEU D1852      46.258  77.663  69.906  1.00  0.00           C  
ATOM   2532  CD1 LEU D1852      45.855  77.060  71.240  1.00  0.00           C  
ATOM   2533  CD2 LEU D1852      46.654  79.122  70.053  1.00  0.00           C  
ATOM   2534  N   ASP D1853      45.375  74.047  69.526  1.00  0.00           N  
ATOM   2535  CA  ASP D1853      44.059  73.553  69.160  1.00  0.00           C  
ATOM   2536  C   ASP D1853      42.977  74.528  69.591  1.00  0.00           C  
ATOM   2537  O   ASP D1853      42.316  74.339  70.609  1.00  0.00           O  
ATOM   2538  CB  ASP D1853      43.804  72.186  69.784  1.00  0.00           C  
ATOM   2539  CG  ASP D1853      42.555  71.530  69.237  1.00  0.00           C  
ATOM   2540  OD1 ASP D1853      41.860  72.184  68.437  1.00  0.00           O  
ATOM   2541  OD2 ASP D1853      42.266  70.370  69.600  1.00  0.00           O  
ATOM   2542  N   ASP D1854      42.797  75.568  68.786  1.00  0.00           N  
ATOM   2543  CA  ASP D1854      41.815  76.613  69.048  1.00  0.00           C  
ATOM   2544  C   ASP D1854      40.365  76.150  68.871  1.00  0.00           C  
ATOM   2545  O   ASP D1854      39.441  76.800  69.362  1.00  0.00           O  
ATOM   2546  CB  ASP D1854      42.090  77.802  68.126  1.00  0.00           C  
ATOM   2547  CG  ASP D1854      41.571  79.106  68.690  1.00  0.00           C  
ATOM   2548  OD1 ASP D1854      40.340  79.249  68.864  1.00  0.00           O  
ATOM   2549  OD2 ASP D1854      42.403  79.993  68.969  1.00  0.00           O  
ATOM   2550  N   ARG D1855      40.171  75.031  68.175  1.00  0.00           N  
ATOM   2551  CA  ARG D1855      38.832  74.493  67.924  1.00  0.00           C  
ATOM   2552  C   ARG D1855      37.930  74.558  69.150  1.00  0.00           C  
ATOM   2553  O   ARG D1855      38.097  73.790  70.089  1.00  0.00           O  
ATOM   2554  CB  ARG D1855      38.924  73.044  67.449  1.00  0.00           C  
ATOM   2555  CG  ARG D1855      39.750  72.845  66.187  1.00  0.00           C  
ATOM   2556  CD  ARG D1855      39.735  71.382  65.741  1.00  0.00           C  
ATOM   2557  NE  ARG D1855      40.165  70.476  66.804  1.00  0.00           N  
ATOM   2558  CZ  ARG D1855      40.181  69.150  66.701  1.00  0.00           C  
ATOM   2559  NH1 ARG D1855      39.792  68.560  65.578  1.00  0.00           N  
ATOM   2560  NH2 ARG D1855      40.580  68.412  67.728  1.00  0.00           N  
ATOM   2561  N   ASP D1857      36.964  75.471  69.123  1.00  0.00           N  
ATOM   2562  CA  ASP D1857      36.030  75.653  70.233  1.00  0.00           C  
ATOM   2563  C   ASP D1857      34.738  74.847  70.061  1.00  0.00           C  
ATOM   2564  O   ASP D1857      33.835  74.913  70.901  1.00  0.00           O  
ATOM   2565  CB  ASP D1857      35.699  77.140  70.384  1.00  0.00           C  
ATOM   2566  CG  ASP D1857      35.154  77.747  69.106  1.00  0.00           C  
ATOM   2567  OD1 ASP D1857      34.020  77.391  68.718  1.00  0.00           O  
ATOM   2568  OD2 ASP D1857      35.863  78.570  68.485  1.00  0.00           O  
ATOM   2569  N   GLN D1858      34.658  74.087  68.971  1.00  0.00           N  
ATOM   2570  CA  GLN D1858      33.486  73.268  68.697  1.00  0.00           C  
ATOM   2571  C   GLN D1858      33.642  71.860  69.262  1.00  0.00           C  
ATOM   2572  O   GLN D1858      32.737  71.035  69.139  1.00  0.00           O  
ATOM   2573  CB  GLN D1858      33.210  73.198  67.189  1.00  0.00           C  
ATOM   2574  CG  GLN D1858      34.371  72.706  66.339  1.00  0.00           C  
ATOM   2575  CD  GLN D1858      35.406  73.785  66.069  1.00  0.00           C  
ATOM   2576  OE1 GLN D1858      36.437  73.527  65.450  1.00  0.00           O  
ATOM   2577  NE2 GLN D1858      35.131  75.002  66.527  1.00  0.00           N  
ATOM   2578  N   HIS D1859      34.790  71.596  69.883  1.00  0.00           N  
ATOM   2579  CA  HIS D1859      35.077  70.293  70.482  1.00  0.00           C  
ATOM   2580  C   HIS D1859      35.438  70.464  71.953  1.00  0.00           C  
ATOM   2581  O   HIS D1859      35.984  71.493  72.349  1.00  0.00           O  
ATOM   2582  CB  HIS D1859      36.242  69.613  69.753  1.00  0.00           C  
ATOM   2583  CG  HIS D1859      35.897  69.094  68.390  1.00  0.00           C  
ATOM   2584  ND1 HIS D1859      35.068  68.010  68.193  1.00  0.00           N  
ATOM   2585  CD2 HIS D1859      36.290  69.494  67.157  1.00  0.00           C  
ATOM   2586  CE1 HIS D1859      34.967  67.764  66.899  1.00  0.00           C  
ATOM   2587  NE2 HIS D1859      35.699  68.649  66.248  1.00  0.00           N  
ATOM   2588  N   THR D1860      35.125  69.454  72.758  1.00  0.00           N  
ATOM   2589  CA  THR D1860      35.429  69.482  74.186  1.00  0.00           C  
ATOM   2590  C   THR D1860      36.908  69.161  74.419  1.00  0.00           C  
ATOM   2591  O   THR D1860      37.518  68.438  73.638  1.00  0.00           O  
ATOM   2592  CB  THR D1860      34.550  68.459  74.957  1.00  0.00           C  
ATOM   2593  OG1 THR D1860      35.183  68.111  76.197  1.00  0.00           O  
ATOM   2594  CG2 THR D1860      34.327  67.202  74.123  1.00  0.00           C  
ATOM   2595  N   PRO D1861      37.507  69.710  75.488  1.00  0.00           N  
ATOM   2596  CA  PRO D1861      38.920  69.464  75.806  1.00  0.00           C  
ATOM   2597  C   PRO D1861      39.267  67.973  75.840  1.00  0.00           C  
ATOM   2598  O   PRO D1861      40.276  67.549  75.270  1.00  0.00           O  
ATOM   2599  CB  PRO D1861      39.078  70.129  77.170  1.00  0.00           C  
ATOM   2600  CG  PRO D1861      38.181  71.313  77.043  1.00  0.00           C  
ATOM   2601  CD  PRO D1861      36.938  70.714  76.404  1.00  0.00           C  
ATOM   2602  N   GLY D1862      38.428  67.192  76.518  1.00  0.00           N  
ATOM   2603  CA  GLY D1862      38.648  65.761  76.607  1.00  0.00           C  
ATOM   2604  C   GLY D1862      38.689  65.157  75.219  1.00  0.00           C  
ATOM   2605  O   GLY D1862      39.513  64.292  74.937  1.00  0.00           O  
ATOM   2606  N   TYR D1863      37.792  65.610  74.350  1.00  0.00           N  
ATOM   2607  CA  TYR D1863      37.752  65.127  72.977  1.00  0.00           C  
ATOM   2608  C   TYR D1863      39.131  65.347  72.361  1.00  0.00           C  
ATOM   2609  O   TYR D1863      39.719  64.432  71.782  1.00  0.00           O  
ATOM   2610  CB  TYR D1863      36.700  65.901  72.176  1.00  0.00           C  
ATOM   2611  CG  TYR D1863      36.769  65.681  70.684  1.00  0.00           C  
ATOM   2612  CD1 TYR D1863      35.947  64.753  70.058  1.00  0.00           C  
ATOM   2613  CD2 TYR D1863      37.682  66.381  69.903  1.00  0.00           C  
ATOM   2614  CE1 TYR D1863      36.033  64.524  68.689  1.00  0.00           C  
ATOM   2615  CE2 TYR D1863      37.779  66.159  68.538  1.00  0.00           C  
ATOM   2616  CZ  TYR D1863      36.951  65.227  67.937  1.00  0.00           C  
ATOM   2617  OH  TYR D1863      37.055  64.992  66.587  1.00  0.00           O  
ATOM   2618  N   LYS D1864      39.636  66.571  72.503  1.00  0.00           N  
ATOM   2619  CA  LYS D1864      40.934  66.955  71.971  1.00  0.00           C  
ATOM   2620  C   LYS D1864      42.060  66.131  72.582  1.00  0.00           C  
ATOM   2621  O   LYS D1864      42.890  65.564  71.861  1.00  0.00           O  
ATOM   2622  CB  LYS D1864      41.191  68.440  72.235  1.00  0.00           C  
ATOM   2623  CG  LYS D1864      40.242  69.389  71.522  1.00  0.00           C  
ATOM   2624  CD  LYS D1864      40.521  70.807  71.961  1.00  0.00           C  
ATOM   2625  CE  LYS D1864      39.671  71.817  71.226  1.00  0.00           C  
ATOM   2626  NZ  LYS D1864      39.885  73.189  71.793  1.00  0.00           N  
ATOM   2627  N   PHE D1865      42.094  66.074  73.911  1.00  0.00           N  
ATOM   2628  CA  PHE D1865      43.123  65.308  74.597  1.00  0.00           C  
ATOM   2629  C   PHE D1865      43.124  63.871  74.097  1.00  0.00           C  
ATOM   2630  O   PHE D1865      44.166  63.216  74.046  1.00  0.00           O  
ATOM   2631  CB  PHE D1865      42.894  65.320  76.106  1.00  0.00           C  
ATOM   2632  CG  PHE D1865      43.056  66.668  76.731  1.00  0.00           C  
ATOM   2633  CD1 PHE D1865      44.122  67.491  76.377  1.00  0.00           C  
ATOM   2634  CD2 PHE D1865      42.154  67.112  77.690  1.00  0.00           C  
ATOM   2635  CE1 PHE D1865      44.285  68.733  76.970  1.00  0.00           C  
ATOM   2636  CE2 PHE D1865      42.306  68.350  78.290  1.00  0.00           C  
ATOM   2637  CZ  PHE D1865      43.374  69.164  77.930  1.00  0.00           C  
ATOM   2638  N   HIS D1866      41.949  63.381  73.723  1.00  0.00           N  
ATOM   2639  CA  HIS D1866      41.846  62.026  73.223  1.00  0.00           C  
ATOM   2640  C   HIS D1866      42.411  61.936  71.806  1.00  0.00           C  
ATOM   2641  O   HIS D1866      43.144  61.004  71.478  1.00  0.00           O  
ATOM   2642  CB  HIS D1866      40.393  61.562  73.242  1.00  0.00           C  
ATOM   2643  CG  HIS D1866      40.217  60.142  72.807  1.00  0.00           C  
ATOM   2644  ND1 HIS D1866      39.909  59.789  71.508  1.00  0.00           N  
ATOM   2645  CD2 HIS D1866      40.348  58.978  73.488  1.00  0.00           C  
ATOM   2646  CE1 HIS D1866      39.856  58.474  71.409  1.00  0.00           C  
ATOM   2647  NE2 HIS D1866      40.120  57.957  72.598  1.00  0.00           N  
ATOM   2648  N   GLU D1867      42.081  62.913  70.973  1.00  0.00           N  
ATOM   2649  CA  GLU D1867      42.569  62.913  69.608  1.00  0.00           C  
ATOM   2650  C   GLU D1867      44.100  62.980  69.537  1.00  0.00           C  
ATOM   2651  O   GLU D1867      44.734  62.181  68.838  1.00  0.00           O  
ATOM   2652  CB  GLU D1867      41.957  64.080  68.821  1.00  0.00           C  
ATOM   2653  CG  GLU D1867      42.519  64.218  67.405  1.00  0.00           C  
ATOM   2654  CD  GLU D1867      41.848  65.308  66.574  1.00  0.00           C  
ATOM   2655  OE1 GLU D1867      42.351  65.588  65.460  1.00  0.00           O  
ATOM   2656  OE2 GLU D1867      40.826  65.877  67.024  1.00  0.00           O  
ATOM   2657  N   TRP D1878      44.702  63.922  70.259  1.00  0.00           N  
ATOM   2658  CA  TRP D1878      46.147  64.048  70.212  1.00  0.00           C  
ATOM   2659  C   TRP D1878      46.828  62.885  70.897  1.00  0.00           C  
ATOM   2660  O   TRP D1878      47.980  62.584  70.597  1.00  0.00           O  
ATOM   2661  CB  TRP D1878      46.586  65.377  70.815  1.00  0.00           C  
ATOM   2662  CG  TRP D1878      45.888  66.530  70.164  1.00  0.00           C  
ATOM   2663  CD1 TRP D1878      45.190  67.518  70.789  1.00  0.00           C  
ATOM   2664  CD2 TRP D1878      45.775  66.787  68.754  1.00  0.00           C  
ATOM   2665  NE1 TRP D1878      44.642  68.367  69.864  1.00  0.00           N  
ATOM   2666  CE2 TRP D1878      44.981  67.944  68.607  1.00  0.00           C  
ATOM   2667  CE3 TRP D1878      46.259  66.145  67.604  1.00  0.00           C  
ATOM   2668  CZ2 TRP D1878      44.666  68.486  67.351  1.00  0.00           C  
ATOM   2669  CZ3 TRP D1878      45.945  66.683  66.352  1.00  0.00           C  
ATOM   2670  CH2 TRP D1878      45.152  67.842  66.240  1.00  0.00           C  
ATOM   2671  N   GLU D1879      46.137  62.226  71.823  1.00  0.00           N  
ATOM   2672  CA  GLU D1879      46.740  61.068  72.470  1.00  0.00           C  
ATOM   2673  C   GLU D1879      46.755  59.995  71.400  1.00  0.00           C  
ATOM   2674  O   GLU D1879      47.771  59.345  71.160  1.00  0.00           O  
ATOM   2675  CB  GLU D1879      45.904  60.575  73.648  1.00  0.00           C  
ATOM   2676  CG  GLU D1879      46.288  59.163  74.077  1.00  0.00           C  
ATOM   2677  CD  GLU D1879      45.574  58.702  75.328  1.00  0.00           C  
ATOM   2678  OE1 GLU D1879      46.120  58.909  76.429  1.00  0.00           O  
ATOM   2679  OE2 GLU D1879      44.462  58.142  75.206  1.00  0.00           O  
ATOM   2680  N   LEU D1880      45.603  59.848  70.751  1.00  0.00           N  
ATOM   2681  CA  LEU D1880      45.392  58.876  69.693  1.00  0.00           C  
ATOM   2682  C   LEU D1880      46.370  59.103  68.553  1.00  0.00           C  
ATOM   2683  O   LEU D1880      46.873  58.149  67.964  1.00  0.00           O  
ATOM   2684  CB  LEU D1880      43.960  58.990  69.168  1.00  0.00           C  
ATOM   2685  CG  LEU D1880      43.132  57.712  69.051  1.00  0.00           C  
ATOM   2686  CD1 LEU D1880      41.788  58.024  68.422  1.00  0.00           C  
ATOM   2687  CD2 LEU D1880      43.885  56.700  68.214  1.00  0.00           C  
ATOM   2688  N   LYS D1881      46.642  60.368  68.248  1.00  0.00           N  
ATOM   2689  CA  LYS D1881      47.557  60.716  67.162  1.00  0.00           C  
ATOM   2690  C   LYS D1881      49.031  60.756  67.557  1.00  0.00           C  
ATOM   2691  O   LYS D1881      49.873  61.197  66.773  1.00  0.00           O  
ATOM   2692  CB  LYS D1881      47.159  62.060  66.538  1.00  0.00           C  
ATOM   2693  CG  LYS D1881      45.960  61.996  65.590  1.00  0.00           C  
ATOM   2694  CD  LYS D1881      45.748  63.338  64.895  1.00  0.00           C  
ATOM   2695  CE  LYS D1881      44.723  63.260  63.766  1.00  0.00           C  
ATOM   2696  NZ  LYS D1881      43.342  62.917  64.233  1.00  0.00           N  
ATOM   2697  N   GLY D1882      49.337  60.310  68.772  1.00  0.00           N  
ATOM   2698  CA  GLY D1882      50.716  60.270  69.236  1.00  0.00           C  
ATOM   2699  C   GLY D1882      51.546  61.539  69.424  1.00  0.00           C  
ATOM   2700  O   GLY D1882      52.775  61.480  69.319  1.00  0.00           O  
ATOM   2701  N   VAL D1883      50.920  62.680  69.698  1.00  0.00           N  
ATOM   2702  CA  VAL D1883      51.693  63.907  69.917  1.00  0.00           C  
ATOM   2703  C   VAL D1883      52.535  63.713  71.184  1.00  0.00           C  
ATOM   2704  O   VAL D1883      51.996  63.390  72.248  1.00  0.00           O  
ATOM   2705  CB  VAL D1883      50.781  65.139  70.140  1.00  0.00           C  
ATOM   2706  CG1 VAL D1883      51.635  66.383  70.386  1.00  0.00           C  
ATOM   2707  CG2 VAL D1883      49.871  65.337  68.955  1.00  0.00           C  
ATOM   2708  N   PRO D1884      53.859  63.919  71.091  1.00  0.00           N  
ATOM   2709  CA  PRO D1884      54.757  63.757  72.237  1.00  0.00           C  
ATOM   2710  C   PRO D1884      54.293  64.479  73.507  1.00  0.00           C  
ATOM   2711  O   PRO D1884      54.183  63.860  74.575  1.00  0.00           O  
ATOM   2712  CB  PRO D1884      56.081  64.297  71.712  1.00  0.00           C  
ATOM   2713  CG  PRO D1884      56.018  63.962  70.264  1.00  0.00           C  
ATOM   2714  CD  PRO D1884      54.610  64.376  69.912  1.00  0.00           C  
ATOM   2715  N   PHE D1885      54.022  65.779  73.400  1.00  0.00           N  
ATOM   2716  CA  PHE D1885      53.576  66.541  74.567  1.00  0.00           C  
ATOM   2717  C   PHE D1885      52.297  67.339  74.374  1.00  0.00           C  
ATOM   2718  O   PHE D1885      52.027  67.861  73.294  1.00  0.00           O  
ATOM   2719  CB  PHE D1885      54.672  67.493  75.055  1.00  0.00           C  
ATOM   2720  CG  PHE D1885      55.872  66.797  75.629  1.00  0.00           C  
ATOM   2721  CD1 PHE D1885      57.005  66.574  74.850  1.00  0.00           C  
ATOM   2722  CD2 PHE D1885      55.870  66.359  76.947  1.00  0.00           C  
ATOM   2723  CE1 PHE D1885      58.118  65.926  75.376  1.00  0.00           C  
ATOM   2724  CE2 PHE D1885      56.974  65.710  77.481  1.00  0.00           C  
ATOM   2725  CZ  PHE D1885      58.104  65.493  76.694  1.00  0.00           C  
ATOM   2726  N   ARG D1886      51.524  67.425  75.450  1.00  0.00           N  
ATOM   2727  CA  ARG D1886      50.265  68.153  75.479  1.00  0.00           C  
ATOM   2728  C   ARG D1886      50.340  69.168  76.602  1.00  0.00           C  
ATOM   2729  O   ARG D1886      50.662  68.815  77.735  1.00  0.00           O  
ATOM   2730  CB  ARG D1886      49.095  67.213  75.776  1.00  0.00           C  
ATOM   2731  CG  ARG D1886      48.304  66.774  74.557  1.00  0.00           C  
ATOM   2732  CD  ARG D1886      47.134  65.839  74.887  1.00  0.00           C  
ATOM   2733  NE  ARG D1886      47.552  64.486  75.231  1.00  0.00           N  
ATOM   2734  CZ  ARG D1886      47.370  63.934  76.424  1.00  0.00           C  
ATOM   2735  NH1 ARG D1886      46.781  64.631  77.393  1.00  0.00           N  
ATOM   2736  NH2 ARG D1886      47.755  62.679  76.635  1.00  0.00           N  
ATOM   2737  N   VAL D1887      50.056  70.426  76.297  1.00  0.00           N  
ATOM   2738  CA  VAL D1887      50.058  71.452  77.330  1.00  0.00           C  
ATOM   2739  C   VAL D1887      48.615  71.882  77.576  1.00  0.00           C  
ATOM   2740  O   VAL D1887      47.947  72.388  76.676  1.00  0.00           O  
ATOM   2741  CB  VAL D1887      50.883  72.674  76.920  1.00  0.00           C  
ATOM   2742  CG1 VAL D1887      50.656  73.800  77.918  1.00  0.00           C  
ATOM   2743  CG2 VAL D1887      52.364  72.305  76.866  1.00  0.00           C  
ATOM   2744  N   GLU D1888      48.134  71.650  78.791  1.00  0.00           N  
ATOM   2745  CA  GLU D1888      46.773  72.008  79.166  1.00  0.00           C  
ATOM   2746  C   GLU D1888      46.847  73.379  79.814  1.00  0.00           C  
ATOM   2747  O   GLU D1888      47.476  73.556  80.863  1.00  0.00           O  
ATOM   2748  CB  GLU D1888      46.229  70.965  80.133  1.00  0.00           C  
ATOM   2749  CG  GLU D1888      46.430  69.554  79.601  1.00  0.00           C  
ATOM   2750  CD  GLU D1888      45.947  68.473  80.548  1.00  0.00           C  
ATOM   2751  OE1 GLU D1888      46.052  67.278  80.175  1.00  0.00           O  
ATOM   2752  OE2 GLU D1888      45.470  68.821  81.654  1.00  0.00           O  
ATOM   2753  N   LEU D1889      46.210  74.352  79.171  1.00  0.00           N  
ATOM   2754  CA  LEU D1889      46.241  75.726  79.652  1.00  0.00           C  
ATOM   2755  C   LEU D1889      44.878  76.206  80.146  1.00  0.00           C  
ATOM   2756  O   LEU D1889      44.040  76.670  79.371  1.00  0.00           O  
ATOM   2757  CB  LEU D1889      46.756  76.634  78.533  1.00  0.00           C  
ATOM   2758  CG  LEU D1889      47.524  77.894  78.927  1.00  0.00           C  
ATOM   2759  CD1 LEU D1889      48.108  78.520  77.675  1.00  0.00           C  
ATOM   2760  CD2 LEU D1889      46.608  78.873  79.666  1.00  0.00           C  
ATOM   2761  N   GLY D1890      44.670  76.093  81.451  1.00  0.00           N  
ATOM   2762  CA  GLY D1890      43.410  76.513  82.030  1.00  0.00           C  
ATOM   2763  C   GLY D1890      43.503  77.806  82.822  1.00  0.00           C  
ATOM   2764  O   GLY D1890      44.601  78.267  83.157  1.00  0.00           O  
ATOM   2765  N   PRO D1891      42.349  78.414  83.137  1.00  0.00           N  
ATOM   2766  CA  PRO D1891      42.187  79.663  83.887  1.00  0.00           C  
ATOM   2767  C   PRO D1891      42.890  79.676  85.240  1.00  0.00           C  
ATOM   2768  O   PRO D1891      43.695  80.569  85.526  1.00  0.00           O  
ATOM   2769  CB  PRO D1891      40.674  79.772  84.044  1.00  0.00           C  
ATOM   2770  CG  PRO D1891      40.165  79.112  82.821  1.00  0.00           C  
ATOM   2771  CD  PRO D1891      41.034  77.884  82.738  1.00  0.00           C  
ATOM   2772  N   LYS D1892      42.565  78.683  86.066  1.00  0.00           N  
ATOM   2773  CA  LYS D1892      43.133  78.556  87.402  1.00  0.00           C  
ATOM   2774  C   LYS D1892      44.660  78.627  87.384  1.00  0.00           C  
ATOM   2775  O   LYS D1892      45.256  79.504  88.007  1.00  0.00           O  
ATOM   2776  CB  LYS D1892      42.684  77.237  88.042  1.00  0.00           C  
ATOM   2777  CG  LYS D1892      41.172  77.006  88.069  1.00  0.00           C  
ATOM   2778  CD  LYS D1892      40.583  76.733  86.683  1.00  0.00           C  
ATOM   2779  CE  LYS D1892      41.093  75.428  86.078  1.00  0.00           C  
ATOM   2780  NZ  LYS D1892      42.549  75.452  85.764  1.00  0.00           N  
ATOM   2781  N   ASP D1893      45.290  77.705  86.663  1.00  0.00           N  
ATOM   2782  CA  ASP D1893      46.748  77.670  86.572  1.00  0.00           C  
ATOM   2783  C   ASP D1893      47.284  78.993  86.045  1.00  0.00           C  
ATOM   2784  O   ASP D1893      48.245  79.544  86.575  1.00  0.00           O  
ATOM   2785  CB  ASP D1893      47.196  76.544  85.637  1.00  0.00           C  
ATOM   2786  CG  ASP D1893      46.691  75.181  86.074  1.00  0.00           C  
ATOM   2787  OD1 ASP D1893      47.165  74.678  87.116  1.00  0.00           O  
ATOM   2788  OD2 ASP D1893      45.819  74.617  85.372  1.00  0.00           O  
ATOM   2789  N   LEU D1894      46.653  79.492  84.991  1.00  0.00           N  
ATOM   2790  CA  LEU D1894      47.059  80.742  84.369  1.00  0.00           C  
ATOM   2791  C   LEU D1894      47.228  81.871  85.385  1.00  0.00           C  
ATOM   2792  O   LEU D1894      48.173  82.661  85.292  1.00  0.00           O  
ATOM   2793  CB  LEU D1894      46.039  81.136  83.302  1.00  0.00           C  
ATOM   2794  CG  LEU D1894      46.363  82.367  82.463  1.00  0.00           C  
ATOM   2795  CD1 LEU D1894      47.797  82.285  81.950  1.00  0.00           C  
ATOM   2796  CD2 LEU D1894      45.363  82.463  81.312  1.00  0.00           C  
ATOM   2797  N   GLU D1895      46.313  81.939  86.354  1.00  0.00           N  
ATOM   2798  CA  GLU D1895      46.349  82.965  87.401  1.00  0.00           C  
ATOM   2799  C   GLU D1895      47.674  82.954  88.153  1.00  0.00           C  
ATOM   2800  O   GLU D1895      48.176  84.001  88.572  1.00  0.00           O  
ATOM   2801  CB  GLU D1895      45.209  82.747  88.395  1.00  0.00           C  
ATOM   2802  CG  GLU D1895      43.844  83.206  87.908  1.00  0.00           C  
ATOM   2803  CD  GLU D1895      42.714  82.719  88.804  1.00  0.00           C  
ATOM   2804  OE1 GLU D1895      42.868  82.776  90.045  1.00  0.00           O  
ATOM   2805  OE2 GLU D1895      41.668  82.289  88.267  1.00  0.00           O  
ATOM   2806  N   GLY D1896      48.224  81.756  88.327  1.00  0.00           N  
ATOM   2807  CA  GLY D1896      49.486  81.603  89.020  1.00  0.00           C  
ATOM   2808  C   GLY D1896      50.597  81.467  88.007  1.00  0.00           C  
ATOM   2809  O   GLY D1896      51.692  81.007  88.325  1.00  0.00           O  
ATOM   2810  N   GLY D1898      50.300  81.863  86.773  1.00  0.00           N  
ATOM   2811  CA  GLY D1898      51.277  81.794  85.703  1.00  0.00           C  
ATOM   2812  C   GLY D1898      51.823  80.405  85.436  1.00  0.00           C  
ATOM   2813  O   GLY D1898      53.032  80.235  85.269  1.00  0.00           O  
ATOM   2814  N   GLN D1899      50.940  79.411  85.380  1.00  0.00           N  
ATOM   2815  CA  GLN D1899      51.364  78.037  85.132  1.00  0.00           C  
ATOM   2816  C   GLN D1899      50.491  77.305  84.110  1.00  0.00           C  
ATOM   2817  O   GLN D1899      49.510  77.846  83.599  1.00  0.00           O  
ATOM   2818  CB  GLN D1899      51.375  77.253  86.443  1.00  0.00           C  
ATOM   2819  CG  GLN D1899      52.276  77.853  87.504  1.00  0.00           C  
ATOM   2820  CD  GLN D1899      52.373  76.977  88.733  1.00  0.00           C  
ATOM   2821  OE1 GLN D1899      53.433  76.429  89.037  1.00  0.00           O  
ATOM   2822  NE2 GLN D1899      51.263  76.839  89.449  1.00  0.00           N  
ATOM   2823  N   ALA D1900      50.869  76.065  83.817  1.00  0.00           N  
ATOM   2824  CA  ALA D1900      50.138  75.225  82.877  1.00  0.00           C  
ATOM   2825  C   ALA D1900      50.532  73.773  83.118  1.00  0.00           C  
ATOM   2826  O   ALA D1900      51.541  73.497  83.773  1.00  0.00           O  
ATOM   2827  CB  ALA D1900      50.457  75.630  81.443  1.00  0.00           C  
ATOM   2828  N   VAL D1901      49.742  72.847  82.584  1.00  0.00           N  
ATOM   2829  CA  VAL D1901      50.016  71.423  82.770  1.00  0.00           C  
ATOM   2830  C   VAL D1901      50.662  70.767  81.544  1.00  0.00           C  
ATOM   2831  O   VAL D1901      50.107  70.777  80.446  1.00  0.00           O  
ATOM   2832  CB  VAL D1901      48.716  70.668  83.142  1.00  0.00           C  
ATOM   2833  CG1 VAL D1901      48.970  69.184  83.235  1.00  0.00           C  
ATOM   2834  CG2 VAL D1901      48.184  71.192  84.464  1.00  0.00           C  
ATOM   2835  N   LEU D1902      51.847  70.201  81.747  1.00  0.00           N  
ATOM   2836  CA  LEU D1902      52.563  69.533  80.671  1.00  0.00           C  
ATOM   2837  C   LEU D1902      52.358  68.029  80.759  1.00  0.00           C  
ATOM   2838  O   LEU D1902      52.952  67.368  81.610  1.00  0.00           O  
ATOM   2839  CB  LEU D1902      54.065  69.828  80.738  1.00  0.00           C  
ATOM   2840  CG  LEU D1902      54.842  69.216  79.565  1.00  0.00           C  
ATOM   2841  CD1 LEU D1902      54.384  69.884  78.282  1.00  0.00           C  
ATOM   2842  CD2 LEU D1902      56.336  69.392  79.748  1.00  0.00           C  
ATOM   2843  N   ALA D1903      51.520  67.495  79.874  1.00  0.00           N  
ATOM   2844  CA  ALA D1903      51.255  66.062  79.850  1.00  0.00           C  
ATOM   2845  C   ALA D1903      52.128  65.339  78.819  1.00  0.00           C  
ATOM   2846  O   ALA D1903      52.250  65.781  77.678  1.00  0.00           O  
ATOM   2847  CB  ALA D1903      49.781  65.810  79.553  1.00  0.00           C  
ATOM   2848  N   SER D1904      52.732  64.228  79.231  1.00  0.00           N  
ATOM   2849  CA  SER D1904      53.583  63.435  78.351  1.00  0.00           C  
ATOM   2850  C   SER D1904      52.838  62.231  77.794  1.00  0.00           C  
ATOM   2851  O   SER D1904      52.132  61.545  78.528  1.00  0.00           O  
ATOM   2852  CB  SER D1904      54.816  62.942  79.099  1.00  0.00           C  
ATOM   2853  OG  SER D1904      55.423  61.856  78.410  1.00  0.00           O  
ATOM   2854  N   ARG D1905      53.011  61.977  76.497  1.00  0.00           N  
ATOM   2855  CA  ARG D1905      52.357  60.855  75.834  1.00  0.00           C  
ATOM   2856  C   ARG D1905      52.857  59.527  76.378  1.00  0.00           C  
ATOM   2857  O   ARG D1905      52.174  58.513  76.283  1.00  0.00           O  
ATOM   2858  CB  ARG D1905      52.592  60.913  74.319  1.00  0.00           C  
ATOM   2859  CG  ARG D1905      51.935  59.771  73.538  1.00  0.00           C  
ATOM   2860  CD  ARG D1905      50.449  59.623  73.903  1.00  0.00           C  
ATOM   2861  NE  ARG D1905      49.748  58.605  73.116  1.00  0.00           N  
ATOM   2862  CZ  ARG D1905      49.835  57.292  73.316  1.00  0.00           C  
ATOM   2863  NH1 ARG D1905      50.597  56.814  74.287  1.00  0.00           N  
ATOM   2864  NH2 ARG D1905      49.154  56.453  72.542  1.00  0.00           N  
ATOM   2865  N   LEU D1906      54.059  59.532  76.940  1.00  0.00           N  
ATOM   2866  CA  LEU D1906      54.639  58.321  77.504  1.00  0.00           C  
ATOM   2867  C   LEU D1906      54.087  58.094  78.907  1.00  0.00           C  
ATOM   2868  O   LEU D1906      54.257  57.024  79.485  1.00  0.00           O  
ATOM   2869  CB  LEU D1906      56.165  58.442  77.543  1.00  0.00           C  
ATOM   2870  CG  LEU D1906      56.973  57.674  76.494  1.00  0.00           C  
ATOM   2871  CD1 LEU D1906      56.139  57.412  75.266  1.00  0.00           C  
ATOM   2872  CD2 LEU D1906      58.225  58.468  76.145  1.00  0.00           C  
ATOM   2873  N   GLY D1909      53.422  59.110  79.449  1.00  0.00           N  
ATOM   2874  CA  GLY D1909      52.839  58.984  80.769  1.00  0.00           C  
ATOM   2875  C   GLY D1909      53.270  60.050  81.753  1.00  0.00           C  
ATOM   2876  O   GLY D1909      54.449  60.407  81.824  1.00  0.00           O  
ATOM   2877  N   GLY D1910      52.301  60.562  82.509  1.00  0.00           N  
ATOM   2878  CA  GLY D1910      52.592  61.576  83.501  1.00  0.00           C  
ATOM   2879  C   GLY D1910      52.213  62.988  83.112  1.00  0.00           C  
ATOM   2880  O   GLY D1910      52.035  63.302  81.942  1.00  0.00           O  
ATOM   2881  N   LYS D1913      52.092  63.840  84.120  1.00  0.00           N  
ATOM   2882  CA  LYS D1913      51.745  65.243  83.938  1.00  0.00           C  
ATOM   2883  C   LYS D1913      52.425  66.008  85.054  1.00  0.00           C  
ATOM   2884  O   LYS D1913      52.742  65.437  86.090  1.00  0.00           O  
ATOM   2885  CB  LYS D1913      50.240  65.463  84.084  1.00  0.00           C  
ATOM   2886  CG  LYS D1913      49.375  64.796  83.058  1.00  0.00           C  
ATOM   2887  CD  LYS D1913      47.916  65.099  83.347  1.00  0.00           C  
ATOM   2888  CE  LYS D1913      47.008  64.615  82.229  1.00  0.00           C  
ATOM   2889  NZ  LYS D1913      45.572  64.770  82.589  1.00  0.00           N  
ATOM   2890  N   GLU D1914      52.654  67.297  84.844  1.00  0.00           N  
ATOM   2891  CA  GLU D1914      53.247  68.119  85.883  1.00  0.00           C  
ATOM   2892  C   GLU D1914      52.886  69.554  85.588  1.00  0.00           C  
ATOM   2893  O   GLU D1914      52.787  69.947  84.427  1.00  0.00           O  
ATOM   2894  CB  GLU D1914      54.765  67.960  85.944  1.00  0.00           C  
ATOM   2895  CG  GLU D1914      55.531  68.712  84.890  1.00  0.00           C  
ATOM   2896  CD  GLU D1914      57.029  68.655  85.128  1.00  0.00           C  
ATOM   2897  OE1 GLU D1914      57.459  69.028  86.244  1.00  0.00           O  
ATOM   2898  OE2 GLU D1914      57.770  68.242  84.205  1.00  0.00           O  
ATOM   2899  N   THR D1915      52.649  70.319  86.650  1.00  0.00           N  
ATOM   2900  CA  THR D1915      52.299  71.720  86.525  1.00  0.00           C  
ATOM   2901  C   THR D1915      53.589  72.522  86.524  1.00  0.00           C  
ATOM   2902  O   THR D1915      54.387  72.446  87.453  1.00  0.00           O  
ATOM   2903  CB  THR D1915      51.407  72.167  87.691  1.00  0.00           C  
ATOM   2904  OG1 THR D1915      50.249  71.324  87.743  1.00  0.00           O  
ATOM   2905  CG2 THR D1915      50.960  73.626  87.500  1.00  0.00           C  
ATOM   2906  N   LEU D1916      53.795  73.285  85.463  1.00  0.00           N  
ATOM   2907  CA  LEU D1916      55.005  74.074  85.342  1.00  0.00           C  
ATOM   2908  C   LEU D1916      54.703  75.520  85.030  1.00  0.00           C  
ATOM   2909  O   LEU D1916      53.613  75.863  84.573  1.00  0.00           O  
ATOM   2910  CB  LEU D1916      55.891  73.522  84.225  1.00  0.00           C  
ATOM   2911  CG  LEU D1916      56.344  72.074  84.342  1.00  0.00           C  
ATOM   2912  CD1 LEU D1916      57.193  71.710  83.138  1.00  0.00           C  
ATOM   2913  CD2 LEU D1916      57.130  71.900  85.622  1.00  0.00           C  
ATOM   2914  N   PRO D1917      55.680  76.395  85.273  1.00  0.00           N  
ATOM   2915  CA  PRO D1917      55.460  77.805  84.985  1.00  0.00           C  
ATOM   2916  C   PRO D1917      55.499  77.992  83.469  1.00  0.00           C  
ATOM   2917  O   PRO D1917      56.346  77.415  82.786  1.00  0.00           O  
ATOM   2918  CB  PRO D1917      56.624  78.477  85.707  1.00  0.00           C  
ATOM   2919  CG  PRO D1917      57.713  77.454  85.621  1.00  0.00           C  
ATOM   2920  CD  PRO D1917      56.987  76.177  85.922  1.00  0.00           C  
ATOM   2921  N   LEU D1918      54.571  78.785  82.947  1.00  0.00           N  
ATOM   2922  CA  LEU D1918      54.505  79.039  81.513  1.00  0.00           C  
ATOM   2923  C   LEU D1918      55.782  79.638  80.924  1.00  0.00           C  
ATOM   2924  O   LEU D1918      56.048  79.502  79.730  1.00  0.00           O  
ATOM   2925  CB  LEU D1918      53.328  79.959  81.209  1.00  0.00           C  
ATOM   2926  CG  LEU D1918      51.950  79.300  81.216  1.00  0.00           C  
ATOM   2927  CD1 LEU D1918      50.863  80.363  81.139  1.00  0.00           C  
ATOM   2928  CD2 LEU D1918      51.847  78.338  80.037  1.00  0.00           C  
ATOM   2929  N   ALA D1929      56.574  80.300  81.759  1.00  0.00           N  
ATOM   2930  CA  ALA D1929      57.804  80.920  81.291  1.00  0.00           C  
ATOM   2931  C   ALA D1929      58.928  79.916  81.123  1.00  0.00           C  
ATOM   2932  O   ALA D1929      59.865  80.152  80.368  1.00  0.00           O  
ATOM   2933  CB  ALA D1929      58.228  82.009  82.249  1.00  0.00           C  
ATOM   2934  N   ALA D1930      58.832  78.789  81.817  1.00  0.00           N  
ATOM   2935  CA  ALA D1930      59.872  77.770  81.742  1.00  0.00           C  
ATOM   2936  C   ALA D1930      59.700  76.793  80.582  1.00  0.00           C  
ATOM   2937  O   ALA D1930      60.670  76.188  80.125  1.00  0.00           O  
ATOM   2938  CB  ALA D1930      59.931  76.999  83.054  1.00  0.00           C  
ATOM   2939  N   LEU D1931      58.470  76.651  80.104  1.00  0.00           N  
ATOM   2940  CA  LEU D1931      58.160  75.720  79.025  1.00  0.00           C  
ATOM   2941  C   LEU D1931      59.017  75.838  77.762  1.00  0.00           C  
ATOM   2942  O   LEU D1931      59.570  74.848  77.274  1.00  0.00           O  
ATOM   2943  CB  LEU D1931      56.674  75.840  78.660  1.00  0.00           C  
ATOM   2944  CG  LEU D1931      55.751  74.679  79.051  1.00  0.00           C  
ATOM   2945  CD1 LEU D1931      56.071  74.180  80.450  1.00  0.00           C  
ATOM   2946  CD2 LEU D1931      54.297  75.135  78.951  1.00  0.00           C  
ATOM   2947  N   PRO D1934      59.139  77.050  77.214  1.00  0.00           N  
ATOM   2948  CA  PRO D1934      59.931  77.268  76.001  1.00  0.00           C  
ATOM   2949  C   PRO D1934      61.371  76.781  76.115  1.00  0.00           C  
ATOM   2950  O   PRO D1934      61.935  76.262  75.158  1.00  0.00           O  
ATOM   2951  CB  PRO D1934      59.852  78.777  75.816  1.00  0.00           C  
ATOM   2952  CG  PRO D1934      58.519  79.116  76.409  1.00  0.00           C  
ATOM   2953  CD  PRO D1934      58.523  78.306  77.670  1.00  0.00           C  
ATOM   2954  N   GLU D1950      61.962  76.951  77.290  1.00  0.00           N  
ATOM   2955  CA  GLU D1950      63.347  76.551  77.517  1.00  0.00           C  
ATOM   2956  C   GLU D1950      63.508  75.074  77.872  1.00  0.00           C  
ATOM   2957  O   GLU D1950      64.539  74.467  77.575  1.00  0.00           O  
ATOM   2958  CB  GLU D1950      63.956  77.447  78.614  1.00  0.00           C  
ATOM   2959  CG  GLU D1950      65.250  76.951  79.276  1.00  0.00           C  
ATOM   2960  CD  GLU D1950      65.000  75.893  80.351  1.00  0.00           C  
ATOM   2961  OE1 GLU D1950      64.106  76.101  81.208  1.00  0.00           O  
ATOM   2962  OE2 GLU D1950      65.707  74.861  80.349  1.00  0.00           O  
ATOM   2963  N   ALA D1951      62.487  74.491  78.485  1.00  0.00           N  
ATOM   2964  CA  ALA D1951      62.555  73.095  78.897  1.00  0.00           C  
ATOM   2965  C   ALA D1951      62.216  72.075  77.817  1.00  0.00           C  
ATOM   2966  O   ALA D1951      62.914  71.069  77.661  1.00  0.00           O  
ATOM   2967  CB  ALA D1951      61.650  72.879  80.089  1.00  0.00           C  
ATOM   2968  N   LEU D1952      61.142  72.342  77.081  1.00  0.00           N  
ATOM   2969  CA  LEU D1952      60.658  71.435  76.050  1.00  0.00           C  
ATOM   2970  C   LEU D1952      61.682  70.874  75.068  1.00  0.00           C  
ATOM   2971  O   LEU D1952      61.731  69.666  74.846  1.00  0.00           O  
ATOM   2972  CB  LEU D1952      59.494  72.091  75.299  1.00  0.00           C  
ATOM   2973  CG  LEU D1952      58.184  72.037  76.094  1.00  0.00           C  
ATOM   2974  CD1 LEU D1952      57.108  72.881  75.442  1.00  0.00           C  
ATOM   2975  CD2 LEU D1952      57.734  70.598  76.183  1.00  0.00           C  
ATOM   2976  N   PRO D1953      62.517  71.733  74.468  1.00  0.00           N  
ATOM   2977  CA  PRO D1953      63.500  71.195  73.520  1.00  0.00           C  
ATOM   2978  C   PRO D1953      64.200  69.954  74.080  1.00  0.00           C  
ATOM   2979  O   PRO D1953      64.319  68.929  73.404  1.00  0.00           O  
ATOM   2980  CB  PRO D1953      64.449  72.367  73.325  1.00  0.00           C  
ATOM   2981  CG  PRO D1953      63.533  73.554  73.438  1.00  0.00           C  
ATOM   2982  CD  PRO D1953      62.678  73.191  74.635  1.00  0.00           C  
ATOM   2983  N   GLY D1954      64.642  70.055  75.329  1.00  0.00           N  
ATOM   2984  CA  GLY D1954      65.334  68.953  75.966  1.00  0.00           C  
ATOM   2985  C   GLY D1954      64.438  67.777  76.287  1.00  0.00           C  
ATOM   2986  O   GLY D1954      64.852  66.625  76.148  1.00  0.00           O  
ATOM   2987  N   LYS D1955      63.215  68.063  76.724  1.00  0.00           N  
ATOM   2988  CA  LYS D1955      62.265  67.014  77.067  1.00  0.00           C  
ATOM   2989  C   LYS D1955      61.930  66.194  75.832  1.00  0.00           C  
ATOM   2990  O   LYS D1955      61.693  64.988  75.926  1.00  0.00           O  
ATOM   2991  CB  LYS D1955      60.997  67.619  77.664  1.00  0.00           C  
ATOM   2992  CG  LYS D1955      61.204  68.216  79.039  1.00  0.00           C  
ATOM   2993  CD  LYS D1955      59.893  68.677  79.641  1.00  0.00           C  
ATOM   2994  CE  LYS D1955      60.006  68.864  81.145  1.00  0.00           C  
ATOM   2995  NZ  LYS D1955      60.220  67.554  81.811  1.00  0.00           N  
ATOM   2996  N   LEU D1956      61.912  66.852  74.674  1.00  0.00           N  
ATOM   2997  CA  LEU D1956      61.646  66.159  73.422  1.00  0.00           C  
ATOM   2998  C   LEU D1956      62.779  65.155  73.185  1.00  0.00           C  
ATOM   2999  O   LEU D1956      62.536  63.987  72.856  1.00  0.00           O  
ATOM   3000  CB  LEU D1956      61.576  67.149  72.255  1.00  0.00           C  
ATOM   3001  CG  LEU D1956      60.232  67.698  71.755  1.00  0.00           C  
ATOM   3002  CD1 LEU D1956      59.135  66.689  72.048  1.00  0.00           C  
ATOM   3003  CD2 LEU D1956      59.912  69.019  72.394  1.00  0.00           C  
ATOM   3004  N   ASP D1957      64.018  65.620  73.366  1.00  0.00           N  
ATOM   3005  CA  ASP D1957      65.206  64.777  73.186  1.00  0.00           C  
ATOM   3006  C   ASP D1957      65.204  63.622  74.188  1.00  0.00           C  
ATOM   3007  O   ASP D1957      65.756  62.549  73.921  1.00  0.00           O  
ATOM   3008  CB  ASP D1957      66.482  65.614  73.348  1.00  0.00           C  
ATOM   3009  CG  ASP D1957      66.749  66.518  72.149  1.00  0.00           C  
ATOM   3010  OD1 ASP D1957      67.387  67.579  72.336  1.00  0.00           O  
ATOM   3011  OD2 ASP D1957      66.337  66.165  71.018  1.00  0.00           O  
ATOM   3012  N   ALA D1958      64.581  63.851  75.341  1.00  0.00           N  
ATOM   3013  CA  ALA D1958      64.487  62.834  76.373  1.00  0.00           C  
ATOM   3014  C   ALA D1958      63.465  61.801  75.911  1.00  0.00           C  
ATOM   3015  O   ALA D1958      63.694  60.590  76.002  1.00  0.00           O  
ATOM   3016  CB  ALA D1958      64.048  63.460  77.669  1.00  0.00           C  
ATOM   3017  N   PHE D1959      62.335  62.302  75.419  1.00  0.00           N  
ATOM   3018  CA  PHE D1959      61.252  61.470  74.903  1.00  0.00           C  
ATOM   3019  C   PHE D1959      61.865  60.526  73.863  1.00  0.00           C  
ATOM   3020  O   PHE D1959      61.702  59.301  73.918  1.00  0.00           O  
ATOM   3021  CB  PHE D1959      60.216  62.374  74.228  1.00  0.00           C  
ATOM   3022  CG  PHE D1959      58.895  61.715  73.970  1.00  0.00           C  
ATOM   3023  CD1 PHE D1959      57.878  61.788  74.912  1.00  0.00           C  
ATOM   3024  CD2 PHE D1959      58.664  61.025  72.784  1.00  0.00           C  
ATOM   3025  CE1 PHE D1959      56.651  61.185  74.676  1.00  0.00           C  
ATOM   3026  CE2 PHE D1959      57.440  60.418  72.539  1.00  0.00           C  
ATOM   3027  CZ  PHE D1959      56.432  60.497  73.485  1.00  0.00           C  
ATOM   3028  N   HIS D1960      62.579  61.124  72.914  1.00  0.00           N  
ATOM   3029  CA  HIS D1960      63.228  60.375  71.847  1.00  0.00           C  
ATOM   3030  C   HIS D1960      64.056  59.225  72.408  1.00  0.00           C  
ATOM   3031  O   HIS D1960      63.837  58.056  72.086  1.00  0.00           O  
ATOM   3032  CB  HIS D1960      64.148  61.293  71.036  1.00  0.00           C  
ATOM   3033  CG  HIS D1960      64.936  60.568  69.990  1.00  0.00           C  
ATOM   3034  ND1 HIS D1960      64.404  60.217  68.767  1.00  0.00           N  
ATOM   3035  CD2 HIS D1960      66.185  60.047  70.023  1.00  0.00           C  
ATOM   3036  CE1 HIS D1960      65.292  59.508  68.093  1.00  0.00           C  
ATOM   3037  NE2 HIS D1960      66.380  59.390  68.833  1.00  0.00           N  
ATOM   3038  N   GLU D1961      65.021  59.584  73.240  1.00  0.00           N  
ATOM   3039  CA  GLU D1961      65.914  58.629  73.867  1.00  0.00           C  
ATOM   3040  C   GLU D1961      65.151  57.510  74.589  1.00  0.00           C  
ATOM   3041  O   GLU D1961      65.568  56.349  74.555  1.00  0.00           O  
ATOM   3042  CB  GLU D1961      66.826  59.382  74.836  1.00  0.00           C  
ATOM   3043  CG  GLU D1961      68.326  59.272  74.557  1.00  0.00           C  
ATOM   3044  CD  GLU D1961      68.739  59.734  73.166  1.00  0.00           C  
ATOM   3045  OE1 GLU D1961      68.937  58.868  72.286  1.00  0.00           O  
ATOM   3046  OE2 GLU D1961      68.867  60.960  72.947  1.00  0.00           O  
ATOM   3047  N   GLU D1962      64.026  57.845  75.225  1.00  0.00           N  
ATOM   3048  CA  GLU D1962      63.243  56.835  75.939  1.00  0.00           C  
ATOM   3049  C   GLU D1962      62.643  55.831  74.969  1.00  0.00           C  
ATOM   3050  O   GLU D1962      62.719  54.620  75.191  1.00  0.00           O  
ATOM   3051  CB  GLU D1962      62.135  57.486  76.767  1.00  0.00           C  
ATOM   3052  CG  GLU D1962      61.279  56.489  77.555  1.00  0.00           C  
ATOM   3053  CD  GLU D1962      62.092  55.605  78.506  1.00  0.00           C  
ATOM   3054  OE1 GLU D1962      61.527  54.619  79.030  1.00  0.00           O  
ATOM   3055  OE2 GLU D1962      63.289  55.892  78.736  1.00  0.00           O  
ATOM   3056  N   LEU D1963      62.047  56.343  73.895  1.00  0.00           N  
ATOM   3057  CA  LEU D1963      61.456  55.492  72.877  1.00  0.00           C  
ATOM   3058  C   LEU D1963      62.523  54.536  72.373  1.00  0.00           C  
ATOM   3059  O   LEU D1963      62.300  53.323  72.258  1.00  0.00           O  
ATOM   3060  CB  LEU D1963      60.941  56.322  71.699  1.00  0.00           C  
ATOM   3061  CG  LEU D1963      59.697  57.206  71.860  1.00  0.00           C  
ATOM   3062  CD1 LEU D1963      59.465  58.007  70.581  1.00  0.00           C  
ATOM   3063  CD2 LEU D1963      58.488  56.336  72.165  1.00  0.00           C  
ATOM   3064  N   TYR D1964      63.696  55.081  72.076  1.00  0.00           N  
ATOM   3065  CA  TYR D1964      64.772  54.246  71.577  1.00  0.00           C  
ATOM   3066  C   TYR D1964      65.151  53.209  72.620  1.00  0.00           C  
ATOM   3067  O   TYR D1964      65.246  52.022  72.322  1.00  0.00           O  
ATOM   3068  CB  TYR D1964      65.998  55.089  71.207  1.00  0.00           C  
ATOM   3069  CG  TYR D1964      66.990  54.312  70.378  1.00  0.00           C  
ATOM   3070  CD1 TYR D1964      66.639  53.847  69.110  1.00  0.00           C  
ATOM   3071  CD2 TYR D1964      68.240  53.953  70.888  1.00  0.00           C  
ATOM   3072  CE1 TYR D1964      67.501  53.037  68.375  1.00  0.00           C  
ATOM   3073  CE2 TYR D1964      69.110  53.139  70.157  1.00  0.00           C  
ATOM   3074  CZ  TYR D1964      68.730  52.684  68.905  1.00  0.00           C  
ATOM   3075  OH  TYR D1964      69.549  51.856  68.177  1.00  0.00           O  
ATOM   3076  N   ARG D1965      65.359  53.662  73.850  1.00  0.00           N  
ATOM   3077  CA  ARG D1965      65.732  52.762  74.932  1.00  0.00           C  
ATOM   3078  C   ARG D1965      64.776  51.564  74.987  1.00  0.00           C  
ATOM   3079  O   ARG D1965      65.202  50.404  74.909  1.00  0.00           O  
ATOM   3080  CB  ARG D1965      65.704  53.506  76.271  1.00  0.00           C  
ATOM   3081  CG  ARG D1965      66.381  52.754  77.414  1.00  0.00           C  
ATOM   3082  CD  ARG D1965      66.044  53.347  78.784  1.00  0.00           C  
ATOM   3083  NE  ARG D1965      64.643  53.139  79.159  1.00  0.00           N  
ATOM   3084  CZ  ARG D1965      64.080  51.946  79.352  1.00  0.00           C  
ATOM   3085  NH1 ARG D1965      64.789  50.827  79.220  1.00  0.00           N  
ATOM   3086  NH2 ARG D1965      62.790  51.871  79.652  1.00  0.00           N  
ATOM   3087  N   ARG D1966      63.482  51.854  75.114  1.00  0.00           N  
ATOM   3088  CA  ARG D1966      62.471  50.808  75.188  1.00  0.00           C  
ATOM   3089  C   ARG D1966      62.506  49.916  73.970  1.00  0.00           C  
ATOM   3090  O   ARG D1966      62.388  48.699  74.097  1.00  0.00           O  
ATOM   3091  CB  ARG D1966      61.073  51.408  75.333  1.00  0.00           C  
ATOM   3092  CG  ARG D1966      60.938  52.339  76.511  1.00  0.00           C  
ATOM   3093  CD  ARG D1966      59.494  52.671  76.795  1.00  0.00           C  
ATOM   3094  NE  ARG D1966      59.393  53.677  77.844  1.00  0.00           N  
ATOM   3095  CZ  ARG D1966      58.249  54.105  78.359  1.00  0.00           C  
ATOM   3096  NH1 ARG D1966      57.098  53.610  77.924  1.00  0.00           N  
ATOM   3097  NH2 ARG D1966      58.259  55.031  79.306  1.00  0.00           N  
ATOM   3098  N   ALA D1967      62.666  50.520  72.795  1.00  0.00           N  
ATOM   3099  CA  ALA D1967      62.727  49.765  71.547  1.00  0.00           C  
ATOM   3100  C   ALA D1967      63.895  48.778  71.579  1.00  0.00           C  
ATOM   3101  O   ALA D1967      63.762  47.630  71.141  1.00  0.00           O  
ATOM   3102  CB  ALA D1967      62.876  50.712  70.379  1.00  0.00           C  
ATOM   3103  N   LEU D1968      65.041  49.228  72.087  1.00  0.00           N  
ATOM   3104  CA  LEU D1968      66.214  48.367  72.205  1.00  0.00           C  
ATOM   3105  C   LEU D1968      65.898  47.224  73.156  1.00  0.00           C  
ATOM   3106  O   LEU D1968      66.122  46.051  72.836  1.00  0.00           O  
ATOM   3107  CB  LEU D1968      67.412  49.143  72.754  1.00  0.00           C  
ATOM   3108  CG  LEU D1968      68.358  49.798  71.755  1.00  0.00           C  
ATOM   3109  CD1 LEU D1968      69.415  50.581  72.502  1.00  0.00           C  
ATOM   3110  CD2 LEU D1968      68.999  48.728  70.895  1.00  0.00           C  
ATOM   3111  N   ALA D1969      65.381  47.583  74.329  1.00  0.00           N  
ATOM   3112  CA  ALA D1969      65.020  46.610  75.352  1.00  0.00           C  
ATOM   3113  C   ALA D1969      64.107  45.523  74.780  1.00  0.00           C  
ATOM   3114  O   ALA D1969      64.338  44.331  74.998  1.00  0.00           O  
ATOM   3115  CB  ALA D1969      64.340  47.317  76.514  1.00  0.00           C  
ATOM   3116  N   PHE D1970      63.071  45.935  74.053  1.00  0.00           N  
ATOM   3117  CA  PHE D1970      62.160  44.978  73.438  1.00  0.00           C  
ATOM   3118  C   PHE D1970      62.944  44.061  72.499  1.00  0.00           C  
ATOM   3119  O   PHE D1970      62.722  42.847  72.486  1.00  0.00           O  
ATOM   3120  CB  PHE D1970      61.068  45.685  72.626  1.00  0.00           C  
ATOM   3121  CG  PHE D1970      60.116  44.738  71.940  1.00  0.00           C  
ATOM   3122  CD1 PHE D1970      58.895  44.416  72.524  1.00  0.00           C  
ATOM   3123  CD2 PHE D1970      60.459  44.128  70.732  1.00  0.00           C  
ATOM   3124  CE1 PHE D1970      58.021  43.495  71.917  1.00  0.00           C  
ATOM   3125  CE2 PHE D1970      59.597  43.208  70.119  1.00  0.00           C  
ATOM   3126  CZ  PHE D1970      58.373  42.893  70.718  1.00  0.00           C  
ATOM   3127  N   ARG D1971      63.850  44.628  71.701  1.00  0.00           N  
ATOM   3128  CA  ARG D1971      64.607  43.783  70.785  1.00  0.00           C  
ATOM   3129  C   ARG D1971      65.416  42.780  71.580  1.00  0.00           C  
ATOM   3130  O   ARG D1971      65.451  41.596  71.239  1.00  0.00           O  
ATOM   3131  CB  ARG D1971      65.537  44.599  69.876  1.00  0.00           C  
ATOM   3132  CG  ARG D1971      66.256  43.722  68.836  1.00  0.00           C  
ATOM   3133  CD  ARG D1971      66.957  44.535  67.768  1.00  0.00           C  
ATOM   3134  NE  ARG D1971      68.004  45.400  68.306  1.00  0.00           N  
ATOM   3135  CZ  ARG D1971      68.774  46.187  67.562  1.00  0.00           C  
ATOM   3136  NH1 ARG D1971      68.612  46.220  66.246  1.00  0.00           N  
ATOM   3137  NH2 ARG D1971      69.711  46.936  68.131  1.00  0.00           N  
ATOM   3138  N   GLU D1972      66.058  43.261  72.643  1.00  0.00           N  
ATOM   3139  CA  GLU D1972      66.856  42.402  73.505  1.00  0.00           C  
ATOM   3140  C   GLU D1972      65.981  41.255  74.034  1.00  0.00           C  
ATOM   3141  O   GLU D1972      66.317  40.073  73.876  1.00  0.00           O  
ATOM   3142  CB  GLU D1972      67.434  43.210  74.678  1.00  0.00           C  
ATOM   3143  CG  GLU D1972      68.222  44.441  74.237  1.00  0.00           C  
ATOM   3144  CD  GLU D1972      68.691  45.325  75.391  1.00  0.00           C  
ATOM   3145  OE1 GLU D1972      67.986  45.407  76.420  1.00  0.00           O  
ATOM   3146  OE2 GLU D1972      69.757  45.966  75.256  1.00  0.00           O  
ATOM   3147  N   ASP D2012      64.847  41.610  74.634  1.00  0.00           N  
ATOM   3148  CA  ASP D2012      63.939  40.621  75.201  1.00  0.00           C  
ATOM   3149  C   ASP D2012      63.296  39.749  74.123  1.00  0.00           C  
ATOM   3150  O   ASP D2012      62.537  38.830  74.439  1.00  0.00           O  
ATOM   3151  CB  ASP D2012      62.833  41.317  76.015  1.00  0.00           C  
ATOM   3152  CG  ASP D2012      63.373  42.134  77.194  1.00  0.00           C  
ATOM   3153  OD1 ASP D2012      62.586  42.917  77.777  1.00  0.00           O  
ATOM   3154  OD2 ASP D2012      64.567  42.003  77.547  1.00  0.00           O  
ATOM   3155  N   HIS D2013      63.593  40.022  72.854  1.00  0.00           N  
ATOM   3156  CA  HIS D2013      62.987  39.248  71.772  1.00  0.00           C  
ATOM   3157  C   HIS D2013      63.942  38.700  70.713  1.00  0.00           C  
ATOM   3158  O   HIS D2013      63.539  38.385  69.595  1.00  0.00           O  
ATOM   3159  CB  HIS D2013      61.877  40.077  71.131  1.00  0.00           C  
ATOM   3160  CG  HIS D2013      60.697  40.280  72.032  1.00  0.00           C  
ATOM   3161  ND1 HIS D2013      59.646  39.388  72.098  1.00  0.00           N  
ATOM   3162  CD2 HIS D2013      60.428  41.243  72.946  1.00  0.00           C  
ATOM   3163  CE1 HIS D2013      58.783  39.795  73.011  1.00  0.00           C  
ATOM   3164  NE2 HIS D2013      59.234  40.918  73.540  1.00  0.00           N  
ATOM   3165  N   THR D2014      65.210  38.574  71.081  1.00  0.00           N  
ATOM   3166  CA  THR D2014      66.231  38.031  70.191  1.00  0.00           C  
ATOM   3167  C   THR D2014      66.811  36.826  70.921  1.00  0.00           C  
ATOM   3168  O   THR D2014      67.135  36.912  72.106  1.00  0.00           O  
ATOM   3169  CB  THR D2014      67.345  39.052  69.938  1.00  0.00           C  
ATOM   3170  OG1 THR D2014      66.792  40.211  69.298  1.00  0.00           O  
ATOM   3171  CG2 THR D2014      68.426  38.450  69.057  1.00  0.00           C  
ATOM   3172  N   ARG D2015      66.953  35.709  70.219  1.00  0.00           N  
ATOM   3173  CA  ARG D2015      67.454  34.501  70.849  1.00  0.00           C  
ATOM   3174  C   ARG D2015      68.314  33.630  69.939  1.00  0.00           C  
ATOM   3175  O   ARG D2015      67.922  33.313  68.825  1.00  0.00           O  
ATOM   3176  CB  ARG D2015      66.256  33.699  71.352  1.00  0.00           C  
ATOM   3177  CG  ARG D2015      66.584  32.387  72.020  1.00  0.00           C  
ATOM   3178  CD  ARG D2015      65.300  31.624  72.307  1.00  0.00           C  
ATOM   3179  NE  ARG D2015      65.544  30.244  72.717  1.00  0.00           N  
ATOM   3180  CZ  ARG D2015      64.588  29.328  72.833  1.00  0.00           C  
ATOM   3181  NH1 ARG D2015      63.328  29.654  72.568  1.00  0.00           N  
ATOM   3182  NH2 ARG D2015      64.888  28.090  73.209  1.00  0.00           N  
ATOM   3183  N   LYS D2016      69.494  33.254  70.421  1.00  0.00           N  
ATOM   3184  CA  LYS D2016      70.386  32.379  69.667  1.00  0.00           C  
ATOM   3185  C   LYS D2016      69.808  30.977  69.775  1.00  0.00           C  
ATOM   3186  O   LYS D2016      69.404  30.556  70.853  1.00  0.00           O  
ATOM   3187  CB  LYS D2016      71.786  32.356  70.277  1.00  0.00           C  
ATOM   3188  CG  LYS D2016      72.568  33.640  70.193  1.00  0.00           C  
ATOM   3189  CD  LYS D2016      74.008  33.365  70.560  1.00  0.00           C  
ATOM   3190  CE  LYS D2016      74.907  34.542  70.254  1.00  0.00           C  
ATOM   3191  NZ  LYS D2016      76.345  34.174  70.414  1.00  0.00           N  
ATOM   3192  N   VAL D2017      69.759  30.247  68.673  1.00  0.00           N  
ATOM   3193  CA  VAL D2017      69.235  28.896  68.730  1.00  0.00           C  
ATOM   3194  C   VAL D2017      70.180  27.941  68.026  1.00  0.00           C  
ATOM   3195  O   VAL D2017      70.860  28.327  67.077  1.00  0.00           O  
ATOM   3196  CB  VAL D2017      67.832  28.809  68.102  1.00  0.00           C  
ATOM   3197  CG1 VAL D2017      66.832  29.528  68.991  1.00  0.00           C  
ATOM   3198  CG2 VAL D2017      67.837  29.418  66.708  1.00  0.00           C  
ATOM   3199  N   ASP D2018      70.229  26.701  68.511  1.00  0.00           N  
ATOM   3200  CA  ASP D2018      71.094  25.684  67.930  1.00  0.00           C  
ATOM   3201  C   ASP D2018      70.339  24.434  67.487  1.00  0.00           C  
ATOM   3202  O   ASP D2018      70.914  23.544  66.873  1.00  0.00           O  
ATOM   3203  CB  ASP D2018      72.204  25.320  68.912  1.00  0.00           C  
ATOM   3204  CG  ASP D2018      73.106  26.495  69.217  1.00  0.00           C  
ATOM   3205  OD1 ASP D2018      73.622  27.103  68.262  1.00  0.00           O  
ATOM   3206  OD2 ASP D2018      73.298  26.814  70.406  1.00  0.00           O  
ATOM   3207  N   THR D2019      69.051  24.367  67.796  1.00  0.00           N  
ATOM   3208  CA  THR D2019      68.232  23.230  67.385  1.00  0.00           C  
ATOM   3209  C   THR D2019      67.030  23.792  66.652  1.00  0.00           C  
ATOM   3210  O   THR D2019      66.598  24.902  66.945  1.00  0.00           O  
ATOM   3211  CB  THR D2019      67.752  22.395  68.590  1.00  0.00           C  
ATOM   3212  OG1 THR D2019      66.946  23.200  69.460  1.00  0.00           O  
ATOM   3213  CG2 THR D2019      68.941  21.869  69.356  1.00  0.00           C  
ATOM   3214  N   TYR D2020      66.493  23.039  65.701  1.00  0.00           N  
ATOM   3215  CA  TYR D2020      65.341  23.500  64.928  1.00  0.00           C  
ATOM   3216  C   TYR D2020      64.106  23.667  65.813  1.00  0.00           C  
ATOM   3217  O   TYR D2020      63.190  24.419  65.481  1.00  0.00           O  
ATOM   3218  CB  TYR D2020      65.061  22.514  63.788  1.00  0.00           C  
ATOM   3219  CG  TYR D2020      64.251  23.068  62.632  1.00  0.00           C  
ATOM   3220  CD1 TYR D2020      64.336  24.411  62.266  1.00  0.00           C  
ATOM   3221  CD2 TYR D2020      63.424  22.237  61.882  1.00  0.00           C  
ATOM   3222  CE1 TYR D2020      63.614  24.908  61.182  1.00  0.00           C  
ATOM   3223  CE2 TYR D2020      62.700  22.721  60.798  1.00  0.00           C  
ATOM   3224  CZ  TYR D2020      62.797  24.056  60.452  1.00  0.00           C  
ATOM   3225  OH  TYR D2020      62.071  24.548  59.388  1.00  0.00           O  
ATOM   3226  N   GLU D2027      64.094  22.965  66.943  1.00  0.00           N  
ATOM   3227  CA  GLU D2027      62.985  23.043  67.887  1.00  0.00           C  
ATOM   3228  C   GLU D2027      63.027  24.405  68.558  1.00  0.00           C  
ATOM   3229  O   GLU D2027      62.003  25.075  68.669  1.00  0.00           O  
ATOM   3230  CB  GLU D2027      63.090  21.948  68.955  1.00  0.00           C  
ATOM   3231  CG  GLU D2027      62.006  22.024  70.021  1.00  0.00           C  
ATOM   3232  CD  GLU D2027      62.203  21.012  71.134  1.00  0.00           C  
ATOM   3233  OE1 GLU D2027      63.251  21.071  71.809  1.00  0.00           O  
ATOM   3234  OE2 GLU D2027      61.311  20.159  71.333  1.00  0.00           O  
ATOM   3235  N   ALA D2028      64.215  24.806  69.008  1.00  0.00           N  
ATOM   3236  CA  ALA D2028      64.406  26.101  69.662  1.00  0.00           C  
ATOM   3237  C   ALA D2028      64.130  27.204  68.647  1.00  0.00           C  
ATOM   3238  O   ALA D2028      63.525  28.226  68.968  1.00  0.00           O  
ATOM   3239  CB  ALA D2028      65.824  26.218  70.183  1.00  0.00           C  
ATOM   3240  N   PHE D2029      64.586  26.986  67.418  1.00  0.00           N  
ATOM   3241  CA  PHE D2029      64.374  27.940  66.338  1.00  0.00           C  
ATOM   3242  C   PHE D2029      62.873  28.197  66.214  1.00  0.00           C  
ATOM   3243  O   PHE D2029      62.430  29.342  66.265  1.00  0.00           O  
ATOM   3244  CB  PHE D2029      64.947  27.372  65.028  1.00  0.00           C  
ATOM   3245  CG  PHE D2029      64.647  28.200  63.801  1.00  0.00           C  
ATOM   3246  CD1 PHE D2029      63.399  28.132  63.178  1.00  0.00           C  
ATOM   3247  CD2 PHE D2029      65.626  29.018  63.243  1.00  0.00           C  
ATOM   3248  CE1 PHE D2029      63.134  28.863  62.016  1.00  0.00           C  
ATOM   3249  CE2 PHE D2029      65.369  29.752  62.083  1.00  0.00           C  
ATOM   3250  CZ  PHE D2029      64.121  29.673  61.468  1.00  0.00           C  
ATOM   3251  N   LYS D2030      62.094  27.128  66.075  1.00  0.00           N  
ATOM   3252  CA  LYS D2030      60.651  27.259  65.942  1.00  0.00           C  
ATOM   3253  C   LYS D2030      60.041  28.078  67.071  1.00  0.00           C  
ATOM   3254  O   LYS D2030      59.055  28.789  66.876  1.00  0.00           O  
ATOM   3255  CB  LYS D2030      59.987  25.881  65.895  1.00  0.00           C  
ATOM   3256  CG  LYS D2030      60.273  25.088  64.632  1.00  0.00           C  
ATOM   3257  CD  LYS D2030      59.195  24.039  64.401  1.00  0.00           C  
ATOM   3258  CE  LYS D2030      59.493  23.155  63.199  1.00  0.00           C  
ATOM   3259  NZ  LYS D2030      60.652  22.254  63.442  1.00  0.00           N  
ATOM   3260  N   GLU D2031      60.629  27.981  68.255  1.00  0.00           N  
ATOM   3261  CA  GLU D2031      60.125  28.720  69.404  1.00  0.00           C  
ATOM   3262  C   GLU D2031      60.507  30.183  69.256  1.00  0.00           C  
ATOM   3263  O   GLU D2031      59.673  31.073  69.409  1.00  0.00           O  
ATOM   3264  CB  GLU D2031      60.705  28.155  70.711  1.00  0.00           C  
ATOM   3265  CG  GLU D2031      60.324  26.696  70.984  1.00  0.00           C  
ATOM   3266  CD  GLU D2031      60.860  26.166  72.308  1.00  0.00           C  
ATOM   3267  OE1 GLU D2031      60.634  24.969  72.596  1.00  0.00           O  
ATOM   3268  OE2 GLU D2031      61.501  26.937  73.058  1.00  0.00           O  
ATOM   3269  N   ALA D2032      61.777  30.415  68.939  1.00  0.00           N  
ATOM   3270  CA  ALA D2032      62.307  31.763  68.773  1.00  0.00           C  
ATOM   3271  C   ALA D2032      61.546  32.606  67.747  1.00  0.00           C  
ATOM   3272  O   ALA D2032      61.149  33.728  68.047  1.00  0.00           O  
ATOM   3273  CB  ALA D2032      63.778  31.693  68.404  1.00  0.00           C  
ATOM   3274  N   VAL D2033      61.333  32.075  66.545  1.00  0.00           N  
ATOM   3275  CA  VAL D2033      60.623  32.835  65.520  1.00  0.00           C  
ATOM   3276  C   VAL D2033      59.156  33.097  65.875  1.00  0.00           C  
ATOM   3277  O   VAL D2033      58.408  33.674  65.084  1.00  0.00           O  
ATOM   3278  CB  VAL D2033      60.682  32.142  64.127  1.00  0.00           C  
ATOM   3279  CG1 VAL D2033      62.126  31.945  63.697  1.00  0.00           C  
ATOM   3280  CG2 VAL D2033      59.924  30.831  64.154  1.00  0.00           C  
ATOM   3281  N   GLN D2034      58.750  32.668  67.065  1.00  0.00           N  
ATOM   3282  CA  GLN D2034      57.378  32.862  67.529  1.00  0.00           C  
ATOM   3283  C   GLN D2034      57.382  34.066  68.457  1.00  0.00           C  
ATOM   3284  O   GLN D2034      56.340  34.639  68.759  1.00  0.00           O  
ATOM   3285  CB  GLN D2034      56.897  31.631  68.295  1.00  0.00           C  
ATOM   3286  CG  GLN D2034      55.518  31.171  67.899  1.00  0.00           C  
ATOM   3287  CD  GLN D2034      55.518  30.441  66.571  1.00  0.00           C  
ATOM   3288  OE1 GLN D2034      54.466  30.227  65.964  1.00  0.00           O  
ATOM   3289  NE2 GLN D2034      56.700  30.042  66.117  1.00  0.00           N  
ATOM   3290  N   GLU D2036      58.576  34.438  68.906  1.00  0.00           N  
ATOM   3291  CA  GLU D2036      58.748  35.567  69.803  1.00  0.00           C  
ATOM   3292  C   GLU D2036      59.416  36.735  69.096  1.00  0.00           C  
ATOM   3293  O   GLU D2036      59.126  37.895  69.392  1.00  0.00           O  
ATOM   3294  CB  GLU D2036      59.584  35.154  71.022  1.00  0.00           C  
ATOM   3295  CG  GLU D2036      58.849  34.258  72.009  1.00  0.00           C  
ATOM   3296  CD  GLU D2036      57.623  34.933  72.604  1.00  0.00           C  
ATOM   3297  OE1 GLU D2036      57.777  35.995  73.252  1.00  0.00           O  
ATOM   3298  OE2 GLU D2036      56.505  34.400  72.422  1.00  0.00           O  
ATOM   3299  N   GLY D2037      60.311  36.424  68.163  1.00  0.00           N  
ATOM   3300  CA  GLY D2037      61.013  37.459  67.431  1.00  0.00           C  
ATOM   3301  C   GLY D2037      62.195  36.945  66.629  1.00  0.00           C  
ATOM   3302  O   GLY D2037      62.091  35.969  65.886  1.00  0.00           O  
ATOM   3303  N   PHE D2038      63.328  37.620  66.777  1.00  0.00           N  
ATOM   3304  CA  PHE D2038      64.548  37.259  66.064  1.00  0.00           C  
ATOM   3305  C   PHE D2038      65.122  35.938  66.535  1.00  0.00           C  
ATOM   3306  O   PHE D2038      65.114  35.624  67.729  1.00  0.00           O  
ATOM   3307  CB  PHE D2038      65.623  38.336  66.250  1.00  0.00           C  
ATOM   3308  CG  PHE D2038      65.418  39.566  65.409  1.00  0.00           C  
ATOM   3309  CD1 PHE D2038      65.620  40.833  65.952  1.00  0.00           C  
ATOM   3310  CD2 PHE D2038      65.046  39.461  64.074  1.00  0.00           C  
ATOM   3311  CE1 PHE D2038      65.449  41.982  65.175  1.00  0.00           C  
ATOM   3312  CE2 PHE D2038      64.876  40.600  63.292  1.00  0.00           C  
ATOM   3313  CZ  PHE D2038      65.078  41.864  63.845  1.00  0.00           C  
ATOM   3314  N   ALA D2039      65.630  35.178  65.576  1.00  0.00           N  
ATOM   3315  CA  ALA D2039      66.254  33.898  65.851  1.00  0.00           C  
ATOM   3316  C   ALA D2039      67.640  33.907  65.197  1.00  0.00           C  
ATOM   3317  O   ALA D2039      67.754  33.980  63.971  1.00  0.00           O  
ATOM   3318  CB  ALA D2039      65.403  32.767  65.285  1.00  0.00           C  
ATOM   3319  N   LEU D2041      68.686  33.872  66.021  1.00  0.00           N  
ATOM   3320  CA  LEU D2041      70.068  33.847  65.530  1.00  0.00           C  
ATOM   3321  C   LEU D2041      70.490  32.393  65.321  1.00  0.00           C  
ATOM   3322  O   LEU D2041      70.847  31.688  66.267  1.00  0.00           O  
ATOM   3323  CB  LEU D2041      70.997  34.539  66.532  1.00  0.00           C  
ATOM   3324  CG  LEU D2041      71.007  36.071  66.471  1.00  0.00           C  
ATOM   3325  CD1 LEU D2041      69.606  36.629  66.265  1.00  0.00           C  
ATOM   3326  CD2 LEU D2041      71.615  36.606  67.752  1.00  0.00           C  
ATOM   3327  N   ALA D2042      70.435  31.945  64.074  1.00  0.00           N  
ATOM   3328  CA  ALA D2042      70.774  30.572  63.769  1.00  0.00           C  
ATOM   3329  C   ALA D2042      71.821  30.438  62.675  1.00  0.00           C  
ATOM   3330  O   ALA D2042      72.050  31.361  61.895  1.00  0.00           O  
ATOM   3331  CB  ALA D2042      69.513  29.816  63.381  1.00  0.00           C  
ATOM   3332  N   PHE D2043      72.463  29.274  62.643  1.00  0.00           N  
ATOM   3333  CA  PHE D2043      73.477  28.963  61.648  1.00  0.00           C  
ATOM   3334  C   PHE D2043      72.747  28.448  60.428  1.00  0.00           C  
ATOM   3335  O   PHE D2043      71.690  27.829  60.552  1.00  0.00           O  
ATOM   3336  CB  PHE D2043      74.417  27.862  62.163  1.00  0.00           C  
ATOM   3337  CG  PHE D2043      75.414  28.337  63.181  1.00  0.00           C  
ATOM   3338  CD1 PHE D2043      76.439  29.209  62.814  1.00  0.00           C  
ATOM   3339  CD2 PHE D2043      75.322  27.936  64.511  1.00  0.00           C  
ATOM   3340  CE1 PHE D2043      77.353  29.675  63.749  1.00  0.00           C  
ATOM   3341  CE2 PHE D2043      76.237  28.401  65.458  1.00  0.00           C  
ATOM   3342  CZ  PHE D2043      77.254  29.273  65.071  1.00  0.00           C  
ATOM   3343  N   HIS D2044      73.292  28.714  59.248  1.00  0.00           N  
ATOM   3344  CA  HIS D2044      72.671  28.214  58.036  1.00  0.00           C  
ATOM   3345  C   HIS D2044      73.703  27.751  57.018  1.00  0.00           C  
ATOM   3346  O   HIS D2044      74.780  28.339  56.879  1.00  0.00           O  
ATOM   3347  CB  HIS D2044      71.728  29.245  57.413  1.00  0.00           C  
ATOM   3348  CG  HIS D2044      70.747  28.636  56.466  1.00  0.00           C  
ATOM   3349  ND1 HIS D2044      71.043  28.396  55.141  1.00  0.00           N  
ATOM   3350  CD2 HIS D2044      69.530  28.085  56.682  1.00  0.00           C  
ATOM   3351  CE1 HIS D2044      70.056  27.720  54.585  1.00  0.00           C  
ATOM   3352  NE2 HIS D2044      69.125  27.516  55.500  1.00  0.00           N  
ATOM   3353  N   CYS D2045      73.360  26.674  56.322  1.00  0.00           N  
ATOM   3354  CA  CYS D2045      74.239  26.075  55.334  1.00  0.00           C  
ATOM   3355  C   CYS D2045      74.478  26.977  54.132  1.00  0.00           C  
ATOM   3356  O   CYS D2045      75.502  26.867  53.461  1.00  0.00           O  
ATOM   3357  CB  CYS D2045      73.651  24.739  54.880  1.00  0.00           C  
ATOM   3358  SG  CYS D2045      71.987  24.893  54.175  1.00  0.00           S  
ATOM   3359  N   GLY D2046      73.532  27.867  53.862  1.00  0.00           N  
ATOM   3360  CA  GLY D2046      73.676  28.763  52.731  1.00  0.00           C  
ATOM   3361  C   GLY D2046      72.956  28.298  51.475  1.00  0.00           C  
ATOM   3362  O   GLY D2046      72.906  29.028  50.488  1.00  0.00           O  
ATOM   3363  N   ASP D2047      72.402  27.090  51.507  1.00  0.00           N  
ATOM   3364  CA  ASP D2047      71.673  26.532  50.368  1.00  0.00           C  
ATOM   3365  C   ASP D2047      70.266  27.132  50.293  1.00  0.00           C  
ATOM   3366  O   ASP D2047      69.546  27.165  51.294  1.00  0.00           O  
ATOM   3367  CB  ASP D2047      71.582  25.006  50.515  1.00  0.00           C  
ATOM   3368  CG  ASP D2047      70.760  24.344  49.415  1.00  0.00           C  
ATOM   3369  OD1 ASP D2047      70.426  23.155  49.584  1.00  0.00           O  
ATOM   3370  OD2 ASP D2047      70.450  24.985  48.387  1.00  0.00           O  
ATOM   3371  N   LYS D2048      69.879  27.600  49.108  1.00  0.00           N  
ATOM   3372  CA  LYS D2048      68.561  28.200  48.917  1.00  0.00           C  
ATOM   3373  C   LYS D2048      67.455  27.190  49.162  1.00  0.00           C  
ATOM   3374  O   LYS D2048      66.396  27.522  49.695  1.00  0.00           O  
ATOM   3375  CB  LYS D2048      68.404  28.756  47.496  1.00  0.00           C  
ATOM   3376  CG  LYS D2048      69.279  29.944  47.164  1.00  0.00           C  
ATOM   3377  CD  LYS D2048      69.008  30.408  45.741  1.00  0.00           C  
ATOM   3378  CE  LYS D2048      70.050  31.406  45.252  1.00  0.00           C  
ATOM   3379  NZ  LYS D2048      69.818  31.775  43.825  1.00  0.00           N  
ATOM   3380  N   ALA D2052      67.697  25.951  48.762  1.00  0.00           N  
ATOM   3381  CA  ALA D2052      66.702  24.916  48.941  1.00  0.00           C  
ATOM   3382  C   ALA D2052      66.347  24.769  50.413  1.00  0.00           C  
ATOM   3383  O   ALA D2052      65.169  24.733  50.775  1.00  0.00           O  
ATOM   3384  CB  ALA D2052      67.223  23.614  48.398  1.00  0.00           C  
ATOM   3385  N   CYS D2053      67.375  24.696  51.255  1.00  0.00           N  
ATOM   3386  CA  CYS D2053      67.193  24.539  52.692  1.00  0.00           C  
ATOM   3387  C   CYS D2053      66.471  25.746  53.277  1.00  0.00           C  
ATOM   3388  O   CYS D2053      65.508  25.605  54.036  1.00  0.00           O  
ATOM   3389  CB  CYS D2053      68.553  24.358  53.386  1.00  0.00           C  
ATOM   3390  SG  CYS D2053      68.436  23.880  55.144  1.00  0.00           S  
ATOM   3391  N   GLU D2054      66.941  26.934  52.910  1.00  0.00           N  
ATOM   3392  CA  GLU D2054      66.356  28.177  53.402  1.00  0.00           C  
ATOM   3393  C   GLU D2054      64.873  28.260  53.050  1.00  0.00           C  
ATOM   3394  O   GLU D2054      64.050  28.692  53.864  1.00  0.00           O  
ATOM   3395  CB  GLU D2054      67.102  29.374  52.809  1.00  0.00           C  
ATOM   3396  CG  GLU D2054      66.781  30.684  53.487  1.00  0.00           C  
ATOM   3397  CD  GLU D2054      67.526  31.847  52.880  1.00  0.00           C  
ATOM   3398  OE1 GLU D2054      68.779  31.822  52.889  1.00  0.00           O  
ATOM   3399  OE2 GLU D2054      66.854  32.786  52.399  1.00  0.00           O  
ATOM   3400  N   ARG D2055      64.553  27.839  51.830  1.00  0.00           N  
ATOM   3401  CA  ARG D2055      63.189  27.833  51.322  1.00  0.00           C  
ATOM   3402  C   ARG D2055      62.361  26.856  52.156  1.00  0.00           C  
ATOM   3403  O   ARG D2055      61.203  27.125  52.486  1.00  0.00           O  
ATOM   3404  CB  ARG D2055      63.196  27.400  49.855  1.00  0.00           C  
ATOM   3405  CG  ARG D2055      61.958  27.781  49.066  1.00  0.00           C  
ATOM   3406  CD  ARG D2055      62.036  27.210  47.656  1.00  0.00           C  
ATOM   3407  NE  ARG D2055      63.325  27.493  47.025  1.00  0.00           N  
ATOM   3408  CZ  ARG D2055      64.148  26.562  46.547  1.00  0.00           C  
ATOM   3409  NH1 ARG D2055      63.823  25.278  46.622  1.00  0.00           N  
ATOM   3410  NH2 ARG D2055      65.304  26.915  45.998  1.00  0.00           N  
ATOM   3411  N   LEU D2056      62.972  25.724  52.497  1.00  0.00           N  
ATOM   3412  CA  LEU D2056      62.316  24.699  53.301  1.00  0.00           C  
ATOM   3413  C   LEU D2056      61.911  25.244  54.666  1.00  0.00           C  
ATOM   3414  O   LEU D2056      60.783  25.051  55.119  1.00  0.00           O  
ATOM   3415  CB  LEU D2056      63.252  23.503  53.491  1.00  0.00           C  
ATOM   3416  CG  LEU D2056      62.852  22.207  52.787  1.00  0.00           C  
ATOM   3417  CD1 LEU D2056      61.519  21.730  53.343  1.00  0.00           C  
ATOM   3418  CD2 LEU D2056      62.766  22.440  51.279  1.00  0.00           C  
ATOM   3419  N   ILE D2057      62.852  25.916  55.318  1.00  0.00           N  
ATOM   3420  CA  ILE D2057      62.622  26.499  56.626  1.00  0.00           C  
ATOM   3421  C   ILE D2057      61.411  27.422  56.579  1.00  0.00           C  
ATOM   3422  O   ILE D2057      60.596  27.445  57.503  1.00  0.00           O  
ATOM   3423  CB  ILE D2057      63.849  27.310  57.083  1.00  0.00           C  
ATOM   3424  CG1 ILE D2057      65.051  26.376  57.252  1.00  0.00           C  
ATOM   3425  CG2 ILE D2057      63.530  28.069  58.372  1.00  0.00           C  
ATOM   3426  CD1 ILE D2057      66.346  27.095  57.598  1.00  0.00           C  
ATOM   3427  N   GLN D2062      61.294  28.187  55.500  1.00  0.00           N  
ATOM   3428  CA  GLN D2062      60.174  29.100  55.358  1.00  0.00           C  
ATOM   3429  C   GLN D2062      58.869  28.347  55.120  1.00  0.00           C  
ATOM   3430  O   GLN D2062      57.843  28.670  55.713  1.00  0.00           O  
ATOM   3431  CB  GLN D2062      60.428  30.073  54.215  1.00  0.00           C  
ATOM   3432  CG  GLN D2062      59.285  31.033  53.980  1.00  0.00           C  
ATOM   3433  CD  GLN D2062      59.594  32.035  52.902  1.00  0.00           C  
ATOM   3434  OE1 GLN D2062      60.536  31.857  52.131  1.00  0.00           O  
ATOM   3435  NE2 GLN D2062      58.794  33.093  52.829  1.00  0.00           N  
ATOM   3436  N   GLU D2063      58.903  27.344  54.251  1.00  0.00           N  
ATOM   3437  CA  GLU D2063      57.707  26.559  53.977  1.00  0.00           C  
ATOM   3438  C   GLU D2063      57.213  25.917  55.272  1.00  0.00           C  
ATOM   3439  O   GLU D2063      56.014  25.815  55.508  1.00  0.00           O  
ATOM   3440  CB  GLU D2063      58.014  25.471  52.950  1.00  0.00           C  
ATOM   3441  CG  GLU D2063      58.401  25.998  51.582  1.00  0.00           C  
ATOM   3442  CD  GLU D2063      59.029  24.932  50.705  1.00  0.00           C  
ATOM   3443  OE1 GLU D2063      59.275  25.211  49.513  1.00  0.00           O  
ATOM   3444  OE2 GLU D2063      59.285  23.818  51.209  1.00  0.00           O  
ATOM   3445  N   GLU D2064      58.155  25.505  56.115  1.00  0.00           N  
ATOM   3446  CA  GLU D2064      57.852  24.848  57.382  1.00  0.00           C  
ATOM   3447  C   GLU D2064      57.497  25.772  58.534  1.00  0.00           C  
ATOM   3448  O   GLU D2064      56.531  25.532  59.248  1.00  0.00           O  
ATOM   3449  CB  GLU D2064      59.038  23.979  57.802  1.00  0.00           C  
ATOM   3450  CG  GLU D2064      59.313  22.843  56.844  1.00  0.00           C  
ATOM   3451  CD  GLU D2064      60.681  22.221  57.024  1.00  0.00           C  
ATOM   3452  OE1 GLU D2064      60.962  21.236  56.314  1.00  0.00           O  
ATOM   3453  OE2 GLU D2064      61.470  22.712  57.858  1.00  0.00           O  
ATOM   3454  N   THR D2065      58.275  26.828  58.718  1.00  0.00           N  
ATOM   3455  CA  THR D2065      58.047  27.746  59.826  1.00  0.00           C  
ATOM   3456  C   THR D2065      57.529  29.120  59.418  1.00  0.00           C  
ATOM   3457  O   THR D2065      57.147  29.920  60.271  1.00  0.00           O  
ATOM   3458  CB  THR D2065      59.349  27.941  60.621  1.00  0.00           C  
ATOM   3459  OG1 THR D2065      60.292  28.663  59.819  1.00  0.00           O  
ATOM   3460  CG2 THR D2065      59.952  26.586  60.991  1.00  0.00           C  
ATOM   3461  N   THR D2075      57.515  29.375  58.113  1.00  0.00           N  
ATOM   3462  CA  THR D2075      57.086  30.652  57.535  1.00  0.00           C  
ATOM   3463  C   THR D2075      58.094  31.756  57.860  1.00  0.00           C  
ATOM   3464  O   THR D2075      57.922  32.908  57.468  1.00  0.00           O  
ATOM   3465  CB  THR D2075      55.663  31.073  58.008  1.00  0.00           C  
ATOM   3466  OG1 THR D2075      55.721  31.672  59.308  1.00  0.00           O  
ATOM   3467  CG2 THR D2075      54.746  29.861  58.039  1.00  0.00           C  
ATOM   3468  N   ALA D2076      59.162  31.382  58.560  1.00  0.00           N  
ATOM   3469  CA  ALA D2076      60.216  32.313  58.934  1.00  0.00           C  
ATOM   3470  C   ALA D2076      61.150  32.519  57.752  1.00  0.00           C  
ATOM   3471  O   ALA D2076      61.341  31.618  56.938  1.00  0.00           O  
ATOM   3472  CB  ALA D2076      60.991  31.769  60.116  1.00  0.00           C  
ATOM   3473  N   THR D2077      61.736  33.706  57.663  1.00  0.00           N  
ATOM   3474  CA  THR D2077      62.645  34.031  56.573  1.00  0.00           C  
ATOM   3475  C   THR D2077      63.946  34.591  57.103  1.00  0.00           C  
ATOM   3476  O   THR D2077      64.043  34.962  58.268  1.00  0.00           O  
ATOM   3477  CB  THR D2077      62.031  35.100  55.628  1.00  0.00           C  
ATOM   3478  OG1 THR D2077      61.396  36.124  56.410  1.00  0.00           O  
ATOM   3479  CG2 THR D2077      61.023  34.479  54.687  1.00  0.00           C  
ATOM   3480  N   THR D2078      64.955  34.633  56.247  1.00  0.00           N  
ATOM   3481  CA  THR D2078      66.218  35.213  56.647  1.00  0.00           C  
ATOM   3482  C   THR D2078      66.025  36.713  56.486  1.00  0.00           C  
ATOM   3483  O   THR D2078      65.518  37.181  55.465  1.00  0.00           O  
ATOM   3484  CB  THR D2078      67.392  34.732  55.766  1.00  0.00           C  
ATOM   3485  OG1 THR D2078      66.967  34.602  54.409  1.00  0.00           O  
ATOM   3486  CG2 THR D2078      67.895  33.407  56.258  1.00  0.00           C  
ATOM   3487  N   ARG D2079      66.399  37.466  57.509  1.00  0.00           N  
ATOM   3488  CA  ARG D2079      66.261  38.909  57.459  1.00  0.00           C  
ATOM   3489  C   ARG D2079      67.545  39.516  56.919  1.00  0.00           C  
ATOM   3490  O   ARG D2079      67.512  40.416  56.090  1.00  0.00           O  
ATOM   3491  CB  ARG D2079      65.924  39.437  58.851  1.00  0.00           C  
ATOM   3492  CG  ARG D2079      64.730  38.710  59.461  1.00  0.00           C  
ATOM   3493  CD  ARG D2079      63.623  38.525  58.427  1.00  0.00           C  
ATOM   3494  NE  ARG D2079      63.348  39.774  57.723  1.00  0.00           N  
ATOM   3495  CZ  ARG D2079      62.719  39.865  56.554  1.00  0.00           C  
ATOM   3496  NH1 ARG D2079      62.284  38.771  55.936  1.00  0.00           N  
ATOM   3497  NH2 ARG D2079      62.536  41.059  55.999  1.00  0.00           N  
ATOM   3498  N   CYS D2080      68.677  39.004  57.381  1.00  0.00           N  
ATOM   3499  CA  CYS D2080      69.972  39.481  56.916  1.00  0.00           C  
ATOM   3500  C   CYS D2080      71.123  38.789  57.627  1.00  0.00           C  
ATOM   3501  O   CYS D2080      70.938  38.136  58.652  1.00  0.00           O  
ATOM   3502  CB  CYS D2080      70.112  40.983  57.149  1.00  0.00           C  
ATOM   3503  SG  CYS D2080      70.395  41.406  58.881  1.00  0.00           S  
ATOM   3504  N   VAL D2081      72.309  38.928  57.045  1.00  0.00           N  
ATOM   3505  CA  VAL D2081      73.535  38.397  57.613  1.00  0.00           C  
ATOM   3506  C   VAL D2081      74.169  39.698  58.064  1.00  0.00           C  
ATOM   3507  O   VAL D2081      74.765  40.412  57.272  1.00  0.00           O  
ATOM   3508  CB  VAL D2081      74.401  37.721  56.542  1.00  0.00           C  
ATOM   3509  CG1 VAL D2081      75.685  37.195  57.161  1.00  0.00           C  
ATOM   3510  CG2 VAL D2081      73.614  36.587  55.896  1.00  0.00           C  
ATOM   3511  N   PRO D2082      74.025  40.028  59.350  1.00  0.00           N  
ATOM   3512  CA  PRO D2082      74.555  41.253  59.952  1.00  0.00           C  
ATOM   3513  C   PRO D2082      76.020  41.560  59.693  1.00  0.00           C  
ATOM   3514  O   PRO D2082      76.880  40.682  59.760  1.00  0.00           O  
ATOM   3515  CB  PRO D2082      74.239  41.069  61.434  1.00  0.00           C  
ATOM   3516  CG  PRO D2082      74.289  39.595  61.598  1.00  0.00           C  
ATOM   3517  CD  PRO D2082      73.555  39.102  60.393  1.00  0.00           C  
ATOM   3518  N   PHE D2083      76.289  42.824  59.393  1.00  0.00           N  
ATOM   3519  CA  PHE D2083      77.641  43.280  59.126  1.00  0.00           C  
ATOM   3520  C   PHE D2083      78.510  43.043  60.347  1.00  0.00           C  
ATOM   3521  O   PHE D2083      79.573  42.434  60.254  1.00  0.00           O  
ATOM   3522  CB  PHE D2083      77.632  44.768  58.775  1.00  0.00           C  
ATOM   3523  CG  PHE D2083      76.989  45.070  57.458  1.00  0.00           C  
ATOM   3524  CD1 PHE D2083      76.197  46.203  57.296  1.00  0.00           C  
ATOM   3525  CD2 PHE D2083      77.187  44.231  56.369  1.00  0.00           C  
ATOM   3526  CE1 PHE D2083      75.615  46.496  56.071  1.00  0.00           C  
ATOM   3527  CE2 PHE D2083      76.611  44.517  55.146  1.00  0.00           C  
ATOM   3528  CZ  PHE D2083      75.823  45.651  54.995  1.00  0.00           C  
ATOM   3529  N   GLU D2084      78.060  43.531  61.494  1.00  0.00           N  
ATOM   3530  CA  GLU D2084      78.816  43.345  62.715  1.00  0.00           C  
ATOM   3531  C   GLU D2084      78.132  42.335  63.615  1.00  0.00           C  
ATOM   3532  O   GLU D2084      77.124  42.629  64.250  1.00  0.00           O  
ATOM   3533  CB  GLU D2084      79.004  44.678  63.439  1.00  0.00           C  
ATOM   3534  CG  GLU D2084      80.131  45.508  62.858  1.00  0.00           C  
ATOM   3535  CD  GLU D2084      79.674  46.875  62.411  1.00  0.00           C  
ATOM   3536  OE1 GLU D2084      80.479  47.587  61.769  1.00  0.00           O  
ATOM   3537  OE2 GLU D2084      78.513  47.238  62.704  1.00  0.00           O  
ATOM   3538  N   ALA D2090      78.687  41.132  63.645  1.00  0.00           N  
ATOM   3539  CA  ALA D2090      78.162  40.054  64.460  1.00  0.00           C  
ATOM   3540  C   ALA D2090      79.317  39.132  64.796  1.00  0.00           C  
ATOM   3541  O   ALA D2090      80.217  38.921  63.980  1.00  0.00           O  
ATOM   3542  CB  ALA D2090      77.090  39.292  63.701  1.00  0.00           C  
ATOM   3543  N   GLU D2092      79.284  38.598  66.010  1.00  0.00           N  
ATOM   3544  CA  GLU D2092      80.307  37.685  66.500  1.00  0.00           C  
ATOM   3545  C   GLU D2092      80.549  36.559  65.501  1.00  0.00           C  
ATOM   3546  O   GLU D2092      79.627  35.832  65.130  1.00  0.00           O  
ATOM   3547  CB  GLU D2092      79.862  37.111  67.845  1.00  0.00           C  
ATOM   3548  CG  GLU D2092      80.695  35.968  68.363  1.00  0.00           C  
ATOM   3549  CD  GLU D2092      80.089  35.349  69.606  1.00  0.00           C  
ATOM   3550  OE1 GLU D2092      80.701  34.416  70.171  1.00  0.00           O  
ATOM   3551  OE2 GLU D2092      78.996  35.798  70.016  1.00  0.00           O  
ATOM   3552  N   PRO D2093      81.801  36.397  65.059  1.00  0.00           N  
ATOM   3553  CA  PRO D2093      82.186  35.361  64.098  1.00  0.00           C  
ATOM   3554  C   PRO D2093      82.006  33.956  64.661  1.00  0.00           C  
ATOM   3555  O   PRO D2093      82.693  33.565  65.598  1.00  0.00           O  
ATOM   3556  CB  PRO D2093      83.646  35.692  63.820  1.00  0.00           C  
ATOM   3557  CG  PRO D2093      84.113  36.194  65.150  1.00  0.00           C  
ATOM   3558  CD  PRO D2093      82.988  37.117  65.551  1.00  0.00           C  
ATOM   3559  N   GLU D2094      81.083  33.199  64.082  1.00  0.00           N  
ATOM   3560  CA  GLU D2094      80.821  31.842  64.545  1.00  0.00           C  
ATOM   3561  C   GLU D2094      80.751  30.836  63.410  1.00  0.00           C  
ATOM   3562  O   GLU D2094      80.363  31.159  62.291  1.00  0.00           O  
ATOM   3563  CB  GLU D2094      79.512  31.793  65.334  1.00  0.00           C  
ATOM   3564  CG  GLU D2094      79.580  32.425  66.704  1.00  0.00           C  
ATOM   3565  CD  GLU D2094      78.219  32.527  67.354  1.00  0.00           C  
ATOM   3566  OE1 GLU D2094      77.445  33.426  66.970  1.00  0.00           O  
ATOM   3567  OE2 GLU D2094      77.916  31.699  68.238  1.00  0.00           O  
ATOM   3568  N   GLU D2095      81.125  29.605  63.724  1.00  0.00           N  
ATOM   3569  CA  GLU D2095      81.120  28.520  62.764  1.00  0.00           C  
ATOM   3570  C   GLU D2095      80.321  27.412  63.428  1.00  0.00           C  
ATOM   3571  O   GLU D2095      80.512  27.139  64.606  1.00  0.00           O  
ATOM   3572  CB  GLU D2095      82.555  28.063  62.517  1.00  0.00           C  
ATOM   3573  CG  GLU D2095      83.003  28.070  61.073  1.00  0.00           C  
ATOM   3574  CD  GLU D2095      82.654  29.345  60.353  1.00  0.00           C  
ATOM   3575  OE1 GLU D2095      81.598  29.368  59.693  1.00  0.00           O  
ATOM   3576  OE2 GLU D2095      83.424  30.323  60.452  1.00  0.00           O  
ATOM   3577  N   GLY D2096      79.424  26.781  62.683  1.00  0.00           N  
ATOM   3578  CA  GLY D2096      78.622  25.719  63.262  1.00  0.00           C  
ATOM   3579  C   GLY D2096      77.975  24.794  62.250  1.00  0.00           C  
ATOM   3580  O   GLY D2096      78.599  24.397  61.268  1.00  0.00           O  
ATOM   3581  N   PHE D2097      76.718  24.444  62.497  1.00  0.00           N  
ATOM   3582  CA  PHE D2097      75.979  23.559  61.605  1.00  0.00           C  
ATOM   3583  C   PHE D2097      74.555  24.061  61.421  1.00  0.00           C  
ATOM   3584  O   PHE D2097      73.881  24.411  62.390  1.00  0.00           O  
ATOM   3585  CB  PHE D2097      76.000  22.141  62.169  1.00  0.00           C  
ATOM   3586  CG  PHE D2097      77.376  21.564  62.246  1.00  0.00           C  
ATOM   3587  CD1 PHE D2097      77.929  20.915  61.150  1.00  0.00           C  
ATOM   3588  CD2 PHE D2097      78.157  21.747  63.380  1.00  0.00           C  
ATOM   3589  CE1 PHE D2097      79.243  20.465  61.175  1.00  0.00           C  
ATOM   3590  CE2 PHE D2097      79.470  21.303  63.416  1.00  0.00           C  
ATOM   3591  CZ  PHE D2097      80.014  20.659  62.312  1.00  0.00           C  
ATOM   3592  N   CYS D2098      74.112  24.108  60.169  1.00  0.00           N  
ATOM   3593  CA  CYS D2098      72.779  24.591  59.835  1.00  0.00           C  
ATOM   3594  C   CYS D2098      71.706  24.129  60.811  1.00  0.00           C  
ATOM   3595  O   CYS D2098      71.567  22.940  61.076  1.00  0.00           O  
ATOM   3596  CB  CYS D2098      72.403  24.154  58.425  1.00  0.00           C  
ATOM   3597  SG  CYS D2098      70.843  24.880  57.842  1.00  0.00           S  
ATOM   3598  N   VAL D2100      70.944  25.082  61.334  1.00  0.00           N  
ATOM   3599  CA  VAL D2100      69.885  24.789  62.289  1.00  0.00           C  
ATOM   3600  C   VAL D2100      68.825  23.845  61.738  1.00  0.00           C  
ATOM   3601  O   VAL D2100      68.049  23.266  62.491  1.00  0.00           O  
ATOM   3602  CB  VAL D2100      69.174  26.083  62.740  1.00  0.00           C  
ATOM   3603  CG1 VAL D2100      68.387  26.666  61.582  1.00  0.00           C  
ATOM   3604  CG2 VAL D2100      68.269  25.798  63.919  1.00  0.00           C  
ATOM   3605  N   ARG D2101      68.807  23.675  60.424  1.00  0.00           N  
ATOM   3606  CA  ARG D2101      67.802  22.837  59.801  1.00  0.00           C  
ATOM   3607  C   ARG D2101      68.291  21.537  59.179  1.00  0.00           C  
ATOM   3608  O   ARG D2101      67.707  20.486  59.420  1.00  0.00           O  
ATOM   3609  CB  ARG D2101      67.044  23.681  58.772  1.00  0.00           C  
ATOM   3610  CG  ARG D2101      66.138  22.937  57.817  1.00  0.00           C  
ATOM   3611  CD  ARG D2101      65.081  22.101  58.506  1.00  0.00           C  
ATOM   3612  NE  ARG D2101      64.028  21.713  57.567  1.00  0.00           N  
ATOM   3613  CZ  ARG D2101      64.244  21.163  56.371  1.00  0.00           C  
ATOM   3614  NH1 ARG D2101      65.478  20.923  55.949  1.00  0.00           N  
ATOM   3615  NH2 ARG D2101      63.221  20.864  55.583  1.00  0.00           N  
ATOM   3616  N   CYS D2102      69.363  21.583  58.400  1.00  0.00           N  
ATOM   3617  CA  CYS D2102      69.847  20.365  57.757  1.00  0.00           C  
ATOM   3618  C   CYS D2102      71.113  19.776  58.380  1.00  0.00           C  
ATOM   3619  O   CYS D2102      71.576  18.712  57.967  1.00  0.00           O  
ATOM   3620  CB  CYS D2102      70.073  20.622  56.268  1.00  0.00           C  
ATOM   3621  SG  CYS D2102      71.547  21.615  55.949  1.00  0.00           S  
ATOM   3622  N   GLY D2103      71.679  20.470  59.363  1.00  0.00           N  
ATOM   3623  CA  GLY D2103      72.872  19.963  60.022  1.00  0.00           C  
ATOM   3624  C   GLY D2103      74.200  20.152  59.309  1.00  0.00           C  
ATOM   3625  O   GLY D2103      75.256  19.993  59.927  1.00  0.00           O  
ATOM   3626  N   ARG D2104      74.161  20.484  58.020  1.00  0.00           N  
ATOM   3627  CA  ARG D2104      75.386  20.692  57.256  1.00  0.00           C  
ATOM   3628  C   ARG D2104      76.179  21.884  57.797  1.00  0.00           C  
ATOM   3629  O   ARG D2104      75.649  22.706  58.541  1.00  0.00           O  
ATOM   3630  CB  ARG D2104      75.049  20.896  55.777  1.00  0.00           C  
ATOM   3631  CG  ARG D2104      74.491  19.645  55.113  1.00  0.00           C  
ATOM   3632  CD  ARG D2104      74.172  19.860  53.642  1.00  0.00           C  
ATOM   3633  NE  ARG D2104      73.231  20.959  53.445  1.00  0.00           N  
ATOM   3634  CZ  ARG D2104      72.550  21.175  52.323  1.00  0.00           C  
ATOM   3635  NH1 ARG D2104      72.698  20.365  51.285  1.00  0.00           N  
ATOM   3636  NH2 ARG D2104      71.723  22.206  52.237  1.00  0.00           N  
ATOM   3637  N   PRO D2105      77.466  21.985  57.436  1.00  0.00           N  
ATOM   3638  CA  PRO D2105      78.330  23.083  57.894  1.00  0.00           C  
ATOM   3639  C   PRO D2105      77.747  24.459  57.598  1.00  0.00           C  
ATOM   3640  O   PRO D2105      77.196  24.686  56.523  1.00  0.00           O  
ATOM   3641  CB  PRO D2105      79.628  22.839  57.132  1.00  0.00           C  
ATOM   3642  CG  PRO D2105      79.636  21.344  56.962  1.00  0.00           C  
ATOM   3643  CD  PRO D2105      78.212  21.060  56.567  1.00  0.00           C  
ATOM   3644  N   SER D2106      77.885  25.381  58.546  1.00  0.00           N  
ATOM   3645  CA  SER D2106      77.347  26.729  58.387  1.00  0.00           C  
ATOM   3646  C   SER D2106      78.142  27.632  57.444  1.00  0.00           C  
ATOM   3647  O   SER D2106      79.348  27.469  57.268  1.00  0.00           O  
ATOM   3648  CB  SER D2106      77.239  27.411  59.746  1.00  0.00           C  
ATOM   3649  OG  SER D2106      78.522  27.654  60.280  1.00  0.00           O  
ATOM   3650  N   ALA D2107      77.445  28.597  56.851  1.00  0.00           N  
ATOM   3651  CA  ALA D2107      78.056  29.549  55.931  1.00  0.00           C  
ATOM   3652  C   ALA D2107      78.068  30.942  56.546  1.00  0.00           C  
ATOM   3653  O   ALA D2107      77.665  31.131  57.698  1.00  0.00           O  
ATOM   3654  CB  ALA D2107      77.287  29.573  54.622  1.00  0.00           C  
ATOM   3655  N   TYR D2108      78.538  31.911  55.766  1.00  0.00           N  
ATOM   3656  CA  TYR D2108      78.602  33.308  56.186  1.00  0.00           C  
ATOM   3657  C   TYR D2108      79.569  33.594  57.343  1.00  0.00           C  
ATOM   3658  O   TYR D2108      79.824  34.755  57.669  1.00  0.00           O  
ATOM   3659  CB  TYR D2108      77.202  33.805  56.561  1.00  0.00           C  
ATOM   3660  CG  TYR D2108      76.118  33.407  55.592  1.00  0.00           C  
ATOM   3661  CD1 TYR D2108      75.226  32.386  55.907  1.00  0.00           C  
ATOM   3662  CD2 TYR D2108      75.975  34.052  54.364  1.00  0.00           C  
ATOM   3663  CE1 TYR D2108      74.212  32.012  55.024  1.00  0.00           C  
ATOM   3664  CE2 TYR D2108      74.961  33.687  53.465  1.00  0.00           C  
ATOM   3665  CZ  TYR D2108      74.081  32.667  53.805  1.00  0.00           C  
ATOM   3666  OH  TYR D2108      73.054  32.311  52.955  1.00  0.00           O  
ATOM   3667  N   GLY D2109      80.095  32.544  57.967  1.00  0.00           N  
ATOM   3668  CA  GLY D2109      81.025  32.729  59.070  1.00  0.00           C  
ATOM   3669  C   GLY D2109      80.427  33.360  60.317  1.00  0.00           C  
ATOM   3670  O   GLY D2109      81.157  33.821  61.197  1.00  0.00           O  
ATOM   3671  N   LYS D2110      79.100  33.376  60.395  1.00  0.00           N  
ATOM   3672  CA  LYS D2110      78.391  33.951  61.534  1.00  0.00           C  
ATOM   3673  C   LYS D2110      76.943  33.486  61.503  1.00  0.00           C  
ATOM   3674  O   LYS D2110      76.505  32.882  60.525  1.00  0.00           O  
ATOM   3675  CB  LYS D2110      78.441  35.478  61.469  1.00  0.00           C  
ATOM   3676  CG  LYS D2110      77.797  36.058  60.219  1.00  0.00           C  
ATOM   3677  CD  LYS D2110      77.990  37.560  60.105  1.00  0.00           C  
ATOM   3678  CE  LYS D2110      79.424  37.911  59.784  1.00  0.00           C  
ATOM   3679  NZ  LYS D2110      79.629  39.382  59.750  1.00  0.00           N  
ATOM   3680  N   ARG D2111      76.204  33.751  62.574  1.00  0.00           N  
ATOM   3681  CA  ARG D2111      74.795  33.358  62.632  1.00  0.00           C  
ATOM   3682  C   ARG D2111      73.947  34.328  61.827  1.00  0.00           C  
ATOM   3683  O   ARG D2111      74.141  35.538  61.902  1.00  0.00           O  
ATOM   3684  CB  ARG D2111      74.273  33.359  64.074  1.00  0.00           C  
ATOM   3685  CG  ARG D2111      74.626  32.151  64.929  1.00  0.00           C  
ATOM   3686  CD  ARG D2111      74.232  32.433  66.376  1.00  0.00           C  
ATOM   3687  NE  ARG D2111      74.786  31.471  67.320  1.00  0.00           N  
ATOM   3688  CZ  ARG D2111      74.190  30.339  67.672  1.00  0.00           C  
ATOM   3689  NH1 ARG D2111      73.009  30.020  67.164  1.00  0.00           N  
ATOM   3690  NH2 ARG D2111      74.779  29.521  68.531  1.00  0.00           N  
ATOM   3691  N   VAL D2112      73.001  33.792  61.066  1.00  0.00           N  
ATOM   3692  CA  VAL D2112      72.103  34.617  60.266  1.00  0.00           C  
ATOM   3693  C   VAL D2112      70.884  34.997  61.113  1.00  0.00           C  
ATOM   3694  O   VAL D2112      70.460  34.229  61.975  1.00  0.00           O  
ATOM   3695  CB  VAL D2112      71.614  33.855  59.011  1.00  0.00           C  
ATOM   3696  CG1 VAL D2112      70.637  34.719  58.220  1.00  0.00           C  
ATOM   3697  CG2 VAL D2112      72.806  33.443  58.154  1.00  0.00           C  
ATOM   3698  N   VAL D2113      70.334  36.184  60.877  1.00  0.00           N  
ATOM   3699  CA  VAL D2113      69.152  36.631  61.606  1.00  0.00           C  
ATOM   3700  C   VAL D2113      67.896  36.099  60.923  1.00  0.00           C  
ATOM   3701  O   VAL D2113      67.698  36.324  59.735  1.00  0.00           O  
ATOM   3702  CB  VAL D2113      69.052  38.159  61.638  1.00  0.00           C  
ATOM   3703  CG1 VAL D2113      67.743  38.564  62.286  1.00  0.00           C  
ATOM   3704  CG2 VAL D2113      70.239  38.751  62.395  1.00  0.00           C  
ATOM   3705  N   PHE D2114      67.062  35.382  61.668  1.00  0.00           N  
ATOM   3706  CA  PHE D2114      65.818  34.839  61.122  1.00  0.00           C  
ATOM   3707  C   PHE D2114      64.639  35.438  61.877  1.00  0.00           C  
ATOM   3708  O   PHE D2114      64.809  35.994  62.973  1.00  0.00           O  
ATOM   3709  CB  PHE D2114      65.739  33.322  61.296  1.00  0.00           C  
ATOM   3710  CG  PHE D2114      66.584  32.538  60.337  1.00  0.00           C  
ATOM   3711  CD1 PHE D2114      67.962  32.452  60.507  1.00  0.00           C  
ATOM   3712  CD2 PHE D2114      65.986  31.833  59.289  1.00  0.00           C  
ATOM   3713  CE1 PHE D2114      68.734  31.670  59.653  1.00  0.00           C  
ATOM   3714  CE2 PHE D2114      66.748  31.048  58.426  1.00  0.00           C  
ATOM   3715  CZ  PHE D2114      68.123  30.964  58.607  1.00  0.00           C  
ATOM   3716  N   ALA D2115      63.446  35.304  61.296  1.00  0.00           N  
ATOM   3717  CA  ALA D2115      62.217  35.801  61.918  1.00  0.00           C  
ATOM   3718  C   ALA D2115      61.034  35.747  60.965  1.00  0.00           C  
ATOM   3719  O   ALA D2115      61.193  35.530  59.757  1.00  0.00           O  
ATOM   3720  CB  ALA D2115      62.408  37.247  62.417  1.00  0.00           C  
ATOM   3721  N   LYS D2116      59.841  35.915  61.523  1.00  0.00           N  
ATOM   3722  CA  LYS D2116      58.633  35.961  60.715  1.00  0.00           C  
ATOM   3723  C   LYS D2116      58.584  37.435  60.339  1.00  0.00           C  
ATOM   3724  O   LYS D2116      58.631  38.298  61.216  1.00  0.00           O  
ATOM   3725  CB  LYS D2116      57.403  35.577  61.540  1.00  0.00           C  
ATOM   3726  CG  LYS D2116      57.328  34.100  61.885  1.00  0.00           C  
ATOM   3727  CD  LYS D2116      55.997  33.761  62.525  1.00  0.00           C  
ATOM   3728  CE  LYS D2116      55.889  32.277  62.815  1.00  0.00           C  
ATOM   3729  NZ  LYS D2116      54.607  31.943  63.494  1.00  0.00           N  
ATOM   3730  N   ALA D2117      58.510  37.736  59.049  1.00  0.00           N  
ATOM   3731  CA  ALA D2117      58.510  39.130  58.637  1.00  0.00           C  
ATOM   3732  C   ALA D2117      57.277  39.613  57.912  1.00  0.00           C  
ATOM   3733  O   ALA D2117      56.473  38.823  57.411  1.00  0.00           O  
ATOM   3734  CB  ALA D2117      59.737  39.413  57.782  1.00  0.00           C  
ATOM   3735  N   TYR D2118      57.145  40.935  57.877  1.00  0.00           N  
ATOM   3736  CA  TYR D2118      56.062  41.607  57.186  1.00  0.00           C  
ATOM   3737  C   TYR D2118      56.444  41.684  55.712  1.00  0.00           C  
ATOM   3738  O   TYR D2118      55.528  41.817  54.875  1.00  0.00           O  
ATOM   3739  CB  TYR D2118      55.860  43.010  57.754  1.00  0.00           C  
ATOM   3740  CG  TYR D2118      54.871  43.039  58.884  1.00  0.00           C  
ATOM   3741  CD1 TYR D2118      53.523  42.764  58.656  1.00  0.00           C  
ATOM   3742  CD2 TYR D2118      55.280  43.300  60.193  1.00  0.00           C  
ATOM   3743  CE1 TYR D2118      52.604  42.743  59.705  1.00  0.00           C  
ATOM   3744  CE2 TYR D2118      54.370  43.281  61.248  1.00  0.00           C  
ATOM   3745  CZ  TYR D2118      53.034  42.999  60.998  1.00  0.00           C  
ATOM   3746  OH  TYR D2118      52.133  42.951  62.039  1.00  0.00           O  
ATOM   3747  OXT TYR D2118      57.660  41.614  55.415  1.00  0.00           O  
HETATM 3748  N   PRO D1478      64.610  49.860  43.038  1.00  0.00           N  
HETATM 3749  CA  PRO D1478      65.204  49.184  44.219  1.00  0.00           C  
HETATM 3750  C   PRO D1478      64.104  48.470  44.997  1.00  0.00           C  
HETATM 3751  O   PRO D1478      64.431  47.742  45.959  1.00  0.00           O  
HETATM 3752  CB  PRO D1478      65.856  50.266  45.075  1.00  0.00           C  
HETATM 3753  CG  PRO D1478      65.015  51.467  44.716  1.00  0.00           C  
HETATM 3754  CD  PRO D1478      64.684  51.321  43.215  1.00  0.00           C  
HETATM 3755  OXT PRO D1478      62.926  48.648  44.623  1.00  0.00           O  
TER
END
