# Supplementary material for: Backbone Brackets and Arginine Tweezers delineate Class I and Class II aminoacyl tRNA synthetases
Source: PLoS Comput Biol. 2018 Apr 16;14(4):e1006101. doi: 10.1371/journal.pcbi.1006101 (PMC5919687; doi:10.1371/journal.pcbi.1006101)
Supplement: S12 File — All structures of Class II aaRS with residues renumbered according to the MSA. (GZ) [file pcbi.1006101.s024.tar.gz › 1h4v_B_renum.pdb]

ATOM      1  N   THR B 311     -21.087  28.715  15.450  1.00  0.00           N  
ATOM      2  CA  THR B 311     -20.543  29.940  14.791  1.00  0.00           C  
ATOM      3  C   THR B 311     -19.025  29.886  14.671  1.00  0.00           C  
ATOM      4  O   THR B 311     -18.488  29.695  13.583  1.00  0.00           O  
ATOM      5  CB  THR B 311     -20.924  31.220  15.570  1.00  0.00           C  
ATOM      6  OG1 THR B 311     -22.325  31.480  15.406  1.00  0.00           O  
ATOM      7  CG2 THR B 311     -20.116  32.419  15.067  1.00  0.00           C  
ATOM      8  N   ALA B 312     -18.342  30.060  15.796  1.00  0.00           N  
ATOM      9  CA  ALA B 312     -16.889  30.035  15.820  1.00  0.00           C  
ATOM     10  C   ALA B 312     -16.344  28.722  15.261  1.00  0.00           C  
ATOM     11  O   ALA B 312     -16.813  27.645  15.606  1.00  0.00           O  
ATOM     12  CB  ALA B 312     -16.391  30.241  17.244  1.00  0.00           C  
ATOM     13  N   ARG B 313     -15.362  28.827  14.376  1.00  0.00           N  
ATOM     14  CA  ARG B 313     -14.738  27.653  13.783  1.00  0.00           C  
ATOM     15  C   ARG B 313     -13.275  27.624  14.198  1.00  0.00           C  
ATOM     16  O   ARG B 313     -12.740  28.613  14.706  1.00  0.00           O  
ATOM     17  CB  ARG B 313     -14.818  27.701  12.252  1.00  0.00           C  
ATOM     18  CG  ARG B 313     -16.220  27.861  11.687  1.00  0.00           C  
ATOM     19  CD  ARG B 313     -17.158  26.759  12.159  1.00  0.00           C  
ATOM     20  NE  ARG B 313     -18.513  26.954  11.647  1.00  0.00           N  
ATOM     21  CZ  ARG B 313     -19.596  26.364  12.143  1.00  0.00           C  
ATOM     22  NH1 ARG B 313     -19.493  25.536  13.174  1.00  0.00           N  
ATOM     23  NH2 ARG B 313     -20.785  26.603  11.608  1.00  0.00           N  
ATOM     24  N   ALA B 314     -12.628  26.487  13.990  1.00  0.00           N  
ATOM     25  CA  ALA B 314     -11.216  26.376  14.321  1.00  0.00           C  
ATOM     26  C   ALA B 314     -10.496  27.423  13.474  1.00  0.00           C  
ATOM     27  O   ALA B 314     -10.775  27.556  12.291  1.00  0.00           O  
ATOM     28  CB  ALA B 314     -10.695  24.968  13.989  1.00  0.00           C  
ATOM     29  N   VAL B 315      -9.592  28.173  14.093  1.00  0.00           N  
ATOM     30  CA  VAL B 315      -8.820  29.199  13.401  1.00  0.00           C  
ATOM     31  C   VAL B 315      -8.122  28.614  12.180  1.00  0.00           C  
ATOM     32  O   VAL B 315      -7.661  27.469  12.214  1.00  0.00           O  
ATOM     33  CB  VAL B 315      -7.749  29.775  14.328  1.00  0.00           C  
ATOM     34  CG1 VAL B 315      -6.984  30.875  13.615  1.00  0.00           C  
ATOM     35  CG2 VAL B 315      -8.398  30.292  15.608  1.00  0.00           C  
ATOM     36  N   ARG B 316      -8.031  29.398  11.107  1.00  0.00           N  
ATOM     37  CA  ARG B 316      -7.385  28.926   9.883  1.00  0.00           C  
ATOM     38  C   ARG B 316      -5.955  28.483  10.155  1.00  0.00           C  
ATOM     39  O   ARG B 316      -5.219  29.148  10.876  1.00  0.00           O  
ATOM     40  CB  ARG B 316      -7.393  30.015   8.804  1.00  0.00           C  
ATOM     41  CG  ARG B 316      -8.784  30.525   8.428  1.00  0.00           C  
ATOM     42  CD  ARG B 316      -8.730  31.431   7.202  1.00  0.00           C  
ATOM     43  NE  ARG B 316     -10.041  31.977   6.853  1.00  0.00           N  
ATOM     44  CZ  ARG B 316     -10.290  32.677   5.750  1.00  0.00           C  
ATOM     45  NH1 ARG B 316      -9.319  32.919   4.882  1.00  0.00           N  
ATOM     46  NH2 ARG B 316     -11.509  33.142   5.518  1.00  0.00           N  
ATOM     47  N   GLY B 317      -5.567  27.353   9.577  1.00  0.00           N  
ATOM     48  CA  GLY B 317      -4.225  26.836   9.787  1.00  0.00           C  
ATOM     49  C   GLY B 317      -4.206  25.802  10.899  1.00  0.00           C  
ATOM     50  O   GLY B 317      -3.167  25.220  11.204  1.00  0.00           O  
ATOM     51  N   THR B 318      -5.366  25.588  11.515  1.00  0.00           N  
ATOM     52  CA  THR B 318      -5.505  24.617  12.596  1.00  0.00           C  
ATOM     53  C   THR B 318      -6.717  23.742  12.302  1.00  0.00           C  
ATOM     54  O   THR B 318      -7.559  24.096  11.485  1.00  0.00           O  
ATOM     55  CB  THR B 318      -5.726  25.307  13.950  1.00  0.00           C  
ATOM     56  OG1 THR B 318      -7.066  25.822  14.018  1.00  0.00           O  
ATOM     57  CG2 THR B 318      -4.727  26.444  14.131  1.00  0.00           C  
ATOM     58  N   LYS B 319      -6.815  22.599  12.963  1.00  0.00           N  
ATOM     59  CA  LYS B 319      -7.952  21.723  12.729  1.00  0.00           C  
ATOM     60  C   LYS B 319      -8.065  20.612  13.762  1.00  0.00           C  
ATOM     61  O   LYS B 319      -7.073  20.197  14.357  1.00  0.00           O  
ATOM     62  CB  LYS B 319      -7.860  21.106  11.333  1.00  0.00           C  
ATOM     63  CG  LYS B 319      -6.633  20.233  11.126  1.00  0.00           C  
ATOM     64  CD  LYS B 319      -6.642  19.586   9.747  1.00  0.00           C  
ATOM     65  CE  LYS B 319      -7.854  18.686   9.563  1.00  0.00           C  
ATOM     66  NZ  LYS B 319      -7.953  18.170   8.166  1.00  0.00           N  
ATOM     67  N   ASP B 320      -9.290  20.140  13.970  1.00  0.00           N  
ATOM     68  CA  ASP B 320      -9.537  19.064  14.912  1.00  0.00           C  
ATOM     69  C   ASP B 320      -9.087  17.784  14.251  1.00  0.00           C  
ATOM     70  O   ASP B 320      -9.189  17.639  13.036  1.00  0.00           O  
ATOM     71  CB  ASP B 320     -11.025  18.936  15.228  1.00  0.00           C  
ATOM     72  CG  ASP B 320     -11.601  20.186  15.808  1.00  0.00           C  
ATOM     73  OD1 ASP B 320     -10.997  20.726  16.754  1.00  0.00           O  
ATOM     74  OD2 ASP B 320     -12.662  20.628  15.323  1.00  0.00           O  
ATOM     75  N   LEU B 321      -8.592  16.859  15.057  1.00  0.00           N  
ATOM     76  CA  LEU B 321      -8.153  15.568  14.565  1.00  0.00           C  
ATOM     77  C   LEU B 321      -8.999  14.477  15.224  1.00  0.00           C  
ATOM     78  O   LEU B 321      -9.026  14.351  16.449  1.00  0.00           O  
ATOM     79  CB  LEU B 321      -6.675  15.348  14.902  1.00  0.00           C  
ATOM     80  CG  LEU B 321      -5.655  16.258  14.222  1.00  0.00           C  
ATOM     81  CD1 LEU B 321      -4.265  15.968  14.756  1.00  0.00           C  
ATOM     82  CD2 LEU B 321      -5.702  16.026  12.724  1.00  0.00           C  
ATOM     83  N   PHE B 322      -9.711  13.707  14.411  1.00  0.00           N  
ATOM     84  CA  PHE B 322     -10.521  12.619  14.931  1.00  0.00           C  
ATOM     85  C   PHE B 322     -10.716  11.616  13.808  1.00  0.00           C  
ATOM     86  O   PHE B 322     -10.312  11.879  12.688  1.00  0.00           O  
ATOM     87  CB  PHE B 322     -11.860  13.145  15.479  1.00  0.00           C  
ATOM     88  CG  PHE B 322     -12.763  13.754  14.444  1.00  0.00           C  
ATOM     89  CD1 PHE B 322     -13.703  12.973  13.775  1.00  0.00           C  
ATOM     90  CD2 PHE B 322     -12.716  15.122  14.180  1.00  0.00           C  
ATOM     91  CE1 PHE B 322     -14.590  13.543  12.859  1.00  0.00           C  
ATOM     92  CE2 PHE B 322     -13.599  15.704  13.265  1.00  0.00           C  
ATOM     93  CZ  PHE B 322     -14.542  14.909  12.605  1.00  0.00           C  
ATOM     94  N   GLY B 323     -11.304  10.463  14.103  1.00  0.00           N  
ATOM     95  CA  GLY B 323     -11.486   9.460  13.063  1.00  0.00           C  
ATOM     96  C   GLY B 323     -10.174   8.999  12.428  1.00  0.00           C  
ATOM     97  O   GLY B 323      -9.135   8.887  13.090  1.00  0.00           O  
ATOM     98  N   LYS B 324     -10.203   8.746  11.129  1.00  0.00           N  
ATOM     99  CA  LYS B 324      -9.008   8.278  10.438  1.00  0.00           C  
ATOM    100  C   LYS B 324      -7.793   9.201  10.453  1.00  0.00           C  
ATOM    101  O   LYS B 324      -6.662   8.740  10.589  1.00  0.00           O  
ATOM    102  CB  LYS B 324      -9.362   7.893   9.000  1.00  0.00           C  
ATOM    103  CG  LYS B 324     -10.113   6.571   8.966  1.00  0.00           C  
ATOM    104  CD  LYS B 324     -10.500   6.130   7.577  1.00  0.00           C  
ATOM    105  CE  LYS B 324     -11.162   4.761   7.649  1.00  0.00           C  
ATOM    106  NZ  LYS B 324     -11.667   4.320   6.329  1.00  0.00           N  
ATOM    107  N   GLU B 325      -8.014  10.496  10.312  1.00  0.00           N  
ATOM    108  CA  GLU B 325      -6.907  11.439  10.314  1.00  0.00           C  
ATOM    109  C   GLU B 325      -6.121  11.315  11.617  1.00  0.00           C  
ATOM    110  O   GLU B 325      -4.893  11.265  11.612  1.00  0.00           O  
ATOM    111  CB  GLU B 325      -7.442  12.860  10.145  1.00  0.00           C  
ATOM    112  CG  GLU B 325      -6.410  13.932  10.395  1.00  0.00           C  
ATOM    113  CD  GLU B 325      -6.343  14.959   9.288  1.00  0.00           C  
ATOM    114  OE1 GLU B 325      -7.346  15.667   9.051  1.00  0.00           O  
ATOM    115  OE2 GLU B 325      -5.271  15.055   8.656  1.00  0.00           O  
ATOM    116  N   LEU B 332      -6.833  11.261  12.736  1.00  0.00           N  
ATOM    117  CA  LEU B 332      -6.179  11.136  14.032  1.00  0.00           C  
ATOM    118  C   LEU B 332      -5.416   9.813  14.101  1.00  0.00           C  
ATOM    119  O   LEU B 332      -4.264   9.765  14.553  1.00  0.00           O  
ATOM    120  CB  LEU B 332      -7.215  11.159  15.156  1.00  0.00           C  
ATOM    121  CG  LEU B 332      -6.853  11.687  16.548  1.00  0.00           C  
ATOM    122  CD1 LEU B 332      -7.663  10.894  17.576  1.00  0.00           C  
ATOM    123  CD2 LEU B 332      -5.377  11.561  16.837  1.00  0.00           C  
ATOM    124  N   ARG B 333      -6.069   8.740  13.657  1.00  0.00           N  
ATOM    125  CA  ARG B 333      -5.459   7.424  13.704  1.00  0.00           C  
ATOM    126  C   ARG B 333      -4.188   7.372  12.861  1.00  0.00           C  
ATOM    127  O   ARG B 333      -3.218   6.715  13.234  1.00  0.00           O  
ATOM    128  CB  ARG B 333      -6.471   6.355  13.282  1.00  0.00           C  
ATOM    129  CG  ARG B 333      -7.494   6.029  14.383  1.00  0.00           C  
ATOM    130  CD  ARG B 333      -8.637   5.148  13.868  1.00  0.00           C  
ATOM    131  NE  ARG B 333      -8.136   3.924  13.245  1.00  0.00           N  
ATOM    132  CZ  ARG B 333      -8.750   3.288  12.253  1.00  0.00           C  
ATOM    133  NH1 ARG B 333      -9.889   3.766  11.769  1.00  0.00           N  
ATOM    134  NH2 ARG B 333      -8.232   2.177  11.748  1.00  0.00           N  
ATOM    135  N   MET B 334      -4.187   8.089  11.744  1.00  0.00           N  
ATOM    136  CA  MET B 334      -3.011   8.123  10.893  1.00  0.00           C  
ATOM    137  C   MET B 334      -1.862   8.810  11.648  1.00  0.00           C  
ATOM    138  O   MET B 334      -0.736   8.327  11.637  1.00  0.00           O  
ATOM    139  CB  MET B 334      -3.313   8.872   9.596  1.00  0.00           C  
ATOM    140  CG  MET B 334      -2.233   8.710   8.551  1.00  0.00           C  
ATOM    141  SD  MET B 334      -1.817   6.959   8.264  1.00  0.00           S  
ATOM    142  CE  MET B 334      -3.128   6.486   7.167  1.00  0.00           C  
ATOM    143  N   HIS B 335      -2.158   9.928  12.311  1.00  0.00           N  
ATOM    144  CA  HIS B 335      -1.155  10.659  13.081  1.00  0.00           C  
ATOM    145  C   HIS B 335      -0.598   9.793  14.206  1.00  0.00           C  
ATOM    146  O   HIS B 335       0.609   9.809  14.482  1.00  0.00           O  
ATOM    147  CB  HIS B 335      -1.746  11.934  13.703  1.00  0.00           C  
ATOM    148  CG  HIS B 335      -1.799  13.101  12.768  1.00  0.00           C  
ATOM    149  ND1 HIS B 335      -1.593  14.400  13.190  1.00  0.00           N  
ATOM    150  CD2 HIS B 335      -2.022  13.169  11.433  1.00  0.00           C  
ATOM    151  CE1 HIS B 335      -1.682  15.214  12.154  1.00  0.00           C  
ATOM    152  NE2 HIS B 335      -1.943  14.494  11.077  1.00  0.00           N  
ATOM    153  N   GLN B 336      -1.479   9.050  14.869  1.00  0.00           N  
ATOM    154  CA  GLN B 336      -1.054   8.198  15.972  1.00  0.00           C  
ATOM    155  C   GLN B 336      -0.173   7.051  15.490  1.00  0.00           C  
ATOM    156  O   GLN B 336       0.728   6.625  16.206  1.00  0.00           O  
ATOM    157  CB  GLN B 336      -2.273   7.661  16.729  1.00  0.00           C  
ATOM    158  CG  GLN B 336      -3.147   8.791  17.283  1.00  0.00           C  
ATOM    159  CD  GLN B 336      -4.385   8.309  17.995  1.00  0.00           C  
ATOM    160  OE1 GLN B 336      -5.097   7.442  17.497  1.00  0.00           O  
ATOM    161  NE2 GLN B 336      -4.665   8.888  19.161  1.00  0.00           N  
ATOM    162  N   ARG B 337      -0.425   6.560  14.280  1.00  0.00           N  
ATOM    163  CA  ARG B 337       0.373   5.476  13.734  1.00  0.00           C  
ATOM    164  C   ARG B 337       1.771   5.993  13.444  1.00  0.00           C  
ATOM    165  O   ARG B 337       2.775   5.358  13.778  1.00  0.00           O  
ATOM    166  CB  ARG B 337      -0.244   4.941  12.440  1.00  0.00           C  
ATOM    167  CG  ARG B 337      -1.346   3.933  12.645  1.00  0.00           C  
ATOM    168  CD  ARG B 337      -1.351   2.944  11.497  1.00  0.00           C  
ATOM    169  NE  ARG B 337      -2.440   1.980  11.590  1.00  0.00           N  
ATOM    170  CZ  ARG B 337      -2.578   0.943  10.770  1.00  0.00           C  
ATOM    171  NH1 ARG B 337      -1.688   0.746   9.808  1.00  0.00           N  
ATOM    172  NH2 ARG B 337      -3.611   0.117  10.902  1.00  0.00           N  
ATOM    173  N   ILE B 338       1.816   7.158  12.811  1.00  0.00           N  
ATOM    174  CA  ILE B 338       3.070   7.786  12.456  1.00  0.00           C  
ATOM    175  C   ILE B 338       3.935   8.003  13.686  1.00  0.00           C  
ATOM    176  O   ILE B 338       5.119   7.644  13.687  1.00  0.00           O  
ATOM    177  CB  ILE B 338       2.811   9.120  11.735  1.00  0.00           C  
ATOM    178  CG1 ILE B 338       2.065   8.836  10.422  1.00  0.00           C  
ATOM    179  CG2 ILE B 338       4.119   9.828  11.443  1.00  0.00           C  
ATOM    180  CD1 ILE B 338       1.620  10.065   9.676  1.00  0.00           C  
ATOM    181  N   VAL B 339       3.348   8.575  14.736  1.00  0.00           N  
ATOM    182  CA  VAL B 339       4.098   8.816  15.960  1.00  0.00           C  
ATOM    183  C   VAL B 339       4.478   7.498  16.637  1.00  0.00           C  
ATOM    184  O   VAL B 339       5.603   7.363  17.126  1.00  0.00           O  
ATOM    185  CB  VAL B 339       3.298   9.737  16.943  1.00  0.00           C  
ATOM    186  CG1 VAL B 339       3.938   9.735  18.313  1.00  0.00           C  
ATOM    187  CG2 VAL B 339       3.286  11.181  16.405  1.00  0.00           C  
ATOM    188  N   ALA B 340       3.564   6.523  16.654  1.00  0.00           N  
ATOM    189  CA  ALA B 340       3.848   5.222  17.269  1.00  0.00           C  
ATOM    190  C   ALA B 340       5.023   4.552  16.558  1.00  0.00           C  
ATOM    191  O   ALA B 340       5.834   3.877  17.184  1.00  0.00           O  
ATOM    192  CB  ALA B 340       2.617   4.305  17.216  1.00  0.00           C  
ATOM    193  N   THR B 341       5.106   4.734  15.247  1.00  0.00           N  
ATOM    194  CA  THR B 341       6.201   4.156  14.490  1.00  0.00           C  
ATOM    195  C   THR B 341       7.526   4.833  14.840  1.00  0.00           C  
ATOM    196  O   THR B 341       8.537   4.163  15.034  1.00  0.00           O  
ATOM    197  CB  THR B 341       5.949   4.275  12.994  1.00  0.00           C  
ATOM    198  OG1 THR B 341       4.830   3.452  12.650  1.00  0.00           O  
ATOM    199  CG2 THR B 341       7.173   3.833  12.207  1.00  0.00           C  
ATOM    200  N   ALA B 342       7.524   6.162  14.925  1.00  0.00           N  
ATOM    201  CA  ALA B 342       8.745   6.879  15.279  1.00  0.00           C  
ATOM    202  C   ALA B 342       9.161   6.432  16.682  1.00  0.00           C  
ATOM    203  O   ALA B 342      10.342   6.193  16.941  1.00  0.00           O  
ATOM    204  CB  ALA B 342       8.508   8.392  15.259  1.00  0.00           C  
ATOM    205  N   ARG B 343       8.191   6.307  17.584  1.00  0.00           N  
ATOM    206  CA  ARG B 343       8.512   5.893  18.938  1.00  0.00           C  
ATOM    207  C   ARG B 343       9.221   4.537  18.941  1.00  0.00           C  
ATOM    208  O   ARG B 343      10.214   4.359  19.650  1.00  0.00           O  
ATOM    209  CB  ARG B 343       7.254   5.828  19.824  1.00  0.00           C  
ATOM    210  CG  ARG B 343       7.515   5.185  21.187  1.00  0.00           C  
ATOM    211  CD  ARG B 343       6.292   5.139  22.100  1.00  0.00           C  
ATOM    212  NE  ARG B 343       5.988   6.439  22.699  1.00  0.00           N  
ATOM    213  CZ  ARG B 343       4.986   7.232  22.322  1.00  0.00           C  
ATOM    214  NH1 ARG B 343       4.169   6.862  21.338  1.00  0.00           N  
ATOM    215  NH2 ARG B 343       4.807   8.403  22.920  1.00  0.00           N  
ATOM    216  N   LYS B 344       8.726   3.594  18.142  1.00  0.00           N  
ATOM    217  CA  LYS B 344       9.331   2.262  18.084  1.00  0.00           C  
ATOM    218  C   LYS B 344      10.765   2.285  17.561  1.00  0.00           C  
ATOM    219  O   LYS B 344      11.660   1.702  18.171  1.00  0.00           O  
ATOM    220  CB  LYS B 344       8.493   1.314  17.209  1.00  0.00           C  
ATOM    221  CG  LYS B 344       9.109  -0.084  17.042  1.00  0.00           C  
ATOM    222  CD  LYS B 344       8.264  -0.988  16.148  1.00  0.00           C  
ATOM    223  CE  LYS B 344       8.312  -0.557  14.676  1.00  0.00           C  
ATOM    224  NZ  LYS B 344       7.622  -1.522  13.759  1.00  0.00           N  
ATOM    225  N   VAL B 345      10.994   2.956  16.436  1.00  0.00           N  
ATOM    226  CA  VAL B 345      12.344   2.991  15.881  1.00  0.00           C  
ATOM    227  C   VAL B 345      13.312   3.841  16.704  1.00  0.00           C  
ATOM    228  O   VAL B 345      14.454   3.446  16.917  1.00  0.00           O  
ATOM    229  CB  VAL B 345      12.355   3.488  14.396  1.00  0.00           C  
ATOM    230  CG1 VAL B 345      11.190   2.884  13.630  1.00  0.00           C  
ATOM    231  CG2 VAL B 345      12.318   4.979  14.339  1.00  0.00           C  
ATOM    232  N   LEU B 347      12.858   4.995  17.179  1.00  0.00           N  
ATOM    233  CA  LEU B 347      13.727   5.867  17.961  1.00  0.00           C  
ATOM    234  C   LEU B 347      14.064   5.308  19.342  1.00  0.00           C  
ATOM    235  O   LEU B 347      15.187   5.480  19.819  1.00  0.00           O  
ATOM    236  CB  LEU B 347      13.101   7.262  18.082  1.00  0.00           C  
ATOM    237  CG  LEU B 347      13.489   8.321  17.035  1.00  0.00           C  
ATOM    238  CD1 LEU B 347      13.927   7.692  15.741  1.00  0.00           C  
ATOM    239  CD2 LEU B 347      12.311   9.273  16.809  1.00  0.00           C  
ATOM    240  N   GLU B 348      13.121   4.630  19.990  1.00  0.00           N  
ATOM    241  CA  GLU B 348      13.420   4.090  21.313  1.00  0.00           C  
ATOM    242  C   GLU B 348      14.231   2.792  21.232  1.00  0.00           C  
ATOM    243  O   GLU B 348      14.852   2.381  22.211  1.00  0.00           O  
ATOM    244  CB  GLU B 348      12.136   3.920  22.146  1.00  0.00           C  
ATOM    245  CG  GLU B 348      11.471   5.286  22.437  1.00  0.00           C  
ATOM    246  CD  GLU B 348      10.384   5.255  23.497  1.00  0.00           C  
ATOM    247  OE1 GLU B 348       9.650   4.246  23.593  1.00  0.00           O  
ATOM    248  OE2 GLU B 348      10.247   6.258  24.229  1.00  0.00           O  
ATOM    249  N   ALA B 349      14.250   2.170  20.054  1.00  0.00           N  
ATOM    250  CA  ALA B 349      15.029   0.952  19.859  1.00  0.00           C  
ATOM    251  C   ALA B 349      16.480   1.376  19.693  1.00  0.00           C  
ATOM    252  O   ALA B 349      17.394   0.577  19.900  1.00  0.00           O  
ATOM    253  CB  ALA B 349      14.567   0.209  18.621  1.00  0.00           C  
ATOM    254  N   ALA B 352      16.694   2.634  19.309  1.00  0.00           N  
ATOM    255  CA  ALA B 352      18.050   3.143  19.136  1.00  0.00           C  
ATOM    256  C   ALA B 352      18.516   3.894  20.374  1.00  0.00           C  
ATOM    257  O   ALA B 352      19.512   4.610  20.344  1.00  0.00           O  
ATOM    258  CB  ALA B 352      18.129   4.026  17.931  1.00  0.00           C  
ATOM    259  N   GLY B 361      17.786   3.728  21.471  1.00  0.00           N  
ATOM    260  CA  GLY B 361      18.169   4.375  22.710  1.00  0.00           C  
ATOM    261  C   GLY B 361      17.626   5.760  23.008  1.00  0.00           C  
ATOM    262  O   GLY B 361      17.879   6.278  24.086  1.00  0.00           O  
ATOM    263  N   ALA B 362      16.884   6.371  22.094  1.00  0.00           N  
ATOM    264  CA  ALA B 362      16.366   7.710  22.368  1.00  0.00           C  
ATOM    265  C   ALA B 362      15.379   7.702  23.534  1.00  0.00           C  
ATOM    266  O   ALA B 362      14.580   6.787  23.676  1.00  0.00           O  
ATOM    267  CB  ALA B 362      15.712   8.274  21.137  1.00  0.00           C  
ATOM    268  N   LEU B 363      15.463   8.723  24.375  1.00  0.00           N  
ATOM    269  CA  LEU B 363      14.588   8.876  25.539  1.00  0.00           C  
ATOM    270  C   LEU B 363      13.480   9.872  25.166  1.00  0.00           C  
ATOM    271  O   LEU B 363      13.761  10.908  24.564  1.00  0.00           O  
ATOM    272  CB  LEU B 363      15.417   9.415  26.702  1.00  0.00           C  
ATOM    273  CG  LEU B 363      14.790   9.696  28.065  1.00  0.00           C  
ATOM    274  CD1 LEU B 363      14.196   8.416  28.652  1.00  0.00           C  
ATOM    275  CD2 LEU B 363      15.879  10.248  28.987  1.00  0.00           C  
ATOM    276  N   GLU B 364      12.231   9.575  25.506  1.00  0.00           N  
ATOM    277  CA  GLU B 364      11.159  10.499  25.147  1.00  0.00           C  
ATOM    278  C   GLU B 364      11.124  11.719  26.046  1.00  0.00           C  
ATOM    279  O   GLU B 364      11.203  11.620  27.267  1.00  0.00           O  
ATOM    280  CB  GLU B 364       9.773   9.833  25.168  1.00  0.00           C  
ATOM    281  CG  GLU B 364       8.692  10.795  24.616  1.00  0.00           C  
ATOM    282  CD  GLU B 364       7.306  10.183  24.478  1.00  0.00           C  
ATOM    283  OE1 GLU B 364       6.393  10.905  24.018  1.00  0.00           O  
ATOM    284  OE2 GLU B 364       7.116   8.995  24.822  1.00  0.00           O  
ATOM    285  N   LEU B 365      10.989  12.878  25.426  1.00  0.00           N  
ATOM    286  CA  LEU B 365      10.949  14.130  26.165  1.00  0.00           C  
ATOM    287  C   LEU B 365       9.800  15.012  25.662  1.00  0.00           C  
ATOM    288  O   LEU B 365       9.589  15.142  24.452  1.00  0.00           O  
ATOM    289  CB  LEU B 365      12.297  14.837  25.990  1.00  0.00           C  
ATOM    290  CG  LEU B 365      12.627  16.241  26.507  1.00  0.00           C  
ATOM    291  CD1 LEU B 365      11.788  17.232  25.765  1.00  0.00           C  
ATOM    292  CD2 LEU B 365      12.406  16.342  28.011  1.00  0.00           C  
ATOM    293  N   VAL B 366       9.037  15.589  26.584  1.00  0.00           N  
ATOM    294  CA  VAL B 366       7.951  16.486  26.195  1.00  0.00           C  
ATOM    295  C   VAL B 366       8.226  17.869  26.800  1.00  0.00           C  
ATOM    296  O   VAL B 366       8.247  18.020  28.022  1.00  0.00           O  
ATOM    297  CB  VAL B 366       6.561  16.005  26.702  1.00  0.00           C  
ATOM    298  CG1 VAL B 366       5.492  16.995  26.242  1.00  0.00           C  
ATOM    299  CG2 VAL B 366       6.238  14.602  26.172  1.00  0.00           C  
ATOM    300  N   THR B 368       8.455  18.871  25.955  1.00  0.00           N  
ATOM    301  CA  THR B 368       8.707  20.217  26.457  1.00  0.00           C  
ATOM    302  C   THR B 368       7.408  21.002  26.473  1.00  0.00           C  
ATOM    303  O   THR B 368       6.399  20.561  25.915  1.00  0.00           O  
ATOM    304  CB  THR B 368       9.722  20.977  25.584  1.00  0.00           C  
ATOM    305  OG1 THR B 368       9.183  21.175  24.270  1.00  0.00           O  
ATOM    306  CG2 THR B 368      11.010  20.196  25.483  1.00  0.00           C  
ATOM    307  N   PRO B 370       7.409  22.178  27.120  1.00  0.00           N  
ATOM    308  CA  PRO B 370       6.187  22.985  27.171  1.00  0.00           C  
ATOM    309  C   PRO B 370       5.772  23.556  25.818  1.00  0.00           C  
ATOM    310  O   PRO B 370       6.580  23.675  24.897  1.00  0.00           O  
ATOM    311  CB  PRO B 370       6.545  24.082  28.173  1.00  0.00           C  
ATOM    312  CG  PRO B 370       7.485  23.383  29.103  1.00  0.00           C  
ATOM    313  CD  PRO B 370       8.379  22.653  28.123  1.00  0.00           C  
ATOM    314  N   ILE B 371       4.495  23.901  25.709  1.00  0.00           N  
ATOM    315  CA  ILE B 371       3.958  24.479  24.488  1.00  0.00           C  
ATOM    316  C   ILE B 371       4.574  25.864  24.227  1.00  0.00           C  
ATOM    317  O   ILE B 371       4.750  26.269  23.084  1.00  0.00           O  
ATOM    318  CB  ILE B 371       2.428  24.600  24.587  1.00  0.00           C  
ATOM    319  CG1 ILE B 371       1.799  23.198  24.669  1.00  0.00           C  
ATOM    320  CG2 ILE B 371       1.895  25.405  23.431  1.00  0.00           C  
ATOM    321  CD1 ILE B 371       1.965  22.328  23.422  1.00  0.00           C  
ATOM    322  N   PHE B 372       4.890  26.596  25.289  1.00  0.00           N  
ATOM    323  CA  PHE B 372       5.507  27.912  25.134  1.00  0.00           C  
ATOM    324  C   PHE B 372       6.720  28.058  26.037  1.00  0.00           C  
ATOM    325  O   PHE B 372       6.857  27.349  27.036  1.00  0.00           O  
ATOM    326  CB  PHE B 372       4.502  29.046  25.411  1.00  0.00           C  
ATOM    327  CG  PHE B 372       3.866  29.006  26.780  1.00  0.00           C  
ATOM    328  CD1 PHE B 372       4.621  29.217  27.929  1.00  0.00           C  
ATOM    329  CD2 PHE B 372       2.498  28.788  26.912  1.00  0.00           C  
ATOM    330  CE1 PHE B 372       4.022  29.212  29.198  1.00  0.00           C  
ATOM    331  CE2 PHE B 372       1.888  28.780  28.174  1.00  0.00           C  
ATOM    332  CZ  PHE B 372       2.657  28.993  29.321  1.00  0.00           C  
ATOM    333  N   GLU B 373       7.602  28.978  25.669  1.00  0.00           N  
ATOM    334  CA  GLU B 373       8.825  29.239  26.426  1.00  0.00           C  
ATOM    335  C   GLU B 373       9.214  30.702  26.304  1.00  0.00           C  
ATOM    336  O   GLU B 373       8.569  31.477  25.582  1.00  0.00           O  
ATOM    337  CB  GLU B 373       9.974  28.382  25.886  1.00  0.00           C  
ATOM    338  CG  GLU B 373       9.637  26.922  25.823  1.00  0.00           C  
ATOM    339  CD  GLU B 373      10.797  26.034  26.189  1.00  0.00           C  
ATOM    340  OE1 GLU B 373      11.683  26.485  26.946  1.00  0.00           O  
ATOM    341  OE2 GLU B 373      10.806  24.874  25.737  1.00  0.00           O  
ATOM    342  N   GLU B 374      10.270  31.082  27.012  1.00  0.00           N  
ATOM    343  CA  GLU B 374      10.741  32.454  26.926  1.00  0.00           C  
ATOM    344  C   GLU B 374      11.182  32.636  25.487  1.00  0.00           C  
ATOM    345  O   GLU B 374      11.856  31.778  24.918  1.00  0.00           O  
ATOM    346  CB  GLU B 374      11.932  32.694  27.843  1.00  0.00           C  
ATOM    347  CG  GLU B 374      11.614  32.714  29.301  1.00  0.00           C  
ATOM    348  CD  GLU B 374      12.740  33.349  30.084  1.00  0.00           C  
ATOM    349  OE1 GLU B 374      13.086  34.513  29.767  1.00  0.00           O  
ATOM    350  OE2 GLU B 374      13.282  32.689  31.003  1.00  0.00           O  
ATOM    351  N   THR B 375      10.782  33.758  24.905  1.00  0.00           N  
ATOM    352  CA  THR B 375      11.106  34.097  23.527  1.00  0.00           C  
ATOM    353  C   THR B 375      12.578  33.904  23.164  1.00  0.00           C  
ATOM    354  O   THR B 375      12.898  33.455  22.070  1.00  0.00           O  
ATOM    355  CB  THR B 375      10.701  35.550  23.258  1.00  0.00           C  
ATOM    356  OG1 THR B 375       9.280  35.652  23.373  1.00  0.00           O  
ATOM    357  CG2 THR B 375      11.132  36.000  21.885  1.00  0.00           C  
ATOM    358  N   GLN B 376      13.475  34.239  24.081  1.00  0.00           N  
ATOM    359  CA  GLN B 376      14.902  34.107  23.805  1.00  0.00           C  
ATOM    360  C   GLN B 376      15.337  32.678  23.485  1.00  0.00           C  
ATOM    361  O   GLN B 376      16.360  32.469  22.848  1.00  0.00           O  
ATOM    362  CB  GLN B 376      15.718  34.650  24.980  1.00  0.00           C  
ATOM    363  CG  GLN B 376      15.420  33.994  26.308  1.00  0.00           C  
ATOM    364  CD  GLN B 376      16.208  34.626  27.437  1.00  0.00           C  
ATOM    365  OE1 GLN B 376      17.439  34.683  27.393  1.00  0.00           O  
ATOM    366  NE2 GLN B 376      15.505  35.107  28.456  1.00  0.00           N  
ATOM    367  N   VAL B 377      14.560  31.694  23.916  1.00  0.00           N  
ATOM    368  CA  VAL B 377      14.922  30.313  23.646  1.00  0.00           C  
ATOM    369  C   VAL B 377      14.925  30.075  22.145  1.00  0.00           C  
ATOM    370  O   VAL B 377      15.774  29.349  21.615  1.00  0.00           O  
ATOM    371  CB  VAL B 377      13.933  29.348  24.313  1.00  0.00           C  
ATOM    372  CG1 VAL B 377      14.146  27.935  23.810  1.00  0.00           C  
ATOM    373  CG2 VAL B 377      14.114  29.405  25.815  1.00  0.00           C  
ATOM    374  N   PHE B 378      14.004  30.747  21.460  1.00  0.00           N  
ATOM    375  CA  PHE B 378      13.856  30.585  20.022  1.00  0.00           C  
ATOM    376  C   PHE B 378      14.454  31.638  19.105  1.00  0.00           C  
ATOM    377  O   PHE B 378      14.296  31.539  17.889  1.00  0.00           O  
ATOM    378  CB  PHE B 378      12.371  30.383  19.702  1.00  0.00           C  
ATOM    379  CG  PHE B 378      11.773  29.185  20.392  1.00  0.00           C  
ATOM    380  CD1 PHE B 378      10.758  29.334  21.329  1.00  0.00           C  
ATOM    381  CD2 PHE B 378      12.252  27.906  20.123  1.00  0.00           C  
ATOM    382  CE1 PHE B 378      10.231  28.228  21.987  1.00  0.00           C  
ATOM    383  CE2 PHE B 378      11.732  26.802  20.775  1.00  0.00           C  
ATOM    384  CZ  PHE B 378      10.722  26.957  21.707  1.00  0.00           C  
ATOM    385  N   GLU B 388      15.133  32.639  19.666  1.00  0.00           N  
ATOM    386  CA  GLU B 388      15.772  33.667  18.839  1.00  0.00           C  
ATOM    387  C   GLU B 388      17.047  33.044  18.258  1.00  0.00           C  
ATOM    388  O   GLU B 388      17.794  32.370  18.966  1.00  0.00           O  
ATOM    389  CB  GLU B 388      16.081  34.914  19.677  1.00  0.00           C  
ATOM    390  CG  GLU B 388      14.823  35.546  20.290  1.00  0.00           C  
ATOM    391  CD  GLU B 388      15.095  36.841  21.047  1.00  0.00           C  
ATOM    392  OE1 GLU B 388      16.002  36.855  21.912  1.00  0.00           O  
ATOM    393  OE2 GLU B 388      14.391  37.846  20.784  1.00  0.00           O  
ATOM    394  N   LYS B 389      17.285  33.253  16.965  1.00  0.00           N  
ATOM    395  CA  LYS B 389      18.442  32.659  16.298  1.00  0.00           C  
ATOM    396  C   LYS B 389      19.732  33.471  16.295  1.00  0.00           C  
ATOM    397  O   LYS B 389      20.767  32.987  15.834  1.00  0.00           O  
ATOM    398  CB  LYS B 389      18.076  32.305  14.856  1.00  0.00           C  
ATOM    399  CG  LYS B 389      16.786  31.521  14.739  1.00  0.00           C  
ATOM    400  CD  LYS B 389      16.806  30.294  15.627  1.00  0.00           C  
ATOM    401  CE  LYS B 389      15.466  29.583  15.604  1.00  0.00           C  
ATOM    402  NZ  LYS B 389      15.427  28.474  16.596  1.00  0.00           N  
ATOM    403  N   GLY B 396      19.682  34.696  16.803  1.00  0.00           N  
ATOM    404  CA  GLY B 396      20.879  35.517  16.817  1.00  0.00           C  
ATOM    405  C   GLY B 396      20.600  36.921  16.321  1.00  0.00           C  
ATOM    406  O   GLY B 396      19.504  37.211  15.844  1.00  0.00           O  
ATOM    407  N   VAL B 478      21.591  37.796  16.429  1.00  0.00           N  
ATOM    408  CA  VAL B 478      21.424  39.174  15.999  1.00  0.00           C  
ATOM    409  C   VAL B 478      21.576  39.341  14.489  1.00  0.00           C  
ATOM    410  O   VAL B 478      22.648  39.107  13.922  1.00  0.00           O  
ATOM    411  CB  VAL B 478      22.427  40.094  16.712  1.00  0.00           C  
ATOM    412  CG1 VAL B 478      22.141  41.548  16.354  1.00  0.00           C  
ATOM    413  CG2 VAL B 478      22.346  39.878  18.219  1.00  0.00           C  
ATOM    414  N   GLY B 479      20.481  39.753  13.856  1.00  0.00           N  
ATOM    415  CA  GLY B 479      20.450  39.959  12.419  1.00  0.00           C  
ATOM    416  C   GLY B 479      19.012  40.149  11.971  1.00  0.00           C  
ATOM    417  O   GLY B 479      18.235  39.191  11.936  1.00  0.00           O  
ATOM    418  N   ALA B 488      18.649  41.386  11.639  1.00  0.00           N  
ATOM    419  CA  ALA B 488      17.288  41.692  11.203  1.00  0.00           C  
ATOM    420  C   ALA B 488      16.875  40.866   9.988  1.00  0.00           C  
ATOM    421  O   ALA B 488      15.716  40.463   9.865  1.00  0.00           O  
ATOM    422  CB  ALA B 488      17.161  43.180  10.891  1.00  0.00           C  
ATOM    423  N   LYS B 495       8.280  37.740  12.871  1.00  0.00           N  
ATOM    424  CA  LYS B 495       6.893  37.923  12.466  1.00  0.00           C  
ATOM    425  C   LYS B 495       6.200  36.582  12.333  1.00  0.00           C  
ATOM    426  O   LYS B 495       4.980  36.487  12.453  1.00  0.00           O  
ATOM    427  CB  LYS B 495       6.815  38.671  11.125  1.00  0.00           C  
ATOM    428  CG  LYS B 495       7.630  38.043   9.986  1.00  0.00           C  
ATOM    429  CD  LYS B 495       7.587  38.908   8.710  1.00  0.00           C  
ATOM    430  CE  LYS B 495       8.572  38.409   7.636  1.00  0.00           C  
ATOM    431  NZ  LYS B 495       8.556  39.219   6.372  1.00  0.00           N  
ATOM    432  N   GLU B 496       6.994  35.549  12.089  1.00  0.00           N  
ATOM    433  CA  GLU B 496       6.479  34.205  11.916  1.00  0.00           C  
ATOM    434  C   GLU B 496       6.454  33.334  13.174  1.00  0.00           C  
ATOM    435  O   GLU B 496       6.516  32.114  13.086  1.00  0.00           O  
ATOM    436  CB  GLU B 496       7.261  33.508  10.799  1.00  0.00           C  
ATOM    437  CG  GLU B 496       7.023  34.136   9.428  1.00  0.00           C  
ATOM    438  CD  GLU B 496       6.984  33.098   8.320  1.00  0.00           C  
ATOM    439  OE1 GLU B 496       8.037  32.477   8.052  1.00  0.00           O  
ATOM    440  OE2 GLU B 496       5.895  32.898   7.731  1.00  0.00           O  
ATOM    441  N   MET B 497       6.346  33.964  14.338  1.00  0.00           N  
ATOM    442  CA  MET B 497       6.285  33.252  15.615  1.00  0.00           C  
ATOM    443  C   MET B 497       5.212  33.880  16.505  1.00  0.00           C  
ATOM    444  O   MET B 497       5.116  35.102  16.595  1.00  0.00           O  
ATOM    445  CB  MET B 497       7.630  33.327  16.345  1.00  0.00           C  
ATOM    446  CG  MET B 497       8.638  32.247  15.983  1.00  0.00           C  
ATOM    447  SD  MET B 497      10.252  32.507  16.801  1.00  0.00           S  
ATOM    448  CE  MET B 497       9.772  33.231  18.340  1.00  0.00           C  
ATOM    449  N   PHE B 498       4.399  33.052  17.153  1.00  0.00           N  
ATOM    450  CA  PHE B 498       3.371  33.577  18.037  1.00  0.00           C  
ATOM    451  C   PHE B 498       4.051  33.939  19.348  1.00  0.00           C  
ATOM    452  O   PHE B 498       4.471  33.068  20.103  1.00  0.00           O  
ATOM    453  CB  PHE B 498       2.267  32.547  18.298  1.00  0.00           C  
ATOM    454  CG  PHE B 498       1.441  32.207  17.091  1.00  0.00           C  
ATOM    455  CD1 PHE B 498       1.693  31.051  16.364  1.00  0.00           C  
ATOM    456  CD2 PHE B 498       0.390  33.029  16.699  1.00  0.00           C  
ATOM    457  CE1 PHE B 498       0.903  30.711  15.263  1.00  0.00           C  
ATOM    458  CE2 PHE B 498      -0.407  32.700  15.596  1.00  0.00           C  
ATOM    459  CZ  PHE B 498      -0.151  31.540  14.878  1.00  0.00           C  
ATOM    460  N   THR B 499       4.158  35.236  19.604  1.00  0.00           N  
ATOM    461  CA  THR B 499       4.808  35.744  20.797  1.00  0.00           C  
ATOM    462  C   THR B 499       3.823  36.568  21.606  1.00  0.00           C  
ATOM    463  O   THR B 499       2.873  37.120  21.064  1.00  0.00           O  
ATOM    464  CB  THR B 499       6.001  36.626  20.403  1.00  0.00           C  
ATOM    465  OG1 THR B 499       6.877  35.875  19.561  1.00  0.00           O  
ATOM    466  CG2 THR B 499       6.771  37.091  21.630  1.00  0.00           C  
ATOM    467  N   PHE B 500       4.045  36.647  22.906  1.00  0.00           N  
ATOM    468  CA  PHE B 500       3.165  37.423  23.763  1.00  0.00           C  
ATOM    469  C   PHE B 500       3.766  37.469  25.151  1.00  0.00           C  
ATOM    470  O   PHE B 500       4.636  36.671  25.477  1.00  0.00           O  
ATOM    471  CB  PHE B 500       1.772  36.784  23.804  1.00  0.00           C  
ATOM    472  CG  PHE B 500       1.756  35.391  24.376  1.00  0.00           C  
ATOM    473  CD1 PHE B 500       1.545  35.184  25.736  1.00  0.00           C  
ATOM    474  CD2 PHE B 500       1.984  34.288  23.558  1.00  0.00           C  
ATOM    475  CE1 PHE B 500       1.566  33.892  26.279  1.00  0.00           C  
ATOM    476  CE2 PHE B 500       2.009  32.993  24.082  1.00  0.00           C  
ATOM    477  CZ  PHE B 500       1.799  32.794  25.450  1.00  0.00           C  
ATOM    478  N   GLN B 501       3.327  38.412  25.969  1.00  0.00           N  
ATOM    479  CA  GLN B 501       3.856  38.477  27.321  1.00  0.00           C  
ATOM    480  C   GLN B 501       2.754  38.186  28.311  1.00  0.00           C  
ATOM    481  O   GLN B 501       1.617  38.604  28.123  1.00  0.00           O  
ATOM    482  CB  GLN B 501       4.497  39.838  27.598  1.00  0.00           C  
ATOM    483  CG  GLN B 501       3.630  41.033  27.318  1.00  0.00           C  
ATOM    484  CD  GLN B 501       4.427  42.321  27.388  1.00  0.00           C  
ATOM    485  OE1 GLN B 501       5.345  42.539  26.594  1.00  0.00           O  
ATOM    486  NE2 GLN B 501       4.087  43.179  28.342  1.00  0.00           N  
ATOM    487  N   ASP B 502       3.092  37.434  29.350  1.00  0.00           N  
ATOM    488  CA  ASP B 502       2.120  37.083  30.369  1.00  0.00           C  
ATOM    489  C   ASP B 502       2.033  38.187  31.412  1.00  0.00           C  
ATOM    490  O   ASP B 502       2.646  39.244  31.269  1.00  0.00           O  
ATOM    491  CB  ASP B 502       2.515  35.772  31.049  1.00  0.00           C  
ATOM    492  CG  ASP B 502       3.793  35.893  31.851  1.00  0.00           C  
ATOM    493  OD1 ASP B 502       3.903  36.843  32.657  1.00  0.00           O  
ATOM    494  OD2 ASP B 502       4.684  35.032  31.691  1.00  0.00           O  
ATOM    495  N   ARG B 503       1.266  37.933  32.463  1.00  0.00           N  
ATOM    496  CA  ARG B 503       1.119  38.900  33.534  1.00  0.00           C  
ATOM    497  C   ARG B 503       2.486  39.015  34.194  1.00  0.00           C  
ATOM    498  O   ARG B 503       2.894  38.140  34.955  1.00  0.00           O  
ATOM    499  CB  ARG B 503       0.069  38.408  34.533  1.00  0.00           C  
ATOM    500  CG  ARG B 503      -1.284  38.147  33.892  1.00  0.00           C  
ATOM    501  CD  ARG B 503      -2.225  37.390  34.814  1.00  0.00           C  
ATOM    502  NE  ARG B 503      -2.718  38.209  35.916  1.00  0.00           N  
ATOM    503  CZ  ARG B 503      -3.580  37.777  36.830  1.00  0.00           C  
ATOM    504  NH1 ARG B 503      -4.040  36.535  36.772  1.00  0.00           N  
ATOM    505  NH2 ARG B 503      -3.988  38.587  37.800  1.00  0.00           N  
ATOM    506  N   GLY B 651       3.200  40.088  33.879  1.00  0.00           N  
ATOM    507  CA  GLY B 651       4.521  40.280  34.443  1.00  0.00           C  
ATOM    508  C   GLY B 651       5.469  40.875  33.422  1.00  0.00           C  
ATOM    509  O   GLY B 651       6.577  41.288  33.761  1.00  0.00           O  
ATOM    510  N   GLY B 652       5.036  40.906  32.166  1.00  0.00           N  
ATOM    511  CA  GLY B 652       5.855  41.474  31.110  1.00  0.00           C  
ATOM    512  C   GLY B 652       6.802  40.524  30.402  1.00  0.00           C  
ATOM    513  O   GLY B 652       7.285  40.836  29.309  1.00  0.00           O  
ATOM    514  N   ARG B 653       7.074  39.374  31.010  1.00  0.00           N  
ATOM    515  CA  ARG B 653       7.981  38.399  30.410  1.00  0.00           C  
ATOM    516  C   ARG B 653       7.509  38.001  29.011  1.00  0.00           C  
ATOM    517  O   ARG B 653       6.341  37.671  28.808  1.00  0.00           O  
ATOM    518  CB  ARG B 653       8.064  37.149  31.285  1.00  0.00           C  
ATOM    519  CG  ARG B 653       9.465  36.571  31.449  1.00  0.00           C  
ATOM    520  CD  ARG B 653      10.072  36.990  32.779  1.00  0.00           C  
ATOM    521  NE  ARG B 653      10.949  35.955  33.319  1.00  0.00           N  
ATOM    522  CZ  ARG B 653      11.353  35.906  34.585  1.00  0.00           C  
ATOM    523  NH1 ARG B 653      10.957  36.836  35.447  1.00  0.00           N  
ATOM    524  NH2 ARG B 653      12.147  34.924  34.993  1.00  0.00           N  
ATOM    525  N   SER B 654       8.420  38.038  28.048  1.00  0.00           N  
ATOM    526  CA  SER B 654       8.080  37.667  26.682  1.00  0.00           C  
ATOM    527  C   SER B 654       7.993  36.141  26.579  1.00  0.00           C  
ATOM    528  O   SER B 654       8.912  35.432  26.982  1.00  0.00           O  
ATOM    529  CB  SER B 654       9.137  38.196  25.710  1.00  0.00           C  
ATOM    530  OG  SER B 654       8.737  38.008  24.364  1.00  0.00           O  
ATOM    531  N   LEU B 655       6.881  35.650  26.042  1.00  0.00           N  
ATOM    532  CA  LEU B 655       6.648  34.217  25.888  1.00  0.00           C  
ATOM    533  C   LEU B 655       6.365  33.903  24.422  1.00  0.00           C  
ATOM    534  O   LEU B 655       5.749  34.703  23.722  1.00  0.00           O  
ATOM    535  CB  LEU B 655       5.454  33.797  26.746  1.00  0.00           C  
ATOM    536  CG  LEU B 655       5.666  33.030  28.061  1.00  0.00           C  
ATOM    537  CD1 LEU B 655       6.772  33.631  28.887  1.00  0.00           C  
ATOM    538  CD2 LEU B 655       4.355  33.020  28.842  1.00  0.00           C  
ATOM    539  N   THR B 656       6.819  32.740  23.957  1.00  0.00           N  
ATOM    540  CA  THR B 656       6.606  32.340  22.569  1.00  0.00           C  
ATOM    541  C   THR B 656       6.134  30.892  22.415  1.00  0.00           C  
ATOM    542  O   THR B 656       6.640  29.983  23.066  1.00  0.00           O  
ATOM    543  CB  THR B 656       7.907  32.550  21.725  1.00  0.00           C  
ATOM    544  OG1 THR B 656       8.117  33.955  21.498  1.00  0.00           O  
ATOM    545  CG2 THR B 656       7.808  31.840  20.386  1.00  0.00           C  
ATOM    546  N   LEU B 657       5.147  30.693  21.552  1.00  0.00           N  
ATOM    547  CA  LEU B 657       4.614  29.364  21.266  1.00  0.00           C  
ATOM    548  C   LEU B 657       5.698  28.602  20.501  1.00  0.00           C  
ATOM    549  O   LEU B 657       6.249  29.113  19.531  1.00  0.00           O  
ATOM    550  CB  LEU B 657       3.348  29.485  20.411  1.00  0.00           C  
ATOM    551  CG  LEU B 657       1.980  29.264  21.065  1.00  0.00           C  
ATOM    552  CD1 LEU B 657       1.916  29.920  22.415  1.00  0.00           C  
ATOM    553  CD2 LEU B 657       0.896  29.809  20.163  1.00  0.00           C  
ATOM    554  N   ARG B 658       6.004  27.391  20.953  1.00  0.00           N  
ATOM    555  CA  ARG B 658       7.028  26.560  20.328  1.00  0.00           C  
ATOM    556  C   ARG B 658       6.943  26.490  18.792  1.00  0.00           C  
ATOM    557  O   ARG B 658       5.979  25.960  18.239  1.00  0.00           O  
ATOM    558  CB  ARG B 658       6.952  25.144  20.895  1.00  0.00           C  
ATOM    559  CG  ARG B 658       8.033  24.227  20.383  1.00  0.00           C  
ATOM    560  CD  ARG B 658       7.540  22.795  20.395  1.00  0.00           C  
ATOM    561  NE  ARG B 658       7.344  22.303  21.746  1.00  0.00           N  
ATOM    562  CZ  ARG B 658       6.391  21.452  22.093  1.00  0.00           C  
ATOM    563  NH1 ARG B 658       5.539  21.011  21.184  1.00  0.00           N  
ATOM    564  NH2 ARG B 658       6.312  21.025  23.343  1.00  0.00           N  
ATOM    565  N   PRO B 659       7.962  27.023  18.090  1.00  0.00           N  
ATOM    566  CA  PRO B 659       8.026  27.029  16.622  1.00  0.00           C  
ATOM    567  C   PRO B 659       8.892  25.901  16.054  1.00  0.00           C  
ATOM    568  O   PRO B 659       8.807  25.574  14.872  1.00  0.00           O  
ATOM    569  CB  PRO B 659       8.638  28.385  16.324  1.00  0.00           C  
ATOM    570  CG  PRO B 659       9.666  28.474  17.394  1.00  0.00           C  
ATOM    571  CD  PRO B 659       8.938  27.980  18.645  1.00  0.00           C  
ATOM    572  N   GLU B 660       9.735  25.327  16.905  1.00  0.00           N  
ATOM    573  CA  GLU B 660      10.645  24.250  16.510  1.00  0.00           C  
ATOM    574  C   GLU B 660      10.915  23.388  17.735  1.00  0.00           C  
ATOM    575  O   GLU B 660      10.596  23.774  18.854  1.00  0.00           O  
ATOM    576  CB  GLU B 660      11.980  24.821  16.018  1.00  0.00           C  
ATOM    577  CG  GLU B 660      12.751  25.547  17.114  1.00  0.00           C  
ATOM    578  CD  GLU B 660      14.233  25.674  16.811  1.00  0.00           C  
ATOM    579  OE1 GLU B 660      14.578  26.264  15.764  1.00  0.00           O  
ATOM    580  OE2 GLU B 660      15.054  25.181  17.619  1.00  0.00           O  
ATOM    581  N   GLY B 661      11.535  22.236  17.526  1.00  0.00           N  
ATOM    582  CA  GLY B 661      11.819  21.363  18.646  1.00  0.00           C  
ATOM    583  C   GLY B 661      13.233  21.387  19.190  1.00  0.00           C  
ATOM    584  O   GLY B 661      13.425  21.281  20.406  1.00  0.00           O  
ATOM    585  N   THR B 662      14.213  21.543  18.302  1.00  0.00           N  
ATOM    586  CA  THR B 662      15.630  21.517  18.685  1.00  0.00           C  
ATOM    587  C   THR B 662      16.057  22.426  19.827  1.00  0.00           C  
ATOM    588  O   THR B 662      16.627  21.944  20.803  1.00  0.00           O  
ATOM    589  CB  THR B 662      16.555  21.792  17.473  1.00  0.00           C  
ATOM    590  OG1 THR B 662      16.188  20.931  16.384  1.00  0.00           O  
ATOM    591  CG2 THR B 662      18.020  21.508  17.848  1.00  0.00           C  
ATOM    592  N   ALA B 663      15.793  23.728  19.716  1.00  0.00           N  
ATOM    593  CA  ALA B 663      16.176  24.659  20.774  1.00  0.00           C  
ATOM    594  C   ALA B 663      15.551  24.283  22.120  1.00  0.00           C  
ATOM    595  O   ALA B 663      16.195  24.402  23.162  1.00  0.00           O  
ATOM    596  CB  ALA B 663      15.788  26.086  20.401  1.00  0.00           C  
ATOM    597  N   ALA B 664      14.300  23.836  22.095  1.00  0.00           N  
ATOM    598  CA  ALA B 664      13.602  23.440  23.320  1.00  0.00           C  
ATOM    599  C   ALA B 664      14.263  22.219  23.951  1.00  0.00           C  
ATOM    600  O   ALA B 664      14.385  22.129  25.170  1.00  0.00           O  
ATOM    601  CB  ALA B 664      12.145  23.135  23.019  1.00  0.00           C  
ATOM    602  N   MET B 665      14.690  21.280  23.117  1.00  0.00           N  
ATOM    603  CA  MET B 665      15.339  20.068  23.612  1.00  0.00           C  
ATOM    604  C   MET B 665      16.711  20.383  24.175  1.00  0.00           C  
ATOM    605  O   MET B 665      17.075  19.860  25.227  1.00  0.00           O  
ATOM    606  CB  MET B 665      15.410  19.016  22.498  1.00  0.00           C  
ATOM    607  CG  MET B 665      14.008  18.548  22.125  1.00  0.00           C  
ATOM    608  SD  MET B 665      13.838  17.667  20.586  1.00  0.00           S  
ATOM    609  CE  MET B 665      14.274  15.994  21.140  1.00  0.00           C  
ATOM    610  N   VAL B 666      17.458  21.244  23.488  1.00  0.00           N  
ATOM    611  CA  VAL B 666      18.782  21.655  23.966  1.00  0.00           C  
ATOM    612  C   VAL B 666      18.604  22.392  25.296  1.00  0.00           C  
ATOM    613  O   VAL B 666      19.385  22.206  26.228  1.00  0.00           O  
ATOM    614  CB  VAL B 666      19.483  22.615  22.979  1.00  0.00           C  
ATOM    615  CG1 VAL B 666      20.738  23.200  23.629  1.00  0.00           C  
ATOM    616  CG2 VAL B 666      19.847  21.883  21.700  1.00  0.00           C  
ATOM    617  N   ARG B 667      17.561  23.218  25.377  1.00  0.00           N  
ATOM    618  CA  ARG B 667      17.263  23.974  26.586  1.00  0.00           C  
ATOM    619  C   ARG B 667      16.946  23.010  27.728  1.00  0.00           C  
ATOM    620  O   ARG B 667      17.238  23.292  28.890  1.00  0.00           O  
ATOM    621  CB  ARG B 667      16.086  24.924  26.329  1.00  0.00           C  
ATOM    622  CG  ARG B 667      15.805  25.959  27.429  1.00  0.00           C  
ATOM    623  CD  ARG B 667      15.030  25.347  28.592  1.00  0.00           C  
ATOM    624  NE  ARG B 667      13.772  24.759  28.140  1.00  0.00           N  
ATOM    625  CZ  ARG B 667      13.158  23.751  28.747  1.00  0.00           C  
ATOM    626  NH1 ARG B 667      13.680  23.214  29.838  1.00  0.00           N  
ATOM    627  NH2 ARG B 667      12.035  23.265  28.250  1.00  0.00           N  
ATOM    628  N   ALA B 668      16.356  21.866  27.396  1.00  0.00           N  
ATOM    629  CA  ALA B 668      16.025  20.867  28.409  1.00  0.00           C  
ATOM    630  C   ALA B 668      17.280  20.101  28.846  1.00  0.00           C  
ATOM    631  O   ALA B 668      17.448  19.800  30.027  1.00  0.00           O  
ATOM    632  CB  ALA B 668      14.968  19.891  27.869  1.00  0.00           C  
ATOM    633  N   TYR B 669      18.149  19.791  27.889  1.00  0.00           N  
ATOM    634  CA  TYR B 669      19.392  19.071  28.160  1.00  0.00           C  
ATOM    635  C   TYR B 669      20.207  19.888  29.170  1.00  0.00           C  
ATOM    636  O   TYR B 669      20.827  19.345  30.089  1.00  0.00           O  
ATOM    637  CB  TYR B 669      20.173  18.914  26.851  1.00  0.00           C  
ATOM    638  CG  TYR B 669      21.562  18.323  26.966  1.00  0.00           C  
ATOM    639  CD1 TYR B 669      21.783  16.960  26.748  1.00  0.00           C  
ATOM    640  CD2 TYR B 669      22.668  19.136  27.221  1.00  0.00           C  
ATOM    641  CE1 TYR B 669      23.079  16.420  26.772  1.00  0.00           C  
ATOM    642  CE2 TYR B 669      23.966  18.611  27.250  1.00  0.00           C  
ATOM    643  CZ  TYR B 669      24.167  17.255  27.021  1.00  0.00           C  
ATOM    644  OH  TYR B 669      25.449  16.735  27.019  1.00  0.00           O  
ATOM    645  N   LEU B 670      20.181  21.202  28.983  1.00  0.00           N  
ATOM    646  CA  LEU B 670      20.878  22.137  29.853  1.00  0.00           C  
ATOM    647  C   LEU B 670      20.226  22.227  31.228  1.00  0.00           C  
ATOM    648  O   LEU B 670      20.895  22.077  32.251  1.00  0.00           O  
ATOM    649  CB  LEU B 670      20.882  23.533  29.216  1.00  0.00           C  
ATOM    650  CG  LEU B 670      22.113  24.028  28.450  1.00  0.00           C  
ATOM    651  CD1 LEU B 670      23.005  22.879  28.008  1.00  0.00           C  
ATOM    652  CD2 LEU B 670      21.644  24.854  27.274  1.00  0.00           C  
ATOM    653  N   GLU B 671      18.919  22.463  31.249  1.00  0.00           N  
ATOM    654  CA  GLU B 671      18.209  22.618  32.508  1.00  0.00           C  
ATOM    655  C   GLU B 671      18.336  21.424  33.448  1.00  0.00           C  
ATOM    656  O   GLU B 671      18.473  21.598  34.661  1.00  0.00           O  
ATOM    657  CB  GLU B 671      16.724  22.912  32.248  1.00  0.00           C  
ATOM    658  CG  GLU B 671      15.948  23.320  33.495  1.00  0.00           C  
ATOM    659  CD  GLU B 671      14.538  23.805  33.203  1.00  0.00           C  
ATOM    660  OE1 GLU B 671      14.369  24.671  32.318  1.00  0.00           O  
ATOM    661  OE2 GLU B 671      13.595  23.331  33.868  1.00  0.00           O  
ATOM    662  N   HIS B 672      18.314  20.215  32.897  1.00  0.00           N  
ATOM    663  CA  HIS B 672      18.386  19.026  33.732  1.00  0.00           C  
ATOM    664  C   HIS B 672      19.766  18.415  33.909  1.00  0.00           C  
ATOM    665  O   HIS B 672      19.892  17.305  34.413  1.00  0.00           O  
ATOM    666  CB  HIS B 672      17.393  17.992  33.207  1.00  0.00           C  
ATOM    667  CG  HIS B 672      15.988  18.499  33.184  1.00  0.00           C  
ATOM    668  ND1 HIS B 672      15.259  18.714  34.335  1.00  0.00           N  
ATOM    669  CD2 HIS B 672      15.216  18.944  32.161  1.00  0.00           C  
ATOM    670  CE1 HIS B 672      14.103  19.275  34.024  1.00  0.00           C  
ATOM    671  NE2 HIS B 672      14.053  19.426  32.712  1.00  0.00           N  
ATOM    672  N   GLY B 675      20.795  19.161  33.518  1.00  0.00           N  
ATOM    673  CA  GLY B 675      22.154  18.689  33.651  1.00  0.00           C  
ATOM    674  C   GLY B 675      22.380  17.342  32.995  1.00  0.00           C  
ATOM    675  O   GLY B 675      23.003  16.456  33.583  1.00  0.00           O  
ATOM    676  N   MET B 677      21.876  17.174  31.778  1.00  0.00           N  
ATOM    677  CA  MET B 677      22.058  15.915  31.079  1.00  0.00           C  
ATOM    678  C   MET B 677      23.516  15.755  30.658  1.00  0.00           C  
ATOM    679  O   MET B 677      23.927  14.679  30.215  1.00  0.00           O  
ATOM    680  CB  MET B 677      21.136  15.840  29.857  1.00  0.00           C  
ATOM    681  CG  MET B 677      19.651  15.766  30.201  1.00  0.00           C  
ATOM    682  SD  MET B 677      18.576  15.577  28.748  1.00  0.00           S  
ATOM    683  CE  MET B 677      16.938  15.720  29.485  1.00  0.00           C  
ATOM    684  N   LYS B 678      24.298  16.826  30.798  1.00  0.00           N  
ATOM    685  CA  LYS B 678      25.721  16.784  30.442  1.00  0.00           C  
ATOM    686  C   LYS B 678      26.430  15.751  31.320  1.00  0.00           C  
ATOM    687  O   LYS B 678      27.482  15.234  30.951  1.00  0.00           O  
ATOM    688  CB  LYS B 678      26.386  18.150  30.656  1.00  0.00           C  
ATOM    689  CG  LYS B 678      26.407  18.568  32.121  1.00  0.00           C  
ATOM    690  CD  LYS B 678      27.458  19.622  32.433  1.00  0.00           C  
ATOM    691  CE  LYS B 678      27.012  21.011  32.064  1.00  0.00           C  
ATOM    692  NZ  LYS B 678      28.045  21.994  32.497  1.00  0.00           N  
ATOM    693  N   VAL B 681      25.839  15.461  32.478  1.00  0.00           N  
ATOM    694  CA  VAL B 681      26.390  14.506  33.433  1.00  0.00           C  
ATOM    695  C   VAL B 681      26.073  13.060  33.057  1.00  0.00           C  
ATOM    696  O   VAL B 681      26.733  12.132  33.519  1.00  0.00           O  
ATOM    697  CB  VAL B 681      25.845  14.790  34.863  1.00  0.00           C  
ATOM    698  CG1 VAL B 681      26.166  13.635  35.799  1.00  0.00           C  
ATOM    699  CG2 VAL B 681      26.455  16.075  35.401  1.00  0.00           C  
ATOM    700  N   TRP B 683      25.061  12.870  32.220  1.00  0.00           N  
ATOM    701  CA  TRP B 683      24.671  11.532  31.791  1.00  0.00           C  
ATOM    702  C   TRP B 683      25.690  10.950  30.820  1.00  0.00           C  
ATOM    703  O   TRP B 683      26.548  11.667  30.304  1.00  0.00           O  
ATOM    704  CB  TRP B 683      23.323  11.576  31.080  1.00  0.00           C  
ATOM    705  CG  TRP B 683      22.200  12.047  31.915  1.00  0.00           C  
ATOM    706  CD1 TRP B 683      22.245  12.412  33.230  1.00  0.00           C  
ATOM    707  CD2 TRP B 683      20.844  12.185  31.508  1.00  0.00           C  
ATOM    708  NE1 TRP B 683      20.994  12.769  33.666  1.00  0.00           N  
ATOM    709  CE2 TRP B 683      20.107  12.641  32.617  1.00  0.00           C  
ATOM    710  CE3 TRP B 683      20.165  11.972  30.296  1.00  0.00           C  
ATOM    711  CZ2 TRP B 683      18.742  12.880  32.572  1.00  0.00           C  
ATOM    712  CZ3 TRP B 683      18.804  12.210  30.244  1.00  0.00           C  
ATOM    713  CH2 TRP B 683      18.107  12.662  31.374  1.00  0.00           C  
ATOM    714  N   PRO B 684      25.618   9.633  30.570  1.00  0.00           N  
ATOM    715  CA  PRO B 684      26.582   9.067  29.627  1.00  0.00           C  
ATOM    716  C   PRO B 684      26.276   9.677  28.262  1.00  0.00           C  
ATOM    717  O   PRO B 684      25.119   9.724  27.839  1.00  0.00           O  
ATOM    718  CB  PRO B 684      26.300   7.565  29.698  1.00  0.00           C  
ATOM    719  CG  PRO B 684      24.875   7.493  30.150  1.00  0.00           C  
ATOM    720  CD  PRO B 684      24.791   8.576  31.178  1.00  0.00           C  
ATOM    721  N   GLN B 685      27.314  10.162  27.591  1.00  0.00           N  
ATOM    722  CA  GLN B 685      27.157  10.808  26.296  1.00  0.00           C  
ATOM    723  C   GLN B 685      27.420   9.866  25.126  1.00  0.00           C  
ATOM    724  O   GLN B 685      28.255   8.970  25.214  1.00  0.00           O  
ATOM    725  CB  GLN B 685      28.100  12.008  26.225  1.00  0.00           C  
ATOM    726  CG  GLN B 685      27.932  12.978  27.379  1.00  0.00           C  
ATOM    727  CD  GLN B 685      26.606  13.715  27.331  1.00  0.00           C  
ATOM    728  OE1 GLN B 685      26.277  14.350  26.334  1.00  0.00           O  
ATOM    729  NE2 GLN B 685      25.847  13.644  28.413  1.00  0.00           N  
ATOM    730  N   PRO B 686      26.713  10.069  24.003  1.00  0.00           N  
ATOM    731  CA  PRO B 686      25.716  11.129  23.815  1.00  0.00           C  
ATOM    732  C   PRO B 686      24.340  10.834  24.410  1.00  0.00           C  
ATOM    733  O   PRO B 686      23.991   9.690  24.684  1.00  0.00           O  
ATOM    734  CB  PRO B 686      25.647  11.261  22.302  1.00  0.00           C  
ATOM    735  CG  PRO B 686      25.803   9.839  21.863  1.00  0.00           C  
ATOM    736  CD  PRO B 686      26.949   9.350  22.738  1.00  0.00           C  
ATOM    737  N   VAL B 687      23.559  11.885  24.610  1.00  0.00           N  
ATOM    738  CA  VAL B 687      22.216  11.716  25.130  1.00  0.00           C  
ATOM    739  C   VAL B 687      21.301  11.795  23.915  1.00  0.00           C  
ATOM    740  O   VAL B 687      21.317  12.781  23.180  1.00  0.00           O  
ATOM    741  CB  VAL B 687      21.851  12.825  26.120  1.00  0.00           C  
ATOM    742  CG1 VAL B 687      20.440  12.622  26.624  1.00  0.00           C  
ATOM    743  CG2 VAL B 687      22.851  12.828  27.274  1.00  0.00           C  
ATOM    744  N   ARG B 688      20.533  10.737  23.690  1.00  0.00           N  
ATOM    745  CA  ARG B 688      19.626  10.699  22.563  1.00  0.00           C  
ATOM    746  C   ARG B 688      18.214  11.009  23.044  1.00  0.00           C  
ATOM    747  O   ARG B 688      17.706  10.387  23.978  1.00  0.00           O  
ATOM    748  CB  ARG B 688      19.687   9.325  21.880  1.00  0.00           C  
ATOM    749  CG  ARG B 688      21.024   9.020  21.193  1.00  0.00           C  
ATOM    750  CD  ARG B 688      20.938   7.698  20.426  1.00  0.00           C  
ATOM    751  NE  ARG B 688      22.185   7.315  19.767  1.00  0.00           N  
ATOM    752  CZ  ARG B 688      23.267   6.869  20.400  1.00  0.00           C  
ATOM    753  NH1 ARG B 688      23.277   6.747  21.723  1.00  0.00           N  
ATOM    754  NH2 ARG B 688      24.333   6.516  19.704  1.00  0.00           N  
ATOM    755  N   LEU B 689      17.576  11.982  22.406  1.00  0.00           N  
ATOM    756  CA  LEU B 689      16.222  12.368  22.803  1.00  0.00           C  
ATOM    757  C   LEU B 689      15.297  12.445  21.603  1.00  0.00           C  
ATOM    758  O   LEU B 689      15.732  12.685  20.474  1.00  0.00           O  
ATOM    759  CB  LEU B 689      16.231  13.739  23.488  1.00  0.00           C  
ATOM    760  CG  LEU B 689      17.204  13.999  24.644  1.00  0.00           C  
ATOM    761  CD1 LEU B 689      17.285  15.499  24.879  1.00  0.00           C  
ATOM    762  CD2 LEU B 689      16.757  13.286  25.898  1.00  0.00           C  
ATOM    763  N   TRP B 690      14.014  12.227  21.840  1.00  0.00           N  
ATOM    764  CA  TRP B 690      13.053  12.347  20.766  1.00  0.00           C  
ATOM    765  C   TRP B 690      11.795  12.937  21.362  1.00  0.00           C  
ATOM    766  O   TRP B 690      11.564  12.862  22.575  1.00  0.00           O  
ATOM    767  CB  TRP B 690      12.766  11.002  20.082  1.00  0.00           C  
ATOM    768  CG  TRP B 690      11.816  10.112  20.807  1.00  0.00           C  
ATOM    769  CD1 TRP B 690      12.113   9.219  21.795  1.00  0.00           C  
ATOM    770  CD2 TRP B 690      10.407  10.021  20.590  1.00  0.00           C  
ATOM    771  NE1 TRP B 690      10.973   8.572  22.207  1.00  0.00           N  
ATOM    772  CE2 TRP B 690       9.909   9.047  21.488  1.00  0.00           C  
ATOM    773  CE3 TRP B 690       9.513  10.673  19.729  1.00  0.00           C  
ATOM    774  CZ2 TRP B 690       8.551   8.698  21.546  1.00  0.00           C  
ATOM    775  CZ3 TRP B 690       8.158  10.324  19.787  1.00  0.00           C  
ATOM    776  CH2 TRP B 690       7.694   9.345  20.695  1.00  0.00           C  
ATOM    777  N   MET B 691      10.982  13.525  20.495  1.00  0.00           N  
ATOM    778  CA  MET B 691       9.763  14.171  20.922  1.00  0.00           C  
ATOM    779  C   MET B 691       8.807  14.310  19.744  1.00  0.00           C  
ATOM    780  O   MET B 691       9.216  14.410  18.584  1.00  0.00           O  
ATOM    781  CB  MET B 691      10.127  15.549  21.495  1.00  0.00           C  
ATOM    782  CG  MET B 691       8.978  16.492  21.826  1.00  0.00           C  
ATOM    783  SD  MET B 691       9.625  17.961  22.697  1.00  0.00           S  
ATOM    784  CE  MET B 691       9.960  19.113  21.345  1.00  0.00           C  
ATOM    785  N   ALA B 692       7.523  14.293  20.056  1.00  0.00           N  
ATOM    786  CA  ALA B 692       6.492  14.456  19.059  1.00  0.00           C  
ATOM    787  C   ALA B 692       5.532  15.461  19.665  1.00  0.00           C  
ATOM    788  O   ALA B 692       5.188  15.365  20.841  1.00  0.00           O  
ATOM    789  CB  ALA B 692       5.789  13.135  18.804  1.00  0.00           C  
ATOM    790  N   GLY B 693       5.106  16.439  18.881  1.00  0.00           N  
ATOM    791  CA  GLY B 693       4.176  17.407  19.425  1.00  0.00           C  
ATOM    792  C   GLY B 693       3.847  18.537  18.479  1.00  0.00           C  
ATOM    793  O   GLY B 693       4.387  18.613  17.386  1.00  0.00           O  
ATOM    794  N   PRO B 695       2.947  19.435  18.875  1.00  0.00           N  
ATOM    795  CA  PRO B 695       2.584  20.554  18.004  1.00  0.00           C  
ATOM    796  C   PRO B 695       3.632  21.665  17.933  1.00  0.00           C  
ATOM    797  O   PRO B 695       4.379  21.884  18.886  1.00  0.00           O  
ATOM    798  CB  PRO B 695       1.271  21.039  18.613  1.00  0.00           C  
ATOM    799  CG  PRO B 695       1.459  20.765  20.047  1.00  0.00           C  
ATOM    800  CD  PRO B 695       2.042  19.365  20.035  1.00  0.00           C  
ATOM    801  N   MET B 696       3.683  22.332  16.782  1.00  0.00           N  
ATOM    802  CA  MET B 696       4.573  23.458  16.544  1.00  0.00           C  
ATOM    803  C   MET B 696       3.654  24.557  16.017  1.00  0.00           C  
ATOM    804  O   MET B 696       2.564  24.292  15.505  1.00  0.00           O  
ATOM    805  CB  MET B 696       5.627  23.158  15.485  1.00  0.00           C  
ATOM    806  CG  MET B 696       6.559  22.028  15.823  1.00  0.00           C  
ATOM    807  SD  MET B 696       7.580  22.365  17.251  1.00  0.00           S  
ATOM    808  CE  MET B 696       8.236  20.684  17.653  1.00  0.00           C  
ATOM    809  N   PHE B 697       4.110  25.792  16.135  1.00  0.00           N  
ATOM    810  CA  PHE B 697       3.311  26.938  15.746  1.00  0.00           C  
ATOM    811  C   PHE B 697       4.081  27.871  14.841  1.00  0.00           C  
ATOM    812  O   PHE B 697       5.192  28.288  15.138  1.00  0.00           O  
ATOM    813  CB  PHE B 697       2.830  27.605  17.027  1.00  0.00           C  
ATOM    814  CG  PHE B 697       2.086  26.662  17.916  1.00  0.00           C  
ATOM    815  CD1 PHE B 697       0.735  26.402  17.688  1.00  0.00           C  
ATOM    816  CD2 PHE B 697       2.748  25.960  18.918  1.00  0.00           C  
ATOM    817  CE1 PHE B 697       0.047  25.454  18.450  1.00  0.00           C  
ATOM    818  CE2 PHE B 697       2.077  25.008  19.687  1.00  0.00           C  
ATOM    819  CZ  PHE B 697       0.723  24.752  19.452  1.00  0.00           C  
ATOM    820  N   ARG B 698       3.442  28.180  13.725  1.00  0.00           N  
ATOM    821  CA  ARG B 698       3.983  29.013  12.652  1.00  0.00           C  
ATOM    822  C   ARG B 698       2.928  30.099  12.418  1.00  0.00           C  
ATOM    823  O   ARG B 698       1.758  29.794  12.238  1.00  0.00           O  
ATOM    824  CB  ARG B 698       4.114  28.135  11.400  1.00  0.00           C  
ATOM    825  CG  ARG B 698       5.017  28.637  10.291  1.00  0.00           C  
ATOM    826  CD  ARG B 698       5.372  27.466   9.355  1.00  0.00           C  
ATOM    827  NE  ARG B 698       4.217  26.997   8.580  1.00  0.00           N  
ATOM    828  CZ  ARG B 698       4.120  25.769   8.058  1.00  0.00           C  
ATOM    829  NH1 ARG B 698       5.096  24.878   8.233  1.00  0.00           N  
ATOM    830  NH2 ARG B 698       3.069  25.415   7.331  1.00  0.00           N  
ATOM    831  N   ALA B 699       3.329  31.359  12.421  1.00  0.00           N  
ATOM    832  CA  ALA B 699       2.365  32.431  12.221  1.00  0.00           C  
ATOM    833  C   ALA B 699       2.317  32.955  10.776  1.00  0.00           C  
ATOM    834  O   ALA B 699       2.922  33.967  10.451  1.00  0.00           O  
ATOM    835  CB  ALA B 699       2.661  33.560  13.177  1.00  0.00           C  
ATOM    836  N   GLU B 700       1.586  32.256   9.915  1.00  0.00           N  
ATOM    837  CA  GLU B 700       1.411  32.655   8.527  1.00  0.00           C  
ATOM    838  C   GLU B 700       0.019  33.249   8.426  1.00  0.00           C  
ATOM    839  O   GLU B 700      -0.756  33.190   9.387  1.00  0.00           O  
ATOM    840  CB  GLU B 700       1.547  31.443   7.602  1.00  0.00           C  
ATOM    841  CG  GLU B 700       0.572  30.297   7.887  1.00  0.00           C  
ATOM    842  CD  GLU B 700       0.764  29.094   6.939  1.00  0.00           C  
ATOM    843  OE1 GLU B 700       0.422  29.227   5.750  1.00  0.00           O  
ATOM    844  OE2 GLU B 700       1.265  28.049   7.396  1.00  0.00           O  
ATOM    845  N   ARG B 703      -0.305  33.835   7.280  1.00  0.00           N  
ATOM    846  CA  ARG B 703      -1.628  34.433   7.102  1.00  0.00           C  
ATOM    847  C   ARG B 703      -2.655  33.331   6.941  1.00  0.00           C  
ATOM    848  O   ARG B 703      -2.461  32.392   6.158  1.00  0.00           O  
ATOM    849  CB  ARG B 703      -1.650  35.321   5.871  1.00  0.00           C  
ATOM    850  CG  ARG B 703      -0.665  36.460   5.952  1.00  0.00           C  
ATOM    851  CD  ARG B 703      -0.543  37.147   4.623  1.00  0.00           C  
ATOM    852  NE  ARG B 703       0.381  38.286   4.703  1.00  0.00           N  
ATOM    853  CZ  ARG B 703       0.211  39.328   5.529  1.00  0.00           C  
ATOM    854  NH1 ARG B 703      -0.841  39.379   6.350  1.00  0.00           N  
ATOM    855  NH2 ARG B 703       1.075  40.340   5.539  1.00  0.00           N  
ATOM    856  N   PRO B 718      -3.753  33.406   7.707  1.00  0.00           N  
ATOM    857  CA  PRO B 718      -4.783  32.372   7.591  1.00  0.00           C  
ATOM    858  C   PRO B 718      -5.409  32.468   6.187  1.00  0.00           C  
ATOM    859  O   PRO B 718      -5.828  33.540   5.756  1.00  0.00           O  
ATOM    860  CB  PRO B 718      -5.762  32.718   8.732  1.00  0.00           C  
ATOM    861  CG  PRO B 718      -5.596  34.205   8.925  1.00  0.00           C  
ATOM    862  CD  PRO B 718      -4.101  34.414   8.728  1.00  0.00           C  
ATOM    863  N   TYR B 723      -0.551  25.247   7.198  1.00  0.00           N  
ATOM    864  CA  TYR B 723      -0.751  24.948   8.612  1.00  0.00           C  
ATOM    865  C   TYR B 723      -0.058  25.954   9.521  1.00  0.00           C  
ATOM    866  O   TYR B 723       1.115  26.256   9.326  1.00  0.00           O  
ATOM    867  CB  TYR B 723      -0.219  23.552   8.967  1.00  0.00           C  
ATOM    868  CG  TYR B 723      -1.057  22.389   8.458  1.00  0.00           C  
ATOM    869  CD1 TYR B 723      -2.368  22.188   8.912  1.00  0.00           C  
ATOM    870  CD2 TYR B 723      -0.527  21.472   7.543  1.00  0.00           C  
ATOM    871  CE1 TYR B 723      -3.125  21.103   8.472  1.00  0.00           C  
ATOM    872  CE2 TYR B 723      -1.272  20.387   7.095  1.00  0.00           C  
ATOM    873  CZ  TYR B 723      -2.567  20.205   7.563  1.00  0.00           C  
ATOM    874  OH  TYR B 723      -3.297  19.120   7.124  1.00  0.00           O  
ATOM    875  N   ARG B 724      -0.787  26.474  10.506  1.00  0.00           N  
ATOM    876  CA  ARG B 724      -0.210  27.404  11.468  1.00  0.00           C  
ATOM    877  C   ARG B 724       0.086  26.569  12.707  1.00  0.00           C  
ATOM    878  O   ARG B 724       0.935  26.928  13.520  1.00  0.00           O  
ATOM    879  CB  ARG B 724      -1.166  28.563  11.746  1.00  0.00           C  
ATOM    880  CG  ARG B 724      -1.189  29.580  10.603  1.00  0.00           C  
ATOM    881  CD  ARG B 724      -2.418  30.472  10.660  1.00  0.00           C  
ATOM    882  NE  ARG B 724      -2.224  31.654  11.488  1.00  0.00           N  
ATOM    883  CZ  ARG B 724      -3.220  32.367  12.002  1.00  0.00           C  
ATOM    884  NH1 ARG B 724      -4.481  32.005  11.777  1.00  0.00           N  
ATOM    885  NH2 ARG B 724      -2.959  33.451  12.725  1.00  0.00           N  
ATOM    886  N   GLN B 725      -0.625  25.449  12.843  1.00  0.00           N  
ATOM    887  CA  GLN B 725      -0.350  24.497  13.917  1.00  0.00           C  
ATOM    888  C   GLN B 725      -0.113  23.179  13.202  1.00  0.00           C  
ATOM    889  O   GLN B 725      -0.997  22.675  12.509  1.00  0.00           O  
ATOM    890  CB  GLN B 725      -1.504  24.291  14.917  1.00  0.00           C  
ATOM    891  CG  GLN B 725      -1.077  23.283  16.021  1.00  0.00           C  
ATOM    892  CD  GLN B 725      -2.114  22.989  17.111  1.00  0.00           C  
ATOM    893  OE1 GLN B 725      -2.766  23.887  17.636  1.00  0.00           O  
ATOM    894  NE2 GLN B 725      -2.235  21.719  17.477  1.00  0.00           N  
ATOM    895  N   PHE B 726       1.091  22.638  13.327  1.00  0.00           N  
ATOM    896  CA  PHE B 726       1.383  21.355  12.709  1.00  0.00           C  
ATOM    897  C   PHE B 726       2.060  20.513  13.765  1.00  0.00           C  
ATOM    898  O   PHE B 726       2.318  20.994  14.866  1.00  0.00           O  
ATOM    899  CB  PHE B 726       2.275  21.519  11.466  1.00  0.00           C  
ATOM    900  CG  PHE B 726       3.553  22.303  11.710  1.00  0.00           C  
ATOM    901  CD1 PHE B 726       4.766  21.647  11.873  1.00  0.00           C  
ATOM    902  CD2 PHE B 726       3.536  23.699  11.751  1.00  0.00           C  
ATOM    903  CE1 PHE B 726       5.949  22.356  12.066  1.00  0.00           C  
ATOM    904  CE2 PHE B 726       4.712  24.427  11.948  1.00  0.00           C  
ATOM    905  CZ  PHE B 726       5.923  23.750  12.105  1.00  0.00           C  
ATOM    906  N   HIS B 728       2.322  19.255  13.449  1.00  0.00           N  
ATOM    907  CA  HIS B 728       2.978  18.368  14.395  1.00  0.00           C  
ATOM    908  C   HIS B 728       4.231  17.782  13.777  1.00  0.00           C  
ATOM    909  O   HIS B 728       4.291  17.508  12.574  1.00  0.00           O  
ATOM    910  CB  HIS B 728       2.035  17.237  14.801  1.00  0.00           C  
ATOM    911  CG  HIS B 728       0.763  17.710  15.429  1.00  0.00           C  
ATOM    912  ND1 HIS B 728      -0.248  18.308  14.706  1.00  0.00           N  
ATOM    913  CD2 HIS B 728       0.356  17.717  16.720  1.00  0.00           C  
ATOM    914  CE1 HIS B 728      -1.221  18.667  15.524  1.00  0.00           C  
ATOM    915  NE2 HIS B 728      -0.880  18.320  16.752  1.00  0.00           N  
ATOM    916  N   GLN B 730       5.260  17.617  14.583  1.00  0.00           N  
ATOM    917  CA  GLN B 730       6.457  17.019  14.047  1.00  0.00           C  
ATOM    918  C   GLN B 730       7.119  16.139  15.064  1.00  0.00           C  
ATOM    919  O   GLN B 730       6.863  16.254  16.270  1.00  0.00           O  
ATOM    920  CB  GLN B 730       7.443  18.075  13.520  1.00  0.00           C  
ATOM    921  CG  GLN B 730       7.895  19.150  14.463  1.00  0.00           C  
ATOM    922  CD  GLN B 730       9.014  20.004  13.846  1.00  0.00           C  
ATOM    923  OE1 GLN B 730       8.917  20.443  12.695  1.00  0.00           O  
ATOM    924  NE2 GLN B 730      10.077  20.238  14.613  1.00  0.00           N  
ATOM    925  N   VAL B 731       7.929  15.219  14.562  1.00  0.00           N  
ATOM    926  CA  VAL B 731       8.670  14.319  15.421  1.00  0.00           C  
ATOM    927  C   VAL B 731      10.102  14.807  15.391  1.00  0.00           C  
ATOM    928  O   VAL B 731      10.636  15.088  14.323  1.00  0.00           O  
ATOM    929  CB  VAL B 731       8.608  12.874  14.899  1.00  0.00           C  
ATOM    930  CG1 VAL B 731       9.629  12.012  15.640  1.00  0.00           C  
ATOM    931  CG2 VAL B 731       7.191  12.320  15.081  1.00  0.00           C  
ATOM    932  N   ASN B 732      10.717  14.936  16.558  1.00  0.00           N  
ATOM    933  CA  ASN B 732      12.100  15.390  16.625  1.00  0.00           C  
ATOM    934  C   ASN B 732      12.978  14.340  17.259  1.00  0.00           C  
ATOM    935  O   ASN B 732      12.561  13.651  18.186  1.00  0.00           O  
ATOM    936  CB  ASN B 732      12.238  16.678  17.450  1.00  0.00           C  
ATOM    937  CG  ASN B 732      11.856  17.922  16.672  1.00  0.00           C  
ATOM    938  OD1 ASN B 732      10.680  18.259  16.547  1.00  0.00           O  
ATOM    939  ND2 ASN B 732      12.854  18.611  16.143  1.00  0.00           N  
ATOM    940  N   TYR B 733      14.194  14.233  16.748  1.00  0.00           N  
ATOM    941  CA  TYR B 733      15.185  13.312  17.273  1.00  0.00           C  
ATOM    942  C   TYR B 733      16.463  14.132  17.434  1.00  0.00           C  
ATOM    943  O   TYR B 733      16.871  14.838  16.516  1.00  0.00           O  
ATOM    944  CB  TYR B 733      15.464  12.170  16.304  1.00  0.00           C  
ATOM    945  CG  TYR B 733      16.694  11.384  16.704  1.00  0.00           C  
ATOM    946  CD1 TYR B 733      16.667  10.510  17.795  1.00  0.00           C  
ATOM    947  CD2 TYR B 733      17.893  11.542  16.019  1.00  0.00           C  
ATOM    948  CE1 TYR B 733      17.805   9.813  18.191  1.00  0.00           C  
ATOM    949  CE2 TYR B 733      19.039  10.857  16.406  1.00  0.00           C  
ATOM    950  CZ  TYR B 733      18.986   9.993  17.492  1.00  0.00           C  
ATOM    951  OH  TYR B 733      20.117   9.313  17.871  1.00  0.00           O  
ATOM    952  N   GLU B 734      17.098  14.015  18.588  1.00  0.00           N  
ATOM    953  CA  GLU B 734      18.315  14.761  18.865  1.00  0.00           C  
ATOM    954  C   GLU B 734      19.345  13.916  19.636  1.00  0.00           C  
ATOM    955  O   GLU B 734      19.021  13.266  20.634  1.00  0.00           O  
ATOM    956  CB  GLU B 734      17.945  16.008  19.680  1.00  0.00           C  
ATOM    957  CG  GLU B 734      18.208  17.354  19.015  1.00  0.00           C  
ATOM    958  CD  GLU B 734      17.592  17.518  17.630  1.00  0.00           C  
ATOM    959  OE1 GLU B 734      18.355  17.782  16.682  1.00  0.00           O  
ATOM    960  OE2 GLU B 734      16.358  17.401  17.479  1.00  0.00           O  
ATOM    961  N   ALA B 735      20.581  13.924  19.151  1.00  0.00           N  
ATOM    962  CA  ALA B 735      21.696  13.215  19.781  1.00  0.00           C  
ATOM    963  C   ALA B 735      22.666  14.320  20.184  1.00  0.00           C  
ATOM    964  O   ALA B 735      23.337  14.899  19.338  1.00  0.00           O  
ATOM    965  CB  ALA B 735      22.356  12.279  18.781  1.00  0.00           C  
ATOM    966  N   LEU B 736      22.732  14.614  21.478  1.00  0.00           N  
ATOM    967  CA  LEU B 736      23.586  15.686  21.987  1.00  0.00           C  
ATOM    968  C   LEU B 736      24.778  15.217  22.802  1.00  0.00           C  
ATOM    969  O   LEU B 736      24.678  14.252  23.560  1.00  0.00           O  
ATOM    970  CB  LEU B 736      22.754  16.618  22.861  1.00  0.00           C  
ATOM    971  CG  LEU B 736      21.413  17.019  22.268  1.00  0.00           C  
ATOM    972  CD1 LEU B 736      20.494  17.555  23.356  1.00  0.00           C  
ATOM    973  CD2 LEU B 736      21.643  18.042  21.195  1.00  0.00           C  
ATOM    974  N   GLY B 737      25.898  15.923  22.649  1.00  0.00           N  
ATOM    975  CA  GLY B 737      27.093  15.603  23.404  1.00  0.00           C  
ATOM    976  C   GLY B 737      28.280  15.028  22.661  1.00  0.00           C  
ATOM    977  O   GLY B 737      29.340  14.854  23.251  1.00  0.00           O  
ATOM    978  N   SER B 738      28.139  14.741  21.377  1.00  0.00           N  
ATOM    979  CA  SER B 738      29.257  14.170  20.647  1.00  0.00           C  
ATOM    980  C   SER B 738      29.412  14.677  19.220  1.00  0.00           C  
ATOM    981  O   SER B 738      28.435  14.993  18.546  1.00  0.00           O  
ATOM    982  CB  SER B 738      29.135  12.643  20.639  1.00  0.00           C  
ATOM    983  OG  SER B 738      30.192  12.063  19.897  1.00  0.00           O  
ATOM    984  N   GLU B 739      30.660  14.732  18.764  1.00  0.00           N  
ATOM    985  CA  GLU B 739      30.985  15.184  17.416  1.00  0.00           C  
ATOM    986  C   GLU B 739      31.211  13.983  16.489  1.00  0.00           C  
ATOM    987  O   GLU B 739      31.381  14.140  15.278  1.00  0.00           O  
ATOM    988  CB  GLU B 739      32.251  16.046  17.455  1.00  0.00           C  
ATOM    989  CG  GLU B 739      32.705  16.523  16.094  1.00  0.00           C  
ATOM    990  CD  GLU B 739      31.797  17.600  15.524  1.00  0.00           C  
ATOM    991  OE1 GLU B 739      31.692  17.694  14.283  1.00  0.00           O  
ATOM    992  OE2 GLU B 739      31.200  18.358  16.319  1.00  0.00           O  
ATOM    993  N   ASN B 783      31.211  12.785  17.068  1.00  0.00           N  
ATOM    994  CA  ASN B 783      31.431  11.551  16.314  1.00  0.00           C  
ATOM    995  C   ASN B 783      30.533  11.417  15.078  1.00  0.00           C  
ATOM    996  O   ASN B 783      29.315  11.472  15.182  1.00  0.00           O  
ATOM    997  CB  ASN B 783      31.227  10.343  17.228  1.00  0.00           C  
ATOM    998  CG  ASN B 783      31.869   9.094  16.674  1.00  0.00           C  
ATOM    999  OD1 ASN B 783      31.573   8.675  15.558  1.00  0.00           O  
ATOM   1000  ND2 ASN B 783      32.774   8.497  17.449  1.00  0.00           N  
ATOM   1001  N   PRO B 787      31.136  11.242  13.888  1.00  0.00           N  
ATOM   1002  CA  PRO B 787      30.400  11.104  12.625  1.00  0.00           C  
ATOM   1003  C   PRO B 787      29.439   9.921  12.570  1.00  0.00           C  
ATOM   1004  O   PRO B 787      28.549   9.862  11.712  1.00  0.00           O  
ATOM   1005  CB  PRO B 787      31.514  11.022  11.577  1.00  0.00           C  
ATOM   1006  CG  PRO B 787      32.665  10.473  12.340  1.00  0.00           C  
ATOM   1007  CD  PRO B 787      32.589  11.198  13.650  1.00  0.00           C  
ATOM   1008  N   ILE B 788      29.621   8.971  13.478  1.00  0.00           N  
ATOM   1009  CA  ILE B 788      28.722   7.835  13.533  1.00  0.00           C  
ATOM   1010  C   ILE B 788      27.318   8.356  13.870  1.00  0.00           C  
ATOM   1011  O   ILE B 788      26.328   7.868  13.344  1.00  0.00           O  
ATOM   1012  CB  ILE B 788      29.188   6.801  14.602  1.00  0.00           C  
ATOM   1013  CG1 ILE B 788      30.321   5.946  14.023  1.00  0.00           C  
ATOM   1014  CG2 ILE B 788      28.027   5.921  15.044  1.00  0.00           C  
ATOM   1015  CD1 ILE B 788      31.017   5.037  15.036  1.00  0.00           C  
ATOM   1016  N   LEU B 789      27.237   9.370  14.722  1.00  0.00           N  
ATOM   1017  CA  LEU B 789      25.945   9.915  15.109  1.00  0.00           C  
ATOM   1018  C   LEU B 789      25.204  10.589  13.963  1.00  0.00           C  
ATOM   1019  O   LEU B 789      23.969  10.566  13.922  1.00  0.00           O  
ATOM   1020  CB  LEU B 789      26.115  10.888  16.270  1.00  0.00           C  
ATOM   1021  CG  LEU B 789      26.752  10.177  17.458  1.00  0.00           C  
ATOM   1022  CD1 LEU B 789      27.128  11.177  18.514  1.00  0.00           C  
ATOM   1023  CD2 LEU B 789      25.786   9.130  18.003  1.00  0.00           C  
ATOM   1024  N   ASP B 790      25.949  11.184  13.033  1.00  0.00           N  
ATOM   1025  CA  ASP B 790      25.337  11.844  11.881  1.00  0.00           C  
ATOM   1026  C   ASP B 790      24.723  10.789  10.968  1.00  0.00           C  
ATOM   1027  O   ASP B 790      23.595  10.928  10.508  1.00  0.00           O  
ATOM   1028  CB  ASP B 790      26.381  12.652  11.104  1.00  0.00           C  
ATOM   1029  CG  ASP B 790      27.133  13.624  11.986  1.00  0.00           C  
ATOM   1030  OD1 ASP B 790      27.315  14.789  11.573  1.00  0.00           O  
ATOM   1031  OD2 ASP B 790      27.554  13.223  13.092  1.00  0.00           O  
ATOM   1032  N   ALA B 791      25.471   9.723  10.715  1.00  0.00           N  
ATOM   1033  CA  ALA B 791      24.973   8.653   9.866  1.00  0.00           C  
ATOM   1034  C   ALA B 791      23.751   8.009  10.526  1.00  0.00           C  
ATOM   1035  O   ALA B 791      22.801   7.615   9.846  1.00  0.00           O  
ATOM   1036  CB  ALA B 791      26.070   7.610   9.632  1.00  0.00           C  
ATOM   1037  N   GLU B 792      23.778   7.905  11.852  1.00  0.00           N  
ATOM   1038  CA  GLU B 792      22.667   7.307  12.585  1.00  0.00           C  
ATOM   1039  C   GLU B 792      21.413   8.170  12.470  1.00  0.00           C  
ATOM   1040  O   GLU B 792      20.317   7.649  12.271  1.00  0.00           O  
ATOM   1041  CB  GLU B 792      23.045   7.111  14.055  1.00  0.00           C  
ATOM   1042  CG  GLU B 792      21.963   6.493  14.906  1.00  0.00           C  
ATOM   1043  CD  GLU B 792      22.474   6.062  16.275  1.00  0.00           C  
ATOM   1044  OE1 GLU B 792      22.455   4.846  16.573  1.00  0.00           O  
ATOM   1045  OE2 GLU B 792      22.898   6.940  17.056  1.00  0.00           O  
ATOM   1046  N   ALA B 793      21.577   9.486  12.580  1.00  0.00           N  
ATOM   1047  CA  ALA B 793      20.453  10.411  12.470  1.00  0.00           C  
ATOM   1048  C   ALA B 793      19.783  10.226  11.111  1.00  0.00           C  
ATOM   1049  O   ALA B 793      18.555  10.148  11.019  1.00  0.00           O  
ATOM   1050  CB  ALA B 793      20.938  11.854  12.622  1.00  0.00           C  
ATOM   1051  N   VAL B 794      20.604  10.150  10.065  1.00  0.00           N  
ATOM   1052  CA  VAL B 794      20.119   9.961   8.699  1.00  0.00           C  
ATOM   1053  C   VAL B 794      19.383   8.624   8.553  1.00  0.00           C  
ATOM   1054  O   VAL B 794      18.243   8.575   8.087  1.00  0.00           O  
ATOM   1055  CB  VAL B 794      21.288  10.012   7.670  1.00  0.00           C  
ATOM   1056  CG1 VAL B 794      20.788   9.629   6.299  1.00  0.00           C  
ATOM   1057  CG2 VAL B 794      21.894  11.428   7.616  1.00  0.00           C  
ATOM   1058  N   VAL B 795      20.032   7.538   8.956  1.00  0.00           N  
ATOM   1059  CA  VAL B 795      19.412   6.222   8.860  1.00  0.00           C  
ATOM   1060  C   VAL B 795      18.139   6.129   9.696  1.00  0.00           C  
ATOM   1061  O   VAL B 795      17.161   5.537   9.259  1.00  0.00           O  
ATOM   1062  CB  VAL B 795      20.377   5.111   9.310  1.00  0.00           C  
ATOM   1063  CG1 VAL B 795      19.711   3.753   9.148  1.00  0.00           C  
ATOM   1064  CG2 VAL B 795      21.648   5.171   8.487  1.00  0.00           C  
ATOM   1065  N   LEU B 796      18.151   6.709  10.896  1.00  0.00           N  
ATOM   1066  CA  LEU B 796      16.970   6.679  11.758  1.00  0.00           C  
ATOM   1067  C   LEU B 796      15.765   7.360  11.096  1.00  0.00           C  
ATOM   1068  O   LEU B 796      14.646   6.857  11.181  1.00  0.00           O  
ATOM   1069  CB  LEU B 796      17.258   7.348  13.104  1.00  0.00           C  
ATOM   1070  CG  LEU B 796      18.006   6.532  14.163  1.00  0.00           C  
ATOM   1071  CD1 LEU B 796      18.129   7.352  15.426  1.00  0.00           C  
ATOM   1072  CD2 LEU B 796      17.264   5.236  14.458  1.00  0.00           C  
ATOM   1073  N   LEU B 797      15.998   8.498  10.445  1.00  0.00           N  
ATOM   1074  CA  LEU B 797      14.932   9.212   9.763  1.00  0.00           C  
ATOM   1075  C   LEU B 797      14.476   8.368   8.588  1.00  0.00           C  
ATOM   1076  O   LEU B 797      13.278   8.168   8.373  1.00  0.00           O  
ATOM   1077  CB  LEU B 797      15.424  10.573   9.264  1.00  0.00           C  
ATOM   1078  CG  LEU B 797      14.486  11.303   8.304  1.00  0.00           C  
ATOM   1079  CD1 LEU B 797      13.134  11.534   8.981  1.00  0.00           C  
ATOM   1080  CD2 LEU B 797      15.121  12.620   7.876  1.00  0.00           C  
ATOM   1081  N   TYR B 798      15.441   7.863   7.833  1.00  0.00           N  
ATOM   1082  CA  TYR B 798      15.148   7.017   6.684  1.00  0.00           C  
ATOM   1083  C   TYR B 798      14.264   5.845   7.138  1.00  0.00           C  
ATOM   1084  O   TYR B 798      13.238   5.556   6.519  1.00  0.00           O  
ATOM   1085  CB  TYR B 798      16.463   6.503   6.095  1.00  0.00           C  
ATOM   1086  CG  TYR B 798      16.324   5.699   4.828  1.00  0.00           C  
ATOM   1087  CD1 TYR B 798      15.856   6.284   3.656  1.00  0.00           C  
ATOM   1088  CD2 TYR B 798      16.683   4.352   4.795  1.00  0.00           C  
ATOM   1089  CE1 TYR B 798      15.750   5.549   2.479  1.00  0.00           C  
ATOM   1090  CE2 TYR B 798      16.579   3.610   3.628  1.00  0.00           C  
ATOM   1091  CZ  TYR B 798      16.114   4.215   2.473  1.00  0.00           C  
ATOM   1092  OH  TYR B 798      16.025   3.485   1.310  1.00  0.00           O  
ATOM   1093  N   GLU B 799      14.666   5.191   8.231  1.00  0.00           N  
ATOM   1094  CA  GLU B 799      13.931   4.058   8.795  1.00  0.00           C  
ATOM   1095  C   GLU B 799      12.509   4.396   9.255  1.00  0.00           C  
ATOM   1096  O   GLU B 799      11.577   3.652   8.964  1.00  0.00           O  
ATOM   1097  CB  GLU B 799      14.704   3.456   9.970  1.00  0.00           C  
ATOM   1098  CG  GLU B 799      15.439   2.172   9.636  1.00  0.00           C  
ATOM   1099  CD  GLU B 799      14.495   1.004   9.361  1.00  0.00           C  
ATOM   1100  OE1 GLU B 799      13.843   0.515  10.315  1.00  0.00           O  
ATOM   1101  OE2 GLU B 799      14.403   0.576   8.187  1.00  0.00           O  
ATOM   1102  N   CYS B 800      12.340   5.491   9.993  1.00  0.00           N  
ATOM   1103  CA  CYS B 800      11.008   5.873  10.446  1.00  0.00           C  
ATOM   1104  C   CYS B 800      10.073   5.889   9.251  1.00  0.00           C  
ATOM   1105  O   CYS B 800       8.974   5.336   9.301  1.00  0.00           O  
ATOM   1106  CB  CYS B 800      11.001   7.274  11.065  1.00  0.00           C  
ATOM   1107  SG  CYS B 800      11.756   7.449  12.685  1.00  0.00           S  
ATOM   1108  N   LEU B 801      10.526   6.524   8.174  1.00  0.00           N  
ATOM   1109  CA  LEU B 801       9.733   6.655   6.959  1.00  0.00           C  
ATOM   1110  C   LEU B 801       9.535   5.339   6.220  1.00  0.00           C  
ATOM   1111  O   LEU B 801       8.452   5.070   5.707  1.00  0.00           O  
ATOM   1112  CB  LEU B 801      10.376   7.681   6.023  1.00  0.00           C  
ATOM   1113  CG  LEU B 801      10.653   9.068   6.611  1.00  0.00           C  
ATOM   1114  CD1 LEU B 801      11.423   9.905   5.590  1.00  0.00           C  
ATOM   1115  CD2 LEU B 801       9.345   9.743   6.992  1.00  0.00           C  
ATOM   1116  N   LYS B 802      10.582   4.525   6.162  1.00  0.00           N  
ATOM   1117  CA  LYS B 802      10.498   3.240   5.483  1.00  0.00           C  
ATOM   1118  C   LYS B 802       9.531   2.323   6.222  1.00  0.00           C  
ATOM   1119  O   LYS B 802       8.747   1.622   5.599  1.00  0.00           O  
ATOM   1120  CB  LYS B 802      11.879   2.582   5.417  1.00  0.00           C  
ATOM   1121  CG  LYS B 802      12.203   1.945   4.079  1.00  0.00           C  
ATOM   1122  CD  LYS B 802      12.520   3.004   3.037  1.00  0.00           C  
ATOM   1123  CE  LYS B 802      12.766   2.391   1.661  1.00  0.00           C  
ATOM   1124  NZ  LYS B 802      11.531   1.790   1.078  1.00  0.00           N  
ATOM   1125  N   GLU B 803       9.587   2.339   7.554  1.00  0.00           N  
ATOM   1126  CA  GLU B 803       8.712   1.504   8.374  1.00  0.00           C  
ATOM   1127  C   GLU B 803       7.250   1.889   8.209  1.00  0.00           C  
ATOM   1128  O   GLU B 803       6.363   1.070   8.442  1.00  0.00           O  
ATOM   1129  CB  GLU B 803       9.096   1.610   9.848  1.00  0.00           C  
ATOM   1130  CG  GLU B 803      10.448   1.000  10.181  1.00  0.00           C  
ATOM   1131  CD  GLU B 803      10.416  -0.519  10.289  1.00  0.00           C  
ATOM   1132  OE1 GLU B 803      11.497  -1.139  10.170  1.00  0.00           O  
ATOM   1133  OE2 GLU B 803       9.323  -1.093  10.507  1.00  0.00           O  
ATOM   1134  N   LEU B 807       7.002   3.138   7.815  1.00  0.00           N  
ATOM   1135  CA  LEU B 807       5.642   3.616   7.610  1.00  0.00           C  
ATOM   1136  C   LEU B 807       5.083   3.074   6.304  1.00  0.00           C  
ATOM   1137  O   LEU B 807       3.894   3.211   6.032  1.00  0.00           O  
ATOM   1138  CB  LEU B 807       5.604   5.147   7.584  1.00  0.00           C  
ATOM   1139  CG  LEU B 807       5.902   5.856   8.903  1.00  0.00           C  
ATOM   1140  CD1 LEU B 807       5.983   7.339   8.665  1.00  0.00           C  
ATOM   1141  CD2 LEU B 807       4.829   5.532   9.920  1.00  0.00           C  
ATOM   1142  N   GLY B 808       5.949   2.472   5.493  1.00  0.00           N  
ATOM   1143  CA  GLY B 808       5.511   1.916   4.228  1.00  0.00           C  
ATOM   1144  C   GLY B 808       5.858   2.769   3.023  1.00  0.00           C  
ATOM   1145  O   GLY B 808       5.635   2.363   1.881  1.00  0.00           O  
ATOM   1146  N   LEU B 809       6.398   3.957   3.261  1.00  0.00           N  
ATOM   1147  CA  LEU B 809       6.765   4.831   2.164  1.00  0.00           C  
ATOM   1148  C   LEU B 809       7.932   4.245   1.380  1.00  0.00           C  
ATOM   1149  O   LEU B 809       8.836   3.641   1.956  1.00  0.00           O  
ATOM   1150  CB  LEU B 809       7.146   6.213   2.700  1.00  0.00           C  
ATOM   1151  CG  LEU B 809       6.018   7.049   3.316  1.00  0.00           C  
ATOM   1152  CD1 LEU B 809       6.583   8.301   3.973  1.00  0.00           C  
ATOM   1153  CD2 LEU B 809       5.011   7.414   2.224  1.00  0.00           C  
ATOM   1154  N   ARG B1153       7.891   4.401   0.061  1.00  0.00           N  
ATOM   1155  CA  ARG B1153       8.967   3.936  -0.813  1.00  0.00           C  
ATOM   1156  C   ARG B1153       9.326   5.103  -1.722  1.00  0.00           C  
ATOM   1157  O   ARG B1153       8.684   6.146  -1.668  1.00  0.00           O  
ATOM   1158  CB  ARG B1153       8.538   2.720  -1.642  1.00  0.00           C  
ATOM   1159  CG  ARG B1153       7.163   2.810  -2.248  1.00  0.00           C  
ATOM   1160  CD  ARG B1153       6.238   1.804  -1.596  1.00  0.00           C  
ATOM   1161  NE  ARG B1153       4.848   2.029  -1.972  1.00  0.00           N  
ATOM   1162  CZ  ARG B1153       3.846   1.230  -1.628  1.00  0.00           C  
ATOM   1163  NH1 ARG B1153       4.084   0.147  -0.901  1.00  0.00           N  
ATOM   1164  NH2 ARG B1153       2.607   1.518  -2.004  1.00  0.00           N  
ATOM   1165  N   ARG B1154      10.342   4.942  -2.556  1.00  0.00           N  
ATOM   1166  CA  ARG B1154      10.756   6.036  -3.424  1.00  0.00           C  
ATOM   1167  C   ARG B1154      11.178   7.220  -2.556  1.00  0.00           C  
ATOM   1168  O   ARG B1154      10.821   8.371  -2.809  1.00  0.00           O  
ATOM   1169  CB  ARG B1154       9.617   6.423  -4.370  1.00  0.00           C  
ATOM   1170  CG  ARG B1154       9.418   5.384  -5.458  1.00  0.00           C  
ATOM   1171  CD  ARG B1154       8.174   5.595  -6.291  1.00  0.00           C  
ATOM   1172  NE  ARG B1154       8.106   4.595  -7.354  1.00  0.00           N  
ATOM   1173  CZ  ARG B1154       7.033   4.360  -8.104  1.00  0.00           C  
ATOM   1174  NH1 ARG B1154       5.917   5.053  -7.911  1.00  0.00           N  
ATOM   1175  NH2 ARG B1154       7.076   3.432  -9.053  1.00  0.00           N  
ATOM   1176  N   LEU B1155      11.944   6.908  -1.516  1.00  0.00           N  
ATOM   1177  CA  LEU B1155      12.448   7.911  -0.591  1.00  0.00           C  
ATOM   1178  C   LEU B1155      13.820   8.341  -1.078  1.00  0.00           C  
ATOM   1179  O   LEU B1155      14.698   7.501  -1.258  1.00  0.00           O  
ATOM   1180  CB  LEU B1155      12.563   7.320   0.819  1.00  0.00           C  
ATOM   1181  CG  LEU B1155      11.248   7.044   1.539  1.00  0.00           C  
ATOM   1182  CD1 LEU B1155      11.505   6.367   2.880  1.00  0.00           C  
ATOM   1183  CD2 LEU B1155      10.518   8.364   1.726  1.00  0.00           C  
ATOM   1184  N   LYS B1156      13.997   9.641  -1.299  1.00  0.00           N  
ATOM   1185  CA  LYS B1156      15.275  10.171  -1.771  1.00  0.00           C  
ATOM   1186  C   LYS B1156      16.049  10.858  -0.640  1.00  0.00           C  
ATOM   1187  O   LYS B1156      15.591  11.853  -0.075  1.00  0.00           O  
ATOM   1188  CB  LYS B1156      15.055  11.179  -2.914  1.00  0.00           C  
ATOM   1189  CG  LYS B1156      14.179  10.693  -4.072  1.00  0.00           C  
ATOM   1190  CD  LYS B1156      14.831   9.574  -4.876  1.00  0.00           C  
ATOM   1191  CE  LYS B1156      13.896   9.098  -5.998  1.00  0.00           C  
ATOM   1192  NZ  LYS B1156      14.430   7.925  -6.761  1.00  0.00           N  
ATOM   1193  N   VAL B1157      17.222  10.324  -0.318  1.00  0.00           N  
ATOM   1194  CA  VAL B1157      18.058  10.893   0.725  1.00  0.00           C  
ATOM   1195  C   VAL B1157      19.102  11.835   0.136  1.00  0.00           C  
ATOM   1196  O   VAL B1157      19.905  11.436  -0.703  1.00  0.00           O  
ATOM   1197  CB  VAL B1157      18.785   9.788   1.515  1.00  0.00           C  
ATOM   1198  CG1 VAL B1157      19.700  10.403   2.565  1.00  0.00           C  
ATOM   1199  CG2 VAL B1157      17.765   8.880   2.163  1.00  0.00           C  
ATOM   1200  N   LYS B1158      19.088  13.088   0.574  1.00  0.00           N  
ATOM   1201  CA  LYS B1158      20.053  14.062   0.084  1.00  0.00           C  
ATOM   1202  C   LYS B1158      20.964  14.504   1.216  1.00  0.00           C  
ATOM   1203  O   LYS B1158      20.511  14.909   2.279  1.00  0.00           O  
ATOM   1204  CB  LYS B1158      19.325  15.237  -0.569  1.00  0.00           C  
ATOM   1205  CG  LYS B1158      18.513  14.751  -1.760  1.00  0.00           C  
ATOM   1206  CD  LYS B1158      17.985  15.856  -2.637  1.00  0.00           C  
ATOM   1207  CE  LYS B1158      17.197  15.267  -3.800  1.00  0.00           C  
ATOM   1208  NZ  LYS B1158      17.986  14.223  -4.535  1.00  0.00           N  
ATOM   1209  N   LEU B1159      22.262  14.385   0.975  1.00  0.00           N  
ATOM   1210  CA  LEU B1159      23.278  14.703   1.962  1.00  0.00           C  
ATOM   1211  C   LEU B1159      24.166  15.862   1.523  1.00  0.00           C  
ATOM   1212  O   LEU B1159      24.308  16.139   0.337  1.00  0.00           O  
ATOM   1213  CB  LEU B1159      24.127  13.449   2.215  1.00  0.00           C  
ATOM   1214  CG  LEU B1159      25.290  13.513   3.208  1.00  0.00           C  
ATOM   1215  CD1 LEU B1159      24.776  13.849   4.596  1.00  0.00           C  
ATOM   1216  CD2 LEU B1159      26.016  12.177   3.221  1.00  0.00           C  
ATOM   1217  N   SER B1160      24.763  16.539   2.494  1.00  0.00           N  
ATOM   1218  CA  SER B1160      25.638  17.660   2.208  1.00  0.00           C  
ATOM   1219  C   SER B1160      26.312  18.113   3.489  1.00  0.00           C  
ATOM   1220  O   SER B1160      26.143  17.499   4.546  1.00  0.00           O  
ATOM   1221  CB  SER B1160      24.836  18.822   1.614  1.00  0.00           C  
ATOM   1222  OG  SER B1160      25.669  19.944   1.359  1.00  0.00           O  
ATOM   1223  N   SER B1161      27.066  19.203   3.387  1.00  0.00           N  
ATOM   1224  CA  SER B1161      27.773  19.760   4.528  1.00  0.00           C  
ATOM   1225  C   SER B1161      27.823  21.272   4.444  1.00  0.00           C  
ATOM   1226  O   SER B1161      27.832  21.838   3.352  1.00  0.00           O  
ATOM   1227  CB  SER B1161      29.201  19.212   4.586  1.00  0.00           C  
ATOM   1228  OG  SER B1161      29.947  19.885   5.586  1.00  0.00           O  
ATOM   1229  N   VAL B1162      27.843  21.924   5.601  1.00  0.00           N  
ATOM   1230  CA  VAL B1162      27.929  23.376   5.637  1.00  0.00           C  
ATOM   1231  C   VAL B1162      29.265  23.806   6.250  1.00  0.00           C  
ATOM   1232  O   VAL B1162      29.472  24.983   6.545  1.00  0.00           O  
ATOM   1233  CB  VAL B1162      26.756  23.993   6.428  1.00  0.00           C  
ATOM   1234  CG1 VAL B1162      25.442  23.684   5.716  1.00  0.00           C  
ATOM   1235  CG2 VAL B1162      26.735  23.459   7.842  1.00  0.00           C  
ATOM   1236  N   GLY B1163      30.154  22.829   6.439  1.00  0.00           N  
ATOM   1237  CA  GLY B1163      31.485  23.068   6.979  1.00  0.00           C  
ATOM   1238  C   GLY B1163      31.623  23.641   8.377  1.00  0.00           C  
ATOM   1239  O   GLY B1163      30.650  23.762   9.116  1.00  0.00           O  
ATOM   1240  N   ASP B1189      32.853  23.986   8.747  1.00  0.00           N  
ATOM   1241  CA  ASP B1189      33.123  24.571  10.054  1.00  0.00           C  
ATOM   1242  C   ASP B1189      33.004  26.090   9.936  1.00  0.00           C  
ATOM   1243  O   ASP B1189      33.119  26.638   8.844  1.00  0.00           O  
ATOM   1244  CB  ASP B1189      34.521  24.177  10.534  1.00  0.00           C  
ATOM   1245  CG  ASP B1189      34.671  22.672  10.716  1.00  0.00           C  
ATOM   1246  OD1 ASP B1189      33.693  22.026  11.153  1.00  0.00           O  
ATOM   1247  OD2 ASP B1189      35.767  22.134  10.436  1.00  0.00           O  
ATOM   1248  N   PRO B1190      32.768  26.789  11.058  1.00  0.00           N  
ATOM   1249  CA  PRO B1190      32.633  28.250  11.037  1.00  0.00           C  
ATOM   1250  C   PRO B1190      33.728  29.033  10.304  1.00  0.00           C  
ATOM   1251  O   PRO B1190      33.460  30.111   9.765  1.00  0.00           O  
ATOM   1252  CB  PRO B1190      32.524  28.615  12.524  1.00  0.00           C  
ATOM   1253  CG  PRO B1190      33.186  27.472  13.218  1.00  0.00           C  
ATOM   1254  CD  PRO B1190      32.707  26.283  12.437  1.00  0.00           C  
ATOM   1255  N   GLU B1191      34.948  28.501  10.277  1.00  0.00           N  
ATOM   1256  CA  GLU B1191      36.037  29.180   9.579  1.00  0.00           C  
ATOM   1257  C   GLU B1191      35.795  29.008   8.075  1.00  0.00           C  
ATOM   1258  O   GLU B1191      36.172  29.856   7.266  1.00  0.00           O  
ATOM   1259  CB  GLU B1191      37.396  28.577   9.953  1.00  0.00           C  
ATOM   1260  CG  GLU B1191      37.507  28.093  11.395  1.00  0.00           C  
ATOM   1261  CD  GLU B1191      37.093  26.627  11.569  1.00  0.00           C  
ATOM   1262  OE1 GLU B1191      37.749  25.741  10.967  1.00  0.00           O  
ATOM   1263  OE2 GLU B1191      36.120  26.362  12.311  1.00  0.00           O  
ATOM   1264  N   ASP B1192      35.168  27.890   7.712  1.00  0.00           N  
ATOM   1265  CA  ASP B1192      34.856  27.607   6.318  1.00  0.00           C  
ATOM   1266  C   ASP B1192      33.680  28.481   5.900  1.00  0.00           C  
ATOM   1267  O   ASP B1192      33.614  28.959   4.771  1.00  0.00           O  
ATOM   1268  CB  ASP B1192      34.470  26.136   6.127  1.00  0.00           C  
ATOM   1269  CG  ASP B1192      35.558  25.175   6.575  1.00  0.00           C  
ATOM   1270  OD1 ASP B1192      36.753  25.526   6.479  1.00  0.00           O  
ATOM   1271  OD2 ASP B1192      35.216  24.056   7.009  1.00  0.00           O  
ATOM   1272  N   ARG B1193      32.752  28.684   6.826  1.00  0.00           N  
ATOM   1273  CA  ARG B1193      31.576  29.492   6.555  1.00  0.00           C  
ATOM   1274  C   ARG B1193      31.962  30.968   6.444  1.00  0.00           C  
ATOM   1275  O   ARG B1193      31.322  31.740   5.724  1.00  0.00           O  
ATOM   1276  CB  ARG B1193      30.535  29.270   7.654  1.00  0.00           C  
ATOM   1277  CG  ARG B1193      30.048  27.814   7.758  1.00  0.00           C  
ATOM   1278  CD  ARG B1193      29.130  27.619   8.960  1.00  0.00           C  
ATOM   1279  NE  ARG B1193      27.999  28.541   8.919  1.00  0.00           N  
ATOM   1280  CZ  ARG B1193      26.846  28.292   8.312  1.00  0.00           C  
ATOM   1281  NH1 ARG B1193      26.655  27.135   7.692  1.00  0.00           N  
ATOM   1282  NH2 ARG B1193      25.887  29.210   8.308  1.00  0.00           N  
ATOM   1283  N   ALA B1194      33.023  31.354   7.142  1.00  0.00           N  
ATOM   1284  CA  ALA B1194      33.488  32.732   7.086  1.00  0.00           C  
ATOM   1285  C   ALA B1194      34.001  33.045   5.675  1.00  0.00           C  
ATOM   1286  O   ALA B1194      33.636  34.067   5.085  1.00  0.00           O  
ATOM   1287  CB  ALA B1194      34.591  32.958   8.111  1.00  0.00           C  
ATOM   1288  N   ARG B1195      34.842  32.166   5.132  1.00  0.00           N  
ATOM   1289  CA  ARG B1195      35.379  32.368   3.789  1.00  0.00           C  
ATOM   1290  C   ARG B1195      34.268  32.402   2.748  1.00  0.00           C  
ATOM   1291  O   ARG B1195      34.267  33.250   1.856  1.00  0.00           O  
ATOM   1292  CB  ARG B1195      36.374  31.262   3.433  1.00  0.00           C  
ATOM   1293  CG  ARG B1195      37.692  31.336   4.199  1.00  0.00           C  
ATOM   1294  CD  ARG B1195      38.598  30.158   3.859  1.00  0.00           C  
ATOM   1295  NE  ARG B1195      39.894  30.246   4.527  1.00  0.00           N  
ATOM   1296  CZ  ARG B1195      40.923  29.431   4.291  1.00  0.00           C  
ATOM   1297  NH1 ARG B1195      40.816  28.453   3.399  1.00  0.00           N  
ATOM   1298  NH2 ARG B1195      42.066  29.600   4.945  1.00  0.00           N  
ATOM   1299  N   TYR B1196      33.316  31.486   2.865  1.00  0.00           N  
ATOM   1300  CA  TYR B1196      32.218  31.434   1.913  1.00  0.00           C  
ATOM   1301  C   TYR B1196      31.428  32.741   1.913  1.00  0.00           C  
ATOM   1302  O   TYR B1196      31.057  33.249   0.856  1.00  0.00           O  
ATOM   1303  CB  TYR B1196      31.290  30.262   2.235  1.00  0.00           C  
ATOM   1304  CG  TYR B1196      30.219  30.032   1.201  1.00  0.00           C  
ATOM   1305  CD1 TYR B1196      30.552  29.698  -0.116  1.00  0.00           C  
ATOM   1306  CD2 TYR B1196      28.872  30.125   1.537  1.00  0.00           C  
ATOM   1307  CE1 TYR B1196      29.562  29.456  -1.073  1.00  0.00           C  
ATOM   1308  CE2 TYR B1196      27.879  29.891   0.591  1.00  0.00           C  
ATOM   1309  CZ  TYR B1196      28.233  29.556  -0.708  1.00  0.00           C  
ATOM   1310  OH  TYR B1196      27.254  29.316  -1.638  1.00  0.00           O  
ATOM   1311  N   ASN B1197      31.170  33.283   3.101  1.00  0.00           N  
ATOM   1312  CA  ASN B1197      30.436  34.536   3.211  1.00  0.00           C  
ATOM   1313  C   ASN B1197      31.193  35.669   2.524  1.00  0.00           C  
ATOM   1314  O   ASN B1197      30.586  36.532   1.896  1.00  0.00           O  
ATOM   1315  CB  ASN B1197      30.174  34.888   4.681  1.00  0.00           C  
ATOM   1316  CG  ASN B1197      28.885  34.268   5.205  1.00  0.00           C  
ATOM   1317  OD1 ASN B1197      27.819  34.435   4.610  1.00  0.00           O  
ATOM   1318  ND2 ASN B1197      28.976  33.553   6.324  1.00  0.00           N  
ATOM   1319  N   ALA B1212      32.517  35.666   2.639  1.00  0.00           N  
ATOM   1320  CA  ALA B1212      33.313  36.701   1.993  1.00  0.00           C  
ATOM   1321  C   ALA B1212      33.085  36.541   0.493  1.00  0.00           C  
ATOM   1322  O   ALA B1212      32.740  37.493  -0.208  1.00  0.00           O  
ATOM   1323  CB  ALA B1212      34.781  36.521   2.326  1.00  0.00           C  
ATOM   1324  N   TYR B1213      33.272  35.318   0.011  1.00  0.00           N  
ATOM   1325  CA  TYR B1213      33.070  35.009  -1.390  1.00  0.00           C  
ATOM   1326  C   TYR B1213      31.692  35.481  -1.832  1.00  0.00           C  
ATOM   1327  O   TYR B1213      31.544  36.078  -2.899  1.00  0.00           O  
ATOM   1328  CB  TYR B1213      33.193  33.504  -1.617  1.00  0.00           C  
ATOM   1329  CG  TYR B1213      32.572  33.038  -2.909  1.00  0.00           C  
ATOM   1330  CD1 TYR B1213      33.140  33.361  -4.140  1.00  0.00           C  
ATOM   1331  CD2 TYR B1213      31.401  32.292  -2.900  1.00  0.00           C  
ATOM   1332  CE1 TYR B1213      32.549  32.946  -5.333  1.00  0.00           C  
ATOM   1333  CE2 TYR B1213      30.805  31.878  -4.079  1.00  0.00           C  
ATOM   1334  CZ  TYR B1213      31.382  32.204  -5.293  1.00  0.00           C  
ATOM   1335  OH  TYR B1213      30.792  31.770  -6.458  1.00  0.00           O  
ATOM   1336  N   LEU B1214      30.681  35.206  -1.015  1.00  0.00           N  
ATOM   1337  CA  LEU B1214      29.329  35.624  -1.351  1.00  0.00           C  
ATOM   1338  C   LEU B1214      29.221  37.136  -1.446  1.00  0.00           C  
ATOM   1339  O   LEU B1214      28.463  37.652  -2.263  1.00  0.00           O  
ATOM   1340  CB  LEU B1214      28.325  35.106  -0.325  1.00  0.00           C  
ATOM   1341  CG  LEU B1214      27.967  33.626  -0.435  1.00  0.00           C  
ATOM   1342  CD1 LEU B1214      26.939  33.266   0.633  1.00  0.00           C  
ATOM   1343  CD2 LEU B1214      27.415  33.345  -1.827  1.00  0.00           C  
ATOM   1344  N   ARG B1215      29.972  37.850  -0.617  1.00  0.00           N  
ATOM   1345  CA  ARG B1215      29.922  39.302  -0.662  1.00  0.00           C  
ATOM   1346  C   ARG B1215      30.518  39.792  -1.977  1.00  0.00           C  
ATOM   1347  O   ARG B1215      29.972  40.692  -2.616  1.00  0.00           O  
ATOM   1348  CB  ARG B1215      30.675  39.909   0.525  1.00  0.00           C  
ATOM   1349  CG  ARG B1215      30.065  39.559   1.870  1.00  0.00           C  
ATOM   1350  CD  ARG B1215      30.538  40.505   2.957  1.00  0.00           C  
ATOM   1351  NE  ARG B1215      29.932  40.198   4.248  1.00  0.00           N  
ATOM   1352  CZ  ARG B1215      30.056  40.962   5.328  1.00  0.00           C  
ATOM   1353  NH1 ARG B1215      30.762  42.083   5.270  1.00  0.00           N  
ATOM   1354  NH2 ARG B1215      29.477  40.605   6.466  1.00  0.00           N  
ATOM   1355  N   GLU B1222      31.626  39.182  -2.388  1.00  0.00           N  
ATOM   1356  CA  GLU B1222      32.282  39.559  -3.636  1.00  0.00           C  
ATOM   1357  C   GLU B1222      31.401  39.312  -4.862  1.00  0.00           C  
ATOM   1358  O   GLU B1222      31.318  40.151  -5.755  1.00  0.00           O  
ATOM   1359  CB  GLU B1222      33.597  38.792  -3.796  1.00  0.00           C  
ATOM   1360  CG  GLU B1222      34.713  39.260  -2.875  1.00  0.00           C  
ATOM   1361  CD  GLU B1222      35.898  38.313  -2.881  1.00  0.00           C  
ATOM   1362  OE1 GLU B1222      36.371  37.962  -3.988  1.00  0.00           O  
ATOM   1363  OE2 GLU B1222      36.357  37.922  -1.780  1.00  0.00           O  
ATOM   1364  N   VAL B1223      30.737  38.165  -4.894  1.00  0.00           N  
ATOM   1365  CA  VAL B1223      29.879  37.811  -6.015  1.00  0.00           C  
ATOM   1366  C   VAL B1223      28.507  38.483  -6.013  1.00  0.00           C  
ATOM   1367  O   VAL B1223      27.974  38.821  -7.071  1.00  0.00           O  
ATOM   1368  CB  VAL B1223      29.671  36.279  -6.078  1.00  0.00           C  
ATOM   1369  CG1 VAL B1223      28.523  35.936  -7.012  1.00  0.00           C  
ATOM   1370  CG2 VAL B1223      30.939  35.614  -6.552  1.00  0.00           C  
ATOM   1371  N   LEU B1224      27.931  38.680  -4.834  1.00  0.00           N  
ATOM   1372  CA  LEU B1224      26.605  39.278  -4.754  1.00  0.00           C  
ATOM   1373  C   LEU B1224      26.550  40.788  -4.556  1.00  0.00           C  
ATOM   1374  O   LEU B1224      25.496  41.388  -4.752  1.00  0.00           O  
ATOM   1375  CB  LEU B1224      25.790  38.586  -3.660  1.00  0.00           C  
ATOM   1376  CG  LEU B1224      25.478  37.117  -3.938  1.00  0.00           C  
ATOM   1377  CD1 LEU B1224      24.816  36.482  -2.728  1.00  0.00           C  
ATOM   1378  CD2 LEU B1224      24.578  37.020  -5.156  1.00  0.00           C  
ATOM   1379  N   SER B1225      27.665  41.406  -4.174  1.00  0.00           N  
ATOM   1380  CA  SER B1225      27.680  42.859  -3.973  1.00  0.00           C  
ATOM   1381  C   SER B1225      27.400  43.635  -5.262  1.00  0.00           C  
ATOM   1382  O   SER B1225      26.506  44.481  -5.299  1.00  0.00           O  
ATOM   1383  CB  SER B1225      29.013  43.316  -3.372  1.00  0.00           C  
ATOM   1384  OG  SER B1225      29.054  43.041  -1.982  1.00  0.00           O  
ATOM   1385  N   PRO B1226      28.157  43.360  -6.337  1.00  0.00           N  
ATOM   1386  CA  PRO B1226      27.920  44.076  -7.594  1.00  0.00           C  
ATOM   1387  C   PRO B1226      26.544  43.810  -8.215  1.00  0.00           C  
ATOM   1388  O   PRO B1226      26.264  44.247  -9.327  1.00  0.00           O  
ATOM   1389  CB  PRO B1226      29.075  43.606  -8.481  1.00  0.00           C  
ATOM   1390  CG  PRO B1226      29.391  42.248  -7.947  1.00  0.00           C  
ATOM   1391  CD  PRO B1226      29.321  42.466  -6.461  1.00  0.00           C  
ATOM   1392  N   HIS B1238      25.693  43.096  -7.490  1.00  0.00           N  
ATOM   1393  CA  HIS B1238      24.345  42.781  -7.957  1.00  0.00           C  
ATOM   1394  C   HIS B1238      23.333  43.167  -6.882  1.00  0.00           C  
ATOM   1395  O   HIS B1238      22.195  42.705  -6.883  1.00  0.00           O  
ATOM   1396  CB  HIS B1238      24.220  41.286  -8.253  1.00  0.00           C  
ATOM   1397  CG  HIS B1238      25.028  40.830  -9.427  1.00  0.00           C  
ATOM   1398  ND1 HIS B1238      24.739  41.204 -10.721  1.00  0.00           N  
ATOM   1399  CD2 HIS B1238      26.113  40.022  -9.504  1.00  0.00           C  
ATOM   1400  CE1 HIS B1238      25.608  40.647 -11.545  1.00  0.00           C  
ATOM   1401  NE2 HIS B1238      26.453  39.924 -10.831  1.00  0.00           N  
ATOM   1402  N   ARG B1239      23.772  44.020  -5.967  1.00  0.00           N  
ATOM   1403  CA  ARG B1239      22.962  44.492  -4.851  1.00  0.00           C  
ATOM   1404  C   ARG B1239      21.503  44.794  -5.220  1.00  0.00           C  
ATOM   1405  O   ARG B1239      20.582  44.155  -4.707  1.00  0.00           O  
ATOM   1406  CB  ARG B1239      23.639  45.734  -4.261  1.00  0.00           C  
ATOM   1407  CG  ARG B1239      23.280  46.091  -2.828  1.00  0.00           C  
ATOM   1408  CD  ARG B1239      24.387  46.973  -2.257  1.00  0.00           C  
ATOM   1409  NE  ARG B1239      24.113  47.489  -0.920  1.00  0.00           N  
ATOM   1410  CZ  ARG B1239      25.013  48.129  -0.180  1.00  0.00           C  
ATOM   1411  NH1 ARG B1239      26.238  48.321  -0.648  1.00  0.00           N  
ATOM   1412  NH2 ARG B1239      24.689  48.589   1.019  1.00  0.00           N  
ATOM   1413  N   GLU B1240      21.295  45.753  -6.118  1.00  0.00           N  
ATOM   1414  CA  GLU B1240      19.945  46.143  -6.514  1.00  0.00           C  
ATOM   1415  C   GLU B1240      19.063  45.012  -7.028  1.00  0.00           C  
ATOM   1416  O   GLU B1240      17.864  45.205  -7.224  1.00  0.00           O  
ATOM   1417  CB  GLU B1240      19.987  47.269  -7.553  1.00  0.00           C  
ATOM   1418  CG  GLU B1240      21.088  47.158  -8.586  1.00  0.00           C  
ATOM   1419  CD  GLU B1240      22.345  47.897  -8.168  1.00  0.00           C  
ATOM   1420  OE1 GLU B1240      22.968  47.509  -7.155  1.00  0.00           O  
ATOM   1421  OE2 GLU B1240      22.707  48.878  -8.854  1.00  0.00           O  
ATOM   1422  N   ALA B1241      19.641  43.834  -7.236  1.00  0.00           N  
ATOM   1423  CA  ALA B1241      18.864  42.700  -7.721  1.00  0.00           C  
ATOM   1424  C   ALA B1241      18.205  41.989  -6.541  1.00  0.00           C  
ATOM   1425  O   ALA B1241      17.175  41.327  -6.695  1.00  0.00           O  
ATOM   1426  CB  ALA B1241      19.759  41.739  -8.490  1.00  0.00           C  
ATOM   1427  N   LEU B1242      18.800  42.135  -5.361  1.00  0.00           N  
ATOM   1428  CA  LEU B1242      18.250  41.532  -4.150  1.00  0.00           C  
ATOM   1429  C   LEU B1242      17.094  42.424  -3.684  1.00  0.00           C  
ATOM   1430  O   LEU B1242      16.406  43.012  -4.505  1.00  0.00           O  
ATOM   1431  CB  LEU B1242      19.325  41.463  -3.060  1.00  0.00           C  
ATOM   1432  CG  LEU B1242      20.698  40.884  -3.480  1.00  0.00           C  
ATOM   1433  CD1 LEU B1242      21.725  41.084  -2.367  1.00  0.00           C  
ATOM   1434  CD2 LEU B1242      20.543  39.416  -3.788  1.00  0.00           C  
ATOM   1435  N   SER B1243      16.894  42.536  -2.373  1.00  0.00           N  
ATOM   1436  CA  SER B1243      15.811  43.352  -1.832  1.00  0.00           C  
ATOM   1437  C   SER B1243      15.895  43.477  -0.316  1.00  0.00           C  
ATOM   1438  O   SER B1243      16.591  42.700   0.330  1.00  0.00           O  
ATOM   1439  CB  SER B1243      14.459  42.751  -2.226  1.00  0.00           C  
ATOM   1440  OG  SER B1243      13.397  43.551  -1.742  1.00  0.00           O  
ATOM   1441  N   GLU B1244      15.161  44.455   0.223  1.00  0.00           N  
ATOM   1442  CA  GLU B1244      15.115  44.767   1.655  1.00  0.00           C  
ATOM   1443  C   GLU B1244      16.134  43.997   2.487  1.00  0.00           C  
ATOM   1444  O   GLU B1244      17.309  44.355   2.577  1.00  0.00           O  
ATOM   1445  CB  GLU B1244      13.713  44.492   2.215  1.00  0.00           C  
ATOM   1446  CG  GLU B1244      12.727  45.659   2.146  1.00  0.00           C  
ATOM   1447  CD  GLU B1244      11.324  45.259   2.630  1.00  0.00           C  
ATOM   1448  OE1 GLU B1244      11.195  44.139   3.164  1.00  0.00           O  
ATOM   1449  OE2 GLU B1244      10.397  46.075   2.469  1.00  0.00           O  
ATOM   1450  N   ASP B1245      15.651  42.921   3.086  1.00  0.00           N  
ATOM   1451  CA  ASP B1245      16.430  42.041   3.949  1.00  0.00           C  
ATOM   1452  C   ASP B1245      17.730  41.530   3.345  1.00  0.00           C  
ATOM   1453  O   ASP B1245      18.788  41.624   3.982  1.00  0.00           O  
ATOM   1454  CB  ASP B1245      15.546  40.856   4.323  1.00  0.00           C  
ATOM   1455  CG  ASP B1245      14.595  40.472   3.195  1.00  0.00           C  
ATOM   1456  OD1 ASP B1245      15.091  40.125   2.108  1.00  0.00           O  
ATOM   1457  OD2 ASP B1245      13.378  40.518   3.433  1.00  0.00           O  
ATOM   1458  N   SER B1246      17.638  40.958   2.141  1.00  0.00           N  
ATOM   1459  CA  SER B1246      18.809  40.410   1.453  1.00  0.00           C  
ATOM   1460  C   SER B1246      19.911  41.439   1.282  1.00  0.00           C  
ATOM   1461  O   SER B1246      21.092  41.091   1.264  1.00  0.00           O  
ATOM   1462  CB  SER B1246      18.410  39.851   0.087  1.00  0.00           C  
ATOM   1463  OG  SER B1246      17.761  38.600   0.226  1.00  0.00           O  
ATOM   1464  N   LYS B1247      19.523  42.702   1.150  1.00  0.00           N  
ATOM   1465  CA  LYS B1247      20.503  43.767   0.992  1.00  0.00           C  
ATOM   1466  C   LYS B1247      21.224  43.964   2.318  1.00  0.00           C  
ATOM   1467  O   LYS B1247      22.426  44.236   2.348  1.00  0.00           O  
ATOM   1468  CB  LYS B1247      19.822  45.069   0.564  1.00  0.00           C  
ATOM   1469  CG  LYS B1247      19.106  44.994  -0.778  1.00  0.00           C  
ATOM   1470  CD  LYS B1247      18.634  46.371  -1.225  1.00  0.00           C  
ATOM   1471  CE  LYS B1247      18.000  46.327  -2.605  1.00  0.00           C  
ATOM   1472  NZ  LYS B1247      17.500  47.663  -3.033  1.00  0.00           N  
ATOM   1473  N   GLU B1248      20.479  43.815   3.413  1.00  0.00           N  
ATOM   1474  CA  GLU B1248      21.029  43.959   4.762  1.00  0.00           C  
ATOM   1475  C   GLU B1248      21.830  42.728   5.171  1.00  0.00           C  
ATOM   1476  O   GLU B1248      22.761  42.819   5.972  1.00  0.00           O  
ATOM   1477  CB  GLU B1248      19.907  44.191   5.780  1.00  0.00           C  
ATOM   1478  CG  GLU B1248      19.295  45.590   5.746  1.00  0.00           C  
ATOM   1479  CD  GLU B1248      18.228  45.787   6.814  1.00  0.00           C  
ATOM   1480  OE1 GLU B1248      17.144  45.171   6.703  1.00  0.00           O  
ATOM   1481  OE2 GLU B1248      18.478  46.555   7.771  1.00  0.00           O  
ATOM   1482  N   ARG B1249      21.457  41.578   4.619  1.00  0.00           N  
ATOM   1483  CA  ARG B1249      22.140  40.323   4.908  1.00  0.00           C  
ATOM   1484  C   ARG B1249      23.566  40.335   4.373  1.00  0.00           C  
ATOM   1485  O   ARG B1249      24.452  39.693   4.937  1.00  0.00           O  
ATOM   1486  CB  ARG B1249      21.370  39.157   4.291  1.00  0.00           C  
ATOM   1487  CG  ARG B1249      20.041  38.909   4.948  1.00  0.00           C  
ATOM   1488  CD  ARG B1249      19.140  38.099   4.064  1.00  0.00           C  
ATOM   1489  NE  ARG B1249      17.824  37.942   4.670  1.00  0.00           N  
ATOM   1490  CZ  ARG B1249      16.712  37.705   3.984  1.00  0.00           C  
ATOM   1491  NH1 ARG B1249      16.755  37.599   2.663  1.00  0.00           N  
ATOM   1492  NH2 ARG B1249      15.555  37.579   4.620  1.00  0.00           N  
ATOM   1493  N   LEU B1250      23.782  41.063   3.282  1.00  0.00           N  
ATOM   1494  CA  LEU B1250      25.109  41.146   2.690  1.00  0.00           C  
ATOM   1495  C   LEU B1250      26.134  41.639   3.694  1.00  0.00           C  
ATOM   1496  O   LEU B1250      27.295  41.223   3.660  1.00  0.00           O  
ATOM   1497  CB  LEU B1250      25.106  42.070   1.470  1.00  0.00           C  
ATOM   1498  CG  LEU B1250      24.625  41.468   0.148  1.00  0.00           C  
ATOM   1499  CD1 LEU B1250      24.744  42.503  -0.955  1.00  0.00           C  
ATOM   1500  CD2 LEU B1250      25.462  40.246  -0.195  1.00  0.00           C  
ATOM   1501  N   GLU B1257      25.706  42.515   4.596  1.00  0.00           N  
ATOM   1502  CA  GLU B1257      26.620  43.058   5.591  1.00  0.00           C  
ATOM   1503  C   GLU B1257      26.666  42.239   6.878  1.00  0.00           C  
ATOM   1504  O   GLU B1257      27.692  42.199   7.556  1.00  0.00           O  
ATOM   1505  CB  GLU B1257      26.248  44.513   5.910  1.00  0.00           C  
ATOM   1506  CG  GLU B1257      27.317  45.254   6.700  1.00  0.00           C  
ATOM   1507  CD  GLU B1257      27.361  46.738   6.385  1.00  0.00           C  
ATOM   1508  OE1 GLU B1257      26.745  47.152   5.381  1.00  0.00           O  
ATOM   1509  OE2 GLU B1257      28.020  47.488   7.136  1.00  0.00           O  
ATOM   1510  N   GLU B1258      25.568  41.567   7.200  1.00  0.00           N  
ATOM   1511  CA  GLU B1258      25.503  40.784   8.426  1.00  0.00           C  
ATOM   1512  C   GLU B1258      25.712  39.276   8.283  1.00  0.00           C  
ATOM   1513  O   GLU B1258      26.460  38.681   9.062  1.00  0.00           O  
ATOM   1514  CB  GLU B1258      24.173  41.057   9.122  1.00  0.00           C  
ATOM   1515  CG  GLU B1258      23.989  42.519   9.471  1.00  0.00           C  
ATOM   1516  CD  GLU B1258      22.610  42.821  10.008  1.00  0.00           C  
ATOM   1517  OE1 GLU B1258      21.623  42.557   9.288  1.00  0.00           O  
ATOM   1518  OE2 GLU B1258      22.510  43.327  11.147  1.00  0.00           O  
ATOM   1519  N   ASN B1265      25.050  38.659   7.306  1.00  0.00           N  
ATOM   1520  CA  ASN B1265      25.171  37.218   7.084  1.00  0.00           C  
ATOM   1521  C   ASN B1265      24.779  36.854   5.651  1.00  0.00           C  
ATOM   1522  O   ASN B1265      23.633  36.488   5.384  1.00  0.00           O  
ATOM   1523  CB  ASN B1265      24.274  36.464   8.070  1.00  0.00           C  
ATOM   1524  CG  ASN B1265      24.474  34.957   8.016  1.00  0.00           C  
ATOM   1525  OD1 ASN B1265      23.743  34.197   8.659  1.00  0.00           O  
ATOM   1526  ND2 ASN B1265      25.474  34.517   7.254  1.00  0.00           N  
ATOM   1527  N   PRO B1266      25.729  36.958   4.707  1.00  0.00           N  
ATOM   1528  CA  PRO B1266      25.466  36.637   3.298  1.00  0.00           C  
ATOM   1529  C   PRO B1266      24.813  35.279   3.038  1.00  0.00           C  
ATOM   1530  O   PRO B1266      23.921  35.171   2.195  1.00  0.00           O  
ATOM   1531  CB  PRO B1266      26.845  36.756   2.661  1.00  0.00           C  
ATOM   1532  CG  PRO B1266      27.449  37.887   3.439  1.00  0.00           C  
ATOM   1533  CD  PRO B1266      27.081  37.527   4.866  1.00  0.00           C  
ATOM   1534  N   MET B1267      25.246  34.246   3.755  1.00  0.00           N  
ATOM   1535  CA  MET B1267      24.673  32.915   3.571  1.00  0.00           C  
ATOM   1536  C   MET B1267      23.165  32.840   3.799  1.00  0.00           C  
ATOM   1537  O   MET B1267      22.503  31.919   3.316  1.00  0.00           O  
ATOM   1538  CB  MET B1267      25.365  31.906   4.480  1.00  0.00           C  
ATOM   1539  CG  MET B1267      26.721  31.468   3.980  1.00  0.00           C  
ATOM   1540  SD  MET B1267      27.157  29.877   4.671  1.00  0.00           S  
ATOM   1541  CE  MET B1267      27.903  30.392   6.199  1.00  0.00           C  
ATOM   1542  N   ARG B1268      22.623  33.797   4.545  1.00  0.00           N  
ATOM   1543  CA  ARG B1268      21.189  33.822   4.801  1.00  0.00           C  
ATOM   1544  C   ARG B1268      20.432  34.143   3.510  1.00  0.00           C  
ATOM   1545  O   ARG B1268      19.267  33.774   3.354  1.00  0.00           O  
ATOM   1546  CB  ARG B1268      20.855  34.854   5.887  1.00  0.00           C  
ATOM   1547  CG  ARG B1268      19.386  35.272   5.934  1.00  0.00           C  
ATOM   1548  CD  ARG B1268      18.445  34.093   6.144  1.00  0.00           C  
ATOM   1549  NE  ARG B1268      18.421  33.625   7.526  1.00  0.00           N  
ATOM   1550  CZ  ARG B1268      17.710  32.582   7.944  1.00  0.00           C  
ATOM   1551  NH1 ARG B1268      16.968  31.896   7.086  1.00  0.00           N  
ATOM   1552  NH2 ARG B1268      17.734  32.226   9.221  1.00  0.00           N  
ATOM   1553  N   ILE B1269      21.097  34.820   2.580  1.00  0.00           N  
ATOM   1554  CA  ILE B1269      20.462  35.167   1.315  1.00  0.00           C  
ATOM   1555  C   ILE B1269      20.119  33.909   0.517  1.00  0.00           C  
ATOM   1556  O   ILE B1269      19.189  33.912  -0.287  1.00  0.00           O  
ATOM   1557  CB  ILE B1269      21.371  36.081   0.453  1.00  0.00           C  
ATOM   1558  CG1 ILE B1269      21.649  37.393   1.194  1.00  0.00           C  
ATOM   1559  CG2 ILE B1269      20.698  36.380  -0.882  1.00  0.00           C  
ATOM   1560  CD1 ILE B1269      22.544  38.357   0.431  1.00  0.00           C  
ATOM   1561  N   LEU B1270      20.866  32.834   0.746  1.00  0.00           N  
ATOM   1562  CA  LEU B1270      20.626  31.578   0.040  1.00  0.00           C  
ATOM   1563  C   LEU B1270      19.451  30.823   0.651  1.00  0.00           C  
ATOM   1564  O   LEU B1270      18.958  29.858   0.071  1.00  0.00           O  
ATOM   1565  CB  LEU B1270      21.876  30.695   0.082  1.00  0.00           C  
ATOM   1566  CG  LEU B1270      23.194  31.297  -0.414  1.00  0.00           C  
ATOM   1567  CD1 LEU B1270      24.291  30.272  -0.259  1.00  0.00           C  
ATOM   1568  CD2 LEU B1270      23.069  31.730  -1.863  1.00  0.00           C  
ATOM   1569  N   ASP B1271      18.999  31.275   1.818  1.00  0.00           N  
ATOM   1570  CA  ASP B1271      17.886  30.632   2.505  1.00  0.00           C  
ATOM   1571  C   ASP B1271      16.574  31.420   2.480  1.00  0.00           C  
ATOM   1572  O   ASP B1271      15.583  30.972   3.052  1.00  0.00           O  
ATOM   1573  CB  ASP B1271      18.257  30.348   3.964  1.00  0.00           C  
ATOM   1574  CG  ASP B1271      19.360  29.314   4.102  1.00  0.00           C  
ATOM   1575  OD1 ASP B1271      20.489  29.572   3.632  1.00  0.00           O  
ATOM   1576  OD2 ASP B1271      19.097  28.240   4.686  1.00  0.00           O  
ATOM   1577  N   SER B1272      16.553  32.583   1.833  1.00  0.00           N  
ATOM   1578  CA  SER B1272      15.324  33.378   1.786  1.00  0.00           C  
ATOM   1579  C   SER B1272      14.370  32.865   0.709  1.00  0.00           C  
ATOM   1580  O   SER B1272      14.802  32.488  -0.383  1.00  0.00           O  
ATOM   1581  CB  SER B1272      15.642  34.859   1.535  1.00  0.00           C  
ATOM   1582  OG  SER B1272      16.031  35.093   0.195  1.00  0.00           O  
ATOM   1583  N   LYS B1273      13.075  32.848   1.015  1.00  0.00           N  
ATOM   1584  CA  LYS B1273      12.088  32.369   0.054  1.00  0.00           C  
ATOM   1585  C   LYS B1273      11.517  33.502  -0.797  1.00  0.00           C  
ATOM   1586  O   LYS B1273      10.362  33.462  -1.222  1.00  0.00           O  
ATOM   1587  CB  LYS B1273      10.957  31.619   0.768  1.00  0.00           C  
ATOM   1588  CG  LYS B1273      10.074  32.465   1.673  1.00  0.00           C  
ATOM   1589  CD  LYS B1273      10.763  32.839   2.973  1.00  0.00           C  
ATOM   1590  CE  LYS B1273       9.798  33.574   3.891  1.00  0.00           C  
ATOM   1591  NZ  LYS B1273      10.409  33.879   5.212  1.00  0.00           N  
ATOM   1592  N   SER B1274      12.346  34.508  -1.049  1.00  0.00           N  
ATOM   1593  CA  SER B1274      11.947  35.653  -1.855  1.00  0.00           C  
ATOM   1594  C   SER B1274      12.167  35.322  -3.324  1.00  0.00           C  
ATOM   1595  O   SER B1274      13.310  35.234  -3.779  1.00  0.00           O  
ATOM   1596  CB  SER B1274      12.786  36.871  -1.479  1.00  0.00           C  
ATOM   1597  OG  SER B1274      12.844  37.024  -0.071  1.00  0.00           O  
ATOM   1598  N   GLU B1275      11.075  35.138  -4.062  1.00  0.00           N  
ATOM   1599  CA  GLU B1275      11.154  34.807  -5.482  1.00  0.00           C  
ATOM   1600  C   GLU B1275      12.120  35.708  -6.248  1.00  0.00           C  
ATOM   1601  O   GLU B1275      12.758  35.267  -7.204  1.00  0.00           O  
ATOM   1602  CB  GLU B1275       9.759  34.866  -6.113  1.00  0.00           C  
ATOM   1603  CG  GLU B1275       8.790  33.844  -5.529  1.00  0.00           C  
ATOM   1604  CD  GLU B1275       7.426  33.869  -6.201  1.00  0.00           C  
ATOM   1605  OE1 GLU B1275       7.352  33.595  -7.421  1.00  0.00           O  
ATOM   1606  OE2 GLU B1275       6.428  34.160  -5.506  1.00  0.00           O  
ATOM   1607  N   ARG B1276      12.234  36.965  -5.827  1.00  0.00           N  
ATOM   1608  CA  ARG B1276      13.144  37.899  -6.481  1.00  0.00           C  
ATOM   1609  C   ARG B1276      14.591  37.502  -6.189  1.00  0.00           C  
ATOM   1610  O   ARG B1276      15.446  37.550  -7.075  1.00  0.00           O  
ATOM   1611  CB  ARG B1276      12.879  39.332  -5.998  1.00  0.00           C  
ATOM   1612  CG  ARG B1276      13.795  40.383  -6.616  1.00  0.00           C  
ATOM   1613  CD  ARG B1276      13.314  41.802  -6.324  1.00  0.00           C  
ATOM   1614  NE  ARG B1276      12.061  42.111  -7.013  1.00  0.00           N  
ATOM   1615  CZ  ARG B1276      11.435  43.285  -6.951  1.00  0.00           C  
ATOM   1616  NH1 ARG B1276      11.941  44.275  -6.227  1.00  0.00           N  
ATOM   1617  NH2 ARG B1276      10.300  43.469  -7.617  1.00  0.00           N  
ATOM   1618  N   ASP B1281      14.859  37.106  -4.947  1.00  0.00           N  
ATOM   1619  CA  ASP B1281      16.200  36.689  -4.553  1.00  0.00           C  
ATOM   1620  C   ASP B1281      16.558  35.343  -5.176  1.00  0.00           C  
ATOM   1621  O   ASP B1281      17.688  35.137  -5.616  1.00  0.00           O  
ATOM   1622  CB  ASP B1281      16.311  36.582  -3.030  1.00  0.00           C  
ATOM   1623  CG  ASP B1281      16.399  37.935  -2.350  1.00  0.00           C  
ATOM   1624  OD1 ASP B1281      17.293  38.728  -2.713  1.00  0.00           O  
ATOM   1625  OD2 ASP B1281      15.582  38.202  -1.442  1.00  0.00           O  
ATOM   1626  N   GLN B1282      15.594  34.428  -5.208  1.00  0.00           N  
ATOM   1627  CA  GLN B1282      15.814  33.104  -5.782  1.00  0.00           C  
ATOM   1628  C   GLN B1282      16.136  33.210  -7.271  1.00  0.00           C  
ATOM   1629  O   GLN B1282      16.872  32.386  -7.820  1.00  0.00           O  
ATOM   1630  CB  GLN B1282      14.572  32.232  -5.587  1.00  0.00           C  
ATOM   1631  CG  GLN B1282      14.223  31.962  -4.133  1.00  0.00           C  
ATOM   1632  CD  GLN B1282      12.918  31.207  -3.976  1.00  0.00           C  
ATOM   1633  OE1 GLN B1282      11.870  31.652  -4.448  1.00  0.00           O  
ATOM   1634  NE2 GLN B1282      12.972  30.059  -3.306  1.00  0.00           N  
ATOM   1635  N   ALA B1283      15.583  34.235  -7.913  1.00  0.00           N  
ATOM   1636  CA  ALA B1283      15.796  34.462  -9.336  1.00  0.00           C  
ATOM   1637  C   ALA B1283      17.246  34.830  -9.635  1.00  0.00           C  
ATOM   1638  O   ALA B1283      17.890  34.201 -10.474  1.00  0.00           O  
ATOM   1639  CB  ALA B1283      14.863  35.561  -9.832  1.00  0.00           C  
ATOM   1640  N   LEU B1284      17.757  35.851  -8.953  1.00  0.00           N  
ATOM   1641  CA  LEU B1284      19.137  36.282  -9.153  1.00  0.00           C  
ATOM   1642  C   LEU B1284      20.094  35.114  -8.910  1.00  0.00           C  
ATOM   1643  O   LEU B1284      21.024  34.886  -9.683  1.00  0.00           O  
ATOM   1644  CB  LEU B1284      19.477  37.433  -8.198  1.00  0.00           C  
ATOM   1645  CG  LEU B1284      20.902  37.989  -8.262  1.00  0.00           C  
ATOM   1646  CD1 LEU B1284      21.127  38.693  -9.592  1.00  0.00           C  
ATOM   1647  CD2 LEU B1284      21.126  38.955  -7.109  1.00  0.00           C  
ATOM   1648  N   LEU B1285      19.854  34.376  -7.831  1.00  0.00           N  
ATOM   1649  CA  LEU B1285      20.691  33.237  -7.477  1.00  0.00           C  
ATOM   1650  C   LEU B1285      20.697  32.181  -8.574  1.00  0.00           C  
ATOM   1651  O   LEU B1285      21.747  31.621  -8.903  1.00  0.00           O  
ATOM   1652  CB  LEU B1285      20.215  32.637  -6.156  1.00  0.00           C  
ATOM   1653  CG  LEU B1285      20.319  33.625  -4.989  1.00  0.00           C  
ATOM   1654  CD1 LEU B1285      19.660  33.047  -3.752  1.00  0.00           C  
ATOM   1655  CD2 LEU B1285      21.782  33.944  -4.727  1.00  0.00           C  
ATOM   1656  N   LYS B1286      19.526  31.919  -9.146  1.00  0.00           N  
ATOM   1657  CA  LYS B1286      19.406  30.941 -10.219  1.00  0.00           C  
ATOM   1658  C   LYS B1286      20.214  31.366 -11.449  1.00  0.00           C  
ATOM   1659  O   LYS B1286      20.815  30.528 -12.120  1.00  0.00           O  
ATOM   1660  CB  LYS B1286      17.938  30.765 -10.600  1.00  0.00           C  
ATOM   1661  CG  LYS B1286      17.701  29.856 -11.789  1.00  0.00           C  
ATOM   1662  CD  LYS B1286      16.219  29.792 -12.120  1.00  0.00           C  
ATOM   1663  CE  LYS B1286      15.954  28.923 -13.334  1.00  0.00           C  
ATOM   1664  NZ  LYS B1286      14.508  28.903 -13.685  1.00  0.00           N  
ATOM   1665  N   GLU B1287      20.231  32.666 -11.738  1.00  0.00           N  
ATOM   1666  CA  GLU B1287      20.967  33.183 -12.889  1.00  0.00           C  
ATOM   1667  C   GLU B1287      22.475  33.219 -12.670  1.00  0.00           C  
ATOM   1668  O   GLU B1287      23.242  32.823 -13.547  1.00  0.00           O  
ATOM   1669  CB  GLU B1287      20.498  34.596 -13.249  1.00  0.00           C  
ATOM   1670  CG  GLU B1287      21.357  35.248 -14.331  1.00  0.00           C  
ATOM   1671  CD  GLU B1287      21.056  36.720 -14.530  1.00  0.00           C  
ATOM   1672  OE1 GLU B1287      21.140  37.485 -13.547  1.00  0.00           O  
ATOM   1673  OE2 GLU B1287      20.745  37.113 -15.674  1.00  0.00           O  
ATOM   1674  N   LEU B1316      22.901  33.714 -11.513  1.00  0.00           N  
ATOM   1675  CA  LEU B1316      24.325  33.796 -11.216  1.00  0.00           C  
ATOM   1676  C   LEU B1316      24.928  32.409 -11.021  1.00  0.00           C  
ATOM   1677  O   LEU B1316      26.056  32.149 -11.441  1.00  0.00           O  
ATOM   1678  CB  LEU B1316      24.567  34.645  -9.962  1.00  0.00           C  
ATOM   1679  CG  LEU B1316      24.141  36.116 -10.010  1.00  0.00           C  
ATOM   1680  CD1 LEU B1316      24.611  36.823  -8.752  1.00  0.00           C  
ATOM   1681  CD2 LEU B1316      24.737  36.788 -11.235  1.00  0.00           C  
ATOM   1682  N   GLY B1317      24.170  31.517 -10.391  1.00  0.00           N  
ATOM   1683  CA  GLY B1317      24.664  30.174 -10.152  1.00  0.00           C  
ATOM   1684  C   GLY B1317      25.994  30.218  -9.421  1.00  0.00           C  
ATOM   1685  O   GLY B1317      27.006  29.719  -9.917  1.00  0.00           O  
ATOM   1686  N   VAL B1318      25.994  30.826  -8.238  1.00  0.00           N  
ATOM   1687  CA  VAL B1318      27.208  30.939  -7.444  1.00  0.00           C  
ATOM   1688  C   VAL B1318      27.692  29.558  -7.013  1.00  0.00           C  
ATOM   1689  O   VAL B1318      26.958  28.570  -7.113  1.00  0.00           O  
ATOM   1690  CB  VAL B1318      26.979  31.831  -6.189  1.00  0.00           C  
ATOM   1691  CG1 VAL B1318      26.502  33.212  -6.621  1.00  0.00           C  
ATOM   1692  CG2 VAL B1318      25.957  31.187  -5.250  1.00  0.00           C  
ATOM   1693  N   ARG B1319      28.933  29.494  -6.548  1.00  0.00           N  
ATOM   1694  CA  ARG B1319      29.519  28.237  -6.105  1.00  0.00           C  
ATOM   1695  C   ARG B1319      28.901  27.745  -4.784  1.00  0.00           C  
ATOM   1696  O   ARG B1319      28.577  28.537  -3.892  1.00  0.00           O  
ATOM   1697  CB  ARG B1319      31.036  28.398  -5.952  1.00  0.00           C  
ATOM   1698  CG  ARG B1319      31.771  28.724  -7.243  1.00  0.00           C  
ATOM   1699  CD  ARG B1319      33.275  28.802  -7.015  1.00  0.00           C  
ATOM   1700  NE  ARG B1319      33.814  27.545  -6.501  1.00  0.00           N  
ATOM   1701  CZ  ARG B1319      35.087  27.353  -6.168  1.00  0.00           C  
ATOM   1702  NH1 ARG B1319      35.968  28.337  -6.293  1.00  0.00           N  
ATOM   1703  NH2 ARG B1319      35.480  26.174  -5.705  1.00  0.00           N  
ATOM   1704  N   PRO B1320      28.727  26.419  -4.651  1.00  0.00           N  
ATOM   1705  CA  PRO B1320      28.154  25.774  -3.461  1.00  0.00           C  
ATOM   1706  C   PRO B1320      29.074  25.820  -2.240  1.00  0.00           C  
ATOM   1707  O   PRO B1320      30.294  25.844  -2.379  1.00  0.00           O  
ATOM   1708  CB  PRO B1320      27.924  24.331  -3.923  1.00  0.00           C  
ATOM   1709  CG  PRO B1320      27.825  24.440  -5.418  1.00  0.00           C  
ATOM   1710  CD  PRO B1320      28.898  25.438  -5.736  1.00  0.00           C  
ATOM   1711  N   MET B1321      28.475  25.817  -1.049  1.00  0.00           N  
ATOM   1712  CA  MET B1321      29.226  25.820   0.205  1.00  0.00           C  
ATOM   1713  C   MET B1321      30.097  24.562   0.271  1.00  0.00           C  
ATOM   1714  O   MET B1321      31.073  24.510   1.022  1.00  0.00           O  
ATOM   1715  CB  MET B1321      28.259  25.848   1.390  1.00  0.00           C  
ATOM   1716  CG  MET B1321      28.900  25.720   2.771  1.00  0.00           C  
ATOM   1717  SD  MET B1321      30.059  27.048   3.187  1.00  0.00           S  
ATOM   1718  CE  MET B1321      31.419  26.110   3.852  1.00  0.00           C  
ATOM   1719  N   LEU B1322      29.732  23.556  -0.526  1.00  0.00           N  
ATOM   1720  CA  LEU B1322      30.469  22.297  -0.591  1.00  0.00           C  
ATOM   1721  C   LEU B1322      31.880  22.513  -1.091  1.00  0.00           C  
ATOM   1722  O   LEU B1322      32.808  21.841  -0.648  1.00  0.00           O  
ATOM   1723  CB  LEU B1322      29.782  21.302  -1.526  1.00  0.00           C  
ATOM   1724  CG  LEU B1322      28.713  20.353  -0.991  1.00  0.00           C  
ATOM   1725  CD1 LEU B1322      28.257  19.447  -2.121  1.00  0.00           C  
ATOM   1726  CD2 LEU B1322      29.275  19.513   0.144  1.00  0.00           C  
ATOM   1727  N   ASP B1325      32.041  23.445  -2.023  1.00  0.00           N  
ATOM   1728  CA  ASP B1325      33.354  23.749  -2.587  1.00  0.00           C  
ATOM   1729  C   ASP B1325      34.222  24.482  -1.572  1.00  0.00           C  
ATOM   1730  O   ASP B1325      35.386  24.759  -1.838  1.00  0.00           O  
ATOM   1731  CB  ASP B1325      33.208  24.615  -3.845  1.00  0.00           C  
ATOM   1732  CG  ASP B1325      32.446  23.914  -4.962  1.00  0.00           C  
ATOM   1733  OD1 ASP B1325      32.160  24.576  -5.982  1.00  0.00           O  
ATOM   1734  OD2 ASP B1325      32.136  22.707  -4.829  1.00  0.00           O  
ATOM   1735  N   PHE B1326      33.661  24.795  -0.409  1.00  0.00           N  
ATOM   1736  CA  PHE B1326      34.420  25.510   0.615  1.00  0.00           C  
ATOM   1737  C   PHE B1326      34.655  24.730   1.913  1.00  0.00           C  
ATOM   1738  O   PHE B1326      35.040  25.310   2.930  1.00  0.00           O  
ATOM   1739  CB  PHE B1326      33.739  26.846   0.944  1.00  0.00           C  
ATOM   1740  CG  PHE B1326      33.782  27.844  -0.184  1.00  0.00           C  
ATOM   1741  CD1 PHE B1326      33.040  27.636  -1.343  1.00  0.00           C  
ATOM   1742  CD2 PHE B1326      34.571  28.991  -0.088  1.00  0.00           C  
ATOM   1743  CE1 PHE B1326      33.086  28.548  -2.386  1.00  0.00           C  
ATOM   1744  CE2 PHE B1326      34.621  29.914  -1.136  1.00  0.00           C  
ATOM   1745  CZ  PHE B1326      33.878  29.693  -2.284  1.00  0.00           C  
ATOM   1746  N   LEU B1330      34.443  23.419   1.887  1.00  0.00           N  
ATOM   1747  CA  LEU B1330      34.652  22.641   3.096  1.00  0.00           C  
ATOM   1748  C   LEU B1330      36.128  22.612   3.488  1.00  0.00           C  
ATOM   1749  O   LEU B1330      37.003  22.362   2.660  1.00  0.00           O  
ATOM   1750  CB  LEU B1330      34.132  21.211   2.916  1.00  0.00           C  
ATOM   1751  CG  LEU B1330      32.645  21.016   2.602  1.00  0.00           C  
ATOM   1752  CD1 LEU B1330      32.307  19.541   2.744  1.00  0.00           C  
ATOM   1753  CD2 LEU B1330      31.781  21.846   3.551  1.00  0.00           C  
ATOM   1754  N   GLY B1334      36.399  22.879   4.759  1.00  0.00           N  
ATOM   1755  CA  GLY B1334      37.768  22.855   5.237  1.00  0.00           C  
ATOM   1756  C   GLY B1334      38.267  21.428   5.380  1.00  0.00           C  
ATOM   1757  O   GLY B1334      37.523  20.478   5.138  1.00  0.00           O  
ATOM   1758  N   GLU B1335      39.526  21.278   5.782  1.00  0.00           N  
ATOM   1759  CA  GLU B1335      40.139  19.965   5.943  1.00  0.00           C  
ATOM   1760  C   GLU B1335      39.322  19.018   6.824  1.00  0.00           C  
ATOM   1761  O   GLU B1335      38.919  17.944   6.382  1.00  0.00           O  
ATOM   1762  CB  GLU B1335      41.547  20.124   6.525  1.00  0.00           C  
ATOM   1763  CG  GLU B1335      42.334  18.825   6.647  1.00  0.00           C  
ATOM   1764  CD  GLU B1335      42.651  18.206   5.300  1.00  0.00           C  
ATOM   1765  OE1 GLU B1335      41.708  18.003   4.505  1.00  0.00           O  
ATOM   1766  OE2 GLU B1335      43.842  17.918   5.036  1.00  0.00           O  
ATOM   1767  N   GLU B1336      39.089  19.425   8.070  1.00  0.00           N  
ATOM   1768  CA  GLU B1336      38.339  18.618   9.029  1.00  0.00           C  
ATOM   1769  C   GLU B1336      36.916  18.332   8.567  1.00  0.00           C  
ATOM   1770  O   GLU B1336      36.407  17.219   8.740  1.00  0.00           O  
ATOM   1771  CB  GLU B1336      38.302  19.319  10.391  1.00  0.00           C  
ATOM   1772  CG  GLU B1336      39.673  19.743  10.897  1.00  0.00           C  
ATOM   1773  CD  GLU B1336      39.685  20.075  12.381  1.00  0.00           C  
ATOM   1774  OE1 GLU B1336      38.856  20.903  12.818  1.00  0.00           O  
ATOM   1775  OE2 GLU B1336      40.530  19.509  13.113  1.00  0.00           O  
ATOM   1776  N   ALA B1384      36.288  19.341   7.969  1.00  0.00           N  
ATOM   1777  CA  ALA B1384      34.919  19.233   7.486  1.00  0.00           C  
ATOM   1778  C   ALA B1384      34.763  18.227   6.363  1.00  0.00           C  
ATOM   1779  O   ALA B1384      33.745  17.545   6.275  1.00  0.00           O  
ATOM   1780  CB  ALA B1384      34.421  20.600   7.027  1.00  0.00           C  
ATOM   1781  N   ARG B1385      35.770  18.133   5.505  1.00  0.00           N  
ATOM   1782  CA  ARG B1385      35.718  17.213   4.373  1.00  0.00           C  
ATOM   1783  C   ARG B1385      35.916  15.771   4.840  1.00  0.00           C  
ATOM   1784  O   ARG B1385      35.338  14.839   4.281  1.00  0.00           O  
ATOM   1785  CB  ARG B1385      36.791  17.602   3.345  1.00  0.00           C  
ATOM   1786  CG  ARG B1385      36.646  16.969   1.971  1.00  0.00           C  
ATOM   1787  CD  ARG B1385      37.546  17.681   0.971  1.00  0.00           C  
ATOM   1788  NE  ARG B1385      37.420  17.150  -0.382  1.00  0.00           N  
ATOM   1789  CZ  ARG B1385      37.955  17.717  -1.459  1.00  0.00           C  
ATOM   1790  NH1 ARG B1385      38.654  18.839  -1.347  1.00  0.00           N  
ATOM   1791  NH2 ARG B1385      37.796  17.160  -2.650  1.00  0.00           N  
ATOM   1792  N   ALA B1386      36.723  15.602   5.881  1.00  0.00           N  
ATOM   1793  CA  ALA B1386      37.009  14.284   6.427  1.00  0.00           C  
ATOM   1794  C   ALA B1386      35.805  13.755   7.186  1.00  0.00           C  
ATOM   1795  O   ALA B1386      35.528  12.550   7.163  1.00  0.00           O  
ATOM   1796  CB  ALA B1386      38.227  14.352   7.354  1.00  0.00           C  
ATOM   1797  N   HIS B1387      35.101  14.659   7.866  1.00  0.00           N  
ATOM   1798  CA  HIS B1387      33.920  14.293   8.643  1.00  0.00           C  
ATOM   1799  C   HIS B1387      32.804  13.842   7.698  1.00  0.00           C  
ATOM   1800  O   HIS B1387      32.134  12.837   7.937  1.00  0.00           O  
ATOM   1801  CB  HIS B1387      33.465  15.487   9.486  1.00  0.00           C  
ATOM   1802  CG  HIS B1387      32.431  15.148  10.515  1.00  0.00           C  
ATOM   1803  ND1 HIS B1387      31.085  15.060  10.223  1.00  0.00           N  
ATOM   1804  CD2 HIS B1387      32.548  14.865  11.834  1.00  0.00           C  
ATOM   1805  CE1 HIS B1387      30.419  14.739  11.319  1.00  0.00           C  
ATOM   1806  NE2 HIS B1387      31.283  14.615  12.311  1.00  0.00           N  
ATOM   1807  N   LEU B1388      32.625  14.582   6.610  1.00  0.00           N  
ATOM   1808  CA  LEU B1388      31.608  14.242   5.634  1.00  0.00           C  
ATOM   1809  C   LEU B1388      31.935  12.911   4.970  1.00  0.00           C  
ATOM   1810  O   LEU B1388      31.035  12.123   4.672  1.00  0.00           O  
ATOM   1811  CB  LEU B1388      31.497  15.344   4.575  1.00  0.00           C  
ATOM   1812  CG  LEU B1388      30.523  15.101   3.415  1.00  0.00           C  
ATOM   1813  CD1 LEU B1388      29.116  14.799   3.944  1.00  0.00           C  
ATOM   1814  CD2 LEU B1388      30.519  16.335   2.510  1.00  0.00           C  
ATOM   1815  N   LYS B1389      33.219  12.653   4.733  1.00  0.00           N  
ATOM   1816  CA  LYS B1389      33.601  11.395   4.106  1.00  0.00           C  
ATOM   1817  C   LYS B1389      33.266  10.239   5.042  1.00  0.00           C  
ATOM   1818  O   LYS B1389      32.811   9.191   4.598  1.00  0.00           O  
ATOM   1819  CB  LYS B1389      35.088  11.389   3.752  1.00  0.00           C  
ATOM   1820  CG  LYS B1389      35.357  11.136   2.276  1.00  0.00           C  
ATOM   1821  CD  LYS B1389      36.846  11.061   1.982  1.00  0.00           C  
ATOM   1822  CE  LYS B1389      37.104  10.776   0.509  1.00  0.00           C  
ATOM   1823  NZ  LYS B1389      38.559  10.650   0.212  1.00  0.00           N  
ATOM   1824  N   GLU B1390      33.477  10.435   6.339  1.00  0.00           N  
ATOM   1825  CA  GLU B1390      33.152   9.405   7.327  1.00  0.00           C  
ATOM   1826  C   GLU B1390      31.642   9.114   7.283  1.00  0.00           C  
ATOM   1827  O   GLU B1390      31.221   7.951   7.236  1.00  0.00           O  
ATOM   1828  CB  GLU B1390      33.541   9.875   8.733  1.00  0.00           C  
ATOM   1829  CG  GLU B1390      35.037   9.968   8.982  1.00  0.00           C  
ATOM   1830  CD  GLU B1390      35.683   8.603   9.170  1.00  0.00           C  
ATOM   1831  OE1 GLU B1390      35.372   7.931  10.178  1.00  0.00           O  
ATOM   1832  OE2 GLU B1390      36.499   8.198   8.313  1.00  0.00           O  
ATOM   1833  N   VAL B1391      30.832  10.171   7.295  1.00  0.00           N  
ATOM   1834  CA  VAL B1391      29.387  10.004   7.251  1.00  0.00           C  
ATOM   1835  C   VAL B1391      28.983   9.224   6.000  1.00  0.00           C  
ATOM   1836  O   VAL B1391      28.151   8.313   6.064  1.00  0.00           O  
ATOM   1837  CB  VAL B1391      28.653  11.363   7.245  1.00  0.00           C  
ATOM   1838  CG1 VAL B1391      27.146  11.141   7.243  1.00  0.00           C  
ATOM   1839  CG2 VAL B1391      29.066  12.182   8.453  1.00  0.00           C  
ATOM   1840  N   GLU B1392      29.578   9.583   4.864  1.00  0.00           N  
ATOM   1841  CA  GLU B1392      29.282   8.908   3.606  1.00  0.00           C  
ATOM   1842  C   GLU B1392      29.642   7.428   3.701  1.00  0.00           C  
ATOM   1843  O   GLU B1392      28.875   6.565   3.271  1.00  0.00           O  
ATOM   1844  CB  GLU B1392      30.067   9.537   2.455  1.00  0.00           C  
ATOM   1845  CG  GLU B1392      29.709  10.980   2.151  1.00  0.00           C  
ATOM   1846  CD  GLU B1392      30.535  11.558   1.011  1.00  0.00           C  
ATOM   1847  OE1 GLU B1392      30.474  11.004  -0.106  1.00  0.00           O  
ATOM   1848  OE2 GLU B1392      31.246  12.562   1.230  1.00  0.00           O  
ATOM   1849  N   ARG B1393      30.805   7.137   4.271  1.00  0.00           N  
ATOM   1850  CA  ARG B1393      31.246   5.757   4.399  1.00  0.00           C  
ATOM   1851  C   ARG B1393      30.234   4.921   5.176  1.00  0.00           C  
ATOM   1852  O   ARG B1393      29.901   3.807   4.767  1.00  0.00           O  
ATOM   1853  CB  ARG B1393      32.615   5.685   5.084  1.00  0.00           C  
ATOM   1854  CG  ARG B1393      33.211   4.284   5.068  1.00  0.00           C  
ATOM   1855  CD  ARG B1393      34.566   4.226   5.762  1.00  0.00           C  
ATOM   1856  NE  ARG B1393      34.444   4.322   7.215  1.00  0.00           N  
ATOM   1857  CZ  ARG B1393      35.470   4.229   8.056  1.00  0.00           C  
ATOM   1858  NH1 ARG B1393      36.695   4.041   7.584  1.00  0.00           N  
ATOM   1859  NH2 ARG B1393      35.271   4.310   9.366  1.00  0.00           N  
ATOM   1860  N   HIS B1394      29.733   5.458   6.287  1.00  0.00           N  
ATOM   1861  CA  HIS B1394      28.755   4.725   7.079  1.00  0.00           C  
ATOM   1862  C   HIS B1394      27.462   4.425   6.327  1.00  0.00           C  
ATOM   1863  O   HIS B1394      26.952   3.308   6.407  1.00  0.00           O  
ATOM   1864  CB  HIS B1394      28.443   5.469   8.379  1.00  0.00           C  
ATOM   1865  CG  HIS B1394      29.625   5.605   9.284  1.00  0.00           C  
ATOM   1866  ND1 HIS B1394      30.529   4.582   9.483  1.00  0.00           N  
ATOM   1867  CD2 HIS B1394      30.063   6.646  10.029  1.00  0.00           C  
ATOM   1868  CE1 HIS B1394      31.476   4.989  10.308  1.00  0.00           C  
ATOM   1869  NE2 HIS B1394      31.218   6.237  10.654  1.00  0.00           N  
ATOM   1870  N   LEU B1395      26.932   5.402   5.593  1.00  0.00           N  
ATOM   1871  CA  LEU B1395      25.692   5.181   4.849  1.00  0.00           C  
ATOM   1872  C   LEU B1395      25.877   4.118   3.772  1.00  0.00           C  
ATOM   1873  O   LEU B1395      24.995   3.284   3.548  1.00  0.00           O  
ATOM   1874  CB  LEU B1395      25.199   6.482   4.215  1.00  0.00           C  
ATOM   1875  CG  LEU B1395      24.803   7.598   5.192  1.00  0.00           C  
ATOM   1876  CD1 LEU B1395      24.380   8.825   4.406  1.00  0.00           C  
ATOM   1877  CD2 LEU B1395      23.680   7.116   6.105  1.00  0.00           C  
ATOM   1878  N   GLU B1396      27.020   4.150   3.100  1.00  0.00           N  
ATOM   1879  CA  GLU B1396      27.307   3.163   2.071  1.00  0.00           C  
ATOM   1880  C   GLU B1396      27.259   1.786   2.733  1.00  0.00           C  
ATOM   1881  O   GLU B1396      26.587   0.872   2.256  1.00  0.00           O  
ATOM   1882  CB  GLU B1396      28.693   3.433   1.462  1.00  0.00           C  
ATOM   1883  CG  GLU B1396      29.390   2.216   0.874  1.00  0.00           C  
ATOM   1884  CD  GLU B1396      30.634   1.828   1.656  1.00  0.00           C  
ATOM   1885  OE1 GLU B1396      31.254   0.797   1.320  1.00  0.00           O  
ATOM   1886  OE2 GLU B1396      30.993   2.557   2.606  1.00  0.00           O  
ATOM   1887  N   ARG B1397      27.956   1.668   3.857  1.00  0.00           N  
ATOM   1888  CA  ARG B1397      28.027   0.432   4.614  1.00  0.00           C  
ATOM   1889  C   ARG B1397      26.654  -0.014   5.141  1.00  0.00           C  
ATOM   1890  O   ARG B1397      26.444  -1.190   5.424  1.00  0.00           O  
ATOM   1891  CB  ARG B1397      29.016   0.623   5.763  1.00  0.00           C  
ATOM   1892  CG  ARG B1397      29.324  -0.628   6.541  1.00  0.00           C  
ATOM   1893  CD  ARG B1397      30.064  -1.668   5.711  1.00  0.00           C  
ATOM   1894  NE  ARG B1397      30.197  -2.902   6.474  1.00  0.00           N  
ATOM   1895  CZ  ARG B1397      31.067  -3.078   7.463  1.00  0.00           C  
ATOM   1896  NH1 ARG B1397      31.899  -2.105   7.800  1.00  0.00           N  
ATOM   1897  NH2 ARG B1397      31.068  -4.213   8.149  1.00  0.00           N  
ATOM   1898  N   LEU B1398      25.721   0.924   5.268  1.00  0.00           N  
ATOM   1899  CA  LEU B1398      24.382   0.599   5.751  1.00  0.00           C  
ATOM   1900  C   LEU B1398      23.385   0.476   4.608  1.00  0.00           C  
ATOM   1901  O   LEU B1398      22.180   0.390   4.829  1.00  0.00           O  
ATOM   1902  CB  LEU B1398      23.907   1.667   6.729  1.00  0.00           C  
ATOM   1903  CG  LEU B1398      24.586   1.599   8.097  1.00  0.00           C  
ATOM   1904  CD1 LEU B1398      24.410   2.908   8.845  1.00  0.00           C  
ATOM   1905  CD2 LEU B1398      24.011   0.430   8.869  1.00  0.00           C  
ATOM   1906  N   SER B1400      23.899   0.464   3.385  1.00  0.00           N  
ATOM   1907  CA  SER B1400      23.063   0.355   2.201  1.00  0.00           C  
ATOM   1908  C   SER B1400      22.005   1.445   2.079  1.00  0.00           C  
ATOM   1909  O   SER B1400      20.951   1.223   1.482  1.00  0.00           O  
ATOM   1910  CB  SER B1400      22.389  -1.023   2.139  1.00  0.00           C  
ATOM   1911  OG  SER B1400      23.294  -2.013   1.680  1.00  0.00           O  
ATOM   1912  N   VAL B1401      22.272   2.621   2.636  1.00  0.00           N  
ATOM   1913  CA  VAL B1401      21.315   3.717   2.516  1.00  0.00           C  
ATOM   1914  C   VAL B1401      21.665   4.532   1.276  1.00  0.00           C  
ATOM   1915  O   VAL B1401      22.700   5.197   1.223  1.00  0.00           O  
ATOM   1916  CB  VAL B1401      21.329   4.656   3.759  1.00  0.00           C  
ATOM   1917  CG1 VAL B1401      20.577   5.946   3.455  1.00  0.00           C  
ATOM   1918  CG2 VAL B1401      20.674   3.959   4.944  1.00  0.00           C  
ATOM   1919  N   PRO B1402      20.811   4.473   0.250  1.00  0.00           N  
ATOM   1920  CA  PRO B1402      21.072   5.231  -0.978  1.00  0.00           C  
ATOM   1921  C   PRO B1402      20.959   6.731  -0.731  1.00  0.00           C  
ATOM   1922  O   PRO B1402      19.947   7.200  -0.222  1.00  0.00           O  
ATOM   1923  CB  PRO B1402      19.991   4.728  -1.929  1.00  0.00           C  
ATOM   1924  CG  PRO B1402      18.839   4.439  -0.994  1.00  0.00           C  
ATOM   1925  CD  PRO B1402      19.534   3.741   0.164  1.00  0.00           C  
ATOM   1926  N   TYR B1416      22.000   7.478  -1.081  1.00  0.00           N  
ATOM   1927  CA  TYR B1416      21.984   8.921  -0.903  1.00  0.00           C  
ATOM   1928  C   TYR B1416      22.614   9.621  -2.098  1.00  0.00           C  
ATOM   1929  O   TYR B1416      23.282   9.000  -2.925  1.00  0.00           O  
ATOM   1930  CB  TYR B1416      22.732   9.337   0.368  1.00  0.00           C  
ATOM   1931  CG  TYR B1416      24.233   9.248   0.257  1.00  0.00           C  
ATOM   1932  CD1 TYR B1416      24.886   8.021   0.364  1.00  0.00           C  
ATOM   1933  CD2 TYR B1416      25.003  10.389   0.019  1.00  0.00           C  
ATOM   1934  CE1 TYR B1416      26.271   7.930   0.239  1.00  0.00           C  
ATOM   1935  CE2 TYR B1416      26.390  10.309  -0.112  1.00  0.00           C  
ATOM   1936  CZ  TYR B1416      27.018   9.074   0.000  1.00  0.00           C  
ATOM   1937  OH  TYR B1416      28.387   8.972  -0.120  1.00  0.00           O  
ATOM   1938  N   GLU B1428      22.402  10.929  -2.164  1.00  0.00           N  
ATOM   1939  CA  GLU B1428      22.924  11.745  -3.245  1.00  0.00           C  
ATOM   1940  C   GLU B1428      23.478  13.031  -2.634  1.00  0.00           C  
ATOM   1941  O   GLU B1428      22.818  13.671  -1.814  1.00  0.00           O  
ATOM   1942  CB  GLU B1428      21.791  12.076  -4.220  1.00  0.00           C  
ATOM   1943  CG  GLU B1428      22.233  12.698  -5.532  1.00  0.00           C  
ATOM   1944  CD  GLU B1428      22.195  11.711  -6.691  1.00  0.00           C  
ATOM   1945  OE1 GLU B1428      22.860  10.652  -6.600  1.00  0.00           O  
ATOM   1946  OE2 GLU B1428      21.499  12.000  -7.694  1.00  0.00           O  
ATOM   1947  N   LEU B1429      24.696  13.399  -3.010  1.00  0.00           N  
ATOM   1948  CA  LEU B1429      25.286  14.629  -2.500  1.00  0.00           C  
ATOM   1949  C   LEU B1429      24.492  15.779  -3.123  1.00  0.00           C  
ATOM   1950  O   LEU B1429      24.269  15.797  -4.334  1.00  0.00           O  
ATOM   1951  CB  LEU B1429      26.761  14.711  -2.898  1.00  0.00           C  
ATOM   1952  CG  LEU B1429      27.761  14.911  -1.750  1.00  0.00           C  
ATOM   1953  CD1 LEU B1429      27.548  13.850  -0.686  1.00  0.00           C  
ATOM   1954  CD2 LEU B1429      29.181  14.847  -2.288  1.00  0.00           C  
ATOM   1955  N   GLU B1430      24.043  16.717  -2.290  1.00  0.00           N  
ATOM   1956  CA  GLU B1430      23.246  17.857  -2.750  1.00  0.00           C  
ATOM   1957  C   GLU B1430      23.861  19.207  -2.430  1.00  0.00           C  
ATOM   1958  O   GLU B1430      23.696  19.715  -1.327  1.00  0.00           O  
ATOM   1959  CB  GLU B1430      21.850  17.825  -2.124  1.00  0.00           C  
ATOM   1960  CG  GLU B1430      20.732  17.413  -3.062  1.00  0.00           C  
ATOM   1961  CD  GLU B1430      20.478  18.413  -4.188  1.00  0.00           C  
ATOM   1962  OE1 GLU B1430      19.584  18.135  -5.019  1.00  0.00           O  
ATOM   1963  OE2 GLU B1430      21.160  19.463  -4.247  1.00  0.00           O  
ATOM   1964  N   PRO B1431      24.562  19.817  -3.397  1.00  0.00           N  
ATOM   1965  CA  PRO B1431      25.178  21.126  -3.152  1.00  0.00           C  
ATOM   1966  C   PRO B1431      24.151  22.235  -2.894  1.00  0.00           C  
ATOM   1967  O   PRO B1431      24.500  23.297  -2.379  1.00  0.00           O  
ATOM   1968  CB  PRO B1431      26.002  21.366  -4.420  1.00  0.00           C  
ATOM   1969  CG  PRO B1431      25.241  20.610  -5.475  1.00  0.00           C  
ATOM   1970  CD  PRO B1431      24.874  19.332  -4.756  1.00  0.00           C  
ATOM   1971  N   ALA B1432      22.890  21.983  -3.239  1.00  0.00           N  
ATOM   1972  CA  ALA B1432      21.829  22.969  -3.038  1.00  0.00           C  
ATOM   1973  C   ALA B1432      21.302  23.000  -1.603  1.00  0.00           C  
ATOM   1974  O   ALA B1432      20.546  23.900  -1.232  1.00  0.00           O  
ATOM   1975  CB  ALA B1432      20.681  22.706  -4.000  1.00  0.00           C  
ATOM   1976  N   LEU B1433      21.687  22.013  -0.801  1.00  0.00           N  
ATOM   1977  CA  LEU B1433      21.248  21.952   0.590  1.00  0.00           C  
ATOM   1978  C   LEU B1433      22.071  22.949   1.391  1.00  0.00           C  
ATOM   1979  O   LEU B1433      23.292  22.814   1.482  1.00  0.00           O  
ATOM   1980  CB  LEU B1433      21.476  20.557   1.158  1.00  0.00           C  
ATOM   1981  CG  LEU B1433      20.285  19.848   1.791  1.00  0.00           C  
ATOM   1982  CD1 LEU B1433      20.774  18.557   2.427  1.00  0.00           C  
ATOM   1983  CD2 LEU B1433      19.623  20.744   2.829  1.00  0.00           C  
ATOM   1984  N   VAL B1434      21.417  23.943   1.982  1.00  0.00           N  
ATOM   1985  CA  VAL B1434      22.149  24.943   2.744  1.00  0.00           C  
ATOM   1986  C   VAL B1434      21.519  25.258   4.099  1.00  0.00           C  
ATOM   1987  O   VAL B1434      20.328  25.042   4.311  1.00  0.00           O  
ATOM   1988  CB  VAL B1434      22.277  26.263   1.938  1.00  0.00           C  
ATOM   1989  CG1 VAL B1434      23.302  27.175   2.595  1.00  0.00           C  
ATOM   1990  CG2 VAL B1434      22.678  25.970   0.508  1.00  0.00           C  
ATOM   1991  N   ARG B1435      22.346  25.758   5.014  1.00  0.00           N  
ATOM   1992  CA  ARG B1435      21.921  26.142   6.356  1.00  0.00           C  
ATOM   1993  C   ARG B1435      22.560  27.503   6.617  1.00  0.00           C  
ATOM   1994  O   ARG B1435      23.766  27.597   6.853  1.00  0.00           O  
ATOM   1995  CB  ARG B1435      22.416  25.127   7.387  1.00  0.00           C  
ATOM   1996  CG  ARG B1435      22.037  23.676   7.100  1.00  0.00           C  
ATOM   1997  CD  ARG B1435      20.549  23.388   7.248  1.00  0.00           C  
ATOM   1998  NE  ARG B1435      20.288  21.963   7.062  1.00  0.00           N  
ATOM   1999  CZ  ARG B1435      19.093  21.428   6.857  1.00  0.00           C  
ATOM   2000  NH1 ARG B1435      18.022  22.199   6.811  1.00  0.00           N  
ATOM   2001  NH2 ARG B1435      18.974  20.118   6.683  1.00  0.00           N  
ATOM   2002  N   GLY B1436      21.744  28.550   6.566  1.00  0.00           N  
ATOM   2003  CA  GLY B1436      22.243  29.901   6.750  1.00  0.00           C  
ATOM   2004  C   GLY B1436      22.636  30.346   8.143  1.00  0.00           C  
ATOM   2005  O   GLY B1436      23.569  31.140   8.294  1.00  0.00           O  
ATOM   2006  N   LEU B1437      21.940  29.848   9.162  1.00  0.00           N  
ATOM   2007  CA  LEU B1437      22.234  30.239  10.537  1.00  0.00           C  
ATOM   2008  C   LEU B1437      23.639  29.853  10.966  1.00  0.00           C  
ATOM   2009  O   LEU B1437      24.140  28.788  10.610  1.00  0.00           O  
ATOM   2010  CB  LEU B1437      21.202  29.639  11.489  1.00  0.00           C  
ATOM   2011  CG  LEU B1437      19.767  30.104  11.223  1.00  0.00           C  
ATOM   2012  CD1 LEU B1437      18.816  29.383  12.164  1.00  0.00           C  
ATOM   2013  CD2 LEU B1437      19.671  31.617  11.404  1.00  0.00           C  
ATOM   2014  N   ASP B1438      24.262  30.729  11.748  1.00  0.00           N  
ATOM   2015  CA  ASP B1438      25.629  30.530  12.217  1.00  0.00           C  
ATOM   2016  C   ASP B1438      25.912  29.326  13.122  1.00  0.00           C  
ATOM   2017  O   ASP B1438      27.071  28.941  13.289  1.00  0.00           O  
ATOM   2018  CB  ASP B1438      26.115  31.804  12.912  1.00  0.00           C  
ATOM   2019  CG  ASP B1438      26.283  32.973  11.947  1.00  0.00           C  
ATOM   2020  OD1 ASP B1438      27.242  32.949  11.146  1.00  0.00           O  
ATOM   2021  OD2 ASP B1438      25.455  33.913  11.987  1.00  0.00           O  
ATOM   2022  N   TYR B1443      24.886  28.720  13.706  1.00  0.00           N  
ATOM   2023  CA  TYR B1443      25.144  27.584  14.579  1.00  0.00           C  
ATOM   2024  C   TYR B1443      25.088  26.223  13.889  1.00  0.00           C  
ATOM   2025  O   TYR B1443      25.383  25.201  14.508  1.00  0.00           O  
ATOM   2026  CB  TYR B1443      24.211  27.618  15.804  1.00  0.00           C  
ATOM   2027  CG  TYR B1443      22.724  27.534  15.524  1.00  0.00           C  
ATOM   2028  CD1 TYR B1443      22.119  26.315  15.216  1.00  0.00           C  
ATOM   2029  CD2 TYR B1443      21.914  28.662  15.629  1.00  0.00           C  
ATOM   2030  CE1 TYR B1443      20.744  26.219  15.029  1.00  0.00           C  
ATOM   2031  CE2 TYR B1443      20.542  28.577  15.444  1.00  0.00           C  
ATOM   2032  CZ  TYR B1443      19.961  27.353  15.146  1.00  0.00           C  
ATOM   2033  OH  TYR B1443      18.599  27.263  14.961  1.00  0.00           O  
ATOM   2034  N   TYR B1444      24.725  26.208  12.609  1.00  0.00           N  
ATOM   2035  CA  TYR B1444      24.678  24.959  11.859  1.00  0.00           C  
ATOM   2036  C   TYR B1444      26.079  24.653  11.374  1.00  0.00           C  
ATOM   2037  O   TYR B1444      26.767  25.524  10.830  1.00  0.00           O  
ATOM   2038  CB  TYR B1444      23.721  25.056  10.672  1.00  0.00           C  
ATOM   2039  CG  TYR B1444      22.264  25.008  11.071  1.00  0.00           C  
ATOM   2040  CD1 TYR B1444      21.457  26.146  10.988  1.00  0.00           C  
ATOM   2041  CD2 TYR B1444      21.691  23.826  11.541  1.00  0.00           C  
ATOM   2042  CE1 TYR B1444      20.114  26.104  11.362  1.00  0.00           C  
ATOM   2043  CE2 TYR B1444      20.352  23.774  11.916  1.00  0.00           C  
ATOM   2044  CZ  TYR B1444      19.571  24.913  11.823  1.00  0.00           C  
ATOM   2045  OH  TYR B1444      18.248  24.860  12.180  1.00  0.00           O  
ATOM   2046  N   VAL B1448      26.498  23.409  11.565  1.00  0.00           N  
ATOM   2047  CA  VAL B1448      27.840  22.993  11.190  1.00  0.00           C  
ATOM   2048  C   VAL B1448      27.842  21.609  10.533  1.00  0.00           C  
ATOM   2049  O   VAL B1448      26.967  20.783  10.787  1.00  0.00           O  
ATOM   2050  CB  VAL B1448      28.746  23.009  12.462  1.00  0.00           C  
ATOM   2051  CG1 VAL B1448      29.447  21.683  12.650  1.00  0.00           C  
ATOM   2052  CG2 VAL B1448      29.735  24.152  12.381  1.00  0.00           C  
ATOM   2053  N   ARG B1456      28.831  21.375   9.678  1.00  0.00           N  
ATOM   2054  CA  ARG B1456      28.989  20.109   8.979  1.00  0.00           C  
ATOM   2055  C   ARG B1456      27.698  19.519   8.411  1.00  0.00           C  
ATOM   2056  O   ARG B1456      26.926  20.219   7.754  1.00  0.00           O  
ATOM   2057  CB  ARG B1456      29.695  19.102   9.897  1.00  0.00           C  
ATOM   2058  CG  ARG B1456      31.056  19.609  10.343  1.00  0.00           C  
ATOM   2059  CD  ARG B1456      31.873  18.627  11.174  1.00  0.00           C  
ATOM   2060  NE  ARG B1456      33.130  19.275  11.549  1.00  0.00           N  
ATOM   2061  CZ  ARG B1456      34.136  18.694  12.189  1.00  0.00           C  
ATOM   2062  NH1 ARG B1456      34.066  17.424  12.553  1.00  0.00           N  
ATOM   2063  NH2 ARG B1456      35.223  19.397  12.457  1.00  0.00           N  
ATOM   2064  N   THR B1457      27.474  18.236   8.675  1.00  0.00           N  
ATOM   2065  CA  THR B1457      26.315  17.499   8.170  1.00  0.00           C  
ATOM   2066  C   THR B1457      24.962  18.194   8.066  1.00  0.00           C  
ATOM   2067  O   THR B1457      24.506  18.869   8.983  1.00  0.00           O  
ATOM   2068  CB  THR B1457      26.088  16.210   8.983  1.00  0.00           C  
ATOM   2069  OG1 THR B1457      27.337  15.537   9.159  1.00  0.00           O  
ATOM   2070  CG2 THR B1457      25.149  15.276   8.248  1.00  0.00           C  
ATOM   2071  N   ALA B1458      24.327  18.006   6.920  1.00  0.00           N  
ATOM   2072  CA  ALA B1458      22.994  18.531   6.665  1.00  0.00           C  
ATOM   2073  C   ALA B1458      22.397  17.466   5.764  1.00  0.00           C  
ATOM   2074  O   ALA B1458      23.111  16.875   4.949  1.00  0.00           O  
ATOM   2075  CB  ALA B1458      23.060  19.855   5.946  1.00  0.00           C  
ATOM   2076  N   PHE B1459      21.104  17.205   5.900  1.00  0.00           N  
ATOM   2077  CA  PHE B1459      20.496  16.185   5.071  1.00  0.00           C  
ATOM   2078  C   PHE B1459      18.997  16.330   5.023  1.00  0.00           C  
ATOM   2079  O   PHE B1459      18.395  16.975   5.877  1.00  0.00           O  
ATOM   2080  CB  PHE B1459      20.863  14.792   5.595  1.00  0.00           C  
ATOM   2081  CG  PHE B1459      20.314  14.494   6.950  1.00  0.00           C  
ATOM   2082  CD1 PHE B1459      19.062  13.902   7.091  1.00  0.00           C  
ATOM   2083  CD2 PHE B1459      21.045  14.808   8.094  1.00  0.00           C  
ATOM   2084  CE1 PHE B1459      18.539  13.624   8.358  1.00  0.00           C  
ATOM   2085  CE2 PHE B1459      20.536  14.537   9.365  1.00  0.00           C  
ATOM   2086  CZ  PHE B1459      19.274  13.939   9.497  1.00  0.00           C  
ATOM   2087  N   GLU B1460      18.407  15.713   4.011  1.00  0.00           N  
ATOM   2088  CA  GLU B1460      16.973  15.751   3.809  1.00  0.00           C  
ATOM   2089  C   GLU B1460      16.525  14.485   3.101  1.00  0.00           C  
ATOM   2090  O   GLU B1460      17.316  13.828   2.413  1.00  0.00           O  
ATOM   2091  CB  GLU B1460      16.586  16.971   2.966  1.00  0.00           C  
ATOM   2092  CG  GLU B1460      16.215  18.184   3.781  1.00  0.00           C  
ATOM   2093  CD  GLU B1460      15.979  19.425   2.927  1.00  0.00           C  
ATOM   2094  OE1 GLU B1460      15.328  19.298   1.866  1.00  0.00           O  
ATOM   2095  OE2 GLU B1460      16.437  20.529   3.323  1.00  0.00           O  
ATOM   2096  N   VAL B1461      15.255  14.140   3.298  1.00  0.00           N  
ATOM   2097  CA  VAL B1461      14.657  12.980   2.661  1.00  0.00           C  
ATOM   2098  C   VAL B1461      13.456  13.507   1.882  1.00  0.00           C  
ATOM   2099  O   VAL B1461      12.541  14.094   2.462  1.00  0.00           O  
ATOM   2100  CB  VAL B1461      14.193  11.940   3.693  1.00  0.00           C  
ATOM   2101  CG1 VAL B1461      13.670  10.707   2.981  1.00  0.00           C  
ATOM   2102  CG2 VAL B1461      15.340  11.564   4.594  1.00  0.00           C  
ATOM   2103  N   HIS B1462      13.470  13.307   0.568  1.00  0.00           N  
ATOM   2104  CA  HIS B1462      12.396  13.784  -0.298  1.00  0.00           C  
ATOM   2105  C   HIS B1462      11.501  12.654  -0.779  1.00  0.00           C  
ATOM   2106  O   HIS B1462      11.918  11.497  -0.843  1.00  0.00           O  
ATOM   2107  CB  HIS B1462      12.991  14.493  -1.518  1.00  0.00           C  
ATOM   2108  CG  HIS B1462      13.740  15.745  -1.188  1.00  0.00           C  
ATOM   2109  ND1 HIS B1462      13.116  16.964  -1.030  1.00  0.00           N  
ATOM   2110  CD2 HIS B1462      15.055  15.961  -0.948  1.00  0.00           C  
ATOM   2111  CE1 HIS B1462      14.015  17.878  -0.705  1.00  0.00           C  
ATOM   2112  NE2 HIS B1462      15.199  17.296  -0.648  1.00  0.00           N  
ATOM   2113  N   HIS B1463      10.268  13.001  -1.127  1.00  0.00           N  
ATOM   2114  CA  HIS B1463       9.314  12.020  -1.628  1.00  0.00           C  
ATOM   2115  C   HIS B1463       8.450  12.606  -2.741  1.00  0.00           C  
ATOM   2116  O   HIS B1463       7.912  13.708  -2.613  1.00  0.00           O  
ATOM   2117  CB  HIS B1463       8.428  11.514  -0.488  1.00  0.00           C  
ATOM   2118  CG  HIS B1463       7.368  10.556  -0.930  1.00  0.00           C  
ATOM   2119  ND1 HIS B1463       6.176  10.969  -1.482  1.00  0.00           N  
ATOM   2120  CD2 HIS B1463       7.335   9.202  -0.930  1.00  0.00           C  
ATOM   2121  CE1 HIS B1463       5.452   9.911  -1.801  1.00  0.00           C  
ATOM   2122  NE2 HIS B1463       6.134   8.826  -1.476  1.00  0.00           N  
ATOM   2123  N   SER B1700       7.994  18.799  -0.844  1.00  0.00           N  
ATOM   2124  CA  SER B1700       8.352  17.432  -1.210  1.00  0.00           C  
ATOM   2125  C   SER B1700       9.202  16.792  -0.120  1.00  0.00           C  
ATOM   2126  O   SER B1700       9.201  15.570   0.033  1.00  0.00           O  
ATOM   2127  CB  SER B1700       9.122  17.415  -2.537  1.00  0.00           C  
ATOM   2128  OG  SER B1700      10.365  18.089  -2.419  1.00  0.00           O  
ATOM   2129  N   ALA B1701       9.928  17.625   0.626  1.00  0.00           N  
ATOM   2130  CA  ALA B1701      10.779  17.146   1.711  1.00  0.00           C  
ATOM   2131  C   ALA B1701       9.911  16.711   2.880  1.00  0.00           C  
ATOM   2132  O   ALA B1701       9.092  17.485   3.375  1.00  0.00           O  
ATOM   2133  CB  ALA B1701      11.735  18.240   2.160  1.00  0.00           C  
ATOM   2134  N   LEU B1702      10.088  15.470   3.317  1.00  0.00           N  
ATOM   2135  CA  LEU B1702       9.309  14.937   4.432  1.00  0.00           C  
ATOM   2136  C   LEU B1702       9.948  15.307   5.760  1.00  0.00           C  
ATOM   2137  O   LEU B1702       9.262  15.469   6.770  1.00  0.00           O  
ATOM   2138  CB  LEU B1702       9.206  13.419   4.312  1.00  0.00           C  
ATOM   2139  CG  LEU B1702       8.539  12.973   3.011  1.00  0.00           C  
ATOM   2140  CD1 LEU B1702       8.534  11.464   2.909  1.00  0.00           C  
ATOM   2141  CD2 LEU B1702       7.116  13.523   2.975  1.00  0.00           C  
ATOM   2142  N   GLY B1703      11.269  15.445   5.743  1.00  0.00           N  
ATOM   2143  CA  GLY B1703      11.998  15.788   6.946  1.00  0.00           C  
ATOM   2144  C   GLY B1703      13.477  15.924   6.644  1.00  0.00           C  
ATOM   2145  O   GLY B1703      13.919  15.639   5.531  1.00  0.00           O  
ATOM   2146  N   GLY B1704      14.248  16.359   7.632  1.00  0.00           N  
ATOM   2147  CA  GLY B1704      15.670  16.528   7.422  1.00  0.00           C  
ATOM   2148  C   GLY B1704      16.318  17.086   8.665  1.00  0.00           C  
ATOM   2149  O   GLY B1704      15.664  17.249   9.692  1.00  0.00           O  
ATOM   2150  N   GLY B1705      17.607  17.382   8.584  1.00  0.00           N  
ATOM   2151  CA  GLY B1705      18.291  17.912   9.746  1.00  0.00           C  
ATOM   2152  C   GLY B1705      19.783  18.052   9.561  1.00  0.00           C  
ATOM   2153  O   GLY B1705      20.265  18.370   8.482  1.00  0.00           O  
ATOM   2154  N   GLY B1706      20.523  17.813  10.630  1.00  0.00           N  
ATOM   2155  CA  GLY B1706      21.961  17.935  10.547  1.00  0.00           C  
ATOM   2156  C   GLY B1706      22.574  18.322  11.871  1.00  0.00           C  
ATOM   2157  O   GLY B1706      21.898  18.364  12.896  1.00  0.00           O  
ATOM   2158  N   ARG B1707      23.869  18.612  11.832  1.00  0.00           N  
ATOM   2159  CA  ARG B1707      24.635  18.972  13.014  1.00  0.00           C  
ATOM   2160  C   ARG B1707      24.492  20.464  13.322  1.00  0.00           C  
ATOM   2161  O   ARG B1707      24.395  21.289  12.409  1.00  0.00           O  
ATOM   2162  CB  ARG B1707      26.093  18.560  12.771  1.00  0.00           C  
ATOM   2163  CG  ARG B1707      27.060  18.805  13.908  1.00  0.00           C  
ATOM   2164  CD  ARG B1707      28.341  18.025  13.649  1.00  0.00           C  
ATOM   2165  NE  ARG B1707      28.166  16.589  13.879  1.00  0.00           N  
ATOM   2166  CZ  ARG B1707      28.060  16.043  15.090  1.00  0.00           C  
ATOM   2167  NH1 ARG B1707      28.113  16.809  16.176  1.00  0.00           N  
ATOM   2168  NH2 ARG B1707      27.910  14.733  15.228  1.00  0.00           N  
ATOM   2169  N   TYR B1708      24.469  20.803  14.607  1.00  0.00           N  
ATOM   2170  CA  TYR B1708      24.303  22.192  15.045  1.00  0.00           C  
ATOM   2171  C   TYR B1708      25.058  22.484  16.335  1.00  0.00           C  
ATOM   2172  O   TYR B1708      24.458  22.866  17.343  1.00  0.00           O  
ATOM   2173  CB  TYR B1708      22.827  22.473  15.271  1.00  0.00           C  
ATOM   2174  CG  TYR B1708      22.172  21.430  16.142  1.00  0.00           C  
ATOM   2175  CD1 TYR B1708      22.285  21.476  17.535  1.00  0.00           C  
ATOM   2176  CD2 TYR B1708      21.473  20.365  15.572  1.00  0.00           C  
ATOM   2177  CE1 TYR B1708      21.725  20.492  18.331  1.00  0.00           C  
ATOM   2178  CE2 TYR B1708      20.910  19.375  16.360  1.00  0.00           C  
ATOM   2179  CZ  TYR B1708      21.042  19.443  17.736  1.00  0.00           C  
ATOM   2180  OH  TYR B1708      20.517  18.446  18.514  1.00  0.00           O  
ATOM   2181  N   ASP B1709      26.374  22.349  16.285  1.00  0.00           N  
ATOM   2182  CA  ASP B1709      27.224  22.545  17.452  1.00  0.00           C  
ATOM   2183  C   ASP B1709      27.221  23.863  18.244  1.00  0.00           C  
ATOM   2184  O   ASP B1709      27.571  23.854  19.422  1.00  0.00           O  
ATOM   2185  CB  ASP B1709      28.659  22.166  17.068  1.00  0.00           C  
ATOM   2186  CG  ASP B1709      28.764  20.715  16.585  1.00  0.00           C  
ATOM   2187  OD1 ASP B1709      29.842  20.321  16.095  1.00  0.00           O  
ATOM   2188  OD2 ASP B1709      27.761  19.970  16.695  1.00  0.00           O  
ATOM   2189  N   GLY B1710      26.821  24.981  17.649  1.00  0.00           N  
ATOM   2190  CA  GLY B1710      26.839  26.228  18.406  1.00  0.00           C  
ATOM   2191  C   GLY B1710      25.544  26.734  19.040  1.00  0.00           C  
ATOM   2192  O   GLY B1710      25.508  27.836  19.591  1.00  0.00           O  
ATOM   2193  N   LEU B1725      24.483  25.935  18.988  1.00  0.00           N  
ATOM   2194  CA  LEU B1725      23.199  26.345  19.538  1.00  0.00           C  
ATOM   2195  C   LEU B1725      23.175  26.433  21.064  1.00  0.00           C  
ATOM   2196  O   LEU B1725      22.543  27.330  21.630  1.00  0.00           O  
ATOM   2197  CB  LEU B1725      22.090  25.398  19.046  1.00  0.00           C  
ATOM   2198  CG  LEU B1725      20.680  25.615  19.603  1.00  0.00           C  
ATOM   2199  CD1 LEU B1725      20.149  26.967  19.184  1.00  0.00           C  
ATOM   2200  CD2 LEU B1725      19.775  24.520  19.091  1.00  0.00           C  
ATOM   2201  N   SER B1726      23.856  25.509  21.731  1.00  0.00           N  
ATOM   2202  CA  SER B1726      23.891  25.503  23.189  1.00  0.00           C  
ATOM   2203  C   SER B1726      24.472  26.798  23.758  1.00  0.00           C  
ATOM   2204  O   SER B1726      23.888  27.414  24.647  1.00  0.00           O  
ATOM   2205  CB  SER B1726      24.707  24.313  23.686  1.00  0.00           C  
ATOM   2206  OG  SER B1726      24.740  24.288  25.103  1.00  0.00           O  
ATOM   2207  N   GLU B1761      25.631  27.202  23.252  1.00  0.00           N  
ATOM   2208  CA  GLU B1761      26.275  28.428  23.719  1.00  0.00           C  
ATOM   2209  C   GLU B1761      25.373  29.625  23.456  1.00  0.00           C  
ATOM   2210  O   GLU B1761      25.340  30.585  24.227  1.00  0.00           O  
ATOM   2211  CB  GLU B1761      27.633  28.601  23.027  1.00  0.00           C  
ATOM   2212  CG  GLU B1761      28.724  27.725  23.640  1.00  0.00           C  
ATOM   2213  CD  GLU B1761      29.847  27.388  22.674  1.00  0.00           C  
ATOM   2214  OE1 GLU B1761      29.632  26.536  21.779  1.00  0.00           O  
ATOM   2215  OE2 GLU B1761      30.950  27.970  22.810  1.00  0.00           O  
ATOM   2216  N   LEU B1765      24.621  29.542  22.367  1.00  0.00           N  
ATOM   2217  CA  LEU B1765      23.698  30.594  21.972  1.00  0.00           C  
ATOM   2218  C   LEU B1765      22.633  30.780  23.057  1.00  0.00           C  
ATOM   2219  O   LEU B1765      22.122  31.880  23.259  1.00  0.00           O  
ATOM   2220  CB  LEU B1765      23.059  30.207  20.630  1.00  0.00           C  
ATOM   2221  CG  LEU B1765      22.086  31.112  19.882  1.00  0.00           C  
ATOM   2222  CD1 LEU B1765      20.796  31.219  20.664  1.00  0.00           C  
ATOM   2223  CD2 LEU B1765      22.713  32.479  19.656  1.00  0.00           C  
ATOM   2224  N   LEU B1767      22.320  29.702  23.766  1.00  0.00           N  
ATOM   2225  CA  LEU B1767      21.315  29.737  24.820  1.00  0.00           C  
ATOM   2226  C   LEU B1767      21.923  30.008  26.194  1.00  0.00           C  
ATOM   2227  O   LEU B1767      21.209  30.130  27.188  1.00  0.00           O  
ATOM   2228  CB  LEU B1767      20.536  28.412  24.842  1.00  0.00           C  
ATOM   2229  CG  LEU B1767      19.795  28.090  23.536  1.00  0.00           C  
ATOM   2230  CD1 LEU B1767      18.956  26.826  23.690  1.00  0.00           C  
ATOM   2231  CD2 LEU B1767      18.911  29.274  23.165  1.00  0.00           C  
ATOM   2232  N   GLY B1768      23.245  30.089  26.250  1.00  0.00           N  
ATOM   2233  CA  GLY B1768      23.901  30.363  27.512  1.00  0.00           C  
ATOM   2234  C   GLY B1768      24.576  29.172  28.151  1.00  0.00           C  
ATOM   2235  O   GLY B1768      25.109  29.285  29.242  1.00  0.00           O  
ATOM   2236  N   GLY B1770      24.569  28.029  27.480  1.00  0.00           N  
ATOM   2237  CA  GLY B1770      25.198  26.856  28.055  1.00  0.00           C  
ATOM   2238  C   GLY B1770      26.586  26.612  27.498  1.00  0.00           C  
ATOM   2239  O   GLY B1770      27.057  27.349  26.634  1.00  0.00           O  
ATOM   2240  N   PRO B1771      27.281  25.582  27.988  1.00  0.00           N  
ATOM   2241  CA  PRO B1771      28.623  25.294  27.482  1.00  0.00           C  
ATOM   2242  C   PRO B1771      28.506  24.750  26.066  1.00  0.00           C  
ATOM   2243  O   PRO B1771      27.411  24.687  25.504  1.00  0.00           O  
ATOM   2244  CB  PRO B1771      29.133  24.239  28.455  1.00  0.00           C  
ATOM   2245  CG  PRO B1771      27.871  23.499  28.810  1.00  0.00           C  
ATOM   2246  CD  PRO B1771      26.897  24.628  29.042  1.00  0.00           C  
ATOM   2247  N   ARG B1772      29.632  24.356  25.491  1.00  0.00           N  
ATOM   2248  CA  ARG B1772      29.628  23.800  24.153  1.00  0.00           C  
ATOM   2249  C   ARG B1772      28.988  22.418  24.201  1.00  0.00           C  
ATOM   2250  O   ARG B1772      29.373  21.583  25.012  1.00  0.00           O  
ATOM   2251  CB  ARG B1772      31.057  23.672  23.630  1.00  0.00           C  
ATOM   2252  CG  ARG B1772      31.178  22.808  22.386  1.00  0.00           C  
ATOM   2253  CD  ARG B1772      32.626  22.526  22.035  1.00  0.00           C  
ATOM   2254  NE  ARG B1772      32.736  21.829  20.756  1.00  0.00           N  
ATOM   2255  CZ  ARG B1772      32.286  22.317  19.603  1.00  0.00           C  
ATOM   2256  NH1 ARG B1772      31.692  23.505  19.570  1.00  0.00           N  
ATOM   2257  NH2 ARG B1772      32.433  21.621  18.479  1.00  0.00           N  
ATOM   2258  N   VAL B1773      28.003  22.183  23.343  1.00  0.00           N  
ATOM   2259  CA  VAL B1773      27.338  20.885  23.280  1.00  0.00           C  
ATOM   2260  C   VAL B1773      27.092  20.502  21.829  1.00  0.00           C  
ATOM   2261  O   VAL B1773      26.192  21.032  21.186  1.00  0.00           O  
ATOM   2262  CB  VAL B1773      25.980  20.887  24.005  1.00  0.00           C  
ATOM   2263  CG1 VAL B1773      25.309  19.512  23.845  1.00  0.00           C  
ATOM   2264  CG2 VAL B1773      26.167  21.220  25.483  1.00  0.00           C  
ATOM   2265  N   PRO B1774      27.906  19.584  21.290  1.00  0.00           N  
ATOM   2266  CA  PRO B1774      27.764  19.134  19.899  1.00  0.00           C  
ATOM   2267  C   PRO B1774      26.401  18.483  19.733  1.00  0.00           C  
ATOM   2268  O   PRO B1774      25.917  17.812  20.643  1.00  0.00           O  
ATOM   2269  CB  PRO B1774      28.889  18.113  19.741  1.00  0.00           C  
ATOM   2270  CG  PRO B1774      29.894  18.525  20.788  1.00  0.00           C  
ATOM   2271  CD  PRO B1774      29.018  18.889  21.955  1.00  0.00           C  
ATOM   2272  N   GLY B1775      25.783  18.666  18.574  1.00  0.00           N  
ATOM   2273  CA  GLY B1775      24.475  18.076  18.377  1.00  0.00           C  
ATOM   2274  C   GLY B1775      24.179  17.742  16.940  1.00  0.00           C  
ATOM   2275  O   GLY B1775      24.735  18.333  16.024  1.00  0.00           O  
ATOM   2276  N   VAL B1776      23.305  16.767  16.741  1.00  0.00           N  
ATOM   2277  CA  VAL B1776      22.914  16.362  15.405  1.00  0.00           C  
ATOM   2278  C   VAL B1776      21.568  15.685  15.578  1.00  0.00           C  
ATOM   2279  O   VAL B1776      21.330  15.010  16.579  1.00  0.00           O  
ATOM   2280  CB  VAL B1776      23.949  15.390  14.774  1.00  0.00           C  
ATOM   2281  CG1 VAL B1776      24.034  14.113  15.582  1.00  0.00           C  
ATOM   2282  CG2 VAL B1776      23.563  15.079  13.337  1.00  0.00           C  
ATOM   2283  N   GLY B1777      20.676  15.886  14.618  1.00  0.00           N  
ATOM   2284  CA  GLY B1777      19.359  15.292  14.715  1.00  0.00           C  
ATOM   2285  C   GLY B1777      18.508  15.635  13.515  1.00  0.00           C  
ATOM   2286  O   GLY B1777      19.032  16.076  12.489  1.00  0.00           O  
ATOM   2287  N   PHE B1778      17.199  15.433  13.641  1.00  0.00           N  
ATOM   2288  CA  PHE B1778      16.281  15.721  12.551  1.00  0.00           C  
ATOM   2289  C   PHE B1778      14.863  15.943  13.045  1.00  0.00           C  
ATOM   2290  O   PHE B1778      14.552  15.730  14.213  1.00  0.00           O  
ATOM   2291  CB  PHE B1778      16.269  14.561  11.542  1.00  0.00           C  
ATOM   2292  CG  PHE B1778      15.684  13.280  12.087  1.00  0.00           C  
ATOM   2293  CD1 PHE B1778      16.509  12.234  12.492  1.00  0.00           C  
ATOM   2294  CD2 PHE B1778      14.305  13.112  12.180  1.00  0.00           C  
ATOM   2295  CE1 PHE B1778      15.965  11.034  12.980  1.00  0.00           C  
ATOM   2296  CE2 PHE B1778      13.759  11.924  12.667  1.00  0.00           C  
ATOM   2297  CZ  PHE B1778      14.590  10.883  13.065  1.00  0.00           C  
ATOM   2298  N   ALA B1779      14.003  16.355  12.128  1.00  0.00           N  
ATOM   2299  CA  ALA B1779      12.593  16.564  12.414  1.00  0.00           C  
ATOM   2300  C   ALA B1779      11.848  16.277  11.126  1.00  0.00           C  
ATOM   2301  O   ALA B1779      12.401  16.446  10.044  1.00  0.00           O  
ATOM   2302  CB  ALA B1779      12.334  18.012  12.843  1.00  0.00           C  
ATOM   2303  N   PHE B1782      10.619  15.793  11.240  1.00  0.00           N  
ATOM   2304  CA  PHE B1782       9.771  15.578  10.069  1.00  0.00           C  
ATOM   2305  C   PHE B1782       8.333  15.936  10.452  1.00  0.00           C  
ATOM   2306  O   PHE B1782       7.923  15.783  11.602  1.00  0.00           O  
ATOM   2307  CB  PHE B1782       9.901  14.150   9.499  1.00  0.00           C  
ATOM   2308  CG  PHE B1782       9.371  13.058  10.384  1.00  0.00           C  
ATOM   2309  CD1 PHE B1782       8.006  12.924  10.616  1.00  0.00           C  
ATOM   2310  CD2 PHE B1782      10.239  12.109  10.915  1.00  0.00           C  
ATOM   2311  CE1 PHE B1782       7.513  11.851  11.360  1.00  0.00           C  
ATOM   2312  CE2 PHE B1782       9.761  11.030  11.662  1.00  0.00           C  
ATOM   2313  CZ  PHE B1782       8.399  10.896  11.884  1.00  0.00           C  
ATOM   2314  N   GLY B1783       7.595  16.479   9.497  1.00  0.00           N  
ATOM   2315  CA  GLY B1783       6.224  16.879   9.760  1.00  0.00           C  
ATOM   2316  C   GLY B1783       5.261  15.721   9.633  1.00  0.00           C  
ATOM   2317  O   GLY B1783       5.218  15.037   8.609  1.00  0.00           O  
ATOM   2318  N   VAL B1784       4.495  15.492  10.684  1.00  0.00           N  
ATOM   2319  CA  VAL B1784       3.515  14.418  10.687  1.00  0.00           C  
ATOM   2320  C   VAL B1784       2.525  14.587   9.532  1.00  0.00           C  
ATOM   2321  O   VAL B1784       2.225  13.618   8.827  1.00  0.00           O  
ATOM   2322  CB  VAL B1784       2.776  14.377  12.043  1.00  0.00           C  
ATOM   2323  CG1 VAL B1784       1.690  13.314  12.028  1.00  0.00           C  
ATOM   2324  CG2 VAL B1784       3.796  14.090  13.164  1.00  0.00           C  
ATOM   2325  N   GLU B1785       2.035  15.810   9.322  1.00  0.00           N  
ATOM   2326  CA  GLU B1785       1.092  16.061   8.236  1.00  0.00           C  
ATOM   2327  C   GLU B1785       1.736  15.828   6.870  1.00  0.00           C  
ATOM   2328  O   GLU B1785       1.085  15.333   5.958  1.00  0.00           O  
ATOM   2329  CB  GLU B1785       0.526  17.487   8.294  1.00  0.00           C  
ATOM   2330  CG  GLU B1785      -0.422  17.768   9.454  1.00  0.00           C  
ATOM   2331  CD  GLU B1785       0.305  18.072  10.759  1.00  0.00           C  
ATOM   2332  OE1 GLU B1785       1.560  18.154  10.749  1.00  0.00           O  
ATOM   2333  OE2 GLU B1785      -0.384  18.236  11.793  1.00  0.00           O  
ATOM   2334  N   ARG B1786       3.011  16.181   6.729  1.00  0.00           N  
ATOM   2335  CA  ARG B1786       3.712  15.973   5.463  1.00  0.00           C  
ATOM   2336  C   ARG B1786       3.742  14.477   5.172  1.00  0.00           C  
ATOM   2337  O   ARG B1786       3.512  14.043   4.044  1.00  0.00           O  
ATOM   2338  CB  ARG B1786       5.157  16.478   5.540  1.00  0.00           C  
ATOM   2339  CG  ARG B1786       5.325  17.982   5.615  1.00  0.00           C  
ATOM   2340  CD  ARG B1786       5.147  18.640   4.256  1.00  0.00           C  
ATOM   2341  NE  ARG B1786       5.389  20.082   4.319  1.00  0.00           N  
ATOM   2342  CZ  ARG B1786       6.565  20.631   4.609  1.00  0.00           C  
ATOM   2343  NH1 ARG B1786       7.617  19.858   4.857  1.00  0.00           N  
ATOM   2344  NH2 ARG B1786       6.684  21.953   4.667  1.00  0.00           N  
ATOM   2345  N   VAL B1787       4.050  13.696   6.203  1.00  0.00           N  
ATOM   2346  CA  VAL B1787       4.126  12.249   6.069  1.00  0.00           C  
ATOM   2347  C   VAL B1787       2.768  11.628   5.777  1.00  0.00           C  
ATOM   2348  O   VAL B1787       2.671  10.773   4.907  1.00  0.00           O  
ATOM   2349  CB  VAL B1787       4.749  11.605   7.334  1.00  0.00           C  
ATOM   2350  CG1 VAL B1787       4.664  10.092   7.251  1.00  0.00           C  
ATOM   2351  CG2 VAL B1787       6.216  12.036   7.450  1.00  0.00           C  
ATOM   2352  N   ALA B1788       1.722  12.059   6.485  1.00  0.00           N  
ATOM   2353  CA  ALA B1788       0.383  11.522   6.237  1.00  0.00           C  
ATOM   2354  C   ALA B1788      -0.019  11.796   4.784  1.00  0.00           C  
ATOM   2355  O   ALA B1788      -0.695  10.980   4.156  1.00  0.00           O  
ATOM   2356  CB  ALA B1788      -0.631  12.147   7.187  1.00  0.00           C  
ATOM   2357  N   LEU B1789       0.389  12.944   4.247  1.00  0.00           N  
ATOM   2358  CA  LEU B1789       0.060  13.254   2.860  1.00  0.00           C  
ATOM   2359  C   LEU B1789       0.834  12.322   1.932  1.00  0.00           C  
ATOM   2360  O   LEU B1789       0.286  11.808   0.953  1.00  0.00           O  
ATOM   2361  CB  LEU B1789       0.388  14.713   2.520  1.00  0.00           C  
ATOM   2362  CG  LEU B1789      -0.661  15.771   2.881  1.00  0.00           C  
ATOM   2363  CD1 LEU B1789      -0.068  17.158   2.681  1.00  0.00           C  
ATOM   2364  CD2 LEU B1789      -1.909  15.596   2.027  1.00  0.00           C  
ATOM   2365  N   ALA B1790       2.107  12.099   2.238  1.00  0.00           N  
ATOM   2366  CA  ALA B1790       2.914  11.210   1.414  1.00  0.00           C  
ATOM   2367  C   ALA B1790       2.302   9.813   1.401  1.00  0.00           C  
ATOM   2368  O   ALA B1790       2.220   9.179   0.351  1.00  0.00           O  
ATOM   2369  CB  ALA B1790       4.339  11.161   1.928  1.00  0.00           C  
ATOM   2370  N   LEU B1791       1.862   9.332   2.562  1.00  0.00           N  
ATOM   2371  CA  LEU B1791       1.244   8.007   2.643  1.00  0.00           C  
ATOM   2372  C   LEU B1791      -0.024   7.979   1.802  1.00  0.00           C  
ATOM   2373  O   LEU B1791      -0.258   7.036   1.048  1.00  0.00           O  
ATOM   2374  CB  LEU B1791       0.905   7.646   4.092  1.00  0.00           C  
ATOM   2375  CG  LEU B1791       2.076   7.171   4.957  1.00  0.00           C  
ATOM   2376  CD1 LEU B1791       1.597   6.923   6.377  1.00  0.00           C  
ATOM   2377  CD2 LEU B1791       2.667   5.897   4.366  1.00  0.00           C  
ATOM   2378  N   GLU B1792      -0.835   9.021   1.944  1.00  0.00           N  
ATOM   2379  CA  GLU B1792      -2.076   9.157   1.196  1.00  0.00           C  
ATOM   2380  C   GLU B1792      -1.781   9.124  -0.306  1.00  0.00           C  
ATOM   2381  O   GLU B1792      -2.474   8.450  -1.070  1.00  0.00           O  
ATOM   2382  CB  GLU B1792      -2.741  10.481   1.562  1.00  0.00           C  
ATOM   2383  CG  GLU B1792      -4.072  10.749   0.889  1.00  0.00           C  
ATOM   2384  CD  GLU B1792      -4.640  12.101   1.289  1.00  0.00           C  
ATOM   2385  OE1 GLU B1792      -4.193  13.133   0.731  1.00  0.00           O  
ATOM   2386  OE2 GLU B1792      -5.520  12.134   2.179  1.00  0.00           O  
ATOM   2387  N   ALA B1793      -0.752   9.861  -0.719  1.00  0.00           N  
ATOM   2388  CA  ALA B1793      -0.352   9.915  -2.121  1.00  0.00           C  
ATOM   2389  C   ALA B1793       0.018   8.528  -2.650  1.00  0.00           C  
ATOM   2390  O   ALA B1793      -0.246   8.213  -3.804  1.00  0.00           O  
ATOM   2391  CB  ALA B1793       0.822  10.878  -2.296  1.00  0.00           C  
ATOM   2392  N   GLU B1794       0.627   7.702  -1.804  1.00  0.00           N  
ATOM   2393  CA  GLU B1794       1.007   6.347  -2.199  1.00  0.00           C  
ATOM   2394  C   GLU B1794      -0.190   5.406  -2.117  1.00  0.00           C  
ATOM   2395  O   GLU B1794      -0.068   4.208  -2.362  1.00  0.00           O  
ATOM   2396  CB  GLU B1794       2.118   5.809  -1.296  1.00  0.00           C  
ATOM   2397  CG  GLU B1794       3.474   6.450  -1.495  1.00  0.00           C  
ATOM   2398  CD  GLU B1794       4.586   5.581  -0.938  1.00  0.00           C  
ATOM   2399  OE1 GLU B1794       4.309   4.393  -0.661  1.00  0.00           O  
ATOM   2400  OE2 GLU B1794       5.727   6.072  -0.787  1.00  0.00           O  
ATOM   2401  N   GLY B1795      -1.344   5.952  -1.753  1.00  0.00           N  
ATOM   2402  CA  GLY B1795      -2.543   5.141  -1.655  1.00  0.00           C  
ATOM   2403  C   GLY B1795      -2.806   4.469  -0.320  1.00  0.00           C  
ATOM   2404  O   GLY B1795      -3.831   3.811  -0.162  1.00  0.00           O  
ATOM   2405  N   PHE B1796      -1.901   4.619   0.643  1.00  0.00           N  
ATOM   2406  CA  PHE B1796      -2.098   4.002   1.951  1.00  0.00           C  
ATOM   2407  C   PHE B1796      -3.437   4.374   2.588  1.00  0.00           C  
ATOM   2408  O   PHE B1796      -3.683   5.531   2.932  1.00  0.00           O  
ATOM   2409  CB  PHE B1796      -0.964   4.377   2.906  1.00  0.00           C  
ATOM   2410  CG  PHE B1796       0.251   3.504   2.779  1.00  0.00           C  
ATOM   2411  CD1 PHE B1796       1.004   3.496   1.607  1.00  0.00           C  
ATOM   2412  CD2 PHE B1796       0.640   2.678   3.830  1.00  0.00           C  
ATOM   2413  CE1 PHE B1796       2.127   2.680   1.485  1.00  0.00           C  
ATOM   2414  CE2 PHE B1796       1.762   1.858   3.719  1.00  0.00           C  
ATOM   2415  CZ  PHE B1796       2.506   1.858   2.543  1.00  0.00           C  
ATOM   2416  N   GLY B1797      -4.302   3.377   2.730  1.00  0.00           N  
ATOM   2417  CA  GLY B1797      -5.597   3.594   3.342  1.00  0.00           C  
ATOM   2418  C   GLY B1797      -5.551   2.982   4.724  1.00  0.00           C  
ATOM   2419  O   GLY B1797      -4.662   2.183   5.029  1.00  0.00           O  
ATOM   2420  N   LEU B1798      -6.502   3.346   5.570  1.00  0.00           N  
ATOM   2421  CA  LEU B1798      -6.537   2.824   6.928  1.00  0.00           C  
ATOM   2422  C   LEU B1798      -7.788   1.967   7.079  1.00  0.00           C  
ATOM   2423  O   LEU B1798      -8.854   2.327   6.581  1.00  0.00           O  
ATOM   2424  CB  LEU B1798      -6.573   4.001   7.914  1.00  0.00           C  
ATOM   2425  CG  LEU B1798      -5.840   3.954   9.258  1.00  0.00           C  
ATOM   2426  CD1 LEU B1798      -4.405   3.517   9.066  1.00  0.00           C  
ATOM   2427  CD2 LEU B1798      -5.884   5.340   9.889  1.00  0.00           C  
ATOM   2428  N   PRO B1799      -7.678   0.813   7.751  1.00  0.00           N  
ATOM   2429  CA  PRO B1799      -8.862  -0.033   7.922  1.00  0.00           C  
ATOM   2430  C   PRO B1799      -9.970   0.715   8.669  1.00  0.00           C  
ATOM   2431  O   PRO B1799      -9.767   1.832   9.147  1.00  0.00           O  
ATOM   2432  CB  PRO B1799      -8.325  -1.222   8.717  1.00  0.00           C  
ATOM   2433  CG  PRO B1799      -7.209  -0.616   9.512  1.00  0.00           C  
ATOM   2434  CD  PRO B1799      -6.531   0.266   8.492  1.00  0.00           C  
ATOM   2435  N   GLU B1800     -11.140   0.101   8.772  1.00  0.00           N  
ATOM   2436  CA  GLU B1800     -12.254   0.737   9.461  1.00  0.00           C  
ATOM   2437  C   GLU B1800     -12.108   0.634  10.974  1.00  0.00           C  
ATOM   2438  O   GLU B1800     -11.493  -0.301  11.491  1.00  0.00           O  
ATOM   2439  CB  GLU B1800     -13.581   0.107   9.029  1.00  0.00           C  
ATOM   2440  CG  GLU B1800     -13.895   0.253   7.544  1.00  0.00           C  
ATOM   2441  CD  GLU B1800     -13.803   1.693   7.063  1.00  0.00           C  
ATOM   2442  OE1 GLU B1800     -14.361   2.583   7.740  1.00  0.00           O  
ATOM   2443  OE2 GLU B1800     -13.180   1.931   6.002  1.00  0.00           O  
ATOM   2444  N   GLU B1801     -12.672   1.615  11.672  1.00  0.00           N  
ATOM   2445  CA  GLU B1801     -12.640   1.665  13.132  1.00  0.00           C  
ATOM   2446  C   GLU B1801     -13.286   0.386  13.648  1.00  0.00           C  
ATOM   2447  O   GLU B1801     -14.344  -0.017  13.163  1.00  0.00           O  
ATOM   2448  CB  GLU B1801     -13.436   2.881  13.622  1.00  0.00           C  
ATOM   2449  CG  GLU B1801     -13.354   3.171  15.115  1.00  0.00           C  
ATOM   2450  CD  GLU B1801     -12.052   3.848  15.521  1.00  0.00           C  
ATOM   2451  OE1 GLU B1801     -10.998   3.171  15.538  1.00  0.00           O  
ATOM   2452  OE2 GLU B1801     -12.085   5.066  15.818  1.00  0.00           O  
ATOM   2453  N   LYS B1802     -12.656  -0.264  14.619  1.00  0.00           N  
ATOM   2454  CA  LYS B1802     -13.223  -1.491  15.161  1.00  0.00           C  
ATOM   2455  C   LYS B1802     -14.527  -1.164  15.888  1.00  0.00           C  
ATOM   2456  O   LYS B1802     -14.693  -0.068  16.425  1.00  0.00           O  
ATOM   2457  CB  LYS B1802     -12.252  -2.162  16.136  1.00  0.00           C  
ATOM   2458  CG  LYS B1802     -12.579  -3.631  16.379  1.00  0.00           C  
ATOM   2459  CD  LYS B1802     -12.087  -4.122  17.729  1.00  0.00           C  
ATOM   2460  CE  LYS B1802     -12.893  -3.490  18.859  1.00  0.00           C  
ATOM   2461  NZ  LYS B1802     -12.557  -4.059  20.198  1.00  0.00           N  
ATOM   2462  N   GLY B1803     -15.454  -2.117  15.889  1.00  0.00           N  
ATOM   2463  CA  GLY B1803     -16.729  -1.912  16.555  1.00  0.00           C  
ATOM   2464  C   GLY B1803     -16.738  -2.462  17.969  1.00  0.00           C  
ATOM   2465  O   GLY B1803     -15.805  -3.143  18.379  1.00  0.00           O  
ATOM   2466  N   PRO B1804     -17.782  -2.178  18.751  1.00  0.00           N  
ATOM   2467  CA  PRO B1804     -17.824  -2.690  20.118  1.00  0.00           C  
ATOM   2468  C   PRO B1804     -17.978  -4.205  20.125  1.00  0.00           C  
ATOM   2469  O   PRO B1804     -18.412  -4.795  19.134  1.00  0.00           O  
ATOM   2470  CB  PRO B1804     -19.046  -1.993  20.699  1.00  0.00           C  
ATOM   2471  CG  PRO B1804     -19.950  -1.926  19.522  1.00  0.00           C  
ATOM   2472  CD  PRO B1804     -19.017  -1.443  18.437  1.00  0.00           C  
ATOM   2473  N   ASP B1805     -17.616  -4.828  21.240  1.00  0.00           N  
ATOM   2474  CA  ASP B1805     -17.756  -6.272  21.366  1.00  0.00           C  
ATOM   2475  C   ASP B1805     -19.232  -6.616  21.538  1.00  0.00           C  
ATOM   2476  O   ASP B1805     -19.674  -7.684  21.132  1.00  0.00           O  
ATOM   2477  CB  ASP B1805     -16.964  -6.792  22.569  1.00  0.00           C  
ATOM   2478  CG  ASP B1805     -15.469  -6.594  22.412  1.00  0.00           C  
ATOM   2479  OD1 ASP B1805     -14.943  -6.874  21.316  1.00  0.00           O  
ATOM   2480  OD2 ASP B1805     -14.816  -6.167  23.383  1.00  0.00           O  
ATOM   2481  N   LEU B1806     -19.991  -5.697  22.129  1.00  0.00           N  
ATOM   2482  CA  LEU B1806     -21.413  -5.913  22.362  1.00  0.00           C  
ATOM   2483  C   LEU B1806     -22.241  -4.633  22.229  1.00  0.00           C  
ATOM   2484  O   LEU B1806     -21.911  -3.605  22.828  1.00  0.00           O  
ATOM   2485  CB  LEU B1806     -21.618  -6.499  23.766  1.00  0.00           C  
ATOM   2486  CG  LEU B1806     -23.056  -6.679  24.285  1.00  0.00           C  
ATOM   2487  CD1 LEU B1806     -23.746  -7.787  23.498  1.00  0.00           C  
ATOM   2488  CD2 LEU B1806     -23.040  -7.030  25.782  1.00  0.00           C  
ATOM   2489  N   TYR B1807     -23.309  -4.699  21.436  1.00  0.00           N  
ATOM   2490  CA  TYR B1807     -24.216  -3.571  21.267  1.00  0.00           C  
ATOM   2491  C   TYR B1807     -25.589  -4.034  21.757  1.00  0.00           C  
ATOM   2492  O   TYR B1807     -26.262  -4.833  21.102  1.00  0.00           O  
ATOM   2493  CB  TYR B1807     -24.312  -3.135  19.806  1.00  0.00           C  
ATOM   2494  CG  TYR B1807     -25.031  -1.816  19.647  1.00  0.00           C  
ATOM   2495  CD1 TYR B1807     -24.454  -0.631  20.099  1.00  0.00           C  
ATOM   2496  CD2 TYR B1807     -26.310  -1.757  19.106  1.00  0.00           C  
ATOM   2497  CE1 TYR B1807     -25.137   0.582  20.024  1.00  0.00           C  
ATOM   2498  CE2 TYR B1807     -27.003  -0.549  19.026  1.00  0.00           C  
ATOM   2499  CZ  TYR B1807     -26.412   0.614  19.488  1.00  0.00           C  
ATOM   2500  OH  TYR B1807     -27.102   1.806  19.434  1.00  0.00           O  
ATOM   2501  N   LEU B1808     -25.987  -3.529  22.920  1.00  0.00           N  
ATOM   2502  CA  LEU B1808     -27.253  -3.877  23.564  1.00  0.00           C  
ATOM   2503  C   LEU B1808     -28.461  -3.104  23.066  1.00  0.00           C  
ATOM   2504  O   LEU B1808     -28.452  -1.876  23.013  1.00  0.00           O  
ATOM   2505  CB  LEU B1808     -27.131  -3.675  25.071  1.00  0.00           C  
ATOM   2506  CG  LEU B1808     -26.427  -4.806  25.809  1.00  0.00           C  
ATOM   2507  CD1 LEU B1808     -25.880  -4.315  27.140  1.00  0.00           C  
ATOM   2508  CD2 LEU B1808     -27.415  -5.951  25.998  1.00  0.00           C  
ATOM   2509  N   ILE B1809     -29.516  -3.837  22.723  1.00  0.00           N  
ATOM   2510  CA  ILE B1809     -30.741  -3.226  22.219  1.00  0.00           C  
ATOM   2511  C   ILE B1809     -31.878  -3.415  23.224  1.00  0.00           C  
ATOM   2512  O   ILE B1809     -32.382  -4.529  23.407  1.00  0.00           O  
ATOM   2513  CB  ILE B1809     -31.182  -3.857  20.870  1.00  0.00           C  
ATOM   2514  CG1 ILE B1809     -30.152  -3.567  19.788  1.00  0.00           C  
ATOM   2515  CG2 ILE B1809     -32.554  -3.333  20.453  1.00  0.00           C  
ATOM   2516  CD1 ILE B1809     -28.889  -4.339  19.925  1.00  0.00           C  
ATOM   2517  N   PRO B1810     -32.291  -2.333  23.904  1.00  0.00           N  
ATOM   2518  CA  PRO B1810     -33.387  -2.446  24.877  1.00  0.00           C  
ATOM   2519  C   PRO B1810     -34.687  -2.480  24.075  1.00  0.00           C  
ATOM   2520  O   PRO B1810     -34.843  -1.724  23.122  1.00  0.00           O  
ATOM   2521  CB  PRO B1810     -33.244  -1.173  25.718  1.00  0.00           C  
ATOM   2522  CG  PRO B1810     -32.666  -0.190  24.751  1.00  0.00           C  
ATOM   2523  CD  PRO B1810     -31.660  -1.002  23.960  1.00  0.00           C  
ATOM   2524  N   LEU B1811     -35.604  -3.375  24.424  1.00  0.00           N  
ATOM   2525  CA  LEU B1811     -36.860  -3.462  23.686  1.00  0.00           C  
ATOM   2526  C   LEU B1811     -37.963  -2.632  24.324  1.00  0.00           C  
ATOM   2527  O   LEU B1811     -38.886  -2.190  23.643  1.00  0.00           O  
ATOM   2528  CB  LEU B1811     -37.286  -4.923  23.550  1.00  0.00           C  
ATOM   2529  CG  LEU B1811     -36.223  -5.730  22.807  1.00  0.00           C  
ATOM   2530  CD1 LEU B1811     -36.634  -7.189  22.713  1.00  0.00           C  
ATOM   2531  CD2 LEU B1811     -36.025  -5.129  21.426  1.00  0.00           C  
ATOM   2532  N   THR B1812     -37.872  -2.424  25.630  1.00  0.00           N  
ATOM   2533  CA  THR B1812     -38.862  -1.608  26.318  1.00  0.00           C  
ATOM   2534  C   THR B1812     -38.122  -0.429  26.928  1.00  0.00           C  
ATOM   2535  O   THR B1812     -36.889  -0.413  26.965  1.00  0.00           O  
ATOM   2536  CB  THR B1812     -39.588  -2.376  27.455  1.00  0.00           C  
ATOM   2537  OG1 THR B1812     -38.641  -2.764  28.459  1.00  0.00           O  
ATOM   2538  CG2 THR B1812     -40.287  -3.605  26.905  1.00  0.00           C  
ATOM   2539  N   GLU B1813     -38.880   0.548  27.415  1.00  0.00           N  
ATOM   2540  CA  GLU B1813     -38.308   1.734  28.019  1.00  0.00           C  
ATOM   2541  C   GLU B1813     -37.598   1.400  29.324  1.00  0.00           C  
ATOM   2542  O   GLU B1813     -36.585   2.008  29.654  1.00  0.00           O  
ATOM   2543  CB  GLU B1813     -39.402   2.767  28.277  1.00  0.00           C  
ATOM   2544  CG  GLU B1813     -38.855   4.146  28.596  1.00  0.00           C  
ATOM   2545  CD  GLU B1813     -38.271   4.843  27.374  1.00  0.00           C  
ATOM   2546  OE1 GLU B1813     -37.456   5.774  27.558  1.00  0.00           O  
ATOM   2547  OE2 GLU B1813     -38.633   4.473  26.233  1.00  0.00           O  
ATOM   2548  N   GLU B1814     -38.130   0.441  30.073  1.00  0.00           N  
ATOM   2549  CA  GLU B1814     -37.513   0.050  31.341  1.00  0.00           C  
ATOM   2550  C   GLU B1814     -36.197  -0.684  31.096  1.00  0.00           C  
ATOM   2551  O   GLU B1814     -35.305  -0.673  31.946  1.00  0.00           O  
ATOM   2552  CB  GLU B1814     -38.443  -0.862  32.155  1.00  0.00           C  
ATOM   2553  CG  GLU B1814     -37.808  -1.384  33.446  1.00  0.00           C  
ATOM   2554  CD  GLU B1814     -38.543  -2.578  34.057  1.00  0.00           C  
ATOM   2555  OE1 GLU B1814     -37.981  -3.191  34.995  1.00  0.00           O  
ATOM   2556  OE2 GLU B1814     -39.670  -2.908  33.609  1.00  0.00           O  
ATOM   2557  N   ALA B1815     -36.080  -1.310  29.929  1.00  0.00           N  
ATOM   2558  CA  ALA B1815     -34.886  -2.062  29.580  1.00  0.00           C  
ATOM   2559  C   ALA B1815     -33.693  -1.166  29.219  1.00  0.00           C  
ATOM   2560  O   ALA B1815     -32.549  -1.618  29.219  1.00  0.00           O  
ATOM   2561  CB  ALA B1815     -35.201  -3.012  28.436  1.00  0.00           C  
ATOM   2562  N   VAL B1816     -33.963   0.099  28.913  1.00  0.00           N  
ATOM   2563  CA  VAL B1816     -32.912   1.056  28.566  1.00  0.00           C  
ATOM   2564  C   VAL B1816     -31.918   1.154  29.728  1.00  0.00           C  
ATOM   2565  O   VAL B1816     -30.710   1.055  29.541  1.00  0.00           O  
ATOM   2566  CB  VAL B1816     -33.509   2.449  28.301  1.00  0.00           C  
ATOM   2567  CG1 VAL B1816     -32.396   3.467  28.093  1.00  0.00           C  
ATOM   2568  CG2 VAL B1816     -34.432   2.402  27.104  1.00  0.00           C  
ATOM   2569  N   ALA B1817     -32.442   1.329  30.934  1.00  0.00           N  
ATOM   2570  CA  ALA B1817     -31.604   1.417  32.123  1.00  0.00           C  
ATOM   2571  C   ALA B1817     -30.874   0.099  32.365  1.00  0.00           C  
ATOM   2572  O   ALA B1817     -29.695   0.086  32.718  1.00  0.00           O  
ATOM   2573  CB  ALA B1817     -32.451   1.759  33.330  1.00  0.00           C  
ATOM   2574  N   GLU B1818     -31.582  -1.009  32.181  1.00  0.00           N  
ATOM   2575  CA  GLU B1818     -30.990  -2.321  32.384  1.00  0.00           C  
ATOM   2576  C   GLU B1818     -29.867  -2.568  31.373  1.00  0.00           C  
ATOM   2577  O   GLU B1818     -28.895  -3.253  31.676  1.00  0.00           O  
ATOM   2578  CB  GLU B1818     -32.057  -3.413  32.255  1.00  0.00           C  
ATOM   2579  CG  GLU B1818     -33.248  -3.247  33.178  1.00  0.00           C  
ATOM   2580  CD  GLU B1818     -32.881  -3.273  34.655  1.00  0.00           C  
ATOM   2581  OE1 GLU B1818     -31.996  -4.071  35.045  1.00  0.00           O  
ATOM   2582  OE2 GLU B1818     -33.499  -2.503  35.430  1.00  0.00           O  
ATOM   2583  N   ALA B1819     -29.999  -2.012  30.172  1.00  0.00           N  
ATOM   2584  CA  ALA B1819     -28.966  -2.187  29.154  1.00  0.00           C  
ATOM   2585  C   ALA B1819     -27.699  -1.465  29.610  1.00  0.00           C  
ATOM   2586  O   ALA B1819     -26.572  -1.935  29.393  1.00  0.00           O  
ATOM   2587  CB  ALA B1819     -29.435  -1.626  27.823  1.00  0.00           C  
ATOM   2588  N   PHE B1820     -27.901  -0.318  30.248  1.00  0.00           N  
ATOM   2589  CA  PHE B1820     -26.813   0.491  30.761  1.00  0.00           C  
ATOM   2590  C   PHE B1820     -26.128  -0.250  31.901  1.00  0.00           C  
ATOM   2591  O   PHE B1820     -24.906  -0.321  31.945  1.00  0.00           O  
ATOM   2592  CB  PHE B1820     -27.371   1.843  31.229  1.00  0.00           C  
ATOM   2593  CG  PHE B1820     -26.443   2.624  32.122  1.00  0.00           C  
ATOM   2594  CD1 PHE B1820     -25.138   2.921  31.724  1.00  0.00           C  
ATOM   2595  CD2 PHE B1820     -26.897   3.121  33.340  1.00  0.00           C  
ATOM   2596  CE1 PHE B1820     -24.304   3.706  32.522  1.00  0.00           C  
ATOM   2597  CE2 PHE B1820     -26.065   3.912  34.149  1.00  0.00           C  
ATOM   2598  CZ  PHE B1820     -24.771   4.205  33.738  1.00  0.00           C  
ATOM   2599  N   TYR B1821     -26.912  -0.827  32.806  1.00  0.00           N  
ATOM   2600  CA  TYR B1821     -26.348  -1.555  33.952  1.00  0.00           C  
ATOM   2601  C   TYR B1821     -25.533  -2.748  33.497  1.00  0.00           C  
ATOM   2602  O   TYR B1821     -24.481  -3.033  34.060  1.00  0.00           O  
ATOM   2603  CB  TYR B1821     -27.452  -2.045  34.884  1.00  0.00           C  
ATOM   2604  CG  TYR B1821     -28.328  -0.940  35.416  1.00  0.00           C  
ATOM   2605  CD1 TYR B1821     -29.651  -1.186  35.765  1.00  0.00           C  
ATOM   2606  CD2 TYR B1821     -27.837   0.355  35.569  1.00  0.00           C  
ATOM   2607  CE1 TYR B1821     -30.464  -0.171  36.248  1.00  0.00           C  
ATOM   2608  CE2 TYR B1821     -28.641   1.375  36.054  1.00  0.00           C  
ATOM   2609  CZ  TYR B1821     -29.956   1.106  36.392  1.00  0.00           C  
ATOM   2610  OH  TYR B1821     -30.766   2.113  36.877  1.00  0.00           O  
ATOM   2611  N   LEU B1822     -26.027  -3.447  32.479  1.00  0.00           N  
ATOM   2612  CA  LEU B1822     -25.331  -4.612  31.951  1.00  0.00           C  
ATOM   2613  C   LEU B1822     -24.038  -4.194  31.250  1.00  0.00           C  
ATOM   2614  O   LEU B1822     -22.989  -4.783  31.482  1.00  0.00           O  
ATOM   2615  CB  LEU B1822     -26.235  -5.382  30.975  1.00  0.00           C  
ATOM   2616  CG  LEU B1822     -25.568  -6.552  30.242  1.00  0.00           C  
ATOM   2617  CD1 LEU B1822     -24.970  -7.519  31.248  1.00  0.00           C  
ATOM   2618  CD2 LEU B1822     -26.601  -7.259  29.359  1.00  0.00           C  
ATOM   2619  N   ALA B1830     -24.112  -3.180  30.392  1.00  0.00           N  
ATOM   2620  CA  ALA B1830     -22.918  -2.713  29.695  1.00  0.00           C  
ATOM   2621  C   ALA B1830     -21.856  -2.259  30.713  1.00  0.00           C  
ATOM   2622  O   ALA B1830     -20.671  -2.557  30.560  1.00  0.00           O  
ATOM   2623  CB  ALA B1830     -23.271  -1.569  28.750  1.00  0.00           C  
ATOM   2624  N   GLU B1831     -22.277  -1.547  31.752  1.00  0.00           N  
ATOM   2625  CA  GLU B1831     -21.331  -1.094  32.761  1.00  0.00           C  
ATOM   2626  C   GLU B1831     -20.676  -2.264  33.493  1.00  0.00           C  
ATOM   2627  O   GLU B1831     -19.526  -2.173  33.914  1.00  0.00           O  
ATOM   2628  CB  GLU B1831     -22.012  -0.166  33.768  1.00  0.00           C  
ATOM   2629  CG  GLU B1831     -21.656   1.308  33.582  1.00  0.00           C  
ATOM   2630  CD  GLU B1831     -20.154   1.561  33.671  1.00  0.00           C  
ATOM   2631  OE1 GLU B1831     -19.542   1.175  34.695  1.00  0.00           O  
ATOM   2632  OE2 GLU B1831     -19.581   2.146  32.720  1.00  0.00           O  
ATOM   2633  N   ALA B1832     -21.405  -3.367  33.627  1.00  0.00           N  
ATOM   2634  CA  ALA B1832     -20.886  -4.554  34.300  1.00  0.00           C  
ATOM   2635  C   ALA B1832     -19.852  -5.276  33.441  1.00  0.00           C  
ATOM   2636  O   ALA B1832     -19.050  -6.060  33.947  1.00  0.00           O  
ATOM   2637  CB  ALA B1832     -22.036  -5.510  34.633  1.00  0.00           C  
ATOM   2638  N   LEU B1833     -19.877  -5.008  32.141  1.00  0.00           N  
ATOM   2639  CA  LEU B1833     -18.960  -5.641  31.204  1.00  0.00           C  
ATOM   2640  C   LEU B1833     -17.731  -4.791  30.867  1.00  0.00           C  
ATOM   2641  O   LEU B1833     -16.754  -5.302  30.320  1.00  0.00           O  
ATOM   2642  CB  LEU B1833     -19.723  -6.002  29.921  1.00  0.00           C  
ATOM   2643  CG  LEU B1833     -20.846  -7.034  30.121  1.00  0.00           C  
ATOM   2644  CD1 LEU B1833     -21.694  -7.147  28.869  1.00  0.00           C  
ATOM   2645  CD2 LEU B1833     -20.229  -8.391  30.484  1.00  0.00           C  
ATOM   2646  N   ARG B1834     -17.788  -3.499  31.183  1.00  0.00           N  
ATOM   2647  CA  ARG B1834     -16.679  -2.576  30.910  1.00  0.00           C  
ATOM   2648  C   ARG B1834     -15.722  -2.532  32.094  1.00  0.00           C  
ATOM   2649  O   ARG B1834     -16.127  -2.772  33.228  1.00  0.00           O  
ATOM   2650  CB  ARG B1834     -17.182  -1.152  30.701  1.00  0.00           C  
ATOM   2651  CG  ARG B1834     -18.162  -0.934  29.598  1.00  0.00           C  
ATOM   2652  CD  ARG B1834     -18.935   0.342  29.906  1.00  0.00           C  
ATOM   2653  NE  ARG B1834     -19.794   0.723  28.807  1.00  0.00           N  
ATOM   2654  CZ  ARG B1834     -20.609   1.767  28.819  1.00  0.00           C  
ATOM   2655  NH1 ARG B1834     -20.684   2.550  29.894  1.00  0.00           N  
ATOM   2656  NH2 ARG B1834     -21.336   2.032  27.740  1.00  0.00           N  
ATOM   2657  N   PRO B1835     -14.449  -2.177  31.848  1.00  0.00           N  
ATOM   2658  CA  PRO B1835     -13.899  -1.850  30.526  1.00  0.00           C  
ATOM   2659  C   PRO B1835     -13.199  -3.021  29.832  1.00  0.00           C  
ATOM   2660  O   PRO B1835     -12.596  -2.843  28.774  1.00  0.00           O  
ATOM   2661  CB  PRO B1835     -12.926  -0.731  30.846  1.00  0.00           C  
ATOM   2662  CG  PRO B1835     -12.347  -1.204  32.133  1.00  0.00           C  
ATOM   2663  CD  PRO B1835     -13.575  -1.649  32.909  1.00  0.00           C  
ATOM   2664  N   ARG B1836     -13.270  -4.214  30.419  1.00  0.00           N  
ATOM   2665  CA  ARG B1836     -12.622  -5.379  29.820  1.00  0.00           C  
ATOM   2666  C   ARG B1836     -13.191  -5.645  28.439  1.00  0.00           C  
ATOM   2667  O   ARG B1836     -12.495  -6.103  27.536  1.00  0.00           O  
ATOM   2668  CB  ARG B1836     -12.807  -6.618  30.697  1.00  0.00           C  
ATOM   2669  CG  ARG B1836     -12.291  -7.900  30.054  1.00  0.00           C  
ATOM   2670  CD  ARG B1836     -12.358  -9.078  31.006  1.00  0.00           C  
ATOM   2671  NE  ARG B1836     -11.391  -8.947  32.093  1.00  0.00           N  
ATOM   2672  CZ  ARG B1836     -11.127  -9.901  32.979  1.00  0.00           C  
ATOM   2673  NH1 ARG B1836     -11.760 -11.067  32.914  1.00  0.00           N  
ATOM   2674  NH2 ARG B1836     -10.220  -9.692  33.925  1.00  0.00           N  
ATOM   2675  N   LEU B1837     -14.468  -5.346  28.277  1.00  0.00           N  
ATOM   2676  CA  LEU B1837     -15.126  -5.543  26.997  1.00  0.00           C  
ATOM   2677  C   LEU B1837     -15.679  -4.196  26.576  1.00  0.00           C  
ATOM   2678  O   LEU B1837     -15.998  -3.375  27.426  1.00  0.00           O  
ATOM   2679  CB  LEU B1837     -16.274  -6.542  27.161  1.00  0.00           C  
ATOM   2680  CG  LEU B1837     -16.260  -7.910  26.479  1.00  0.00           C  
ATOM   2681  CD1 LEU B1837     -14.857  -8.491  26.398  1.00  0.00           C  
ATOM   2682  CD2 LEU B1837     -17.179  -8.827  27.265  1.00  0.00           C  
ATOM   2683  N   ARG B1838     -15.765  -3.947  25.276  1.00  0.00           N  
ATOM   2684  CA  ARG B1838     -16.350  -2.700  24.813  1.00  0.00           C  
ATOM   2685  C   ARG B1838     -17.841  -2.994  24.603  1.00  0.00           C  
ATOM   2686  O   ARG B1838     -18.224  -3.713  23.676  1.00  0.00           O  
ATOM   2687  CB  ARG B1838     -15.700  -2.249  23.510  1.00  0.00           C  
ATOM   2688  CG  ARG B1838     -16.278  -0.950  22.960  1.00  0.00           C  
ATOM   2689  CD  ARG B1838     -15.502  -0.460  21.747  1.00  0.00           C  
ATOM   2690  NE  ARG B1838     -16.279   0.495  20.972  1.00  0.00           N  
ATOM   2691  CZ  ARG B1838     -15.966   0.889  19.742  1.00  0.00           C  
ATOM   2692  NH1 ARG B1838     -14.882   0.412  19.147  1.00  0.00           N  
ATOM   2693  NH2 ARG B1838     -16.752   1.744  19.096  1.00  0.00           N  
ATOM   2694  N   ALA B1839     -18.681  -2.455  25.478  1.00  0.00           N  
ATOM   2695  CA  ALA B1839     -20.118  -2.696  25.384  1.00  0.00           C  
ATOM   2696  C   ALA B1839     -20.905  -1.402  25.296  1.00  0.00           C  
ATOM   2697  O   ALA B1839     -20.783  -0.530  26.155  1.00  0.00           O  
ATOM   2698  CB  ALA B1839     -20.585  -3.514  26.585  1.00  0.00           C  
ATOM   2699  N   GLU B1840     -21.715  -1.284  24.250  1.00  0.00           N  
ATOM   2700  CA  GLU B1840     -22.522  -0.095  24.048  1.00  0.00           C  
ATOM   2701  C   GLU B1840     -24.000  -0.441  24.034  1.00  0.00           C  
ATOM   2702  O   GLU B1840     -24.376  -1.608  23.974  1.00  0.00           O  
ATOM   2703  CB  GLU B1840     -22.105   0.597  22.750  1.00  0.00           C  
ATOM   2704  CG  GLU B1840     -20.685   1.154  22.817  1.00  0.00           C  
ATOM   2705  CD  GLU B1840     -20.199   1.730  21.496  1.00  0.00           C  
ATOM   2706  OE1 GLU B1840     -20.880   2.625  20.950  1.00  0.00           O  
ATOM   2707  OE2 GLU B1840     -19.131   1.289  21.012  1.00  0.00           O  
ATOM   2708  N   TYR B1841     -24.844   0.577  24.086  1.00  0.00           N  
ATOM   2709  CA  TYR B1841     -26.276   0.345  24.118  1.00  0.00           C  
ATOM   2710  C   TYR B1841     -27.042   1.516  23.521  1.00  0.00           C  
ATOM   2711  O   TYR B1841     -26.561   2.644  23.522  1.00  0.00           O  
ATOM   2712  CB  TYR B1841     -26.705   0.138  25.571  1.00  0.00           C  
ATOM   2713  CG  TYR B1841     -26.365   1.323  26.448  1.00  0.00           C  
ATOM   2714  CD1 TYR B1841     -27.187   2.453  26.478  1.00  0.00           C  
ATOM   2715  CD2 TYR B1841     -25.180   1.354  27.183  1.00  0.00           C  
ATOM   2716  CE1 TYR B1841     -26.831   3.582  27.207  1.00  0.00           C  
ATOM   2717  CE2 TYR B1841     -24.817   2.479  27.917  1.00  0.00           C  
ATOM   2718  CZ  TYR B1841     -25.646   3.589  27.919  1.00  0.00           C  
ATOM   2719  OH  TYR B1841     -25.268   4.723  28.598  1.00  0.00           O  
ATOM   2720  N   ALA B1842     -28.239   1.242  23.014  1.00  0.00           N  
ATOM   2721  CA  ALA B1842     -29.078   2.283  22.435  1.00  0.00           C  
ATOM   2722  C   ALA B1842     -29.826   2.932  23.593  1.00  0.00           C  
ATOM   2723  O   ALA B1842     -30.154   2.260  24.573  1.00  0.00           O  
ATOM   2724  CB  ALA B1842     -30.067   1.669  21.440  1.00  0.00           C  
ATOM   2725  N   LEU B1843     -30.088   4.231  23.486  1.00  0.00           N  
ATOM   2726  CA  LEU B1843     -30.795   4.946  24.546  1.00  0.00           C  
ATOM   2727  C   LEU B1843     -32.311   4.896  24.463  1.00  0.00           C  
ATOM   2728  O   LEU B1843     -32.989   5.299  25.403  1.00  0.00           O  
ATOM   2729  CB  LEU B1843     -30.366   6.408  24.594  1.00  0.00           C  
ATOM   2730  CG  LEU B1843     -29.290   6.771  25.613  1.00  0.00           C  
ATOM   2731  CD1 LEU B1843     -29.070   8.290  25.578  1.00  0.00           C  
ATOM   2732  CD2 LEU B1843     -29.722   6.317  27.003  1.00  0.00           C  
ATOM   2733  N   ALA B1844     -32.850   4.420  23.349  1.00  0.00           N  
ATOM   2734  CA  ALA B1844     -34.300   4.339  23.199  1.00  0.00           C  
ATOM   2735  C   ALA B1844     -34.698   2.955  22.723  1.00  0.00           C  
ATOM   2736  O   ALA B1844     -33.900   2.251  22.111  1.00  0.00           O  
ATOM   2737  CB  ALA B1844     -34.787   5.389  22.203  1.00  0.00           C  
ATOM   2738  N   PRO B1845     -35.938   2.533  23.013  1.00  0.00           N  
ATOM   2739  CA  PRO B1845     -36.354   1.201  22.560  1.00  0.00           C  
ATOM   2740  C   PRO B1845     -36.501   1.195  21.044  1.00  0.00           C  
ATOM   2741  O   PRO B1845     -36.548   2.249  20.410  1.00  0.00           O  
ATOM   2742  CB  PRO B1845     -37.701   1.000  23.250  1.00  0.00           C  
ATOM   2743  CG  PRO B1845     -37.601   1.870  24.475  1.00  0.00           C  
ATOM   2744  CD  PRO B1845     -36.935   3.109  23.932  1.00  0.00           C  
ATOM   2745  N   ARG B1847     -36.559   0.002  20.471  1.00  0.00           N  
ATOM   2746  CA  ARG B1847     -36.743  -0.161  19.038  1.00  0.00           C  
ATOM   2747  C   ARG B1847     -37.052  -1.631  18.776  1.00  0.00           C  
ATOM   2748  O   ARG B1847     -36.883  -2.473  19.654  1.00  0.00           O  
ATOM   2749  CB  ARG B1847     -35.488   0.280  18.267  1.00  0.00           C  
ATOM   2750  CG  ARG B1847     -34.250  -0.537  18.560  1.00  0.00           C  
ATOM   2751  CD  ARG B1847     -33.249   0.225  19.421  1.00  0.00           C  
ATOM   2752  NE  ARG B1847     -32.468   1.202  18.660  1.00  0.00           N  
ATOM   2753  CZ  ARG B1847     -32.580   2.521  18.788  1.00  0.00           C  
ATOM   2754  NH1 ARG B1847     -33.447   3.040  19.649  1.00  0.00           N  
ATOM   2755  NH2 ARG B1847     -31.814   3.322  18.062  1.00  0.00           N  
ATOM   2756  N   LYS B1848     -37.527  -1.936  17.576  1.00  0.00           N  
ATOM   2757  CA  LYS B1848     -37.850  -3.313  17.231  1.00  0.00           C  
ATOM   2758  C   LYS B1848     -36.556  -4.126  17.179  1.00  0.00           C  
ATOM   2759  O   LYS B1848     -35.486  -3.588  16.868  1.00  0.00           O  
ATOM   2760  CB  LYS B1848     -38.557  -3.369  15.875  1.00  0.00           C  
ATOM   2761  CG  LYS B1848     -39.825  -2.528  15.785  1.00  0.00           C  
ATOM   2762  CD  LYS B1848     -40.881  -3.002  16.764  1.00  0.00           C  
ATOM   2763  CE  LYS B1848     -42.207  -2.301  16.513  1.00  0.00           C  
ATOM   2764  NZ  LYS B1848     -42.704  -2.549  15.126  1.00  0.00           N  
ATOM   2765  N   PRO B1849     -36.638  -5.433  17.483  1.00  0.00           N  
ATOM   2766  CA  PRO B1849     -35.461  -6.304  17.468  1.00  0.00           C  
ATOM   2767  C   PRO B1849     -34.703  -6.227  16.153  1.00  0.00           C  
ATOM   2768  O   PRO B1849     -33.481  -6.113  16.137  1.00  0.00           O  
ATOM   2769  CB  PRO B1849     -36.056  -7.690  17.702  1.00  0.00           C  
ATOM   2770  CG  PRO B1849     -37.236  -7.402  18.558  1.00  0.00           C  
ATOM   2771  CD  PRO B1849     -37.837  -6.190  17.880  1.00  0.00           C  
ATOM   2772  N   ALA B1850     -35.446  -6.284  15.054  1.00  0.00           N  
ATOM   2773  CA  ALA B1850     -34.859  -6.250  13.724  1.00  0.00           C  
ATOM   2774  C   ALA B1850     -34.102  -4.960  13.453  1.00  0.00           C  
ATOM   2775  O   ALA B1850     -33.003  -4.991  12.901  1.00  0.00           O  
ATOM   2776  CB  ALA B1850     -35.942  -6.453  12.678  1.00  0.00           C  
ATOM   2777  N   LYS B1851     -34.686  -3.825  13.829  1.00  0.00           N  
ATOM   2778  CA  LYS B1851     -34.018  -2.547  13.615  1.00  0.00           C  
ATOM   2779  C   LYS B1851     -32.763  -2.463  14.491  1.00  0.00           C  
ATOM   2780  O   LYS B1851     -31.721  -1.981  14.055  1.00  0.00           O  
ATOM   2781  CB  LYS B1851     -34.955  -1.387  13.948  1.00  0.00           C  
ATOM   2782  CG  LYS B1851     -36.343  -1.524  13.343  1.00  0.00           C  
ATOM   2783  CD  LYS B1851     -36.303  -1.685  11.832  1.00  0.00           C  
ATOM   2784  CE  LYS B1851     -37.705  -1.927  11.288  1.00  0.00           C  
ATOM   2785  NZ  LYS B1851     -38.335  -3.139  11.901  1.00  0.00           N  
ATOM   2786  N   GLY B1852     -32.870  -2.941  15.725  1.00  0.00           N  
ATOM   2787  CA  GLY B1852     -31.734  -2.906  16.622  1.00  0.00           C  
ATOM   2788  C   GLY B1852     -30.597  -3.741  16.076  1.00  0.00           C  
ATOM   2789  O   GLY B1852     -29.448  -3.306  16.048  1.00  0.00           O  
ATOM   2790  N   LEU B1853     -30.928  -4.954  15.643  1.00  0.00           N  
ATOM   2791  CA  LEU B1853     -29.945  -5.871  15.085  1.00  0.00           C  
ATOM   2792  C   LEU B1853     -29.299  -5.201  13.883  1.00  0.00           C  
ATOM   2793  O   LEU B1853     -28.111  -5.357  13.622  1.00  0.00           O  
ATOM   2794  CB  LEU B1853     -30.632  -7.168  14.662  1.00  0.00           C  
ATOM   2795  CG  LEU B1853     -29.776  -8.144  13.861  1.00  0.00           C  
ATOM   2796  CD1 LEU B1853     -28.556  -8.545  14.675  1.00  0.00           C  
ATOM   2797  CD2 LEU B1853     -30.607  -9.362  13.495  1.00  0.00           C  
ATOM   2798  N   GLU B1854     -30.113  -4.445  13.165  1.00  0.00           N  
ATOM   2799  CA  GLU B1854     -29.683  -3.715  11.990  1.00  0.00           C  
ATOM   2800  C   GLU B1854     -28.619  -2.687  12.402  1.00  0.00           C  
ATOM   2801  O   GLU B1854     -27.622  -2.496  11.705  1.00  0.00           O  
ATOM   2802  CB  GLU B1854     -30.906  -3.016  11.388  1.00  0.00           C  
ATOM   2803  CG  GLU B1854     -30.836  -2.674   9.915  1.00  0.00           C  
ATOM   2804  CD  GLU B1854     -32.224  -2.405   9.339  1.00  0.00           C  
ATOM   2805  OE1 GLU B1854     -32.899  -1.466   9.819  1.00  0.00           O  
ATOM   2806  OE2 GLU B1854     -32.644  -3.139   8.416  1.00  0.00           O  
ATOM   2807  N   GLU B1855     -28.827  -2.034  13.544  1.00  0.00           N  
ATOM   2808  CA  GLU B1855     -27.878  -1.031  14.021  1.00  0.00           C  
ATOM   2809  C   GLU B1855     -26.567  -1.665  14.486  1.00  0.00           C  
ATOM   2810  O   GLU B1855     -25.499  -1.089  14.305  1.00  0.00           O  
ATOM   2811  CB  GLU B1855     -28.503  -0.205  15.148  1.00  0.00           C  
ATOM   2812  CG  GLU B1855     -29.862   0.345  14.771  1.00  0.00           C  
ATOM   2813  CD  GLU B1855     -30.423   1.309  15.795  1.00  0.00           C  
ATOM   2814  OE1 GLU B1855     -30.385   0.991  17.007  1.00  0.00           O  
ATOM   2815  OE2 GLU B1855     -30.916   2.383  15.379  1.00  0.00           O  
ATOM   2816  N   ALA B1856     -26.651  -2.853  15.076  1.00  0.00           N  
ATOM   2817  CA  ALA B1856     -25.461  -3.554  15.541  1.00  0.00           C  
ATOM   2818  C   ALA B1856     -24.573  -3.928  14.359  1.00  0.00           C  
ATOM   2819  O   ALA B1856     -23.355  -3.876  14.462  1.00  0.00           O  
ATOM   2820  CB  ALA B1856     -25.853  -4.801  16.313  1.00  0.00           C  
ATOM   2821  N   LEU B1857     -25.185  -4.314  13.240  1.00  0.00           N  
ATOM   2822  CA  LEU B1857     -24.432  -4.681  12.040  1.00  0.00           C  
ATOM   2823  C   LEU B1857     -23.681  -3.471  11.497  1.00  0.00           C  
ATOM   2824  O   LEU B1857     -22.506  -3.559  11.142  1.00  0.00           O  
ATOM   2825  CB  LEU B1857     -25.359  -5.199  10.931  1.00  0.00           C  
ATOM   2826  CG  LEU B1857     -25.694  -6.687  10.782  1.00  0.00           C  
ATOM   2827  CD1 LEU B1857     -24.425  -7.504  11.017  1.00  0.00           C  
ATOM   2828  CD2 LEU B1857     -26.788  -7.101  11.753  1.00  0.00           C  
ATOM   2829  N   LYS B1860     -24.377  -2.344  11.430  1.00  0.00           N  
ATOM   2830  CA  LYS B1860     -23.793  -1.121  10.920  1.00  0.00           C  
ATOM   2831  C   LYS B1860     -22.631  -0.639  11.788  1.00  0.00           C  
ATOM   2832  O   LYS B1860     -21.659  -0.085  11.281  1.00  0.00           O  
ATOM   2833  CB  LYS B1860     -24.874  -0.039  10.823  1.00  0.00           C  
ATOM   2834  CG  LYS B1860     -24.385   1.296  10.300  1.00  0.00           C  
ATOM   2835  CD  LYS B1860     -25.550   2.236  10.054  1.00  0.00           C  
ATOM   2836  CE  LYS B1860     -25.075   3.572   9.517  1.00  0.00           C  
ATOM   2837  NZ  LYS B1860     -26.221   4.436   9.127  1.00  0.00           N  
ATOM   2838  N   ARG B1861     -22.728  -0.870  13.092  1.00  0.00           N  
ATOM   2839  CA  ARG B1861     -21.699  -0.440  14.030  1.00  0.00           C  
ATOM   2840  C   ARG B1861     -20.576  -1.464  14.148  1.00  0.00           C  
ATOM   2841  O   ARG B1861     -19.612  -1.264  14.887  1.00  0.00           O  
ATOM   2842  CB  ARG B1861     -22.346  -0.165  15.388  1.00  0.00           C  
ATOM   2843  CG  ARG B1861     -23.527   0.798  15.268  1.00  0.00           C  
ATOM   2844  CD  ARG B1861     -24.284   0.975  16.574  1.00  0.00           C  
ATOM   2845  NE  ARG B1861     -23.707   2.024  17.408  1.00  0.00           N  
ATOM   2846  CZ  ARG B1861     -24.225   3.240  17.546  1.00  0.00           C  
ATOM   2847  NH1 ARG B1861     -25.338   3.572  16.909  1.00  0.00           N  
ATOM   2848  NH2 ARG B1861     -23.627   4.125  18.326  1.00  0.00           N  
ATOM   2849  N   GLY B1862     -20.706  -2.556  13.402  1.00  0.00           N  
ATOM   2850  CA  GLY B1862     -19.689  -3.591  13.411  1.00  0.00           C  
ATOM   2851  C   GLY B1862     -19.482  -4.305  14.732  1.00  0.00           C  
ATOM   2852  O   GLY B1862     -18.361  -4.693  15.065  1.00  0.00           O  
ATOM   2853  N   ALA B1863     -20.560  -4.494  15.483  1.00  0.00           N  
ATOM   2854  CA  ALA B1863     -20.482  -5.188  16.765  1.00  0.00           C  
ATOM   2855  C   ALA B1863     -20.231  -6.679  16.568  1.00  0.00           C  
ATOM   2856  O   ALA B1863     -20.707  -7.275  15.605  1.00  0.00           O  
ATOM   2857  CB  ALA B1863     -21.775  -4.990  17.541  1.00  0.00           C  
ATOM   2858  N   ALA B1864     -19.469  -7.278  17.476  1.00  0.00           N  
ATOM   2859  CA  ALA B1864     -19.208  -8.704  17.403  1.00  0.00           C  
ATOM   2860  C   ALA B1864     -20.524  -9.385  17.799  1.00  0.00           C  
ATOM   2861  O   ALA B1864     -20.987 -10.305  17.125  1.00  0.00           O  
ATOM   2862  CB  ALA B1864     -18.096  -9.092  18.367  1.00  0.00           C  
ATOM   2863  N   PHE B1865     -21.129  -8.906  18.885  1.00  0.00           N  
ATOM   2864  CA  PHE B1865     -22.394  -9.445  19.374  1.00  0.00           C  
ATOM   2865  C   PHE B1865     -23.452  -8.377  19.518  1.00  0.00           C  
ATOM   2866  O   PHE B1865     -23.148  -7.209  19.743  1.00  0.00           O  
ATOM   2867  CB  PHE B1865     -22.242 -10.094  20.753  1.00  0.00           C  
ATOM   2868  CG  PHE B1865     -21.538 -11.413  20.740  1.00  0.00           C  
ATOM   2869  CD1 PHE B1865     -20.152 -11.474  20.753  1.00  0.00           C  
ATOM   2870  CD2 PHE B1865     -22.265 -12.600  20.730  1.00  0.00           C  
ATOM   2871  CE1 PHE B1865     -19.491 -12.705  20.758  1.00  0.00           C  
ATOM   2872  CE2 PHE B1865     -21.620 -13.831  20.736  1.00  0.00           C  
ATOM   2873  CZ  PHE B1865     -20.229 -13.885  20.750  1.00  0.00           C  
ATOM   2874  N   ALA B1866     -24.703  -8.796  19.396  1.00  0.00           N  
ATOM   2875  CA  ALA B1866     -25.834  -7.907  19.575  1.00  0.00           C  
ATOM   2876  C   ALA B1866     -26.516  -8.489  20.810  1.00  0.00           C  
ATOM   2877  O   ALA B1866     -26.486  -9.702  21.018  1.00  0.00           O  
ATOM   2878  CB  ALA B1866     -26.757  -7.970  18.381  1.00  0.00           C  
ATOM   2879  N   GLY B1867     -27.096  -7.634  21.645  1.00  0.00           N  
ATOM   2880  CA  GLY B1867     -27.765  -8.116  22.839  1.00  0.00           C  
ATOM   2881  C   GLY B1867     -29.177  -7.576  22.869  1.00  0.00           C  
ATOM   2882  O   GLY B1867     -29.433  -6.456  22.419  1.00  0.00           O  
ATOM   2883  N   PHE B1878     -30.107  -8.360  23.388  1.00  0.00           N  
ATOM   2884  CA  PHE B1878     -31.481  -7.907  23.444  1.00  0.00           C  
ATOM   2885  C   PHE B1878     -32.060  -8.020  24.836  1.00  0.00           C  
ATOM   2886  O   PHE B1878     -31.941  -9.057  25.492  1.00  0.00           O  
ATOM   2887  CB  PHE B1878     -32.341  -8.690  22.449  1.00  0.00           C  
ATOM   2888  CG  PHE B1878     -31.901  -8.530  21.029  1.00  0.00           C  
ATOM   2889  CD1 PHE B1878     -30.823  -9.257  20.536  1.00  0.00           C  
ATOM   2890  CD2 PHE B1878     -32.540  -7.620  20.188  1.00  0.00           C  
ATOM   2891  CE1 PHE B1878     -30.384  -9.079  19.225  1.00  0.00           C  
ATOM   2892  CE2 PHE B1878     -32.107  -7.434  18.871  1.00  0.00           C  
ATOM   2893  CZ  PHE B1878     -31.031  -8.163  18.392  1.00  0.00           C  
ATOM   2894  N   LEU B1879     -32.677  -6.932  25.284  1.00  0.00           N  
ATOM   2895  CA  LEU B1879     -33.291  -6.889  26.601  1.00  0.00           C  
ATOM   2896  C   LEU B1879     -34.742  -6.433  26.502  1.00  0.00           C  
ATOM   2897  O   LEU B1879     -35.034  -5.289  26.145  1.00  0.00           O  
ATOM   2898  CB  LEU B1879     -32.523  -5.945  27.522  1.00  0.00           C  
ATOM   2899  CG  LEU B1879     -31.128  -6.352  27.987  1.00  0.00           C  
ATOM   2900  CD1 LEU B1879     -30.511  -5.187  28.754  1.00  0.00           C  
ATOM   2901  CD2 LEU B1879     -31.210  -7.579  28.879  1.00  0.00           C  
ATOM   2902  N   GLY B1880     -35.646  -7.347  26.813  1.00  0.00           N  
ATOM   2903  CA  GLY B1880     -37.053  -7.033  26.770  1.00  0.00           C  
ATOM   2904  C   GLY B1880     -37.701  -7.474  28.063  1.00  0.00           C  
ATOM   2905  O   GLY B1880     -37.027  -7.940  28.991  1.00  0.00           O  
ATOM   2906  N   GLU B1881     -39.020  -7.331  28.114  1.00  0.00           N  
ATOM   2907  CA  GLU B1881     -39.798  -7.704  29.281  1.00  0.00           C  
ATOM   2908  C   GLU B1881     -39.464  -9.121  29.732  1.00  0.00           C  
ATOM   2909  O   GLU B1881     -39.259  -9.366  30.921  1.00  0.00           O  
ATOM   2910  CB  GLU B1881     -41.279  -7.596  28.946  1.00  0.00           C  
ATOM   2911  CG  GLU B1881     -42.190  -7.598  30.143  1.00  0.00           C  
ATOM   2912  CD  GLU B1881     -43.639  -7.425  29.752  1.00  0.00           C  
ATOM   2913  OE1 GLU B1881     -44.463  -7.186  30.658  1.00  0.00           O  
ATOM   2914  OE2 GLU B1881     -43.956  -7.533  28.542  1.00  0.00           O  
ATOM   2915  N   ASP B1882     -39.387 -10.044  28.777  1.00  0.00           N  
ATOM   2916  CA  ASP B1882     -39.086 -11.439  29.074  1.00  0.00           C  
ATOM   2917  C   ASP B1882     -37.724 -11.642  29.748  1.00  0.00           C  
ATOM   2918  O   ASP B1882     -37.639 -12.281  30.798  1.00  0.00           O  
ATOM   2919  CB  ASP B1882     -39.158 -12.287  27.794  1.00  0.00           C  
ATOM   2920  CG  ASP B1882     -40.524 -12.213  27.110  1.00  0.00           C  
ATOM   2921  OD1 ASP B1882     -40.876 -11.131  26.580  1.00  0.00           O  
ATOM   2922  OD2 ASP B1882     -41.247 -13.236  27.103  1.00  0.00           O  
ATOM   2923  N   GLU B1883     -36.652 -11.121  29.156  1.00  0.00           N  
ATOM   2924  CA  GLU B1883     -35.346 -11.303  29.780  1.00  0.00           C  
ATOM   2925  C   GLU B1883     -35.233 -10.533  31.087  1.00  0.00           C  
ATOM   2926  O   GLU B1883     -34.541 -10.971  32.007  1.00  0.00           O  
ATOM   2927  CB  GLU B1883     -34.186 -10.921  28.844  1.00  0.00           C  
ATOM   2928  CG  GLU B1883     -34.510  -9.974  27.703  1.00  0.00           C  
ATOM   2929  CD  GLU B1883     -35.182 -10.672  26.539  1.00  0.00           C  
ATOM   2930  OE1 GLU B1883     -34.632 -11.695  26.078  1.00  0.00           O  
ATOM   2931  OE2 GLU B1883     -36.247 -10.196  26.087  1.00  0.00           O  
ATOM   2932  N   LEU B1884     -35.922  -9.402  31.185  1.00  0.00           N  
ATOM   2933  CA  LEU B1884     -35.867  -8.624  32.416  1.00  0.00           C  
ATOM   2934  C   LEU B1884     -36.478  -9.394  33.584  1.00  0.00           C  
ATOM   2935  O   LEU B1884     -35.916  -9.423  34.673  1.00  0.00           O  
ATOM   2936  CB  LEU B1884     -36.573  -7.276  32.246  1.00  0.00           C  
ATOM   2937  CG  LEU B1884     -35.843  -6.219  31.400  1.00  0.00           C  
ATOM   2938  CD1 LEU B1884     -36.545  -4.874  31.546  1.00  0.00           C  
ATOM   2939  CD2 LEU B1884     -34.398  -6.093  31.855  1.00  0.00           C  
ATOM   2940  N   ARG B1885     -37.619 -10.035  33.356  1.00  0.00           N  
ATOM   2941  CA  ARG B1885     -38.276 -10.802  34.408  1.00  0.00           C  
ATOM   2942  C   ARG B1885     -37.462 -12.034  34.783  1.00  0.00           C  
ATOM   2943  O   ARG B1885     -37.475 -12.471  35.933  1.00  0.00           O  
ATOM   2944  CB  ARG B1885     -39.676 -11.233  33.963  1.00  0.00           C  
ATOM   2945  CG  ARG B1885     -40.482 -11.914  35.047  1.00  0.00           C  
ATOM   2946  CD  ARG B1885     -41.861 -11.298  35.145  1.00  0.00           C  
ATOM   2947  NE  ARG B1885     -42.639 -11.872  36.235  1.00  0.00           N  
ATOM   2948  CZ  ARG B1885     -43.819 -11.409  36.633  1.00  0.00           C  
ATOM   2949  NH1 ARG B1885     -44.361 -10.359  36.029  1.00  0.00           N  
ATOM   2950  NH2 ARG B1885     -44.456 -11.994  37.637  1.00  0.00           N  
ATOM   2951  N   ALA B1886     -36.749 -12.590  33.812  1.00  0.00           N  
ATOM   2952  CA  ALA B1886     -35.946 -13.777  34.061  1.00  0.00           C  
ATOM   2953  C   ALA B1886     -34.515 -13.445  34.481  1.00  0.00           C  
ATOM   2954  O   ALA B1886     -33.752 -14.338  34.833  1.00  0.00           O  
ATOM   2955  CB  ALA B1886     -35.929 -14.658  32.815  1.00  0.00           C  
ATOM   2956  N   GLY B1887     -34.149 -12.166  34.452  1.00  0.00           N  
ATOM   2957  CA  GLY B1887     -32.791 -11.795  34.818  1.00  0.00           C  
ATOM   2958  C   GLY B1887     -31.816 -12.457  33.858  1.00  0.00           C  
ATOM   2959  O   GLY B1887     -30.781 -12.987  34.261  1.00  0.00           O  
ATOM   2960  N   GLU B1888     -32.161 -12.425  32.575  1.00  0.00           N  
ATOM   2961  CA  GLU B1888     -31.349 -13.031  31.531  1.00  0.00           C  
ATOM   2962  C   GLU B1888     -31.098 -12.054  30.392  1.00  0.00           C  
ATOM   2963  O   GLU B1888     -31.505 -10.893  30.450  1.00  0.00           O  
ATOM   2964  CB  GLU B1888     -32.054 -14.276  30.982  1.00  0.00           C  
ATOM   2965  CG  GLU B1888     -32.279 -15.353  32.021  1.00  0.00           C  
ATOM   2966  CD  GLU B1888     -33.133 -16.501  31.513  1.00  0.00           C  
ATOM   2967  OE1 GLU B1888     -33.318 -17.475  32.271  1.00  0.00           O  
ATOM   2968  OE2 GLU B1888     -33.622 -16.433  30.364  1.00  0.00           O  
ATOM   2969  N   VAL B1889     -30.434 -12.546  29.350  1.00  0.00           N  
ATOM   2970  CA  VAL B1889     -30.106 -11.747  28.175  1.00  0.00           C  
ATOM   2971  C   VAL B1889     -30.064 -12.655  26.959  1.00  0.00           C  
ATOM   2972  O   VAL B1889     -29.802 -13.857  27.074  1.00  0.00           O  
ATOM   2973  CB  VAL B1889     -28.714 -11.092  28.310  1.00  0.00           C  
ATOM   2974  CG1 VAL B1889     -28.516 -10.053  27.224  1.00  0.00           C  
ATOM   2975  CG2 VAL B1889     -28.566 -10.475  29.684  1.00  0.00           C  
ATOM   2976  N   THR B1890     -30.320 -12.077  25.793  1.00  0.00           N  
ATOM   2977  CA  THR B1890     -30.277 -12.831  24.556  1.00  0.00           C  
ATOM   2978  C   THR B1890     -29.101 -12.273  23.790  1.00  0.00           C  
ATOM   2979  O   THR B1890     -28.991 -11.062  23.609  1.00  0.00           O  
ATOM   2980  CB  THR B1890     -31.570 -12.647  23.732  1.00  0.00           C  
ATOM   2981  OG1 THR B1890     -32.653 -13.293  24.410  1.00  0.00           O  
ATOM   2982  CG2 THR B1890     -31.424 -13.248  22.343  1.00  0.00           C  
ATOM   2983  N   LEU B1891     -28.206 -13.154  23.365  1.00  0.00           N  
ATOM   2984  CA  LEU B1891     -27.036 -12.732  22.613  1.00  0.00           C  
ATOM   2985  C   LEU B1891     -27.055 -13.352  21.224  1.00  0.00           C  
ATOM   2986  O   LEU B1891     -27.560 -14.454  21.027  1.00  0.00           O  
ATOM   2987  CB  LEU B1891     -25.749 -13.136  23.346  1.00  0.00           C  
ATOM   2988  CG  LEU B1891     -25.469 -12.479  24.708  1.00  0.00           C  
ATOM   2989  CD1 LEU B1891     -24.165 -13.032  25.287  1.00  0.00           C  
ATOM   2990  CD2 LEU B1891     -25.395 -10.962  24.553  1.00  0.00           C  
ATOM   2991  N   LYS B1892     -26.510 -12.628  20.257  1.00  0.00           N  
ATOM   2992  CA  LYS B1892     -26.462 -13.123  18.901  1.00  0.00           C  
ATOM   2993  C   LYS B1892     -25.124 -12.777  18.278  1.00  0.00           C  
ATOM   2994  O   LYS B1892     -24.823 -11.604  18.062  1.00  0.00           O  
ATOM   2995  CB  LYS B1892     -27.587 -12.510  18.066  1.00  0.00           C  
ATOM   2996  CG  LYS B1892     -27.661 -13.059  16.650  1.00  0.00           C  
ATOM   2997  CD  LYS B1892     -28.722 -12.340  15.831  1.00  0.00           C  
ATOM   2998  CE  LYS B1892     -29.023 -13.089  14.545  1.00  0.00           C  
ATOM   2999  NZ  LYS B1892     -29.529 -14.461  14.853  1.00  0.00           N  
ATOM   3000  N   ARG B1893     -24.312 -13.792  18.003  1.00  0.00           N  
ATOM   3001  CA  ARG B1893     -23.027 -13.546  17.377  1.00  0.00           C  
ATOM   3002  C   ARG B1893     -23.374 -13.158  15.945  1.00  0.00           C  
ATOM   3003  O   ARG B1893     -23.825 -13.985  15.156  1.00  0.00           O  
ATOM   3004  CB  ARG B1893     -22.155 -14.799  17.421  1.00  0.00           C  
ATOM   3005  CG  ARG B1893     -20.747 -14.565  16.901  1.00  0.00           C  
ATOM   3006  CD  ARG B1893     -19.797 -15.685  17.304  1.00  0.00           C  
ATOM   3007  NE  ARG B1893     -18.424 -15.399  16.888  1.00  0.00           N  
ATOM   3008  CZ  ARG B1893     -17.740 -14.317  17.251  1.00  0.00           C  
ATOM   3009  NH1 ARG B1893     -18.299 -13.411  18.040  1.00  0.00           N  
ATOM   3010  NH2 ARG B1893     -16.501 -14.133  16.818  1.00  0.00           N  
ATOM   3011  N   LEU B1894     -23.183 -11.884  15.624  1.00  0.00           N  
ATOM   3012  CA  LEU B1894     -23.522 -11.375  14.303  1.00  0.00           C  
ATOM   3013  C   LEU B1894     -22.883 -12.130  13.140  1.00  0.00           C  
ATOM   3014  O   LEU B1894     -23.569 -12.489  12.185  1.00  0.00           O  
ATOM   3015  CB  LEU B1894     -23.190  -9.878  14.212  1.00  0.00           C  
ATOM   3016  CG  LEU B1894     -23.878  -8.955  15.230  1.00  0.00           C  
ATOM   3017  CD1 LEU B1894     -23.702  -7.514  14.802  1.00  0.00           C  
ATOM   3018  CD2 LEU B1894     -25.345  -9.264  15.320  1.00  0.00           C  
ATOM   3019  N   ALA B1895     -21.583 -12.384  13.226  1.00  0.00           N  
ATOM   3020  CA  ALA B1895     -20.867 -13.085  12.166  1.00  0.00           C  
ATOM   3021  C   ALA B1895     -21.390 -14.488  11.831  1.00  0.00           C  
ATOM   3022  O   ALA B1895     -21.318 -14.914  10.679  1.00  0.00           O  
ATOM   3023  CB  ALA B1895     -19.382 -13.160  12.509  1.00  0.00           C  
ATOM   3024  N   THR B1896     -21.910 -15.211  12.819  1.00  0.00           N  
ATOM   3025  CA  THR B1896     -22.409 -16.558  12.561  1.00  0.00           C  
ATOM   3026  C   THR B1896     -23.914 -16.735  12.760  1.00  0.00           C  
ATOM   3027  O   THR B1896     -24.457 -17.800  12.465  1.00  0.00           O  
ATOM   3028  CB  THR B1896     -21.687 -17.595  13.439  1.00  0.00           C  
ATOM   3029  OG1 THR B1896     -22.138 -17.474  14.796  1.00  0.00           O  
ATOM   3030  CG2 THR B1896     -20.171 -17.384  13.376  1.00  0.00           C  
ATOM   3031  N   GLY B1898     -24.585 -15.701  13.262  1.00  0.00           N  
ATOM   3032  CA  GLY B1898     -26.021 -15.784  13.476  1.00  0.00           C  
ATOM   3033  C   GLY B1898     -26.441 -16.564  14.707  1.00  0.00           C  
ATOM   3034  O   GLY B1898     -27.614 -16.558  15.079  1.00  0.00           O  
ATOM   3035  N   GLU B1899     -25.490 -17.240  15.342  1.00  0.00           N  
ATOM   3036  CA  GLU B1899     -25.776 -18.019  16.539  1.00  0.00           C  
ATOM   3037  C   GLU B1899     -26.405 -17.150  17.640  1.00  0.00           C  
ATOM   3038  O   GLU B1899     -25.820 -16.148  18.058  1.00  0.00           O  
ATOM   3039  CB  GLU B1899     -24.487 -18.656  17.074  1.00  0.00           C  
ATOM   3040  CG  GLU B1899     -24.674 -19.292  18.443  1.00  0.00           C  
ATOM   3041  CD  GLU B1899     -23.373 -19.728  19.082  1.00  0.00           C  
ATOM   3042  OE1 GLU B1899     -22.445 -18.894  19.188  1.00  0.00           O  
ATOM   3043  OE2 GLU B1899     -23.283 -20.906  19.488  1.00  0.00           O  
ATOM   3044  N   GLN B1900     -27.587 -17.546  18.111  1.00  0.00           N  
ATOM   3045  CA  GLN B1900     -28.287 -16.806  19.152  1.00  0.00           C  
ATOM   3046  C   GLN B1900     -28.484 -17.647  20.403  1.00  0.00           C  
ATOM   3047  O   GLN B1900     -28.980 -18.771  20.339  1.00  0.00           O  
ATOM   3048  CB  GLN B1900     -29.644 -16.324  18.641  1.00  0.00           C  
ATOM   3049  CG  GLN B1900     -30.370 -15.419  19.621  1.00  0.00           C  
ATOM   3050  CD  GLN B1900     -31.712 -14.941  19.105  1.00  0.00           C  
ATOM   3051  OE1 GLN B1900     -31.807 -14.375  18.018  1.00  0.00           O  
ATOM   3052  NE2 GLN B1900     -32.757 -15.166  19.884  1.00  0.00           N  
ATOM   3053  N   VAL B1901     -28.104 -17.090  21.547  1.00  0.00           N  
ATOM   3054  CA  VAL B1901     -28.215 -17.802  22.811  1.00  0.00           C  
ATOM   3055  C   VAL B1901     -28.885 -16.976  23.909  1.00  0.00           C  
ATOM   3056  O   VAL B1901     -28.847 -15.745  23.896  1.00  0.00           O  
ATOM   3057  CB  VAL B1901     -26.828 -18.227  23.308  1.00  0.00           C  
ATOM   3058  CG1 VAL B1901     -25.990 -16.981  23.606  1.00  0.00           C  
ATOM   3059  CG2 VAL B1901     -26.962 -19.102  24.546  1.00  0.00           C  
ATOM   3060  N   ARG B1902     -29.497 -17.672  24.860  1.00  0.00           N  
ATOM   3061  CA  ARG B1902     -30.169 -17.030  25.979  1.00  0.00           C  
ATOM   3062  C   ARG B1902     -29.423 -17.425  27.249  1.00  0.00           C  
ATOM   3063  O   ARG B1902     -29.390 -18.589  27.617  1.00  0.00           O  
ATOM   3064  CB  ARG B1902     -31.626 -17.499  26.055  1.00  0.00           C  
ATOM   3065  CG  ARG B1902     -32.378 -17.011  27.275  1.00  0.00           C  
ATOM   3066  CD  ARG B1902     -32.551 -15.507  27.252  1.00  0.00           C  
ATOM   3067  NE  ARG B1902     -33.745 -15.094  26.513  1.00  0.00           N  
ATOM   3068  CZ  ARG B1902     -34.979 -15.086  27.016  1.00  0.00           C  
ATOM   3069  NH1 ARG B1902     -35.202 -15.467  28.269  1.00  0.00           N  
ATOM   3070  NH2 ARG B1902     -35.996 -14.688  26.262  1.00  0.00           N  
ATOM   3071  N   LEU B1903     -28.819 -16.457  27.919  1.00  0.00           N  
ATOM   3072  CA  LEU B1903     -28.081 -16.757  29.136  1.00  0.00           C  
ATOM   3073  C   LEU B1903     -28.389 -15.769  30.253  1.00  0.00           C  
ATOM   3074  O   LEU B1903     -28.939 -14.693  30.007  1.00  0.00           O  
ATOM   3075  CB  LEU B1903     -26.572 -16.779  28.839  1.00  0.00           C  
ATOM   3076  CG  LEU B1903     -25.917 -15.541  28.220  1.00  0.00           C  
ATOM   3077  CD1 LEU B1903     -24.454 -15.832  27.933  1.00  0.00           C  
ATOM   3078  CD2 LEU B1903     -26.612 -15.167  26.929  1.00  0.00           C  
ATOM   3079  N   SER B1904     -28.057 -16.152  31.482  1.00  0.00           N  
ATOM   3080  CA  SER B1904     -28.284 -15.290  32.641  1.00  0.00           C  
ATOM   3081  C   SER B1904     -27.230 -14.180  32.668  1.00  0.00           C  
ATOM   3082  O   SER B1904     -26.157 -14.317  32.080  1.00  0.00           O  
ATOM   3083  CB  SER B1904     -28.204 -16.105  33.933  1.00  0.00           C  
ATOM   3084  OG  SER B1904     -26.923 -16.698  34.081  1.00  0.00           O  
ATOM   3085  N   ARG B1905     -27.533 -13.084  33.354  1.00  0.00           N  
ATOM   3086  CA  ARG B1905     -26.600 -11.968  33.427  1.00  0.00           C  
ATOM   3087  C   ARG B1905     -25.251 -12.314  34.045  1.00  0.00           C  
ATOM   3088  O   ARG B1905     -24.235 -11.757  33.651  1.00  0.00           O  
ATOM   3089  CB  ARG B1905     -27.222 -10.798  34.185  1.00  0.00           C  
ATOM   3090  CG  ARG B1905     -28.297 -10.082  33.411  1.00  0.00           C  
ATOM   3091  CD  ARG B1905     -28.388  -8.639  33.855  1.00  0.00           C  
ATOM   3092  NE  ARG B1905     -29.395  -7.892  33.108  1.00  0.00           N  
ATOM   3093  CZ  ARG B1905     -29.519  -6.570  33.144  1.00  0.00           C  
ATOM   3094  NH1 ARG B1905     -28.695  -5.840  33.888  1.00  0.00           N  
ATOM   3095  NH2 ARG B1905     -30.476  -5.977  32.442  1.00  0.00           N  
ATOM   3096  N   GLU B1906     -25.235 -13.232  35.003  1.00  0.00           N  
ATOM   3097  CA  GLU B1906     -23.986 -13.614  35.648  1.00  0.00           C  
ATOM   3098  C   GLU B1906     -23.043 -14.333  34.687  1.00  0.00           C  
ATOM   3099  O   GLU B1906     -21.827 -14.315  34.876  1.00  0.00           O  
ATOM   3100  CB  GLU B1906     -24.252 -14.532  36.845  1.00  0.00           C  
ATOM   3101  CG  GLU B1906     -25.143 -13.953  37.935  1.00  0.00           C  
ATOM   3102  CD  GLU B1906     -26.588 -13.779  37.489  1.00  0.00           C  
ATOM   3103  OE1 GLU B1906     -27.152 -14.731  36.900  1.00  0.00           O  
ATOM   3104  OE2 GLU B1906     -27.164 -12.694  37.735  1.00  0.00           O  
ATOM   3105  N   GLU B1907     -23.606 -14.955  33.654  1.00  0.00           N  
ATOM   3106  CA  GLU B1907     -22.823 -15.723  32.683  1.00  0.00           C  
ATOM   3107  C   GLU B1907     -22.355 -14.943  31.466  1.00  0.00           C  
ATOM   3108  O   GLU B1907     -21.501 -15.419  30.722  1.00  0.00           O  
ATOM   3109  CB  GLU B1907     -23.632 -16.934  32.188  1.00  0.00           C  
ATOM   3110  CG  GLU B1907     -24.135 -17.863  33.277  1.00  0.00           C  
ATOM   3111  CD  GLU B1907     -25.054 -18.953  32.738  1.00  0.00           C  
ATOM   3112  OE1 GLU B1907     -26.069 -18.619  32.081  1.00  0.00           O  
ATOM   3113  OE2 GLU B1907     -24.764 -20.145  32.977  1.00  0.00           O  
ATOM   3114  N   VAL B1909     -22.913 -13.759  31.246  1.00  0.00           N  
ATOM   3115  CA  VAL B1909     -22.537 -12.972  30.083  1.00  0.00           C  
ATOM   3116  C   VAL B1909     -21.052 -12.615  29.976  1.00  0.00           C  
ATOM   3117  O   VAL B1909     -20.439 -12.806  28.922  1.00  0.00           O  
ATOM   3118  CB  VAL B1909     -23.383 -11.692  29.995  1.00  0.00           C  
ATOM   3119  CG1 VAL B1909     -22.915 -10.826  28.835  1.00  0.00           C  
ATOM   3120  CG2 VAL B1909     -24.834 -12.069  29.797  1.00  0.00           C  
ATOM   3121  N   PRO B1910     -20.449 -12.097  31.057  1.00  0.00           N  
ATOM   3122  CA  PRO B1910     -19.023 -11.744  30.980  1.00  0.00           C  
ATOM   3123  C   PRO B1910     -18.170 -12.942  30.548  1.00  0.00           C  
ATOM   3124  O   PRO B1910     -17.386 -12.865  29.600  1.00  0.00           O  
ATOM   3125  CB  PRO B1910     -18.689 -11.313  32.410  1.00  0.00           C  
ATOM   3126  CG  PRO B1910     -19.996 -10.845  32.953  1.00  0.00           C  
ATOM   3127  CD  PRO B1910     -20.974 -11.867  32.414  1.00  0.00           C  
ATOM   3128  N   GLY B1913     -18.341 -14.051  31.259  1.00  0.00           N  
ATOM   3129  CA  GLY B1913     -17.580 -15.247  30.962  1.00  0.00           C  
ATOM   3130  C   GLY B1913     -17.810 -15.762  29.562  1.00  0.00           C  
ATOM   3131  O   GLY B1913     -16.863 -16.093  28.854  1.00  0.00           O  
ATOM   3132  N   TYR B1914     -19.071 -15.829  29.159  1.00  0.00           N  
ATOM   3133  CA  TYR B1914     -19.420 -16.320  27.838  1.00  0.00           C  
ATOM   3134  C   TYR B1914     -18.784 -15.471  26.737  1.00  0.00           C  
ATOM   3135  O   TYR B1914     -18.199 -16.001  25.784  1.00  0.00           O  
ATOM   3136  CB  TYR B1914     -20.936 -16.316  27.677  1.00  0.00           C  
ATOM   3137  CG  TYR B1914     -21.395 -16.742  26.309  1.00  0.00           C  
ATOM   3138  CD1 TYR B1914     -21.650 -18.090  26.020  1.00  0.00           C  
ATOM   3139  CD2 TYR B1914     -21.541 -15.806  25.286  1.00  0.00           C  
ATOM   3140  CE1 TYR B1914     -22.038 -18.490  24.737  1.00  0.00           C  
ATOM   3141  CE2 TYR B1914     -21.925 -16.190  24.005  1.00  0.00           C  
ATOM   3142  CZ  TYR B1914     -22.173 -17.526  23.735  1.00  0.00           C  
ATOM   3143  OH  TYR B1914     -22.564 -17.890  22.467  1.00  0.00           O  
ATOM   3144  N   LEU B1915     -18.911 -14.152  26.867  1.00  0.00           N  
ATOM   3145  CA  LEU B1915     -18.361 -13.232  25.877  1.00  0.00           C  
ATOM   3146  C   LEU B1915     -16.845 -13.341  25.798  1.00  0.00           C  
ATOM   3147  O   LEU B1915     -16.273 -13.277  24.710  1.00  0.00           O  
ATOM   3148  CB  LEU B1915     -18.761 -11.793  26.207  1.00  0.00           C  
ATOM   3149  CG  LEU B1915     -20.232 -11.420  26.019  1.00  0.00           C  
ATOM   3150  CD1 LEU B1915     -20.525 -10.147  26.768  1.00  0.00           C  
ATOM   3151  CD2 LEU B1915     -20.548 -11.252  24.540  1.00  0.00           C  
ATOM   3152  N   LEU B1916     -16.202 -13.515  26.950  1.00  0.00           N  
ATOM   3153  CA  LEU B1916     -14.747 -13.633  26.997  1.00  0.00           C  
ATOM   3154  C   LEU B1916     -14.261 -14.930  26.354  1.00  0.00           C  
ATOM   3155  O   LEU B1916     -13.242 -14.948  25.671  1.00  0.00           O  
ATOM   3156  CB  LEU B1916     -14.251 -13.555  28.443  1.00  0.00           C  
ATOM   3157  CG  LEU B1916     -13.146 -12.523  28.686  1.00  0.00           C  
ATOM   3158  CD1 LEU B1916     -11.876 -12.925  27.946  1.00  0.00           C  
ATOM   3159  CD2 LEU B1916     -13.630 -11.148  28.221  1.00  0.00           C  
ATOM   3160  N   GLN B1917     -14.992 -16.015  26.576  1.00  0.00           N  
ATOM   3161  CA  GLN B1917     -14.638 -17.302  25.995  1.00  0.00           C  
ATOM   3162  C   GLN B1917     -14.811 -17.241  24.481  1.00  0.00           C  
ATOM   3163  O   GLN B1917     -14.079 -17.886  23.735  1.00  0.00           O  
ATOM   3164  CB  GLN B1917     -15.538 -18.398  26.569  1.00  0.00           C  
ATOM   3165  CG  GLN B1917     -15.483 -19.730  25.831  1.00  0.00           C  
ATOM   3166  CD  GLN B1917     -14.139 -20.428  25.955  1.00  0.00           C  
ATOM   3167  OE1 GLN B1917     -13.665 -20.705  27.063  1.00  0.00           O  
ATOM   3168  NE2 GLN B1917     -13.520 -20.723  24.815  1.00  0.00           N  
ATOM   3169  N   ALA B1918     -15.784 -16.457  24.031  1.00  0.00           N  
ATOM   3170  CA  ALA B1918     -16.062 -16.331  22.607  1.00  0.00           C  
ATOM   3171  C   ALA B1918     -15.167 -15.328  21.883  1.00  0.00           C  
ATOM   3172  O   ALA B1918     -14.859 -15.502  20.707  1.00  0.00           O  
ATOM   3173  CB  ALA B1918     -17.529 -15.964  22.403  1.00  0.00           C  
ATOM   3174  N   LEU B1929     -14.751 -14.280  22.584  1.00  0.00           N  
ATOM   3175  CA  LEU B1929     -13.906 -13.255  21.981  1.00  0.00           C  
ATOM   3176  C   LEU B1929     -12.434 -13.472  22.302  1.00  0.00           C  
ATOM   3177  O   LEU B1929     -11.615 -12.567  22.137  1.00  0.00           O  
ATOM   3178  CB  LEU B1929     -14.339 -11.862  22.460  1.00  0.00           C  
ATOM   3179  CG  LEU B1929     -15.710 -11.333  22.018  1.00  0.00           C  
ATOM   3180  CD1 LEU B1929     -15.940  -9.973  22.643  1.00  0.00           C  
ATOM   3181  CD2 LEU B1929     -15.785 -11.229  20.502  1.00  0.00           C  
ATOM   3182  N   GLY B1957     -12.102 -14.676  22.758  1.00  0.00           N  
ATOM   3183  CA  GLY B1957     -10.724 -14.984  23.100  1.00  0.00           C  
ATOM   3184  C   GLY B1957      -9.809 -15.081  21.892  1.00  0.00           C  
ATOM   3185  O   GLY B1957      -9.242 -16.171  21.666  1.00  0.00           O  
ATOM   3186  OXT GLY B1957      -9.654 -14.072  21.168  1.00  0.00           O  
TER
END
