# Supplementary material for: Backbone Brackets and Arginine Tweezers delineate Class I and Class II aminoacyl tRNA synthetases
Source: PLoS Comput Biol. 2018 Apr 16;14(4):e1006101. doi: 10.1371/journal.pcbi.1006101 (PMC5919687; doi:10.1371/journal.pcbi.1006101)
Supplement: S12 File — All structures of Class II aaRS with residues renumbered according to the MSA. (GZ) [file pcbi.1006101.s024.tar.gz › 1hc7_A_renum.pdb]

ATOM      1  N   LYS A 272      43.675  35.675 146.288  1.00  0.00           N  
ATOM      2  CA  LYS A 272      43.800  34.253 146.728  1.00  0.00           C  
ATOM      3  C   LYS A 272      44.926  33.537 145.979  1.00  0.00           C  
ATOM      4  O   LYS A 272      44.848  33.344 144.763  1.00  0.00           O  
ATOM      5  CB  LYS A 272      42.479  33.513 146.495  1.00  0.00           C  
ATOM      6  CG  LYS A 272      42.487  32.062 146.957  1.00  0.00           C  
ATOM      7  CD  LYS A 272      41.144  31.389 146.706  1.00  0.00           C  
ATOM      8  CE  LYS A 272      41.150  29.942 147.182  1.00  0.00           C  
ATOM      9  NZ  LYS A 272      39.852  29.258 146.916  1.00  0.00           N  
ATOM     10  N   GLY A 273      45.967  33.146 146.712  1.00  0.00           N  
ATOM     11  CA  GLY A 273      47.099  32.462 146.107  1.00  0.00           C  
ATOM     12  C   GLY A 273      46.729  31.222 145.305  1.00  0.00           C  
ATOM     13  O   GLY A 273      45.601  30.723 145.391  1.00  0.00           O  
ATOM     14  N   LEU A 274      47.688  30.723 144.527  1.00  0.00           N  
ATOM     15  CA  LEU A 274      47.482  29.537 143.699  1.00  0.00           C  
ATOM     16  C   LEU A 274      47.311  28.253 144.501  1.00  0.00           C  
ATOM     17  O   LEU A 274      48.130  27.933 145.355  1.00  0.00           O  
ATOM     18  CB  LEU A 274      48.660  29.338 142.736  1.00  0.00           C  
ATOM     19  CG  LEU A 274      48.816  30.222 141.499  1.00  0.00           C  
ATOM     20  CD1 LEU A 274      50.106  29.854 140.786  1.00  0.00           C  
ATOM     21  CD2 LEU A 274      47.626  30.034 140.572  1.00  0.00           C  
ATOM     22  N   THR A 275      46.247  27.514 144.217  1.00  0.00           N  
ATOM     23  CA  THR A 275      46.021  26.245 144.889  1.00  0.00           C  
ATOM     24  C   THR A 275      47.246  25.375 144.593  1.00  0.00           C  
ATOM     25  O   THR A 275      47.626  25.204 143.433  1.00  0.00           O  
ATOM     26  CB  THR A 275      44.782  25.546 144.325  1.00  0.00           C  
ATOM     27  OG1 THR A 275      43.643  26.391 144.501  1.00  0.00           O  
ATOM     28  CG2 THR A 275      44.543  24.221 145.031  1.00  0.00           C  
ATOM     29  N   PRO A 276      47.888  24.822 145.635  1.00  0.00           N  
ATOM     30  CA  PRO A 276      49.068  23.984 145.399  1.00  0.00           C  
ATOM     31  C   PRO A 276      48.756  22.778 144.527  1.00  0.00           C  
ATOM     32  O   PRO A 276      47.628  22.279 144.521  1.00  0.00           O  
ATOM     33  CB  PRO A 276      49.497  23.588 146.808  1.00  0.00           C  
ATOM     34  CG  PRO A 276      49.074  24.775 147.622  1.00  0.00           C  
ATOM     35  CD  PRO A 276      47.691  25.047 147.076  1.00  0.00           C  
ATOM     36  N   GLN A 277      49.763  22.320 143.790  1.00  0.00           N  
ATOM     37  CA  GLN A 277      49.610  21.167 142.914  1.00  0.00           C  
ATOM     38  C   GLN A 277      49.290  19.911 143.720  1.00  0.00           C  
ATOM     39  O   GLN A 277      48.528  19.053 143.271  1.00  0.00           O  
ATOM     40  CB  GLN A 277      50.894  20.942 142.103  1.00  0.00           C  
ATOM     41  CG  GLN A 277      51.342  22.144 141.288  1.00  0.00           C  
ATOM     42  CD  GLN A 277      52.515  21.832 140.382  1.00  0.00           C  
ATOM     43  OE1 GLN A 277      53.466  21.153 140.781  1.00  0.00           O  
ATOM     44  NE2 GLN A 277      52.463  22.341 139.157  1.00  0.00           N  
ATOM     45  N   SER A 278      49.869  19.811 144.915  1.00  0.00           N  
ATOM     46  CA  SER A 278      49.648  18.653 145.773  1.00  0.00           C  
ATOM     47  C   SER A 278      48.219  18.595 146.300  1.00  0.00           C  
ATOM     48  O   SER A 278      47.721  17.520 146.636  1.00  0.00           O  
ATOM     49  CB  SER A 278      50.620  18.672 146.951  1.00  0.00           C  
ATOM     50  OG  SER A 278      50.345  19.757 147.815  1.00  0.00           O  
ATOM     51  N   GLN A 279      47.559  19.748 146.365  1.00  0.00           N  
ATOM     52  CA  GLN A 279      46.187  19.813 146.856  1.00  0.00           C  
ATOM     53  C   GLN A 279      45.155  19.494 145.771  1.00  0.00           C  
ATOM     54  O   GLN A 279      44.244  18.698 145.991  1.00  0.00           O  
ATOM     55  CB  GLN A 279      45.925  21.196 147.454  1.00  0.00           C  
ATOM     56  CG  GLN A 279      44.487  21.438 147.867  1.00  0.00           C  
ATOM     57  CD  GLN A 279      44.314  22.733 148.637  1.00  0.00           C  
ATOM     58  OE1 GLN A 279      43.219  23.291 148.691  1.00  0.00           O  
ATOM     59  NE2 GLN A 279      45.393  23.212 149.247  1.00  0.00           N  
ATOM     60  N   ASP A 281      45.292  20.117 144.603  1.00  0.00           N  
ATOM     61  CA  ASP A 281      44.369  19.868 143.493  1.00  0.00           C  
ATOM     62  C   ASP A 281      44.966  20.348 142.170  1.00  0.00           C  
ATOM     63  O   ASP A 281      44.750  21.485 141.756  1.00  0.00           O  
ATOM     64  CB  ASP A 281      43.032  20.568 143.750  1.00  0.00           C  
ATOM     65  CG  ASP A 281      41.993  20.246 142.692  1.00  0.00           C  
ATOM     66  OD1 ASP A 281      40.805  20.556 142.917  1.00  0.00           O  
ATOM     67  OD2 ASP A 281      42.357  19.689 141.635  1.00  0.00           O  
ATOM     68  N   PHE A 282      45.706  19.461 141.509  1.00  0.00           N  
ATOM     69  CA  PHE A 282      46.371  19.765 140.242  1.00  0.00           C  
ATOM     70  C   PHE A 282      45.455  20.387 139.187  1.00  0.00           C  
ATOM     71  O   PHE A 282      45.802  21.395 138.576  1.00  0.00           O  
ATOM     72  CB  PHE A 282      47.000  18.495 139.673  1.00  0.00           C  
ATOM     73  CG  PHE A 282      48.096  18.752 138.680  1.00  0.00           C  
ATOM     74  CD1 PHE A 282      49.336  19.217 139.100  1.00  0.00           C  
ATOM     75  CD2 PHE A 282      47.892  18.523 137.322  1.00  0.00           C  
ATOM     76  CE1 PHE A 282      50.362  19.448 138.184  1.00  0.00           C  
ATOM     77  CE2 PHE A 282      48.914  18.752 136.395  1.00  0.00           C  
ATOM     78  CZ  PHE A 282      50.149  19.214 136.828  1.00  0.00           C  
ATOM     79  N   SER A 283      44.292  19.777 138.974  1.00  0.00           N  
ATOM     80  CA  SER A 283      43.333  20.271 137.987  1.00  0.00           C  
ATOM     81  C   SER A 283      43.009  21.733 138.231  1.00  0.00           C  
ATOM     82  O   SER A 283      43.040  22.546 137.313  1.00  0.00           O  
ATOM     83  CB  SER A 283      42.040  19.454 138.038  1.00  0.00           C  
ATOM     84  OG  SER A 283      42.309  18.070 137.898  1.00  0.00           O  
ATOM     85  N   GLU A 291      42.694  22.063 139.477  1.00  0.00           N  
ATOM     86  CA  GLU A 291      42.365  23.437 139.822  1.00  0.00           C  
ATOM     87  C   GLU A 291      43.594  24.324 139.677  1.00  0.00           C  
ATOM     88  O   GLU A 291      43.489  25.469 139.234  1.00  0.00           O  
ATOM     89  CB  GLU A 291      41.822  23.518 141.251  1.00  0.00           C  
ATOM     90  CG  GLU A 291      41.300  24.899 141.608  1.00  0.00           C  
ATOM     91  CD  GLU A 291      40.116  25.320 140.747  1.00  0.00           C  
ATOM     92  OE1 GLU A 291      39.792  26.528 140.751  1.00  0.00           O  
ATOM     93  OE2 GLU A 291      39.506  24.448 140.078  1.00  0.00           O  
ATOM     94  N   TRP A 292      44.756  23.795 140.053  1.00  0.00           N  
ATOM     95  CA  TRP A 292      46.005  24.547 139.934  1.00  0.00           C  
ATOM     96  C   TRP A 292      46.178  24.968 138.481  1.00  0.00           C  
ATOM     97  O   TRP A 292      46.515  26.113 138.180  1.00  0.00           O  
ATOM     98  CB  TRP A 292      47.205  23.686 140.333  1.00  0.00           C  
ATOM     99  CG  TRP A 292      48.511  24.335 139.975  1.00  0.00           C  
ATOM    100  CD1 TRP A 292      49.149  25.329 140.658  1.00  0.00           C  
ATOM    101  CD2 TRP A 292      49.289  24.098 138.793  1.00  0.00           C  
ATOM    102  NE1 TRP A 292      50.276  25.730 139.974  1.00  0.00           N  
ATOM    103  CE2 TRP A 292      50.382  24.993 138.825  1.00  0.00           C  
ATOM    104  CE3 TRP A 292      49.164  23.220 137.707  1.00  0.00           C  
ATOM    105  CZ2 TRP A 292      51.344  25.037 137.811  1.00  0.00           C  
ATOM    106  CZ3 TRP A 292      50.124  23.264 136.699  1.00  0.00           C  
ATOM    107  CH2 TRP A 292      51.198  24.167 136.760  1.00  0.00           C  
ATOM    108  N   TYR A 293      45.943  24.011 137.592  1.00  0.00           N  
ATOM    109  CA  TYR A 293      46.065  24.211 136.159  1.00  0.00           C  
ATOM    110  C   TYR A 293      45.149  25.327 135.674  1.00  0.00           C  
ATOM    111  O   TYR A 293      45.591  26.248 134.982  1.00  0.00           O  
ATOM    112  CB  TYR A 293      45.737  22.897 135.435  1.00  0.00           C  
ATOM    113  CG  TYR A 293      45.855  22.970 133.932  1.00  0.00           C  
ATOM    114  CD1 TYR A 293      44.723  23.112 133.125  1.00  0.00           C  
ATOM    115  CD2 TYR A 293      47.101  22.925 133.318  1.00  0.00           C  
ATOM    116  CE1 TYR A 293      44.841  23.209 131.741  1.00  0.00           C  
ATOM    117  CE2 TYR A 293      47.231  23.021 131.948  1.00  0.00           C  
ATOM    118  CZ  TYR A 293      46.106  23.164 131.161  1.00  0.00           C  
ATOM    119  OH  TYR A 293      46.265  23.279 129.797  1.00  0.00           O  
ATOM    120  N   LEU A 296      43.873  25.240 136.037  1.00  0.00           N  
ATOM    121  CA  LEU A 296      42.900  26.246 135.641  1.00  0.00           C  
ATOM    122  C   LEU A 296      43.242  27.619 136.191  1.00  0.00           C  
ATOM    123  O   LEU A 296      43.069  28.621 135.507  1.00  0.00           O  
ATOM    124  CB  LEU A 296      41.503  25.848 136.115  1.00  0.00           C  
ATOM    125  CG  LEU A 296      40.611  25.052 135.157  1.00  0.00           C  
ATOM    126  CD1 LEU A 296      41.421  24.060 134.352  1.00  0.00           C  
ATOM    127  CD2 LEU A 296      39.531  24.343 135.963  1.00  0.00           C  
ATOM    128  N   GLU A 297      43.742  27.674 137.417  1.00  0.00           N  
ATOM    129  CA  GLU A 297      44.072  28.961 138.022  1.00  0.00           C  
ATOM    130  C   GLU A 297      45.308  29.636 137.446  1.00  0.00           C  
ATOM    131  O   GLU A 297      45.338  30.862 137.316  1.00  0.00           O  
ATOM    132  CB  GLU A 297      44.260  28.813 139.536  1.00  0.00           C  
ATOM    133  CG  GLU A 297      43.029  28.339 140.286  1.00  0.00           C  
ATOM    134  CD  GLU A 297      43.278  28.162 141.776  1.00  0.00           C  
ATOM    135  OE1 GLU A 297      42.340  27.737 142.480  1.00  0.00           O  
ATOM    136  OE2 GLU A 297      44.404  28.445 142.247  1.00  0.00           O  
ATOM    137  N   VAL A 298      46.335  28.860 137.106  1.00  0.00           N  
ATOM    138  CA  VAL A 298      47.549  29.471 136.576  1.00  0.00           C  
ATOM    139  C   VAL A 298      47.299  30.036 135.179  1.00  0.00           C  
ATOM    140  O   VAL A 298      47.813  31.093 134.825  1.00  0.00           O  
ATOM    141  CB  VAL A 298      48.734  28.466 136.554  1.00  0.00           C  
ATOM    142  CG1 VAL A 298      48.486  27.369 135.535  1.00  0.00           C  
ATOM    143  CG2 VAL A 298      50.025  29.205 136.256  1.00  0.00           C  
ATOM    144  N   ILE A 303      46.500  29.332 134.388  1.00  0.00           N  
ATOM    145  CA  ILE A 303      46.165  29.798 133.050  1.00  0.00           C  
ATOM    146  C   ILE A 303      45.447  31.146 133.177  1.00  0.00           C  
ATOM    147  O   ILE A 303      45.614  32.049 132.352  1.00  0.00           O  
ATOM    148  CB  ILE A 303      45.242  28.780 132.337  1.00  0.00           C  
ATOM    149  CG1 ILE A 303      46.093  27.643 131.765  1.00  0.00           C  
ATOM    150  CG2 ILE A 303      44.411  29.474 131.254  1.00  0.00           C  
ATOM    151  CD1 ILE A 303      45.280  26.522 131.168  1.00  0.00           C  
ATOM    152  N   GLN A 305      44.658  31.268 134.235  1.00  0.00           N  
ATOM    153  CA  GLN A 305      43.904  32.474 134.507  1.00  0.00           C  
ATOM    154  C   GLN A 305      44.818  33.585 135.049  1.00  0.00           C  
ATOM    155  O   GLN A 305      44.843  34.700 134.522  1.00  0.00           O  
ATOM    156  CB  GLN A 305      42.807  32.142 135.524  1.00  0.00           C  
ATOM    157  CG  GLN A 305      41.676  33.153 135.615  1.00  0.00           C  
ATOM    158  CD  GLN A 305      40.795  33.144 134.376  1.00  0.00           C  
ATOM    159  OE1 GLN A 305      40.415  32.080 133.882  1.00  0.00           O  
ATOM    160  NE2 GLN A 305      40.458  34.333 133.873  1.00  0.00           N  
ATOM    161  N   LYS A 306      45.582  33.269 136.093  1.00  0.00           N  
ATOM    162  CA  LYS A 306      46.473  34.239 136.726  1.00  0.00           C  
ATOM    163  C   LYS A 306      47.664  34.701 135.899  1.00  0.00           C  
ATOM    164  O   LYS A 306      48.091  35.855 136.012  1.00  0.00           O  
ATOM    165  CB  LYS A 306      46.959  33.694 138.072  1.00  0.00           C  
ATOM    166  CG  LYS A 306      45.830  33.468 139.079  1.00  0.00           C  
ATOM    167  CD  LYS A 306      44.979  34.725 139.238  1.00  0.00           C  
ATOM    168  CE  LYS A 306      43.727  34.464 140.078  1.00  0.00           C  
ATOM    169  NZ  LYS A 306      42.878  35.690 140.222  1.00  0.00           N  
ATOM    170  N   ALA A 307      48.217  33.813 135.081  1.00  0.00           N  
ATOM    171  CA  ALA A 307      49.343  34.182 134.232  1.00  0.00           C  
ATOM    172  C   ALA A 307      48.804  34.873 132.974  1.00  0.00           C  
ATOM    173  O   ALA A 307      49.565  35.236 132.083  1.00  0.00           O  
ATOM    174  CB  ALA A 307      50.147  32.938 133.842  1.00  0.00           C  
ATOM    175  N   GLU A 308      47.486  35.046 132.911  1.00  0.00           N  
ATOM    176  CA  GLU A 308      46.825  35.688 131.772  1.00  0.00           C  
ATOM    177  C   GLU A 308      47.134  35.006 130.442  1.00  0.00           C  
ATOM    178  O   GLU A 308      47.425  35.662 129.444  1.00  0.00           O  
ATOM    179  CB  GLU A 308      47.205  37.167 131.695  1.00  0.00           C  
ATOM    180  CG  GLU A 308      46.928  37.922 132.979  1.00  0.00           C  
ATOM    181  CD  GLU A 308      47.162  39.412 132.847  1.00  0.00           C  
ATOM    182  OE1 GLU A 308      48.137  39.807 132.172  1.00  0.00           O  
ATOM    183  OE2 GLU A 308      46.373  40.187 133.437  1.00  0.00           O  
ATOM    184  N   LEU A 309      47.068  33.681 130.445  1.00  0.00           N  
ATOM    185  CA  LEU A 309      47.313  32.875 129.257  1.00  0.00           C  
ATOM    186  C   LEU A 309      46.026  32.822 128.437  1.00  0.00           C  
ATOM    187  O   LEU A 309      46.042  32.992 127.222  1.00  0.00           O  
ATOM    188  CB  LEU A 309      47.712  31.459 129.671  1.00  0.00           C  
ATOM    189  CG  LEU A 309      49.168  31.011 129.541  1.00  0.00           C  
ATOM    190  CD1 LEU A 309      50.130  32.108 129.934  1.00  0.00           C  
ATOM    191  CD2 LEU A 309      49.358  29.780 130.403  1.00  0.00           C  
ATOM    192  N   ALA A 310      44.912  32.583 129.118  1.00  0.00           N  
ATOM    193  CA  ALA A 310      43.608  32.506 128.467  1.00  0.00           C  
ATOM    194  C   ALA A 310      42.521  32.940 129.436  1.00  0.00           C  
ATOM    195  O   ALA A 310      42.783  33.184 130.607  1.00  0.00           O  
ATOM    196  CB  ALA A 310      43.336  31.074 127.991  1.00  0.00           C  
ATOM    197  N   ASP A 311      41.300  33.040 128.933  1.00  0.00           N  
ATOM    198  CA  ASP A 311      40.147  33.416 129.737  1.00  0.00           C  
ATOM    199  C   ASP A 311      38.962  32.794 129.015  1.00  0.00           C  
ATOM    200  O   ASP A 311      39.071  32.433 127.844  1.00  0.00           O  
ATOM    201  CB  ASP A 311      40.007  34.937 129.811  1.00  0.00           C  
ATOM    202  CG  ASP A 311      39.022  35.381 130.881  1.00  0.00           C  
ATOM    203  OD1 ASP A 311      38.872  36.601 131.102  1.00  0.00           O  
ATOM    204  OD2 ASP A 311      38.393  34.508 131.508  1.00  0.00           O  
ATOM    205  N   TYR A 312      37.833  32.648 129.695  1.00  0.00           N  
ATOM    206  CA  TYR A 312      36.685  32.033 129.045  1.00  0.00           C  
ATOM    207  C   TYR A 312      35.890  33.009 128.203  1.00  0.00           C  
ATOM    208  O   TYR A 312      35.626  34.140 128.621  1.00  0.00           O  
ATOM    209  CB  TYR A 312      35.786  31.361 130.083  1.00  0.00           C  
ATOM    210  CG  TYR A 312      36.546  30.355 130.910  1.00  0.00           C  
ATOM    211  CD1 TYR A 312      37.217  30.745 132.069  1.00  0.00           C  
ATOM    212  CD2 TYR A 312      36.674  29.030 130.485  1.00  0.00           C  
ATOM    213  CE1 TYR A 312      38.004  29.844 132.783  1.00  0.00           C  
ATOM    214  CE2 TYR A 312      37.461  28.118 131.192  1.00  0.00           C  
ATOM    215  CZ  TYR A 312      38.124  28.533 132.339  1.00  0.00           C  
ATOM    216  OH  TYR A 312      38.919  27.650 133.034  1.00  0.00           O  
ATOM    217  N   GLY A 313      35.530  32.555 127.003  1.00  0.00           N  
ATOM    218  CA  GLY A 313      34.761  33.367 126.079  1.00  0.00           C  
ATOM    219  C   GLY A 313      33.279  33.263 126.370  1.00  0.00           C  
ATOM    220  O   GLY A 313      32.850  32.334 127.057  1.00  0.00           O  
ATOM    221  N   PRO A 314      32.466  34.196 125.849  1.00  0.00           N  
ATOM    222  CA  PRO A 314      31.016  34.196 126.068  1.00  0.00           C  
ATOM    223  C   PRO A 314      30.330  32.873 125.723  1.00  0.00           C  
ATOM    224  O   PRO A 314      29.439  32.426 126.448  1.00  0.00           O  
ATOM    225  CB  PRO A 314      30.534  35.363 125.200  1.00  0.00           C  
ATOM    226  CG  PRO A 314      31.548  35.414 124.105  1.00  0.00           C  
ATOM    227  CD  PRO A 314      32.843  35.207 124.848  1.00  0.00           C  
ATOM    228  N   VAL A 315      30.744  32.248 124.624  1.00  0.00           N  
ATOM    229  CA  VAL A 315      30.163  30.974 124.214  1.00  0.00           C  
ATOM    230  C   VAL A 315      30.798  29.837 125.010  1.00  0.00           C  
ATOM    231  O   VAL A 315      32.017  29.641 124.973  1.00  0.00           O  
ATOM    232  CB  VAL A 315      30.376  30.701 122.707  1.00  0.00           C  
ATOM    233  CG1 VAL A 315      29.846  29.317 122.352  1.00  0.00           C  
ATOM    234  CG2 VAL A 315      29.670  31.763 121.877  1.00  0.00           C  
ATOM    235  N   ARG A 316      29.962  29.097 125.734  1.00  0.00           N  
ATOM    236  CA  ARG A 316      30.428  27.977 126.544  1.00  0.00           C  
ATOM    237  C   ARG A 316      31.255  27.011 125.696  1.00  0.00           C  
ATOM    238  O   ARG A 316      30.853  26.634 124.592  1.00  0.00           O  
ATOM    239  CB  ARG A 316      29.233  27.237 127.161  1.00  0.00           C  
ATOM    240  CG  ARG A 316      29.615  26.069 128.056  1.00  0.00           C  
ATOM    241  CD  ARG A 316      28.387  25.332 128.572  1.00  0.00           C  
ATOM    242  NE  ARG A 316      27.501  26.204 129.339  1.00  0.00           N  
ATOM    243  CZ  ARG A 316      26.382  25.797 129.931  1.00  0.00           C  
ATOM    244  NH1 ARG A 316      26.008  24.528 129.847  1.00  0.00           N  
ATOM    245  NH2 ARG A 316      25.634  26.660 130.605  1.00  0.00           N  
ATOM    246  N   GLY A 317      32.416  26.621 126.214  1.00  0.00           N  
ATOM    247  CA  GLY A 317      33.273  25.698 125.491  1.00  0.00           C  
ATOM    248  C   GLY A 317      34.366  26.374 124.684  1.00  0.00           C  
ATOM    249  O   GLY A 317      35.185  25.700 124.048  1.00  0.00           O  
ATOM    250  N   THR A 318      34.376  27.705 124.706  1.00  0.00           N  
ATOM    251  CA  THR A 318      35.378  28.473 123.974  1.00  0.00           C  
ATOM    252  C   THR A 318      36.238  29.303 124.916  1.00  0.00           C  
ATOM    253  O   THR A 318      35.779  29.760 125.964  1.00  0.00           O  
ATOM    254  CB  THR A 318      34.736  29.447 122.948  1.00  0.00           C  
ATOM    255  OG1 THR A 318      33.938  30.420 123.638  1.00  0.00           O  
ATOM    256  CG2 THR A 318      33.866  28.687 121.952  1.00  0.00           C  
ATOM    257  N   ILE A 319      37.493  29.493 124.537  1.00  0.00           N  
ATOM    258  CA  ILE A 319      38.393  30.291 125.342  1.00  0.00           C  
ATOM    259  C   ILE A 319      38.917  31.455 124.517  1.00  0.00           C  
ATOM    260  O   ILE A 319      38.802  31.473 123.293  1.00  0.00           O  
ATOM    261  CB  ILE A 319      39.597  29.465 125.848  1.00  0.00           C  
ATOM    262  CG1 ILE A 319      40.446  29.000 124.663  1.00  0.00           C  
ATOM    263  CG2 ILE A 319      39.102  28.288 126.673  1.00  0.00           C  
ATOM    264  CD1 ILE A 319      41.678  28.203 125.051  1.00  0.00           C  
ATOM    265  N   VAL A 320      39.471  32.437 125.209  1.00  0.00           N  
ATOM    266  CA  VAL A 320      40.058  33.599 124.573  1.00  0.00           C  
ATOM    267  C   VAL A 320      41.537  33.496 124.899  1.00  0.00           C  
ATOM    268  O   VAL A 320      41.917  33.554 126.071  1.00  0.00           O  
ATOM    269  CB  VAL A 320      39.512  34.908 125.176  1.00  0.00           C  
ATOM    270  CG1 VAL A 320      40.391  36.078 124.762  1.00  0.00           C  
ATOM    271  CG2 VAL A 320      38.079  35.133 124.719  1.00  0.00           C  
ATOM    272  N   VAL A 321      42.375  33.310 123.886  1.00  0.00           N  
ATOM    273  CA  VAL A 321      43.803  33.217 124.150  1.00  0.00           C  
ATOM    274  C   VAL A 321      44.366  34.625 124.261  1.00  0.00           C  
ATOM    275  O   VAL A 321      44.321  35.410 123.319  1.00  0.00           O  
ATOM    276  CB  VAL A 321      44.543  32.418 123.047  1.00  0.00           C  
ATOM    277  CG1 VAL A 321      46.045  32.406 123.329  1.00  0.00           C  
ATOM    278  CG2 VAL A 321      44.025  30.982 123.022  1.00  0.00           C  
ATOM    279  N   ARG A 322      44.883  34.950 125.434  1.00  0.00           N  
ATOM    280  CA  ARG A 322      45.434  36.273 125.670  1.00  0.00           C  
ATOM    281  C   ARG A 322      46.813  36.444 125.047  1.00  0.00           C  
ATOM    282  O   ARG A 322      47.487  35.467 124.732  1.00  0.00           O  
ATOM    283  CB  ARG A 322      45.506  36.534 127.169  1.00  0.00           C  
ATOM    284  CG  ARG A 322      44.157  36.547 127.879  1.00  0.00           C  
ATOM    285  CD  ARG A 322      44.049  37.833 128.674  1.00  0.00           C  
ATOM    286  NE  ARG A 322      43.411  37.648 129.964  1.00  0.00           N  
ATOM    287  CZ  ARG A 322      43.238  38.626 130.849  1.00  0.00           C  
ATOM    288  NH1 ARG A 322      43.658  39.856 130.576  1.00  0.00           N  
ATOM    289  NH2 ARG A 322      42.646  38.371 132.007  1.00  0.00           N  
ATOM    290  N   PRO A 323      47.256  37.699 124.880  1.00  0.00           N  
ATOM    291  CA  PRO A 323      48.559  38.001 124.290  1.00  0.00           C  
ATOM    292  C   PRO A 323      49.701  37.110 124.767  1.00  0.00           C  
ATOM    293  O   PRO A 323      50.340  36.427 123.963  1.00  0.00           O  
ATOM    294  CB  PRO A 323      48.776  39.464 124.670  1.00  0.00           C  
ATOM    295  CG  PRO A 323      47.385  40.011 124.647  1.00  0.00           C  
ATOM    296  CD  PRO A 323      46.603  38.934 125.355  1.00  0.00           C  
ATOM    297  N   TYR A 324      49.955  37.110 126.072  1.00  0.00           N  
ATOM    298  CA  TYR A 324      51.056  36.321 126.610  1.00  0.00           C  
ATOM    299  C   TYR A 324      50.943  34.863 126.213  1.00  0.00           C  
ATOM    300  O   TYR A 324      51.936  34.226 125.857  1.00  0.00           O  
ATOM    301  CB  TYR A 324      51.120  36.446 128.129  1.00  0.00           C  
ATOM    302  CG  TYR A 324      52.418  35.938 128.695  1.00  0.00           C  
ATOM    303  CD1 TYR A 324      52.480  34.735 129.405  1.00  0.00           C  
ATOM    304  CD2 TYR A 324      53.601  36.641 128.481  1.00  0.00           C  
ATOM    305  CE1 TYR A 324      53.698  34.245 129.883  1.00  0.00           C  
ATOM    306  CE2 TYR A 324      54.814  36.167 128.950  1.00  0.00           C  
ATOM    307  CZ  TYR A 324      54.859  34.971 129.648  1.00  0.00           C  
ATOM    308  OH  TYR A 324      56.077  34.513 130.084  1.00  0.00           O  
ATOM    309  N   GLY A 325      49.729  34.334 126.266  1.00  0.00           N  
ATOM    310  CA  GLY A 325      49.528  32.947 125.890  1.00  0.00           C  
ATOM    311  C   GLY A 325      49.706  32.748 124.397  1.00  0.00           C  
ATOM    312  O   GLY A 325      50.246  31.734 123.948  1.00  0.00           O  
ATOM    313  N   TYR A 332      49.256  33.720 123.614  1.00  0.00           N  
ATOM    314  CA  TYR A 332      49.376  33.614 122.168  1.00  0.00           C  
ATOM    315  C   TYR A 332      50.845  33.691 121.742  1.00  0.00           C  
ATOM    316  O   TYR A 332      51.270  32.997 120.815  1.00  0.00           O  
ATOM    317  CB  TYR A 332      48.575  34.727 121.477  1.00  0.00           C  
ATOM    318  CG  TYR A 332      48.455  34.521 119.984  1.00  0.00           C  
ATOM    319  CD1 TYR A 332      47.559  33.586 119.459  1.00  0.00           C  
ATOM    320  CD2 TYR A 332      49.265  35.228 119.096  1.00  0.00           C  
ATOM    321  CE1 TYR A 332      47.473  33.362 118.089  1.00  0.00           C  
ATOM    322  CE2 TYR A 332      49.191  35.010 117.726  1.00  0.00           C  
ATOM    323  CZ  TYR A 332      48.293  34.079 117.230  1.00  0.00           C  
ATOM    324  OH  TYR A 332      48.209  33.882 115.872  1.00  0.00           O  
ATOM    325  N   ALA A 333      51.614  34.536 122.423  1.00  0.00           N  
ATOM    326  CA  ALA A 333      53.029  34.696 122.116  1.00  0.00           C  
ATOM    327  C   ALA A 333      53.773  33.370 122.284  1.00  0.00           C  
ATOM    328  O   ALA A 333      54.754  33.105 121.586  1.00  0.00           O  
ATOM    329  CB  ALA A 333      53.632  35.759 123.003  1.00  0.00           C  
ATOM    330  N   ILE A 334      53.306  32.527 123.199  1.00  0.00           N  
ATOM    331  CA  ILE A 334      53.943  31.231 123.390  1.00  0.00           C  
ATOM    332  C   ILE A 334      53.663  30.381 122.151  1.00  0.00           C  
ATOM    333  O   ILE A 334      54.538  29.667 121.644  1.00  0.00           O  
ATOM    334  CB  ILE A 334      53.381  30.508 124.624  1.00  0.00           C  
ATOM    335  CG1 ILE A 334      53.750  31.282 125.892  1.00  0.00           C  
ATOM    336  CG2 ILE A 334      53.919  29.083 124.683  1.00  0.00           C  
ATOM    337  CD1 ILE A 334      53.245  30.641 127.169  1.00  0.00           C  
ATOM    338  N   TRP A 335      52.431  30.461 121.662  1.00  0.00           N  
ATOM    339  CA  TRP A 335      52.048  29.701 120.484  1.00  0.00           C  
ATOM    340  C   TRP A 335      52.835  30.179 119.275  1.00  0.00           C  
ATOM    341  O   TRP A 335      53.194  29.381 118.413  1.00  0.00           O  
ATOM    342  CB  TRP A 335      50.556  29.853 120.213  1.00  0.00           C  
ATOM    343  CG  TRP A 335      50.121  29.142 118.986  1.00  0.00           C  
ATOM    344  CD1 TRP A 335      49.563  29.697 117.870  1.00  0.00           C  
ATOM    345  CD2 TRP A 335      50.223  27.738 118.729  1.00  0.00           C  
ATOM    346  NE1 TRP A 335      49.312  28.730 116.938  1.00  0.00           N  
ATOM    347  CE2 TRP A 335      49.704  27.515 117.436  1.00  0.00           C  
ATOM    348  CE3 TRP A 335      50.704  26.649 119.463  1.00  0.00           C  
ATOM    349  CZ2 TRP A 335      49.646  26.242 116.861  1.00  0.00           C  
ATOM    350  CZ3 TRP A 335      50.651  25.381 118.893  1.00  0.00           C  
ATOM    351  CH2 TRP A 335      50.125  25.187 117.606  1.00  0.00           C  
ATOM    352  N   GLU A 336      53.096  31.481 119.218  1.00  0.00           N  
ATOM    353  CA  GLU A 336      53.850  32.075 118.116  1.00  0.00           C  
ATOM    354  C   GLU A 336      55.300  31.575 118.067  1.00  0.00           C  
ATOM    355  O   GLU A 336      55.847  31.350 116.988  1.00  0.00           O  
ATOM    356  CB  GLU A 336      53.837  33.604 118.231  1.00  0.00           C  
ATOM    357  CG  GLU A 336      52.600  34.255 117.651  1.00  0.00           C  
ATOM    358  CD  GLU A 336      52.592  35.758 117.830  1.00  0.00           C  
ATOM    359  OE1 GLU A 336      52.156  36.469 116.899  1.00  0.00           O  
ATOM    360  OE2 GLU A 336      53.007  36.231 118.910  1.00  0.00           O  
ATOM    361  N   ASN A 337      55.922  31.416 119.232  1.00  0.00           N  
ATOM    362  CA  ASN A 337      57.295  30.929 119.290  1.00  0.00           C  
ATOM    363  C   ASN A 337      57.331  29.470 118.848  1.00  0.00           C  
ATOM    364  O   ASN A 337      58.256  29.035 118.159  1.00  0.00           O  
ATOM    365  CB  ASN A 337      57.858  31.068 120.711  1.00  0.00           C  
ATOM    366  CG  ASN A 337      58.281  32.495 121.033  1.00  0.00           C  
ATOM    367  OD1 ASN A 337      59.051  33.102 120.302  1.00  0.00           O  
ATOM    368  ND2 ASN A 337      57.781  33.028 122.133  1.00  0.00           N  
ATOM    369  N   ILE A 338      56.310  28.721 119.242  1.00  0.00           N  
ATOM    370  CA  ILE A 338      56.213  27.315 118.877  1.00  0.00           C  
ATOM    371  C   ILE A 338      56.065  27.212 117.358  1.00  0.00           C  
ATOM    372  O   ILE A 338      56.701  26.374 116.710  1.00  0.00           O  
ATOM    373  CB  ILE A 338      54.994  26.659 119.556  1.00  0.00           C  
ATOM    374  CG1 ILE A 338      55.229  26.583 121.063  1.00  0.00           C  
ATOM    375  CG2 ILE A 338      54.744  25.276 118.982  1.00  0.00           C  
ATOM    376  CD1 ILE A 338      54.011  26.094 121.848  1.00  0.00           C  
ATOM    377  N   GLN A 339      55.233  28.086 116.801  1.00  0.00           N  
ATOM    378  CA  GLN A 339      54.982  28.116 115.370  1.00  0.00           C  
ATOM    379  C   GLN A 339      56.237  28.499 114.579  1.00  0.00           C  
ATOM    380  O   GLN A 339      56.553  27.875 113.569  1.00  0.00           O  
ATOM    381  CB  GLN A 339      53.828  29.085 115.077  1.00  0.00           C  
ATOM    382  CG  GLN A 339      53.746  29.574 113.641  1.00  0.00           C  
ATOM    383  CD  GLN A 339      52.366  30.111 113.285  1.00  0.00           C  
ATOM    384  OE1 GLN A 339      51.603  30.552 114.156  1.00  0.00           O  
ATOM    385  NE2 GLN A 339      52.044  30.088 111.997  1.00  0.00           N  
ATOM    386  N   GLN A 340      56.945  29.524 115.036  1.00  0.00           N  
ATOM    387  CA  GLN A 340      58.161  29.970 114.370  1.00  0.00           C  
ATOM    388  C   GLN A 340      59.202  28.854 114.336  1.00  0.00           C  
ATOM    389  O   GLN A 340      59.849  28.620 113.314  1.00  0.00           O  
ATOM    390  CB  GLN A 340      58.743  31.177 115.100  1.00  0.00           C  
ATOM    391  CG  GLN A 340      57.988  32.471 114.872  1.00  0.00           C  
ATOM    392  CD  GLN A 340      58.537  33.597 115.719  1.00  0.00           C  
ATOM    393  OE1 GLN A 340      59.745  33.658 115.981  1.00  0.00           O  
ATOM    394  NE2 GLN A 340      57.660  34.504 116.145  1.00  0.00           N  
ATOM    395  N   VAL A 341      59.355  28.165 115.461  1.00  0.00           N  
ATOM    396  CA  VAL A 341      60.311  27.082 115.544  1.00  0.00           C  
ATOM    397  C   VAL A 341      59.935  25.911 114.622  1.00  0.00           C  
ATOM    398  O   VAL A 341      60.793  25.365 113.921  1.00  0.00           O  
ATOM    399  CB  VAL A 341      60.445  26.583 117.001  1.00  0.00           C  
ATOM    400  CG1 VAL A 341      61.338  25.344 117.060  1.00  0.00           C  
ATOM    401  CG2 VAL A 341      61.012  27.692 117.866  1.00  0.00           C  
ATOM    402  N   LEU A 342      58.664  25.522 114.614  1.00  0.00           N  
ATOM    403  CA  LEU A 342      58.244  24.416 113.762  1.00  0.00           C  
ATOM    404  C   LEU A 342      58.314  24.804 112.294  1.00  0.00           C  
ATOM    405  O   LEU A 342      58.747  24.013 111.452  1.00  0.00           O  
ATOM    406  CB  LEU A 342      56.823  23.963 114.112  1.00  0.00           C  
ATOM    407  CG  LEU A 342      56.688  23.158 115.412  1.00  0.00           C  
ATOM    408  CD1 LEU A 342      55.212  22.867 115.716  1.00  0.00           C  
ATOM    409  CD2 LEU A 342      57.474  21.860 115.270  1.00  0.00           C  
ATOM    410  N   ASP A 343      57.894  26.025 111.986  1.00  0.00           N  
ATOM    411  CA  ASP A 343      57.912  26.496 110.612  1.00  0.00           C  
ATOM    412  C   ASP A 343      59.305  26.414 109.999  1.00  0.00           C  
ATOM    413  O   ASP A 343      59.456  26.004 108.851  1.00  0.00           O  
ATOM    414  CB  ASP A 343      57.392  27.931 110.541  1.00  0.00           C  
ATOM    415  CG  ASP A 343      56.235  28.081 109.573  1.00  0.00           C  
ATOM    416  OD1 ASP A 343      55.601  29.157 109.575  1.00  0.00           O  
ATOM    417  OD2 ASP A 343      55.955  27.133 108.812  1.00  0.00           O  
ATOM    418  N   ARG A 344      60.322  26.807 110.760  1.00  0.00           N  
ATOM    419  CA  ARG A 344      61.686  26.741 110.258  1.00  0.00           C  
ATOM    420  C   ARG A 344      62.030  25.291 109.978  1.00  0.00           C  
ATOM    421  O   ARG A 344      62.558  24.963 108.916  1.00  0.00           O  
ATOM    422  CB  ARG A 344      62.691  27.302 111.265  1.00  0.00           C  
ATOM    423  CG  ARG A 344      62.539  28.784 111.542  1.00  0.00           C  
ATOM    424  CD  ARG A 344      63.804  29.370 112.168  1.00  0.00           C  
ATOM    425  NE  ARG A 344      63.525  30.131 113.388  1.00  0.00           N  
ATOM    426  CZ  ARG A 344      63.511  29.609 114.611  1.00  0.00           C  
ATOM    427  NH1 ARG A 344      63.765  28.318 114.791  1.00  0.00           N  
ATOM    428  NH2 ARG A 344      63.243  30.377 115.659  1.00  0.00           N  
ATOM    429  N   MET A 345      61.714  24.420 110.927  1.00  0.00           N  
ATOM    430  CA  MET A 345      62.018  23.008 110.758  1.00  0.00           C  
ATOM    431  C   MET A 345      61.264  22.390 109.587  1.00  0.00           C  
ATOM    432  O   MET A 345      61.815  21.554 108.864  1.00  0.00           O  
ATOM    433  CB  MET A 345      61.725  22.241 112.050  1.00  0.00           C  
ATOM    434  CG  MET A 345      62.616  22.651 113.222  1.00  0.00           C  
ATOM    435  SD  MET A 345      62.493  21.507 114.618  1.00  0.00           S  
ATOM    436  CE  MET A 345      61.363  22.344 115.656  1.00  0.00           C  
ATOM    437  N   PHE A 347      60.014  22.800 109.388  1.00  0.00           N  
ATOM    438  CA  PHE A 347      59.222  22.268 108.285  1.00  0.00           C  
ATOM    439  C   PHE A 347      59.813  22.731 106.951  1.00  0.00           C  
ATOM    440  O   PHE A 347      59.989  21.940 106.019  1.00  0.00           O  
ATOM    441  CB  PHE A 347      57.769  22.754 108.366  1.00  0.00           C  
ATOM    442  CG  PHE A 347      56.994  22.225 109.548  1.00  0.00           C  
ATOM    443  CD1 PHE A 347      57.431  21.111 110.261  1.00  0.00           C  
ATOM    444  CD2 PHE A 347      55.785  22.819 109.914  1.00  0.00           C  
ATOM    445  CE1 PHE A 347      56.673  20.596 111.319  1.00  0.00           C  
ATOM    446  CE2 PHE A 347      55.020  22.313 110.966  1.00  0.00           C  
ATOM    447  CZ  PHE A 347      55.463  21.201 111.670  1.00  0.00           C  
ATOM    448  N   LYS A 348      60.116  24.023 106.877  1.00  0.00           N  
ATOM    449  CA  LYS A 348      60.667  24.633 105.676  1.00  0.00           C  
ATOM    450  C   LYS A 348      62.010  24.038 105.272  1.00  0.00           C  
ATOM    451  O   LYS A 348      62.210  23.674 104.114  1.00  0.00           O  
ATOM    452  CB  LYS A 348      60.802  26.141 105.894  1.00  0.00           C  
ATOM    453  CG  LYS A 348      61.300  26.917 104.690  1.00  0.00           C  
ATOM    454  CD  LYS A 348      61.034  28.411 104.858  1.00  0.00           C  
ATOM    455  CE  LYS A 348      59.533  28.680 105.012  1.00  0.00           C  
ATOM    456  NZ  LYS A 348      59.205  30.122 105.224  1.00  0.00           N  
ATOM    457  N   GLU A 349      62.930  23.935 106.226  1.00  0.00           N  
ATOM    458  CA  GLU A 349      64.247  23.383 105.942  1.00  0.00           C  
ATOM    459  C   GLU A 349      64.093  21.997 105.348  1.00  0.00           C  
ATOM    460  O   GLU A 349      65.005  21.505 104.690  1.00  0.00           O  
ATOM    461  CB  GLU A 349      65.083  23.276 107.217  1.00  0.00           C  
ATOM    462  CG  GLU A 349      65.235  24.573 107.984  1.00  0.00           C  
ATOM    463  CD  GLU A 349      65.990  24.393 109.290  1.00  0.00           C  
ATOM    464  OE1 GLU A 349      65.846  23.322 109.921  1.00  0.00           O  
ATOM    465  OE2 GLU A 349      66.713  25.329 109.695  1.00  0.00           O  
ATOM    466  N   THR A 352      62.943  21.367 105.595  1.00  0.00           N  
ATOM    467  CA  THR A 352      62.687  20.026 105.081  1.00  0.00           C  
ATOM    468  C   THR A 352      61.786  19.972 103.859  1.00  0.00           C  
ATOM    469  O   THR A 352      61.175  18.947 103.569  1.00  0.00           O  
ATOM    470  CB  THR A 352      62.125  19.079 106.179  1.00  0.00           C  
ATOM    471  OG1 THR A 352      61.126  19.753 106.955  1.00  0.00           O  
ATOM    472  CG2 THR A 352      63.248  18.608 107.079  1.00  0.00           C  
ATOM    473  N   GLY A 361      61.702  21.087 103.146  1.00  0.00           N  
ATOM    474  CA  GLY A 361      60.925  21.132 101.921  1.00  0.00           C  
ATOM    475  C   GLY A 361      59.424  21.334 101.956  1.00  0.00           C  
ATOM    476  O   GLY A 361      58.795  21.417 100.897  1.00  0.00           O  
ATOM    477  N   HIS A 362      58.827  21.428 103.136  1.00  0.00           N  
ATOM    478  CA  HIS A 362      57.386  21.607 103.176  1.00  0.00           C  
ATOM    479  C   HIS A 362      56.995  23.045 102.879  1.00  0.00           C  
ATOM    480  O   HIS A 362      57.793  23.972 103.054  1.00  0.00           O  
ATOM    481  CB  HIS A 362      56.836  21.189 104.533  1.00  0.00           C  
ATOM    482  CG  HIS A 362      57.323  19.851 104.987  1.00  0.00           C  
ATOM    483  ND1 HIS A 362      58.528  19.678 105.632  1.00  0.00           N  
ATOM    484  CD2 HIS A 362      56.772  18.620 104.879  1.00  0.00           C  
ATOM    485  CE1 HIS A 362      58.696  18.397 105.906  1.00  0.00           C  
ATOM    486  NE2 HIS A 362      57.645  17.734 105.460  1.00  0.00           N  
ATOM    487  N   GLN A 363      55.766  23.229 102.419  1.00  0.00           N  
ATOM    488  CA  GLN A 363      55.291  24.567 102.112  1.00  0.00           C  
ATOM    489  C   GLN A 363      53.912  24.796 102.693  1.00  0.00           C  
ATOM    490  O   GLN A 363      53.080  23.882 102.747  1.00  0.00           O  
ATOM    491  CB  GLN A 363      55.269  24.795 100.598  1.00  0.00           C  
ATOM    492  CG  GLN A 363      56.660  24.795  99.962  1.00  0.00           C  
ATOM    493  CD  GLN A 363      56.625  25.007  98.456  1.00  0.00           C  
ATOM    494  OE1 GLN A 363      55.938  24.283  97.731  1.00  0.00           O  
ATOM    495  NE2 GLN A 363      57.373  25.998  97.979  1.00  0.00           N  
ATOM    496  N   ASN A 364      53.679  26.019 103.147  1.00  0.00           N  
ATOM    497  CA  ASN A 364      52.387  26.358 103.715  1.00  0.00           C  
ATOM    498  C   ASN A 364      51.390  26.756 102.629  1.00  0.00           C  
ATOM    499  O   ASN A 364      51.745  27.396 101.634  1.00  0.00           O  
ATOM    500  CB  ASN A 364      52.526  27.502 104.722  1.00  0.00           C  
ATOM    501  CG  ASN A 364      53.333  27.108 105.950  1.00  0.00           C  
ATOM    502  OD1 ASN A 364      53.275  25.963 106.411  1.00  0.00           O  
ATOM    503  ND2 ASN A 364      54.072  28.066 106.503  1.00  0.00           N  
ATOM    504  N   ALA A 365      50.140  26.366 102.832  1.00  0.00           N  
ATOM    505  CA  ALA A 365      49.061  26.690 101.912  1.00  0.00           C  
ATOM    506  C   ALA A 365      47.838  26.975 102.780  1.00  0.00           C  
ATOM    507  O   ALA A 365      47.908  26.889 104.010  1.00  0.00           O  
ATOM    508  CB  ALA A 365      48.789  25.518 100.984  1.00  0.00           C  
ATOM    509  N   TYR A 366      46.718  27.330 102.167  1.00  0.00           N  
ATOM    510  CA  TYR A 366      45.540  27.584 102.971  1.00  0.00           C  
ATOM    511  C   TYR A 366      44.289  26.974 102.384  1.00  0.00           C  
ATOM    512  O   TYR A 366      43.746  27.466 101.397  1.00  0.00           O  
ATOM    513  CB  TYR A 366      45.316  29.082 103.181  1.00  0.00           C  
ATOM    514  CG  TYR A 366      44.196  29.345 104.162  1.00  0.00           C  
ATOM    515  CD1 TYR A 366      44.343  29.025 105.511  1.00  0.00           C  
ATOM    516  CD2 TYR A 366      42.964  29.845 103.735  1.00  0.00           C  
ATOM    517  CE1 TYR A 366      43.295  29.188 106.408  1.00  0.00           C  
ATOM    518  CE2 TYR A 366      41.907  30.013 104.628  1.00  0.00           C  
ATOM    519  CZ  TYR A 366      42.079  29.680 105.960  1.00  0.00           C  
ATOM    520  OH  TYR A 366      41.034  29.820 106.851  1.00  0.00           O  
ATOM    521  N   PHE A 368      43.835  25.888 102.987  1.00  0.00           N  
ATOM    522  CA  PHE A 368      42.622  25.248 102.533  1.00  0.00           C  
ATOM    523  C   PHE A 368      41.448  25.874 103.294  1.00  0.00           C  
ATOM    524  O   PHE A 368      41.594  26.276 104.446  1.00  0.00           O  
ATOM    525  CB  PHE A 368      42.734  23.737 102.734  1.00  0.00           C  
ATOM    526  CG  PHE A 368      43.684  23.089 101.767  1.00  0.00           C  
ATOM    527  CD1 PHE A 368      45.061  23.262 101.899  1.00  0.00           C  
ATOM    528  CD2 PHE A 368      43.200  22.372 100.672  1.00  0.00           C  
ATOM    529  CE1 PHE A 368      45.944  22.735 100.956  1.00  0.00           C  
ATOM    530  CE2 PHE A 368      44.068  21.840  99.722  1.00  0.00           C  
ATOM    531  CZ  PHE A 368      45.444  22.022  99.862  1.00  0.00           C  
ATOM    532  N   PRO A 370      40.271  25.966 102.645  1.00  0.00           N  
ATOM    533  CA  PRO A 370      39.012  26.536 103.141  1.00  0.00           C  
ATOM    534  C   PRO A 370      38.534  26.085 104.516  1.00  0.00           C  
ATOM    535  O   PRO A 370      38.703  24.934 104.895  1.00  0.00           O  
ATOM    536  CB  PRO A 370      37.989  26.145 102.061  1.00  0.00           C  
ATOM    537  CG  PRO A 370      38.801  25.788 100.881  1.00  0.00           C  
ATOM    538  CD  PRO A 370      40.002  25.123 101.465  1.00  0.00           C  
ATOM    539  N   LEU A 371      37.904  27.009 105.235  1.00  0.00           N  
ATOM    540  CA  LEU A 371      37.339  26.756 106.556  1.00  0.00           C  
ATOM    541  C   LEU A 371      36.078  25.892 106.411  1.00  0.00           C  
ATOM    542  O   LEU A 371      35.778  25.053 107.266  1.00  0.00           O  
ATOM    543  CB  LEU A 371      36.966  28.086 107.214  1.00  0.00           C  
ATOM    544  CG  LEU A 371      36.255  28.072 108.574  1.00  0.00           C  
ATOM    545  CD1 LEU A 371      37.219  27.585 109.659  1.00  0.00           C  
ATOM    546  CD2 LEU A 371      35.760  29.476 108.905  1.00  0.00           C  
ATOM    547  N   PHE A 372      35.342  26.104 105.323  1.00  0.00           N  
ATOM    548  CA  PHE A 372      34.110  25.355 105.075  1.00  0.00           C  
ATOM    549  C   PHE A 372      34.327  24.158 104.164  1.00  0.00           C  
ATOM    550  O   PHE A 372      34.927  24.269 103.092  1.00  0.00           O  
ATOM    551  CB  PHE A 372      33.041  26.275 104.484  1.00  0.00           C  
ATOM    552  CG  PHE A 372      32.611  27.362 105.417  1.00  0.00           C  
ATOM    553  CD1 PHE A 372      32.572  28.683 104.992  1.00  0.00           C  
ATOM    554  CD2 PHE A 372      32.265  27.068 106.730  1.00  0.00           C  
ATOM    555  CE1 PHE A 372      32.192  29.702 105.864  1.00  0.00           C  
ATOM    556  CE2 PHE A 372      31.885  28.075 107.609  1.00  0.00           C  
ATOM    557  CZ  PHE A 372      31.851  29.396 107.178  1.00  0.00           C  
ATOM    558  N   ILE A 373      33.829  23.010 104.607  1.00  0.00           N  
ATOM    559  CA  ILE A 373      33.975  21.772 103.863  1.00  0.00           C  
ATOM    560  C   ILE A 373      32.622  21.242 103.422  1.00  0.00           C  
ATOM    561  O   ILE A 373      31.638  21.332 104.156  1.00  0.00           O  
ATOM    562  CB  ILE A 373      34.670  20.700 104.728  1.00  0.00           C  
ATOM    563  CG1 ILE A 373      36.095  21.143 105.054  1.00  0.00           C  
ATOM    564  CG2 ILE A 373      34.673  19.371 104.009  1.00  0.00           C  
ATOM    565  CD1 ILE A 373      36.862  20.136 105.877  1.00  0.00           C  
ATOM    566  N   PRO A 374      32.556  20.683 102.204  1.00  0.00           N  
ATOM    567  CA  PRO A 374      31.298  20.140 101.691  1.00  0.00           C  
ATOM    568  C   PRO A 374      30.750  19.105 102.655  1.00  0.00           C  
ATOM    569  O   PRO A 374      31.465  18.178 103.039  1.00  0.00           O  
ATOM    570  CB  PRO A 374      31.715  19.508 100.365  1.00  0.00           C  
ATOM    571  CG  PRO A 374      32.848  20.362  99.925  1.00  0.00           C  
ATOM    572  CD  PRO A 374      33.629  20.553 101.202  1.00  0.00           C  
ATOM    573  N   MET A 375      29.493  19.257 103.056  1.00  0.00           N  
ATOM    574  CA  MET A 375      28.901  18.291 103.971  1.00  0.00           C  
ATOM    575  C   MET A 375      28.893  16.954 103.240  1.00  0.00           C  
ATOM    576  O   MET A 375      29.109  15.898 103.838  1.00  0.00           O  
ATOM    577  CB  MET A 375      27.478  18.706 104.338  1.00  0.00           C  
ATOM    578  CG  MET A 375      26.922  17.998 105.560  1.00  0.00           C  
ATOM    579  SD  MET A 375      27.898  18.303 107.049  1.00  0.00           S  
ATOM    580  CE  MET A 375      28.841  16.796 107.132  1.00  0.00           C  
ATOM    581  N   SER A 376      28.663  17.022 101.931  1.00  0.00           N  
ATOM    582  CA  SER A 376      28.637  15.841 101.076  1.00  0.00           C  
ATOM    583  C   SER A 376      29.980  15.102 101.097  1.00  0.00           C  
ATOM    584  O   SER A 376      30.026  13.875 100.984  1.00  0.00           O  
ATOM    585  CB  SER A 376      28.277  16.250  99.642  1.00  0.00           C  
ATOM    586  OG  SER A 376      29.112  17.301  99.177  1.00  0.00           O  
ATOM    587  N   PHE A 377      31.067  15.855 101.245  1.00  0.00           N  
ATOM    588  CA  PHE A 377      32.410  15.280 101.297  1.00  0.00           C  
ATOM    589  C   PHE A 377      32.735  14.665 102.662  1.00  0.00           C  
ATOM    590  O   PHE A 377      33.777  14.029 102.823  1.00  0.00           O  
ATOM    591  CB  PHE A 377      33.460  16.351 100.969  1.00  0.00           C  
ATOM    592  CG  PHE A 377      33.756  16.488  99.505  1.00  0.00           C  
ATOM    593  CD1 PHE A 377      32.745  16.776  98.593  1.00  0.00           C  
ATOM    594  CD2 PHE A 377      35.060  16.357  99.040  1.00  0.00           C  
ATOM    595  CE1 PHE A 377      33.028  16.917  97.236  1.00  0.00           C  
ATOM    596  CE2 PHE A 377      35.354  16.496  97.689  1.00  0.00           C  
ATOM    597  CZ  PHE A 377      34.338  16.784  96.785  1.00  0.00           C  
ATOM    598  N   LEU A 378      31.849  14.849 103.640  1.00  0.00           N  
ATOM    599  CA  LEU A 378      32.076  14.312 104.984  1.00  0.00           C  
ATOM    600  C   LEU A 378      31.148  13.166 105.386  1.00  0.00           C  
ATOM    601  O   LEU A 378      29.992  13.103 104.963  1.00  0.00           O  
ATOM    602  CB  LEU A 378      31.981  15.436 106.018  1.00  0.00           C  
ATOM    603  CG  LEU A 378      33.150  16.425 106.013  1.00  0.00           C  
ATOM    604  CD1 LEU A 378      32.833  17.593 106.923  1.00  0.00           C  
ATOM    605  CD2 LEU A 378      34.425  15.724 106.461  1.00  0.00           C  
ATOM    606  N   PHE A 388      24.405  14.608 112.214  1.00  0.00           N  
ATOM    607  CA  PHE A 388      25.489  14.058 111.409  1.00  0.00           C  
ATOM    608  C   PHE A 388      26.874  14.341 111.993  1.00  0.00           C  
ATOM    609  O   PHE A 388      27.363  15.470 111.957  1.00  0.00           O  
ATOM    610  CB  PHE A 388      25.391  14.569 109.958  1.00  0.00           C  
ATOM    611  CG  PHE A 388      24.778  15.949 109.816  1.00  0.00           C  
ATOM    612  CD1 PHE A 388      23.981  16.249 108.712  1.00  0.00           C  
ATOM    613  CD2 PHE A 388      25.003  16.946 110.763  1.00  0.00           C  
ATOM    614  CE1 PHE A 388      23.417  17.516 108.553  1.00  0.00           C  
ATOM    615  CE2 PHE A 388      24.440  18.216 110.609  1.00  0.00           C  
ATOM    616  CZ  PHE A 388      23.648  18.500 109.504  1.00  0.00           C  
ATOM    617  N   SER A 488      27.494  13.291 112.528  1.00  0.00           N  
ATOM    618  CA  SER A 488      28.815  13.358 113.150  1.00  0.00           C  
ATOM    619  C   SER A 488      28.878  14.405 114.258  1.00  0.00           C  
ATOM    620  O   SER A 488      28.877  15.608 113.995  1.00  0.00           O  
ATOM    621  CB  SER A 488      29.892  13.649 112.107  1.00  0.00           C  
ATOM    622  OG  SER A 488      31.178  13.580 112.700  1.00  0.00           O  
ATOM    623  N   PRO A 495      28.948  13.951 115.519  1.00  0.00           N  
ATOM    624  CA  PRO A 495      29.008  14.806 116.709  1.00  0.00           C  
ATOM    625  C   PRO A 495      30.168  15.795 116.737  1.00  0.00           C  
ATOM    626  O   PRO A 495      30.059  16.861 117.339  1.00  0.00           O  
ATOM    627  CB  PRO A 495      29.101  13.797 117.856  1.00  0.00           C  
ATOM    628  CG  PRO A 495      28.422  12.586 117.305  1.00  0.00           C  
ATOM    629  CD  PRO A 495      28.972  12.530 115.907  1.00  0.00           C  
ATOM    630  N   GLU A 496      31.277  15.445 116.094  1.00  0.00           N  
ATOM    631  CA  GLU A 496      32.448  16.318 116.085  1.00  0.00           C  
ATOM    632  C   GLU A 496      32.306  17.552 115.195  1.00  0.00           C  
ATOM    633  O   GLU A 496      33.086  18.497 115.312  1.00  0.00           O  
ATOM    634  CB  GLU A 496      33.690  15.535 115.648  1.00  0.00           C  
ATOM    635  CG  GLU A 496      33.647  15.056 114.203  1.00  0.00           C  
ATOM    636  CD  GLU A 496      34.978  14.487 113.731  1.00  0.00           C  
ATOM    637  OE1 GLU A 496      35.962  15.254 113.641  1.00  0.00           O  
ATOM    638  OE2 GLU A 496      35.039  13.268 113.451  1.00  0.00           O  
ATOM    639  N   LEU A 497      31.306  17.554 114.321  1.00  0.00           N  
ATOM    640  CA  LEU A 497      31.121  18.666 113.395  1.00  0.00           C  
ATOM    641  C   LEU A 497      30.208  19.805 113.813  1.00  0.00           C  
ATOM    642  O   LEU A 497      29.167  19.592 114.429  1.00  0.00           O  
ATOM    643  CB  LEU A 497      30.626  18.142 112.048  1.00  0.00           C  
ATOM    644  CG  LEU A 497      31.521  17.181 111.270  1.00  0.00           C  
ATOM    645  CD1 LEU A 497      30.807  16.785 109.990  1.00  0.00           C  
ATOM    646  CD2 LEU A 497      32.867  17.835 110.965  1.00  0.00           C  
ATOM    647  N   ALA A 498      30.628  21.019 113.469  1.00  0.00           N  
ATOM    648  CA  ALA A 498      29.846  22.226 113.714  1.00  0.00           C  
ATOM    649  C   ALA A 498      29.342  22.537 112.299  1.00  0.00           C  
ATOM    650  O   ALA A 498      30.137  22.790 111.391  1.00  0.00           O  
ATOM    651  CB  ALA A 498      30.730  23.343 114.225  1.00  0.00           C  
ATOM    652  N   VAL A 499      28.029  22.508 112.111  1.00  0.00           N  
ATOM    653  CA  VAL A 499      27.449  22.714 110.791  1.00  0.00           C  
ATOM    654  C   VAL A 499      26.754  24.048 110.578  1.00  0.00           C  
ATOM    655  O   VAL A 499      25.942  24.481 111.398  1.00  0.00           O  
ATOM    656  CB  VAL A 499      26.439  21.573 110.478  1.00  0.00           C  
ATOM    657  CG1 VAL A 499      25.935  21.681 109.051  1.00  0.00           C  
ATOM    658  CG2 VAL A 499      27.101  20.217 110.722  1.00  0.00           C  
ATOM    659  N   VAL A 500      27.084  24.694 109.464  1.00  0.00           N  
ATOM    660  CA  VAL A 500      26.477  25.965 109.097  1.00  0.00           C  
ATOM    661  C   VAL A 500      25.254  25.630 108.253  1.00  0.00           C  
ATOM    662  O   VAL A 500      25.370  25.010 107.197  1.00  0.00           O  
ATOM    663  CB  VAL A 500      27.442  26.835 108.269  1.00  0.00           C  
ATOM    664  CG1 VAL A 500      26.710  28.031 107.684  1.00  0.00           C  
ATOM    665  CG2 VAL A 500      28.576  27.314 109.152  1.00  0.00           C  
ATOM    666  N   THR A 501      24.084  26.040 108.722  1.00  0.00           N  
ATOM    667  CA  THR A 501      22.845  25.755 108.017  1.00  0.00           C  
ATOM    668  C   THR A 501      22.199  26.986 107.386  1.00  0.00           C  
ATOM    669  O   THR A 501      21.321  26.854 106.530  1.00  0.00           O  
ATOM    670  CB  THR A 501      21.823  25.096 108.968  1.00  0.00           C  
ATOM    671  OG1 THR A 501      21.643  25.932 110.118  1.00  0.00           O  
ATOM    672  CG2 THR A 501      22.314  23.720 109.416  1.00  0.00           C  
ATOM    673  N   HIS A 502      22.627  28.173 107.808  1.00  0.00           N  
ATOM    674  C   HIS A 502      23.182  30.402 106.942  1.00  0.00           C  
ATOM    675  O   HIS A 502      24.128  30.570 107.709  1.00  0.00           O  
ATOM    676  CA  HIS A 502      22.077  29.418 107.280  1.00  0.00           C  
ATOM    677  CB  HIS A 502      21.128  30.070 108.293  1.00  0.00           C  
ATOM    678  CG  HIS A 502      19.941  29.230 108.635  1.00  0.00           C  
ATOM    679  ND1 HIS A 502      20.038  28.067 109.369  1.00  0.00           N  
ATOM    680  CD2 HIS A 502      18.632  29.371 108.323  1.00  0.00           C  
ATOM    681  CE1 HIS A 502      18.839  27.526 109.493  1.00  0.00           C  
ATOM    682  NE2 HIS A 502      17.969  28.297 108.867  1.00  0.00           N  
ATOM    683  N   ALA A 503      23.046  31.054 105.792  1.00  0.00           N  
ATOM    684  CA  ALA A 503      24.016  32.034 105.323  1.00  0.00           C  
ATOM    685  C   ALA A 503      23.427  32.785 104.131  1.00  0.00           C  
ATOM    686  O   ALA A 503      22.649  32.228 103.355  1.00  0.00           O  
ATOM    687  CB  ALA A 503      25.320  31.341 104.922  1.00  0.00           C  
ATOM    688  N   GLY A 578      23.794  34.050 103.985  1.00  0.00           N  
ATOM    689  CA  GLY A 578      23.266  34.829 102.882  1.00  0.00           C  
ATOM    690  C   GLY A 578      21.786  35.106 103.070  1.00  0.00           C  
ATOM    691  O   GLY A 578      21.052  35.306 102.099  1.00  0.00           O  
ATOM    692  N   GLY A 648      21.344  35.108 104.324  1.00  0.00           N  
ATOM    693  CA  GLY A 648      19.948  35.369 104.620  1.00  0.00           C  
ATOM    694  C   GLY A 648      18.977  34.284 104.188  1.00  0.00           C  
ATOM    695  O   GLY A 648      17.848  34.585 103.806  1.00  0.00           O  
ATOM    696  N   GLU A 649      19.396  33.023 104.250  1.00  0.00           N  
ATOM    697  CA  GLU A 649      18.522  31.917 103.858  1.00  0.00           C  
ATOM    698  C   GLU A 649      19.071  30.556 104.266  1.00  0.00           C  
ATOM    699  O   GLU A 649      20.248  30.425 104.602  1.00  0.00           O  
ATOM    700  CB  GLU A 649      18.312  31.917 102.343  1.00  0.00           C  
ATOM    701  CG  GLU A 649      19.600  31.757 101.549  1.00  0.00           C  
ATOM    702  CD  GLU A 649      19.354  31.489 100.074  1.00  0.00           C  
ATOM    703  OE1 GLU A 649      18.924  30.362  99.739  1.00  0.00           O  
ATOM    704  OE2 GLU A 649      19.585  32.407  99.253  1.00  0.00           O  
ATOM    705  N   GLU A 650      18.208  29.544 104.238  1.00  0.00           N  
ATOM    706  CA  GLU A 650      18.624  28.188 104.565  1.00  0.00           C  
ATOM    707  C   GLU A 650      19.426  27.652 103.393  1.00  0.00           C  
ATOM    708  O   GLU A 650      18.974  27.703 102.253  1.00  0.00           O  
ATOM    709  CB  GLU A 650      17.422  27.277 104.781  1.00  0.00           C  
ATOM    710  CG  GLU A 650      16.963  27.152 106.217  1.00  0.00           C  
ATOM    711  CD  GLU A 650      16.764  25.701 106.617  1.00  0.00           C  
ATOM    712  OE1 GLU A 650      16.062  25.441 107.620  1.00  0.00           O  
ATOM    713  OE2 GLU A 650      17.320  24.818 105.930  1.00  0.00           O  
ATOM    714  N   LEU A 651      20.611  27.131 103.676  1.00  0.00           N  
ATOM    715  CA  LEU A 651      21.461  26.597 102.630  1.00  0.00           C  
ATOM    716  C   LEU A 651      20.909  25.280 102.130  1.00  0.00           C  
ATOM    717  O   LEU A 651      20.583  24.399 102.920  1.00  0.00           O  
ATOM    718  CB  LEU A 651      22.881  26.382 103.160  1.00  0.00           C  
ATOM    719  CG  LEU A 651      23.584  27.621 103.713  1.00  0.00           C  
ATOM    720  CD1 LEU A 651      24.988  27.254 104.159  1.00  0.00           C  
ATOM    721  CD2 LEU A 651      23.626  28.704 102.646  1.00  0.00           C  
ATOM    722  N   GLU A 652      20.788  25.144 100.817  1.00  0.00           N  
ATOM    723  CA  GLU A 652      20.300  23.893 100.268  1.00  0.00           C  
ATOM    724  C   GLU A 652      21.357  22.853 100.605  1.00  0.00           C  
ATOM    725  O   GLU A 652      21.051  21.678 100.774  1.00  0.00           O  
ATOM    726  CB  GLU A 652      20.111  24.006  98.755  1.00  0.00           C  
ATOM    727  CG  GLU A 652      19.017  24.998  98.370  1.00  0.00           C  
ATOM    728  CD  GLU A 652      18.812  25.124  96.872  1.00  0.00           C  
ATOM    729  OE1 GLU A 652      18.147  26.091  96.449  1.00  0.00           O  
ATOM    730  OE2 GLU A 652      19.305  24.262  96.115  1.00  0.00           O  
ATOM    731  N   GLU A 653      22.605  23.299 100.723  1.00  0.00           N  
ATOM    732  CA  GLU A 653      23.694  22.394 101.055  1.00  0.00           C  
ATOM    733  C   GLU A 653      24.462  22.891 102.280  1.00  0.00           C  
ATOM    734  O   GLU A 653      25.336  23.754 102.179  1.00  0.00           O  
ATOM    735  CB  GLU A 653      24.640  22.249  99.863  1.00  0.00           C  
ATOM    736  CG  GLU A 653      25.237  20.858  99.729  1.00  0.00           C  
ATOM    737  CD  GLU A 653      26.093  20.706  98.485  1.00  0.00           C  
ATOM    738  OE1 GLU A 653      25.589  20.989  97.374  1.00  0.00           O  
ATOM    739  OE2 GLU A 653      27.268  20.298  98.625  1.00  0.00           O  
ATOM    740  N   PRO A 654      24.137  22.349 103.462  1.00  0.00           N  
ATOM    741  CA  PRO A 654      24.813  22.757 104.697  1.00  0.00           C  
ATOM    742  C   PRO A 654      26.330  22.564 104.644  1.00  0.00           C  
ATOM    743  O   PRO A 654      26.833  21.612 104.044  1.00  0.00           O  
ATOM    744  CB  PRO A 654      24.126  21.906 105.769  1.00  0.00           C  
ATOM    745  CG  PRO A 654      23.650  20.705 105.012  1.00  0.00           C  
ATOM    746  CD  PRO A 654      23.142  21.296 103.728  1.00  0.00           C  
ATOM    747  N   LEU A 655      27.058  23.482 105.269  1.00  0.00           N  
ATOM    748  CA  LEU A 655      28.508  23.424 105.262  1.00  0.00           C  
ATOM    749  C   LEU A 655      29.077  23.101 106.635  1.00  0.00           C  
ATOM    750  O   LEU A 655      28.646  23.654 107.646  1.00  0.00           O  
ATOM    751  CB  LEU A 655      29.082  24.767 104.793  1.00  0.00           C  
ATOM    752  CG  LEU A 655      28.648  25.340 103.438  1.00  0.00           C  
ATOM    753  CD1 LEU A 655      29.228  26.740 103.255  1.00  0.00           C  
ATOM    754  CD2 LEU A 655      29.110  24.423 102.326  1.00  0.00           C  
ATOM    755  N   ALA A 656      30.056  22.207 106.665  1.00  0.00           N  
ATOM    756  CA  ALA A 656      30.703  21.848 107.919  1.00  0.00           C  
ATOM    757  C   ALA A 656      31.942  22.710 108.116  1.00  0.00           C  
ATOM    758  O   ALA A 656      32.620  23.065 107.156  1.00  0.00           O  
ATOM    759  CB  ALA A 656      31.104  20.382 107.903  1.00  0.00           C  
ATOM    760  N   VAL A 657      32.219  23.072 109.360  1.00  0.00           N  
ATOM    761  CA  VAL A 657      33.417  23.838 109.653  1.00  0.00           C  
ATOM    762  C   VAL A 657      34.485  22.746 109.681  1.00  0.00           C  
ATOM    763  O   VAL A 657      34.294  21.703 110.307  1.00  0.00           O  
ATOM    764  CB  VAL A 657      33.329  24.535 111.022  1.00  0.00           C  
ATOM    765  CG1 VAL A 657      34.630  25.270 111.311  1.00  0.00           C  
ATOM    766  CG2 VAL A 657      32.165  25.511 111.034  1.00  0.00           C  
ATOM    767  N   ARG A 658      35.593  22.970 108.985  1.00  0.00           N  
ATOM    768  CA  ARG A 658      36.656  21.978 108.906  1.00  0.00           C  
ATOM    769  C   ARG A 658      37.183  21.426 110.235  1.00  0.00           C  
ATOM    770  O   ARG A 658      37.515  22.178 111.154  1.00  0.00           O  
ATOM    771  CB  ARG A 658      37.845  22.544 108.125  1.00  0.00           C  
ATOM    772  CG  ARG A 658      38.663  23.544 108.921  1.00  0.00           C  
ATOM    773  CD  ARG A 658      39.781  24.173 108.105  1.00  0.00           C  
ATOM    774  NE  ARG A 658      40.379  25.264 108.863  1.00  0.00           N  
ATOM    775  CZ  ARG A 658      40.810  26.407 108.339  1.00  0.00           C  
ATOM    776  NH1 ARG A 658      40.730  26.631 107.033  1.00  0.00           N  
ATOM    777  NH2 ARG A 658      41.284  27.348 109.138  1.00  0.00           N  
ATOM    778  N   PRO A 659      37.219  20.092 110.362  1.00  0.00           N  
ATOM    779  CA  PRO A 659      37.726  19.428 111.567  1.00  0.00           C  
ATOM    780  C   PRO A 659      39.197  19.151 111.241  1.00  0.00           C  
ATOM    781  O   PRO A 659      40.017  18.889 112.111  1.00  0.00           O  
ATOM    782  CB  PRO A 659      36.902  18.149 111.631  1.00  0.00           C  
ATOM    783  CG  PRO A 659      36.729  17.808 110.182  1.00  0.00           C  
ATOM    784  CD  PRO A 659      36.413  19.156 109.552  1.00  0.00           C  
ATOM    785  N   THR A 660      39.491  19.244 109.949  1.00  0.00           N  
ATOM    786  CA  THR A 660      40.812  19.025 109.366  1.00  0.00           C  
ATOM    787  C   THR A 660      40.607  19.296 107.877  1.00  0.00           C  
ATOM    788  O   THR A 660      39.471  19.257 107.402  1.00  0.00           O  
ATOM    789  CB  THR A 660      41.277  17.568 109.540  1.00  0.00           C  
ATOM    790  OG1 THR A 660      42.414  17.333 108.703  1.00  0.00           O  
ATOM    791  CG2 THR A 660      40.167  16.599 109.156  1.00  0.00           C  
ATOM    792  N   SER A 661      41.682  19.559 107.139  1.00  0.00           N  
ATOM    793  CA  SER A 661      41.554  19.848 105.709  1.00  0.00           C  
ATOM    794  C   SER A 661      41.778  18.645 104.793  1.00  0.00           C  
ATOM    795  O   SER A 661      41.726  18.778 103.567  1.00  0.00           O  
ATOM    796  CB  SER A 661      42.535  20.950 105.296  1.00  0.00           C  
ATOM    797  OG  SER A 661      42.262  22.182 105.941  1.00  0.00           O  
ATOM    798  N   GLU A 662      42.010  17.474 105.374  1.00  0.00           N  
ATOM    799  CA  GLU A 662      42.283  16.286 104.577  1.00  0.00           C  
ATOM    800  C   GLU A 662      41.351  16.020 103.401  1.00  0.00           C  
ATOM    801  O   GLU A 662      41.824  15.759 102.296  1.00  0.00           O  
ATOM    802  CB  GLU A 662      42.358  15.050 105.474  1.00  0.00           C  
ATOM    803  CG  GLU A 662      41.114  14.766 106.289  1.00  0.00           C  
ATOM    804  CD  GLU A 662      41.381  13.759 107.399  1.00  0.00           C  
ATOM    805  OE1 GLU A 662      40.427  13.420 108.136  1.00  0.00           O  
ATOM    806  OE2 GLU A 662      42.547  13.314 107.535  1.00  0.00           O  
ATOM    807  N   THR A 663      40.041  16.089 103.609  1.00  0.00           N  
ATOM    808  CA  THR A 663      39.131  15.823 102.503  1.00  0.00           C  
ATOM    809  C   THR A 663      39.350  16.756 101.308  1.00  0.00           C  
ATOM    810  O   THR A 663      39.441  16.288 100.170  1.00  0.00           O  
ATOM    811  CB  THR A 663      37.661  15.894 102.949  1.00  0.00           C  
ATOM    812  OG1 THR A 663      37.420  17.129 103.631  1.00  0.00           O  
ATOM    813  CG2 THR A 663      37.338  14.739 103.884  1.00  0.00           C  
ATOM    814  N   VAL A 664      39.449  18.064 101.551  1.00  0.00           N  
ATOM    815  CA  VAL A 664      39.662  19.011 100.461  1.00  0.00           C  
ATOM    816  C   VAL A 664      41.037  18.763  99.848  1.00  0.00           C  
ATOM    817  O   VAL A 664      41.214  18.849  98.626  1.00  0.00           O  
ATOM    818  CB  VAL A 664      39.577  20.479 100.948  1.00  0.00           C  
ATOM    819  CG1 VAL A 664      39.746  21.429  99.774  1.00  0.00           C  
ATOM    820  CG2 VAL A 664      38.242  20.729 101.618  1.00  0.00           C  
ATOM    821  N   ILE A 665      42.011  18.450 100.700  1.00  0.00           N  
ATOM    822  CA  ILE A 665      43.363  18.166 100.232  1.00  0.00           C  
ATOM    823  C   ILE A 665      43.337  16.974  99.285  1.00  0.00           C  
ATOM    824  O   ILE A 665      43.935  17.014  98.212  1.00  0.00           O  
ATOM    825  CB  ILE A 665      44.317  17.853 101.410  1.00  0.00           C  
ATOM    826  CG1 ILE A 665      44.675  19.146 102.133  1.00  0.00           C  
ATOM    827  CG2 ILE A 665      45.588  17.158 100.905  1.00  0.00           C  
ATOM    828  CD1 ILE A 665      45.489  18.927 103.385  1.00  0.00           C  
ATOM    829  N   GLY A 666      42.645  15.913  99.687  1.00  0.00           N  
ATOM    830  CA  GLY A 666      42.557  14.729  98.848  1.00  0.00           C  
ATOM    831  C   GLY A 666      42.001  15.063  97.476  1.00  0.00           C  
ATOM    832  O   GLY A 666      42.474  14.554  96.457  1.00  0.00           O  
ATOM    833  N   TYR A 667      40.991  15.928  97.454  1.00  0.00           N  
ATOM    834  CA  TYR A 667      40.363  16.350  96.210  1.00  0.00           C  
ATOM    835  C   TYR A 667      41.355  17.132  95.352  1.00  0.00           C  
ATOM    836  O   TYR A 667      41.530  16.832  94.173  1.00  0.00           O  
ATOM    837  CB  TYR A 667      39.141  17.218  96.516  1.00  0.00           C  
ATOM    838  CG  TYR A 667      38.422  17.751  95.297  1.00  0.00           C  
ATOM    839  CD1 TYR A 667      37.729  16.897  94.438  1.00  0.00           C  
ATOM    840  CD2 TYR A 667      38.413  19.119  95.015  1.00  0.00           C  
ATOM    841  CE1 TYR A 667      37.039  17.395  93.329  1.00  0.00           C  
ATOM    842  CE2 TYR A 667      37.727  19.627  93.910  1.00  0.00           C  
ATOM    843  CZ  TYR A 667      37.042  18.761  93.073  1.00  0.00           C  
ATOM    844  OH  TYR A 667      36.353  19.264  91.991  1.00  0.00           O  
ATOM    845  N   MET A 668      42.009  18.130  95.941  1.00  0.00           N  
ATOM    846  CA  MET A 668      42.976  18.930  95.197  1.00  0.00           C  
ATOM    847  C   MET A 668      44.149  18.090  94.699  1.00  0.00           C  
ATOM    848  O   MET A 668      44.632  18.287  93.579  1.00  0.00           O  
ATOM    849  CB  MET A 668      43.495  20.085  96.056  1.00  0.00           C  
ATOM    850  CG  MET A 668      42.407  21.039  96.536  1.00  0.00           C  
ATOM    851  SD  MET A 668      41.285  21.578  95.217  1.00  0.00           S  
ATOM    852  CE  MET A 668      42.383  22.575  94.221  1.00  0.00           C  
ATOM    853  N   TRP A 669      44.612  17.154  95.524  1.00  0.00           N  
ATOM    854  CA  TRP A 669      45.726  16.300  95.125  1.00  0.00           C  
ATOM    855  C   TRP A 669      45.313  15.401  93.974  1.00  0.00           C  
ATOM    856  O   TRP A 669      46.128  15.041  93.122  1.00  0.00           O  
ATOM    857  CB  TRP A 669      46.197  15.433  96.293  1.00  0.00           C  
ATOM    858  CG  TRP A 669      47.194  16.108  97.171  1.00  0.00           C  
ATOM    859  CD1 TRP A 669      47.775  17.328  96.970  1.00  0.00           C  
ATOM    860  CD2 TRP A 669      47.766  15.584  98.372  1.00  0.00           C  
ATOM    861  NE1 TRP A 669      48.675  17.595  97.968  1.00  0.00           N  
ATOM    862  CE2 TRP A 669      48.692  16.541  98.843  1.00  0.00           C  
ATOM    863  CE3 TRP A 669      47.590  14.399  99.093  1.00  0.00           C  
ATOM    864  CZ2 TRP A 669      49.438  16.349 100.006  1.00  0.00           C  
ATOM    865  CZ3 TRP A 669      48.334  14.207 100.250  1.00  0.00           C  
ATOM    866  CH2 TRP A 669      49.246  15.177 100.693  1.00  0.00           C  
ATOM    867  N   SER A 670      44.038  15.037  93.954  1.00  0.00           N  
ATOM    868  CA  SER A 670      43.531  14.176  92.904  1.00  0.00           C  
ATOM    869  C   SER A 670      43.722  14.839  91.548  1.00  0.00           C  
ATOM    870  O   SER A 670      44.071  14.176  90.577  1.00  0.00           O  
ATOM    871  CB  SER A 670      42.051  13.872  93.146  1.00  0.00           C  
ATOM    872  OG  SER A 670      41.606  12.847  92.278  1.00  0.00           O  
ATOM    873  N   LYS A 671      43.510  16.148  91.479  1.00  0.00           N  
ATOM    874  CA  LYS A 671      43.675  16.854  90.217  1.00  0.00           C  
ATOM    875  C   LYS A 671      45.088  17.397  90.007  1.00  0.00           C  
ATOM    876  O   LYS A 671      45.552  17.485  88.868  1.00  0.00           O  
ATOM    877  CB  LYS A 671      42.652  17.993  90.096  1.00  0.00           C  
ATOM    878  CG  LYS A 671      42.736  19.053  91.179  1.00  0.00           C  
ATOM    879  CD  LYS A 671      41.825  20.254  90.885  1.00  0.00           C  
ATOM    880  CE  LYS A 671      40.346  19.935  91.083  1.00  0.00           C  
ATOM    881  NZ  LYS A 671      39.479  21.146  90.899  1.00  0.00           N  
ATOM    882  N   TRP A 672      45.780  17.746  91.090  1.00  0.00           N  
ATOM    883  CA  TRP A 672      47.135  18.285  90.972  1.00  0.00           C  
ATOM    884  C   TRP A 672      48.183  17.233  90.639  1.00  0.00           C  
ATOM    885  O   TRP A 672      49.118  17.497  89.883  1.00  0.00           O  
ATOM    886  CB  TRP A 672      47.565  18.992  92.264  1.00  0.00           C  
ATOM    887  CG  TRP A 672      46.802  20.252  92.604  1.00  0.00           C  
ATOM    888  CD1 TRP A 672      46.019  21.003  91.766  1.00  0.00           C  
ATOM    889  CD2 TRP A 672      46.792  20.925  93.871  1.00  0.00           C  
ATOM    890  NE1 TRP A 672      45.526  22.101  92.435  1.00  0.00           N  
ATOM    891  CE2 TRP A 672      45.985  22.078  93.728  1.00  0.00           C  
ATOM    892  CE3 TRP A 672      47.389  20.665  95.116  1.00  0.00           C  
ATOM    893  CZ2 TRP A 672      45.758  22.971  94.785  1.00  0.00           C  
ATOM    894  CZ3 TRP A 672      47.163  21.554  96.168  1.00  0.00           C  
ATOM    895  CH2 TRP A 672      46.354  22.692  95.993  1.00  0.00           C  
ATOM    896  N   ILE A 676      48.038  16.044  91.213  1.00  0.00           N  
ATOM    897  CA  ILE A 676      48.994  14.966  90.985  1.00  0.00           C  
ATOM    898  C   ILE A 676      48.635  14.127  89.762  1.00  0.00           C  
ATOM    899  O   ILE A 676      47.554  13.550  89.697  1.00  0.00           O  
ATOM    900  CB  ILE A 676      49.073  14.039  92.221  1.00  0.00           C  
ATOM    901  CG1 ILE A 676      49.592  14.826  93.429  1.00  0.00           C  
ATOM    902  CG2 ILE A 676      49.970  12.845  91.932  1.00  0.00           C  
ATOM    903  CD1 ILE A 676      49.640  14.011  94.718  1.00  0.00           C  
ATOM    904  N   ARG A 677      49.544  14.063  88.793  1.00  0.00           N  
ATOM    905  CA  ARG A 677      49.310  13.274  87.588  1.00  0.00           C  
ATOM    906  C   ARG A 677      50.474  12.335  87.283  1.00  0.00           C  
ATOM    907  O   ARG A 677      50.262  11.224  86.795  1.00  0.00           O  
ATOM    908  CB  ARG A 677      49.054  14.184  86.381  1.00  0.00           C  
ATOM    909  CG  ARG A 677      47.775  15.016  86.472  1.00  0.00           C  
ATOM    910  CD  ARG A 677      46.537  14.153  86.707  1.00  0.00           C  
ATOM    911  NE  ARG A 677      45.313  14.944  86.619  1.00  0.00           N  
ATOM    912  CZ  ARG A 677      44.105  14.496  86.943  1.00  0.00           C  
ATOM    913  NH1 ARG A 677      43.952  13.253  87.381  1.00  0.00           N  
ATOM    914  NH2 ARG A 677      43.049  15.290  86.832  1.00  0.00           N  
ATOM    915  N   SER A 678      51.700  12.769  87.570  1.00  0.00           N  
ATOM    916  CA  SER A 678      52.867  11.927  87.319  1.00  0.00           C  
ATOM    917  C   SER A 678      53.898  12.041  88.429  1.00  0.00           C  
ATOM    918  O   SER A 678      53.803  12.905  89.297  1.00  0.00           O  
ATOM    919  CB  SER A 678      53.538  12.308  86.001  1.00  0.00           C  
ATOM    920  OG  SER A 678      54.370  13.444  86.164  1.00  0.00           O  
ATOM    921  N   TRP A 681      54.893  11.163  88.377  1.00  0.00           N  
ATOM    922  CA  TRP A 681      55.967  11.139  89.358  1.00  0.00           C  
ATOM    923  C   TRP A 681      56.647  12.506  89.428  1.00  0.00           C  
ATOM    924  O   TRP A 681      57.320  12.828  90.405  1.00  0.00           O  
ATOM    925  CB  TRP A 681      56.999  10.076  88.974  1.00  0.00           C  
ATOM    926  CG  TRP A 681      57.664  10.368  87.667  1.00  0.00           C  
ATOM    927  CD1 TRP A 681      57.107  10.279  86.421  1.00  0.00           C  
ATOM    928  CD2 TRP A 681      58.993  10.863  87.478  1.00  0.00           C  
ATOM    929  NE1 TRP A 681      58.008  10.692  85.470  1.00  0.00           N  
ATOM    930  CE2 TRP A 681      59.174  11.056  86.091  1.00  0.00           C  
ATOM    931  CE3 TRP A 681      60.051  11.164  88.348  1.00  0.00           C  
ATOM    932  CZ2 TRP A 681      60.371  11.538  85.552  1.00  0.00           C  
ATOM    933  CZ3 TRP A 681      61.241  11.643  87.813  1.00  0.00           C  
ATOM    934  CH2 TRP A 681      61.390  11.825  86.426  1.00  0.00           C  
ATOM    935  N   ARG A 683      56.477  13.304  88.381  1.00  0.00           N  
ATOM    936  CA  ARG A 683      57.074  14.631  88.338  1.00  0.00           C  
ATOM    937  C   ARG A 683      56.413  15.533  89.378  1.00  0.00           C  
ATOM    938  O   ARG A 683      57.025  16.480  89.871  1.00  0.00           O  
ATOM    939  CB  ARG A 683      56.891  15.252  86.951  1.00  0.00           C  
ATOM    940  CG  ARG A 683      57.463  14.437  85.800  1.00  0.00           C  
ATOM    941  CD  ARG A 683      57.163  15.110  84.460  1.00  0.00           C  
ATOM    942  NE  ARG A 683      57.592  14.309  83.315  1.00  0.00           N  
ATOM    943  CZ  ARG A 683      58.850  13.942  83.081  1.00  0.00           C  
ATOM    944  NH1 ARG A 683      59.821  14.303  83.913  1.00  0.00           N  
ATOM    945  NH2 ARG A 683      59.137  13.214  82.010  1.00  0.00           N  
ATOM    946  N   ASP A 684      55.162  15.222  89.703  1.00  0.00           N  
ATOM    947  CA  ASP A 684      54.372  15.988  90.666  1.00  0.00           C  
ATOM    948  C   ASP A 684      54.641  15.607  92.127  1.00  0.00           C  
ATOM    949  O   ASP A 684      54.014  16.149  93.038  1.00  0.00           O  
ATOM    950  CB  ASP A 684      52.882  15.790  90.369  1.00  0.00           C  
ATOM    951  CG  ASP A 684      52.496  16.251  88.974  1.00  0.00           C  
ATOM    952  OD1 ASP A 684      51.680  15.567  88.320  1.00  0.00           O  
ATOM    953  OD2 ASP A 684      53.003  17.305  88.537  1.00  0.00           O  
ATOM    954  N   LEU A 685      55.571  14.682  92.351  1.00  0.00           N  
ATOM    955  CA  LEU A 685      55.880  14.233  93.701  1.00  0.00           C  
ATOM    956  C   LEU A 685      57.325  14.521  94.072  1.00  0.00           C  
ATOM    957  O   LEU A 685      58.196  14.573  93.206  1.00  0.00           O  
ATOM    958  CB  LEU A 685      55.591  12.734  93.820  1.00  0.00           C  
ATOM    959  CG  LEU A 685      54.130  12.369  93.521  1.00  0.00           C  
ATOM    960  CD1 LEU A 685      53.978  10.865  93.413  1.00  0.00           C  
ATOM    961  CD2 LEU A 685      53.225  12.924  94.615  1.00  0.00           C  
ATOM    962  N   PRO A 686      57.603  14.701  95.377  1.00  0.00           N  
ATOM    963  CA  PRO A 686      56.615  14.637  96.458  1.00  0.00           C  
ATOM    964  C   PRO A 686      55.790  15.907  96.622  1.00  0.00           C  
ATOM    965  O   PRO A 686      56.114  16.962  96.078  1.00  0.00           O  
ATOM    966  CB  PRO A 686      57.478  14.377  97.687  1.00  0.00           C  
ATOM    967  CG  PRO A 686      58.686  15.227  97.397  1.00  0.00           C  
ATOM    968  CD  PRO A 686      58.957  14.929  95.921  1.00  0.00           C  
ATOM    969  N   GLN A 687      54.711  15.779  97.383  1.00  0.00           N  
ATOM    970  CA  GLN A 687      53.833  16.895  97.695  1.00  0.00           C  
ATOM    971  C   GLN A 687      54.062  17.066  99.203  1.00  0.00           C  
ATOM    972  O   GLN A 687      53.690  16.192  99.986  1.00  0.00           O  
ATOM    973  CB  GLN A 687      52.383  16.509  97.402  1.00  0.00           C  
ATOM    974  CG  GLN A 687      51.470  17.688  97.234  1.00  0.00           C  
ATOM    975  CD  GLN A 687      51.685  18.403  95.917  1.00  0.00           C  
ATOM    976  OE1 GLN A 687      51.276  19.551  95.745  1.00  0.00           O  
ATOM    977  NE2 GLN A 687      52.315  17.722  94.974  1.00  0.00           N  
ATOM    978  N   LEU A 688      54.707  18.162  99.598  1.00  0.00           N  
ATOM    979  CA  LEU A 688      55.028  18.429 101.007  1.00  0.00           C  
ATOM    980  C   LEU A 688      54.279  19.664 101.489  1.00  0.00           C  
ATOM    981  O   LEU A 688      54.776  20.795 101.393  1.00  0.00           O  
ATOM    982  CB  LEU A 688      56.538  18.642 101.164  1.00  0.00           C  
ATOM    983  CG  LEU A 688      57.408  17.506 100.607  1.00  0.00           C  
ATOM    984  CD1 LEU A 688      58.879  17.914 100.643  1.00  0.00           C  
ATOM    985  CD2 LEU A 688      57.166  16.222 101.415  1.00  0.00           C  
ATOM    986  N   LEU A 689      53.104  19.419 102.057  1.00  0.00           N  
ATOM    987  CA  LEU A 689      52.208  20.473 102.501  1.00  0.00           C  
ATOM    988  C   LEU A 689      51.968  20.628 104.003  1.00  0.00           C  
ATOM    989  O   LEU A 689      51.945  19.650 104.753  1.00  0.00           O  
ATOM    990  CB  LEU A 689      50.868  20.260 101.795  1.00  0.00           C  
ATOM    991  CG  LEU A 689      49.707  21.212 102.057  1.00  0.00           C  
ATOM    992  CD1 LEU A 689      49.371  21.954 100.769  1.00  0.00           C  
ATOM    993  CD2 LEU A 689      48.501  20.427 102.543  1.00  0.00           C  
ATOM    994  N   ASN A 690      51.788  21.876 104.427  1.00  0.00           N  
ATOM    995  CA  ASN A 690      51.492  22.197 105.822  1.00  0.00           C  
ATOM    996  C   ASN A 690      50.492  23.343 105.895  1.00  0.00           C  
ATOM    997  O   ASN A 690      50.412  24.166 104.982  1.00  0.00           O  
ATOM    998  CB  ASN A 690      52.744  22.636 106.592  1.00  0.00           C  
ATOM    999  CG  ASN A 690      52.435  22.947 108.055  1.00  0.00           C  
ATOM   1000  OD1 ASN A 690      52.094  22.054 108.825  1.00  0.00           O  
ATOM   1001  ND2 ASN A 690      52.528  24.220 108.433  1.00  0.00           N  
ATOM   1002  N   GLN A 691      49.742  23.405 106.991  1.00  0.00           N  
ATOM   1003  CA  GLN A 691      48.790  24.487 107.187  1.00  0.00           C  
ATOM   1004  C   GLN A 691      48.630  24.848 108.655  1.00  0.00           C  
ATOM   1005  O   GLN A 691      48.376  23.987 109.486  1.00  0.00           O  
ATOM   1006  CB  GLN A 691      47.405  24.143 106.609  1.00  0.00           C  
ATOM   1007  CG  GLN A 691      46.424  25.316 106.766  1.00  0.00           C  
ATOM   1008  CD  GLN A 691      45.145  25.172 105.953  1.00  0.00           C  
ATOM   1009  OE1 GLN A 691      45.154  24.646 104.840  1.00  0.00           O  
ATOM   1010  NE2 GLN A 691      44.043  25.666 106.500  1.00  0.00           N  
ATOM   1011  N   TRP A 692      48.786  26.128 108.966  1.00  0.00           N  
ATOM   1012  CA  TRP A 692      48.616  26.621 110.327  1.00  0.00           C  
ATOM   1013  C   TRP A 692      47.234  27.243 110.417  1.00  0.00           C  
ATOM   1014  O   TRP A 692      46.818  27.957 109.505  1.00  0.00           O  
ATOM   1015  CB  TRP A 692      49.635  27.708 110.649  1.00  0.00           C  
ATOM   1016  CG  TRP A 692      51.004  27.219 110.761  1.00  0.00           C  
ATOM   1017  CD1 TRP A 692      51.957  27.212 109.789  1.00  0.00           C  
ATOM   1018  CD2 TRP A 692      51.594  26.627 111.919  1.00  0.00           C  
ATOM   1019  NE1 TRP A 692      53.110  26.656 110.271  1.00  0.00           N  
ATOM   1020  CE2 TRP A 692      52.917  26.287 111.579  1.00  0.00           C  
ATOM   1021  CE3 TRP A 692      51.132  26.360 113.216  1.00  0.00           C  
ATOM   1022  CZ2 TRP A 692      53.786  25.676 112.485  1.00  0.00           C  
ATOM   1023  CZ3 TRP A 692      51.994  25.756 114.120  1.00  0.00           C  
ATOM   1024  CH2 TRP A 692      53.309  25.422 113.750  1.00  0.00           C  
ATOM   1025  N   GLY A 693      46.526  26.991 111.509  1.00  0.00           N  
ATOM   1026  CA  GLY A 693      45.212  27.582 111.648  1.00  0.00           C  
ATOM   1027  C   GLY A 693      44.295  26.872 112.617  1.00  0.00           C  
ATOM   1028  O   GLY A 693      44.704  25.957 113.346  1.00  0.00           O  
ATOM   1029  N   ASN A 695      43.039  27.301 112.604  1.00  0.00           N  
ATOM   1030  CA  ASN A 695      42.012  26.757 113.477  1.00  0.00           C  
ATOM   1031  C   ASN A 695      41.178  25.675 112.806  1.00  0.00           C  
ATOM   1032  O   ASN A 695      41.004  25.668 111.584  1.00  0.00           O  
ATOM   1033  CB  ASN A 695      41.088  27.888 113.948  1.00  0.00           C  
ATOM   1034  CG  ASN A 695      40.337  28.566 112.792  1.00  0.00           C  
ATOM   1035  OD1 ASN A 695      40.778  28.546 111.647  1.00  0.00           O  
ATOM   1036  ND2 ASN A 695      39.209  29.181 113.105  1.00  0.00           N  
ATOM   1037  N   VAL A 696      40.687  24.752 113.625  1.00  0.00           N  
ATOM   1038  CA  VAL A 696      39.819  23.674 113.184  1.00  0.00           C  
ATOM   1039  C   VAL A 696      38.813  23.492 114.308  1.00  0.00           C  
ATOM   1040  O   VAL A 696      39.012  23.996 115.417  1.00  0.00           O  
ATOM   1041  CB  VAL A 696      40.582  22.346 112.972  1.00  0.00           C  
ATOM   1042  CG1 VAL A 696      41.547  22.482 111.805  1.00  0.00           C  
ATOM   1043  CG2 VAL A 696      41.318  21.954 114.244  1.00  0.00           C  
ATOM   1044  N   VAL A 697      37.721  22.797 114.024  1.00  0.00           N  
ATOM   1045  CA  VAL A 697      36.720  22.578 115.047  1.00  0.00           C  
ATOM   1046  C   VAL A 697      36.271  21.131 115.108  1.00  0.00           C  
ATOM   1047  O   VAL A 697      35.947  20.518 114.094  1.00  0.00           O  
ATOM   1048  CB  VAL A 697      35.480  23.472 114.835  1.00  0.00           C  
ATOM   1049  CG1 VAL A 697      34.345  23.018 115.768  1.00  0.00           C  
ATOM   1050  CG2 VAL A 697      35.823  24.924 115.121  1.00  0.00           C  
ATOM   1051  N   ARG A 698      36.273  20.597 116.322  1.00  0.00           N  
ATOM   1052  CA  ARG A 698      35.841  19.234 116.605  1.00  0.00           C  
ATOM   1053  C   ARG A 698      35.125  19.391 117.935  1.00  0.00           C  
ATOM   1054  O   ARG A 698      35.758  19.430 118.990  1.00  0.00           O  
ATOM   1055  CB  ARG A 698      37.045  18.317 116.752  1.00  0.00           C  
ATOM   1056  CG  ARG A 698      37.914  18.276 115.524  1.00  0.00           C  
ATOM   1057  CD  ARG A 698      39.147  17.434 115.758  1.00  0.00           C  
ATOM   1058  NE  ARG A 698      39.895  17.224 114.525  1.00  0.00           N  
ATOM   1059  CZ  ARG A 698      41.029  16.540 114.450  1.00  0.00           C  
ATOM   1060  NH1 ARG A 698      41.552  15.999 115.542  1.00  0.00           N  
ATOM   1061  NH2 ARG A 698      41.632  16.383 113.279  1.00  0.00           N  
ATOM   1062  N   TRP A 699      33.805  19.513 117.872  1.00  0.00           N  
ATOM   1063  CA  TRP A 699      32.989  19.724 119.060  1.00  0.00           C  
ATOM   1064  C   TRP A 699      33.379  18.907 120.287  1.00  0.00           C  
ATOM   1065  O   TRP A 699      33.584  17.692 120.217  1.00  0.00           O  
ATOM   1066  CB  TRP A 699      31.517  19.497 118.728  1.00  0.00           C  
ATOM   1067  CG  TRP A 699      30.636  20.423 119.478  1.00  0.00           C  
ATOM   1068  CD1 TRP A 699      29.822  20.115 120.528  1.00  0.00           C  
ATOM   1069  CD2 TRP A 699      30.499  21.832 119.261  1.00  0.00           C  
ATOM   1070  NE1 TRP A 699      29.182  21.245 120.979  1.00  0.00           N  
ATOM   1071  CE2 TRP A 699      29.580  22.314 120.219  1.00  0.00           C  
ATOM   1072  CE3 TRP A 699      31.064  22.735 118.350  1.00  0.00           C  
ATOM   1073  CZ2 TRP A 699      29.210  23.662 120.293  1.00  0.00           C  
ATOM   1074  CZ3 TRP A 699      30.699  24.074 118.422  1.00  0.00           C  
ATOM   1075  CH2 TRP A 699      29.779  24.524 119.389  1.00  0.00           C  
ATOM   1076  N   GLU A 700      33.472  19.599 121.418  1.00  0.00           N  
ATOM   1077  CA  GLU A 700      33.846  18.973 122.674  1.00  0.00           C  
ATOM   1078  C   GLU A 700      32.888  19.397 123.777  1.00  0.00           C  
ATOM   1079  O   GLU A 700      32.539  20.574 123.891  1.00  0.00           O  
ATOM   1080  CB  GLU A 700      35.269  19.382 123.059  1.00  0.00           C  
ATOM   1081  CG  GLU A 700      36.070  18.281 123.729  1.00  0.00           C  
ATOM   1082  CD  GLU A 700      36.548  17.239 122.738  1.00  0.00           C  
ATOM   1083  OE1 GLU A 700      35.698  16.588 122.093  1.00  0.00           O  
ATOM   1084  OE2 GLU A 700      37.779  17.076 122.600  1.00  0.00           O  
ATOM   1085  N   MET A 703      32.470  18.431 124.588  1.00  0.00           N  
ATOM   1086  CA  MET A 703      31.559  18.701 125.697  1.00  0.00           C  
ATOM   1087  C   MET A 703      32.356  19.106 126.941  1.00  0.00           C  
ATOM   1088  O   MET A 703      31.936  19.975 127.710  1.00  0.00           O  
ATOM   1089  CB  MET A 703      30.715  17.459 125.995  1.00  0.00           C  
ATOM   1090  CG  MET A 703      29.215  17.639 125.772  1.00  0.00           C  
ATOM   1091  SD  MET A 703      28.747  18.066 124.075  1.00  0.00           S  
ATOM   1092  CE  MET A 703      28.332  19.813 124.254  1.00  0.00           C  
ATOM   1093  N   ARG A 711      33.511  18.474 127.129  1.00  0.00           N  
ATOM   1094  CA  ARG A 711      34.373  18.770 128.270  1.00  0.00           C  
ATOM   1095  C   ARG A 711      35.302  19.941 127.949  1.00  0.00           C  
ATOM   1096  O   ARG A 711      36.245  19.787 127.178  1.00  0.00           O  
ATOM   1097  CB  ARG A 711      35.218  17.542 128.622  1.00  0.00           C  
ATOM   1098  CG  ARG A 711      34.419  16.284 128.922  1.00  0.00           C  
ATOM   1099  CD  ARG A 711      35.341  15.102 129.188  1.00  0.00           C  
ATOM   1100  NE  ARG A 711      34.601  13.871 129.450  1.00  0.00           N  
ATOM   1101  CZ  ARG A 711      35.169  12.694 129.692  1.00  0.00           C  
ATOM   1102  NH1 ARG A 711      36.490  12.583 129.706  1.00  0.00           N  
ATOM   1103  NH2 ARG A 711      34.416  11.626 129.920  1.00  0.00           N  
ATOM   1104  N   THR A 712      35.038  21.105 128.538  1.00  0.00           N  
ATOM   1105  CA  THR A 712      35.871  22.287 128.311  1.00  0.00           C  
ATOM   1106  C   THR A 712      37.091  22.273 129.233  1.00  0.00           C  
ATOM   1107  O   THR A 712      36.979  21.944 130.415  1.00  0.00           O  
ATOM   1108  CB  THR A 712      35.094  23.580 128.594  1.00  0.00           C  
ATOM   1109  OG1 THR A 712      33.886  23.586 127.826  1.00  0.00           O  
ATOM   1110  CG2 THR A 712      35.941  24.805 128.239  1.00  0.00           C  
ATOM   1111  N   ARG A 713      38.250  22.637 128.691  1.00  0.00           N  
ATOM   1112  CA  ARG A 713      39.488  22.670 129.466  1.00  0.00           C  
ATOM   1113  C   ARG A 713      40.584  23.305 128.618  1.00  0.00           C  
ATOM   1114  O   ARG A 713      41.070  22.702 127.664  1.00  0.00           O  
ATOM   1115  CB  ARG A 713      39.889  21.254 129.895  1.00  0.00           C  
ATOM   1116  CG  ARG A 713      40.957  21.225 130.972  1.00  0.00           C  
ATOM   1117  CD  ARG A 713      41.031  19.867 131.659  1.00  0.00           C  
ATOM   1118  NE  ARG A 713      42.095  19.834 132.660  1.00  0.00           N  
ATOM   1119  CZ  ARG A 713      42.356  18.793 133.445  1.00  0.00           C  
ATOM   1120  NH1 ARG A 713      41.626  17.684 133.355  1.00  0.00           N  
ATOM   1121  NH2 ARG A 713      43.354  18.861 134.319  1.00  0.00           N  
ATOM   1122  N   PRO A 714      40.988  24.534 128.973  1.00  0.00           N  
ATOM   1123  CA  PRO A 714      42.014  25.340 128.300  1.00  0.00           C  
ATOM   1124  C   PRO A 714      43.245  24.589 127.803  1.00  0.00           C  
ATOM   1125  O   PRO A 714      43.943  23.948 128.577  1.00  0.00           O  
ATOM   1126  CB  PRO A 714      42.377  26.388 129.351  1.00  0.00           C  
ATOM   1127  CG  PRO A 714      41.106  26.569 130.095  1.00  0.00           C  
ATOM   1128  CD  PRO A 714      40.612  25.150 130.258  1.00  0.00           C  
ATOM   1129  N   PHE A 715      43.489  24.689 126.499  1.00  0.00           N  
ATOM   1130  CA  PHE A 715      44.634  24.078 125.834  1.00  0.00           C  
ATOM   1131  C   PHE A 715      44.666  22.557 125.794  1.00  0.00           C  
ATOM   1132  O   PHE A 715      45.560  21.977 125.191  1.00  0.00           O  
ATOM   1133  CB  PHE A 715      45.931  24.616 126.447  1.00  0.00           C  
ATOM   1134  CG  PHE A 715      46.074  26.107 126.328  1.00  0.00           C  
ATOM   1135  CD1 PHE A 715      46.175  26.906 127.464  1.00  0.00           C  
ATOM   1136  CD2 PHE A 715      46.083  26.717 125.074  1.00  0.00           C  
ATOM   1137  CE1 PHE A 715      46.284  28.290 127.356  1.00  0.00           C  
ATOM   1138  CE2 PHE A 715      46.191  28.102 124.954  1.00  0.00           C  
ATOM   1139  CZ  PHE A 715      46.291  28.891 126.101  1.00  0.00           C  
ATOM   1140  N   LEU A 716      43.690  21.913 126.423  1.00  0.00           N  
ATOM   1141  CA  LEU A 716      43.619  20.455 126.443  1.00  0.00           C  
ATOM   1142  C   LEU A 716      42.411  19.949 125.670  1.00  0.00           C  
ATOM   1143  O   LEU A 716      42.523  19.050 124.841  1.00  0.00           O  
ATOM   1144  CB  LEU A 716      43.548  19.951 127.885  1.00  0.00           C  
ATOM   1145  CG  LEU A 716      44.851  19.503 128.545  1.00  0.00           C  
ATOM   1146  CD1 LEU A 716      46.010  20.359 128.061  1.00  0.00           C  
ATOM   1147  CD2 LEU A 716      44.690  19.584 130.053  1.00  0.00           C  
ATOM   1148  N   ARG A 718      41.248  20.522 125.950  1.00  0.00           N  
ATOM   1149  CA  ARG A 718      40.038  20.114 125.263  1.00  0.00           C  
ATOM   1150  C   ARG A 718      39.106  21.291 125.032  1.00  0.00           C  
ATOM   1151  O   ARG A 718      38.510  21.820 125.970  1.00  0.00           O  
ATOM   1152  CB  ARG A 718      39.317  19.018 126.058  1.00  0.00           C  
ATOM   1153  CG  ARG A 718      40.049  17.689 126.074  1.00  0.00           C  
ATOM   1154  CD  ARG A 718      39.223  16.604 126.738  1.00  0.00           C  
ATOM   1155  NE  ARG A 718      39.876  15.302 126.642  1.00  0.00           N  
ATOM   1156  CZ  ARG A 718      39.368  14.171 127.118  1.00  0.00           C  
ATOM   1157  NH1 ARG A 718      38.192  14.174 127.730  1.00  0.00           N  
ATOM   1158  NH2 ARG A 718      40.037  13.035 126.981  1.00  0.00           N  
ATOM   1159  N   THR A 723      39.004  21.708 123.773  1.00  0.00           N  
ATOM   1160  CA  THR A 723      38.130  22.810 123.386  1.00  0.00           C  
ATOM   1161  C   THR A 723      37.616  22.521 121.986  1.00  0.00           C  
ATOM   1162  O   THR A 723      38.313  21.905 121.181  1.00  0.00           O  
ATOM   1163  CB  THR A 723      38.872  24.154 123.370  1.00  0.00           C  
ATOM   1164  OG1 THR A 723      39.940  24.099 122.421  1.00  0.00           O  
ATOM   1165  CG2 THR A 723      39.431  24.470 124.744  1.00  0.00           C  
ATOM   1166  N   SER A 724      36.395  22.956 121.703  1.00  0.00           N  
ATOM   1167  CA  SER A 724      35.782  22.730 120.398  1.00  0.00           C  
ATOM   1168  C   SER A 724      36.654  23.323 119.304  1.00  0.00           C  
ATOM   1169  O   SER A 724      36.855  22.716 118.247  1.00  0.00           O  
ATOM   1170  CB  SER A 724      34.386  23.352 120.370  1.00  0.00           C  
ATOM   1171  OG  SER A 724      33.539  22.706 121.311  1.00  0.00           O  
ATOM   1172  N   GLU A 725      37.171  24.518 119.556  1.00  0.00           N  
ATOM   1173  CA  GLU A 725      38.049  25.152 118.584  1.00  0.00           C  
ATOM   1174  C   GLU A 725      39.449  25.305 119.155  1.00  0.00           C  
ATOM   1175  O   GLU A 725      39.626  25.627 120.327  1.00  0.00           O  
ATOM   1176  CB  GLU A 725      37.547  26.536 118.174  1.00  0.00           C  
ATOM   1177  CG  GLU A 725      38.499  27.176 117.190  1.00  0.00           C  
ATOM   1178  CD  GLU A 725      38.330  28.667 117.062  1.00  0.00           C  
ATOM   1179  OE1 GLU A 725      37.775  29.290 117.991  1.00  0.00           O  
ATOM   1180  OE2 GLU A 725      38.775  29.216 116.033  1.00  0.00           O  
ATOM   1181  N   PHE A 726      40.445  25.065 118.315  1.00  0.00           N  
ATOM   1182  CA  PHE A 726      41.829  25.209 118.731  1.00  0.00           C  
ATOM   1183  C   PHE A 726      42.699  25.497 117.529  1.00  0.00           C  
ATOM   1184  O   PHE A 726      42.276  25.324 116.378  1.00  0.00           O  
ATOM   1185  CB  PHE A 726      42.318  23.950 119.463  1.00  0.00           C  
ATOM   1186  CG  PHE A 726      42.223  22.682 118.651  1.00  0.00           C  
ATOM   1187  CD1 PHE A 726      43.228  22.328 117.755  1.00  0.00           C  
ATOM   1188  CD2 PHE A 726      41.130  21.830 118.799  1.00  0.00           C  
ATOM   1189  CE1 PHE A 726      43.146  21.137 117.020  1.00  0.00           C  
ATOM   1190  CE2 PHE A 726      41.037  20.640 118.070  1.00  0.00           C  
ATOM   1191  CZ  PHE A 726      42.047  20.292 117.179  1.00  0.00           C  
ATOM   1192  N   LEU A 728      43.905  25.980 117.799  1.00  0.00           N  
ATOM   1193  CA  LEU A 728      44.844  26.268 116.726  1.00  0.00           C  
ATOM   1194  C   LEU A 728      45.845  25.133 116.675  1.00  0.00           C  
ATOM   1195  O   LEU A 728      46.127  24.482 117.685  1.00  0.00           O  
ATOM   1196  CB  LEU A 728      45.594  27.581 116.972  1.00  0.00           C  
ATOM   1197  CG  LEU A 728      44.797  28.879 116.878  1.00  0.00           C  
ATOM   1198  CD1 LEU A 728      45.715  30.046 117.213  1.00  0.00           C  
ATOM   1199  CD2 LEU A 728      44.211  29.043 115.480  1.00  0.00           C  
ATOM   1200  N   TRP A 730      46.365  24.883 115.489  1.00  0.00           N  
ATOM   1201  CA  TRP A 730      47.357  23.848 115.333  1.00  0.00           C  
ATOM   1202  C   TRP A 730      48.008  23.949 113.972  1.00  0.00           C  
ATOM   1203  O   TRP A 730      47.846  24.920 113.235  1.00  0.00           O  
ATOM   1204  CB  TRP A 730      46.732  22.455 115.522  1.00  0.00           C  
ATOM   1205  CG  TRP A 730      45.946  21.942 114.352  1.00  0.00           C  
ATOM   1206  CD1 TRP A 730      45.344  22.682 113.372  1.00  0.00           C  
ATOM   1207  CD2 TRP A 730      45.645  20.571 114.060  1.00  0.00           C  
ATOM   1208  NE1 TRP A 730      44.690  21.855 112.491  1.00  0.00           N  
ATOM   1209  CE2 TRP A 730      44.858  20.555 112.890  1.00  0.00           C  
ATOM   1210  CE3 TRP A 730      45.965  19.356 114.674  1.00  0.00           C  
ATOM   1211  CZ2 TRP A 730      44.382  19.368 112.322  1.00  0.00           C  
ATOM   1212  CZ3 TRP A 730      45.491  18.173 114.107  1.00  0.00           C  
ATOM   1213  CH2 TRP A 730      44.710  18.191 112.944  1.00  0.00           C  
ATOM   1214  N   GLN A 731      48.750  22.913 113.654  1.00  0.00           N  
ATOM   1215  CA  GLN A 731      49.441  22.830 112.404  1.00  0.00           C  
ATOM   1216  C   GLN A 731      49.188  21.398 111.991  1.00  0.00           C  
ATOM   1217  O   GLN A 731      49.290  20.490 112.811  1.00  0.00           O  
ATOM   1218  CB  GLN A 731      50.925  23.109 112.661  1.00  0.00           C  
ATOM   1219  CG  GLN A 731      51.911  22.356 111.831  1.00  0.00           C  
ATOM   1220  CD  GLN A 731      51.931  20.876 112.124  1.00  0.00           C  
ATOM   1221  OE1 GLN A 731      52.138  20.449 113.261  1.00  0.00           O  
ATOM   1222  NE2 GLN A 731      51.712  20.077 111.087  1.00  0.00           N  
ATOM   1223  N   GLU A 732      48.782  21.193 110.749  1.00  0.00           N  
ATOM   1224  CA  GLU A 732      48.587  19.839 110.263  1.00  0.00           C  
ATOM   1225  C   GLU A 732      49.314  19.750 108.931  1.00  0.00           C  
ATOM   1226  O   GLU A 732      49.131  20.597 108.058  1.00  0.00           O  
ATOM   1227  CB  GLU A 732      47.098  19.499 110.110  1.00  0.00           C  
ATOM   1228  CG  GLU A 732      46.348  20.319 109.083  1.00  0.00           C  
ATOM   1229  CD  GLU A 732      44.928  19.821 108.882  1.00  0.00           C  
ATOM   1230  OE1 GLU A 732      44.741  18.599 108.665  1.00  0.00           O  
ATOM   1231  OE2 GLU A 732      43.997  20.651 108.941  1.00  0.00           O  
ATOM   1232  N   GLY A 733      50.176  18.745 108.803  1.00  0.00           N  
ATOM   1233  CA  GLY A 733      50.926  18.548 107.578  1.00  0.00           C  
ATOM   1234  C   GLY A 733      50.391  17.344 106.828  1.00  0.00           C  
ATOM   1235  O   GLY A 733      49.791  16.442 107.416  1.00  0.00           O  
ATOM   1236  N   HIS A 734      50.601  17.333 105.520  1.00  0.00           N  
ATOM   1237  CA  HIS A 734      50.139  16.238 104.681  1.00  0.00           C  
ATOM   1238  C   HIS A 734      51.121  16.102 103.520  1.00  0.00           C  
ATOM   1239  O   HIS A 734      51.451  17.091 102.858  1.00  0.00           O  
ATOM   1240  CB  HIS A 734      48.736  16.538 104.148  1.00  0.00           C  
ATOM   1241  CG  HIS A 734      47.685  16.603 105.211  1.00  0.00           C  
ATOM   1242  ND1 HIS A 734      47.011  15.486 105.664  1.00  0.00           N  
ATOM   1243  CD2 HIS A 734      47.213  17.646 105.934  1.00  0.00           C  
ATOM   1244  CE1 HIS A 734      46.171  15.841 106.620  1.00  0.00           C  
ATOM   1245  NE2 HIS A 734      46.275  17.146 106.804  1.00  0.00           N  
ATOM   1246  N   THR A 735      51.593  14.884 103.281  1.00  0.00           N  
ATOM   1247  CA  THR A 735      52.537  14.656 102.201  1.00  0.00           C  
ATOM   1248  C   THR A 735      52.113  13.460 101.371  1.00  0.00           C  
ATOM   1249  O   THR A 735      51.425  12.559 101.865  1.00  0.00           O  
ATOM   1250  CB  THR A 735      53.975  14.412 102.734  1.00  0.00           C  
ATOM   1251  OG1 THR A 735      54.023  13.175 103.455  1.00  0.00           O  
ATOM   1252  CG2 THR A 735      54.397  15.541 103.652  1.00  0.00           C  
ATOM   1253  N   ALA A 736      52.538  13.471 100.110  1.00  0.00           N  
ATOM   1254  CA  ALA A 736      52.238  12.412  99.147  1.00  0.00           C  
ATOM   1255  C   ALA A 736      53.564  12.012  98.501  1.00  0.00           C  
ATOM   1256  O   ALA A 736      54.347  12.870  98.084  1.00  0.00           O  
ATOM   1257  CB  ALA A 736      51.256  12.928  98.087  1.00  0.00           C  
ATOM   1258  N   HIS A 737      53.809  10.709  98.416  1.00  0.00           N  
ATOM   1259  CA  HIS A 737      55.063  10.206  97.867  1.00  0.00           C  
ATOM   1260  C   HIS A 737      54.900   9.121  96.811  1.00  0.00           C  
ATOM   1261  O   HIS A 737      53.918   8.374  96.801  1.00  0.00           O  
ATOM   1262  CB  HIS A 737      55.924   9.670  99.009  1.00  0.00           C  
ATOM   1263  CG  HIS A 737      56.105  10.645 100.128  1.00  0.00           C  
ATOM   1264  ND1 HIS A 737      57.156  11.535 100.179  1.00  0.00           N  
ATOM   1265  CD2 HIS A 737      55.345  10.894 101.221  1.00  0.00           C  
ATOM   1266  CE1 HIS A 737      57.037  12.290 101.257  1.00  0.00           C  
ATOM   1267  NE2 HIS A 737      55.946  11.922 101.906  1.00  0.00           N  
ATOM   1268  N   ALA A 738      55.895   9.035  95.936  1.00  0.00           N  
ATOM   1269  CA  ALA A 738      55.894   8.055  94.862  1.00  0.00           C  
ATOM   1270  C   ALA A 738      56.082   6.647  95.408  1.00  0.00           C  
ATOM   1271  O   ALA A 738      55.582   5.678  94.835  1.00  0.00           O  
ATOM   1272  CB  ALA A 738      57.001   8.374  93.869  1.00  0.00           C  
ATOM   1273  N   THR A 739      56.795   6.539  96.524  1.00  0.00           N  
ATOM   1274  CA  THR A 739      57.058   5.237  97.117  1.00  0.00           C  
ATOM   1275  C   THR A 739      56.729   5.144  98.599  1.00  0.00           C  
ATOM   1276  O   THR A 739      56.637   6.149  99.308  1.00  0.00           O  
ATOM   1277  CB  THR A 739      58.536   4.842  96.962  1.00  0.00           C  
ATOM   1278  OG1 THR A 739      59.336   5.699  97.782  1.00  0.00           O  
ATOM   1279  CG2 THR A 739      58.984   4.973  95.514  1.00  0.00           C  
ATOM   1280  N   ARG A 741      56.571   3.908  99.053  1.00  0.00           N  
ATOM   1281  CA  ARG A 741      56.277   3.619 100.440  1.00  0.00           C  
ATOM   1282  C   ARG A 741      57.434   4.065 101.332  1.00  0.00           C  
ATOM   1283  O   ARG A 741      57.229   4.734 102.349  1.00  0.00           O  
ATOM   1284  CB  ARG A 741      56.054   2.119 100.605  1.00  0.00           C  
ATOM   1285  CG  ARG A 741      55.993   1.671 102.041  1.00  0.00           C  
ATOM   1286  CD  ARG A 741      55.776   0.179 102.153  1.00  0.00           C  
ATOM   1287  NE  ARG A 741      55.631  -0.216 103.550  1.00  0.00           N  
ATOM   1288  CZ  ARG A 741      55.340  -1.447 103.961  1.00  0.00           C  
ATOM   1289  NH1 ARG A 741      55.161  -2.425 103.081  1.00  0.00           N  
ATOM   1290  NH2 ARG A 741      55.226  -1.696 105.259  1.00  0.00           N  
ATOM   1291  N   GLU A 742      58.650   3.689 100.943  1.00  0.00           N  
ATOM   1292  CA  GLU A 742      59.843   4.031 101.713  1.00  0.00           C  
ATOM   1293  C   GLU A 742      59.934   5.522 101.999  1.00  0.00           C  
ATOM   1294  O   GLU A 742      60.107   5.939 103.144  1.00  0.00           O  
ATOM   1295  CB  GLU A 742      61.124   3.599 100.977  1.00  0.00           C  
ATOM   1296  CG  GLU A 742      61.294   2.094 100.788  1.00  0.00           C  
ATOM   1297  CD  GLU A 742      60.387   1.516  99.710  1.00  0.00           C  
ATOM   1298  OE1 GLU A 742      60.294   0.272  99.621  1.00  0.00           O  
ATOM   1299  OE2 GLU A 742      59.774   2.298  98.952  1.00  0.00           O  
ATOM   1300  N   GLU A 743      59.824   6.326 100.952  1.00  0.00           N  
ATOM   1301  CA  GLU A 743      59.931   7.763 101.113  1.00  0.00           C  
ATOM   1302  C   GLU A 743      58.875   8.321 102.069  1.00  0.00           C  
ATOM   1303  O   GLU A 743      59.139   9.277 102.800  1.00  0.00           O  
ATOM   1304  CB  GLU A 743      59.848   8.445  99.747  1.00  0.00           C  
ATOM   1305  CG  GLU A 743      59.830   9.955  99.811  1.00  0.00           C  
ATOM   1306  CD  GLU A 743      59.859  10.590  98.443  1.00  0.00           C  
ATOM   1307  OE1 GLU A 743      59.388  11.738  98.318  1.00  0.00           O  
ATOM   1308  OE2 GLU A 743      60.362   9.941  97.495  1.00  0.00           O  
ATOM   1309  N   ALA A 786      57.694   7.709 102.076  1.00  0.00           N  
ATOM   1310  CA  ALA A 786      56.614   8.150 102.951  1.00  0.00           C  
ATOM   1311  C   ALA A 786      56.908   7.771 104.397  1.00  0.00           C  
ATOM   1312  O   ALA A 786      56.744   8.589 105.302  1.00  0.00           O  
ATOM   1313  CB  ALA A 786      55.281   7.537 102.504  1.00  0.00           C  
ATOM   1314  N   GLU A 787      57.349   6.538 104.621  1.00  0.00           N  
ATOM   1315  CA  GLU A 787      57.651   6.111 105.982  1.00  0.00           C  
ATOM   1316  C   GLU A 787      58.807   6.926 106.558  1.00  0.00           C  
ATOM   1317  O   GLU A 787      58.873   7.165 107.766  1.00  0.00           O  
ATOM   1318  CB  GLU A 787      57.965   4.612 106.029  1.00  0.00           C  
ATOM   1319  CG  GLU A 787      56.819   3.746 105.533  1.00  0.00           C  
ATOM   1320  CD  GLU A 787      56.909   2.311 106.012  1.00  0.00           C  
ATOM   1321  OE1 GLU A 787      56.675   2.058 107.215  1.00  0.00           O  
ATOM   1322  OE2 GLU A 787      57.217   1.431 105.186  1.00  0.00           O  
ATOM   1323  N   GLU A 788      59.710   7.367 105.692  1.00  0.00           N  
ATOM   1324  CA  GLU A 788      60.833   8.175 106.147  1.00  0.00           C  
ATOM   1325  C   GLU A 788      60.315   9.548 106.577  1.00  0.00           C  
ATOM   1326  O   GLU A 788      60.801  10.123 107.554  1.00  0.00           O  
ATOM   1327  CB  GLU A 788      61.883   8.332 105.038  1.00  0.00           C  
ATOM   1328  CG  GLU A 788      62.611   7.032 104.710  1.00  0.00           C  
ATOM   1329  CD  GLU A 788      63.629   7.171 103.584  1.00  0.00           C  
ATOM   1330  OE1 GLU A 788      64.363   6.189 103.333  1.00  0.00           O  
ATOM   1331  OE2 GLU A 788      63.693   8.252 102.951  1.00  0.00           O  
ATOM   1332  N   GLU A 789      59.326  10.062 105.848  1.00  0.00           N  
ATOM   1333  CA  GLU A 789      58.737  11.360 106.162  1.00  0.00           C  
ATOM   1334  C   GLU A 789      58.045  11.273 107.519  1.00  0.00           C  
ATOM   1335  O   GLU A 789      58.181  12.172 108.354  1.00  0.00           O  
ATOM   1336  CB  GLU A 789      57.733  11.765 105.073  1.00  0.00           C  
ATOM   1337  CG  GLU A 789      56.806  12.942 105.431  1.00  0.00           C  
ATOM   1338  CD  GLU A 789      57.489  14.303 105.379  1.00  0.00           C  
ATOM   1339  OE1 GLU A 789      56.790  15.318 105.571  1.00  0.00           O  
ATOM   1340  OE2 GLU A 789      58.719  14.364 105.149  1.00  0.00           O  
ATOM   1341  N   VAL A 790      57.311  10.183 107.740  1.00  0.00           N  
ATOM   1342  CA  VAL A 790      56.606   9.982 108.998  1.00  0.00           C  
ATOM   1343  C   VAL A 790      57.563  10.159 110.183  1.00  0.00           C  
ATOM   1344  O   VAL A 790      57.301  10.941 111.106  1.00  0.00           O  
ATOM   1345  CB  VAL A 790      55.964   8.557 109.061  1.00  0.00           C  
ATOM   1346  CG1 VAL A 790      55.339   8.311 110.429  1.00  0.00           C  
ATOM   1347  CG2 VAL A 790      54.897   8.407 107.974  1.00  0.00           C  
ATOM   1348  N   ARG A 791      58.680   9.443 110.145  1.00  0.00           N  
ATOM   1349  CA  ARG A 791      59.669   9.514 111.212  1.00  0.00           C  
ATOM   1350  C   ARG A 791      60.387  10.852 111.230  1.00  0.00           C  
ATOM   1351  O   ARG A 791      60.779  11.345 112.292  1.00  0.00           O  
ATOM   1352  CB  ARG A 791      60.673   8.366 111.072  1.00  0.00           C  
ATOM   1353  CG  ARG A 791      60.078   7.008 111.419  1.00  0.00           C  
ATOM   1354  CD  ARG A 791      59.625   6.972 112.878  1.00  0.00           C  
ATOM   1355  NE  ARG A 791      60.737   6.929 113.831  1.00  0.00           N  
ATOM   1356  CZ  ARG A 791      61.458   5.841 114.108  1.00  0.00           C  
ATOM   1357  NH1 ARG A 791      61.190   4.685 113.505  1.00  0.00           N  
ATOM   1358  NH2 ARG A 791      62.453   5.906 114.990  1.00  0.00           N  
ATOM   1359  N   ARG A 792      60.562  11.448 110.058  1.00  0.00           N  
ATOM   1360  CA  ARG A 792      61.226  12.744 109.990  1.00  0.00           C  
ATOM   1361  C   ARG A 792      60.421  13.784 110.777  1.00  0.00           C  
ATOM   1362  O   ARG A 792      60.981  14.585 111.530  1.00  0.00           O  
ATOM   1363  CB  ARG A 792      61.368  13.205 108.533  1.00  0.00           C  
ATOM   1364  CG  ARG A 792      61.873  14.637 108.416  1.00  0.00           C  
ATOM   1365  CD  ARG A 792      62.087  15.082 106.972  1.00  0.00           C  
ATOM   1366  NE  ARG A 792      63.054  14.227 106.293  1.00  0.00           N  
ATOM   1367  CZ  ARG A 792      62.727  13.284 105.416  1.00  0.00           C  
ATOM   1368  NH1 ARG A 792      61.454  13.085 105.101  1.00  0.00           N  
ATOM   1369  NH2 ARG A 792      63.669  12.517 104.880  1.00  0.00           N  
ATOM   1370  N   MET A 793      59.104  13.761 110.602  1.00  0.00           N  
ATOM   1371  CA  MET A 793      58.233  14.717 111.273  1.00  0.00           C  
ATOM   1372  C   MET A 793      58.087  14.410 112.760  1.00  0.00           C  
ATOM   1373  O   MET A 793      58.047  15.322 113.578  1.00  0.00           O  
ATOM   1374  CB  MET A 793      56.862  14.765 110.577  1.00  0.00           C  
ATOM   1375  CG  MET A 793      56.930  15.077 109.077  1.00  0.00           C  
ATOM   1376  SD  MET A 793      58.224  16.263 108.613  1.00  0.00           S  
ATOM   1377  CE  MET A 793      57.494  17.806 109.129  1.00  0.00           C  
ATOM   1378  N   LEU A 794      58.014  13.135 113.122  1.00  0.00           N  
ATOM   1379  CA  LEU A 794      57.915  12.808 114.539  1.00  0.00           C  
ATOM   1380  C   LEU A 794      59.181  13.307 115.251  1.00  0.00           C  
ATOM   1381  O   LEU A 794      59.106  13.859 116.347  1.00  0.00           O  
ATOM   1382  CB  LEU A 794      57.772  11.303 114.754  1.00  0.00           C  
ATOM   1383  CG  LEU A 794      57.471  11.017 116.226  1.00  0.00           C  
ATOM   1384  CD1 LEU A 794      56.072  11.530 116.554  1.00  0.00           C  
ATOM   1385  CD2 LEU A 794      57.572   9.536 116.516  1.00  0.00           C  
ATOM   1386  N   SER A 795      60.341  13.123 114.618  1.00  0.00           N  
ATOM   1387  CA  SER A 795      61.612  13.570 115.193  1.00  0.00           C  
ATOM   1388  C   SER A 795      61.658  15.091 115.326  1.00  0.00           C  
ATOM   1389  O   SER A 795      62.324  15.630 116.211  1.00  0.00           O  
ATOM   1390  CB  SER A 795      62.793  13.074 114.343  1.00  0.00           C  
ATOM   1391  OG  SER A 795      62.957  11.667 114.488  1.00  0.00           O  
ATOM   1392  N   ILE A 796      60.961  15.785 114.436  1.00  0.00           N  
ATOM   1393  CA  ILE A 796      60.905  17.238 114.508  1.00  0.00           C  
ATOM   1394  C   ILE A 796      60.098  17.621 115.762  1.00  0.00           C  
ATOM   1395  O   ILE A 796      60.482  18.514 116.510  1.00  0.00           O  
ATOM   1396  CB  ILE A 796      60.258  17.817 113.224  1.00  0.00           C  
ATOM   1397  CG1 ILE A 796      61.336  17.960 112.141  1.00  0.00           C  
ATOM   1398  CG2 ILE A 796      59.539  19.132 113.518  1.00  0.00           C  
ATOM   1399  CD1 ILE A 796      60.808  18.409 110.786  1.00  0.00           C  
ATOM   1400  N   TYR A 797      58.993  16.924 116.006  1.00  0.00           N  
ATOM   1401  CA  TYR A 797      58.185  17.193 117.193  1.00  0.00           C  
ATOM   1402  C   TYR A 797      58.996  16.852 118.453  1.00  0.00           C  
ATOM   1403  O   TYR A 797      58.966  17.592 119.443  1.00  0.00           O  
ATOM   1404  CB  TYR A 797      56.902  16.350 117.174  1.00  0.00           C  
ATOM   1405  CG  TYR A 797      55.905  16.706 116.079  1.00  0.00           C  
ATOM   1406  CD1 TYR A 797      54.970  15.768 115.628  1.00  0.00           C  
ATOM   1407  CD2 TYR A 797      55.851  17.991 115.541  1.00  0.00           C  
ATOM   1408  CE1 TYR A 797      54.007  16.107 114.675  1.00  0.00           C  
ATOM   1409  CE2 TYR A 797      54.892  18.337 114.588  1.00  0.00           C  
ATOM   1410  CZ  TYR A 797      53.975  17.394 114.162  1.00  0.00           C  
ATOM   1411  OH  TYR A 797      53.023  17.750 113.224  1.00  0.00           O  
ATOM   1412  N   ALA A 798      59.709  15.726 118.413  1.00  0.00           N  
ATOM   1413  CA  ALA A 798      60.520  15.285 119.549  1.00  0.00           C  
ATOM   1414  C   ALA A 798      61.604  16.308 119.832  1.00  0.00           C  
ATOM   1415  O   ALA A 798      61.955  16.582 120.984  1.00  0.00           O  
ATOM   1416  CB  ALA A 798      61.158  13.925 119.254  1.00  0.00           C  
ATOM   1417  N   ARG A 799      62.143  16.880 118.771  1.00  0.00           N  
ATOM   1418  CA  ARG A 799      63.174  17.872 118.948  1.00  0.00           C  
ATOM   1419  C   ARG A 799      62.526  19.111 119.547  1.00  0.00           C  
ATOM   1420  O   ARG A 799      63.079  19.741 120.446  1.00  0.00           O  
ATOM   1421  CB  ARG A 799      63.834  18.190 117.603  1.00  0.00           C  
ATOM   1422  CG  ARG A 799      64.987  19.145 117.711  1.00  0.00           C  
ATOM   1423  CD  ARG A 799      65.598  19.456 116.359  1.00  0.00           C  
ATOM   1424  NE  ARG A 799      66.578  20.524 116.486  1.00  0.00           N  
ATOM   1425  CZ  ARG A 799      67.049  21.237 115.471  1.00  0.00           C  
ATOM   1426  NH1 ARG A 799      66.632  20.995 114.231  1.00  0.00           N  
ATOM   1427  NH2 ARG A 799      67.918  22.216 115.702  1.00  0.00           N  
ATOM   1428  N   LEU A 800      61.344  19.463 119.057  1.00  0.00           N  
ATOM   1429  CA  LEU A 800      60.654  20.633 119.587  1.00  0.00           C  
ATOM   1430  C   LEU A 800      60.460  20.445 121.090  1.00  0.00           C  
ATOM   1431  O   LEU A 800      60.731  21.346 121.891  1.00  0.00           O  
ATOM   1432  CB  LEU A 800      59.290  20.813 118.916  1.00  0.00           C  
ATOM   1433  CG  LEU A 800      58.451  21.902 119.590  1.00  0.00           C  
ATOM   1434  CD1 LEU A 800      59.058  23.263 119.281  1.00  0.00           C  
ATOM   1435  CD2 LEU A 800      57.021  21.835 119.116  1.00  0.00           C  
ATOM   1436  N   ALA A 801      60.000  19.258 121.465  1.00  0.00           N  
ATOM   1437  CA  ALA A 801      59.767  18.939 122.869  1.00  0.00           C  
ATOM   1438  C   ALA A 801      61.053  18.987 123.688  1.00  0.00           C  
ATOM   1439  O   ALA A 801      61.140  19.698 124.684  1.00  0.00           O  
ATOM   1440  CB  ALA A 801      59.128  17.547 122.991  1.00  0.00           C  
ATOM   1441  N   ARG A 802      62.056  18.231 123.258  1.00  0.00           N  
ATOM   1442  CA  ARG A 802      63.323  18.169 123.982  1.00  0.00           C  
ATOM   1443  C   ARG A 802      64.189  19.412 123.951  1.00  0.00           C  
ATOM   1444  O   ARG A 802      64.400  20.044 124.981  1.00  0.00           O  
ATOM   1445  CB  ARG A 802      64.143  16.980 123.485  1.00  0.00           C  
ATOM   1446  CG  ARG A 802      63.549  15.647 123.871  1.00  0.00           C  
ATOM   1447  CD  ARG A 802      64.012  14.566 122.932  1.00  0.00           C  
ATOM   1448  NE  ARG A 802      63.385  13.289 123.247  1.00  0.00           N  
ATOM   1449  CZ  ARG A 802      63.313  12.276 122.391  1.00  0.00           C  
ATOM   1450  NH1 ARG A 802      63.827  12.399 121.170  1.00  0.00           N  
ATOM   1451  NH2 ARG A 802      62.734  11.139 122.754  1.00  0.00           N  
ATOM   1452  N   GLU A 803      64.695  19.760 122.774  1.00  0.00           N  
ATOM   1453  CA  GLU A 803      65.576  20.920 122.631  1.00  0.00           C  
ATOM   1454  C   GLU A 803      64.957  22.288 122.881  1.00  0.00           C  
ATOM   1455  O   GLU A 803      65.667  23.212 123.283  1.00  0.00           O  
ATOM   1456  CB  GLU A 803      66.213  20.936 121.240  1.00  0.00           C  
ATOM   1457  CG  GLU A 803      67.184  19.800 120.985  1.00  0.00           C  
ATOM   1458  CD  GLU A 803      67.754  19.819 119.572  1.00  0.00           C  
ATOM   1459  OE1 GLU A 803      68.004  20.933 119.041  1.00  0.00           O  
ATOM   1460  OE2 GLU A 803      67.963  18.720 119.005  1.00  0.00           O  
ATOM   1461  N   TYR A 807      63.654  22.439 122.643  1.00  0.00           N  
ATOM   1462  CA  TYR A 807      63.036  23.746 122.846  1.00  0.00           C  
ATOM   1463  C   TYR A 807      62.140  23.910 124.060  1.00  0.00           C  
ATOM   1464  O   TYR A 807      62.108  24.991 124.650  1.00  0.00           O  
ATOM   1465  CB  TYR A 807      62.267  24.173 121.592  1.00  0.00           C  
ATOM   1466  CG  TYR A 807      63.169  24.446 120.416  1.00  0.00           C  
ATOM   1467  CD1 TYR A 807      63.697  23.398 119.658  1.00  0.00           C  
ATOM   1468  CD2 TYR A 807      63.548  25.749 120.095  1.00  0.00           C  
ATOM   1469  CE1 TYR A 807      64.587  23.642 118.605  1.00  0.00           C  
ATOM   1470  CE2 TYR A 807      64.436  26.007 119.048  1.00  0.00           C  
ATOM   1471  CZ  TYR A 807      64.950  24.948 118.309  1.00  0.00           C  
ATOM   1472  OH  TYR A 807      65.827  25.191 117.279  1.00  0.00           O  
ATOM   1473  N   ALA A 808      61.411  22.859 124.435  1.00  0.00           N  
ATOM   1474  CA  ALA A 808      60.517  22.941 125.589  1.00  0.00           C  
ATOM   1475  C   ALA A 808      61.055  22.184 126.796  1.00  0.00           C  
ATOM   1476  O   ALA A 808      60.444  22.193 127.870  1.00  0.00           O  
ATOM   1477  CB  ALA A 808      59.152  22.406 125.223  1.00  0.00           C  
ATOM   1478  N   ALA A 809      62.201  21.535 126.618  1.00  0.00           N  
ATOM   1479  CA  ALA A 809      62.813  20.761 127.692  1.00  0.00           C  
ATOM   1480  C   ALA A 809      61.803  19.774 128.278  1.00  0.00           C  
ATOM   1481  O   ALA A 809      61.753  19.561 129.484  1.00  0.00           O  
ATOM   1482  CB  ALA A 809      63.340  21.696 128.789  1.00  0.00           C  
ATOM   1483  N   ILE A1153      60.984  19.190 127.414  1.00  0.00           N  
ATOM   1484  CA  ILE A1153      59.997  18.210 127.850  1.00  0.00           C  
ATOM   1485  C   ILE A1153      60.445  16.835 127.365  1.00  0.00           C  
ATOM   1486  O   ILE A1153      60.556  16.602 126.161  1.00  0.00           O  
ATOM   1487  CB  ILE A1153      58.604  18.485 127.247  1.00  0.00           C  
ATOM   1488  CG1 ILE A1153      58.093  19.854 127.694  1.00  0.00           C  
ATOM   1489  CG2 ILE A1153      57.646  17.367 127.645  1.00  0.00           C  
ATOM   1490  CD1 ILE A1153      56.670  20.159 127.244  1.00  0.00           C  
ATOM   1491  N   PRO A1154      60.720  15.909 128.294  1.00  0.00           N  
ATOM   1492  CA  PRO A1154      61.149  14.572 127.873  1.00  0.00           C  
ATOM   1493  C   PRO A1154      59.967  13.880 127.216  1.00  0.00           C  
ATOM   1494  O   PRO A1154      58.827  14.100 127.615  1.00  0.00           O  
ATOM   1495  CB  PRO A1154      61.528  13.891 129.188  1.00  0.00           C  
ATOM   1496  CG  PRO A1154      61.875  15.046 130.095  1.00  0.00           C  
ATOM   1497  CD  PRO A1154      60.803  16.049 129.756  1.00  0.00           C  
ATOM   1498  N   VAL A1155      60.232  13.052 126.212  1.00  0.00           N  
ATOM   1499  CA  VAL A1155      59.164  12.325 125.543  1.00  0.00           C  
ATOM   1500  C   VAL A1155      59.668  10.973 125.074  1.00  0.00           C  
ATOM   1501  O   VAL A1155      60.879  10.743 124.965  1.00  0.00           O  
ATOM   1502  CB  VAL A1155      58.627  13.092 124.303  1.00  0.00           C  
ATOM   1503  CG1 VAL A1155      58.073  14.454 124.718  1.00  0.00           C  
ATOM   1504  CG2 VAL A1155      59.743  13.249 123.259  1.00  0.00           C  
ATOM   1505  N   ILE A1156      58.726  10.080 124.799  1.00  0.00           N  
ATOM   1506  CA  ILE A1156      59.038   8.750 124.297  1.00  0.00           C  
ATOM   1507  C   ILE A1156      58.461   8.672 122.888  1.00  0.00           C  
ATOM   1508  O   ILE A1156      57.290   9.018 122.675  1.00  0.00           O  
ATOM   1509  CB  ILE A1156      58.358   7.660 125.129  1.00  0.00           C  
ATOM   1510  CG1 ILE A1156      58.683   7.858 126.604  1.00  0.00           C  
ATOM   1511  CG2 ILE A1156      58.810   6.278 124.647  1.00  0.00           C  
ATOM   1512  CD1 ILE A1156      57.888   6.963 127.511  1.00  0.00           C  
ATOM   1513  N   GLU A1157      59.278   8.236 121.933  1.00  0.00           N  
ATOM   1514  CA  GLU A1157      58.834   8.087 120.550  1.00  0.00           C  
ATOM   1515  C   GLU A1157      58.492   6.618 120.349  1.00  0.00           C  
ATOM   1516  O   GLU A1157      59.263   5.735 120.739  1.00  0.00           O  
ATOM   1517  CB  GLU A1157      59.947   8.448 119.561  1.00  0.00           C  
ATOM   1518  CG  GLU A1157      60.612   9.809 119.746  1.00  0.00           C  
ATOM   1519  CD  GLU A1157      61.639  10.096 118.652  1.00  0.00           C  
ATOM   1520  OE1 GLU A1157      62.531  10.938 118.863  1.00  0.00           O  
ATOM   1521  OE2 GLU A1157      61.553   9.481 117.570  1.00  0.00           O  
ATOM   1522  N   GLY A1158      57.350   6.349 119.732  1.00  0.00           N  
ATOM   1523  CA  GLY A1158      56.970   4.973 119.494  1.00  0.00           C  
ATOM   1524  C   GLY A1158      55.684   4.851 118.708  1.00  0.00           C  
ATOM   1525  O   GLY A1158      55.130   5.852 118.253  1.00  0.00           O  
ATOM   1526  N   LEU A1159      55.213   3.615 118.555  1.00  0.00           N  
ATOM   1527  CA  LEU A1159      53.988   3.328 117.826  1.00  0.00           C  
ATOM   1528  C   LEU A1159      52.800   3.186 118.757  1.00  0.00           C  
ATOM   1529  O   LEU A1159      52.928   2.666 119.869  1.00  0.00           O  
ATOM   1530  CB  LEU A1159      54.082   1.998 117.057  1.00  0.00           C  
ATOM   1531  CG  LEU A1159      54.836   1.757 115.751  1.00  0.00           C  
ATOM   1532  CD1 LEU A1159      54.637   2.933 114.802  1.00  0.00           C  
ATOM   1533  CD2 LEU A1159      56.300   1.522 116.057  1.00  0.00           C  
ATOM   1534  N   LYS A1160      51.639   3.630 118.282  1.00  0.00           N  
ATOM   1535  CA  LYS A1160      50.405   3.476 119.038  1.00  0.00           C  
ATOM   1536  C   LYS A1160      50.039   2.030 118.747  1.00  0.00           C  
ATOM   1537  O   LYS A1160      50.421   1.496 117.708  1.00  0.00           O  
ATOM   1538  CB  LYS A1160      49.298   4.389 118.489  1.00  0.00           C  
ATOM   1539  CG  LYS A1160      49.450   5.866 118.822  1.00  0.00           C  
ATOM   1540  CD  LYS A1160      49.308   6.114 120.316  1.00  0.00           C  
ATOM   1541  CE  LYS A1160      49.158   7.596 120.621  1.00  0.00           C  
ATOM   1542  NZ  LYS A1160      48.945   7.866 122.080  1.00  0.00           N  
ATOM   1543  N   THR A1161      49.321   1.384 119.655  1.00  0.00           N  
ATOM   1544  CA  THR A1161      48.905   0.009 119.417  1.00  0.00           C  
ATOM   1545  C   THR A1161      47.778   0.049 118.389  1.00  0.00           C  
ATOM   1546  O   THR A1161      47.300   1.126 118.022  1.00  0.00           O  
ATOM   1547  CB  THR A1161      48.370  -0.628 120.689  1.00  0.00           C  
ATOM   1548  OG1 THR A1161      47.270   0.156 121.172  1.00  0.00           O  
ATOM   1549  CG2 THR A1161      49.468  -0.697 121.759  1.00  0.00           C  
ATOM   1550  N   GLU A1162      47.350  -1.118 117.926  1.00  0.00           N  
ATOM   1551  CA  GLU A1162      46.278  -1.188 116.944  1.00  0.00           C  
ATOM   1552  C   GLU A1162      45.021  -0.514 117.491  1.00  0.00           C  
ATOM   1553  O   GLU A1162      44.290   0.147 116.757  1.00  0.00           O  
ATOM   1554  CB  GLU A1162      45.984  -2.646 116.597  1.00  0.00           C  
ATOM   1555  CG  GLU A1162      45.755  -2.900 115.117  1.00  0.00           C  
ATOM   1556  CD  GLU A1162      46.904  -2.394 114.252  1.00  0.00           C  
ATOM   1557  OE1 GLU A1162      48.073  -2.509 114.676  1.00  0.00           O  
ATOM   1558  OE2 GLU A1162      46.640  -1.891 113.139  1.00  0.00           O  
ATOM   1559  N   LYS A1416      44.788  -0.670 118.791  1.00  0.00           N  
ATOM   1560  CA  LYS A1416      43.623  -0.075 119.434  1.00  0.00           C  
ATOM   1561  C   LYS A1416      43.688   1.438 119.538  1.00  0.00           C  
ATOM   1562  O   LYS A1416      42.680   2.115 119.364  1.00  0.00           O  
ATOM   1563  CB  LYS A1416      43.426  -0.655 120.841  1.00  0.00           C  
ATOM   1564  CG  LYS A1416      42.566   0.226 121.761  1.00  0.00           C  
ATOM   1565  CD  LYS A1416      41.947  -0.566 122.915  1.00  0.00           C  
ATOM   1566  CE  LYS A1416      42.247   0.062 124.276  1.00  0.00           C  
ATOM   1567  NZ  LYS A1416      41.890   1.510 124.368  1.00  0.00           N  
ATOM   1568  N   GLU A1418      44.874   1.964 119.822  1.00  0.00           N  
ATOM   1569  CA  GLU A1418      45.058   3.400 119.989  1.00  0.00           C  
ATOM   1570  C   GLU A1418      45.414   4.215 118.742  1.00  0.00           C  
ATOM   1571  O   GLU A1418      45.471   5.444 118.805  1.00  0.00           O  
ATOM   1572  CB  GLU A1418      46.121   3.651 121.060  1.00  0.00           C  
ATOM   1573  CG  GLU A1418      45.687   3.317 122.469  1.00  0.00           C  
ATOM   1574  CD  GLU A1418      44.553   4.203 122.942  1.00  0.00           C  
ATOM   1575  OE1 GLU A1418      43.407   3.707 123.004  1.00  0.00           O  
ATOM   1576  OE2 GLU A1418      44.810   5.397 123.238  1.00  0.00           O  
ATOM   1577  N   LYS A1437      45.655   3.553 117.616  1.00  0.00           N  
ATOM   1578  CA  LYS A1437      46.025   4.269 116.401  1.00  0.00           C  
ATOM   1579  C   LYS A1437      44.821   4.870 115.688  1.00  0.00           C  
ATOM   1580  O   LYS A1437      43.678   4.558 116.004  1.00  0.00           O  
ATOM   1581  CB  LYS A1437      46.735   3.334 115.424  1.00  0.00           C  
ATOM   1582  CG  LYS A1437      45.787   2.352 114.762  1.00  0.00           C  
ATOM   1583  CD  LYS A1437      46.384   1.723 113.519  1.00  0.00           C  
ATOM   1584  CE  LYS A1437      45.319   0.931 112.770  1.00  0.00           C  
ATOM   1585  NZ  LYS A1437      45.876   0.276 111.557  1.00  0.00           N  
ATOM   1586  N   PHE A1438      45.088   5.740 114.721  1.00  0.00           N  
ATOM   1587  CA  PHE A1438      44.020   6.347 113.945  1.00  0.00           C  
ATOM   1588  C   PHE A1438      43.485   5.240 113.045  1.00  0.00           C  
ATOM   1589  O   PHE A1438      44.255   4.571 112.357  1.00  0.00           O  
ATOM   1590  CB  PHE A1438      44.567   7.493 113.099  1.00  0.00           C  
ATOM   1591  CG  PHE A1438      43.569   8.061 112.139  1.00  0.00           C  
ATOM   1592  CD1 PHE A1438      42.386   8.626 112.602  1.00  0.00           C  
ATOM   1593  CD2 PHE A1438      43.807   8.029 110.768  1.00  0.00           C  
ATOM   1594  CE1 PHE A1438      41.453   9.151 111.714  1.00  0.00           C  
ATOM   1595  CE2 PHE A1438      42.879   8.551 109.869  1.00  0.00           C  
ATOM   1596  CZ  PHE A1438      41.701   9.114 110.343  1.00  0.00           C  
ATOM   1597  N   ALA A1443      42.171   5.049 113.060  1.00  0.00           N  
ATOM   1598  CA  ALA A1443      41.523   4.006 112.272  1.00  0.00           C  
ATOM   1599  C   ALA A1443      41.925   3.972 110.802  1.00  0.00           C  
ATOM   1600  O   ALA A1443      42.056   2.897 110.215  1.00  0.00           O  
ATOM   1601  CB  ALA A1443      40.000   4.143 112.385  1.00  0.00           C  
ATOM   1602  N   GLY A1444      42.123   5.143 110.208  1.00  0.00           N  
ATOM   1603  CA  GLY A1444      42.476   5.197 108.800  1.00  0.00           C  
ATOM   1604  C   GLY A1444      43.940   5.049 108.430  1.00  0.00           C  
ATOM   1605  O   GLY A1444      44.273   5.013 107.244  1.00  0.00           O  
ATOM   1606  N   ALA A1448      44.817   4.944 109.424  1.00  0.00           N  
ATOM   1607  CA  ALA A1448      46.247   4.823 109.156  1.00  0.00           C  
ATOM   1608  C   ALA A1448      46.761   3.399 109.263  1.00  0.00           C  
ATOM   1609  O   ALA A1448      46.196   2.579 109.985  1.00  0.00           O  
ATOM   1610  CB  ALA A1448      47.025   5.717 110.109  1.00  0.00           C  
ATOM   1611  N   VAL A1456      47.830   3.105 108.527  1.00  0.00           N  
ATOM   1612  CA  VAL A1456      48.451   1.784 108.586  1.00  0.00           C  
ATOM   1613  C   VAL A1456      49.027   1.696 109.999  1.00  0.00           C  
ATOM   1614  O   VAL A1456      48.969   0.651 110.649  1.00  0.00           O  
ATOM   1615  CB  VAL A1456      49.569   1.648 107.529  1.00  0.00           C  
ATOM   1616  CG1 VAL A1456      50.333   0.330 107.722  1.00  0.00           C  
ATOM   1617  CG2 VAL A1456      48.949   1.708 106.133  1.00  0.00           C  
ATOM   1618  N   TYR A1457      49.589   2.811 110.461  1.00  0.00           N  
ATOM   1619  CA  TYR A1457      50.108   2.905 111.819  1.00  0.00           C  
ATOM   1620  C   TYR A1457      50.230   4.358 112.230  1.00  0.00           C  
ATOM   1621  O   TYR A1457      50.230   5.256 111.390  1.00  0.00           O  
ATOM   1622  CB  TYR A1457      51.449   2.167 111.983  1.00  0.00           C  
ATOM   1623  CG  TYR A1457      52.609   2.667 111.154  1.00  0.00           C  
ATOM   1624  CD1 TYR A1457      53.251   3.871 111.452  1.00  0.00           C  
ATOM   1625  CD2 TYR A1457      53.091   1.913 110.089  1.00  0.00           C  
ATOM   1626  CE1 TYR A1457      54.350   4.304 110.701  1.00  0.00           C  
ATOM   1627  CE2 TYR A1457      54.180   2.336 109.340  1.00  0.00           C  
ATOM   1628  CZ  TYR A1457      54.804   3.528 109.648  1.00  0.00           C  
ATOM   1629  OH  TYR A1457      55.872   3.932 108.887  1.00  0.00           O  
ATOM   1630  N   THR A1458      50.303   4.582 113.537  1.00  0.00           N  
ATOM   1631  CA  THR A1458      50.411   5.927 114.083  1.00  0.00           C  
ATOM   1632  C   THR A1458      51.587   6.031 115.040  1.00  0.00           C  
ATOM   1633  O   THR A1458      51.678   5.255 115.993  1.00  0.00           O  
ATOM   1634  CB  THR A1458      49.127   6.305 114.850  1.00  0.00           C  
ATOM   1635  OG1 THR A1458      48.031   6.395 113.933  1.00  0.00           O  
ATOM   1636  CG2 THR A1458      49.298   7.637 115.567  1.00  0.00           C  
ATOM   1637  N   THR A1459      52.489   6.981 114.786  1.00  0.00           N  
ATOM   1638  CA  THR A1459      53.641   7.189 115.665  1.00  0.00           C  
ATOM   1639  C   THR A1459      53.319   8.377 116.567  1.00  0.00           C  
ATOM   1640  O   THR A1459      52.548   9.263 116.193  1.00  0.00           O  
ATOM   1641  CB  THR A1459      54.950   7.463 114.871  1.00  0.00           C  
ATOM   1642  OG1 THR A1459      54.906   8.767 114.275  1.00  0.00           O  
ATOM   1643  CG2 THR A1459      55.140   6.401 113.784  1.00  0.00           C  
ATOM   1644  N   THR A1460      53.914   8.405 117.752  1.00  0.00           N  
ATOM   1645  CA  THR A1460      53.624   9.469 118.704  1.00  0.00           C  
ATOM   1646  C   THR A1460      54.784   9.767 119.647  1.00  0.00           C  
ATOM   1647  O   THR A1460      55.727   8.986 119.747  1.00  0.00           O  
ATOM   1648  CB  THR A1460      52.412   9.057 119.577  1.00  0.00           C  
ATOM   1649  OG1 THR A1460      52.149  10.062 120.561  1.00  0.00           O  
ATOM   1650  CG2 THR A1460      52.706   7.735 120.294  1.00  0.00           C  
ATOM   1651  N   ILE A1461      54.717  10.920 120.309  1.00  0.00           N  
ATOM   1652  CA  ILE A1461      55.698  11.286 121.325  1.00  0.00           C  
ATOM   1653  C   ILE A1461      54.855  11.453 122.585  1.00  0.00           C  
ATOM   1654  O   ILE A1461      53.912  12.252 122.622  1.00  0.00           O  
ATOM   1655  CB  ILE A1461      56.471  12.610 121.037  1.00  0.00           C  
ATOM   1656  CG1 ILE A1461      55.517  13.723 120.603  1.00  0.00           C  
ATOM   1657  CG2 ILE A1461      57.561  12.350 120.017  1.00  0.00           C  
ATOM   1658  CD1 ILE A1461      56.189  15.088 120.520  1.00  0.00           C  
ATOM   1659  N   GLU A1462      55.179  10.676 123.610  1.00  0.00           N  
ATOM   1660  CA  GLU A1462      54.430  10.711 124.854  1.00  0.00           C  
ATOM   1661  C   GLU A1462      55.227  11.367 125.963  1.00  0.00           C  
ATOM   1662  O   GLU A1462      56.388  11.028 126.189  1.00  0.00           O  
ATOM   1663  CB  GLU A1462      54.051   9.282 125.258  1.00  0.00           C  
ATOM   1664  CG  GLU A1462      53.194   8.562 124.226  1.00  0.00           C  
ATOM   1665  CD  GLU A1462      51.748   9.043 124.245  1.00  0.00           C  
ATOM   1666  OE1 GLU A1462      51.057   8.927 123.204  1.00  0.00           O  
ATOM   1667  OE2 GLU A1462      51.302   9.521 125.310  1.00  0.00           O  
ATOM   1668  N   ALA A1463      54.590  12.308 126.652  1.00  0.00           N  
ATOM   1669  CA  ALA A1463      55.216  13.023 127.761  1.00  0.00           C  
ATOM   1670  C   ALA A1463      54.463  12.715 129.049  1.00  0.00           C  
ATOM   1671  O   ALA A1463      53.296  12.315 129.020  1.00  0.00           O  
ATOM   1672  CB  ALA A1463      55.197  14.521 127.498  1.00  0.00           C  
ATOM   1673  N   LEU A1464      55.139  12.899 130.177  1.00  0.00           N  
ATOM   1674  CA  LEU A1464      54.536  12.661 131.486  1.00  0.00           C  
ATOM   1675  C   LEU A1464      54.432  14.001 132.217  1.00  0.00           C  
ATOM   1676  O   LEU A1464      55.437  14.676 132.434  1.00  0.00           O  
ATOM   1677  CB  LEU A1464      55.396  11.687 132.300  1.00  0.00           C  
ATOM   1678  CG  LEU A1464      54.745  11.118 133.568  1.00  0.00           C  
ATOM   1679  CD1 LEU A1464      53.586  10.193 133.188  1.00  0.00           C  
ATOM   1680  CD2 LEU A1464      55.785  10.352 134.374  1.00  0.00           C  
ATOM   1681  N   MET A1465      53.211  14.381 132.587  1.00  0.00           N  
ATOM   1682  CA  MET A1465      52.967  15.643 133.288  1.00  0.00           C  
ATOM   1683  C   MET A1465      53.326  15.497 134.754  1.00  0.00           C  
ATOM   1684  O   MET A1465      53.466  14.381 135.249  1.00  0.00           O  
ATOM   1685  CB  MET A1465      51.497  16.041 133.160  1.00  0.00           C  
ATOM   1686  CG  MET A1465      51.025  16.163 131.717  1.00  0.00           C  
ATOM   1687  SD  MET A1465      52.019  17.360 130.796  1.00  0.00           S  
ATOM   1688  CE  MET A1465      53.226  16.289 130.005  1.00  0.00           C  
ATOM   1689  N   LYS A1475      53.467  16.622 135.449  1.00  0.00           N  
ATOM   1690  CA  LYS A1475      53.818  16.599 136.861  1.00  0.00           C  
ATOM   1691  C   LYS A1475      52.796  15.909 137.753  1.00  0.00           C  
ATOM   1692  O   LYS A1475      53.060  15.686 138.934  1.00  0.00           O  
ATOM   1693  CB  LYS A1475      54.062  18.013 137.382  1.00  0.00           C  
ATOM   1694  CG  LYS A1475      55.463  18.538 137.121  1.00  0.00           C  
ATOM   1695  CD  LYS A1475      55.730  19.764 137.991  1.00  0.00           C  
ATOM   1696  CE  LYS A1475      57.145  20.282 137.839  1.00  0.00           C  
ATOM   1697  NZ  LYS A1475      57.374  21.505 138.670  1.00  0.00           N  
ATOM   1698  N   ASP A1689      51.636  15.562 137.205  1.00  0.00           N  
ATOM   1699  CA  ASP A1689      50.625  14.896 138.009  1.00  0.00           C  
ATOM   1700  C   ASP A1689      50.654  13.391 137.764  1.00  0.00           C  
ATOM   1701  O   ASP A1689      49.745  12.663 138.181  1.00  0.00           O  
ATOM   1702  CB  ASP A1689      49.231  15.456 137.702  1.00  0.00           C  
ATOM   1703  CG  ASP A1689      48.766  15.139 136.289  1.00  0.00           C  
ATOM   1704  OD1 ASP A1689      47.567  15.351 136.010  1.00  0.00           O  
ATOM   1705  OD2 ASP A1689      49.588  14.683 135.460  1.00  0.00           O  
ATOM   1706  N   GLY A1690      51.694  12.929 137.073  1.00  0.00           N  
ATOM   1707  CA  GLY A1690      51.831  11.508 136.801  1.00  0.00           C  
ATOM   1708  C   GLY A1690      51.000  10.972 135.654  1.00  0.00           C  
ATOM   1709  O   GLY A1690      50.953   9.755 135.430  1.00  0.00           O  
ATOM   1710  N   LYS A1692      50.338  11.864 134.927  1.00  0.00           N  
ATOM   1711  CA  LYS A1692      49.517  11.449 133.788  1.00  0.00           C  
ATOM   1712  C   LYS A1692      50.249  11.683 132.467  1.00  0.00           C  
ATOM   1713  O   LYS A1692      51.067  12.608 132.345  1.00  0.00           O  
ATOM   1714  CB  LYS A1692      48.192  12.213 133.770  1.00  0.00           C  
ATOM   1715  CG  LYS A1692      47.281  11.895 134.940  1.00  0.00           C  
ATOM   1716  CD  LYS A1692      45.979  12.670 134.826  1.00  0.00           C  
ATOM   1717  CE  LYS A1692      44.984  12.253 135.897  1.00  0.00           C  
ATOM   1718  NZ  LYS A1692      43.702  13.008 135.763  1.00  0.00           N  
ATOM   1719  N   ALA A1693      49.952  10.843 131.480  1.00  0.00           N  
ATOM   1720  CA  ALA A1693      50.578  10.962 130.172  1.00  0.00           C  
ATOM   1721  C   ALA A1693      49.805  11.906 129.260  1.00  0.00           C  
ATOM   1722  O   ALA A1693      48.575  12.039 129.360  1.00  0.00           O  
ATOM   1723  CB  ALA A1693      50.697   9.581 129.509  1.00  0.00           C  
ATOM   1724  N   LEU A1700      50.548  12.553 128.369  1.00  0.00           N  
ATOM   1725  CA  LEU A1700      49.977  13.474 127.399  1.00  0.00           C  
ATOM   1726  C   LEU A1700      50.661  13.274 126.039  1.00  0.00           C  
ATOM   1727  O   LEU A1700      51.892  13.307 125.933  1.00  0.00           O  
ATOM   1728  CB  LEU A1700      50.157  14.922 127.866  1.00  0.00           C  
ATOM   1729  CG  LEU A1700      49.567  15.998 126.949  1.00  0.00           C  
ATOM   1730  CD1 LEU A1700      48.094  15.718 126.721  1.00  0.00           C  
ATOM   1731  CD2 LEU A1700      49.739  17.369 127.572  1.00  0.00           C  
ATOM   1732  N   GLN A1701      49.859  13.030 125.008  1.00  0.00           N  
ATOM   1733  CA  GLN A1701      50.387  12.854 123.662  1.00  0.00           C  
ATOM   1734  C   GLN A1701      50.736  14.246 123.130  1.00  0.00           C  
ATOM   1735  O   GLN A1701      49.843  15.069 122.934  1.00  0.00           O  
ATOM   1736  CB  GLN A1701      49.332  12.209 122.770  1.00  0.00           C  
ATOM   1737  CG  GLN A1701      49.732  12.147 121.309  1.00  0.00           C  
ATOM   1738  CD  GLN A1701      48.648  11.548 120.458  1.00  0.00           C  
ATOM   1739  OE1 GLN A1701      48.363  10.350 120.539  1.00  0.00           O  
ATOM   1740  NE2 GLN A1701      48.014  12.383 119.643  1.00  0.00           N  
ATOM   1741  N   ALA A1702      52.020  14.505 122.887  1.00  0.00           N  
ATOM   1742  CA  ALA A1702      52.459  15.822 122.415  1.00  0.00           C  
ATOM   1743  C   ALA A1702      52.550  16.027 120.900  1.00  0.00           C  
ATOM   1744  O   ALA A1702      52.642  17.161 120.432  1.00  0.00           O  
ATOM   1745  CB  ALA A1702      53.795  16.174 123.055  1.00  0.00           C  
ATOM   1746  N   GLY A1703      52.532  14.944 120.132  1.00  0.00           N  
ATOM   1747  CA  GLY A1703      52.622  15.074 118.685  1.00  0.00           C  
ATOM   1748  C   GLY A1703      52.311  13.754 118.017  1.00  0.00           C  
ATOM   1749  O   GLY A1703      52.502  12.696 118.618  1.00  0.00           O  
ATOM   1750  N   THR A1704      51.836  13.801 116.779  1.00  0.00           N  
ATOM   1751  CA  THR A1704      51.489  12.574 116.078  1.00  0.00           C  
ATOM   1752  C   THR A1704      51.895  12.642 114.626  1.00  0.00           C  
ATOM   1753  O   THR A1704      51.838  13.697 114.004  1.00  0.00           O  
ATOM   1754  CB  THR A1704      49.969  12.314 116.097  1.00  0.00           C  
ATOM   1755  OG1 THR A1704      49.400  12.912 117.262  1.00  0.00           O  
ATOM   1756  CG2 THR A1704      49.687  10.826 116.117  1.00  0.00           C  
ATOM   1757  N   SER A1705      52.291  11.494 114.097  1.00  0.00           N  
ATOM   1758  CA  SER A1705      52.683  11.376 112.711  1.00  0.00           C  
ATOM   1759  C   SER A1705      52.153  10.016 112.261  1.00  0.00           C  
ATOM   1760  O   SER A1705      52.500   8.972 112.828  1.00  0.00           O  
ATOM   1761  CB  SER A1705      54.205  11.451 112.583  1.00  0.00           C  
ATOM   1762  OG  SER A1705      54.589  11.613 111.229  1.00  0.00           O  
ATOM   1763  N   HIS A1706      51.294  10.039 111.251  1.00  0.00           N  
ATOM   1764  CA  HIS A1706      50.680   8.825 110.737  1.00  0.00           C  
ATOM   1765  C   HIS A1706      51.217   8.401 109.372  1.00  0.00           C  
ATOM   1766  O   HIS A1706      51.608   9.238 108.554  1.00  0.00           O  
ATOM   1767  CB  HIS A1706      49.169   9.030 110.580  1.00  0.00           C  
ATOM   1768  CG  HIS A1706      48.495   9.638 111.773  1.00  0.00           C  
ATOM   1769  ND1 HIS A1706      48.121   8.902 112.879  1.00  0.00           N  
ATOM   1770  CD2 HIS A1706      48.086  10.907 112.013  1.00  0.00           C  
ATOM   1771  CE1 HIS A1706      47.506   9.690 113.743  1.00  0.00           C  
ATOM   1772  NE2 HIS A1706      47.472  10.913 113.242  1.00  0.00           N  
ATOM   1773  N   TYR A1707      51.246   7.094 109.137  1.00  0.00           N  
ATOM   1774  CA  TYR A1707      51.616   6.588 107.826  1.00  0.00           C  
ATOM   1775  C   TYR A1707      50.273   6.065 107.336  1.00  0.00           C  
ATOM   1776  O   TYR A1707      49.703   5.162 107.939  1.00  0.00           O  
ATOM   1777  CB  TYR A1707      52.619   5.443 107.892  1.00  0.00           C  
ATOM   1778  CG  TYR A1707      52.803   4.767 106.544  1.00  0.00           C  
ATOM   1779  CD1 TYR A1707      53.031   5.522 105.391  1.00  0.00           C  
ATOM   1780  CD2 TYR A1707      52.711   3.379 106.415  1.00  0.00           C  
ATOM   1781  CE1 TYR A1707      53.155   4.917 104.139  1.00  0.00           C  
ATOM   1782  CE2 TYR A1707      52.838   2.756 105.164  1.00  0.00           C  
ATOM   1783  CZ  TYR A1707      53.058   3.533 104.030  1.00  0.00           C  
ATOM   1784  OH  TYR A1707      53.175   2.936 102.796  1.00  0.00           O  
ATOM   1785  N   LEU A1708      49.763   6.639 106.256  1.00  0.00           N  
ATOM   1786  CA  LEU A1708      48.462   6.243 105.741  1.00  0.00           C  
ATOM   1787  C   LEU A1708      48.507   5.214 104.625  1.00  0.00           C  
ATOM   1788  O   LEU A1708      47.461   4.741 104.183  1.00  0.00           O  
ATOM   1789  CB  LEU A1708      47.704   7.483 105.264  1.00  0.00           C  
ATOM   1790  CG  LEU A1708      47.647   8.608 106.307  1.00  0.00           C  
ATOM   1791  CD1 LEU A1708      47.045   9.850 105.683  1.00  0.00           C  
ATOM   1792  CD2 LEU A1708      46.840   8.151 107.520  1.00  0.00           C  
ATOM   1793  N   GLY A1709      49.709   4.860 104.177  1.00  0.00           N  
ATOM   1794  CA  GLY A1709      49.828   3.893 103.100  1.00  0.00           C  
ATOM   1795  C   GLY A1709      49.128   4.438 101.869  1.00  0.00           C  
ATOM   1796  O   GLY A1709      49.315   5.601 101.516  1.00  0.00           O  
ATOM   1797  N   GLU A1710      48.320   3.606 101.217  1.00  0.00           N  
ATOM   1798  CA  GLU A1710      47.582   4.024 100.031  1.00  0.00           C  
ATOM   1799  C   GLU A1710      46.112   4.239 100.388  1.00  0.00           C  
ATOM   1800  O   GLU A1710      45.291   4.509  99.519  1.00  0.00           O  
ATOM   1801  CB  GLU A1710      47.651   2.955  98.937  1.00  0.00           C  
ATOM   1802  CG  GLU A1710      49.039   2.491  98.537  1.00  0.00           C  
ATOM   1803  CD  GLU A1710      48.993   1.515  97.364  1.00  0.00           C  
ATOM   1804  OE1 GLU A1710      48.085   0.657  97.345  1.00  0.00           O  
ATOM   1805  OE2 GLU A1710      49.860   1.594  96.466  1.00  0.00           O  
ATOM   1806  N   ASN A1711      45.783   4.110 101.668  1.00  0.00           N  
ATOM   1807  CA  ASN A1711      44.403   4.271 102.116  1.00  0.00           C  
ATOM   1808  C   ASN A1711      43.766   5.581 101.670  1.00  0.00           C  
ATOM   1809  O   ASN A1711      42.676   5.591 101.091  1.00  0.00           O  
ATOM   1810  CB  ASN A1711      44.324   4.160 103.642  1.00  0.00           C  
ATOM   1811  CG  ASN A1711      44.813   2.814 104.154  1.00  0.00           C  
ATOM   1812  OD1 ASN A1711      45.013   1.882 103.374  1.00  0.00           O  
ATOM   1813  ND2 ASN A1711      44.998   2.705 105.469  1.00  0.00           N  
ATOM   1814  N   PHE A1712      44.455   6.682 101.946  1.00  0.00           N  
ATOM   1815  CA  PHE A1712      43.974   8.009 101.597  1.00  0.00           C  
ATOM   1816  C   PHE A1712      43.935   8.188 100.080  1.00  0.00           C  
ATOM   1817  O   PHE A1712      43.006   8.785  99.544  1.00  0.00           O  
ATOM   1818  CB  PHE A1712      44.894   9.056 102.232  1.00  0.00           C  
ATOM   1819  CG  PHE A1712      44.458  10.475 102.015  1.00  0.00           C  
ATOM   1820  CD1 PHE A1712      43.250  10.932 102.522  1.00  0.00           C  
ATOM   1821  CD2 PHE A1712      45.282  11.368 101.332  1.00  0.00           C  
ATOM   1822  CE1 PHE A1712      42.868  12.268 102.356  1.00  0.00           C  
ATOM   1823  CE2 PHE A1712      44.911  12.700 101.162  1.00  0.00           C  
ATOM   1824  CZ  PHE A1712      43.701  13.151 101.675  1.00  0.00           C  
ATOM   1825  N   ALA A1726      44.948   7.669  99.395  1.00  0.00           N  
ATOM   1826  CA  ALA A1726      45.033   7.769  97.943  1.00  0.00           C  
ATOM   1827  C   ALA A1726      43.885   7.029  97.252  1.00  0.00           C  
ATOM   1828  O   ALA A1726      43.317   7.526  96.283  1.00  0.00           O  
ATOM   1829  CB  ALA A1726      46.375   7.227  97.463  1.00  0.00           C  
ATOM   1830  N   ARG A1727      43.547   5.842  97.747  1.00  0.00           N  
ATOM   1831  CA  ARG A1727      42.455   5.065  97.164  1.00  0.00           C  
ATOM   1832  C   ARG A1727      41.122   5.777  97.394  1.00  0.00           C  
ATOM   1833  O   ARG A1727      40.289   5.861  96.490  1.00  0.00           O  
ATOM   1834  CB  ARG A1727      42.387   3.665  97.783  1.00  0.00           C  
ATOM   1835  CG  ARG A1727      43.521   2.740  97.383  1.00  0.00           C  
ATOM   1836  CD  ARG A1727      43.468   1.437  98.171  1.00  0.00           C  
ATOM   1837  NE  ARG A1727      44.614   0.583  97.880  1.00  0.00           N  
ATOM   1838  CZ  ARG A1727      44.789  -0.083  96.742  1.00  0.00           C  
ATOM   1839  NH1 ARG A1727      43.886  -0.005  95.773  1.00  0.00           N  
ATOM   1840  NH2 ARG A1727      45.880  -0.816  96.566  1.00  0.00           N  
ATOM   1841  N   ALA A1728      40.933   6.295  98.605  1.00  0.00           N  
ATOM   1842  CA  ALA A1728      39.704   6.987  98.961  1.00  0.00           C  
ATOM   1843  C   ALA A1728      39.418   8.222  98.112  1.00  0.00           C  
ATOM   1844  O   ALA A1728      38.262   8.537  97.844  1.00  0.00           O  
ATOM   1845  CB  ALA A1728      39.737   7.373 100.434  1.00  0.00           C  
ATOM   1846  N   PHE A1729      40.464   8.921  97.688  1.00  0.00           N  
ATOM   1847  CA  PHE A1729      40.281  10.126  96.893  1.00  0.00           C  
ATOM   1848  C   PHE A1729      40.816  10.012  95.486  1.00  0.00           C  
ATOM   1849  O   PHE A1729      40.979  11.009  94.788  1.00  0.00           O  
ATOM   1850  CB  PHE A1729      40.915  11.313  97.610  1.00  0.00           C  
ATOM   1851  CG  PHE A1729      40.144  11.747  98.808  1.00  0.00           C  
ATOM   1852  CD1 PHE A1729      39.131  12.693  98.689  1.00  0.00           C  
ATOM   1853  CD2 PHE A1729      40.372  11.153 100.045  1.00  0.00           C  
ATOM   1854  CE1 PHE A1729      38.352  13.037  99.789  1.00  0.00           C  
ATOM   1855  CE2 PHE A1729      39.604  11.485 101.152  1.00  0.00           C  
ATOM   1856  CZ  PHE A1729      38.590  12.427 101.028  1.00  0.00           C  
ATOM   1857  N   ASP A1730      41.083   8.782  95.073  1.00  0.00           N  
ATOM   1858  CA  ASP A1730      41.573   8.524  93.735  1.00  0.00           C  
ATOM   1859  C   ASP A1730      42.766   9.393  93.394  1.00  0.00           C  
ATOM   1860  O   ASP A1730      42.763  10.109  92.391  1.00  0.00           O  
ATOM   1861  CB  ASP A1730      40.448   8.756  92.725  1.00  0.00           C  
ATOM   1862  CG  ASP A1730      40.825   8.319  91.331  1.00  0.00           C  
ATOM   1863  OD1 ASP A1730      41.500   7.274  91.208  1.00  0.00           O  
ATOM   1864  OD2 ASP A1730      40.441   9.009  90.363  1.00  0.00           O  
ATOM   1865  N   ILE A1731      43.785   9.334  94.241  1.00  0.00           N  
ATOM   1866  CA  ILE A1731      45.001  10.101  94.023  1.00  0.00           C  
ATOM   1867  C   ILE A1731      46.044   9.165  93.433  1.00  0.00           C  
ATOM   1868  O   ILE A1731      46.638   8.353  94.147  1.00  0.00           O  
ATOM   1869  CB  ILE A1731      45.557  10.671  95.335  1.00  0.00           C  
ATOM   1870  CG1 ILE A1731      44.494  11.504  96.037  1.00  0.00           C  
ATOM   1871  CG2 ILE A1731      46.760  11.546  95.049  1.00  0.00           C  
ATOM   1872  CD1 ILE A1731      44.848  11.829  97.472  1.00  0.00           C  
ATOM   1873  N   LYS A1732      46.264   9.269  92.129  1.00  0.00           N  
ATOM   1874  CA  LYS A1732      47.241   8.412  91.483  1.00  0.00           C  
ATOM   1875  C   LYS A1732      48.133   9.164  90.512  1.00  0.00           C  
ATOM   1876  O   LYS A1732      47.818  10.276  90.085  1.00  0.00           O  
ATOM   1877  CB  LYS A1732      46.535   7.238  90.797  1.00  0.00           C  
ATOM   1878  CG  LYS A1732      45.283   7.584  90.027  1.00  0.00           C  
ATOM   1879  CD  LYS A1732      44.489   6.313  89.727  1.00  0.00           C  
ATOM   1880  CE  LYS A1732      43.449   6.539  88.645  1.00  0.00           C  
ATOM   1881  NZ  LYS A1732      42.564   7.692  88.962  1.00  0.00           N  
ATOM   1882  N   PHE A1758      49.264   8.559  90.177  1.00  0.00           N  
ATOM   1883  CA  PHE A1758      50.209   9.194  89.278  1.00  0.00           C  
ATOM   1884  C   PHE A1758      50.783   8.181  88.307  1.00  0.00           C  
ATOM   1885  O   PHE A1758      50.700   6.974  88.529  1.00  0.00           O  
ATOM   1886  CB  PHE A1758      51.352   9.811  90.087  1.00  0.00           C  
ATOM   1887  CG  PHE A1758      52.262   8.787  90.721  1.00  0.00           C  
ATOM   1888  CD1 PHE A1758      53.577   8.641  90.286  1.00  0.00           C  
ATOM   1889  CD2 PHE A1758      51.797   7.953  91.735  1.00  0.00           C  
ATOM   1890  CE1 PHE A1758      54.418   7.676  90.858  1.00  0.00           C  
ATOM   1891  CE2 PHE A1758      52.623   6.987  92.312  1.00  0.00           C  
ATOM   1892  CZ  PHE A1758      53.936   6.845  91.876  1.00  0.00           C  
ATOM   1893  N   GLN A1759      51.370   8.687  87.230  1.00  0.00           N  
ATOM   1894  CA  GLN A1759      52.005   7.844  86.232  1.00  0.00           C  
ATOM   1895  C   GLN A1759      53.482   7.791  86.588  1.00  0.00           C  
ATOM   1896  O   GLN A1759      54.194   8.789  86.470  1.00  0.00           O  
ATOM   1897  CB  GLN A1759      51.845   8.443  84.839  1.00  0.00           C  
ATOM   1898  CG  GLN A1759      52.461   7.591  83.749  1.00  0.00           C  
ATOM   1899  CD  GLN A1759      52.457   8.286  82.411  1.00  0.00           C  
ATOM   1900  OE1 GLN A1759      53.187   9.258  82.200  1.00  0.00           O  
ATOM   1901  NE2 GLN A1759      51.625   7.799  81.496  1.00  0.00           N  
ATOM   1902  N   ASP A1760      53.942   6.628  87.024  1.00  0.00           N  
ATOM   1903  CA  ASP A1760      55.333   6.478  87.410  1.00  0.00           C  
ATOM   1904  C   ASP A1760      56.257   6.537  86.199  1.00  0.00           C  
ATOM   1905  O   ASP A1760      55.800   6.654  85.066  1.00  0.00           O  
ATOM   1906  CB  ASP A1760      55.517   5.159  88.157  1.00  0.00           C  
ATOM   1907  CG  ASP A1760      56.548   5.255  89.259  1.00  0.00           C  
ATOM   1908  OD1 ASP A1760      56.760   4.241  89.952  1.00  0.00           O  
ATOM   1909  OD2 ASP A1760      57.140   6.343  89.436  1.00  0.00           O  
ATOM   1910  N   ARG A1764      57.561   6.462  86.449  1.00  0.00           N  
ATOM   1911  CA  ARG A1764      58.556   6.516  85.383  1.00  0.00           C  
ATOM   1912  C   ARG A1764      58.437   5.306  84.455  1.00  0.00           C  
ATOM   1913  O   ARG A1764      58.789   5.376  83.277  1.00  0.00           O  
ATOM   1914  CB  ARG A1764      59.964   6.577  85.987  1.00  0.00           C  
ATOM   1915  CG  ARG A1764      60.111   7.614  87.095  1.00  0.00           C  
ATOM   1916  CD  ARG A1764      61.557   7.789  87.544  1.00  0.00           C  
ATOM   1917  NE  ARG A1764      62.369   8.458  86.529  1.00  0.00           N  
ATOM   1918  CZ  ARG A1764      63.644   8.802  86.693  1.00  0.00           C  
ATOM   1919  NH1 ARG A1764      64.265   8.542  87.837  1.00  0.00           N  
ATOM   1920  NH2 ARG A1764      64.300   9.410  85.711  1.00  0.00           N  
ATOM   1921  N   ASP A1765      57.936   4.198  84.994  1.00  0.00           N  
ATOM   1922  CA  ASP A1765      57.763   2.978  84.214  1.00  0.00           C  
ATOM   1923  C   ASP A1765      56.419   3.002  83.489  1.00  0.00           C  
ATOM   1924  O   ASP A1765      55.911   1.965  83.059  1.00  0.00           O  
ATOM   1925  CB  ASP A1765      57.856   1.754  85.129  1.00  0.00           C  
ATOM   1926  CG  ASP A1765      56.834   1.782  86.252  1.00  0.00           C  
ATOM   1927  OD1 ASP A1765      56.905   0.910  87.143  1.00  0.00           O  
ATOM   1928  OD2 ASP A1765      55.955   2.671  86.242  1.00  0.00           O  
ATOM   1929  N   LEU A1767      55.853   4.198  83.362  1.00  0.00           N  
ATOM   1930  CA  LEU A1767      54.578   4.399  82.682  1.00  0.00           C  
ATOM   1931  C   LEU A1767      53.384   3.743  83.365  1.00  0.00           C  
ATOM   1932  O   LEU A1767      52.250   3.893  82.913  1.00  0.00           O  
ATOM   1933  CB  LEU A1767      54.668   3.913  81.233  1.00  0.00           C  
ATOM   1934  CG  LEU A1767      55.544   4.735  80.285  1.00  0.00           C  
ATOM   1935  CD1 LEU A1767      55.061   6.183  80.296  1.00  0.00           C  
ATOM   1936  CD2 LEU A1767      57.004   4.652  80.703  1.00  0.00           C  
ATOM   1937  N   GLN A1768      53.630   3.019  84.450  1.00  0.00           N  
ATOM   1938  CA  GLN A1768      52.545   2.368  85.179  1.00  0.00           C  
ATOM   1939  C   GLN A1768      51.822   3.382  86.079  1.00  0.00           C  
ATOM   1940  O   GLN A1768      52.447   4.276  86.656  1.00  0.00           O  
ATOM   1941  CB  GLN A1768      53.101   1.217  86.027  1.00  0.00           C  
ATOM   1942  CG  GLN A1768      52.047   0.409  86.765  1.00  0.00           C  
ATOM   1943  CD  GLN A1768      51.118  -0.334  85.826  1.00  0.00           C  
ATOM   1944  OE1 GLN A1768      50.381   0.275  85.050  1.00  0.00           O  
ATOM   1945  NE2 GLN A1768      51.152  -1.660  85.889  1.00  0.00           N  
ATOM   1946  N   VAL A1770      50.505   3.246  86.193  1.00  0.00           N  
ATOM   1947  CA  VAL A1770      49.710   4.142  87.026  1.00  0.00           C  
ATOM   1948  C   VAL A1770      49.540   3.527  88.416  1.00  0.00           C  
ATOM   1949  O   VAL A1770      48.978   2.435  88.563  1.00  0.00           O  
ATOM   1950  CB  VAL A1770      48.321   4.398  86.390  1.00  0.00           C  
ATOM   1951  CG1 VAL A1770      47.470   5.264  87.302  1.00  0.00           C  
ATOM   1952  CG2 VAL A1770      48.491   5.077  85.044  1.00  0.00           C  
ATOM   1953  N   LYS A1771      50.023   4.241  89.432  1.00  0.00           N  
ATOM   1954  CA  LYS A1771      49.962   3.766  90.813  1.00  0.00           C  
ATOM   1955  C   LYS A1771      49.394   4.815  91.773  1.00  0.00           C  
ATOM   1956  O   LYS A1771      49.355   6.003  91.453  1.00  0.00           O  
ATOM   1957  CB  LYS A1771      51.370   3.391  91.275  1.00  0.00           C  
ATOM   1958  CG  LYS A1771      52.252   2.801  90.178  1.00  0.00           C  
ATOM   1959  CD  LYS A1771      53.653   2.507  90.688  1.00  0.00           C  
ATOM   1960  CE  LYS A1771      54.556   1.990  89.572  1.00  0.00           C  
ATOM   1961  NZ  LYS A1771      55.934   1.664  90.053  1.00  0.00           N  
ATOM   1962  N   TYR A1772      48.951   4.373  92.949  1.00  0.00           N  
ATOM   1963  CA  TYR A1772      48.432   5.296  93.957  1.00  0.00           C  
ATOM   1964  C   TYR A1772      49.613   5.852  94.728  1.00  0.00           C  
ATOM   1965  O   TYR A1772      50.654   5.199  94.834  1.00  0.00           O  
ATOM   1966  CB  TYR A1772      47.516   4.592  94.959  1.00  0.00           C  
ATOM   1967  CG  TYR A1772      46.167   4.216  94.425  1.00  0.00           C  
ATOM   1968  CD1 TYR A1772      45.833   2.880  94.202  1.00  0.00           C  
ATOM   1969  CD2 TYR A1772      45.217   5.193  94.142  1.00  0.00           C  
ATOM   1970  CE1 TYR A1772      44.583   2.530  93.710  1.00  0.00           C  
ATOM   1971  CE2 TYR A1772      43.966   4.852  93.649  1.00  0.00           C  
ATOM   1972  CZ  TYR A1772      43.656   3.522  93.434  1.00  0.00           C  
ATOM   1973  OH  TYR A1772      42.421   3.184  92.937  1.00  0.00           O  
ATOM   1974  N   VAL A1773      49.456   7.049  95.282  1.00  0.00           N  
ATOM   1975  CA  VAL A1773      50.541   7.642  96.051  1.00  0.00           C  
ATOM   1976  C   VAL A1773      50.491   7.119  97.472  1.00  0.00           C  
ATOM   1977  O   VAL A1773      49.494   6.531  97.900  1.00  0.00           O  
ATOM   1978  CB  VAL A1773      50.445   9.178  96.114  1.00  0.00           C  
ATOM   1979  CG1 VAL A1773      50.610   9.766  94.727  1.00  0.00           C  
ATOM   1980  CG2 VAL A1773      49.108   9.591  96.718  1.00  0.00           C  
ATOM   1981  N   HIS A1774      51.588   7.330  98.187  1.00  0.00           N  
ATOM   1982  CA  HIS A1774      51.710   6.938  99.580  1.00  0.00           C  
ATOM   1983  C   HIS A1774      51.723   8.247 100.353  1.00  0.00           C  
ATOM   1984  O   HIS A1774      52.534   9.140 100.075  1.00  0.00           O  
ATOM   1985  CB  HIS A1774      53.006   6.160  99.782  1.00  0.00           C  
ATOM   1986  CG  HIS A1774      52.958   4.783  99.208  1.00  0.00           C  
ATOM   1987  ND1 HIS A1774      52.386   3.722  99.876  1.00  0.00           N  
ATOM   1988  CD2 HIS A1774      53.328   4.310  97.994  1.00  0.00           C  
ATOM   1989  CE1 HIS A1774      52.402   2.657  99.098  1.00  0.00           C  
ATOM   1990  NE2 HIS A1774      52.967   2.985  97.950  1.00  0.00           N  
ATOM   1991  N   THR A1775      50.829   8.372 101.323  1.00  0.00           N  
ATOM   1992  CA  THR A1775      50.750   9.614 102.062  1.00  0.00           C  
ATOM   1993  C   THR A1775      51.011   9.521 103.554  1.00  0.00           C  
ATOM   1994  O   THR A1775      50.994   8.441 104.146  1.00  0.00           O  
ATOM   1995  CB  THR A1775      49.378  10.261 101.858  1.00  0.00           C  
ATOM   1996  OG1 THR A1775      48.380   9.481 102.527  1.00  0.00           O  
ATOM   1997  CG2 THR A1775      49.045  10.331 100.376  1.00  0.00           C  
ATOM   1998  N   THR A1776      51.269  10.684 104.147  1.00  0.00           N  
ATOM   1999  CA  THR A1776      51.499  10.790 105.576  1.00  0.00           C  
ATOM   2000  C   THR A1776      50.687  11.986 106.051  1.00  0.00           C  
ATOM   2001  O   THR A1776      50.193  12.775 105.253  1.00  0.00           O  
ATOM   2002  CB  THR A1776      52.975  11.071 105.931  1.00  0.00           C  
ATOM   2003  OG1 THR A1776      53.243  12.471 105.781  1.00  0.00           O  
ATOM   2004  CG2 THR A1776      53.899  10.293 105.032  1.00  0.00           C  
ATOM   2005  N   SER A1777      50.572  12.112 107.363  1.00  0.00           N  
ATOM   2006  CA  SER A1777      49.841  13.194 107.980  1.00  0.00           C  
ATOM   2007  C   SER A1777      50.441  13.366 109.373  1.00  0.00           C  
ATOM   2008  O   SER A1777      50.846  12.391 110.005  1.00  0.00           O  
ATOM   2009  CB  SER A1777      48.354  12.818 108.054  1.00  0.00           C  
ATOM   2010  OG  SER A1777      47.721  13.435 109.154  1.00  0.00           O  
ATOM   2011  N   TRP A1778      50.520  14.604 109.845  1.00  0.00           N  
ATOM   2012  CA  TRP A1778      51.074  14.869 111.167  1.00  0.00           C  
ATOM   2013  C   TRP A1778      50.584  16.206 111.691  1.00  0.00           C  
ATOM   2014  O   TRP A1778      50.446  17.167 110.940  1.00  0.00           O  
ATOM   2015  CB  TRP A1778      52.610  14.860 111.119  1.00  0.00           C  
ATOM   2016  CG  TRP A1778      53.167  15.188 109.754  1.00  0.00           C  
ATOM   2017  CD1 TRP A1778      53.304  14.332 108.696  1.00  0.00           C  
ATOM   2018  CD2 TRP A1778      53.577  16.479 109.284  1.00  0.00           C  
ATOM   2019  NE1 TRP A1778      53.767  15.013 107.597  1.00  0.00           N  
ATOM   2020  CE2 TRP A1778      53.945  16.331 107.929  1.00  0.00           C  
ATOM   2021  CE3 TRP A1778      53.665  17.746 109.876  1.00  0.00           C  
ATOM   2022  CZ2 TRP A1778      54.398  17.408 107.149  1.00  0.00           C  
ATOM   2023  CZ3 TRP A1778      54.115  18.819 109.101  1.00  0.00           C  
ATOM   2024  CH2 TRP A1778      54.476  18.639 107.749  1.00  0.00           C  
ATOM   2025  N   GLY A1779      50.309  16.267 112.986  1.00  0.00           N  
ATOM   2026  CA  GLY A1779      49.842  17.513 113.550  1.00  0.00           C  
ATOM   2027  C   GLY A1779      50.263  17.717 114.986  1.00  0.00           C  
ATOM   2028  O   GLY A1779      50.579  16.765 115.705  1.00  0.00           O  
ATOM   2029  N   LEU A1782      50.281  18.980 115.387  1.00  0.00           N  
ATOM   2030  CA  LEU A1782      50.624  19.380 116.745  1.00  0.00           C  
ATOM   2031  C   LEU A1782      49.809  20.635 117.017  1.00  0.00           C  
ATOM   2032  O   LEU A1782      49.843  21.577 116.222  1.00  0.00           O  
ATOM   2033  CB  LEU A1782      52.116  19.684 116.859  1.00  0.00           C  
ATOM   2034  CG  LEU A1782      52.579  20.088 118.262  1.00  0.00           C  
ATOM   2035  CD1 LEU A1782      54.015  19.616 118.470  1.00  0.00           C  
ATOM   2036  CD2 LEU A1782      52.470  21.598 118.440  1.00  0.00           C  
ATOM   2037  N   SER A1783      49.072  20.643 118.126  1.00  0.00           N  
ATOM   2038  CA  SER A1783      48.216  21.778 118.489  1.00  0.00           C  
ATOM   2039  C   SER A1783      48.701  22.544 119.707  1.00  0.00           C  
ATOM   2040  O   SER A1783      49.732  22.208 120.297  1.00  0.00           O  
ATOM   2041  CB  SER A1783      46.794  21.295 118.765  1.00  0.00           C  
ATOM   2042  OG  SER A1783      46.770  20.446 119.900  1.00  0.00           O  
ATOM   2043  N   TRP A1785      47.948  23.572 120.091  1.00  0.00           N  
ATOM   2044  CA  TRP A1785      48.329  24.362 121.245  1.00  0.00           C  
ATOM   2045  C   TRP A1785      48.210  23.552 122.536  1.00  0.00           C  
ATOM   2046  O   TRP A1785      48.406  24.069 123.634  1.00  0.00           O  
ATOM   2047  CB  TRP A1785      47.524  25.670 121.325  1.00  0.00           C  
ATOM   2048  CG  TRP A1785      46.042  25.545 121.491  1.00  0.00           C  
ATOM   2049  CD1 TRP A1785      45.353  24.493 122.025  1.00  0.00           C  
ATOM   2050  CD2 TRP A1785      45.072  26.564 121.216  1.00  0.00           C  
ATOM   2051  NE1 TRP A1785      44.012  24.797 122.105  1.00  0.00           N  
ATOM   2052  CE2 TRP A1785      43.814  26.063 121.614  1.00  0.00           C  
ATOM   2053  CE3 TRP A1785      45.148  27.858 120.674  1.00  0.00           C  
ATOM   2054  CZ2 TRP A1785      42.631  26.813 121.486  1.00  0.00           C  
ATOM   2055  CZ3 TRP A1785      43.978  28.603 120.547  1.00  0.00           C  
ATOM   2056  CH2 TRP A1785      42.733  28.075 120.953  1.00  0.00           C  
ATOM   2057  N   ARG A1786      47.887  22.272 122.401  1.00  0.00           N  
ATOM   2058  CA  ARG A1786      47.836  21.407 123.569  1.00  0.00           C  
ATOM   2059  C   ARG A1786      49.278  21.347 124.092  1.00  0.00           C  
ATOM   2060  O   ARG A1786      49.527  21.050 125.265  1.00  0.00           O  
ATOM   2061  CB  ARG A1786      47.385  19.998 123.190  1.00  0.00           C  
ATOM   2062  CG  ARG A1786      47.521  19.007 124.335  1.00  0.00           C  
ATOM   2063  CD  ARG A1786      47.524  17.580 123.836  1.00  0.00           C  
ATOM   2064  NE  ARG A1786      46.234  17.196 123.285  1.00  0.00           N  
ATOM   2065  CZ  ARG A1786      46.019  16.059 122.635  1.00  0.00           C  
ATOM   2066  NH1 ARG A1786      47.012  15.193 122.456  1.00  0.00           N  
ATOM   2067  NH2 ARG A1786      44.812  15.791 122.157  1.00  0.00           N  
ATOM   2068  N   PHE A1787      50.222  21.627 123.198  1.00  0.00           N  
ATOM   2069  CA  PHE A1787      51.629  21.630 123.548  1.00  0.00           C  
ATOM   2070  C   PHE A1787      51.812  22.634 124.679  1.00  0.00           C  
ATOM   2071  O   PHE A1787      52.576  22.391 125.617  1.00  0.00           O  
ATOM   2072  CB  PHE A1787      52.476  22.054 122.344  1.00  0.00           C  
ATOM   2073  CG  PHE A1787      53.924  21.717 122.481  1.00  0.00           C  
ATOM   2074  CD1 PHE A1787      54.363  20.413 122.294  1.00  0.00           C  
ATOM   2075  CD2 PHE A1787      54.849  22.695 122.822  1.00  0.00           C  
ATOM   2076  CE1 PHE A1787      55.715  20.083 122.445  1.00  0.00           C  
ATOM   2077  CE2 PHE A1787      56.197  22.379 122.976  1.00  0.00           C  
ATOM   2078  CZ  PHE A1787      56.631  21.067 122.787  1.00  0.00           C  
ATOM   2079  N   ILE A1788      51.104  23.761 124.591  1.00  0.00           N  
ATOM   2080  CA  ILE A1788      51.192  24.788 125.627  1.00  0.00           C  
ATOM   2081  C   ILE A1788      50.765  24.184 126.951  1.00  0.00           C  
ATOM   2082  O   ILE A1788      51.355  24.475 127.987  1.00  0.00           O  
ATOM   2083  CB  ILE A1788      50.310  26.008 125.314  1.00  0.00           C  
ATOM   2084  CG1 ILE A1788      50.889  26.752 124.108  1.00  0.00           C  
ATOM   2085  CG2 ILE A1788      50.233  26.932 126.541  1.00  0.00           C  
ATOM   2086  CD1 ILE A1788      50.147  28.022 123.727  1.00  0.00           C  
ATOM   2087  N   GLY A1789      49.746  23.333 126.917  1.00  0.00           N  
ATOM   2088  CA  GLY A1789      49.320  22.679 128.142  1.00  0.00           C  
ATOM   2089  C   GLY A1789      50.441  21.773 128.652  1.00  0.00           C  
ATOM   2090  O   GLY A1789      50.723  21.708 129.852  1.00  0.00           O  
ATOM   2091  N   ALA A1790      51.086  21.070 127.725  1.00  0.00           N  
ATOM   2092  CA  ALA A1790      52.182  20.179 128.076  1.00  0.00           C  
ATOM   2093  C   ALA A1790      53.261  20.979 128.804  1.00  0.00           C  
ATOM   2094  O   ALA A1790      53.806  20.523 129.802  1.00  0.00           O  
ATOM   2095  CB  ALA A1790      52.759  19.527 126.815  1.00  0.00           C  
ATOM   2096  N   ILE A1791      53.556  22.179 128.307  1.00  0.00           N  
ATOM   2097  CA  ILE A1791      54.564  23.030 128.926  1.00  0.00           C  
ATOM   2098  C   ILE A1791      54.133  23.449 130.327  1.00  0.00           C  
ATOM   2099  O   ILE A1791      54.924  23.429 131.268  1.00  0.00           O  
ATOM   2100  CB  ILE A1791      54.820  24.283 128.071  1.00  0.00           C  
ATOM   2101  CG1 ILE A1791      55.514  23.875 126.763  1.00  0.00           C  
ATOM   2102  CG2 ILE A1791      55.682  25.282 128.839  1.00  0.00           C  
ATOM   2103  CD1 ILE A1791      55.599  24.976 125.731  1.00  0.00           C  
ATOM   2104  N   ILE A1792      52.869  23.820 130.464  1.00  0.00           N  
ATOM   2105  CA  ILE A1792      52.340  24.234 131.751  1.00  0.00           C  
ATOM   2106  C   ILE A1792      52.462  23.136 132.814  1.00  0.00           C  
ATOM   2107  O   ILE A1792      53.028  23.356 133.885  1.00  0.00           O  
ATOM   2108  CB  ILE A1792      50.857  24.632 131.621  1.00  0.00           C  
ATOM   2109  CG1 ILE A1792      50.733  25.877 130.735  1.00  0.00           C  
ATOM   2110  CG2 ILE A1792      50.257  24.893 133.003  1.00  0.00           C  
ATOM   2111  CD1 ILE A1792      49.308  26.218 130.367  1.00  0.00           C  
ATOM   2112  N   MET A1793      51.940  21.956 132.508  1.00  0.00           N  
ATOM   2113  CA  MET A1793      51.949  20.838 133.445  1.00  0.00           C  
ATOM   2114  C   MET A1793      53.279  20.111 133.629  1.00  0.00           C  
ATOM   2115  O   MET A1793      53.411  19.264 134.520  1.00  0.00           O  
ATOM   2116  CB  MET A1793      50.888  19.827 133.032  1.00  0.00           C  
ATOM   2117  CG  MET A1793      49.491  20.410 132.968  1.00  0.00           C  
ATOM   2118  SD  MET A1793      48.267  19.122 132.718  1.00  0.00           S  
ATOM   2119  CE  MET A1793      48.408  18.830 130.941  1.00  0.00           C  
ATOM   2120  N   THR A1794      54.262  20.436 132.801  1.00  0.00           N  
ATOM   2121  CA  THR A1794      55.561  19.795 132.892  1.00  0.00           C  
ATOM   2122  C   THR A1794      56.537  20.594 133.753  1.00  0.00           C  
ATOM   2123  O   THR A1794      57.245  20.030 134.585  1.00  0.00           O  
ATOM   2124  CB  THR A1794      56.188  19.600 131.488  1.00  0.00           C  
ATOM   2125  OG1 THR A1794      55.440  18.618 130.754  1.00  0.00           O  
ATOM   2126  CG2 THR A1794      57.643  19.143 131.614  1.00  0.00           C  
ATOM   2127  N   HIS A1795      56.570  21.907 133.556  1.00  0.00           N  
ATOM   2128  CA  HIS A1795      57.493  22.755 134.297  1.00  0.00           C  
ATOM   2129  C   HIS A1795      56.838  23.682 135.327  1.00  0.00           C  
ATOM   2130  O   HIS A1795      57.524  24.264 136.172  1.00  0.00           O  
ATOM   2131  CB  HIS A1795      58.309  23.588 133.310  1.00  0.00           C  
ATOM   2132  CG  HIS A1795      59.051  22.770 132.299  1.00  0.00           C  
ATOM   2133  ND1 HIS A1795      59.950  21.785 132.654  1.00  0.00           N  
ATOM   2134  CD2 HIS A1795      59.033  22.792 130.945  1.00  0.00           C  
ATOM   2135  CE1 HIS A1795      60.453  21.237 131.561  1.00  0.00           C  
ATOM   2136  NE2 HIS A1795      59.913  21.830 130.509  1.00  0.00           N  
ATOM   2137  N   GLY A1796      55.521  23.827 135.254  1.00  0.00           N  
ATOM   2138  CA  GLY A1796      54.835  24.699 136.188  1.00  0.00           C  
ATOM   2139  C   GLY A1796      54.967  24.243 137.627  1.00  0.00           C  
ATOM   2140  O   GLY A1796      55.040  23.039 137.905  1.00  0.00           O  
ATOM   2141  N   ASP A1797      55.011  25.202 138.548  1.00  0.00           N  
ATOM   2142  CA  ASP A1797      55.117  24.883 139.969  1.00  0.00           C  
ATOM   2143  C   ASP A1797      54.060  25.666 140.749  1.00  0.00           C  
ATOM   2144  O   ASP A1797      53.228  26.351 140.149  1.00  0.00           O  
ATOM   2145  CB  ASP A1797      56.531  25.195 140.483  1.00  0.00           C  
ATOM   2146  CG  ASP A1797      56.848  26.673 140.474  1.00  0.00           C  
ATOM   2147  OD1 ASP A1797      58.038  27.018 140.633  1.00  0.00           O  
ATOM   2148  OD2 ASP A1797      55.915  27.494 140.319  1.00  0.00           O  
ATOM   2149  N   ASP A1798      54.096  25.565 142.078  1.00  0.00           N  
ATOM   2150  CA  ASP A1798      53.122  26.238 142.947  1.00  0.00           C  
ATOM   2151  C   ASP A1798      53.160  27.764 142.909  1.00  0.00           C  
ATOM   2152  O   ASP A1798      52.256  28.425 143.418  1.00  0.00           O  
ATOM   2153  CB  ASP A1798      53.274  25.732 144.391  1.00  0.00           C  
ATOM   2154  CG  ASP A1798      52.703  24.329 144.579  1.00  0.00           C  
ATOM   2155  OD1 ASP A1798      52.933  23.718 145.644  1.00  0.00           O  
ATOM   2156  OD2 ASP A1798      52.012  23.835 143.659  1.00  0.00           O  
ATOM   2157  N   ARG A1799      54.196  28.329 142.304  1.00  0.00           N  
ATOM   2158  CA  ARG A1799      54.287  29.781 142.199  1.00  0.00           C  
ATOM   2159  C   ARG A1799      53.792  30.261 140.828  1.00  0.00           C  
ATOM   2160  O   ARG A1799      53.713  31.464 140.566  1.00  0.00           O  
ATOM   2161  CB  ARG A1799      55.727  30.242 142.440  1.00  0.00           C  
ATOM   2162  CG  ARG A1799      56.128  30.249 143.913  1.00  0.00           C  
ATOM   2163  CD  ARG A1799      57.603  30.586 144.105  1.00  0.00           C  
ATOM   2164  NE  ARG A1799      57.902  30.900 145.502  1.00  0.00           N  
ATOM   2165  CZ  ARG A1799      57.418  31.961 146.147  1.00  0.00           C  
ATOM   2166  NH1 ARG A1799      56.614  32.814 145.520  1.00  0.00           N  
ATOM   2167  NH2 ARG A1799      57.727  32.167 147.422  1.00  0.00           N  
ATOM   2168  N   GLY A1800      53.448  29.314 139.959  1.00  0.00           N  
ATOM   2169  CA  GLY A1800      52.961  29.675 138.640  1.00  0.00           C  
ATOM   2170  C   GLY A1800      53.690  28.977 137.507  1.00  0.00           C  
ATOM   2171  O   GLY A1800      54.189  27.860 137.663  1.00  0.00           O  
ATOM   2172  N   LEU A1801      53.757  29.642 136.358  1.00  0.00           N  
ATOM   2173  CA  LEU A1801      54.429  29.078 135.189  1.00  0.00           C  
ATOM   2174  C   LEU A1801      55.947  29.167 135.239  1.00  0.00           C  
ATOM   2175  O   LEU A1801      56.509  30.033 135.899  1.00  0.00           O  
ATOM   2176  CB  LEU A1801      53.968  29.785 133.905  1.00  0.00           C  
ATOM   2177  CG  LEU A1801      52.493  29.767 133.502  1.00  0.00           C  
ATOM   2178  CD1 LEU A1801      52.346  30.506 132.176  1.00  0.00           C  
ATOM   2179  CD2 LEU A1801      51.983  28.337 133.386  1.00  0.00           C  
ATOM   2180  N   VAL A1802      56.594  28.249 134.531  1.00  0.00           N  
ATOM   2181  CA  VAL A1802      58.048  28.227 134.387  1.00  0.00           C  
ATOM   2182  C   VAL A1802      58.205  27.841 132.920  1.00  0.00           C  
ATOM   2183  O   VAL A1802      57.990  26.685 132.548  1.00  0.00           O  
ATOM   2184  CB  VAL A1802      58.737  27.146 135.266  1.00  0.00           C  
ATOM   2185  CG1 VAL A1802      60.252  27.173 135.009  1.00  0.00           C  
ATOM   2186  CG2 VAL A1802      58.439  27.382 136.754  1.00  0.00           C  
ATOM   2187  N   LEU A1803      58.553  28.806 132.079  1.00  0.00           N  
ATOM   2188  CA  LEU A1803      58.686  28.525 130.657  1.00  0.00           C  
ATOM   2189  C   LEU A1803      60.101  28.203 130.201  1.00  0.00           C  
ATOM   2190  O   LEU A1803      61.069  28.809 130.660  1.00  0.00           O  
ATOM   2191  CB  LEU A1803      58.155  29.705 129.840  1.00  0.00           C  
ATOM   2192  CG  LEU A1803      56.751  30.202 130.207  1.00  0.00           C  
ATOM   2193  CD1 LEU A1803      56.365  31.357 129.278  1.00  0.00           C  
ATOM   2194  CD2 LEU A1803      55.738  29.055 130.129  1.00  0.00           C  
ATOM   2195  N   PRO A1804      60.240  27.228 129.291  1.00  0.00           N  
ATOM   2196  CA  PRO A1804      61.578  26.880 128.804  1.00  0.00           C  
ATOM   2197  C   PRO A1804      62.130  28.067 128.019  1.00  0.00           C  
ATOM   2198  O   PRO A1804      61.447  28.635 127.165  1.00  0.00           O  
ATOM   2199  CB  PRO A1804      61.326  25.646 127.940  1.00  0.00           C  
ATOM   2200  CG  PRO A1804      59.917  25.832 127.478  1.00  0.00           C  
ATOM   2201  CD  PRO A1804      59.213  26.353 128.700  1.00  0.00           C  
ATOM   2202  N   PRO A1805      63.374  28.464 128.308  1.00  0.00           N  
ATOM   2203  CA  PRO A1805      64.065  29.588 127.667  1.00  0.00           C  
ATOM   2204  C   PRO A1805      63.943  29.726 126.150  1.00  0.00           C  
ATOM   2205  O   PRO A1805      63.862  30.836 125.622  1.00  0.00           O  
ATOM   2206  CB  PRO A1805      65.517  29.380 128.093  1.00  0.00           C  
ATOM   2207  CG  PRO A1805      65.375  28.781 129.453  1.00  0.00           C  
ATOM   2208  CD  PRO A1805      64.278  27.761 129.236  1.00  0.00           C  
ATOM   2209  N   ARG A1806      63.931  28.603 125.447  1.00  0.00           N  
ATOM   2210  CA  ARG A1806      63.885  28.642 123.996  1.00  0.00           C  
ATOM   2211  C   ARG A1806      62.514  28.839 123.347  1.00  0.00           C  
ATOM   2212  O   ARG A1806      62.408  28.930 122.123  1.00  0.00           O  
ATOM   2213  CB  ARG A1806      64.596  27.399 123.467  1.00  0.00           C  
ATOM   2214  CG  ARG A1806      66.056  27.401 123.888  1.00  0.00           C  
ATOM   2215  CD  ARG A1806      66.734  26.044 123.771  1.00  0.00           C  
ATOM   2216  NE  ARG A1806      68.051  26.086 124.404  1.00  0.00           N  
ATOM   2217  CZ  ARG A1806      68.853  25.037 124.577  1.00  0.00           C  
ATOM   2218  NH1 ARG A1806      70.024  25.207 125.173  1.00  0.00           N  
ATOM   2219  NH2 ARG A1806      68.500  23.824 124.161  1.00  0.00           N  
ATOM   2220  N   LEU A1807      61.475  28.934 124.172  1.00  0.00           N  
ATOM   2221  CA  LEU A1807      60.116  29.159 123.684  1.00  0.00           C  
ATOM   2222  C   LEU A1807      59.462  30.312 124.446  1.00  0.00           C  
ATOM   2223  O   LEU A1807      58.345  30.721 124.130  1.00  0.00           O  
ATOM   2224  CB  LEU A1807      59.269  27.896 123.846  1.00  0.00           C  
ATOM   2225  CG  LEU A1807      59.550  26.754 122.871  1.00  0.00           C  
ATOM   2226  CD1 LEU A1807      58.696  25.550 123.213  1.00  0.00           C  
ATOM   2227  CD2 LEU A1807      59.256  27.233 121.459  1.00  0.00           C  
ATOM   2228  N   ALA A1808      60.170  30.833 125.445  1.00  0.00           N  
ATOM   2229  CA  ALA A1808      59.662  31.928 126.265  1.00  0.00           C  
ATOM   2230  C   ALA A1808      59.549  33.223 125.478  1.00  0.00           C  
ATOM   2231  O   ALA A1808      60.523  33.692 124.895  1.00  0.00           O  
ATOM   2232  CB  ALA A1808      60.573  32.145 127.479  1.00  0.00           C  
ATOM   2233  N   PRO A1809      58.346  33.814 125.441  1.00  0.00           N  
ATOM   2234  CA  PRO A1809      58.157  35.072 124.709  1.00  0.00           C  
ATOM   2235  C   PRO A1809      59.170  36.094 125.237  1.00  0.00           C  
ATOM   2236  O   PRO A1809      59.760  36.858 124.473  1.00  0.00           O  
ATOM   2237  CB  PRO A1809      56.723  35.454 125.054  1.00  0.00           C  
ATOM   2238  CG  PRO A1809      56.054  34.113 125.211  1.00  0.00           C  
ATOM   2239  CD  PRO A1809      57.075  33.328 126.007  1.00  0.00           C  
ATOM   2240  N   ILE A1810      59.357  36.089 126.557  1.00  0.00           N  
ATOM   2241  CA  ILE A1810      60.301  36.982 127.231  1.00  0.00           C  
ATOM   2242  C   ILE A1810      61.311  36.143 128.013  1.00  0.00           C  
ATOM   2243  O   ILE A1810      60.961  35.512 129.012  1.00  0.00           O  
ATOM   2244  CB  ILE A1810      59.593  37.900 128.241  1.00  0.00           C  
ATOM   2245  CG1 ILE A1810      58.533  38.743 127.533  1.00  0.00           C  
ATOM   2246  CG2 ILE A1810      60.617  38.802 128.933  1.00  0.00           C  
ATOM   2247  CD1 ILE A1810      57.712  39.619 128.494  1.00  0.00           C  
ATOM   2248  N   GLN A1811      62.561  36.130 127.570  1.00  0.00           N  
ATOM   2249  CA  GLN A1811      63.578  35.354 128.270  1.00  0.00           C  
ATOM   2250  C   GLN A1811      64.098  36.113 129.482  1.00  0.00           C  
ATOM   2251  O   GLN A1811      64.396  35.526 130.517  1.00  0.00           O  
ATOM   2252  CB  GLN A1811      64.744  35.040 127.337  1.00  0.00           C  
ATOM   2253  CG  GLN A1811      64.383  34.122 126.187  1.00  0.00           C  
ATOM   2254  CD  GLN A1811      65.520  33.971 125.212  1.00  0.00           C  
ATOM   2255  OE1 GLN A1811      66.065  34.962 124.723  1.00  0.00           O  
ATOM   2256  NE2 GLN A1811      65.885  32.734 124.917  1.00  0.00           N  
ATOM   2257  N   VAL A1812      64.192  37.428 129.341  1.00  0.00           N  
ATOM   2258  CA  VAL A1812      64.691  38.281 130.403  1.00  0.00           C  
ATOM   2259  C   VAL A1812      63.826  39.521 130.527  1.00  0.00           C  
ATOM   2260  O   VAL A1812      63.592  40.222 129.532  1.00  0.00           O  
ATOM   2261  CB  VAL A1812      66.124  38.749 130.096  1.00  0.00           C  
ATOM   2262  CG1 VAL A1812      66.660  39.572 131.253  1.00  0.00           C  
ATOM   2263  CG2 VAL A1812      67.011  37.555 129.817  1.00  0.00           C  
ATOM   2264  N   VAL A1813      63.351  39.792 131.742  1.00  0.00           N  
ATOM   2265  CA  VAL A1813      62.537  40.978 131.981  1.00  0.00           C  
ATOM   2266  C   VAL A1813      63.286  41.929 132.898  1.00  0.00           C  
ATOM   2267  O   VAL A1813      63.782  41.535 133.954  1.00  0.00           O  
ATOM   2268  CB  VAL A1813      61.165  40.637 132.623  1.00  0.00           C  
ATOM   2269  CG1 VAL A1813      61.356  40.037 134.009  1.00  0.00           C  
ATOM   2270  CG2 VAL A1813      60.308  41.895 132.699  1.00  0.00           C  
ATOM   2271  N   ILE A1814      63.381  43.182 132.480  1.00  0.00           N  
ATOM   2272  CA  ILE A1814      64.065  44.190 133.270  1.00  0.00           C  
ATOM   2273  C   ILE A1814      63.009  45.040 133.958  1.00  0.00           C  
ATOM   2274  O   ILE A1814      62.121  45.590 133.305  1.00  0.00           O  
ATOM   2275  CB  ILE A1814      64.948  45.088 132.381  1.00  0.00           C  
ATOM   2276  CG1 ILE A1814      65.941  44.220 131.607  1.00  0.00           C  
ATOM   2277  CG2 ILE A1814      65.686  46.123 133.234  1.00  0.00           C  
ATOM   2278  CD1 ILE A1814      66.827  45.001 130.655  1.00  0.00           C  
ATOM   2279  N   VAL A1815      63.099  45.126 135.281  1.00  0.00           N  
ATOM   2280  CA  VAL A1815      62.155  45.910 136.066  1.00  0.00           C  
ATOM   2281  C   VAL A1815      62.923  47.015 136.769  1.00  0.00           C  
ATOM   2282  O   VAL A1815      63.560  46.785 137.797  1.00  0.00           O  
ATOM   2283  CB  VAL A1815      61.448  45.047 137.132  1.00  0.00           C  
ATOM   2284  CG1 VAL A1815      60.437  45.891 137.902  1.00  0.00           C  
ATOM   2285  CG2 VAL A1815      60.767  43.865 136.468  1.00  0.00           C  
ATOM   2286  N   PRO A1816      62.880  48.234 136.215  1.00  0.00           N  
ATOM   2287  CA  PRO A1816      63.590  49.364 136.818  1.00  0.00           C  
ATOM   2288  C   PRO A1816      62.927  49.857 138.101  1.00  0.00           C  
ATOM   2289  O   PRO A1816      61.704  49.943 138.189  1.00  0.00           O  
ATOM   2290  CB  PRO A1816      63.564  50.409 135.710  1.00  0.00           C  
ATOM   2291  CG  PRO A1816      62.224  50.158 135.072  1.00  0.00           C  
ATOM   2292  CD  PRO A1816      62.179  48.643 134.983  1.00  0.00           C  
ATOM   2293  N   ILE A1817      63.749  50.155 139.101  1.00  0.00           N  
ATOM   2294  CA  ILE A1817      63.261  50.662 140.379  1.00  0.00           C  
ATOM   2295  C   ILE A1817      63.897  52.040 140.551  1.00  0.00           C  
ATOM   2296  O   ILE A1817      65.106  52.196 140.367  1.00  0.00           O  
ATOM   2297  CB  ILE A1817      63.685  49.748 141.542  1.00  0.00           C  
ATOM   2298  CG1 ILE A1817      63.268  48.303 141.247  1.00  0.00           C  
ATOM   2299  CG2 ILE A1817      63.028  50.218 142.832  1.00  0.00           C  
ATOM   2300  CD1 ILE A1817      63.852  47.276 142.215  1.00  0.00           C  
ATOM   2301  N   TYR A1818      63.091  53.039 140.896  1.00  0.00           N  
ATOM   2302  CA  TYR A1818      63.626  54.388 141.037  1.00  0.00           C  
ATOM   2303  C   TYR A1818      62.659  55.378 141.676  1.00  0.00           C  
ATOM   2304  O   TYR A1818      61.536  55.029 142.042  1.00  0.00           O  
ATOM   2305  CB  TYR A1818      64.029  54.911 139.656  1.00  0.00           C  
ATOM   2306  CG  TYR A1818      62.882  54.921 138.662  1.00  0.00           C  
ATOM   2307  CD1 TYR A1818      61.937  55.944 138.666  1.00  0.00           C  
ATOM   2308  CD2 TYR A1818      62.719  53.879 137.746  1.00  0.00           C  
ATOM   2309  CE1 TYR A1818      60.856  55.932 137.787  1.00  0.00           C  
ATOM   2310  CE2 TYR A1818      61.639  53.854 136.861  1.00  0.00           C  
ATOM   2311  CZ  TYR A1818      60.712  54.882 136.885  1.00  0.00           C  
ATOM   2312  OH  TYR A1818      59.648  54.862 136.009  1.00  0.00           O  
ATOM   2313  N   LYS A1819      63.122  56.620 141.800  1.00  0.00           N  
ATOM   2314  CA  LYS A1819      62.333  57.713 142.358  1.00  0.00           C  
ATOM   2315  C   LYS A1819      62.492  58.885 141.392  1.00  0.00           C  
ATOM   2316  O   LYS A1819      63.350  58.847 140.509  1.00  0.00           O  
ATOM   2317  CB  LYS A1819      62.849  58.100 143.748  1.00  0.00           C  
ATOM   2318  CG  LYS A1819      62.870  56.954 144.747  1.00  0.00           C  
ATOM   2319  CD  LYS A1819      63.247  57.436 146.141  1.00  0.00           C  
ATOM   2320  CE  LYS A1819      62.215  58.414 146.685  1.00  0.00           C  
ATOM   2321  NZ  LYS A1819      62.548  58.875 148.061  1.00  0.00           N  
ATOM   2322  N   ASP A1820      61.672  59.918 141.549  1.00  0.00           N  
ATOM   2323  CA  ASP A1820      61.741  61.080 140.665  1.00  0.00           C  
ATOM   2324  C   ASP A1820      63.182  61.494 140.387  1.00  0.00           C  
ATOM   2325  O   ASP A1820      63.553  61.768 139.242  1.00  0.00           O  
ATOM   2326  CB  ASP A1820      60.990  62.262 141.280  1.00  0.00           C  
ATOM   2327  CG  ASP A1820      59.537  61.947 141.559  1.00  0.00           C  
ATOM   2328  OD1 ASP A1820      59.274  60.971 142.295  1.00  0.00           O  
ATOM   2329  OD2 ASP A1820      58.661  62.676 141.047  1.00  0.00           O  
ATOM   2330  N   GLU A1821      63.989  61.526 141.444  1.00  0.00           N  
ATOM   2331  CA  GLU A1821      65.389  61.920 141.343  1.00  0.00           C  
ATOM   2332  C   GLU A1821      66.236  60.976 140.493  1.00  0.00           C  
ATOM   2333  O   GLU A1821      67.028  61.421 139.660  1.00  0.00           O  
ATOM   2334  CB  GLU A1821      66.002  62.022 142.743  1.00  0.00           C  
ATOM   2335  CG  GLU A1821      67.463  62.441 142.754  1.00  0.00           C  
ATOM   2336  CD  GLU A1821      68.102  62.311 144.127  1.00  0.00           C  
ATOM   2337  OE1 GLU A1821      67.569  62.896 145.097  1.00  0.00           O  
ATOM   2338  OE2 GLU A1821      69.142  61.626 144.237  1.00  0.00           O  
ATOM   2339  N   SER A1827      66.068  59.675 140.703  1.00  0.00           N  
ATOM   2340  CA  SER A1827      66.848  58.685 139.973  1.00  0.00           C  
ATOM   2341  C   SER A1827      66.168  58.090 138.737  1.00  0.00           C  
ATOM   2342  O   SER A1827      66.630  57.085 138.201  1.00  0.00           O  
ATOM   2343  CB  SER A1827      67.264  57.562 140.927  1.00  0.00           C  
ATOM   2344  OG  SER A1827      66.143  57.037 141.619  1.00  0.00           O  
ATOM   2345  N   ARG A1828      65.081  58.706 138.280  1.00  0.00           N  
ATOM   2346  CA  ARG A1828      64.376  58.212 137.096  1.00  0.00           C  
ATOM   2347  C   ARG A1828      65.324  58.191 135.893  1.00  0.00           C  
ATOM   2348  O   ARG A1828      65.582  57.138 135.318  1.00  0.00           O  
ATOM   2349  CB  ARG A1828      63.158  59.095 136.787  1.00  0.00           C  
ATOM   2350  CG  ARG A1828      62.392  58.699 135.533  1.00  0.00           C  
ATOM   2351  CD  ARG A1828      61.266  59.682 135.248  1.00  0.00           C  
ATOM   2352  NE  ARG A1828      60.569  59.382 134.000  1.00  0.00           N  
ATOM   2353  CZ  ARG A1828      59.858  58.281 133.782  1.00  0.00           C  
ATOM   2354  NH1 ARG A1828      59.743  57.362 134.731  1.00  0.00           N  
ATOM   2355  NH2 ARG A1828      59.262  58.096 132.612  1.00  0.00           N  
ATOM   2356  N   GLU A1829      65.842  59.362 135.532  1.00  0.00           N  
ATOM   2357  CA  GLU A1829      66.765  59.515 134.406  1.00  0.00           C  
ATOM   2358  C   GLU A1829      67.870  58.464 134.370  1.00  0.00           C  
ATOM   2359  O   GLU A1829      68.024  57.748 133.384  1.00  0.00           O  
ATOM   2360  CB  GLU A1829      67.424  60.896 134.452  1.00  0.00           C  
ATOM   2361  CG  GLU A1829      66.482  62.078 134.286  1.00  0.00           C  
ATOM   2362  CD  GLU A1829      66.306  62.484 132.837  1.00  0.00           C  
ATOM   2363  OE1 GLU A1829      67.329  62.780 132.178  1.00  0.00           O  
ATOM   2364  OE2 GLU A1829      65.148  62.509 132.363  1.00  0.00           O  
ATOM   2365  N   ARG A1830      68.644  58.390 135.448  1.00  0.00           N  
ATOM   2366  CA  ARG A1830      69.757  57.453 135.545  1.00  0.00           C  
ATOM   2367  C   ARG A1830      69.347  55.990 135.416  1.00  0.00           C  
ATOM   2368  O   ARG A1830      69.978  55.228 134.684  1.00  0.00           O  
ATOM   2369  CB  ARG A1830      70.502  57.658 136.870  1.00  0.00           C  
ATOM   2370  CG  ARG A1830      71.033  59.071 137.076  1.00  0.00           C  
ATOM   2371  CD  ARG A1830      71.702  59.227 138.435  1.00  0.00           C  
ATOM   2372  NE  ARG A1830      72.270  60.561 138.616  1.00  0.00           N  
ATOM   2373  CZ  ARG A1830      72.916  60.957 139.708  1.00  0.00           C  
ATOM   2374  NH1 ARG A1830      73.077  60.121 140.725  1.00  0.00           N  
ATOM   2375  NH2 ARG A1830      73.406  62.187 139.784  1.00  0.00           N  
ATOM   2376  N   VAL A1831      68.294  55.599 136.126  1.00  0.00           N  
ATOM   2377  CA  VAL A1831      67.827  54.220 136.093  1.00  0.00           C  
ATOM   2378  C   VAL A1831      67.332  53.795 134.718  1.00  0.00           C  
ATOM   2379  O   VAL A1831      67.820  52.818 134.151  1.00  0.00           O  
ATOM   2380  CB  VAL A1831      66.700  53.985 137.124  1.00  0.00           C  
ATOM   2381  CG1 VAL A1831      66.120  52.579 136.965  1.00  0.00           C  
ATOM   2382  CG2 VAL A1831      67.246  54.159 138.529  1.00  0.00           C  
ATOM   2383  N   LEU A1832      66.369  54.528 134.175  1.00  0.00           N  
ATOM   2384  CA  LEU A1832      65.822  54.181 132.873  1.00  0.00           C  
ATOM   2385  C   LEU A1832      66.881  54.166 131.791  1.00  0.00           C  
ATOM   2386  O   LEU A1832      66.854  53.313 130.907  1.00  0.00           O  
ATOM   2387  CB  LEU A1832      64.685  55.133 132.499  1.00  0.00           C  
ATOM   2388  CG  LEU A1832      63.428  54.910 133.351  1.00  0.00           C  
ATOM   2389  CD1 LEU A1832      62.326  55.894 132.977  1.00  0.00           C  
ATOM   2390  CD2 LEU A1832      62.954  53.482 133.154  1.00  0.00           C  
ATOM   2391  N   GLU A1833      67.826  55.095 131.866  1.00  0.00           N  
ATOM   2392  CA  GLU A1833      68.893  55.155 130.874  1.00  0.00           C  
ATOM   2393  C   GLU A1833      69.694  53.861 130.930  1.00  0.00           C  
ATOM   2394  O   GLU A1833      70.009  53.269 129.899  1.00  0.00           O  
ATOM   2395  CB  GLU A1833      69.825  56.341 131.145  1.00  0.00           C  
ATOM   2396  CG  GLU A1833      70.814  56.613 130.017  1.00  0.00           C  
ATOM   2397  CD  GLU A1833      71.747  57.774 130.318  1.00  0.00           C  
ATOM   2398  OE1 GLU A1833      72.687  57.590 131.124  1.00  0.00           O  
ATOM   2399  OE2 GLU A1833      71.535  58.873 129.754  1.00  0.00           O  
ATOM   2400  N   ALA A1834      70.015  53.426 132.145  1.00  0.00           N  
ATOM   2401  CA  ALA A1834      70.777  52.202 132.347  1.00  0.00           C  
ATOM   2402  C   ALA A1834      69.938  50.984 131.959  1.00  0.00           C  
ATOM   2403  O   ALA A1834      70.463  49.990 131.454  1.00  0.00           O  
ATOM   2404  CB  ALA A1834      71.215  52.095 133.804  1.00  0.00           C  
ATOM   2405  N   ALA A1835      68.633  51.073 132.201  1.00  0.00           N  
ATOM   2406  CA  ALA A1835      67.716  49.989 131.886  1.00  0.00           C  
ATOM   2407  C   ALA A1835      67.623  49.810 130.370  1.00  0.00           C  
ATOM   2408  O   ALA A1835      67.592  48.685 129.868  1.00  0.00           O  
ATOM   2409  CB  ALA A1835      66.340  50.287 132.476  1.00  0.00           C  
ATOM   2410  N   GLN A1836      67.587  50.926 129.648  1.00  0.00           N  
ATOM   2411  CA  GLN A1836      67.515  50.902 128.194  1.00  0.00           C  
ATOM   2412  C   GLN A1836      68.835  50.419 127.595  1.00  0.00           C  
ATOM   2413  O   GLN A1836      68.845  49.651 126.632  1.00  0.00           O  
ATOM   2414  CB  GLN A1836      67.170  52.296 127.677  1.00  0.00           C  
ATOM   2415  CG  GLN A1836      65.760  52.716 128.045  1.00  0.00           C  
ATOM   2416  CD  GLN A1836      65.531  54.205 127.909  1.00  0.00           C  
ATOM   2417  OE1 GLN A1836      64.443  54.706 128.206  1.00  0.00           O  
ATOM   2418  NE2 GLN A1836      66.556  54.925 127.466  1.00  0.00           N  
ATOM   2419  N   GLY A1837      69.946  50.866 128.169  1.00  0.00           N  
ATOM   2420  CA  GLY A1837      71.242  50.440 127.673  1.00  0.00           C  
ATOM   2421  C   GLY A1837      71.357  48.928 127.765  1.00  0.00           C  
ATOM   2422  O   GLY A1837      71.815  48.261 126.837  1.00  0.00           O  
ATOM   2423  N   LEU A1838      70.933  48.387 128.900  1.00  0.00           N  
ATOM   2424  CA  LEU A1838      70.965  46.953 129.124  1.00  0.00           C  
ATOM   2425  C   LEU A1838      70.012  46.253 128.151  1.00  0.00           C  
ATOM   2426  O   LEU A1838      70.292  45.145 127.695  1.00  0.00           O  
ATOM   2427  CB  LEU A1838      70.562  46.633 130.566  1.00  0.00           C  
ATOM   2428  CG  LEU A1838      70.384  45.145 130.867  1.00  0.00           C  
ATOM   2429  CD1 LEU A1838      71.709  44.429 130.677  1.00  0.00           C  
ATOM   2430  CD2 LEU A1838      69.865  44.958 132.278  1.00  0.00           C  
ATOM   2431  N   ARG A1839      68.893  46.900 127.834  1.00  0.00           N  
ATOM   2432  CA  ARG A1839      67.921  46.322 126.911  1.00  0.00           C  
ATOM   2433  C   ARG A1839      68.573  46.140 125.543  1.00  0.00           C  
ATOM   2434  O   ARG A1839      68.512  45.059 124.950  1.00  0.00           O  
ATOM   2435  CB  ARG A1839      66.693  47.227 126.773  1.00  0.00           C  
ATOM   2436  CG  ARG A1839      65.511  46.541 126.122  1.00  0.00           C  
ATOM   2437  CD  ARG A1839      64.927  47.332 124.960  1.00  0.00           C  
ATOM   2438  NE  ARG A1839      64.095  48.464 125.365  1.00  0.00           N  
ATOM   2439  CZ  ARG A1839      64.524  49.719 125.475  1.00  0.00           C  
ATOM   2440  NH1 ARG A1839      65.789  50.023 125.214  1.00  0.00           N  
ATOM   2441  NH2 ARG A1839      63.681  50.677 125.832  1.00  0.00           N  
ATOM   2442  N   GLN A1840      69.207  47.197 125.047  1.00  0.00           N  
ATOM   2443  CA  GLN A1840      69.865  47.119 123.752  1.00  0.00           C  
ATOM   2444  C   GLN A1840      70.978  46.083 123.773  1.00  0.00           C  
ATOM   2445  O   GLN A1840      71.087  45.253 122.862  1.00  0.00           O  
ATOM   2446  CB  GLN A1840      70.443  48.477 123.350  1.00  0.00           C  
ATOM   2447  CG  GLN A1840      69.402  49.575 123.204  1.00  0.00           C  
ATOM   2448  CD  GLN A1840      68.145  49.098 122.494  1.00  0.00           C  
ATOM   2449  OE1 GLN A1840      67.287  48.442 123.095  1.00  0.00           O  
ATOM   2450  NE2 GLN A1840      68.033  49.416 121.209  1.00  0.00           N  
ATOM   2451  N   ALA A1841      71.791  46.126 124.822  1.00  0.00           N  
ATOM   2452  CA  ALA A1841      72.902  45.201 124.960  1.00  0.00           C  
ATOM   2453  C   ALA A1841      72.440  43.748 124.902  1.00  0.00           C  
ATOM   2454  O   ALA A1841      73.134  42.889 124.358  1.00  0.00           O  
ATOM   2455  CB  ALA A1841      73.650  45.473 126.271  1.00  0.00           C  
ATOM   2456  N   LEU A1842      71.271  43.465 125.465  1.00  0.00           N  
ATOM   2457  CA  LEU A1842      70.757  42.100 125.445  1.00  0.00           C  
ATOM   2458  C   LEU A1842      70.167  41.761 124.079  1.00  0.00           C  
ATOM   2459  O   LEU A1842      70.337  40.650 123.587  1.00  0.00           O  
ATOM   2460  CB  LEU A1842      69.718  41.902 126.554  1.00  0.00           C  
ATOM   2461  CG  LEU A1842      70.329  41.990 127.959  1.00  0.00           C  
ATOM   2462  CD1 LEU A1842      69.263  41.771 129.031  1.00  0.00           C  
ATOM   2463  CD2 LEU A1842      71.425  40.944 128.086  1.00  0.00           C  
ATOM   2464  N   LEU A1843      69.480  42.719 123.466  1.00  0.00           N  
ATOM   2465  CA  LEU A1843      68.902  42.501 122.142  1.00  0.00           C  
ATOM   2466  C   LEU A1843      70.028  42.177 121.170  1.00  0.00           C  
ATOM   2467  O   LEU A1843      69.916  41.266 120.346  1.00  0.00           O  
ATOM   2468  CB  LEU A1843      68.160  43.752 121.662  1.00  0.00           C  
ATOM   2469  CG  LEU A1843      66.818  44.035 122.341  1.00  0.00           C  
ATOM   2470  CD1 LEU A1843      66.271  45.384 121.893  1.00  0.00           C  
ATOM   2471  CD2 LEU A1843      65.843  42.908 121.999  1.00  0.00           C  
ATOM   2472  N   ALA A1844      71.120  42.926 121.278  1.00  0.00           N  
ATOM   2473  CA  ALA A1844      72.270  42.714 120.413  1.00  0.00           C  
ATOM   2474  C   ALA A1844      72.762  41.279 120.561  1.00  0.00           C  
ATOM   2475  O   ALA A1844      73.354  40.719 119.636  1.00  0.00           O  
ATOM   2476  CB  ALA A1844      73.382  43.701 120.760  1.00  0.00           C  
ATOM   2477  N   GLN A1845      72.512  40.683 121.722  1.00  0.00           N  
ATOM   2478  CA  GLN A1845      72.921  39.303 121.957  1.00  0.00           C  
ATOM   2479  C   GLN A1845      71.901  38.324 121.390  1.00  0.00           C  
ATOM   2480  O   GLN A1845      72.047  37.109 121.536  1.00  0.00           O  
ATOM   2481  CB  GLN A1845      73.094  39.036 123.452  1.00  0.00           C  
ATOM   2482  CG  GLN A1845      74.316  39.691 124.057  1.00  0.00           C  
ATOM   2483  CD  GLN A1845      75.597  39.232 123.397  1.00  0.00           C  
ATOM   2484  OE1 GLN A1845      75.972  38.060 123.478  1.00  0.00           O  
ATOM   2485  NE2 GLN A1845      76.276  40.156 122.729  1.00  0.00           N  
ATOM   2486  N   GLY A1847      70.862  38.858 120.754  1.00  0.00           N  
ATOM   2487  CA  GLY A1847      69.836  38.012 120.172  1.00  0.00           C  
ATOM   2488  C   GLY A1847      68.866  37.439 121.190  1.00  0.00           C  
ATOM   2489  O   GLY A1847      68.112  36.508 120.892  1.00  0.00           O  
ATOM   2490  N   LEU A1848      68.873  37.997 122.395  1.00  0.00           N  
ATOM   2491  CA  LEU A1848      67.989  37.522 123.446  1.00  0.00           C  
ATOM   2492  C   LEU A1848      66.653  38.248 123.410  1.00  0.00           C  
ATOM   2493  O   LEU A1848      66.577  39.407 123.001  1.00  0.00           O  
ATOM   2494  CB  LEU A1848      68.643  37.732 124.809  1.00  0.00           C  
ATOM   2495  CG  LEU A1848      69.995  37.050 125.023  1.00  0.00           C  
ATOM   2496  CD1 LEU A1848      70.482  37.336 126.431  1.00  0.00           C  
ATOM   2497  CD2 LEU A1848      69.861  35.555 124.804  1.00  0.00           C  
ATOM   2498  N   ARG A1849      65.594  37.565 123.828  1.00  0.00           N  
ATOM   2499  CA  ARG A1849      64.280  38.189 123.860  1.00  0.00           C  
ATOM   2500  C   ARG A1849      64.106  38.838 125.231  1.00  0.00           C  
ATOM   2501  O   ARG A1849      63.702  38.203 126.202  1.00  0.00           O  
ATOM   2502  CB  ARG A1849      63.191  37.148 123.591  1.00  0.00           C  
ATOM   2503  CG  ARG A1849      63.277  36.542 122.187  1.00  0.00           C  
ATOM   2504  CD  ARG A1849      62.081  35.650 121.881  1.00  0.00           C  
ATOM   2505  NE  ARG A1849      62.018  34.461 122.729  1.00  0.00           N  
ATOM   2506  CZ  ARG A1849      62.851  33.426 122.642  1.00  0.00           C  
ATOM   2507  NH1 ARG A1849      63.821  33.426 121.739  1.00  0.00           N  
ATOM   2508  NH2 ARG A1849      62.714  32.385 123.456  1.00  0.00           N  
ATOM   2509  N   VAL A1850      64.435  40.120 125.295  1.00  0.00           N  
ATOM   2510  CA  VAL A1850      64.359  40.886 126.530  1.00  0.00           C  
ATOM   2511  C   VAL A1850      63.237  41.913 126.502  1.00  0.00           C  
ATOM   2512  O   VAL A1850      62.952  42.510 125.466  1.00  0.00           O  
ATOM   2513  CB  VAL A1850      65.695  41.615 126.791  1.00  0.00           C  
ATOM   2514  CG1 VAL A1850      66.130  42.358 125.539  1.00  0.00           C  
ATOM   2515  CG2 VAL A1850      65.547  42.589 127.941  1.00  0.00           C  
ATOM   2516  N   HIS A1851      62.606  42.114 127.653  1.00  0.00           N  
ATOM   2517  CA  HIS A1851      61.527  43.078 127.768  1.00  0.00           C  
ATOM   2518  C   HIS A1851      61.752  44.031 128.935  1.00  0.00           C  
ATOM   2519  O   HIS A1851      62.020  43.601 130.058  1.00  0.00           O  
ATOM   2520  CB  HIS A1851      60.190  42.368 127.955  1.00  0.00           C  
ATOM   2521  CG  HIS A1851      59.059  43.302 128.234  1.00  0.00           C  
ATOM   2522  ND1 HIS A1851      58.673  44.283 127.348  1.00  0.00           N  
ATOM   2523  CD2 HIS A1851      58.258  43.435 129.319  1.00  0.00           C  
ATOM   2524  CE1 HIS A1851      57.683  44.982 127.875  1.00  0.00           C  
ATOM   2525  NE2 HIS A1851      57.413  44.489 129.071  1.00  0.00           N  
ATOM   2526  N   LEU A1852      61.641  45.326 128.658  1.00  0.00           N  
ATOM   2527  CA  LEU A1852      61.811  46.347 129.682  1.00  0.00           C  
ATOM   2528  C   LEU A1852      60.437  46.796 130.164  1.00  0.00           C  
ATOM   2529  O   LEU A1852      59.729  47.508 129.452  1.00  0.00           O  
ATOM   2530  CB  LEU A1852      62.577  47.542 129.114  1.00  0.00           C  
ATOM   2531  CG  LEU A1852      62.762  48.737 130.054  1.00  0.00           C  
ATOM   2532  CD1 LEU A1852      63.341  48.269 131.379  1.00  0.00           C  
ATOM   2533  CD2 LEU A1852      63.683  49.761 129.402  1.00  0.00           C  
ATOM   2534  N   ASP A1853      60.059  46.372 131.368  1.00  0.00           N  
ATOM   2535  CA  ASP A1853      58.761  46.728 131.933  1.00  0.00           C  
ATOM   2536  C   ASP A1853      58.825  48.058 132.675  1.00  0.00           C  
ATOM   2537  O   ASP A1853      58.867  48.095 133.907  1.00  0.00           O  
ATOM   2538  CB  ASP A1853      58.279  45.639 132.891  1.00  0.00           C  
ATOM   2539  CG  ASP A1853      56.861  45.887 133.401  1.00  0.00           C  
ATOM   2540  OD1 ASP A1853      56.280  46.951 133.090  1.00  0.00           O  
ATOM   2541  OD2 ASP A1853      56.327  45.009 134.118  1.00  0.00           O  
ATOM   2542  N   ASP A1854      58.846  49.151 131.922  1.00  0.00           N  
ATOM   2543  CA  ASP A1854      58.884  50.468 132.530  1.00  0.00           C  
ATOM   2544  C   ASP A1854      57.476  51.045 132.588  1.00  0.00           C  
ATOM   2545  O   ASP A1854      57.284  52.254 132.504  1.00  0.00           O  
ATOM   2546  CB  ASP A1854      59.809  51.405 131.744  1.00  0.00           C  
ATOM   2547  CG  ASP A1854      59.897  52.797 132.366  1.00  0.00           C  
ATOM   2548  OD1 ASP A1854      60.061  52.893 133.604  1.00  0.00           O  
ATOM   2549  OD2 ASP A1854      59.806  53.795 131.618  1.00  0.00           O  
ATOM   2550  N   ARG A1855      56.491  50.168 132.734  1.00  0.00           N  
ATOM   2551  CA  ARG A1855      55.105  50.599 132.810  1.00  0.00           C  
ATOM   2552  C   ARG A1855      54.867  51.477 134.023  1.00  0.00           C  
ATOM   2553  O   ARG A1855      55.344  51.181 135.118  1.00  0.00           O  
ATOM   2554  CB  ARG A1855      54.167  49.400 132.898  1.00  0.00           C  
ATOM   2555  CG  ARG A1855      53.864  48.732 131.581  1.00  0.00           C  
ATOM   2556  CD  ARG A1855      52.911  47.584 131.810  1.00  0.00           C  
ATOM   2557  NE  ARG A1855      53.496  46.615 132.726  1.00  0.00           N  
ATOM   2558  CZ  ARG A1855      52.845  45.575 133.223  1.00  0.00           C  
ATOM   2559  NH1 ARG A1855      51.581  45.376 132.891  1.00  0.00           N  
ATOM   2560  NH2 ARG A1855      53.462  44.732 134.038  1.00  0.00           N  
ATOM   2561  N   ASP A1857      54.125  52.557 133.818  1.00  0.00           N  
ATOM   2562  CA  ASP A1857      53.789  53.469 134.896  1.00  0.00           C  
ATOM   2563  C   ASP A1857      52.476  53.020 135.538  1.00  0.00           C  
ATOM   2564  O   ASP A1857      52.144  53.433 136.652  1.00  0.00           O  
ATOM   2565  CB  ASP A1857      53.661  54.894 134.354  1.00  0.00           C  
ATOM   2566  CG  ASP A1857      55.012  55.503 134.006  1.00  0.00           C  
ATOM   2567  OD1 ASP A1857      55.044  56.534 133.294  1.00  0.00           O  
ATOM   2568  OD2 ASP A1857      56.044  54.947 134.453  1.00  0.00           O  
ATOM   2569  N   GLN A1858      51.740  52.150 134.850  1.00  0.00           N  
ATOM   2570  CA  GLN A1858      50.474  51.691 135.391  1.00  0.00           C  
ATOM   2571  C   GLN A1858      50.573  50.594 136.457  1.00  0.00           C  
ATOM   2572  O   GLN A1858      49.555  50.089 136.924  1.00  0.00           O  
ATOM   2573  CB  GLN A1858      49.511  51.277 134.259  1.00  0.00           C  
ATOM   2574  CG  GLN A1858      50.102  50.509 133.076  1.00  0.00           C  
ATOM   2575  CD  GLN A1858      50.775  51.405 132.041  1.00  0.00           C  
ATOM   2576  OE1 GLN A1858      51.960  51.712 132.150  1.00  0.00           O  
ATOM   2577  NE2 GLN A1858      50.013  51.831 131.034  1.00  0.00           N  
ATOM   2578  N   HIS A1859      51.790  50.244 136.865  1.00  0.00           N  
ATOM   2579  CA  HIS A1859      51.972  49.231 137.908  1.00  0.00           C  
ATOM   2580  C   HIS A1859      53.234  49.421 138.752  1.00  0.00           C  
ATOM   2581  O   HIS A1859      54.227  49.976 138.292  1.00  0.00           O  
ATOM   2582  CB  HIS A1859      51.991  47.828 137.303  1.00  0.00           C  
ATOM   2583  CG  HIS A1859      50.692  47.417 136.692  1.00  0.00           C  
ATOM   2584  ND1 HIS A1859      49.538  47.261 137.431  1.00  0.00           N  
ATOM   2585  CD2 HIS A1859      50.358  47.145 135.409  1.00  0.00           C  
ATOM   2586  CE1 HIS A1859      48.549  46.912 136.629  1.00  0.00           C  
ATOM   2587  NE2 HIS A1859      49.020  46.834 135.397  1.00  0.00           N  
ATOM   2588  N   THR A1860      53.182  48.936 139.988  1.00  0.00           N  
ATOM   2589  CA  THR A1860      54.298  49.023 140.930  1.00  0.00           C  
ATOM   2590  C   THR A1860      55.278  47.854 140.743  1.00  0.00           C  
ATOM   2591  O   THR A1860      54.936  46.832 140.145  1.00  0.00           O  
ATOM   2592  CB  THR A1860      53.780  48.980 142.382  1.00  0.00           C  
ATOM   2593  OG1 THR A1860      53.059  47.757 142.584  1.00  0.00           O  
ATOM   2594  CG2 THR A1860      52.840  50.166 142.662  1.00  0.00           C  
ATOM   2595  N   PRO A1861      56.510  47.989 141.263  1.00  0.00           N  
ATOM   2596  CA  PRO A1861      57.519  46.926 141.141  1.00  0.00           C  
ATOM   2597  C   PRO A1861      57.054  45.604 141.751  1.00  0.00           C  
ATOM   2598  O   PRO A1861      57.281  44.529 141.186  1.00  0.00           O  
ATOM   2599  CB  PRO A1861      58.724  47.505 141.881  1.00  0.00           C  
ATOM   2600  CG  PRO A1861      58.568  48.984 141.660  1.00  0.00           C  
ATOM   2601  CD  PRO A1861      57.089  49.194 141.882  1.00  0.00           C  
ATOM   2602  N   GLY A1862      56.407  45.691 142.910  1.00  0.00           N  
ATOM   2603  CA  GLY A1862      55.923  44.496 143.576  1.00  0.00           C  
ATOM   2604  C   GLY A1862      54.978  43.746 142.669  1.00  0.00           C  
ATOM   2605  O   GLY A1862      55.044  42.529 142.555  1.00  0.00           O  
ATOM   2606  N   TYR A1863      54.094  44.490 142.019  1.00  0.00           N  
ATOM   2607  CA  TYR A1863      53.121  43.921 141.091  1.00  0.00           C  
ATOM   2608  C   TYR A1863      53.847  43.216 139.937  1.00  0.00           C  
ATOM   2609  O   TYR A1863      53.575  42.055 139.624  1.00  0.00           O  
ATOM   2610  CB  TYR A1863      52.241  45.044 140.537  1.00  0.00           C  
ATOM   2611  CG  TYR A1863      51.149  44.589 139.605  1.00  0.00           C  
ATOM   2612  CD1 TYR A1863      49.854  44.351 140.074  1.00  0.00           C  
ATOM   2613  CD2 TYR A1863      51.401  44.414 138.244  1.00  0.00           C  
ATOM   2614  CE1 TYR A1863      48.833  43.955 139.206  1.00  0.00           C  
ATOM   2615  CE2 TYR A1863      50.395  44.016 137.371  1.00  0.00           C  
ATOM   2616  CZ  TYR A1863      49.113  43.791 137.854  1.00  0.00           C  
ATOM   2617  OH  TYR A1863      48.115  43.431 136.972  1.00  0.00           O  
ATOM   2618  N   LYS A1864      54.780  43.932 139.317  1.00  0.00           N  
ATOM   2619  CA  LYS A1864      55.541  43.400 138.189  1.00  0.00           C  
ATOM   2620  C   LYS A1864      56.289  42.111 138.498  1.00  0.00           C  
ATOM   2621  O   LYS A1864      56.155  41.122 137.772  1.00  0.00           O  
ATOM   2622  CB  LYS A1864      56.516  44.459 137.681  1.00  0.00           C  
ATOM   2623  CG  LYS A1864      55.817  45.696 137.145  1.00  0.00           C  
ATOM   2624  CD  LYS A1864      56.806  46.746 136.684  1.00  0.00           C  
ATOM   2625  CE  LYS A1864      56.089  47.955 136.105  1.00  0.00           C  
ATOM   2626  NZ  LYS A1864      57.061  48.994 135.652  1.00  0.00           N  
ATOM   2627  N   PHE A1865      57.073  42.116 139.572  1.00  0.00           N  
ATOM   2628  CA  PHE A1865      57.832  40.933 139.952  1.00  0.00           C  
ATOM   2629  C   PHE A1865      56.906  39.749 140.126  1.00  0.00           C  
ATOM   2630  O   PHE A1865      57.185  38.656 139.639  1.00  0.00           O  
ATOM   2631  CB  PHE A1865      58.602  41.178 141.252  1.00  0.00           C  
ATOM   2632  CG  PHE A1865      59.730  42.153 141.109  1.00  0.00           C  
ATOM   2633  CD1 PHE A1865      60.787  41.889 140.242  1.00  0.00           C  
ATOM   2634  CD2 PHE A1865      59.739  43.339 141.836  1.00  0.00           C  
ATOM   2635  CE1 PHE A1865      61.836  42.794 140.104  1.00  0.00           C  
ATOM   2636  CE2 PHE A1865      60.785  44.253 141.705  1.00  0.00           C  
ATOM   2637  CZ  PHE A1865      61.833  43.981 140.839  1.00  0.00           C  
ATOM   2638  N   HIS A1866      55.799  39.965 140.824  1.00  0.00           N  
ATOM   2639  CA  HIS A1866      54.852  38.887 141.043  1.00  0.00           C  
ATOM   2640  C   HIS A1866      54.270  38.404 139.711  1.00  0.00           C  
ATOM   2641  O   HIS A1866      54.094  37.201 139.504  1.00  0.00           O  
ATOM   2642  CB  HIS A1866      53.714  39.337 141.968  1.00  0.00           C  
ATOM   2643  CG  HIS A1866      52.704  38.261 142.236  1.00  0.00           C  
ATOM   2644  ND1 HIS A1866      51.365  38.402 141.935  1.00  0.00           N  
ATOM   2645  CD2 HIS A1866      52.845  37.015 142.751  1.00  0.00           C  
ATOM   2646  CE1 HIS A1866      50.726  37.289 142.254  1.00  0.00           C  
ATOM   2647  NE2 HIS A1866      51.601  36.432 142.751  1.00  0.00           N  
ATOM   2648  N   GLU A1867      53.973  39.342 138.815  1.00  0.00           N  
ATOM   2649  CA  GLU A1867      53.418  38.997 137.515  1.00  0.00           C  
ATOM   2650  C   GLU A1867      54.398  38.181 136.669  1.00  0.00           C  
ATOM   2651  O   GLU A1867      54.041  37.132 136.117  1.00  0.00           O  
ATOM   2652  CB  GLU A1867      53.032  40.260 136.733  1.00  0.00           C  
ATOM   2653  CG  GLU A1867      52.677  39.961 135.277  1.00  0.00           C  
ATOM   2654  CD  GLU A1867      52.247  41.177 134.486  1.00  0.00           C  
ATOM   2655  OE1 GLU A1867      51.846  40.994 133.319  1.00  0.00           O  
ATOM   2656  OE2 GLU A1867      52.312  42.308 135.014  1.00  0.00           O  
ATOM   2657  N   TRP A1878      55.630  38.666 136.564  1.00  0.00           N  
ATOM   2658  CA  TRP A1878      56.623  37.980 135.758  1.00  0.00           C  
ATOM   2659  C   TRP A1878      56.984  36.626 136.345  1.00  0.00           C  
ATOM   2660  O   TRP A1878      57.477  35.747 135.635  1.00  0.00           O  
ATOM   2661  CB  TRP A1878      57.851  38.875 135.575  1.00  0.00           C  
ATOM   2662  CG  TRP A1878      57.518  40.139 134.801  1.00  0.00           C  
ATOM   2663  CD1 TRP A1878      57.840  41.425 135.144  1.00  0.00           C  
ATOM   2664  CD2 TRP A1878      56.769  40.228 133.575  1.00  0.00           C  
ATOM   2665  NE1 TRP A1878      57.334  42.311 134.210  1.00  0.00           N  
ATOM   2666  CE2 TRP A1878      56.674  41.603 133.239  1.00  0.00           C  
ATOM   2667  CE3 TRP A1878      56.167  39.280 132.730  1.00  0.00           C  
ATOM   2668  CZ2 TRP A1878      56.001  42.052 132.093  1.00  0.00           C  
ATOM   2669  CZ3 TRP A1878      55.496  39.728 131.587  1.00  0.00           C  
ATOM   2670  CH2 TRP A1878      55.419  41.106 131.284  1.00  0.00           C  
ATOM   2671  N   GLU A1879      56.719  36.445 137.635  1.00  0.00           N  
ATOM   2672  CA  GLU A1879      56.986  35.161 138.272  1.00  0.00           C  
ATOM   2673  C   GLU A1879      55.884  34.218 137.821  1.00  0.00           C  
ATOM   2674  O   GLU A1879      56.151  33.096 137.394  1.00  0.00           O  
ATOM   2675  CB  GLU A1879      56.957  35.288 139.794  1.00  0.00           C  
ATOM   2676  CG  GLU A1879      56.968  33.955 140.524  1.00  0.00           C  
ATOM   2677  CD  GLU A1879      57.130  34.123 142.028  1.00  0.00           C  
ATOM   2678  OE1 GLU A1879      58.282  34.063 142.514  1.00  0.00           O  
ATOM   2679  OE2 GLU A1879      56.107  34.328 142.719  1.00  0.00           O  
ATOM   2680  N   LEU A1880      54.641  34.685 137.925  1.00  0.00           N  
ATOM   2681  CA  LEU A1880      53.484  33.904 137.504  1.00  0.00           C  
ATOM   2682  C   LEU A1880      53.587  33.517 136.030  1.00  0.00           C  
ATOM   2683  O   LEU A1880      53.223  32.411 135.644  1.00  0.00           O  
ATOM   2684  CB  LEU A1880      52.194  34.710 137.705  1.00  0.00           C  
ATOM   2685  CG  LEU A1880      51.405  34.565 139.009  1.00  0.00           C  
ATOM   2686  CD1 LEU A1880      50.221  35.530 138.989  1.00  0.00           C  
ATOM   2687  CD2 LEU A1880      50.918  33.129 139.162  1.00  0.00           C  
ATOM   2688  N   LYS A1881      54.076  34.443 135.212  1.00  0.00           N  
ATOM   2689  CA  LYS A1881      54.200  34.208 133.779  1.00  0.00           C  
ATOM   2690  C   LYS A1881      55.417  33.366 133.387  1.00  0.00           C  
ATOM   2691  O   LYS A1881      55.636  33.087 132.204  1.00  0.00           O  
ATOM   2692  CB  LYS A1881      54.207  35.545 133.040  1.00  0.00           C  
ATOM   2693  CG  LYS A1881      52.818  36.178 132.898  1.00  0.00           C  
ATOM   2694  CD  LYS A1881      52.874  37.390 131.967  1.00  0.00           C  
ATOM   2695  CE  LYS A1881      51.493  37.913 131.563  1.00  0.00           C  
ATOM   2696  NZ  LYS A1881      50.802  38.687 132.627  1.00  0.00           N  
ATOM   2697  N   GLY A1882      56.210  32.973 134.383  1.00  0.00           N  
ATOM   2698  CA  GLY A1882      57.367  32.121 134.147  1.00  0.00           C  
ATOM   2699  C   GLY A1882      58.568  32.643 133.379  1.00  0.00           C  
ATOM   2700  O   GLY A1882      59.281  31.863 132.736  1.00  0.00           O  
ATOM   2701  N   VAL A1883      58.809  33.946 133.426  1.00  0.00           N  
ATOM   2702  CA  VAL A1883      59.970  34.497 132.741  1.00  0.00           C  
ATOM   2703  C   VAL A1883      61.237  33.901 133.370  1.00  0.00           C  
ATOM   2704  O   VAL A1883      61.444  34.006 134.576  1.00  0.00           O  
ATOM   2705  CB  VAL A1883      60.025  36.029 132.886  1.00  0.00           C  
ATOM   2706  CG1 VAL A1883      61.290  36.560 132.229  1.00  0.00           C  
ATOM   2707  CG2 VAL A1883      58.779  36.662 132.254  1.00  0.00           C  
ATOM   2708  N   PRO A1884      62.098  33.261 132.560  1.00  0.00           N  
ATOM   2709  CA  PRO A1884      63.336  32.657 133.072  1.00  0.00           C  
ATOM   2710  C   PRO A1884      64.164  33.556 133.992  1.00  0.00           C  
ATOM   2711  O   PRO A1884      64.472  33.176 135.124  1.00  0.00           O  
ATOM   2712  CB  PRO A1884      64.084  32.287 131.797  1.00  0.00           C  
ATOM   2713  CG  PRO A1884      62.961  31.864 130.891  1.00  0.00           C  
ATOM   2714  CD  PRO A1884      61.929  32.968 131.126  1.00  0.00           C  
ATOM   2715  N   PHE A1885      64.530  34.743 133.514  1.00  0.00           N  
ATOM   2716  CA  PHE A1885      65.329  35.654 134.330  1.00  0.00           C  
ATOM   2717  C   PHE A1885      64.751  37.055 134.495  1.00  0.00           C  
ATOM   2718  O   PHE A1885      64.199  37.641 133.558  1.00  0.00           O  
ATOM   2719  CB  PHE A1885      66.751  35.764 133.774  1.00  0.00           C  
ATOM   2720  CG  PHE A1885      67.565  34.519 133.940  1.00  0.00           C  
ATOM   2721  CD1 PHE A1885      67.646  33.578 132.919  1.00  0.00           C  
ATOM   2722  CD2 PHE A1885      68.261  34.286 135.124  1.00  0.00           C  
ATOM   2723  CE1 PHE A1885      68.415  32.417 133.067  1.00  0.00           C  
ATOM   2724  CE2 PHE A1885      69.032  33.130 135.286  1.00  0.00           C  
ATOM   2725  CZ  PHE A1885      69.108  32.192 134.252  1.00  0.00           C  
ATOM   2726  N   ARG A1886      64.889  37.579 135.710  1.00  0.00           N  
ATOM   2727  CA  ARG A1886      64.413  38.912 136.058  1.00  0.00           C  
ATOM   2728  C   ARG A1886      65.601  39.745 136.502  1.00  0.00           C  
ATOM   2729  O   ARG A1886      66.468  39.266 137.233  1.00  0.00           O  
ATOM   2730  CB  ARG A1886      63.407  38.838 137.205  1.00  0.00           C  
ATOM   2731  CG  ARG A1886      62.032  38.326 136.827  1.00  0.00           C  
ATOM   2732  CD  ARG A1886      61.160  38.166 138.061  1.00  0.00           C  
ATOM   2733  NE  ARG A1886      61.196  36.794 138.555  1.00  0.00           N  
ATOM   2734  CZ  ARG A1886      61.396  36.457 139.822  1.00  0.00           C  
ATOM   2735  NH1 ARG A1886      61.586  37.396 140.737  1.00  0.00           N  
ATOM   2736  NH2 ARG A1886      61.401  35.179 140.174  1.00  0.00           N  
ATOM   2737  N   VAL A1887      65.646  40.991 136.050  1.00  0.00           N  
ATOM   2738  CA  VAL A1887      66.723  41.892 136.423  1.00  0.00           C  
ATOM   2739  C   VAL A1887      66.141  43.070 137.191  1.00  0.00           C  
ATOM   2740  O   VAL A1887      65.347  43.841 136.651  1.00  0.00           O  
ATOM   2741  CB  VAL A1887      67.474  42.436 135.190  1.00  0.00           C  
ATOM   2742  CG1 VAL A1887      68.535  43.430 135.631  1.00  0.00           C  
ATOM   2743  CG2 VAL A1887      68.116  41.294 134.425  1.00  0.00           C  
ATOM   2744  N   GLU A1888      66.533  43.194 138.455  1.00  0.00           N  
ATOM   2745  CA  GLU A1888      66.069  44.284 139.309  1.00  0.00           C  
ATOM   2746  C   GLU A1888      67.156  45.352 139.261  1.00  0.00           C  
ATOM   2747  O   GLU A1888      68.232  45.172 139.832  1.00  0.00           O  
ATOM   2748  CB  GLU A1888      65.888  43.782 140.745  1.00  0.00           C  
ATOM   2749  CG  GLU A1888      65.272  42.386 140.831  1.00  0.00           C  
ATOM   2750  CD  GLU A1888      65.221  41.837 142.251  1.00  0.00           C  
ATOM   2751  OE1 GLU A1888      64.914  40.633 142.411  1.00  0.00           O  
ATOM   2752  OE2 GLU A1888      65.479  42.606 143.205  1.00  0.00           O  
ATOM   2753  N   LEU A1889      66.884  46.453 138.567  1.00  0.00           N  
ATOM   2754  CA  LEU A1889      67.866  47.523 138.442  1.00  0.00           C  
ATOM   2755  C   LEU A1889      67.449  48.740 139.254  1.00  0.00           C  
ATOM   2756  O   LEU A1889      66.619  49.537 138.818  1.00  0.00           O  
ATOM   2757  CB  LEU A1889      68.048  47.900 136.966  1.00  0.00           C  
ATOM   2758  CG  LEU A1889      69.224  48.804 136.566  1.00  0.00           C  
ATOM   2759  CD1 LEU A1889      69.450  48.683 135.066  1.00  0.00           C  
ATOM   2760  CD2 LEU A1889      68.957  50.257 136.961  1.00  0.00           C  
ATOM   2761  N   GLY A1890      68.038  48.867 140.440  1.00  0.00           N  
ATOM   2762  CA  GLY A1890      67.730  49.981 141.319  1.00  0.00           C  
ATOM   2763  C   GLY A1890      68.817  51.042 141.369  1.00  0.00           C  
ATOM   2764  O   GLY A1890      69.920  50.840 140.856  1.00  0.00           O  
ATOM   2765  N   PRO A1891      68.528  52.193 141.993  1.00  0.00           N  
ATOM   2766  CA  PRO A1891      69.465  53.314 142.123  1.00  0.00           C  
ATOM   2767  C   PRO A1891      70.764  52.954 142.849  1.00  0.00           C  
ATOM   2768  O   PRO A1891      71.861  53.292 142.391  1.00  0.00           O  
ATOM   2769  CB  PRO A1891      68.649  54.354 142.890  1.00  0.00           C  
ATOM   2770  CG  PRO A1891      67.236  54.042 142.503  1.00  0.00           C  
ATOM   2771  CD  PRO A1891      67.217  52.540 142.570  1.00  0.00           C  
ATOM   2772  N   LYS A1892      70.629  52.273 143.983  1.00  0.00           N  
ATOM   2773  CA  LYS A1892      71.779  51.876 144.786  1.00  0.00           C  
ATOM   2774  C   LYS A1892      72.771  51.014 144.017  1.00  0.00           C  
ATOM   2775  O   LYS A1892      73.932  51.397 143.845  1.00  0.00           O  
ATOM   2776  CB  LYS A1892      71.317  51.125 146.036  1.00  0.00           C  
ATOM   2777  CG  LYS A1892      71.663  51.834 147.335  1.00  0.00           C  
ATOM   2778  CD  LYS A1892      73.165  51.943 147.536  1.00  0.00           C  
ATOM   2779  CE  LYS A1892      73.480  52.599 148.867  1.00  0.00           C  
ATOM   2780  NZ  LYS A1892      74.864  52.294 149.302  1.00  0.00           N  
ATOM   2781  N   ASP A1893      72.318  49.846 143.569  1.00  0.00           N  
ATOM   2782  CA  ASP A1893      73.174  48.940 142.815  1.00  0.00           C  
ATOM   2783  C   ASP A1893      73.753  49.637 141.591  1.00  0.00           C  
ATOM   2784  O   ASP A1893      74.915  49.430 141.241  1.00  0.00           O  
ATOM   2785  CB  ASP A1893      72.389  47.706 142.373  1.00  0.00           C  
ATOM   2786  CG  ASP A1893      71.983  46.826 143.535  1.00  0.00           C  
ATOM   2787  OD1 ASP A1893      72.876  46.418 144.309  1.00  0.00           O  
ATOM   2788  OD2 ASP A1893      70.774  46.538 143.670  1.00  0.00           O  
ATOM   2789  N   LEU A1894      72.943  50.473 140.947  1.00  0.00           N  
ATOM   2790  CA  LEU A1894      73.394  51.185 139.760  1.00  0.00           C  
ATOM   2791  C   LEU A1894      74.648  52.023 140.021  1.00  0.00           C  
ATOM   2792  O   LEU A1894      75.514  52.130 139.154  1.00  0.00           O  
ATOM   2793  CB  LEU A1894      72.265  52.067 139.207  1.00  0.00           C  
ATOM   2794  CG  LEU A1894      72.608  52.916 137.978  1.00  0.00           C  
ATOM   2795  CD1 LEU A1894      73.222  52.054 136.892  1.00  0.00           C  
ATOM   2796  CD2 LEU A1894      71.354  53.602 137.471  1.00  0.00           C  
ATOM   2797  N   GLU A1895      74.751  52.619 141.207  1.00  0.00           N  
ATOM   2798  CA  GLU A1895      75.931  53.419 141.531  1.00  0.00           C  
ATOM   2799  C   GLU A1895      77.153  52.528 141.454  1.00  0.00           C  
ATOM   2800  O   GLU A1895      78.218  52.950 141.008  1.00  0.00           O  
ATOM   2801  CB  GLU A1895      75.833  54.012 142.937  1.00  0.00           C  
ATOM   2802  CG  GLU A1895      74.932  55.227 143.039  1.00  0.00           C  
ATOM   2803  CD  GLU A1895      74.979  55.869 144.413  1.00  0.00           C  
ATOM   2804  OE1 GLU A1895      76.059  56.364 144.807  1.00  0.00           O  
ATOM   2805  OE2 GLU A1895      73.935  55.877 145.099  1.00  0.00           O  
ATOM   2806  N   GLY A1896      76.990  51.286 141.894  1.00  0.00           N  
ATOM   2807  CA  GLY A1896      78.087  50.338 141.853  1.00  0.00           C  
ATOM   2808  C   GLY A1896      78.152  49.642 140.506  1.00  0.00           C  
ATOM   2809  O   GLY A1896      78.883  48.664 140.334  1.00  0.00           O  
ATOM   2810  N   GLY A1898      77.376  50.149 139.550  1.00  0.00           N  
ATOM   2811  CA  GLY A1898      77.353  49.571 138.217  1.00  0.00           C  
ATOM   2812  C   GLY A1898      76.857  48.138 138.213  1.00  0.00           C  
ATOM   2813  O   GLY A1898      77.258  47.330 137.374  1.00  0.00           O  
ATOM   2814  N   GLN A1899      75.977  47.816 139.153  1.00  0.00           N  
ATOM   2815  CA  GLN A1899      75.449  46.469 139.239  1.00  0.00           C  
ATOM   2816  C   GLN A1899      73.928  46.434 139.227  1.00  0.00           C  
ATOM   2817  O   GLN A1899      73.266  47.467 139.104  1.00  0.00           O  
ATOM   2818  CB  GLN A1899      75.975  45.790 140.502  1.00  0.00           C  
ATOM   2819  CG  GLN A1899      77.492  45.791 140.592  1.00  0.00           C  
ATOM   2820  CD  GLN A1899      78.003  44.982 141.764  1.00  0.00           C  
ATOM   2821  OE1 GLN A1899      77.837  43.761 141.809  1.00  0.00           O  
ATOM   2822  NE2 GLN A1899      78.626  45.659 142.725  1.00  0.00           N  
ATOM   2823  N   ALA A1900      73.387  45.226 139.342  1.00  0.00           N  
ATOM   2824  CA  ALA A1900      71.949  45.016 139.357  1.00  0.00           C  
ATOM   2825  C   ALA A1900      71.715  43.609 139.871  1.00  0.00           C  
ATOM   2826  O   ALA A1900      72.645  42.806 139.924  1.00  0.00           O  
ATOM   2827  CB  ALA A1900      71.382  45.166 137.958  1.00  0.00           C  
ATOM   2828  N   VAL A1901      70.480  43.307 140.254  1.00  0.00           N  
ATOM   2829  CA  VAL A1901      70.162  41.979 140.761  1.00  0.00           C  
ATOM   2830  C   VAL A1901      69.572  41.090 139.671  1.00  0.00           C  
ATOM   2831  O   VAL A1901      68.613  41.468 138.991  1.00  0.00           O  
ATOM   2832  CB  VAL A1901      69.159  42.045 141.931  1.00  0.00           C  
ATOM   2833  CG1 VAL A1901      68.896  40.649 142.459  1.00  0.00           C  
ATOM   2834  CG2 VAL A1901      69.702  42.937 143.039  1.00  0.00           C  
ATOM   2835  N   LEU A1902      70.155  39.904 139.515  1.00  0.00           N  
ATOM   2836  CA  LEU A1902      69.695  38.946 138.523  1.00  0.00           C  
ATOM   2837  C   LEU A1902      69.009  37.795 139.236  1.00  0.00           C  
ATOM   2838  O   LEU A1902      69.659  36.996 139.902  1.00  0.00           O  
ATOM   2839  CB  LEU A1902      70.875  38.413 137.712  1.00  0.00           C  
ATOM   2840  CG  LEU A1902      70.517  37.504 136.535  1.00  0.00           C  
ATOM   2841  CD1 LEU A1902      69.724  38.304 135.506  1.00  0.00           C  
ATOM   2842  CD2 LEU A1902      71.787  36.943 135.912  1.00  0.00           C  
ATOM   2843  N   ALA A1903      67.692  37.709 139.089  1.00  0.00           N  
ATOM   2844  CA  ALA A1903      66.918  36.656 139.731  1.00  0.00           C  
ATOM   2845  C   ALA A1903      66.509  35.557 138.754  1.00  0.00           C  
ATOM   2846  O   ALA A1903      66.180  35.832 137.597  1.00  0.00           O  
ATOM   2847  CB  ALA A1903      65.673  37.255 140.381  1.00  0.00           C  
ATOM   2848  N   SER A1904      66.529  34.315 139.230  1.00  0.00           N  
ATOM   2849  CA  SER A1904      66.138  33.168 138.417  1.00  0.00           C  
ATOM   2850  C   SER A1904      64.783  32.659 138.870  1.00  0.00           C  
ATOM   2851  O   SER A1904      64.544  32.463 140.067  1.00  0.00           O  
ATOM   2852  CB  SER A1904      67.155  32.036 138.543  1.00  0.00           C  
ATOM   2853  OG  SER A1904      66.599  30.814 138.077  1.00  0.00           O  
ATOM   2854  N   ARG A1905      63.898  32.437 137.905  1.00  0.00           N  
ATOM   2855  CA  ARG A1905      62.565  31.952 138.197  1.00  0.00           C  
ATOM   2856  C   ARG A1905      62.654  30.616 138.911  1.00  0.00           C  
ATOM   2857  O   ARG A1905      61.741  30.223 139.635  1.00  0.00           O  
ATOM   2858  CB  ARG A1905      61.778  31.784 136.898  1.00  0.00           C  
ATOM   2859  CG  ARG A1905      60.413  31.124 137.084  1.00  0.00           C  
ATOM   2860  CD  ARG A1905      59.492  31.953 137.984  1.00  0.00           C  
ATOM   2861  NE  ARG A1905      58.169  31.341 138.140  1.00  0.00           N  
ATOM   2862  CZ  ARG A1905      57.907  30.283 138.904  1.00  0.00           C  
ATOM   2863  NH1 ARG A1905      58.878  29.698 139.604  1.00  0.00           N  
ATOM   2864  NH2 ARG A1905      56.668  29.806 138.968  1.00  0.00           N  
ATOM   2865  N   LEU A1906      63.763  29.921 138.693  1.00  0.00           N  
ATOM   2866  CA  LEU A1906      63.991  28.610 139.282  1.00  0.00           C  
ATOM   2867  C   LEU A1906      64.443  28.733 140.740  1.00  0.00           C  
ATOM   2868  O   LEU A1906      64.521  27.740 141.470  1.00  0.00           O  
ATOM   2869  CB  LEU A1906      65.044  27.867 138.453  1.00  0.00           C  
ATOM   2870  CG  LEU A1906      64.668  26.575 137.711  1.00  0.00           C  
ATOM   2871  CD1 LEU A1906      63.242  26.619 137.191  1.00  0.00           C  
ATOM   2872  CD2 LEU A1906      65.661  26.368 136.573  1.00  0.00           C  
ATOM   2873  N   GLY A1909      64.730  29.960 141.161  1.00  0.00           N  
ATOM   2874  CA  GLY A1909      65.162  30.177 142.527  1.00  0.00           C  
ATOM   2875  C   GLY A1909      66.573  30.726 142.621  1.00  0.00           C  
ATOM   2876  O   GLY A1909      67.479  30.278 141.914  1.00  0.00           O  
ATOM   2877  N   GLY A1910      66.756  31.708 143.497  1.00  0.00           N  
ATOM   2878  CA  GLY A1910      68.066  32.298 143.678  1.00  0.00           C  
ATOM   2879  C   GLY A1910      68.214  33.632 142.981  1.00  0.00           C  
ATOM   2880  O   GLY A1910      67.571  33.890 141.964  1.00  0.00           O  
ATOM   2881  N   LYS A1913      69.063  34.482 143.546  1.00  0.00           N  
ATOM   2882  CA  LYS A1913      69.332  35.801 142.997  1.00  0.00           C  
ATOM   2883  C   LYS A1913      70.824  36.042 143.139  1.00  0.00           C  
ATOM   2884  O   LYS A1913      71.542  35.229 143.717  1.00  0.00           O  
ATOM   2885  CB  LYS A1913      68.582  36.882 143.781  1.00  0.00           C  
ATOM   2886  CG  LYS A1913      67.067  36.735 143.801  1.00  0.00           C  
ATOM   2887  CD  LYS A1913      66.409  37.926 144.492  1.00  0.00           C  
ATOM   2888  CE  LYS A1913      64.890  37.838 144.421  1.00  0.00           C  
ATOM   2889  NZ  LYS A1913      64.212  39.030 145.018  1.00  0.00           N  
ATOM   2890  N   GLU A1914      71.291  37.160 142.607  1.00  0.00           N  
ATOM   2891  CA  GLU A1914      72.694  37.506 142.715  1.00  0.00           C  
ATOM   2892  C   GLU A1914      72.902  38.887 142.136  1.00  0.00           C  
ATOM   2893  O   GLU A1914      72.190  39.304 141.222  1.00  0.00           O  
ATOM   2894  CB  GLU A1914      73.575  36.480 141.990  1.00  0.00           C  
ATOM   2895  CG  GLU A1914      73.367  36.394 140.489  1.00  0.00           C  
ATOM   2896  CD  GLU A1914      74.317  35.406 139.820  1.00  0.00           C  
ATOM   2897  OE1 GLU A1914      75.550  35.595 139.929  1.00  0.00           O  
ATOM   2898  OE2 GLU A1914      73.829  34.443 139.185  1.00  0.00           O  
ATOM   2899  N   THR A1915      73.860  39.609 142.700  1.00  0.00           N  
ATOM   2900  CA  THR A1915      74.174  40.947 142.235  1.00  0.00           C  
ATOM   2901  C   THR A1915      75.365  40.800 141.305  1.00  0.00           C  
ATOM   2902  O   THR A1915      76.337  40.119 141.629  1.00  0.00           O  
ATOM   2903  CB  THR A1915      74.547  41.869 143.406  1.00  0.00           C  
ATOM   2904  OG1 THR A1915      73.498  41.850 144.381  1.00  0.00           O  
ATOM   2905  CG2 THR A1915      74.747  43.295 142.916  1.00  0.00           C  
ATOM   2906  N   LEU A1916      75.284  41.425 140.140  1.00  0.00           N  
ATOM   2907  CA  LEU A1916      76.363  41.331 139.176  1.00  0.00           C  
ATOM   2908  C   LEU A1916      76.504  42.643 138.431  1.00  0.00           C  
ATOM   2909  O   LEU A1916      75.600  43.483 138.446  1.00  0.00           O  
ATOM   2910  CB  LEU A1916      76.065  40.212 138.178  1.00  0.00           C  
ATOM   2911  CG  LEU A1916      75.729  38.843 138.774  1.00  0.00           C  
ATOM   2912  CD1 LEU A1916      75.146  37.957 137.693  1.00  0.00           C  
ATOM   2913  CD2 LEU A1916      76.974  38.213 139.379  1.00  0.00           C  
ATOM   2914  N   PRO A1917      77.658  42.852 137.789  1.00  0.00           N  
ATOM   2915  CA  PRO A1917      77.839  44.100 137.047  1.00  0.00           C  
ATOM   2916  C   PRO A1917      77.018  44.095 135.756  1.00  0.00           C  
ATOM   2917  O   PRO A1917      76.946  43.089 135.048  1.00  0.00           O  
ATOM   2918  CB  PRO A1917      79.350  44.146 136.803  1.00  0.00           C  
ATOM   2919  CG  PRO A1917      79.752  42.697 136.820  1.00  0.00           C  
ATOM   2920  CD  PRO A1917      78.933  42.131 137.943  1.00  0.00           C  
ATOM   2921  N   LEU A1918      76.382  45.222 135.469  1.00  0.00           N  
ATOM   2922  CA  LEU A1918      75.564  45.355 134.277  1.00  0.00           C  
ATOM   2923  C   LEU A1918      76.324  44.969 133.011  1.00  0.00           C  
ATOM   2924  O   LEU A1918      75.780  44.309 132.123  1.00  0.00           O  
ATOM   2925  CB  LEU A1918      75.049  46.793 134.168  1.00  0.00           C  
ATOM   2926  CG  LEU A1918      73.967  47.150 135.191  1.00  0.00           C  
ATOM   2927  CD1 LEU A1918      73.735  48.652 135.237  1.00  0.00           C  
ATOM   2928  CD2 LEU A1918      72.688  46.418 134.818  1.00  0.00           C  
ATOM   2929  N   ALA A1929      77.588  45.370 132.946  1.00  0.00           N  
ATOM   2930  CA  ALA A1929      78.430  45.094 131.789  1.00  0.00           C  
ATOM   2931  C   ALA A1929      78.658  43.607 131.505  1.00  0.00           C  
ATOM   2932  O   ALA A1929      78.829  43.210 130.352  1.00  0.00           O  
ATOM   2933  CB  ALA A1929      79.775  45.803 131.960  1.00  0.00           C  
ATOM   2934  N   ALA A1930      78.664  42.787 132.550  1.00  0.00           N  
ATOM   2935  CA  ALA A1930      78.891  41.354 132.392  1.00  0.00           C  
ATOM   2936  C   ALA A1930      77.618  40.580 132.036  1.00  0.00           C  
ATOM   2937  O   ALA A1930      77.679  39.431 131.586  1.00  0.00           O  
ATOM   2938  CB  ALA A1930      79.494  40.788 133.677  1.00  0.00           C  
ATOM   2939  N   LEU A1931      76.470  41.217 132.231  1.00  0.00           N  
ATOM   2940  CA  LEU A1931      75.182  40.585 131.977  1.00  0.00           C  
ATOM   2941  C   LEU A1931      74.937  40.136 130.528  1.00  0.00           C  
ATOM   2942  O   LEU A1931      74.463  39.025 130.288  1.00  0.00           O  
ATOM   2943  CB  LEU A1931      74.065  41.522 132.457  1.00  0.00           C  
ATOM   2944  CG  LEU A1931      73.030  40.958 133.438  1.00  0.00           C  
ATOM   2945  CD1 LEU A1931      73.663  40.023 134.442  1.00  0.00           C  
ATOM   2946  CD2 LEU A1931      72.364  42.111 134.146  1.00  0.00           C  
ATOM   2947  N   PRO A1934      75.262  40.984 129.544  1.00  0.00           N  
ATOM   2948  CA  PRO A1934      75.040  40.587 128.152  1.00  0.00           C  
ATOM   2949  C   PRO A1934      75.784  39.321 127.747  1.00  0.00           C  
ATOM   2950  O   PRO A1934      75.250  38.473 127.027  1.00  0.00           O  
ATOM   2951  CB  PRO A1934      75.518  41.806 127.372  1.00  0.00           C  
ATOM   2952  CG  PRO A1934      75.162  42.935 128.291  1.00  0.00           C  
ATOM   2953  CD  PRO A1934      75.643  42.405 129.624  1.00  0.00           C  
ATOM   2954  N   GLU A1950      77.015  39.191 128.222  1.00  0.00           N  
ATOM   2955  CA  GLU A1950      77.842  38.046 127.876  1.00  0.00           C  
ATOM   2956  C   GLU A1950      77.533  36.802 128.703  1.00  0.00           C  
ATOM   2957  O   GLU A1950      77.840  35.682 128.285  1.00  0.00           O  
ATOM   2958  CB  GLU A1950      79.316  38.437 128.021  1.00  0.00           C  
ATOM   2959  CG  GLU A1950      80.329  37.436 127.477  1.00  0.00           C  
ATOM   2960  CD  GLU A1950      80.527  36.234 128.383  1.00  0.00           C  
ATOM   2961  OE1 GLU A1950      80.674  36.433 129.610  1.00  0.00           O  
ATOM   2962  OE2 GLU A1950      80.549  35.093 127.867  1.00  0.00           O  
ATOM   2963  N   ALA A1951      76.904  36.985 129.859  1.00  0.00           N  
ATOM   2964  CA  ALA A1951      76.587  35.847 130.712  1.00  0.00           C  
ATOM   2965  C   ALA A1951      75.188  35.256 130.509  1.00  0.00           C  
ATOM   2966  O   ALA A1951      75.015  34.036 130.555  1.00  0.00           O  
ATOM   2967  CB  ALA A1951      76.775  36.233 132.166  1.00  0.00           C  
ATOM   2968  N   LEU A1952      74.191  36.105 130.285  1.00  0.00           N  
ATOM   2969  CA  LEU A1952      72.828  35.615 130.106  1.00  0.00           C  
ATOM   2970  C   LEU A1952      72.642  34.473 129.102  1.00  0.00           C  
ATOM   2971  O   LEU A1952      71.914  33.520 129.375  1.00  0.00           O  
ATOM   2972  CB  LEU A1952      71.885  36.776 129.774  1.00  0.00           C  
ATOM   2973  CG  LEU A1952      71.403  37.488 131.043  1.00  0.00           C  
ATOM   2974  CD1 LEU A1952      70.468  38.630 130.697  1.00  0.00           C  
ATOM   2975  CD2 LEU A1952      70.692  36.476 131.937  1.00  0.00           C  
ATOM   2976  N   PRO A1953      73.302  34.538 127.938  1.00  0.00           N  
ATOM   2977  CA  PRO A1953      73.109  33.432 126.991  1.00  0.00           C  
ATOM   2978  C   PRO A1953      73.458  32.076 127.607  1.00  0.00           C  
ATOM   2979  O   PRO A1953      72.680  31.125 127.529  1.00  0.00           O  
ATOM   2980  CB  PRO A1953      74.031  33.805 125.834  1.00  0.00           C  
ATOM   2981  CG  PRO A1953      74.017  35.309 125.872  1.00  0.00           C  
ATOM   2982  CD  PRO A1953      74.139  35.598 127.350  1.00  0.00           C  
ATOM   2983  N   GLY A1954      74.630  31.989 128.227  1.00  0.00           N  
ATOM   2984  CA  GLY A1954      75.033  30.738 128.844  1.00  0.00           C  
ATOM   2985  C   GLY A1954      74.092  30.353 129.970  1.00  0.00           C  
ATOM   2986  O   GLY A1954      73.771  29.177 130.154  1.00  0.00           O  
ATOM   2987  N   LYS A1955      73.640  31.344 130.730  1.00  0.00           N  
ATOM   2988  CA  LYS A1955      72.733  31.074 131.835  1.00  0.00           C  
ATOM   2989  C   LYS A1955      71.391  30.529 131.344  1.00  0.00           C  
ATOM   2990  O   LYS A1955      70.817  29.630 131.968  1.00  0.00           O  
ATOM   2991  CB  LYS A1955      72.529  32.340 132.668  1.00  0.00           C  
ATOM   2992  CG  LYS A1955      73.749  32.704 133.523  1.00  0.00           C  
ATOM   2993  CD  LYS A1955      73.492  33.929 134.402  1.00  0.00           C  
ATOM   2994  CE  LYS A1955      74.635  34.178 135.399  1.00  0.00           C  
ATOM   2995  NZ  LYS A1955      74.755  33.115 136.447  1.00  0.00           N  
ATOM   2996  N   LEU A1956      70.896  31.062 130.226  1.00  0.00           N  
ATOM   2997  CA  LEU A1956      69.630  30.595 129.664  1.00  0.00           C  
ATOM   2998  C   LEU A1956      69.754  29.109 129.303  1.00  0.00           C  
ATOM   2999  O   LEU A1956      68.852  28.315 129.589  1.00  0.00           O  
ATOM   3000  CB  LEU A1956      69.251  31.406 128.417  1.00  0.00           C  
ATOM   3001  CG  LEU A1956      68.379  32.674 128.494  1.00  0.00           C  
ATOM   3002  CD1 LEU A1956      67.371  32.574 129.640  1.00  0.00           C  
ATOM   3003  CD2 LEU A1956      69.246  33.883 128.662  1.00  0.00           C  
ATOM   3004  N   ASP A1957      70.873  28.736 128.683  1.00  0.00           N  
ATOM   3005  CA  ASP A1957      71.115  27.343 128.304  1.00  0.00           C  
ATOM   3006  C   ASP A1957      71.114  26.483 129.558  1.00  0.00           C  
ATOM   3007  O   ASP A1957      70.495  25.410 129.602  1.00  0.00           O  
ATOM   3008  CB  ASP A1957      72.468  27.212 127.593  1.00  0.00           C  
ATOM   3009  CG  ASP A1957      72.433  27.729 126.161  1.00  0.00           C  
ATOM   3010  OD1 ASP A1957      73.497  28.119 125.630  1.00  0.00           O  
ATOM   3011  OD2 ASP A1957      71.343  27.739 125.557  1.00  0.00           O  
ATOM   3012  N   ALA A1958      71.815  26.962 130.583  1.00  0.00           N  
ATOM   3013  CA  ALA A1958      71.897  26.247 131.847  1.00  0.00           C  
ATOM   3014  C   ALA A1958      70.477  26.081 132.390  1.00  0.00           C  
ATOM   3015  O   ALA A1958      70.088  24.991 132.832  1.00  0.00           O  
ATOM   3016  CB  ALA A1958      72.771  27.026 132.843  1.00  0.00           C  
ATOM   3017  N   PHE A1959      69.708  27.167 132.346  1.00  0.00           N  
ATOM   3018  CA  PHE A1959      68.327  27.147 132.814  1.00  0.00           C  
ATOM   3019  C   PHE A1959      67.582  26.052 132.051  1.00  0.00           C  
ATOM   3020  O   PHE A1959      66.867  25.236 132.642  1.00  0.00           O  
ATOM   3021  CB  PHE A1959      67.677  28.499 132.542  1.00  0.00           C  
ATOM   3022  CG  PHE A1959      66.342  28.682 133.208  1.00  0.00           C  
ATOM   3023  CD1 PHE A1959      66.231  29.452 134.358  1.00  0.00           C  
ATOM   3024  CD2 PHE A1959      65.190  28.124 132.657  1.00  0.00           C  
ATOM   3025  CE1 PHE A1959      64.997  29.674 134.950  1.00  0.00           C  
ATOM   3026  CE2 PHE A1959      63.948  28.337 133.240  1.00  0.00           C  
ATOM   3027  CZ  PHE A1959      63.851  29.117 134.389  1.00  0.00           C  
ATOM   3028  N   HIS A1960      67.756  26.034 130.735  1.00  0.00           N  
ATOM   3029  CA  HIS A1960      67.107  25.022 129.915  1.00  0.00           C  
ATOM   3030  C   HIS A1960      67.554  23.628 130.361  1.00  0.00           C  
ATOM   3031  O   HIS A1960      66.731  22.729 130.578  1.00  0.00           O  
ATOM   3032  CB  HIS A1960      67.464  25.198 128.434  1.00  0.00           C  
ATOM   3033  CG  HIS A1960      67.038  24.041 127.584  1.00  0.00           C  
ATOM   3034  ND1 HIS A1960      65.726  23.829 127.213  1.00  0.00           N  
ATOM   3035  CD2 HIS A1960      67.737  22.979 127.110  1.00  0.00           C  
ATOM   3036  CE1 HIS A1960      65.634  22.688 126.550  1.00  0.00           C  
ATOM   3037  NE2 HIS A1960      66.840  22.152 126.475  1.00  0.00           N  
ATOM   3038  N   GLU A1961      68.866  23.461 130.488  1.00  0.00           N  
ATOM   3039  CA  GLU A1961      69.443  22.180 130.889  1.00  0.00           C  
ATOM   3040  C   GLU A1961      68.870  21.682 132.205  1.00  0.00           C  
ATOM   3041  O   GLU A1961      68.572  20.495 132.361  1.00  0.00           O  
ATOM   3042  CB  GLU A1961      70.959  22.310 131.014  1.00  0.00           C  
ATOM   3043  CG  GLU A1961      71.750  21.392 130.103  1.00  0.00           C  
ATOM   3044  CD  GLU A1961      71.408  21.575 128.636  1.00  0.00           C  
ATOM   3045  OE1 GLU A1961      70.671  20.725 128.080  1.00  0.00           O  
ATOM   3046  OE2 GLU A1961      71.876  22.573 128.045  1.00  0.00           O  
ATOM   3047  N   GLU A1962      68.727  22.594 133.156  1.00  0.00           N  
ATOM   3048  CA  GLU A1962      68.193  22.237 134.455  1.00  0.00           C  
ATOM   3049  C   GLU A1962      66.732  21.782 134.344  1.00  0.00           C  
ATOM   3050  O   GLU A1962      66.329  20.807 134.989  1.00  0.00           O  
ATOM   3051  CB  GLU A1962      68.322  23.427 135.414  1.00  0.00           C  
ATOM   3052  CG  GLU A1962      67.842  23.140 136.825  1.00  0.00           C  
ATOM   3053  CD  GLU A1962      68.658  22.060 137.518  1.00  0.00           C  
ATOM   3054  OE1 GLU A1962      68.232  21.598 138.597  1.00  0.00           O  
ATOM   3055  OE2 GLU A1962      69.726  21.675 136.993  1.00  0.00           O  
ATOM   3056  N   LEU A1963      65.939  22.471 133.526  1.00  0.00           N  
ATOM   3057  CA  LEU A1963      64.536  22.095 133.368  1.00  0.00           C  
ATOM   3058  C   LEU A1963      64.423  20.682 132.832  1.00  0.00           C  
ATOM   3059  O   LEU A1963      63.556  19.912 133.250  1.00  0.00           O  
ATOM   3060  CB  LEU A1963      63.812  23.044 132.406  1.00  0.00           C  
ATOM   3061  CG  LEU A1963      63.555  24.483 132.839  1.00  0.00           C  
ATOM   3062  CD1 LEU A1963      62.785  25.189 131.728  1.00  0.00           C  
ATOM   3063  CD2 LEU A1963      62.759  24.513 134.143  1.00  0.00           C  
ATOM   3064  N   TYR A1964      65.304  20.347 131.899  1.00  0.00           N  
ATOM   3065  CA  TYR A1964      65.285  19.026 131.289  1.00  0.00           C  
ATOM   3066  C   TYR A1964      65.730  17.965 132.294  1.00  0.00           C  
ATOM   3067  O   TYR A1964      65.087  16.916 132.440  1.00  0.00           O  
ATOM   3068  CB  TYR A1964      66.189  19.008 130.052  1.00  0.00           C  
ATOM   3069  CG  TYR A1964      65.973  17.808 129.155  1.00  0.00           C  
ATOM   3070  CD1 TYR A1964      64.719  17.551 128.593  1.00  0.00           C  
ATOM   3071  CD2 TYR A1964      67.023  16.940 128.849  1.00  0.00           C  
ATOM   3072  CE1 TYR A1964      64.517  16.461 127.746  1.00  0.00           C  
ATOM   3073  CE2 TYR A1964      66.831  15.847 128.001  1.00  0.00           C  
ATOM   3074  CZ  TYR A1964      65.576  15.618 127.454  1.00  0.00           C  
ATOM   3075  OH  TYR A1964      65.384  14.557 126.604  1.00  0.00           O  
ATOM   3076  N   ARG A1965      66.826  18.252 132.988  1.00  0.00           N  
ATOM   3077  C   ARG A1965      66.274  17.042 135.016  1.00  0.00           C  
ATOM   3078  O   ARG A1965      66.002  15.873 135.304  1.00  0.00           O  
ATOM   3079  CA  ARG A1965      67.363  17.352 133.994  1.00  0.00           C  
ATOM   3080  CB  ARG A1965      68.554  18.009 134.691  1.00  0.00           C  
ATOM   3081  CG  ARG A1965      69.461  17.053 135.441  1.00  0.00           C  
ATOM   3082  CD  ARG A1965      69.613  17.477 136.894  1.00  0.00           C  
ATOM   3083  NE  ARG A1965      68.465  17.064 137.700  1.00  0.00           N  
ATOM   3084  CZ  ARG A1965      68.066  17.680 138.807  1.00  0.00           C  
ATOM   3085  NH1 ARG A1965      68.717  18.748 139.246  1.00  0.00           N  
ATOM   3086  NH2 ARG A1965      67.014  17.228 139.478  1.00  0.00           N  
ATOM   3087  N   ARG A1966      65.639  18.082 135.557  1.00  0.00           N  
ATOM   3088  CA  ARG A1966      64.586  17.877 136.553  1.00  0.00           C  
ATOM   3089  C   ARG A1966      63.419  17.073 136.012  1.00  0.00           C  
ATOM   3090  O   ARG A1966      62.853  16.242 136.724  1.00  0.00           O  
ATOM   3091  CB  ARG A1966      64.051  19.211 137.093  1.00  0.00           C  
ATOM   3092  CG  ARG A1966      65.032  19.961 137.979  1.00  0.00           C  
ATOM   3093  CD  ARG A1966      64.400  21.194 138.596  1.00  0.00           C  
ATOM   3094  NE  ARG A1966      65.386  21.981 139.332  1.00  0.00           N  
ATOM   3095  CZ  ARG A1966      65.112  23.095 140.002  1.00  0.00           C  
ATOM   3096  NH1 ARG A1966      63.871  23.572 140.035  1.00  0.00           N  
ATOM   3097  NH2 ARG A1966      66.083  23.733 140.646  1.00  0.00           N  
ATOM   3098  N   ALA A1967      63.060  17.319 134.754  1.00  0.00           N  
ATOM   3099  CA  ALA A1967      61.943  16.618 134.140  1.00  0.00           C  
ATOM   3100  C   ALA A1967      62.302  15.158 133.916  1.00  0.00           C  
ATOM   3101  O   ALA A1967      61.454  14.275 134.056  1.00  0.00           O  
ATOM   3102  CB  ALA A1967      61.562  17.290 132.821  1.00  0.00           C  
ATOM   3103  N   LEU A1968      63.563  14.906 133.572  1.00  0.00           N  
ATOM   3104  CA  LEU A1968      64.024  13.538 133.348  1.00  0.00           C  
ATOM   3105  C   LEU A1968      64.009  12.742 134.643  1.00  0.00           C  
ATOM   3106  O   LEU A1968      63.629  11.571 134.662  1.00  0.00           O  
ATOM   3107  CB  LEU A1968      65.441  13.529 132.777  1.00  0.00           C  
ATOM   3108  CG  LEU A1968      65.595  13.876 131.298  1.00  0.00           C  
ATOM   3109  CD1 LEU A1968      67.074  13.855 130.924  1.00  0.00           C  
ATOM   3110  CD2 LEU A1968      64.807  12.878 130.454  1.00  0.00           C  
ATOM   3111  N   ALA A1969      64.420  13.385 135.728  1.00  0.00           N  
ATOM   3112  CA  ALA A1969      64.464  12.727 137.029  1.00  0.00           C  
ATOM   3113  C   ALA A1969      63.055  12.364 137.485  1.00  0.00           C  
ATOM   3114  O   ALA A1969      62.806  11.245 137.953  1.00  0.00           O  
ATOM   3115  CB  ALA A1969      65.145  13.645 138.051  1.00  0.00           C  
ATOM   3116  N   PHE A1970      62.134  13.311 137.333  1.00  0.00           N  
ATOM   3117  CA  PHE A1970      60.743  13.095 137.709  1.00  0.00           C  
ATOM   3118  C   PHE A1970      60.227  11.871 136.962  1.00  0.00           C  
ATOM   3119  O   PHE A1970      59.612  10.980 137.555  1.00  0.00           O  
ATOM   3120  CB  PHE A1970      59.892  14.313 137.334  1.00  0.00           C  
ATOM   3121  CG  PHE A1970      58.431  14.163 137.667  1.00  0.00           C  
ATOM   3122  CD1 PHE A1970      57.923  14.652 138.867  1.00  0.00           C  
ATOM   3123  CD2 PHE A1970      57.564  13.515 136.791  1.00  0.00           C  
ATOM   3124  CE1 PHE A1970      56.571  14.497 139.189  1.00  0.00           C  
ATOM   3125  CE2 PHE A1970      56.215  13.355 137.107  1.00  0.00           C  
ATOM   3126  CZ  PHE A1970      55.720  13.848 138.309  1.00  0.00           C  
ATOM   3127  N   ARG A1971      60.480  11.830 135.654  1.00  0.00           N  
ATOM   3128  CA  ARG A1971      60.026  10.705 134.844  1.00  0.00           C  
ATOM   3129  C   ARG A1971      60.627   9.400 135.367  1.00  0.00           C  
ATOM   3130  O   ARG A1971      59.912   8.417 135.553  1.00  0.00           O  
ATOM   3131  CB  ARG A1971      60.400  10.907 133.370  1.00  0.00           C  
ATOM   3132  CG  ARG A1971      59.736   9.894 132.445  1.00  0.00           C  
ATOM   3133  CD  ARG A1971      59.941  10.237 130.986  1.00  0.00           C  
ATOM   3134  NE  ARG A1971      61.331  10.083 130.574  1.00  0.00           N  
ATOM   3135  CZ  ARG A1971      61.744  10.161 129.312  1.00  0.00           C  
ATOM   3136  NH1 ARG A1971      60.866  10.397 128.342  1.00  0.00           N  
ATOM   3137  NH2 ARG A1971      63.028   9.988 129.017  1.00  0.00           N  
ATOM   3138  N   GLU A1972      61.938   9.401 135.601  1.00  0.00           N  
ATOM   3139  CA  GLU A1972      62.626   8.224 136.131  1.00  0.00           C  
ATOM   3140  C   GLU A1972      61.923   7.753 137.398  1.00  0.00           C  
ATOM   3141  O   GLU A1972      61.548   6.587 137.510  1.00  0.00           O  
ATOM   3142  CB  GLU A1972      64.078   8.549 136.489  1.00  0.00           C  
ATOM   3143  CG  GLU A1972      65.000   8.782 135.312  1.00  0.00           C  
ATOM   3144  CD  GLU A1972      66.406   9.200 135.741  1.00  0.00           C  
ATOM   3145  OE1 GLU A1972      67.012   8.487 136.578  1.00  0.00           O  
ATOM   3146  OE2 GLU A1972      66.903  10.239 135.236  1.00  0.00           O  
ATOM   3147  N   ASP A2012      61.754   8.671 138.348  1.00  0.00           N  
ATOM   3148  CA  ASP A2012      61.111   8.352 139.622  1.00  0.00           C  
ATOM   3149  C   ASP A2012      59.648   7.962 139.478  1.00  0.00           C  
ATOM   3150  O   ASP A2012      59.058   7.408 140.403  1.00  0.00           O  
ATOM   3151  CB  ASP A2012      61.213   9.537 140.589  1.00  0.00           C  
ATOM   3152  CG  ASP A2012      62.647   9.924 140.894  1.00  0.00           C  
ATOM   3153  OD1 ASP A2012      62.852  10.946 141.584  1.00  0.00           O  
ATOM   3154  OD2 ASP A2012      63.570   9.208 140.447  1.00  0.00           O  
ATOM   3155  N   HIS A2013      59.063   8.240 138.318  1.00  0.00           N  
ATOM   3156  CA  HIS A2013      57.662   7.926 138.096  1.00  0.00           C  
ATOM   3157  C   HIS A2013      57.424   6.946 136.958  1.00  0.00           C  
ATOM   3158  O   HIS A2013      56.372   6.961 136.314  1.00  0.00           O  
ATOM   3159  CB  HIS A2013      56.893   9.218 137.858  1.00  0.00           C  
ATOM   3160  CG  HIS A2013      56.785  10.077 139.074  1.00  0.00           C  
ATOM   3161  ND1 HIS A2013      55.698  10.030 139.923  1.00  0.00           N  
ATOM   3162  CD2 HIS A2013      57.644  10.975 139.612  1.00  0.00           C  
ATOM   3163  CE1 HIS A2013      55.894  10.862 140.930  1.00  0.00           C  
ATOM   3164  NE2 HIS A2013      57.068  11.448 140.766  1.00  0.00           N  
ATOM   3165  N   THR A2014      58.415   6.100 136.712  1.00  0.00           N  
ATOM   3166  CA  THR A2014      58.328   5.067 135.687  1.00  0.00           C  
ATOM   3167  C   THR A2014      58.680   3.774 136.411  1.00  0.00           C  
ATOM   3168  O   THR A2014      59.629   3.735 137.200  1.00  0.00           O  
ATOM   3169  CB  THR A2014      59.330   5.321 134.526  1.00  0.00           C  
ATOM   3170  OG1 THR A2014      58.898   6.455 133.765  1.00  0.00           O  
ATOM   3171  CG2 THR A2014      59.413   4.107 133.603  1.00  0.00           C  
ATOM   3172  N   ARG A2015      57.927   2.714 136.152  1.00  0.00           N  
ATOM   3173  CA  ARG A2015      58.184   1.464 136.850  1.00  0.00           C  
ATOM   3174  C   ARG A2015      57.869   0.198 136.067  1.00  0.00           C  
ATOM   3175  O   ARG A2015      56.780   0.053 135.511  1.00  0.00           O  
ATOM   3176  CB  ARG A2015      57.393   1.475 138.162  1.00  0.00           C  
ATOM   3177  CG  ARG A2015      57.401   0.185 138.945  1.00  0.00           C  
ATOM   3178  CD  ARG A2015      56.474   0.306 140.141  1.00  0.00           C  
ATOM   3179  NE  ARG A2015      56.352  -0.951 140.872  1.00  0.00           N  
ATOM   3180  CZ  ARG A2015      55.490  -1.159 141.862  1.00  0.00           C  
ATOM   3181  NH1 ARG A2015      54.669  -0.187 142.242  1.00  0.00           N  
ATOM   3182  NH2 ARG A2015      55.446  -2.339 142.469  1.00  0.00           N  
ATOM   3183  N   LYS A2016      58.834  -0.717 136.024  1.00  0.00           N  
ATOM   3184  CA  LYS A2016      58.639  -1.990 135.344  1.00  0.00           C  
ATOM   3185  C   LYS A2016      57.735  -2.824 136.234  1.00  0.00           C  
ATOM   3186  O   LYS A2016      57.960  -2.921 137.442  1.00  0.00           O  
ATOM   3187  CB  LYS A2016      59.959  -2.738 135.163  1.00  0.00           C  
ATOM   3188  CG  LYS A2016      60.906  -2.127 134.169  1.00  0.00           C  
ATOM   3189  CD  LYS A2016      62.088  -3.044 133.941  1.00  0.00           C  
ATOM   3190  CE  LYS A2016      63.025  -2.467 132.899  1.00  0.00           C  
ATOM   3191  NZ  LYS A2016      64.120  -3.417 132.567  1.00  0.00           N  
ATOM   3192  N   VAL A2017      56.720  -3.433 135.638  1.00  0.00           N  
ATOM   3193  CA  VAL A2017      55.800  -4.251 136.402  1.00  0.00           C  
ATOM   3194  C   VAL A2017      55.591  -5.607 135.745  1.00  0.00           C  
ATOM   3195  O   VAL A2017      55.518  -5.713 134.520  1.00  0.00           O  
ATOM   3196  CB  VAL A2017      54.446  -3.532 136.568  1.00  0.00           C  
ATOM   3197  CG1 VAL A2017      54.640  -2.268 137.397  1.00  0.00           C  
ATOM   3198  CG2 VAL A2017      53.865  -3.185 135.208  1.00  0.00           C  
ATOM   3199  N   ASP A2018      55.508  -6.648 136.567  1.00  0.00           N  
ATOM   3200  CA  ASP A2018      55.308  -7.997 136.059  1.00  0.00           C  
ATOM   3201  C   ASP A2018      53.995  -8.598 136.551  1.00  0.00           C  
ATOM   3202  O   ASP A2018      53.582  -9.664 136.092  1.00  0.00           O  
ATOM   3203  CB  ASP A2018      56.488  -8.885 136.457  1.00  0.00           C  
ATOM   3204  CG  ASP A2018      57.791  -8.432 135.822  1.00  0.00           C  
ATOM   3205  OD1 ASP A2018      57.881  -8.439 134.573  1.00  0.00           O  
ATOM   3206  OD2 ASP A2018      58.723  -8.063 136.573  1.00  0.00           O  
ATOM   3207  N   THR A2019      53.340  -7.911 137.481  1.00  0.00           N  
ATOM   3208  CA  THR A2019      52.060  -8.378 138.004  1.00  0.00           C  
ATOM   3209  C   THR A2019      51.019  -7.290 137.794  1.00  0.00           C  
ATOM   3210  O   THR A2019      51.355  -6.108 137.730  1.00  0.00           O  
ATOM   3211  CB  THR A2019      52.132  -8.697 139.513  1.00  0.00           C  
ATOM   3212  OG1 THR A2019      52.357  -7.489 140.247  1.00  0.00           O  
ATOM   3213  CG2 THR A2019      53.261  -9.682 139.796  1.00  0.00           C  
ATOM   3214  N   TYR A2020      49.758  -7.691 137.681  1.00  0.00           N  
ATOM   3215  CA  TYR A2020      48.685  -6.733 137.483  1.00  0.00           C  
ATOM   3216  C   TYR A2020      48.515  -5.905 138.752  1.00  0.00           C  
ATOM   3217  O   TYR A2020      47.965  -4.801 138.719  1.00  0.00           O  
ATOM   3218  CB  TYR A2020      47.384  -7.460 137.140  1.00  0.00           C  
ATOM   3219  CG  TYR A2020      46.352  -6.580 136.476  1.00  0.00           C  
ATOM   3220  CD1 TYR A2020      46.707  -5.729 135.426  1.00  0.00           C  
ATOM   3221  CD2 TYR A2020      45.013  -6.621 136.864  1.00  0.00           C  
ATOM   3222  CE1 TYR A2020      45.756  -4.946 134.778  1.00  0.00           C  
ATOM   3223  CE2 TYR A2020      44.050  -5.838 136.218  1.00  0.00           C  
ATOM   3224  CZ  TYR A2020      44.431  -5.004 135.176  1.00  0.00           C  
ATOM   3225  OH  TYR A2020      43.495  -4.234 134.526  1.00  0.00           O  
ATOM   3226  N   GLU A2027      49.002  -6.441 139.869  1.00  0.00           N  
ATOM   3227  CA  GLU A2027      48.912  -5.747 141.150  1.00  0.00           C  
ATOM   3228  C   GLU A2027      49.863  -4.560 141.155  1.00  0.00           C  
ATOM   3229  O   GLU A2027      49.470  -3.440 141.494  1.00  0.00           O  
ATOM   3230  CB  GLU A2027      49.263  -6.695 142.304  1.00  0.00           C  
ATOM   3231  CG  GLU A2027      49.168  -6.068 143.685  1.00  0.00           C  
ATOM   3232  CD  GLU A2027      49.547  -7.035 144.791  1.00  0.00           C  
ATOM   3233  OE1 GLU A2027      50.702  -7.510 144.799  1.00  0.00           O  
ATOM   3234  OE2 GLU A2027      48.688  -7.321 145.652  1.00  0.00           O  
ATOM   3235  N   ALA A2028      51.113  -4.812 140.780  1.00  0.00           N  
ATOM   3236  CA  ALA A2028      52.128  -3.769 140.734  1.00  0.00           C  
ATOM   3237  C   ALA A2028      51.783  -2.761 139.625  1.00  0.00           C  
ATOM   3238  O   ALA A2028      52.120  -1.577 139.708  1.00  0.00           O  
ATOM   3239  CB  ALA A2028      53.502  -4.395 140.487  1.00  0.00           C  
ATOM   3240  N   PHE A2029      51.109  -3.249 138.590  1.00  0.00           N  
ATOM   3241  CA  PHE A2029      50.693  -2.416 137.475  1.00  0.00           C  
ATOM   3242  C   PHE A2029      49.728  -1.361 138.006  1.00  0.00           C  
ATOM   3243  O   PHE A2029      49.909  -0.164 137.772  1.00  0.00           O  
ATOM   3244  CB  PHE A2029      50.021  -3.290 136.406  1.00  0.00           C  
ATOM   3245  CG  PHE A2029      49.446  -2.519 135.249  1.00  0.00           C  
ATOM   3246  CD1 PHE A2029      48.182  -1.931 135.339  1.00  0.00           C  
ATOM   3247  CD2 PHE A2029      50.164  -2.384 134.064  1.00  0.00           C  
ATOM   3248  CE1 PHE A2029      47.640  -1.220 134.261  1.00  0.00           C  
ATOM   3249  CE2 PHE A2029      49.635  -1.676 132.981  1.00  0.00           C  
ATOM   3250  CZ  PHE A2029      48.370  -1.092 133.079  1.00  0.00           C  
ATOM   3251  N   LYS A2030      48.712  -1.811 138.737  1.00  0.00           N  
ATOM   3252  CA  LYS A2030      47.724  -0.905 139.310  1.00  0.00           C  
ATOM   3253  C   LYS A2030      48.388   0.155 140.175  1.00  0.00           C  
ATOM   3254  O   LYS A2030      47.940   1.299 140.220  1.00  0.00           O  
ATOM   3255  CB  LYS A2030      46.701  -1.686 140.138  1.00  0.00           C  
ATOM   3256  CG  LYS A2030      45.811  -2.595 139.306  1.00  0.00           C  
ATOM   3257  CD  LYS A2030      44.775  -3.297 140.162  1.00  0.00           C  
ATOM   3258  CE  LYS A2030      43.837  -4.134 139.307  1.00  0.00           C  
ATOM   3259  NZ  LYS A2030      42.874  -4.941 140.118  1.00  0.00           N  
ATOM   3260  N   GLU A2031      49.463  -0.222 140.855  1.00  0.00           N  
ATOM   3261  CA  GLU A2031      50.173   0.721 141.712  1.00  0.00           C  
ATOM   3262  C   GLU A2031      50.950   1.716 140.858  1.00  0.00           C  
ATOM   3263  O   GLU A2031      50.963   2.922 141.131  1.00  0.00           O  
ATOM   3264  CB  GLU A2031      51.157  -0.013 142.627  1.00  0.00           C  
ATOM   3265  CG  GLU A2031      50.541  -1.106 143.482  1.00  0.00           C  
ATOM   3266  CD  GLU A2031      51.558  -1.771 144.401  1.00  0.00           C  
ATOM   3267  OE1 GLU A2031      51.211  -2.789 145.043  1.00  0.00           O  
ATOM   3268  OE2 GLU A2031      52.702  -1.271 144.484  1.00  0.00           O  
ATOM   3269  N   ALA A2032      51.593   1.190 139.821  1.00  0.00           N  
ATOM   3270  CA  ALA A2032      52.402   1.992 138.916  1.00  0.00           C  
ATOM   3271  C   ALA A2032      51.616   3.052 138.138  1.00  0.00           C  
ATOM   3272  O   ALA A2032      52.026   4.213 138.095  1.00  0.00           O  
ATOM   3273  CB  ALA A2032      53.151   1.072 137.947  1.00  0.00           C  
ATOM   3274  N   VAL A2033      50.496   2.664 137.526  1.00  0.00           N  
ATOM   3275  CA  VAL A2033      49.701   3.619 136.749  1.00  0.00           C  
ATOM   3276  C   VAL A2033      48.996   4.628 137.642  1.00  0.00           C  
ATOM   3277  O   VAL A2033      48.190   5.433 137.180  1.00  0.00           O  
ATOM   3278  CB  VAL A2033      48.639   2.914 135.879  1.00  0.00           C  
ATOM   3279  CG1 VAL A2033      49.317   1.922 134.950  1.00  0.00           C  
ATOM   3280  CG2 VAL A2033      47.596   2.236 136.762  1.00  0.00           C  
ATOM   3281  N   GLN A2034      49.311   4.578 138.927  1.00  0.00           N  
ATOM   3282  CA  GLN A2034      48.718   5.484 139.896  1.00  0.00           C  
ATOM   3283  C   GLN A2034      49.702   6.616 140.125  1.00  0.00           C  
ATOM   3284  O   GLN A2034      49.329   7.704 140.558  1.00  0.00           O  
ATOM   3285  CB  GLN A2034      48.490   4.751 141.221  1.00  0.00           C  
ATOM   3286  CG  GLN A2034      47.165   5.047 141.860  1.00  0.00           C  
ATOM   3287  CD  GLN A2034      46.019   4.497 141.050  1.00  0.00           C  
ATOM   3288  OE1 GLN A2034      44.920   5.050 141.055  1.00  0.00           O  
ATOM   3289  NE2 GLN A2034      46.262   3.390 140.354  1.00  0.00           N  
ATOM   3290  N   GLU A2036      50.964   6.347 139.814  1.00  0.00           N  
ATOM   3291  CA  GLU A2036      52.027   7.315 140.031  1.00  0.00           C  
ATOM   3292  C   GLU A2036      52.618   7.860 138.735  1.00  0.00           C  
ATOM   3293  O   GLU A2036      53.145   8.973 138.697  1.00  0.00           O  
ATOM   3294  CB  GLU A2036      53.133   6.664 140.871  1.00  0.00           C  
ATOM   3295  CG  GLU A2036      54.072   7.654 141.539  1.00  0.00           C  
ATOM   3296  CD  GLU A2036      53.378   8.463 142.622  1.00  0.00           C  
ATOM   3297  OE1 GLU A2036      53.951   9.485 143.062  1.00  0.00           O  
ATOM   3298  OE2 GLU A2036      52.263   8.067 143.036  1.00  0.00           O  
ATOM   3299  N   GLY A2037      52.536   7.070 137.675  1.00  0.00           N  
ATOM   3300  CA  GLY A2037      53.082   7.506 136.408  1.00  0.00           C  
ATOM   3301  C   GLY A2037      53.134   6.378 135.403  1.00  0.00           C  
ATOM   3302  O   GLY A2037      52.181   5.609 135.271  1.00  0.00           O  
ATOM   3303  N   PHE A2038      54.255   6.276 134.700  1.00  0.00           N  
ATOM   3304  CA  PHE A2038      54.444   5.245 133.687  1.00  0.00           C  
ATOM   3305  C   PHE A2038      54.578   3.829 134.243  1.00  0.00           C  
ATOM   3306  O   PHE A2038      55.228   3.601 135.267  1.00  0.00           O  
ATOM   3307  CB  PHE A2038      55.693   5.552 132.846  1.00  0.00           C  
ATOM   3308  CG  PHE A2038      55.487   6.606 131.795  1.00  0.00           C  
ATOM   3309  CD1 PHE A2038      56.485   7.545 131.535  1.00  0.00           C  
ATOM   3310  CD2 PHE A2038      54.312   6.649 131.046  1.00  0.00           C  
ATOM   3311  CE1 PHE A2038      56.321   8.512 130.546  1.00  0.00           C  
ATOM   3312  CE2 PHE A2038      54.134   7.613 130.051  1.00  0.00           C  
ATOM   3313  CZ  PHE A2038      55.140   8.547 129.802  1.00  0.00           C  
ATOM   3314  N   ALA A2039      53.962   2.884 133.543  1.00  0.00           N  
ATOM   3315  CA  ALA A2039      54.037   1.478 133.902  1.00  0.00           C  
ATOM   3316  C   ALA A2039      54.516   0.730 132.657  1.00  0.00           C  
ATOM   3317  O   ALA A2039      53.831   0.709 131.630  1.00  0.00           O  
ATOM   3318  CB  ALA A2039      52.669   0.964 134.340  1.00  0.00           C  
ATOM   3319  N   LEU A2041      55.707   0.146 132.744  1.00  0.00           N  
ATOM   3320  CA  LEU A2041      56.281  -0.617 131.638  1.00  0.00           C  
ATOM   3321  C   LEU A2041      55.861  -2.069 131.816  1.00  0.00           C  
ATOM   3322  O   LEU A2041      56.405  -2.779 132.661  1.00  0.00           O  
ATOM   3323  CB  LEU A2041      57.804  -0.507 131.675  1.00  0.00           C  
ATOM   3324  CG  LEU A2041      58.458   0.745 131.088  1.00  0.00           C  
ATOM   3325  CD1 LEU A2041      57.602   1.978 131.318  1.00  0.00           C  
ATOM   3326  CD2 LEU A2041      59.832   0.907 131.711  1.00  0.00           C  
ATOM   3327  N   ALA A2042      54.902  -2.524 131.022  1.00  0.00           N  
ATOM   3328  CA  ALA A2042      54.427  -3.889 131.176  1.00  0.00           C  
ATOM   3329  C   ALA A2042      54.294  -4.664 129.887  1.00  0.00           C  
ATOM   3330  O   ALA A2042      54.120  -4.088 128.814  1.00  0.00           O  
ATOM   3331  CB  ALA A2042      53.088  -3.879 131.898  1.00  0.00           C  
ATOM   3332  N   PHE A2043      54.375  -5.985 130.008  1.00  0.00           N  
ATOM   3333  CA  PHE A2043      54.229  -6.872 128.863  1.00  0.00           C  
ATOM   3334  C   PHE A2043      52.751  -6.928 128.519  1.00  0.00           C  
ATOM   3335  O   PHE A2043      51.893  -6.858 129.405  1.00  0.00           O  
ATOM   3336  CB  PHE A2043      54.693  -8.297 129.202  1.00  0.00           C  
ATOM   3337  CG  PHE A2043      56.174  -8.431 129.396  1.00  0.00           C  
ATOM   3338  CD1 PHE A2043      57.045  -8.310 128.317  1.00  0.00           C  
ATOM   3339  CD2 PHE A2043      56.703  -8.662 130.662  1.00  0.00           C  
ATOM   3340  CE1 PHE A2043      58.425  -8.416 128.494  1.00  0.00           C  
ATOM   3341  CE2 PHE A2043      58.087  -8.770 130.852  1.00  0.00           C  
ATOM   3342  CZ  PHE A2043      58.948  -8.646 129.764  1.00  0.00           C  
ATOM   3343  N   HIS A2044      52.451  -7.039 127.233  1.00  0.00           N  
ATOM   3344  CA  HIS A2044      51.072  -7.159 126.820  1.00  0.00           C  
ATOM   3345  C   HIS A2044      50.959  -8.116 125.646  1.00  0.00           C  
ATOM   3346  O   HIS A2044      51.827  -8.155 124.773  1.00  0.00           O  
ATOM   3347  CB  HIS A2044      50.470  -5.803 126.468  1.00  0.00           C  
ATOM   3348  CG  HIS A2044      48.981  -5.847 126.330  1.00  0.00           C  
ATOM   3349  ND1 HIS A2044      48.350  -6.072 125.126  1.00  0.00           N  
ATOM   3350  CD2 HIS A2044      48.002  -5.797 127.263  1.00  0.00           C  
ATOM   3351  CE1 HIS A2044      47.047  -6.160 125.324  1.00  0.00           C  
ATOM   3352  NE2 HIS A2044      46.809  -5.998 126.612  1.00  0.00           N  
ATOM   3353  N   CYS A2045      49.881  -8.894 125.649  1.00  0.00           N  
ATOM   3354  CA  CYS A2045      49.621  -9.897 124.622  1.00  0.00           C  
ATOM   3355  C   CYS A2045      49.400  -9.322 123.229  1.00  0.00           C  
ATOM   3356  O   CYS A2045      49.638  -9.996 122.235  1.00  0.00           O  
ATOM   3357  CB  CYS A2045      48.408 -10.738 125.029  1.00  0.00           C  
ATOM   3358  SG  CYS A2045      46.895  -9.760 125.272  1.00  0.00           S  
ATOM   3359  N   GLY A2046      48.939  -8.079 123.157  1.00  0.00           N  
ATOM   3360  CA  GLY A2046      48.700  -7.462 121.865  1.00  0.00           C  
ATOM   3361  C   GLY A2046      47.264  -7.605 121.394  1.00  0.00           C  
ATOM   3362  O   GLY A2046      46.950  -7.333 120.234  1.00  0.00           O  
ATOM   3363  N   ASP A2047      46.390  -8.035 122.294  1.00  0.00           N  
ATOM   3364  CA  ASP A2047      44.982  -8.216 121.970  1.00  0.00           C  
ATOM   3365  C   ASP A2047      44.203  -6.965 122.365  1.00  0.00           C  
ATOM   3366  O   ASP A2047      44.308  -6.497 123.497  1.00  0.00           O  
ATOM   3367  CB  ASP A2047      44.442  -9.445 122.714  1.00  0.00           C  
ATOM   3368  CG  ASP A2047      43.016  -9.800 122.322  1.00  0.00           C  
ATOM   3369  OD1 ASP A2047      42.598 -10.944 122.610  1.00  0.00           O  
ATOM   3370  OD2 ASP A2047      42.309  -8.947 121.744  1.00  0.00           O  
ATOM   3371  N   LYS A2048      43.434  -6.421 121.423  1.00  0.00           N  
ATOM   3372  CA  LYS A2048      42.635  -5.225 121.680  1.00  0.00           C  
ATOM   3373  C   LYS A2048      41.690  -5.432 122.860  1.00  0.00           C  
ATOM   3374  O   LYS A2048      41.571  -4.570 123.732  1.00  0.00           O  
ATOM   3375  CB  LYS A2048      41.816  -4.855 120.443  1.00  0.00           C  
ATOM   3376  CG  LYS A2048      42.649  -4.455 119.237  1.00  0.00           C  
ATOM   3377  CD  LYS A2048      41.767  -4.083 118.048  1.00  0.00           C  
ATOM   3378  CE  LYS A2048      42.606  -3.673 116.844  1.00  0.00           C  
ATOM   3379  NZ  LYS A2048      41.769  -3.310 115.666  1.00  0.00           N  
ATOM   3380  N   ALA A2052      41.016  -6.579 122.879  1.00  0.00           N  
ATOM   3381  CA  ALA A2052      40.076  -6.890 123.948  1.00  0.00           C  
ATOM   3382  C   ALA A2052      40.767  -6.868 125.306  1.00  0.00           C  
ATOM   3383  O   ALA A2052      40.260  -6.273 126.258  1.00  0.00           O  
ATOM   3384  CB  ALA A2052      39.424  -8.257 123.706  1.00  0.00           C  
ATOM   3385  N   CYS A2053      41.922  -7.519 125.403  1.00  0.00           N  
ATOM   3386  CA  CYS A2053      42.641  -7.531 126.670  1.00  0.00           C  
ATOM   3387  C   CYS A2053      43.040  -6.101 127.023  1.00  0.00           C  
ATOM   3388  O   CYS A2053      42.952  -5.686 128.178  1.00  0.00           O  
ATOM   3389  CB  CYS A2053      43.894  -8.415 126.590  1.00  0.00           C  
ATOM   3390  SG  CYS A2053      44.758  -8.573 128.192  1.00  0.00           S  
ATOM   3391  N   GLU A2054      43.456  -5.347 126.012  1.00  0.00           N  
ATOM   3392  CA  GLU A2054      43.882  -3.967 126.212  1.00  0.00           C  
ATOM   3393  C   GLU A2054      42.743  -3.066 126.699  1.00  0.00           C  
ATOM   3394  O   GLU A2054      42.946  -2.245 127.596  1.00  0.00           O  
ATOM   3395  CB  GLU A2054      44.485  -3.404 124.915  1.00  0.00           C  
ATOM   3396  CG  GLU A2054      45.467  -2.264 125.134  1.00  0.00           C  
ATOM   3397  CD  GLU A2054      46.021  -1.676 123.839  1.00  0.00           C  
ATOM   3398  OE1 GLU A2054      46.498  -2.445 122.970  1.00  0.00           O  
ATOM   3399  OE2 GLU A2054      45.989  -0.435 123.700  1.00  0.00           O  
ATOM   3400  N   ARG A2055      41.549  -3.215 126.128  1.00  0.00           N  
ATOM   3401  CA  ARG A2055      40.433  -2.377 126.556  1.00  0.00           C  
ATOM   3402  C   ARG A2055      39.966  -2.777 127.956  1.00  0.00           C  
ATOM   3403  O   ARG A2055      39.466  -1.942 128.720  1.00  0.00           O  
ATOM   3404  CB  ARG A2055      39.270  -2.449 125.558  1.00  0.00           C  
ATOM   3405  CG  ARG A2055      38.478  -3.741 125.560  1.00  0.00           C  
ATOM   3406  CD  ARG A2055      37.225  -3.595 124.697  1.00  0.00           C  
ATOM   3407  NE  ARG A2055      37.526  -3.509 123.267  1.00  0.00           N  
ATOM   3408  CZ  ARG A2055      37.620  -4.559 122.452  1.00  0.00           C  
ATOM   3409  NH1 ARG A2055      37.435  -5.790 122.918  1.00  0.00           N  
ATOM   3410  NH2 ARG A2055      37.896  -4.380 121.166  1.00  0.00           N  
ATOM   3411  N   LEU A2056      40.144  -4.052 128.293  1.00  0.00           N  
ATOM   3412  CA  LEU A2056      39.773  -4.555 129.610  1.00  0.00           C  
ATOM   3413  C   LEU A2056      40.612  -3.843 130.671  1.00  0.00           C  
ATOM   3414  O   LEU A2056      40.101  -3.436 131.712  1.00  0.00           O  
ATOM   3415  CB  LEU A2056      40.018  -6.065 129.688  1.00  0.00           C  
ATOM   3416  CG  LEU A2056      38.799  -6.965 129.913  1.00  0.00           C  
ATOM   3417  CD1 LEU A2056      38.131  -6.603 131.242  1.00  0.00           C  
ATOM   3418  CD2 LEU A2056      37.817  -6.814 128.751  1.00  0.00           C  
ATOM   3419  N   ILE A2057      41.906  -3.696 130.401  1.00  0.00           N  
ATOM   3420  CA  ILE A2057      42.806  -3.023 131.332  1.00  0.00           C  
ATOM   3421  C   ILE A2057      42.332  -1.591 131.531  1.00  0.00           C  
ATOM   3422  O   ILE A2057      42.362  -1.063 132.649  1.00  0.00           O  
ATOM   3423  CB  ILE A2057      44.257  -2.992 130.798  1.00  0.00           C  
ATOM   3424  CG1 ILE A2057      44.838  -4.405 130.806  1.00  0.00           C  
ATOM   3425  CG2 ILE A2057      45.112  -2.058 131.650  1.00  0.00           C  
ATOM   3426  CD1 ILE A2057      46.190  -4.527 130.131  1.00  0.00           C  
ATOM   3427  N   GLN A2062      41.895  -0.965 130.440  1.00  0.00           N  
ATOM   3428  CA  GLN A2062      41.419   0.408 130.510  1.00  0.00           C  
ATOM   3429  C   GLN A2062      40.124   0.487 131.319  1.00  0.00           C  
ATOM   3430  O   GLN A2062      39.921   1.426 132.089  1.00  0.00           O  
ATOM   3431  CB  GLN A2062      41.197   0.987 129.107  1.00  0.00           C  
ATOM   3432  CG  GLN A2062      40.674   2.423 129.142  1.00  0.00           C  
ATOM   3433  CD  GLN A2062      40.546   3.064 127.766  1.00  0.00           C  
ATOM   3434  OE1 GLN A2062      40.545   2.379 126.743  1.00  0.00           O  
ATOM   3435  NE2 GLN A2062      40.420   4.388 127.742  1.00  0.00           N  
ATOM   3436  N   GLU A2063      39.257  -0.505 131.145  1.00  0.00           N  
ATOM   3437  CA  GLU A2063      37.989  -0.542 131.862  1.00  0.00           C  
ATOM   3438  C   GLU A2063      38.197  -0.746 133.364  1.00  0.00           C  
ATOM   3439  O   GLU A2063      37.440  -0.221 134.182  1.00  0.00           O  
ATOM   3440  CB  GLU A2063      37.106  -1.661 131.301  1.00  0.00           C  
ATOM   3441  CG  GLU A2063      36.698  -1.439 129.848  1.00  0.00           C  
ATOM   3442  CD  GLU A2063      35.998  -2.638 129.225  1.00  0.00           C  
ATOM   3443  OE1 GLU A2063      35.583  -2.533 128.049  1.00  0.00           O  
ATOM   3444  OE2 GLU A2063      35.867  -3.681 129.904  1.00  0.00           O  
ATOM   3445  N   GLU A2064      39.239  -1.489 133.723  1.00  0.00           N  
ATOM   3446  CA  GLU A2064      39.523  -1.778 135.122  1.00  0.00           C  
ATOM   3447  C   GLU A2064      40.414  -0.765 135.832  1.00  0.00           C  
ATOM   3448  O   GLU A2064      40.273  -0.553 137.038  1.00  0.00           O  
ATOM   3449  CB  GLU A2064      40.149  -3.171 135.240  1.00  0.00           C  
ATOM   3450  CG  GLU A2064      39.293  -4.285 134.650  1.00  0.00           C  
ATOM   3451  CD  GLU A2064      40.063  -5.584 134.440  1.00  0.00           C  
ATOM   3452  OE1 GLU A2064      39.467  -6.554 133.923  1.00  0.00           O  
ATOM   3453  OE2 GLU A2064      41.262  -5.637 134.786  1.00  0.00           O  
ATOM   3454  N   THR A2065      41.322  -0.129 135.097  1.00  0.00           N  
ATOM   3455  CA  THR A2065      42.246   0.824 135.712  1.00  0.00           C  
ATOM   3456  C   THR A2065      42.196   2.233 135.129  1.00  0.00           C  
ATOM   3457  O   THR A2065      42.733   3.164 135.724  1.00  0.00           O  
ATOM   3458  CB  THR A2065      43.707   0.323 135.592  1.00  0.00           C  
ATOM   3459  OG1 THR A2065      44.100   0.327 134.213  1.00  0.00           O  
ATOM   3460  CG2 THR A2065      43.834  -1.100 136.132  1.00  0.00           C  
ATOM   3461  N   THR A2075      41.552   2.370 133.971  1.00  0.00           N  
ATOM   3462  CA  THR A2075      41.431   3.635 133.235  1.00  0.00           C  
ATOM   3463  C   THR A2075      42.734   3.941 132.495  1.00  0.00           C  
ATOM   3464  O   THR A2075      42.812   4.892 131.718  1.00  0.00           O  
ATOM   3465  CB  THR A2075      41.088   4.858 134.144  1.00  0.00           C  
ATOM   3466  OG1 THR A2075      42.236   5.239 134.909  1.00  0.00           O  
ATOM   3467  CG2 THR A2075      39.935   4.533 135.080  1.00  0.00           C  
ATOM   3468  N   ALA A2076      43.757   3.128 132.736  1.00  0.00           N  
ATOM   3469  CA  ALA A2076      45.049   3.318 132.083  1.00  0.00           C  
ATOM   3470  C   ALA A2076      45.007   2.799 130.645  1.00  0.00           C  
ATOM   3471  O   ALA A2076      44.335   1.810 130.346  1.00  0.00           O  
ATOM   3472  CB  ALA A2076      46.148   2.606 132.875  1.00  0.00           C  
ATOM   3473  N   THR A2077      45.733   3.470 129.758  1.00  0.00           N  
ATOM   3474  CA  THR A2077      45.776   3.083 128.347  1.00  0.00           C  
ATOM   3475  C   THR A2077      47.213   2.868 127.883  1.00  0.00           C  
ATOM   3476  O   THR A2077      48.159   3.316 128.536  1.00  0.00           O  
ATOM   3477  CB  THR A2077      45.172   4.186 127.453  1.00  0.00           C  
ATOM   3478  OG1 THR A2077      45.735   5.454 127.826  1.00  0.00           O  
ATOM   3479  CG2 THR A2077      43.657   4.234 127.594  1.00  0.00           C  
ATOM   3480  N   THR A2078      47.383   2.171 126.764  1.00  0.00           N  
ATOM   3481  CA  THR A2078      48.721   1.979 126.227  1.00  0.00           C  
ATOM   3482  C   THR A2078      49.049   3.328 125.610  1.00  0.00           C  
ATOM   3483  O   THR A2078      48.253   3.866 124.846  1.00  0.00           O  
ATOM   3484  CB  THR A2078      48.767   0.918 125.106  1.00  0.00           C  
ATOM   3485  OG1 THR A2078      47.877   1.294 124.047  1.00  0.00           O  
ATOM   3486  CG2 THR A2078      48.385  -0.450 125.650  1.00  0.00           C  
ATOM   3487  N   ARG A2079      50.201   3.888 125.956  1.00  0.00           N  
ATOM   3488  CA  ARG A2079      50.603   5.169 125.405  1.00  0.00           C  
ATOM   3489  C   ARG A2079      51.373   4.943 124.109  1.00  0.00           C  
ATOM   3490  O   ARG A2079      51.137   5.630 123.116  1.00  0.00           O  
ATOM   3491  CB  ARG A2079      51.454   5.933 126.421  1.00  0.00           C  
ATOM   3492  CG  ARG A2079      50.752   6.136 127.765  1.00  0.00           C  
ATOM   3493  CD  ARG A2079      49.346   6.691 127.564  1.00  0.00           C  
ATOM   3494  NE  ARG A2079      49.346   7.769 126.581  1.00  0.00           N  
ATOM   3495  CZ  ARG A2079      48.263   8.230 125.962  1.00  0.00           C  
ATOM   3496  NH1 ARG A2079      47.067   7.711 126.218  1.00  0.00           N  
ATOM   3497  NH2 ARG A2079      48.376   9.218 125.082  1.00  0.00           N  
ATOM   3498  N   CYS A2080      52.286   3.975 124.117  1.00  0.00           N  
ATOM   3499  CA  CYS A2080      53.065   3.660 122.924  1.00  0.00           C  
ATOM   3500  C   CYS A2080      54.007   2.488 123.141  1.00  0.00           C  
ATOM   3501  O   CYS A2080      54.387   2.178 124.271  1.00  0.00           O  
ATOM   3502  CB  CYS A2080      53.902   4.868 122.474  1.00  0.00           C  
ATOM   3503  SG  CYS A2080      55.470   5.141 123.394  1.00  0.00           S  
ATOM   3504  N   VAL A2081      54.346   1.827 122.041  1.00  0.00           N  
ATOM   3505  CA  VAL A2081      55.304   0.737 122.047  1.00  0.00           C  
ATOM   3506  C   VAL A2081      56.504   1.499 121.492  1.00  0.00           C  
ATOM   3507  O   VAL A2081      56.559   1.800 120.300  1.00  0.00           O  
ATOM   3508  CB  VAL A2081      54.919  -0.395 121.061  1.00  0.00           C  
ATOM   3509  CG1 VAL A2081      55.988  -1.497 121.077  1.00  0.00           C  
ATOM   3510  CG2 VAL A2081      53.559  -0.970 121.427  1.00  0.00           C  
ATOM   3511  N   PRO A2082      57.465   1.849 122.355  1.00  0.00           N  
ATOM   3512  CA  PRO A2082      58.658   2.592 121.943  1.00  0.00           C  
ATOM   3513  C   PRO A2082      59.501   1.955 120.848  1.00  0.00           C  
ATOM   3514  O   PRO A2082      59.676   0.744 120.818  1.00  0.00           O  
ATOM   3515  CB  PRO A2082      59.435   2.749 123.250  1.00  0.00           C  
ATOM   3516  CG  PRO A2082      59.041   1.547 124.017  1.00  0.00           C  
ATOM   3517  CD  PRO A2082      57.562   1.446 123.766  1.00  0.00           C  
ATOM   3518  N   PHE A2083      60.020   2.789 119.950  1.00  0.00           N  
ATOM   3519  CA  PHE A2083      60.870   2.310 118.869  1.00  0.00           C  
ATOM   3520  C   PHE A2083      62.126   1.694 119.476  1.00  0.00           C  
ATOM   3521  O   PHE A2083      62.546   0.609 119.085  1.00  0.00           O  
ATOM   3522  CB  PHE A2083      61.291   3.462 117.953  1.00  0.00           C  
ATOM   3523  CG  PHE A2083      60.151   4.146 117.269  1.00  0.00           C  
ATOM   3524  CD1 PHE A2083      60.055   5.538 117.281  1.00  0.00           C  
ATOM   3525  CD2 PHE A2083      59.179   3.410 116.593  1.00  0.00           C  
ATOM   3526  CE1 PHE A2083      59.015   6.185 116.630  1.00  0.00           C  
ATOM   3527  CE2 PHE A2083      58.130   4.051 115.936  1.00  0.00           C  
ATOM   3528  CZ  PHE A2083      58.047   5.440 115.955  1.00  0.00           C  
ATOM   3529  N   GLU A2084      62.718   2.396 120.437  1.00  0.00           N  
ATOM   3530  CA  GLU A2084      63.940   1.924 121.077  1.00  0.00           C  
ATOM   3531  C   GLU A2084      63.779   1.683 122.574  1.00  0.00           C  
ATOM   3532  O   GLU A2084      63.439   2.586 123.339  1.00  0.00           O  
ATOM   3533  CB  GLU A2084      65.075   2.922 120.839  1.00  0.00           C  
ATOM   3534  CG  GLU A2084      65.255   3.299 119.373  1.00  0.00           C  
ATOM   3535  CD  GLU A2084      66.279   4.400 119.163  1.00  0.00           C  
ATOM   3536  OE1 GLU A2084      66.239   5.044 118.096  1.00  0.00           O  
ATOM   3537  OE2 GLU A2084      67.130   4.619 120.052  1.00  0.00           O  
ATOM   3538  N   ALA A2090      64.034   0.446 122.977  1.00  0.00           N  
ATOM   3539  CA  ALA A2090      63.938   0.045 124.367  1.00  0.00           C  
ATOM   3540  C   ALA A2090      64.618  -1.309 124.522  1.00  0.00           C  
ATOM   3541  O   ALA A2090      64.949  -1.969 123.534  1.00  0.00           O  
ATOM   3542  CB  ALA A2090      62.481  -0.050 124.783  1.00  0.00           C  
ATOM   3543  N   GLU A2092      64.829  -1.719 125.766  1.00  0.00           N  
ATOM   3544  CA  GLU A2092      65.458  -3.000 126.031  1.00  0.00           C  
ATOM   3545  C   GLU A2092      64.589  -4.119 125.462  1.00  0.00           C  
ATOM   3546  O   GLU A2092      63.393  -4.202 125.750  1.00  0.00           O  
ATOM   3547  CB  GLU A2092      65.623  -3.206 127.533  1.00  0.00           C  
ATOM   3548  CG  GLU A2092      66.394  -4.463 127.889  1.00  0.00           C  
ATOM   3549  CD  GLU A2092      66.328  -4.799 129.367  1.00  0.00           C  
ATOM   3550  OE1 GLU A2092      66.972  -5.794 129.767  1.00  0.00           O  
ATOM   3551  OE2 GLU A2092      65.634  -4.077 130.121  1.00  0.00           O  
ATOM   3552  N   PRO A2093      65.174  -4.986 124.626  1.00  0.00           N  
ATOM   3553  CA  PRO A2093      64.367  -6.072 124.072  1.00  0.00           C  
ATOM   3554  C   PRO A2093      64.049  -7.079 125.173  1.00  0.00           C  
ATOM   3555  O   PRO A2093      64.947  -7.567 125.856  1.00  0.00           O  
ATOM   3556  CB  PRO A2093      65.264  -6.639 122.971  1.00  0.00           C  
ATOM   3557  CG  PRO A2093      66.641  -6.398 123.506  1.00  0.00           C  
ATOM   3558  CD  PRO A2093      66.541  -5.002 124.076  1.00  0.00           C  
ATOM   3559  N   GLU A2094      62.765  -7.363 125.352  1.00  0.00           N  
ATOM   3560  CA  GLU A2094      62.314  -8.300 126.376  1.00  0.00           C  
ATOM   3561  C   GLU A2094      61.175  -9.180 125.878  1.00  0.00           C  
ATOM   3562  O   GLU A2094      60.447  -8.823 124.950  1.00  0.00           O  
ATOM   3563  CB  GLU A2094      61.843  -7.547 127.628  1.00  0.00           C  
ATOM   3564  CG  GLU A2094      62.942  -7.071 128.565  1.00  0.00           C  
ATOM   3565  CD  GLU A2094      62.385  -6.404 129.820  1.00  0.00           C  
ATOM   3566  OE1 GLU A2094      61.910  -5.254 129.730  1.00  0.00           O  
ATOM   3567  OE2 GLU A2094      62.415  -7.038 130.900  1.00  0.00           O  
ATOM   3568  N   GLU A2095      61.023 -10.330 126.522  1.00  0.00           N  
ATOM   3569  CA  GLU A2095      59.981 -11.287 126.188  1.00  0.00           C  
ATOM   3570  C   GLU A2095      59.396 -11.744 127.526  1.00  0.00           C  
ATOM   3571  O   GLU A2095      60.138 -12.001 128.469  1.00  0.00           O  
ATOM   3572  CB  GLU A2095      60.606 -12.464 125.444  1.00  0.00           C  
ATOM   3573  CG  GLU A2095      59.855 -12.935 124.210  1.00  0.00           C  
ATOM   3574  CD  GLU A2095      59.593 -11.819 123.220  1.00  0.00           C  
ATOM   3575  OE1 GLU A2095      58.547 -11.152 123.351  1.00  0.00           O  
ATOM   3576  OE2 GLU A2095      60.430 -11.604 122.320  1.00  0.00           O  
ATOM   3577  N   GLY A2096      58.073 -11.825 127.619  1.00  0.00           N  
ATOM   3578  CA  GLY A2096      57.454 -12.248 128.863  1.00  0.00           C  
ATOM   3579  C   GLY A2096      56.003 -12.647 128.684  1.00  0.00           C  
ATOM   3580  O   GLY A2096      55.636 -13.251 127.676  1.00  0.00           O  
ATOM   3581  N   PHE A2097      55.168 -12.313 129.661  1.00  0.00           N  
ATOM   3582  CA  PHE A2097      53.751 -12.650 129.584  1.00  0.00           C  
ATOM   3583  C   PHE A2097      52.875 -11.469 129.982  1.00  0.00           C  
ATOM   3584  O   PHE A2097      53.162 -10.762 130.949  1.00  0.00           O  
ATOM   3585  CB  PHE A2097      53.462 -13.870 130.467  1.00  0.00           C  
ATOM   3586  CG  PHE A2097      54.218 -15.095 130.046  1.00  0.00           C  
ATOM   3587  CD1 PHE A2097      53.812 -15.830 128.930  1.00  0.00           C  
ATOM   3588  CD2 PHE A2097      55.386 -15.466 130.707  1.00  0.00           C  
ATOM   3589  CE1 PHE A2097      54.562 -16.918 128.470  1.00  0.00           C  
ATOM   3590  CE2 PHE A2097      56.146 -16.547 130.261  1.00  0.00           C  
ATOM   3591  CZ  PHE A2097      55.733 -17.278 129.133  1.00  0.00           C  
ATOM   3592  N   CYS A2098      51.811 -11.261 129.213  1.00  0.00           N  
ATOM   3593  CA  CYS A2098      50.880 -10.163 129.445  1.00  0.00           C  
ATOM   3594  C   CYS A2098      50.607  -9.943 130.920  1.00  0.00           C  
ATOM   3595  O   CYS A2098      50.242 -10.867 131.641  1.00  0.00           O  
ATOM   3596  CB  CYS A2098      49.557 -10.418 128.721  1.00  0.00           C  
ATOM   3597  SG  CYS A2098      48.409  -9.008 128.816  1.00  0.00           S  
ATOM   3598  N   VAL A2100      50.778  -8.703 131.355  1.00  0.00           N  
ATOM   3599  CA  VAL A2100      50.565  -8.331 132.743  1.00  0.00           C  
ATOM   3600  C   VAL A2100      49.133  -8.618 133.207  1.00  0.00           C  
ATOM   3601  O   VAL A2100      48.889  -8.767 134.403  1.00  0.00           O  
ATOM   3602  CB  VAL A2100      50.871  -6.824 132.952  1.00  0.00           C  
ATOM   3603  CG1 VAL A2100      49.743  -5.979 132.376  1.00  0.00           C  
ATOM   3604  CG2 VAL A2100      51.076  -6.522 134.426  1.00  0.00           C  
ATOM   3605  N   ARG A2101      48.194  -8.706 132.268  1.00  0.00           N  
ATOM   3606  CA  ARG A2101      46.797  -8.947 132.620  1.00  0.00           C  
ATOM   3607  C   ARG A2101      46.298 -10.376 132.434  1.00  0.00           C  
ATOM   3608  O   ARG A2101      45.848 -11.018 133.386  1.00  0.00           O  
ATOM   3609  CB  ARG A2101      45.877  -8.007 131.825  1.00  0.00           C  
ATOM   3610  CG  ARG A2101      44.378  -8.213 132.091  1.00  0.00           C  
ATOM   3611  CD  ARG A2101      44.023  -7.885 133.535  1.00  0.00           C  
ATOM   3612  NE  ARG A2101      42.610  -8.097 133.857  1.00  0.00           N  
ATOM   3613  CZ  ARG A2101      42.058  -9.279 134.129  1.00  0.00           C  
ATOM   3614  NH1 ARG A2101      42.794 -10.385 134.119  1.00  0.00           N  
ATOM   3615  NH2 ARG A2101      40.766  -9.356 134.430  1.00  0.00           N  
ATOM   3616  N   CYS A2102      46.373 -10.867 131.205  1.00  0.00           N  
ATOM   3617  CA  CYS A2102      45.879 -12.198 130.891  1.00  0.00           C  
ATOM   3618  C   CYS A2102      46.936 -13.308 130.955  1.00  0.00           C  
ATOM   3619  O   CYS A2102      46.607 -14.493 130.862  1.00  0.00           O  
ATOM   3620  CB  CYS A2102      45.222 -12.171 129.507  1.00  0.00           C  
ATOM   3621  SG  CYS A2102      46.390 -12.147 128.105  1.00  0.00           S  
ATOM   3622  N   GLY A2103      48.202 -12.927 131.099  1.00  0.00           N  
ATOM   3623  CA  GLY A2103      49.259 -13.921 131.187  1.00  0.00           C  
ATOM   3624  C   GLY A2103      49.696 -14.633 129.914  1.00  0.00           C  
ATOM   3625  O   GLY A2103      50.563 -15.507 129.966  1.00  0.00           O  
ATOM   3626  N   ARG A2104      49.113 -14.286 128.773  1.00  0.00           N  
ATOM   3627  CA  ARG A2104      49.502 -14.924 127.517  1.00  0.00           C  
ATOM   3628  C   ARG A2104      50.861 -14.399 127.026  1.00  0.00           C  
ATOM   3629  O   ARG A2104      51.362 -13.384 127.515  1.00  0.00           O  
ATOM   3630  CB  ARG A2104      48.421 -14.694 126.453  1.00  0.00           C  
ATOM   3631  CG  ARG A2104      47.137 -15.483 126.702  1.00  0.00           C  
ATOM   3632  CD  ARG A2104      46.080 -15.227 125.629  1.00  0.00           C  
ATOM   3633  NE  ARG A2104      45.475 -13.901 125.743  1.00  0.00           N  
ATOM   3634  CZ  ARG A2104      44.555 -13.421 124.908  1.00  0.00           C  
ATOM   3635  NH1 ARG A2104      44.128 -14.156 123.888  1.00  0.00           N  
ATOM   3636  NH2 ARG A2104      44.052 -12.207 125.097  1.00  0.00           N  
ATOM   3637  N   PRO A2105      51.484 -15.095 126.059  1.00  0.00           N  
ATOM   3638  CA  PRO A2105      52.785 -14.657 125.539  1.00  0.00           C  
ATOM   3639  C   PRO A2105      52.779 -13.176 125.156  1.00  0.00           C  
ATOM   3640  O   PRO A2105      51.831 -12.689 124.538  1.00  0.00           O  
ATOM   3641  CB  PRO A2105      53.000 -15.573 124.337  1.00  0.00           C  
ATOM   3642  CG  PRO A2105      52.312 -16.837 124.764  1.00  0.00           C  
ATOM   3643  CD  PRO A2105      51.033 -16.324 125.383  1.00  0.00           C  
ATOM   3644  N   SER A2106      53.840 -12.467 125.528  1.00  0.00           N  
ATOM   3645  CA  SER A2106      53.952 -11.038 125.240  1.00  0.00           C  
ATOM   3646  C   SER A2106      54.266 -10.762 123.772  1.00  0.00           C  
ATOM   3647  O   SER A2106      54.987 -11.520 123.128  1.00  0.00           O  
ATOM   3648  CB  SER A2106      55.043 -10.415 126.107  1.00  0.00           C  
ATOM   3649  OG  SER A2106      56.309 -10.930 125.742  1.00  0.00           O  
ATOM   3650  N   ALA A2107      53.730  -9.663 123.254  1.00  0.00           N  
ATOM   3651  CA  ALA A2107      53.962  -9.280 121.868  1.00  0.00           C  
ATOM   3652  C   ALA A2107      54.923  -8.093 121.824  1.00  0.00           C  
ATOM   3653  O   ALA A2107      55.396  -7.641 122.865  1.00  0.00           O  
ATOM   3654  CB  ALA A2107      52.633  -8.908 121.203  1.00  0.00           C  
ATOM   3655  N   TYR A2108      55.218  -7.614 120.617  1.00  0.00           N  
ATOM   3656  CA  TYR A2108      56.085  -6.452 120.409  1.00  0.00           C  
ATOM   3657  C   TYR A2108      57.566  -6.649 120.704  1.00  0.00           C  
ATOM   3658  O   TYR A2108      58.390  -5.819 120.315  1.00  0.00           O  
ATOM   3659  CB  TYR A2108      55.588  -5.262 121.238  1.00  0.00           C  
ATOM   3660  CG  TYR A2108      54.114  -4.966 121.086  1.00  0.00           C  
ATOM   3661  CD1 TYR A2108      53.256  -5.030 122.185  1.00  0.00           C  
ATOM   3662  CD2 TYR A2108      53.575  -4.616 119.848  1.00  0.00           C  
ATOM   3663  CE1 TYR A2108      51.898  -4.751 122.055  1.00  0.00           C  
ATOM   3664  CE2 TYR A2108      52.217  -4.336 119.709  1.00  0.00           C  
ATOM   3665  CZ  TYR A2108      51.388  -4.407 120.816  1.00  0.00           C  
ATOM   3666  OH  TYR A2108      50.049  -4.147 120.684  1.00  0.00           O  
ATOM   3667  N   GLY A2109      57.911  -7.726 121.401  1.00  0.00           N  
ATOM   3668  CA  GLY A2109      59.308  -7.964 121.718  1.00  0.00           C  
ATOM   3669  C   GLY A2109      59.864  -7.004 122.758  1.00  0.00           C  
ATOM   3670  O   GLY A2109      61.082  -6.876 122.913  1.00  0.00           O  
ATOM   3671  N   LYS A2110      58.979  -6.321 123.477  1.00  0.00           N  
ATOM   3672  CA  LYS A2110      59.418  -5.387 124.505  1.00  0.00           C  
ATOM   3673  C   LYS A2110      58.231  -4.962 125.356  1.00  0.00           C  
ATOM   3674  O   LYS A2110      57.090  -5.273 125.024  1.00  0.00           O  
ATOM   3675  CB  LYS A2110      60.063  -4.161 123.857  1.00  0.00           C  
ATOM   3676  CG  LYS A2110      59.084  -3.290 123.090  1.00  0.00           C  
ATOM   3677  CD  LYS A2110      59.786  -2.203 122.306  1.00  0.00           C  
ATOM   3678  CE  LYS A2110      60.472  -2.777 121.073  1.00  0.00           C  
ATOM   3679  NZ  LYS A2110      61.038  -1.706 120.214  1.00  0.00           N  
ATOM   3680  N   ARG A2111      58.499  -4.256 126.452  1.00  0.00           N  
ATOM   3681  CA  ARG A2111      57.427  -3.790 127.330  1.00  0.00           C  
ATOM   3682  C   ARG A2111      56.729  -2.597 126.699  1.00  0.00           C  
ATOM   3683  O   ARG A2111      57.356  -1.771 126.034  1.00  0.00           O  
ATOM   3684  CB  ARG A2111      57.978  -3.372 128.695  1.00  0.00           C  
ATOM   3685  CG  ARG A2111      58.423  -4.520 129.569  1.00  0.00           C  
ATOM   3686  CD  ARG A2111      59.237  -4.016 130.746  1.00  0.00           C  
ATOM   3687  NE  ARG A2111      59.791  -5.129 131.507  1.00  0.00           N  
ATOM   3688  CZ  ARG A2111      59.098  -5.865 132.368  1.00  0.00           C  
ATOM   3689  NH1 ARG A2111      57.818  -5.599 132.590  1.00  0.00           N  
ATOM   3690  NH2 ARG A2111      59.681  -6.884 132.986  1.00  0.00           N  
ATOM   3691  N   VAL A2112      55.423  -2.513 126.903  1.00  0.00           N  
ATOM   3692  CA  VAL A2112      54.651  -1.406 126.366  1.00  0.00           C  
ATOM   3693  C   VAL A2112      54.504  -0.361 127.460  1.00  0.00           C  
ATOM   3694  O   VAL A2112      54.456  -0.697 128.641  1.00  0.00           O  
ATOM   3695  CB  VAL A2112      53.250  -1.870 125.928  1.00  0.00           C  
ATOM   3696  CG1 VAL A2112      52.427  -0.678 125.454  1.00  0.00           C  
ATOM   3697  CG2 VAL A2112      53.375  -2.894 124.829  1.00  0.00           C  
ATOM   3698  N   VAL A2113      54.448   0.905 127.066  1.00  0.00           N  
ATOM   3699  CA  VAL A2113      54.278   1.988 128.025  1.00  0.00           C  
ATOM   3700  C   VAL A2113      52.782   2.197 128.296  1.00  0.00           C  
ATOM   3701  O   VAL A2113      52.013   2.450 127.369  1.00  0.00           O  
ATOM   3702  CB  VAL A2113      54.869   3.315 127.480  1.00  0.00           C  
ATOM   3703  CG1 VAL A2113      54.620   4.441 128.468  1.00  0.00           C  
ATOM   3704  CG2 VAL A2113      56.363   3.161 127.217  1.00  0.00           C  
ATOM   3705  N   PHE A2114      52.370   2.060 129.556  1.00  0.00           N  
ATOM   3706  CA  PHE A2114      50.973   2.274 129.938  1.00  0.00           C  
ATOM   3707  C   PHE A2114      50.948   3.454 130.887  1.00  0.00           C  
ATOM   3708  O   PHE A2114      51.967   3.785 131.490  1.00  0.00           O  
ATOM   3709  CB  PHE A2114      50.382   1.083 130.695  1.00  0.00           C  
ATOM   3710  CG  PHE A2114      50.063  -0.107 129.839  1.00  0.00           C  
ATOM   3711  CD1 PHE A2114      51.061  -1.006 129.466  1.00  0.00           C  
ATOM   3712  CD2 PHE A2114      48.743  -0.367 129.461  1.00  0.00           C  
ATOM   3713  CE1 PHE A2114      50.750  -2.151 128.729  1.00  0.00           C  
ATOM   3714  CE2 PHE A2114      48.417  -1.507 128.726  1.00  0.00           C  
ATOM   3715  CZ  PHE A2114      49.425  -2.407 128.360  1.00  0.00           C  
ATOM   3716  N   ALA A2115      49.777   4.071 131.032  1.00  0.00           N  
ATOM   3717  CA  ALA A2115      49.605   5.208 131.932  1.00  0.00           C  
ATOM   3718  C   ALA A2115      48.191   5.769 131.832  1.00  0.00           C  
ATOM   3719  O   ALA A2115      47.460   5.487 130.876  1.00  0.00           O  
ATOM   3720  CB  ALA A2115      50.615   6.311 131.601  1.00  0.00           C  
ATOM   3721  N   LYS A2116      47.797   6.536 132.844  1.00  0.00           N  
ATOM   3722  CA  LYS A2116      46.494   7.192 132.823  1.00  0.00           C  
ATOM   3723  C   LYS A2116      46.830   8.416 131.991  1.00  0.00           C  
ATOM   3724  O   LYS A2116      47.846   9.073 132.236  1.00  0.00           O  
ATOM   3725  CB  LYS A2116      46.065   7.600 134.230  1.00  0.00           C  
ATOM   3726  CG  LYS A2116      45.753   6.424 135.132  1.00  0.00           C  
ATOM   3727  CD  LYS A2116      45.372   6.897 136.524  1.00  0.00           C  
ATOM   3728  CE  LYS A2116      44.935   5.739 137.396  1.00  0.00           C  
ATOM   3729  NZ  LYS A2116      44.615   6.212 138.769  1.00  0.00           N  
ATOM   3730  N   ALA A2117      46.004   8.727 131.004  1.00  0.00           N  
ATOM   3731  CA  ALA A2117      46.333   9.848 130.138  1.00  0.00           C  
ATOM   3732  C   ALA A2117      45.298  10.944 129.988  1.00  0.00           C  
ATOM   3733  O   ALA A2117      44.116  10.759 130.279  1.00  0.00           O  
ATOM   3734  CB  ALA A2117      46.719   9.316 128.748  1.00  0.00           C  
ATOM   3735  N   TYR A2118      45.785  12.094 129.530  1.00  0.00           N  
ATOM   3736  CA  TYR A2118      44.962  13.258 129.259  1.00  0.00           C  
ATOM   3737  C   TYR A2118      44.300  13.030 127.907  1.00  0.00           C  
ATOM   3738  O   TYR A2118      43.186  13.547 127.685  1.00  0.00           O  
ATOM   3739  CB  TYR A2118      45.826  14.515 129.217  1.00  0.00           C  
ATOM   3740  CG  TYR A2118      45.997  15.145 130.576  1.00  0.00           C  
ATOM   3741  CD1 TYR A2118      44.936  15.821 131.183  1.00  0.00           C  
ATOM   3742  CD2 TYR A2118      47.203  15.041 131.272  1.00  0.00           C  
ATOM   3743  CE1 TYR A2118      45.070  16.377 132.452  1.00  0.00           C  
ATOM   3744  CE2 TYR A2118      47.349  15.594 132.545  1.00  0.00           C  
ATOM   3745  CZ  TYR A2118      46.277  16.260 133.128  1.00  0.00           C  
ATOM   3746  OH  TYR A2118      46.403  16.812 134.380  1.00  0.00           O  
ATOM   3747  OXT TYR A2118      44.920  12.326 127.087  1.00  0.00           O  
TER
END
