# Supplementary material for: Backbone Brackets and Arginine Tweezers delineate Class I and Class II aminoacyl tRNA synthetases
Source: PLoS Comput Biol. 2018 Apr 16;14(4):e1006101. doi: 10.1371/journal.pcbi.1006101 (PMC5919687; doi:10.1371/journal.pcbi.1006101)
Supplement: S12 File — All structures of Class II aaRS with residues renumbered according to the MSA. (GZ) [file pcbi.1006101.s024.tar.gz › 1hc7_B_renum.pdb]

ATOM      1  N   LYS B 272      48.254  29.178  74.341  1.00  0.00           N  
ATOM      2  CA  LYS B 272      47.438  30.427  74.272  1.00  0.00           C  
ATOM      3  C   LYS B 272      47.666  31.311  75.498  1.00  0.00           C  
ATOM      4  O   LYS B 272      47.834  30.814  76.615  1.00  0.00           O  
ATOM      5  CB  LYS B 272      45.948  30.094  74.170  1.00  0.00           C  
ATOM      6  CG  LYS B 272      45.072  31.330  74.080  1.00  0.00           C  
ATOM      7  CD  LYS B 272      43.606  31.003  74.282  1.00  0.00           C  
ATOM      8  CE  LYS B 272      42.778  32.271  74.323  1.00  0.00           C  
ATOM      9  NZ  LYS B 272      41.363  31.982  74.670  1.00  0.00           N  
ATOM     10  N   GLY B 273      47.653  32.625  75.285  1.00  0.00           N  
ATOM     11  CA  GLY B 273      47.871  33.552  76.380  1.00  0.00           C  
ATOM     12  C   GLY B 273      46.671  33.839  77.269  1.00  0.00           C  
ATOM     13  O   GLY B 273      45.587  33.268  77.118  1.00  0.00           O  
ATOM     14  N   LEU B 274      46.891  34.734  78.223  1.00  0.00           N  
ATOM     15  CA  LEU B 274      45.858  35.152  79.155  1.00  0.00           C  
ATOM     16  C   LEU B 274      44.936  36.106  78.411  1.00  0.00           C  
ATOM     17  O   LEU B 274      45.372  36.812  77.501  1.00  0.00           O  
ATOM     18  CB  LEU B 274      46.483  35.908  80.331  1.00  0.00           C  
ATOM     19  CG  LEU B 274      47.470  35.206  81.265  1.00  0.00           C  
ATOM     20  CD1 LEU B 274      48.278  36.254  82.012  1.00  0.00           C  
ATOM     21  CD2 LEU B 274      46.713  34.295  82.229  1.00  0.00           C  
ATOM     22  N   THR B 275      43.664  36.120  78.783  1.00  0.00           N  
ATOM     23  CA  THR B 275      42.734  37.048  78.164  1.00  0.00           C  
ATOM     24  C   THR B 275      43.353  38.414  78.439  1.00  0.00           C  
ATOM     25  O   THR B 275      43.686  38.723  79.573  1.00  0.00           O  
ATOM     26  CB  THR B 275      41.359  36.977  78.835  1.00  0.00           C  
ATOM     27  OG1 THR B 275      40.761  35.707  78.555  1.00  0.00           O  
ATOM     28  CG2 THR B 275      40.458  38.099  78.334  1.00  0.00           C  
ATOM     29  N   PRO B 276      43.526  39.247  77.404  1.00  0.00           N  
ATOM     30  CA  PRO B 276      44.126  40.559  77.648  1.00  0.00           C  
ATOM     31  C   PRO B 276      43.329  41.386  78.656  1.00  0.00           C  
ATOM     32  O   PRO B 276      42.109  41.232  78.779  1.00  0.00           O  
ATOM     33  CB  PRO B 276      44.144  41.192  76.259  1.00  0.00           C  
ATOM     34  CG  PRO B 276      44.201  39.996  75.342  1.00  0.00           C  
ATOM     35  CD  PRO B 276      43.206  39.074  75.978  1.00  0.00           C  
ATOM     36  N   GLN B 277      44.024  42.262  79.374  1.00  0.00           N  
ATOM     37  CA  GLN B 277      43.385  43.114  80.362  1.00  0.00           C  
ATOM     38  C   GLN B 277      42.359  44.037  79.726  1.00  0.00           C  
ATOM     39  O   GLN B 277      41.295  44.271  80.299  1.00  0.00           O  
ATOM     40  CB  GLN B 277      44.435  43.948  81.099  1.00  0.00           C  
ATOM     41  CG  GLN B 277      45.398  43.111  81.925  1.00  0.00           C  
ATOM     42  CD  GLN B 277      46.357  43.948  82.737  1.00  0.00           C  
ATOM     43  OE1 GLN B 277      47.067  44.796  82.198  1.00  0.00           O  
ATOM     44  NE2 GLN B 277      46.391  43.708  84.047  1.00  0.00           N  
ATOM     45  N   SER B 278      42.681  44.562  78.543  1.00  0.00           N  
ATOM     46  CA  SER B 278      41.781  45.474  77.837  1.00  0.00           C  
ATOM     47  C   SER B 278      40.635  44.737  77.157  1.00  0.00           C  
ATOM     48  O   SER B 278      39.694  45.360  76.676  1.00  0.00           O  
ATOM     49  CB  SER B 278      42.547  46.293  76.785  1.00  0.00           C  
ATOM     50  OG  SER B 278      43.428  47.227  77.384  1.00  0.00           O  
ATOM     51  N   GLN B 279      40.721  43.415  77.094  1.00  0.00           N  
ATOM     52  CA  GLN B 279      39.663  42.621  76.477  1.00  0.00           C  
ATOM     53  C   GLN B 279      38.587  42.344  77.523  1.00  0.00           C  
ATOM     54  O   GLN B 279      37.405  42.599  77.298  1.00  0.00           O  
ATOM     55  CB  GLN B 279      40.235  41.305  75.944  1.00  0.00           C  
ATOM     56  CG  GLN B 279      39.214  40.364  75.300  1.00  0.00           C  
ATOM     57  CD  GLN B 279      38.426  41.009  74.162  1.00  0.00           C  
ATOM     58  OE1 GLN B 279      38.992  41.684  73.286  1.00  0.00           O  
ATOM     59  NE2 GLN B 279      37.110  40.790  74.163  1.00  0.00           N  
ATOM     60  N   ASP B 281      39.016  41.833  78.674  1.00  0.00           N  
ATOM     61  CA  ASP B 281      38.119  41.514  79.781  1.00  0.00           C  
ATOM     62  C   ASP B 281      38.935  41.434  81.073  1.00  0.00           C  
ATOM     63  O   ASP B 281      39.403  40.365  81.465  1.00  0.00           O  
ATOM     64  CB  ASP B 281      37.419  40.181  79.517  1.00  0.00           C  
ATOM     65  CG  ASP B 281      36.349  39.868  80.551  1.00  0.00           C  
ATOM     66  OD1 ASP B 281      35.592  38.898  80.331  1.00  0.00           O  
ATOM     67  OD2 ASP B 281      36.273  40.585  81.579  1.00  0.00           O  
ATOM     68  N   PHE B 282      39.094  42.578  81.732  1.00  0.00           N  
ATOM     69  CA  PHE B 282      39.868  42.665  82.964  1.00  0.00           C  
ATOM     70  C   PHE B 282      39.512  41.563  83.959  1.00  0.00           C  
ATOM     71  O   PHE B 282      40.390  40.875  84.472  1.00  0.00           O  
ATOM     72  CB  PHE B 282      39.659  44.030  83.613  1.00  0.00           C  
ATOM     73  CG  PHE B 282      40.778  44.442  84.526  1.00  0.00           C  
ATOM     74  CD1 PHE B 282      42.019  44.798  84.008  1.00  0.00           C  
ATOM     75  CD2 PHE B 282      40.595  44.475  85.907  1.00  0.00           C  
ATOM     76  CE1 PHE B 282      43.064  45.184  84.853  1.00  0.00           C  
ATOM     77  CE2 PHE B 282      41.633  44.859  86.756  1.00  0.00           C  
ATOM     78  CZ  PHE B 282      42.870  45.215  86.226  1.00  0.00           C  
ATOM     79  N   SER B 283      38.224  41.390  84.220  1.00  0.00           N  
ATOM     80  CA  SER B 283      37.780  40.372  85.161  1.00  0.00           C  
ATOM     81  C   SER B 283      38.220  38.962  84.797  1.00  0.00           C  
ATOM     82  O   SER B 283      38.625  38.196  85.666  1.00  0.00           O  
ATOM     83  CB  SER B 283      36.259  40.409  85.298  1.00  0.00           C  
ATOM     84  OG  SER B 283      35.872  41.625  85.906  1.00  0.00           O  
ATOM     85  N   GLU B 291      38.140  38.607  83.521  1.00  0.00           N  
ATOM     86  CA  GLU B 291      38.548  37.271  83.125  1.00  0.00           C  
ATOM     87  C   GLU B 291      40.073  37.164  83.191  1.00  0.00           C  
ATOM     88  O   GLU B 291      40.617  36.118  83.537  1.00  0.00           O  
ATOM     89  CB  GLU B 291      38.035  36.950  81.725  1.00  0.00           C  
ATOM     90  CG  GLU B 291      38.171  35.481  81.367  1.00  0.00           C  
ATOM     91  CD  GLU B 291      37.386  34.573  82.308  1.00  0.00           C  
ATOM     92  OE1 GLU B 291      37.676  33.356  82.328  1.00  0.00           O  
ATOM     93  OE2 GLU B 291      36.476  35.072  83.014  1.00  0.00           O  
ATOM     94  N   TRP B 292      40.760  38.251  82.868  1.00  0.00           N  
ATOM     95  CA  TRP B 292      42.213  38.266  82.938  1.00  0.00           C  
ATOM     96  C   TRP B 292      42.607  37.990  84.398  1.00  0.00           C  
ATOM     97  O   TRP B 292      43.510  37.191  84.683  1.00  0.00           O  
ATOM     98  CB  TRP B 292      42.752  39.638  82.514  1.00  0.00           C  
ATOM     99  CG  TRP B 292      44.193  39.832  82.867  1.00  0.00           C  
ATOM    100  CD1 TRP B 292      45.279  39.392  82.163  1.00  0.00           C  
ATOM    101  CD2 TRP B 292      44.709  40.464  84.046  1.00  0.00           C  
ATOM    102  NE1 TRP B 292      46.437  39.711  82.831  1.00  0.00           N  
ATOM    103  CE2 TRP B 292      46.116  40.368  83.990  1.00  0.00           C  
ATOM    104  CE3 TRP B 292      44.119  41.099  85.144  1.00  0.00           C  
ATOM    105  CZ2 TRP B 292      46.945  40.884  84.994  1.00  0.00           C  
ATOM    106  CZ3 TRP B 292      44.943  41.611  86.143  1.00  0.00           C  
ATOM    107  CH2 TRP B 292      46.343  41.498  86.059  1.00  0.00           C  
ATOM    108  N   TYR B 293      41.900  38.656  85.311  1.00  0.00           N  
ATOM    109  CA  TYR B 293      42.138  38.527  86.744  1.00  0.00           C  
ATOM    110  C   TYR B 293      42.041  37.079  87.214  1.00  0.00           C  
ATOM    111  O   TYR B 293      42.967  36.551  87.845  1.00  0.00           O  
ATOM    112  CB  TYR B 293      41.132  39.396  87.516  1.00  0.00           C  
ATOM    113  CG  TYR B 293      41.353  39.414  89.012  1.00  0.00           C  
ATOM    114  CD1 TYR B 293      40.592  38.610  89.861  1.00  0.00           C  
ATOM    115  CD2 TYR B 293      42.355  40.202  89.574  1.00  0.00           C  
ATOM    116  CE1 TYR B 293      40.828  38.589  91.237  1.00  0.00           C  
ATOM    117  CE2 TYR B 293      42.600  40.189  90.942  1.00  0.00           C  
ATOM    118  CZ  TYR B 293      41.835  39.379  91.766  1.00  0.00           C  
ATOM    119  OH  TYR B 293      42.095  39.338  93.120  1.00  0.00           O  
ATOM    120  N   LEU B 296      40.918  36.435  86.905  1.00  0.00           N  
ATOM    121  CA  LEU B 296      40.719  35.050  87.305  1.00  0.00           C  
ATOM    122  C   LEU B 296      41.762  34.143  86.673  1.00  0.00           C  
ATOM    123  O   LEU B 296      42.264  33.225  87.315  1.00  0.00           O  
ATOM    124  CB  LEU B 296      39.326  34.569  86.907  1.00  0.00           C  
ATOM    125  CG  LEU B 296      38.118  35.255  87.554  1.00  0.00           C  
ATOM    126  CD1 LEU B 296      36.814  34.670  86.983  1.00  0.00           C  
ATOM    127  CD2 LEU B 296      38.166  35.058  89.061  1.00  0.00           C  
ATOM    128  N   GLU B 297      42.096  34.399  85.415  1.00  0.00           N  
ATOM    129  CA  GLU B 297      43.065  33.561  84.733  1.00  0.00           C  
ATOM    130  C   GLU B 297      44.463  33.671  85.306  1.00  0.00           C  
ATOM    131  O   GLU B 297      45.135  32.659  85.492  1.00  0.00           O  
ATOM    132  CB  GLU B 297      43.097  33.885  83.244  1.00  0.00           C  
ATOM    133  CG  GLU B 297      41.793  33.577  82.553  1.00  0.00           C  
ATOM    134  CD  GLU B 297      41.820  33.889  81.072  1.00  0.00           C  
ATOM    135  OE1 GLU B 297      40.736  33.881  80.460  1.00  0.00           O  
ATOM    136  OE2 GLU B 297      42.914  34.134  80.518  1.00  0.00           O  
ATOM    137  N   VAL B 298      44.907  34.887  85.597  1.00  0.00           N  
ATOM    138  CA  VAL B 298      46.250  35.049  86.126  1.00  0.00           C  
ATOM    139  C   VAL B 298      46.387  34.352  87.485  1.00  0.00           C  
ATOM    140  O   VAL B 298      47.397  33.709  87.768  1.00  0.00           O  
ATOM    141  CB  VAL B 298      46.625  36.543  86.249  1.00  0.00           C  
ATOM    142  CG1 VAL B 298      45.913  37.170  87.430  1.00  0.00           C  
ATOM    143  CG2 VAL B 298      48.127  36.684  86.387  1.00  0.00           C  
ATOM    144  N   ILE B 303      45.364  34.467  88.322  1.00  0.00           N  
ATOM    145  CA  ILE B 303      45.398  33.830  89.627  1.00  0.00           C  
ATOM    146  C   ILE B 303      45.520  32.319  89.453  1.00  0.00           C  
ATOM    147  O   ILE B 303      46.237  31.641  90.196  1.00  0.00           O  
ATOM    148  CB  ILE B 303      44.125  34.172  90.425  1.00  0.00           C  
ATOM    149  CG1 ILE B 303      44.234  35.600  90.959  1.00  0.00           C  
ATOM    150  CG2 ILE B 303      43.929  33.190  91.567  1.00  0.00           C  
ATOM    151  CD1 ILE B 303      42.941  36.136  91.511  1.00  0.00           C  
ATOM    152  N   GLN B 305      44.814  31.797  88.459  1.00  0.00           N  
ATOM    153  CA  GLN B 305      44.832  30.373  88.167  1.00  0.00           C  
ATOM    154  C   GLN B 305      46.191  29.950  87.604  1.00  0.00           C  
ATOM    155  O   GLN B 305      46.853  29.065  88.149  1.00  0.00           O  
ATOM    156  CB  GLN B 305      43.734  30.052  87.152  1.00  0.00           C  
ATOM    157  CG  GLN B 305      43.653  28.597  86.716  1.00  0.00           C  
ATOM    158  CD  GLN B 305      43.194  27.677  87.832  1.00  0.00           C  
ATOM    159  OE1 GLN B 305      42.206  27.957  88.515  1.00  0.00           O  
ATOM    160  NE2 GLN B 305      43.904  26.563  88.015  1.00  0.00           N  
ATOM    161  N   LYS B 306      46.603  30.605  86.521  1.00  0.00           N  
ATOM    162  CA  LYS B 306      47.859  30.294  85.836  1.00  0.00           C  
ATOM    163  C   LYS B 306      49.135  30.468  86.648  1.00  0.00           C  
ATOM    164  O   LYS B 306      50.072  29.688  86.504  1.00  0.00           O  
ATOM    165  CB  LYS B 306      47.970  31.121  84.548  1.00  0.00           C  
ATOM    166  CG  LYS B 306      46.862  30.836  83.540  1.00  0.00           C  
ATOM    167  CD  LYS B 306      46.787  29.355  83.207  1.00  0.00           C  
ATOM    168  CE  LYS B 306      45.583  29.045  82.327  1.00  0.00           C  
ATOM    169  NZ  LYS B 306      45.487  27.586  82.023  1.00  0.00           N  
ATOM    170  N   ALA B 307      49.182  31.497  87.483  1.00  0.00           N  
ATOM    171  CA  ALA B 307      50.360  31.747  88.292  1.00  0.00           C  
ATOM    172  C   ALA B 307      50.323  30.893  89.554  1.00  0.00           C  
ATOM    173  O   ALA B 307      51.211  30.980  90.391  1.00  0.00           O  
ATOM    174  CB  ALA B 307      50.448  33.237  88.651  1.00  0.00           C  
ATOM    175  N   GLU B 308      49.284  30.074  89.679  1.00  0.00           N  
ATOM    176  CA  GLU B 308      49.119  29.167  90.816  1.00  0.00           C  
ATOM    177  C   GLU B 308      49.010  29.858  92.172  1.00  0.00           C  
ATOM    178  O   GLU B 308      49.558  29.395  93.177  1.00  0.00           O  
ATOM    179  CB  GLU B 308      50.260  28.146  90.826  1.00  0.00           C  
ATOM    180  CG  GLU B 308      50.417  27.446  89.481  1.00  0.00           C  
ATOM    181  CD  GLU B 308      51.438  26.327  89.507  1.00  0.00           C  
ATOM    182  OE1 GLU B 308      52.597  26.592  89.893  1.00  0.00           O  
ATOM    183  OE2 GLU B 308      51.078  25.185  89.134  1.00  0.00           O  
ATOM    184  N   LEU B 309      48.298  30.977  92.188  1.00  0.00           N  
ATOM    185  CA  LEU B 309      48.077  31.725  93.412  1.00  0.00           C  
ATOM    186  C   LEU B 309      46.972  31.009  94.183  1.00  0.00           C  
ATOM    187  O   LEU B 309      47.020  30.897  95.404  1.00  0.00           O  
ATOM    188  CB  LEU B 309      47.644  33.152  93.077  1.00  0.00           C  
ATOM    189  CG  LEU B 309      48.704  34.252  93.113  1.00  0.00           C  
ATOM    190  CD1 LEU B 309      49.973  33.777  92.438  1.00  0.00           C  
ATOM    191  CD2 LEU B 309      48.151  35.509  92.453  1.00  0.00           C  
ATOM    192  N   ALA B 310      45.985  30.504  93.453  1.00  0.00           N  
ATOM    193  CA  ALA B 310      44.861  29.816  94.069  1.00  0.00           C  
ATOM    194  C   ALA B 310      44.161  28.919  93.063  1.00  0.00           C  
ATOM    195  O   ALA B 310      44.351  29.062  91.856  1.00  0.00           O  
ATOM    196  CB  ALA B 310      43.872  30.835  94.623  1.00  0.00           C  
ATOM    197  N   ASP B 311      43.353  27.995  93.571  1.00  0.00           N  
ATOM    198  CA  ASP B 311      42.604  27.069  92.729  1.00  0.00           C  
ATOM    199  C   ASP B 311      41.196  26.993  93.326  1.00  0.00           C  
ATOM    200  O   ASP B 311      40.916  27.646  94.336  1.00  0.00           O  
ATOM    201  CB  ASP B 311      43.286  25.694  92.721  1.00  0.00           C  
ATOM    202  CG  ASP B 311      42.866  24.830  91.535  1.00  0.00           C  
ATOM    203  OD1 ASP B 311      43.523  23.796  91.287  1.00  0.00           O  
ATOM    204  OD2 ASP B 311      41.879  25.177  90.851  1.00  0.00           O  
ATOM    205  N   TYR B 312      40.306  26.214  92.722  1.00  0.00           N  
ATOM    206  CA  TYR B 312      38.943  26.147  93.239  1.00  0.00           C  
ATOM    207  C   TYR B 312      38.591  24.903  94.035  1.00  0.00           C  
ATOM    208  O   TYR B 312      38.758  23.769  93.565  1.00  0.00           O  
ATOM    209  CB  TYR B 312      37.938  26.343  92.103  1.00  0.00           C  
ATOM    210  CG  TYR B 312      38.019  27.715  91.478  1.00  0.00           C  
ATOM    211  CD1 TYR B 312      38.817  27.948  90.358  1.00  0.00           C  
ATOM    212  CD2 TYR B 312      37.324  28.795  92.027  1.00  0.00           C  
ATOM    213  CE1 TYR B 312      38.922  29.223  89.800  1.00  0.00           C  
ATOM    214  CE2 TYR B 312      37.425  30.071  91.477  1.00  0.00           C  
ATOM    215  CZ  TYR B 312      38.225  30.278  90.365  1.00  0.00           C  
ATOM    216  OH  TYR B 312      38.336  31.537  89.824  1.00  0.00           O  
ATOM    217  N   GLY B 313      38.091  25.148  95.247  1.00  0.00           N  
ATOM    218  CA  GLY B 313      37.705  24.081  96.153  1.00  0.00           C  
ATOM    219  C   GLY B 313      36.372  23.457  95.795  1.00  0.00           C  
ATOM    220  O   GLY B 313      35.616  24.031  95.014  1.00  0.00           O  
ATOM    221  N   PRO B 314      36.046  22.284  96.365  1.00  0.00           N  
ATOM    222  CA  PRO B 314      34.786  21.582  96.093  1.00  0.00           C  
ATOM    223  C   PRO B 314      33.532  22.402  96.387  1.00  0.00           C  
ATOM    224  O   PRO B 314      32.499  22.217  95.740  1.00  0.00           O  
ATOM    225  CB  PRO B 314      34.894  20.332  96.968  1.00  0.00           C  
ATOM    226  CG  PRO B 314      35.709  20.806  98.124  1.00  0.00           C  
ATOM    227  CD  PRO B 314      36.791  21.615  97.447  1.00  0.00           C  
ATOM    228  N   VAL B 315      33.623  23.305  97.359  1.00  0.00           N  
ATOM    229  CA  VAL B 315      32.486  24.148  97.714  1.00  0.00           C  
ATOM    230  C   VAL B 315      32.408  25.356  96.790  1.00  0.00           C  
ATOM    231  O   VAL B 315      33.350  26.151  96.717  1.00  0.00           O  
ATOM    232  CB  VAL B 315      32.581  24.675  99.169  1.00  0.00           C  
ATOM    233  CG1 VAL B 315      31.381  25.563  99.478  1.00  0.00           C  
ATOM    234  CG2 VAL B 315      32.648  23.519 100.145  1.00  0.00           C  
ATOM    235  N   ARG B 316      31.291  25.487  96.080  1.00  0.00           N  
ATOM    236  CA  ARG B 316      31.097  26.619  95.182  1.00  0.00           C  
ATOM    237  C   ARG B 316      31.247  27.879  96.031  1.00  0.00           C  
ATOM    238  O   ARG B 316      30.387  28.180  96.859  1.00  0.00           O  
ATOM    239  CB  ARG B 316      29.693  26.586  94.566  1.00  0.00           C  
ATOM    240  CG  ARG B 316      29.446  27.676  93.534  1.00  0.00           C  
ATOM    241  CD  ARG B 316      27.970  28.039  93.439  1.00  0.00           C  
ATOM    242  NE  ARG B 316      27.122  26.894  93.119  1.00  0.00           N  
ATOM    243  CZ  ARG B 316      25.798  26.954  93.022  1.00  0.00           C  
ATOM    244  NH1 ARG B 316      25.168  28.104  93.220  1.00  0.00           N  
ATOM    245  NH2 ARG B 316      25.101  25.865  92.730  1.00  0.00           N  
ATOM    246  N   GLY B 317      32.339  28.609  95.841  1.00  0.00           N  
ATOM    247  CA  GLY B 317      32.536  29.816  96.622  1.00  0.00           C  
ATOM    248  C   GLY B 317      33.778  29.753  97.486  1.00  0.00           C  
ATOM    249  O   GLY B 317      34.293  30.785  97.920  1.00  0.00           O  
ATOM    250  N   THR B 318      34.255  28.541  97.747  1.00  0.00           N  
ATOM    251  CA  THR B 318      35.458  28.366  98.550  1.00  0.00           C  
ATOM    252  C   THR B 318      36.627  28.096  97.616  1.00  0.00           C  
ATOM    253  O   THR B 318      36.520  27.338  96.646  1.00  0.00           O  
ATOM    254  CB  THR B 318      35.351  27.176  99.530  1.00  0.00           C  
ATOM    255  OG1 THR B 318      35.181  25.960  98.787  1.00  0.00           O  
ATOM    256  CG2 THR B 318      34.181  27.366 100.494  1.00  0.00           C  
ATOM    257  N   ILE B 319      37.753  28.719  97.909  1.00  0.00           N  
ATOM    258  CA  ILE B 319      38.924  28.521  97.090  1.00  0.00           C  
ATOM    259  C   ILE B 319      40.047  27.920  97.930  1.00  0.00           C  
ATOM    260  O   ILE B 319      39.919  27.765  99.147  1.00  0.00           O  
ATOM    261  CB  ILE B 319      39.359  29.862  96.461  1.00  0.00           C  
ATOM    262  CG1 ILE B 319      39.625  30.902  97.545  1.00  0.00           C  
ATOM    263  CG2 ILE B 319      38.253  30.390  95.562  1.00  0.00           C  
ATOM    264  CD1 ILE B 319      40.956  30.755  98.222  1.00  0.00           C  
ATOM    265  N   VAL B 320      41.138  27.558  97.268  1.00  0.00           N  
ATOM    266  CA  VAL B 320      42.293  26.998  97.945  1.00  0.00           C  
ATOM    267  C   VAL B 320      43.474  27.895  97.594  1.00  0.00           C  
ATOM    268  O   VAL B 320      43.796  28.071  96.421  1.00  0.00           O  
ATOM    269  CB  VAL B 320      42.588  25.561  97.457  1.00  0.00           C  
ATOM    270  CG1 VAL B 320      43.889  25.068  98.048  1.00  0.00           C  
ATOM    271  CG2 VAL B 320      41.457  24.629  97.844  1.00  0.00           C  
ATOM    272  N   VAL B 321      44.117  28.482  98.593  1.00  0.00           N  
ATOM    273  CA  VAL B 321      45.255  29.328  98.295  1.00  0.00           C  
ATOM    274  C   VAL B 321      46.523  28.480  98.240  1.00  0.00           C  
ATOM    275  O   VAL B 321      46.977  27.934  99.247  1.00  0.00           O  
ATOM    276  CB  VAL B 321      45.400  30.459  99.330  1.00  0.00           C  
ATOM    277  CG1 VAL B 321      46.702  31.244  99.077  1.00  0.00           C  
ATOM    278  CG2 VAL B 321      44.190  31.395  99.226  1.00  0.00           C  
ATOM    279  N   ARG B 322      47.076  28.359  97.041  1.00  0.00           N  
ATOM    280  CA  ARG B 322      48.274  27.568  96.825  1.00  0.00           C  
ATOM    281  C   ARG B 322      49.490  28.179  97.520  1.00  0.00           C  
ATOM    282  O   ARG B 322      49.484  29.352  97.896  1.00  0.00           O  
ATOM    283  CB  ARG B 322      48.535  27.439  95.326  1.00  0.00           C  
ATOM    284  CG  ARG B 322      47.441  26.694  94.556  1.00  0.00           C  
ATOM    285  CD  ARG B 322      48.040  25.471  93.907  1.00  0.00           C  
ATOM    286  NE  ARG B 322      47.659  25.328  92.512  1.00  0.00           N  
ATOM    287  CZ  ARG B 322      48.189  24.434  91.683  1.00  0.00           C  
ATOM    288  NH1 ARG B 322      49.132  23.597  92.107  1.00  0.00           N  
ATOM    289  NH2 ARG B 322      47.768  24.375  90.427  1.00  0.00           N  
ATOM    290  N   PRO B 323      50.556  27.386  97.693  1.00  0.00           N  
ATOM    291  CA  PRO B 323      51.784  27.857  98.347  1.00  0.00           C  
ATOM    292  C   PRO B 323      52.334  29.208  97.834  1.00  0.00           C  
ATOM    293  O   PRO B 323      52.690  30.084  98.628  1.00  0.00           O  
ATOM    294  CB  PRO B 323      52.761  26.706  98.105  1.00  0.00           C  
ATOM    295  CG  PRO B 323      51.851  25.493  98.070  1.00  0.00           C  
ATOM    296  CD  PRO B 323      50.699  25.989  97.240  1.00  0.00           C  
ATOM    297  N   TYR B 324      52.401  29.384  96.518  1.00  0.00           N  
ATOM    298  CA  TYR B 324      52.937  30.626  95.969  1.00  0.00           C  
ATOM    299  C   TYR B 324      52.057  31.815  96.340  1.00  0.00           C  
ATOM    300  O   TYR B 324      52.547  32.906  96.640  1.00  0.00           O  
ATOM    301  CB  TYR B 324      53.080  30.524  94.451  1.00  0.00           C  
ATOM    302  CG  TYR B 324      53.943  31.619  93.865  1.00  0.00           C  
ATOM    303  CD1 TYR B 324      53.406  32.577  93.004  1.00  0.00           C  
ATOM    304  CD2 TYR B 324      55.298  31.705  94.183  1.00  0.00           C  
ATOM    305  CE1 TYR B 324      54.199  33.598  92.474  1.00  0.00           C  
ATOM    306  CE2 TYR B 324      56.098  32.722  93.659  1.00  0.00           C  
ATOM    307  CZ  TYR B 324      55.541  33.667  92.808  1.00  0.00           C  
ATOM    308  OH  TYR B 324      56.317  34.699  92.323  1.00  0.00           O  
ATOM    309  N   GLY B 325      50.750  31.596  96.333  1.00  0.00           N  
ATOM    310  CA  GLY B 325      49.844  32.664  96.701  1.00  0.00           C  
ATOM    311  C   GLY B 325      49.944  32.933  98.188  1.00  0.00           C  
ATOM    312  O   GLY B 325      49.971  34.085  98.622  1.00  0.00           O  
ATOM    313  N   TYR B 332      50.014  31.872  98.982  1.00  0.00           N  
ATOM    314  CA  TYR B 332      50.100  32.040 100.425  1.00  0.00           C  
ATOM    315  C   TYR B 332      51.378  32.750 100.858  1.00  0.00           C  
ATOM    316  O   TYR B 332      51.368  33.540 101.819  1.00  0.00           O  
ATOM    317  CB  TYR B 332      50.014  30.690 101.130  1.00  0.00           C  
ATOM    318  CG  TYR B 332      49.714  30.829 102.603  1.00  0.00           C  
ATOM    319  CD1 TYR B 332      48.439  31.200 103.039  1.00  0.00           C  
ATOM    320  CD2 TYR B 332      50.711  30.641 103.559  1.00  0.00           C  
ATOM    321  CE1 TYR B 332      48.163  31.383 104.391  1.00  0.00           C  
ATOM    322  CE2 TYR B 332      50.445  30.822 104.924  1.00  0.00           C  
ATOM    323  CZ  TYR B 332      49.170  31.192 105.328  1.00  0.00           C  
ATOM    324  OH  TYR B 332      48.901  31.369 106.667  1.00  0.00           O  
ATOM    325  N   ALA B 333      52.474  32.478 100.149  1.00  0.00           N  
ATOM    326  CA  ALA B 333      53.760  33.092 100.477  1.00  0.00           C  
ATOM    327  C   ALA B 333      53.692  34.616 100.382  1.00  0.00           C  
ATOM    328  O   ALA B 333      54.355  35.327 101.142  1.00  0.00           O  
ATOM    329  CB  ALA B 333      54.855  32.545  99.567  1.00  0.00           C  
ATOM    330  N   ILE B 334      52.885  35.125  99.459  1.00  0.00           N  
ATOM    331  CA  ILE B 334      52.743  36.569  99.322  1.00  0.00           C  
ATOM    332  C   ILE B 334      52.072  37.092 100.596  1.00  0.00           C  
ATOM    333  O   ILE B 334      52.529  38.068 101.194  1.00  0.00           O  
ATOM    334  CB  ILE B 334      51.868  36.944  98.109  1.00  0.00           C  
ATOM    335  CG1 ILE B 334      52.456  36.332  96.840  1.00  0.00           C  
ATOM    336  CG2 ILE B 334      51.765  38.477  97.985  1.00  0.00           C  
ATOM    337  CD1 ILE B 334      51.583  36.515  95.623  1.00  0.00           C  
ATOM    338  N   TRP B 335      50.995  36.432 101.017  1.00  0.00           N  
ATOM    339  CA  TRP B 335      50.277  36.837 102.229  1.00  0.00           C  
ATOM    340  C   TRP B 335      51.206  36.777 103.445  1.00  0.00           C  
ATOM    341  O   TRP B 335      51.204  37.687 104.273  1.00  0.00           O  
ATOM    342  CB  TRP B 335      49.056  35.939 102.452  1.00  0.00           C  
ATOM    343  CG  TRP B 335      48.293  36.281 103.690  1.00  0.00           C  
ATOM    344  CD1 TRP B 335      48.066  35.467 104.766  1.00  0.00           C  
ATOM    345  CD2 TRP B 335      47.683  37.538 104.002  1.00  0.00           C  
ATOM    346  NE1 TRP B 335      47.361  36.137 105.722  1.00  0.00           N  
ATOM    347  CE2 TRP B 335      47.109  37.412 105.287  1.00  0.00           C  
ATOM    348  CE3 TRP B 335      47.570  38.759 103.324  1.00  0.00           C  
ATOM    349  CZ2 TRP B 335      46.425  38.464 105.916  1.00  0.00           C  
ATOM    350  CZ3 TRP B 335      46.892  39.812 103.949  1.00  0.00           C  
ATOM    351  CH2 TRP B 335      46.328  39.652 105.235  1.00  0.00           C  
ATOM    352  N   GLU B 336      52.008  35.718 103.539  1.00  0.00           N  
ATOM    353  CA  GLU B 336      52.965  35.569 104.644  1.00  0.00           C  
ATOM    354  C   GLU B 336      53.894  36.773 104.682  1.00  0.00           C  
ATOM    355  O   GLU B 336      54.204  37.287 105.754  1.00  0.00           O  
ATOM    356  CB  GLU B 336      53.797  34.286 104.479  1.00  0.00           C  
ATOM    357  CG  GLU B 336      53.344  33.126 105.356  1.00  0.00           C  
ATOM    358  CD  GLU B 336      53.924  31.778 104.918  1.00  0.00           C  
ATOM    359  OE1 GLU B 336      53.911  30.823 105.729  1.00  0.00           O  
ATOM    360  OE2 GLU B 336      54.377  31.665 103.756  1.00  0.00           O  
ATOM    361  N   ASN B 337      54.342  37.232 103.514  1.00  0.00           N  
ATOM    362  CA  ASN B 337      55.231  38.395 103.470  1.00  0.00           C  
ATOM    363  C   ASN B 337      54.516  39.650 103.935  1.00  0.00           C  
ATOM    364  O   ASN B 337      55.084  40.459 104.677  1.00  0.00           O  
ATOM    365  CB  ASN B 337      55.801  38.600 102.066  1.00  0.00           C  
ATOM    366  CG  ASN B 337      56.920  37.618 101.751  1.00  0.00           C  
ATOM    367  OD1 ASN B 337      57.277  36.798 102.589  1.00  0.00           O  
ATOM    368  ND2 ASN B 337      57.476  37.703 100.551  1.00  0.00           N  
ATOM    369  N   ILE B 338      53.268  39.820 103.508  1.00  0.00           N  
ATOM    370  CA  ILE B 338      52.496  40.987 103.932  1.00  0.00           C  
ATOM    371  C   ILE B 338      52.327  40.932 105.460  1.00  0.00           C  
ATOM    372  O   ILE B 338      52.483  41.940 106.157  1.00  0.00           O  
ATOM    373  CB  ILE B 338      51.104  40.998 103.253  1.00  0.00           C  
ATOM    374  CG1 ILE B 338      51.260  41.321 101.765  1.00  0.00           C  
ATOM    375  CG2 ILE B 338      50.184  41.997 103.948  1.00  0.00           C  
ATOM    376  CD1 ILE B 338      50.023  41.005 100.953  1.00  0.00           C  
ATOM    377  N   GLN B 339      52.020  39.743 105.972  1.00  0.00           N  
ATOM    378  CA  GLN B 339      51.837  39.546 107.406  1.00  0.00           C  
ATOM    379  C   GLN B 339      53.107  39.886 108.202  1.00  0.00           C  
ATOM    380  O   GLN B 339      53.034  40.557 109.224  1.00  0.00           O  
ATOM    381  CB  GLN B 339      51.421  38.099 107.684  1.00  0.00           C  
ATOM    382  CG  GLN B 339      51.163  37.805 109.146  1.00  0.00           C  
ATOM    383  CD  GLN B 339      50.560  36.430 109.372  1.00  0.00           C  
ATOM    384  OE1 GLN B 339      50.150  35.746 108.426  1.00  0.00           O  
ATOM    385  NE2 GLN B 339      50.487  36.023 110.634  1.00  0.00           N  
ATOM    386  N   GLN B 340      54.265  39.424 107.740  1.00  0.00           N  
ATOM    387  CA  GLN B 340      55.516  39.716 108.443  1.00  0.00           C  
ATOM    388  C   GLN B 340      55.769  41.213 108.524  1.00  0.00           C  
ATOM    389  O   GLN B 340      56.065  41.744 109.594  1.00  0.00           O  
ATOM    390  CB  GLN B 340      56.706  39.061 107.743  1.00  0.00           C  
ATOM    391  CG  GLN B 340      56.820  37.568 107.940  1.00  0.00           C  
ATOM    392  CD  GLN B 340      57.824  36.946 106.978  1.00  0.00           C  
ATOM    393  OE1 GLN B 340      58.948  37.442 106.819  1.00  0.00           O  
ATOM    394  NE2 GLN B 340      57.423  35.856 106.330  1.00  0.00           N  
ATOM    395  N   VAL B 341      55.665  41.894 107.389  1.00  0.00           N  
ATOM    396  CA  VAL B 341      55.889  43.333 107.360  1.00  0.00           C  
ATOM    397  C   VAL B 341      54.934  44.068 108.298  1.00  0.00           C  
ATOM    398  O   VAL B 341      55.367  44.898 109.108  1.00  0.00           O  
ATOM    399  CB  VAL B 341      55.733  43.897 105.930  1.00  0.00           C  
ATOM    400  CG1 VAL B 341      55.877  45.407 105.944  1.00  0.00           C  
ATOM    401  CG2 VAL B 341      56.777  43.274 105.011  1.00  0.00           C  
ATOM    402  N   LEU B 342      53.640  43.771 108.199  1.00  0.00           N  
ATOM    403  CA  LEU B 342      52.671  44.438 109.064  1.00  0.00           C  
ATOM    404  C   LEU B 342      52.914  44.083 110.523  1.00  0.00           C  
ATOM    405  O   LEU B 342      52.836  44.949 111.400  1.00  0.00           O  
ATOM    406  CB  LEU B 342      51.231  44.084 108.658  1.00  0.00           C  
ATOM    407  CG  LEU B 342      50.748  44.748 107.359  1.00  0.00           C  
ATOM    408  CD1 LEU B 342      49.336  44.289 107.007  1.00  0.00           C  
ATOM    409  CD2 LEU B 342      50.795  46.272 107.527  1.00  0.00           C  
ATOM    410  N   ASP B 343      53.223  42.815 110.781  1.00  0.00           N  
ATOM    411  CA  ASP B 343      53.475  42.358 112.142  1.00  0.00           C  
ATOM    412  C   ASP B 343      54.605  43.148 112.775  1.00  0.00           C  
ATOM    413  O   ASP B 343      54.476  43.604 113.915  1.00  0.00           O  
ATOM    414  CB  ASP B 343      53.819  40.873 112.156  1.00  0.00           C  
ATOM    415  CG  ASP B 343      52.876  40.065 113.029  1.00  0.00           C  
ATOM    416  OD1 ASP B 343      52.779  38.842 112.802  1.00  0.00           O  
ATOM    417  OD2 ASP B 343      52.233  40.635 113.939  1.00  0.00           O  
ATOM    418  N   ARG B 344      55.710  43.303 112.046  1.00  0.00           N  
ATOM    419  CA  ARG B 344      56.844  44.071 112.554  1.00  0.00           C  
ATOM    420  C   ARG B 344      56.383  45.478 112.909  1.00  0.00           C  
ATOM    421  O   ARG B 344      56.727  46.000 113.966  1.00  0.00           O  
ATOM    422  CB  ARG B 344      57.962  44.198 111.512  1.00  0.00           C  
ATOM    423  CG  ARG B 344      59.129  43.244 111.650  1.00  0.00           C  
ATOM    424  CD  ARG B 344      58.744  41.836 111.240  1.00  0.00           C  
ATOM    425  NE  ARG B 344      59.911  40.975 111.051  1.00  0.00           N  
ATOM    426  CZ  ARG B 344      59.835  39.681 110.756  1.00  0.00           C  
ATOM    427  NH1 ARG B 344      58.646  39.104 110.621  1.00  0.00           N  
ATOM    428  NH2 ARG B 344      60.941  38.965 110.589  1.00  0.00           N  
ATOM    429  N   MET B 345      55.606  46.091 112.025  1.00  0.00           N  
ATOM    430  CA  MET B 345      55.146  47.452 112.262  1.00  0.00           C  
ATOM    431  C   MET B 345      54.188  47.590 113.436  1.00  0.00           C  
ATOM    432  O   MET B 345      54.208  48.615 114.127  1.00  0.00           O  
ATOM    433  CB  MET B 345      54.513  48.036 110.998  1.00  0.00           C  
ATOM    434  CG  MET B 345      55.506  48.203 109.853  1.00  0.00           C  
ATOM    435  SD  MET B 345      54.901  49.206 108.478  1.00  0.00           S  
ATOM    436  CE  MET B 345      54.081  47.999 107.524  1.00  0.00           C  
ATOM    437  N   PHE B 347      53.357  46.574 113.668  1.00  0.00           N  
ATOM    438  CA  PHE B 347      52.417  46.623 114.785  1.00  0.00           C  
ATOM    439  C   PHE B 347      53.204  46.452 116.076  1.00  0.00           C  
ATOM    440  O   PHE B 347      52.972  47.157 117.065  1.00  0.00           O  
ATOM    441  CB  PHE B 347      51.374  45.497 114.708  1.00  0.00           C  
ATOM    442  CG  PHE B 347      50.496  45.539 113.486  1.00  0.00           C  
ATOM    443  CD1 PHE B 347      50.312  46.717 112.772  1.00  0.00           C  
ATOM    444  CD2 PHE B 347      49.827  44.389 113.064  1.00  0.00           C  
ATOM    445  CE1 PHE B 347      49.475  46.752 111.655  1.00  0.00           C  
ATOM    446  CE2 PHE B 347      48.984  44.415 111.946  1.00  0.00           C  
ATOM    447  CZ  PHE B 347      48.812  45.601 111.242  1.00  0.00           C  
ATOM    448  N   LYS B 348      54.132  45.500 116.060  1.00  0.00           N  
ATOM    449  CA  LYS B 348      54.954  45.217 117.223  1.00  0.00           C  
ATOM    450  C   LYS B 348      55.765  46.435 117.670  1.00  0.00           C  
ATOM    451  O   LYS B 348      55.806  46.761 118.853  1.00  0.00           O  
ATOM    452  CB  LYS B 348      55.887  44.046 116.925  1.00  0.00           C  
ATOM    453  CG  LYS B 348      56.734  43.628 118.104  1.00  0.00           C  
ATOM    454  CD  LYS B 348      57.501  42.356 117.809  1.00  0.00           C  
ATOM    455  CE  LYS B 348      58.361  41.959 118.997  1.00  0.00           C  
ATOM    456  NZ  LYS B 348      59.099  40.691 118.738  1.00  0.00           N  
ATOM    457  N   GLU B 349      56.405  47.110 116.724  1.00  0.00           N  
ATOM    458  CA  GLU B 349      57.200  48.284 117.052  1.00  0.00           C  
ATOM    459  C   GLU B 349      56.331  49.414 117.589  1.00  0.00           C  
ATOM    460  O   GLU B 349      56.840  50.386 118.134  1.00  0.00           O  
ATOM    461  CB  GLU B 349      57.937  48.800 115.819  1.00  0.00           C  
ATOM    462  CG  GLU B 349      58.763  47.773 115.092  1.00  0.00           C  
ATOM    463  CD  GLU B 349      59.446  48.369 113.874  1.00  0.00           C  
ATOM    464  OE1 GLU B 349      58.817  49.224 113.204  1.00  0.00           O  
ATOM    465  OE2 GLU B 349      60.601  47.975 113.586  1.00  0.00           O  
ATOM    466  N   THR B 352      55.023  49.311 117.408  1.00  0.00           N  
ATOM    467  CA  THR B 352      54.151  50.360 117.889  1.00  0.00           C  
ATOM    468  C   THR B 352      53.374  49.912 119.116  1.00  0.00           C  
ATOM    469  O   THR B 352      52.332  50.482 119.457  1.00  0.00           O  
ATOM    470  CB  THR B 352      53.200  50.857 116.777  1.00  0.00           C  
ATOM    471  OG1 THR B 352      52.605  49.742 116.099  1.00  0.00           O  
ATOM    472  CG2 THR B 352      53.977  51.696 115.774  1.00  0.00           C  
ATOM    473  N   GLY B 361      53.899  48.878 119.775  1.00  0.00           N  
ATOM    474  CA  GLY B 361      53.303  48.374 121.003  1.00  0.00           C  
ATOM    475  C   GLY B 361      52.132  47.416 120.946  1.00  0.00           C  
ATOM    476  O   GLY B 361      51.621  47.021 121.988  1.00  0.00           O  
ATOM    477  N   HIS B 362      51.695  47.015 119.760  1.00  0.00           N  
ATOM    478  CA  HIS B 362      50.561  46.098 119.694  1.00  0.00           C  
ATOM    479  C   HIS B 362      50.954  44.654 119.986  1.00  0.00           C  
ATOM    480  O   HIS B 362      52.111  44.259 119.821  1.00  0.00           O  
ATOM    481  CB  HIS B 362      49.889  46.182 118.320  1.00  0.00           C  
ATOM    482  CG  HIS B 362      49.564  47.579 117.898  1.00  0.00           C  
ATOM    483  ND1 HIS B 362      50.493  48.415 117.315  1.00  0.00           N  
ATOM    484  CD2 HIS B 362      48.426  48.303 118.018  1.00  0.00           C  
ATOM    485  CE1 HIS B 362      49.939  49.594 117.093  1.00  0.00           C  
ATOM    486  NE2 HIS B 362      48.686  49.552 117.511  1.00  0.00           N  
ATOM    487  N   GLN B 363      49.980  43.864 120.420  1.00  0.00           N  
ATOM    488  CA  GLN B 363      50.232  42.463 120.714  1.00  0.00           C  
ATOM    489  C   GLN B 363      49.155  41.584 120.111  1.00  0.00           C  
ATOM    490  O   GLN B 363      47.976  41.942 120.104  1.00  0.00           O  
ATOM    491  CB  GLN B 363      50.300  42.247 122.222  1.00  0.00           C  
ATOM    492  CG  GLN B 363      51.488  42.940 122.884  1.00  0.00           C  
ATOM    493  CD  GLN B 363      51.581  42.623 124.364  1.00  0.00           C  
ATOM    494  OE1 GLN B 363      50.724  43.028 125.153  1.00  0.00           O  
ATOM    495  NE2 GLN B 363      52.616  41.882 124.746  1.00  0.00           N  
ATOM    496  N   ASN B 364      49.560  40.426 119.608  1.00  0.00           N  
ATOM    497  CA  ASN B 364      48.616  39.506 118.994  1.00  0.00           C  
ATOM    498  C   ASN B 364      47.872  38.654 120.002  1.00  0.00           C  
ATOM    499  O   ASN B 364      48.409  38.291 121.042  1.00  0.00           O  
ATOM    500  CB  ASN B 364      49.332  38.595 117.994  1.00  0.00           C  
ATOM    501  CG  ASN B 364      49.888  39.361 116.816  1.00  0.00           C  
ATOM    502  OD1 ASN B 364      49.391  40.437 116.484  1.00  0.00           O  
ATOM    503  ND2 ASN B 364      50.913  38.808 116.166  1.00  0.00           N  
ATOM    504  N   ALA B 365      46.625  38.336 119.680  1.00  0.00           N  
ATOM    505  CA  ALA B 365      45.801  37.505 120.546  1.00  0.00           C  
ATOM    506  C   ALA B 365      44.902  36.643 119.668  1.00  0.00           C  
ATOM    507  O   ALA B 365      44.970  36.700 118.440  1.00  0.00           O  
ATOM    508  CB  ALA B 365      44.956  38.384 121.464  1.00  0.00           C  
ATOM    509  N   TYR B 366      44.061  35.832 120.290  1.00  0.00           N  
ATOM    510  CA  TYR B 366      43.162  35.014 119.512  1.00  0.00           C  
ATOM    511  C   TYR B 366      41.788  34.848 120.141  1.00  0.00           C  
ATOM    512  O   TYR B 366      41.616  34.105 121.111  1.00  0.00           O  
ATOM    513  CB  TYR B 366      43.760  33.635 119.260  1.00  0.00           C  
ATOM    514  CG  TYR B 366      42.957  32.866 118.243  1.00  0.00           C  
ATOM    515  CD1 TYR B 366      42.953  33.250 116.900  1.00  0.00           C  
ATOM    516  CD2 TYR B 366      42.136  31.803 118.628  1.00  0.00           C  
ATOM    517  CE1 TYR B 366      42.147  32.600 115.968  1.00  0.00           C  
ATOM    518  CE2 TYR B 366      41.326  31.151 117.704  1.00  0.00           C  
ATOM    519  CZ  TYR B 366      41.336  31.556 116.379  1.00  0.00           C  
ATOM    520  OH  TYR B 366      40.523  30.929 115.466  1.00  0.00           O  
ATOM    521  N   PHE B 368      40.804  35.537 119.579  1.00  0.00           N  
ATOM    522  CA  PHE B 368      39.440  35.421 120.063  1.00  0.00           C  
ATOM    523  C   PHE B 368      38.757  34.303 119.266  1.00  0.00           C  
ATOM    524  O   PHE B 368      39.108  34.060 118.118  1.00  0.00           O  
ATOM    525  CB  PHE B 368      38.742  36.767 119.933  1.00  0.00           C  
ATOM    526  CG  PHE B 368      39.302  37.805 120.869  1.00  0.00           C  
ATOM    527  CD1 PHE B 368      40.550  38.379 120.628  1.00  0.00           C  
ATOM    528  CD2 PHE B 368      38.621  38.146 122.038  1.00  0.00           C  
ATOM    529  CE1 PHE B 368      41.121  39.276 121.541  1.00  0.00           C  
ATOM    530  CE2 PHE B 368      39.179  39.037 122.957  1.00  0.00           C  
ATOM    531  CZ  PHE B 368      40.435  39.604 122.708  1.00  0.00           C  
ATOM    532  N   PRO B 370      37.784  33.604 119.876  1.00  0.00           N  
ATOM    533  CA  PRO B 370      37.046  32.491 119.262  1.00  0.00           C  
ATOM    534  C   PRO B 370      36.388  32.745 117.908  1.00  0.00           C  
ATOM    535  O   PRO B 370      36.042  33.873 117.564  1.00  0.00           O  
ATOM    536  CB  PRO B 370      36.006  32.119 120.325  1.00  0.00           C  
ATOM    537  CG  PRO B 370      36.553  32.692 121.591  1.00  0.00           C  
ATOM    538  CD  PRO B 370      37.152  33.993 121.146  1.00  0.00           C  
ATOM    539  N   LEU B 371      36.214  31.661 117.159  1.00  0.00           N  
ATOM    540  CA  LEU B 371      35.593  31.685 115.841  1.00  0.00           C  
ATOM    541  C   LEU B 371      34.090  31.957 115.952  1.00  0.00           C  
ATOM    542  O   LEU B 371      33.523  32.729 115.176  1.00  0.00           O  
ATOM    543  CB  LEU B 371      35.813  30.336 115.158  1.00  0.00           C  
ATOM    544  CG  LEU B 371      35.256  30.141 113.748  1.00  0.00           C  
ATOM    545  CD1 LEU B 371      35.972  31.070 112.758  1.00  0.00           C  
ATOM    546  CD2 LEU B 371      35.443  28.682 113.351  1.00  0.00           C  
ATOM    547  N   PHE B 372      33.462  31.315 116.933  1.00  0.00           N  
ATOM    548  CA  PHE B 372      32.030  31.441 117.163  1.00  0.00           C  
ATOM    549  C   PHE B 372      31.639  32.571 118.115  1.00  0.00           C  
ATOM    550  O   PHE B 372      32.224  32.736 119.188  1.00  0.00           O  
ATOM    551  CB  PHE B 372      31.484  30.113 117.689  1.00  0.00           C  
ATOM    552  CG  PHE B 372      31.745  28.950 116.775  1.00  0.00           C  
ATOM    553  CD1 PHE B 372      32.357  27.798 117.254  1.00  0.00           C  
ATOM    554  CD2 PHE B 372      31.389  29.008 115.433  1.00  0.00           C  
ATOM    555  CE1 PHE B 372      32.614  26.721 116.409  1.00  0.00           C  
ATOM    556  CE2 PHE B 372      31.642  27.936 114.582  1.00  0.00           C  
ATOM    557  CZ  PHE B 372      32.257  26.791 115.072  1.00  0.00           C  
ATOM    558  N   ILE B 373      30.628  33.335 117.709  1.00  0.00           N  
ATOM    559  CA  ILE B 373      30.116  34.460 118.488  1.00  0.00           C  
ATOM    560  C   ILE B 373      28.630  34.232 118.796  1.00  0.00           C  
ATOM    561  O   ILE B 373      27.888  33.731 117.951  1.00  0.00           O  
ATOM    562  CB  ILE B 373      30.262  35.784 117.695  1.00  0.00           C  
ATOM    563  CG1 ILE B 373      31.738  36.048 117.386  1.00  0.00           C  
ATOM    564  CG2 ILE B 373      29.677  36.942 118.482  1.00  0.00           C  
ATOM    565  CD1 ILE B 373      31.977  37.309 116.587  1.00  0.00           C  
ATOM    566  N   PRO B 374      28.182  34.590 120.014  1.00  0.00           N  
ATOM    567  CA  PRO B 374      26.774  34.419 120.404  1.00  0.00           C  
ATOM    568  C   PRO B 374      25.907  35.261 119.478  1.00  0.00           C  
ATOM    569  O   PRO B 374      26.193  36.438 119.263  1.00  0.00           O  
ATOM    570  CB  PRO B 374      26.736  34.951 121.835  1.00  0.00           C  
ATOM    571  CG  PRO B 374      28.150  34.764 122.318  1.00  0.00           C  
ATOM    572  CD  PRO B 374      28.963  35.174 121.118  1.00  0.00           C  
ATOM    573  N   MET B 375      24.850  34.673 118.934  1.00  0.00           N  
ATOM    574  CA  MET B 375      23.985  35.412 118.019  1.00  0.00           C  
ATOM    575  C   MET B 375      23.490  36.710 118.659  1.00  0.00           C  
ATOM    576  O   MET B 375      23.369  37.741 117.992  1.00  0.00           O  
ATOM    577  CB  MET B 375      22.801  34.539 117.595  1.00  0.00           C  
ATOM    578  CG  MET B 375      22.269  34.848 116.202  1.00  0.00           C  
ATOM    579  SD  MET B 375      23.508  34.659 114.882  1.00  0.00           S  
ATOM    580  CE  MET B 375      23.782  36.357 114.487  1.00  0.00           C  
ATOM    581  N   SER B 376      23.232  36.657 119.962  1.00  0.00           N  
ATOM    582  CA  SER B 376      22.753  37.823 120.701  1.00  0.00           C  
ATOM    583  C   SER B 376      23.674  39.041 120.601  1.00  0.00           C  
ATOM    584  O   SER B 376      23.215  40.179 120.710  1.00  0.00           O  
ATOM    585  CB  SER B 376      22.541  37.449 122.173  1.00  0.00           C  
ATOM    586  OG  SER B 376      23.696  36.842 122.722  1.00  0.00           O  
ATOM    587  N   PHE B 377      24.967  38.804 120.397  1.00  0.00           N  
ATOM    588  CA  PHE B 377      25.944  39.890 120.284  1.00  0.00           C  
ATOM    589  C   PHE B 377      25.801  40.646 118.965  1.00  0.00           C  
ATOM    590  O   PHE B 377      26.406  41.706 118.771  1.00  0.00           O  
ATOM    591  CB  PHE B 377      27.369  39.333 120.377  1.00  0.00           C  
ATOM    592  CG  PHE B 377      27.782  38.926 121.761  1.00  0.00           C  
ATOM    593  CD1 PHE B 377      26.884  38.299 122.623  1.00  0.00           C  
ATOM    594  CD2 PHE B 377      29.085  39.141 122.194  1.00  0.00           C  
ATOM    595  CE1 PHE B 377      27.283  37.893 123.894  1.00  0.00           C  
ATOM    596  CE2 PHE B 377      29.492  38.739 123.461  1.00  0.00           C  
ATOM    597  CZ  PHE B 377      28.589  38.114 124.314  1.00  0.00           C  
ATOM    598  N   LEU B 378      25.000  40.095 118.060  1.00  0.00           N  
ATOM    599  CA  LEU B 378      24.797  40.701 116.752  1.00  0.00           C  
ATOM    600  C   LEU B 378      23.309  40.931 116.481  1.00  0.00           C  
ATOM    601  O   LEU B 378      22.836  42.066 116.477  1.00  0.00           O  
ATOM    602  CB  LEU B 378      25.400  39.790 115.679  1.00  0.00           C  
ATOM    603  CG  LEU B 378      26.823  39.275 115.951  1.00  0.00           C  
ATOM    604  CD1 LEU B 378      27.127  38.136 114.994  1.00  0.00           C  
ATOM    605  CD2 LEU B 378      27.852  40.399 115.806  1.00  0.00           C  
ATOM    606  N   PHE B 388      18.485  36.818 110.692  1.00  0.00           N  
ATOM    607  CA  PHE B 388      19.933  36.663 110.543  1.00  0.00           C  
ATOM    608  C   PHE B 388      20.470  37.528 109.404  1.00  0.00           C  
ATOM    609  O   PHE B 388      20.097  37.332 108.244  1.00  0.00           O  
ATOM    610  CB  PHE B 388      20.291  35.193 110.266  1.00  0.00           C  
ATOM    611  CG  PHE B 388      20.018  34.258 111.420  1.00  0.00           C  
ATOM    612  CD1 PHE B 388      20.015  32.877 111.221  1.00  0.00           C  
ATOM    613  CD2 PHE B 388      19.766  34.750 112.699  1.00  0.00           C  
ATOM    614  CE1 PHE B 388      19.762  31.998 112.278  1.00  0.00           C  
ATOM    615  CE2 PHE B 388      19.512  33.880 113.764  1.00  0.00           C  
ATOM    616  CZ  PHE B 388      19.510  32.500 113.552  1.00  0.00           C  
ATOM    617  N   SER B 488      21.338  38.485 109.737  1.00  0.00           N  
ATOM    618  CA  SER B 488      21.943  39.357 108.728  1.00  0.00           C  
ATOM    619  C   SER B 488      22.538  38.460 107.640  1.00  0.00           C  
ATOM    620  O   SER B 488      23.327  37.560 107.930  1.00  0.00           O  
ATOM    621  CB  SER B 488      23.039  40.221 109.358  1.00  0.00           C  
ATOM    622  OG  SER B 488      23.669  41.038 108.382  1.00  0.00           O  
ATOM    623  N   PRO B 495      22.169  38.699 106.373  1.00  0.00           N  
ATOM    624  CA  PRO B 495      22.666  37.897 105.250  1.00  0.00           C  
ATOM    625  C   PRO B 495      24.169  37.631 105.223  1.00  0.00           C  
ATOM    626  O   PRO B 495      24.606  36.588 104.750  1.00  0.00           O  
ATOM    627  CB  PRO B 495      22.177  38.676 104.025  1.00  0.00           C  
ATOM    628  CG  PRO B 495      22.100  40.091 104.523  1.00  0.00           C  
ATOM    629  CD  PRO B 495      21.477  39.904 105.883  1.00  0.00           C  
ATOM    630  N   GLU B 496      24.957  38.564 105.740  1.00  0.00           N  
ATOM    631  CA  GLU B 496      26.409  38.411 105.753  1.00  0.00           C  
ATOM    632  C   GLU B 496      26.893  37.279 106.663  1.00  0.00           C  
ATOM    633  O   GLU B 496      27.969  36.714 106.449  1.00  0.00           O  
ATOM    634  CB  GLU B 496      27.066  39.715 106.213  1.00  0.00           C  
ATOM    635  CG  GLU B 496      26.676  40.107 107.637  1.00  0.00           C  
ATOM    636  CD  GLU B 496      27.513  41.248 108.193  1.00  0.00           C  
ATOM    637  OE1 GLU B 496      28.756  41.114 108.243  1.00  0.00           O  
ATOM    638  OE2 GLU B 496      26.922  42.280 108.589  1.00  0.00           O  
ATOM    639  N   LEU B 497      26.093  36.938 107.668  1.00  0.00           N  
ATOM    640  CA  LEU B 497      26.483  35.912 108.627  1.00  0.00           C  
ATOM    641  C   LEU B 497      26.264  34.455 108.239  1.00  0.00           C  
ATOM    642  O   LEU B 497      25.279  34.099 107.596  1.00  0.00           O  
ATOM    643  CB  LEU B 497      25.787  36.163 109.965  1.00  0.00           C  
ATOM    644  CG  LEU B 497      25.923  37.553 110.590  1.00  0.00           C  
ATOM    645  CD1 LEU B 497      25.075  37.607 111.840  1.00  0.00           C  
ATOM    646  CD2 LEU B 497      27.366  37.857 110.914  1.00  0.00           C  
ATOM    647  N   ALA B 498      27.216  33.620 108.637  1.00  0.00           N  
ATOM    648  CA  ALA B 498      27.140  32.187 108.409  1.00  0.00           C  
ATOM    649  C   ALA B 498      26.769  31.730 109.810  1.00  0.00           C  
ATOM    650  O   ALA B 498      27.491  32.009 110.770  1.00  0.00           O  
ATOM    651  CB  ALA B 498      28.490  31.642 108.006  1.00  0.00           C  
ATOM    652  N   VAL B 499      25.642  31.047 109.940  1.00  0.00           N  
ATOM    653  CA  VAL B 499      25.179  30.634 111.255  1.00  0.00           C  
ATOM    654  C   VAL B 499      25.208  29.136 111.492  1.00  0.00           C  
ATOM    655  O   VAL B 499      24.778  28.354 110.647  1.00  0.00           O  
ATOM    656  CB  VAL B 499      23.736  31.161 111.501  1.00  0.00           C  
ATOM    657  CG1 VAL B 499      23.281  30.839 112.922  1.00  0.00           C  
ATOM    658  CG2 VAL B 499      23.692  32.664 111.254  1.00  0.00           C  
ATOM    659  N   VAL B 500      25.734  28.749 112.651  1.00  0.00           N  
ATOM    660  CA  VAL B 500      25.802  27.348 113.048  1.00  0.00           C  
ATOM    661  C   VAL B 500      24.580  27.095 113.916  1.00  0.00           C  
ATOM    662  O   VAL B 500      24.362  27.788 114.912  1.00  0.00           O  
ATOM    663  CB  VAL B 500      27.068  27.047 113.883  1.00  0.00           C  
ATOM    664  CG1 VAL B 500      27.004  25.637 114.445  1.00  0.00           C  
ATOM    665  CG2 VAL B 500      28.297  27.199 113.025  1.00  0.00           C  
ATOM    666  N   THR B 501      23.781  26.109 113.532  1.00  0.00           N  
ATOM    667  CA  THR B 501      22.574  25.768 114.277  1.00  0.00           C  
ATOM    668  C   THR B 501      22.652  24.333 114.775  1.00  0.00           C  
ATOM    669  O   THR B 501      21.823  23.897 115.570  1.00  0.00           O  
ATOM    670  CB  THR B 501      21.325  25.896 113.391  1.00  0.00           C  
ATOM    671  OG1 THR B 501      21.452  25.014 112.267  1.00  0.00           O  
ATOM    672  CG2 THR B 501      21.164  27.325 112.902  1.00  0.00           C  
ATOM    673  N   HIS B 502      23.655  23.608 114.293  1.00  0.00           N  
ATOM    674  CA  HIS B 502      23.844  22.217 114.666  1.00  0.00           C  
ATOM    675  C   HIS B 502      25.302  21.951 115.038  1.00  0.00           C  
ATOM    676  O   HIS B 502      26.216  22.219 114.252  1.00  0.00           O  
ATOM    677  CB  HIS B 502      23.441  21.313 113.501  1.00  0.00           C  
ATOM    678  CG  HIS B 502      23.445  19.856 113.838  1.00  0.00           C  
ATOM    679  ND1 HIS B 502      22.338  19.205 114.342  1.00  0.00           N  
ATOM    680  CD2 HIS B 502      24.426  18.925 113.761  1.00  0.00           C  
ATOM    681  CE1 HIS B 502      22.637  17.936 114.557  1.00  0.00           C  
ATOM    682  NE2 HIS B 502      23.898  17.739 114.213  1.00  0.00           N  
ATOM    683  N   ALA B 503      25.509  21.419 116.239  1.00  0.00           N  
ATOM    684  CA  ALA B 503      26.848  21.102 116.728  1.00  0.00           C  
ATOM    685  C   ALA B 503      26.779  19.933 117.703  1.00  0.00           C  
ATOM    686  O   ALA B 503      25.817  19.805 118.463  1.00  0.00           O  
ATOM    687  CB  ALA B 503      27.458  22.321 117.414  1.00  0.00           C  
ATOM    688  N   GLY B 578      27.796  19.078 117.679  1.00  0.00           N  
ATOM    689  CA  GLY B 578      27.812  17.941 118.579  1.00  0.00           C  
ATOM    690  C   GLY B 578      26.669  16.971 118.342  1.00  0.00           C  
ATOM    691  O   GLY B 578      26.055  16.476 119.288  1.00  0.00           O  
ATOM    692  N   GLY B 648      26.375  16.707 117.072  1.00  0.00           N  
ATOM    693  CA  GLY B 648      25.308  15.782 116.730  1.00  0.00           C  
ATOM    694  C   GLY B 648      23.905  16.209 117.125  1.00  0.00           C  
ATOM    695  O   GLY B 648      22.939  15.514 116.812  1.00  0.00           O  
ATOM    696  N   GLU B 649      23.778  17.342 117.808  1.00  0.00           N  
ATOM    697  CA  GLU B 649      22.465  17.823 118.223  1.00  0.00           C  
ATOM    698  C   GLU B 649      22.209  19.263 117.764  1.00  0.00           C  
ATOM    699  O   GLU B 649      23.143  20.008 117.466  1.00  0.00           O  
ATOM    700  CB  GLU B 649      22.327  17.727 119.747  1.00  0.00           C  
ATOM    701  CG  GLU B 649      23.355  18.543 120.514  1.00  0.00           C  
ATOM    702  CD  GLU B 649      23.102  18.555 122.013  1.00  0.00           C  
ATOM    703  OE1 GLU B 649      22.007  18.993 122.428  1.00  0.00           O  
ATOM    704  OE2 GLU B 649      23.998  18.131 122.776  1.00  0.00           O  
ATOM    705  N   GLU B 650      20.935  19.643 117.706  1.00  0.00           N  
ATOM    706  CA  GLU B 650      20.542  20.983 117.285  1.00  0.00           C  
ATOM    707  C   GLU B 650      20.692  21.937 118.465  1.00  0.00           C  
ATOM    708  O   GLU B 650      20.197  21.661 119.553  1.00  0.00           O  
ATOM    709  CB  GLU B 650      19.092  20.960 116.801  1.00  0.00           C  
ATOM    710  CG  GLU B 650      18.845  21.672 115.480  1.00  0.00           C  
ATOM    711  CD  GLU B 650      18.256  23.059 115.659  1.00  0.00           C  
ATOM    712  OE1 GLU B 650      17.183  23.171 116.294  1.00  0.00           O  
ATOM    713  OE2 GLU B 650      18.860  24.035 115.160  1.00  0.00           O  
ATOM    714  N   LEU B 651      21.376  23.056 118.244  1.00  0.00           N  
ATOM    715  CA  LEU B 651      21.617  24.047 119.295  1.00  0.00           C  
ATOM    716  C   LEU B 651      20.399  24.891 119.651  1.00  0.00           C  
ATOM    717  O   LEU B 651      19.538  25.141 118.811  1.00  0.00           O  
ATOM    718  CB  LEU B 651      22.752  24.985 118.881  1.00  0.00           C  
ATOM    719  CG  LEU B 651      24.097  24.365 118.502  1.00  0.00           C  
ATOM    720  CD1 LEU B 651      25.037  25.467 118.040  1.00  0.00           C  
ATOM    721  CD2 LEU B 651      24.689  23.617 119.689  1.00  0.00           C  
ATOM    722  N   GLU B 652      20.344  25.336 120.903  1.00  0.00           N  
ATOM    723  CA  GLU B 652      19.247  26.175 121.376  1.00  0.00           C  
ATOM    724  C   GLU B 652      19.643  27.615 121.080  1.00  0.00           C  
ATOM    725  O   GLU B 652      18.811  28.443 120.708  1.00  0.00           O  
ATOM    726  CB  GLU B 652      19.041  25.992 122.885  1.00  0.00           C  
ATOM    727  CG  GLU B 652      18.817  24.550 123.324  1.00  0.00           C  
ATOM    728  CD  GLU B 652      17.561  23.938 122.729  1.00  0.00           C  
ATOM    729  OE1 GLU B 652      16.459  24.467 122.982  1.00  0.00           O  
ATOM    730  OE2 GLU B 652      17.678  22.925 122.006  1.00  0.00           O  
ATOM    731  N   GLU B 653      20.932  27.893 121.248  1.00  0.00           N  
ATOM    732  CA  GLU B 653      21.498  29.215 120.999  1.00  0.00           C  
ATOM    733  C   GLU B 653      22.338  29.178 119.720  1.00  0.00           C  
ATOM    734  O   GLU B 653      23.466  28.675 119.718  1.00  0.00           O  
ATOM    735  CB  GLU B 653      22.367  29.641 122.192  1.00  0.00           C  
ATOM    736  CG  GLU B 653      23.456  30.686 121.894  1.00  0.00           C  
ATOM    737  CD  GLU B 653      22.915  32.080 121.613  1.00  0.00           C  
ATOM    738  OE1 GLU B 653      22.110  32.232 120.670  1.00  0.00           O  
ATOM    739  OE2 GLU B 653      23.305  33.028 122.332  1.00  0.00           O  
ATOM    740  N   PRO B 654      21.792  29.701 118.609  1.00  0.00           N  
ATOM    741  CA  PRO B 654      22.510  29.719 117.331  1.00  0.00           C  
ATOM    742  C   PRO B 654      23.782  30.557 117.396  1.00  0.00           C  
ATOM    743  O   PRO B 654      23.781  31.672 117.910  1.00  0.00           O  
ATOM    744  CB  PRO B 654      21.476  30.293 116.365  1.00  0.00           C  
ATOM    745  CG  PRO B 654      20.675  31.207 117.242  1.00  0.00           C  
ATOM    746  CD  PRO B 654      20.480  30.359 118.479  1.00  0.00           C  
ATOM    747  N   LEU B 655      24.866  30.010 116.864  1.00  0.00           N  
ATOM    748  CA  LEU B 655      26.148  30.696 116.875  1.00  0.00           C  
ATOM    749  C   LEU B 655      26.527  31.266 115.520  1.00  0.00           C  
ATOM    750  O   LEU B 655      26.209  30.695 114.480  1.00  0.00           O  
ATOM    751  CB  LEU B 655      27.241  29.735 117.332  1.00  0.00           C  
ATOM    752  CG  LEU B 655      27.046  29.151 118.726  1.00  0.00           C  
ATOM    753  CD1 LEU B 655      28.181  28.188 119.041  1.00  0.00           C  
ATOM    754  CD2 LEU B 655      26.993  30.286 119.736  1.00  0.00           C  
ATOM    755  N   ALA B 656      27.221  32.396 115.534  1.00  0.00           N  
ATOM    756  CA  ALA B 656      27.653  33.026 114.296  1.00  0.00           C  
ATOM    757  C   ALA B 656      29.146  32.823 114.109  1.00  0.00           C  
ATOM    758  O   ALA B 656      29.905  32.851 115.078  1.00  0.00           O  
ATOM    759  CB  ALA B 656      27.342  34.515 114.326  1.00  0.00           C  
ATOM    760  N   VAL B 657      29.566  32.583 112.873  1.00  0.00           N  
ATOM    761  CA  VAL B 657      30.984  32.451 112.605  1.00  0.00           C  
ATOM    762  C   VAL B 657      31.378  33.917 112.545  1.00  0.00           C  
ATOM    763  O   VAL B 657      30.714  34.706 111.877  1.00  0.00           O  
ATOM    764  CB  VAL B 657      31.261  31.780 111.246  1.00  0.00           C  
ATOM    765  CG1 VAL B 657      32.760  31.767 110.971  1.00  0.00           C  
ATOM    766  CG2 VAL B 657      30.718  30.365 111.249  1.00  0.00           C  
ATOM    767  N   ARG B 658      32.439  34.285 113.249  1.00  0.00           N  
ATOM    768  CA  ARG B 658      32.878  35.674 113.302  1.00  0.00           C  
ATOM    769  C   ARG B 658      33.099  36.421 111.988  1.00  0.00           C  
ATOM    770  O   ARG B 658      33.818  35.964 111.107  1.00  0.00           O  
ATOM    771  CB  ARG B 658      34.169  35.788 114.125  1.00  0.00           C  
ATOM    772  CG  ARG B 658      35.337  35.027 113.523  1.00  0.00           C  
ATOM    773  CD  ARG B 658      36.640  35.233 114.295  1.00  0.00           C  
ATOM    774  NE  ARG B 658      37.732  34.559 113.604  1.00  0.00           N  
ATOM    775  CZ  ARG B 658      38.531  33.654 114.156  1.00  0.00           C  
ATOM    776  NH1 ARG B 658      38.376  33.308 115.427  1.00  0.00           N  
ATOM    777  NH2 ARG B 658      39.464  33.070 113.419  1.00  0.00           N  
ATOM    778  N   PRO B 659      32.434  37.569 111.830  1.00  0.00           N  
ATOM    779  CA  PRO B 659      32.595  38.382 110.625  1.00  0.00           C  
ATOM    780  C   PRO B 659      33.660  39.378 111.067  1.00  0.00           C  
ATOM    781  O   PRO B 659      34.224  40.124 110.275  1.00  0.00           O  
ATOM    782  CB  PRO B 659      31.228  39.041 110.467  1.00  0.00           C  
ATOM    783  CG  PRO B 659      30.808  39.248 111.880  1.00  0.00           C  
ATOM    784  CD  PRO B 659      31.192  37.934 112.537  1.00  0.00           C  
ATOM    785  N   THR B 660      33.918  39.349 112.371  1.00  0.00           N  
ATOM    786  CA  THR B 660      34.881  40.210 113.040  1.00  0.00           C  
ATOM    787  C   THR B 660      34.809  39.844 114.526  1.00  0.00           C  
ATOM    788  O   THR B 660      33.760  39.404 115.009  1.00  0.00           O  
ATOM    789  CB  THR B 660      34.514  41.707 112.854  1.00  0.00           C  
ATOM    790  OG1 THR B 660      35.245  42.500 113.792  1.00  0.00           O  
ATOM    791  CG2 THR B 660      33.027  41.933 113.083  1.00  0.00           C  
ATOM    792  N   SER B 661      35.916  40.000 115.246  1.00  0.00           N  
ATOM    793  CA  SER B 661      35.946  39.680 116.676  1.00  0.00           C  
ATOM    794  C   SER B 661      35.562  40.870 117.564  1.00  0.00           C  
ATOM    795  O   SER B 661      35.619  40.766 118.786  1.00  0.00           O  
ATOM    796  CB  SER B 661      37.346  39.207 117.096  1.00  0.00           C  
ATOM    797  OG  SER B 661      37.633  37.896 116.643  1.00  0.00           O  
ATOM    798  N   GLU B 662      35.166  41.987 116.955  1.00  0.00           N  
ATOM    799  CA  GLU B 662      34.828  43.190 117.712  1.00  0.00           C  
ATOM    800  C   GLU B 662      33.856  43.008 118.868  1.00  0.00           C  
ATOM    801  O   GLU B 662      34.087  43.551 119.945  1.00  0.00           O  
ATOM    802  CB  GLU B 662      34.310  44.298 116.782  1.00  0.00           C  
ATOM    803  CG  GLU B 662      32.914  44.076 116.214  1.00  0.00           C  
ATOM    804  CD  GLU B 662      32.569  45.081 115.117  1.00  0.00           C  
ATOM    805  OE1 GLU B 662      31.459  44.990 114.540  1.00  0.00           O  
ATOM    806  OE2 GLU B 662      33.419  45.956 114.831  1.00  0.00           O  
ATOM    807  N   THR B 663      32.783  42.246 118.673  1.00  0.00           N  
ATOM    808  CA  THR B 663      31.824  42.079 119.758  1.00  0.00           C  
ATOM    809  C   THR B 663      32.363  41.275 120.932  1.00  0.00           C  
ATOM    810  O   THR B 663      32.084  41.612 122.082  1.00  0.00           O  
ATOM    811  CB  THR B 663      30.516  41.423 119.289  1.00  0.00           C  
ATOM    812  OG1 THR B 663      30.794  40.116 118.789  1.00  0.00           O  
ATOM    813  CG2 THR B 663      29.850  42.264 118.215  1.00  0.00           C  
ATOM    814  N   VAL B 664      33.121  40.215 120.659  1.00  0.00           N  
ATOM    815  CA  VAL B 664      33.669  39.410 121.747  1.00  0.00           C  
ATOM    816  C   VAL B 664      34.791  40.176 122.444  1.00  0.00           C  
ATOM    817  O   VAL B 664      35.016  40.019 123.645  1.00  0.00           O  
ATOM    818  CB  VAL B 664      34.204  38.046 121.252  1.00  0.00           C  
ATOM    819  CG1 VAL B 664      34.792  37.254 122.428  1.00  0.00           C  
ATOM    820  CG2 VAL B 664      33.076  37.251 120.608  1.00  0.00           C  
ATOM    821  N   ILE B 665      35.492  41.010 121.691  1.00  0.00           N  
ATOM    822  CA  ILE B 665      36.559  41.807 122.270  1.00  0.00           C  
ATOM    823  C   ILE B 665      35.920  42.840 123.198  1.00  0.00           C  
ATOM    824  O   ILE B 665      36.415  43.104 124.292  1.00  0.00           O  
ATOM    825  CB  ILE B 665      37.379  42.508 121.163  1.00  0.00           C  
ATOM    826  CG1 ILE B 665      38.223  41.461 120.426  1.00  0.00           C  
ATOM    827  CG2 ILE B 665      38.251  43.619 121.757  1.00  0.00           C  
ATOM    828  CD1 ILE B 665      39.031  42.016 119.284  1.00  0.00           C  
ATOM    829  N   GLY B 666      34.802  43.407 122.763  1.00  0.00           N  
ATOM    830  CA  GLY B 666      34.118  44.392 123.580  1.00  0.00           C  
ATOM    831  C   GLY B 666      33.672  43.783 124.892  1.00  0.00           C  
ATOM    832  O   GLY B 666      33.775  44.400 125.947  1.00  0.00           O  
ATOM    833  N   TYR B 667      33.184  42.553 124.815  1.00  0.00           N  
ATOM    834  CA  TYR B 667      32.709  41.821 125.978  1.00  0.00           C  
ATOM    835  C   TYR B 667      33.858  41.539 126.955  1.00  0.00           C  
ATOM    836  O   TYR B 667      33.728  41.752 128.161  1.00  0.00           O  
ATOM    837  CB  TYR B 667      32.068  40.511 125.507  1.00  0.00           C  
ATOM    838  CG  TYR B 667      31.555  39.598 126.595  1.00  0.00           C  
ATOM    839  CD1 TYR B 667      30.348  39.856 127.246  1.00  0.00           C  
ATOM    840  CD2 TYR B 667      32.266  38.454 126.958  1.00  0.00           C  
ATOM    841  CE1 TYR B 667      29.856  38.989 128.236  1.00  0.00           C  
ATOM    842  CE2 TYR B 667      31.788  37.582 127.944  1.00  0.00           C  
ATOM    843  CZ  TYR B 667      30.582  37.855 128.576  1.00  0.00           C  
ATOM    844  OH  TYR B 667      30.104  36.984 129.533  1.00  0.00           O  
ATOM    845  N   MET B 668      34.984  41.066 126.429  1.00  0.00           N  
ATOM    846  CA  MET B 668      36.135  40.749 127.267  1.00  0.00           C  
ATOM    847  C   MET B 668      36.727  42.002 127.895  1.00  0.00           C  
ATOM    848  O   MET B 668      37.120  41.995 129.064  1.00  0.00           O  
ATOM    849  CB  MET B 668      37.211  40.023 126.456  1.00  0.00           C  
ATOM    850  CG  MET B 668      36.772  38.682 125.896  1.00  0.00           C  
ATOM    851  SD  MET B 668      35.964  37.604 127.111  1.00  0.00           S  
ATOM    852  CE  MET B 668      37.355  37.076 128.094  1.00  0.00           C  
ATOM    853  N   TRP B 669      36.795  43.072 127.114  1.00  0.00           N  
ATOM    854  CA  TRP B 669      37.326  44.331 127.613  1.00  0.00           C  
ATOM    855  C   TRP B 669      36.480  44.852 128.765  1.00  0.00           C  
ATOM    856  O   TRP B 669      36.993  45.465 129.699  1.00  0.00           O  
ATOM    857  CB  TRP B 669      37.361  45.380 126.500  1.00  0.00           C  
ATOM    858  CG  TRP B 669      38.607  45.336 125.690  1.00  0.00           C  
ATOM    859  CD1 TRP B 669      39.723  44.598 125.947  1.00  0.00           C  
ATOM    860  CD2 TRP B 669      38.889  46.095 124.510  1.00  0.00           C  
ATOM    861  NE1 TRP B 669      40.684  44.851 125.004  1.00  0.00           N  
ATOM    862  CE2 TRP B 669      40.199  45.766 124.108  1.00  0.00           C  
ATOM    863  CE3 TRP B 669      38.163  47.025 123.756  1.00  0.00           C  
ATOM    864  CZ2 TRP B 669      40.802  46.333 122.982  1.00  0.00           C  
ATOM    865  CZ3 TRP B 669      38.765  47.593 122.631  1.00  0.00           C  
ATOM    866  CH2 TRP B 669      40.071  47.243 122.258  1.00  0.00           C  
ATOM    867  N   SER B 670      35.180  44.600 128.694  1.00  0.00           N  
ATOM    868  CA  SER B 670      34.271  45.054 129.725  1.00  0.00           C  
ATOM    869  C   SER B 670      34.738  44.560 131.085  1.00  0.00           C  
ATOM    870  O   SER B 670      34.658  45.283 132.070  1.00  0.00           O  
ATOM    871  CB  SER B 670      32.855  44.550 129.440  1.00  0.00           C  
ATOM    872  OG  SER B 670      31.913  45.211 130.265  1.00  0.00           O  
ATOM    873  N   LYS B 671      35.231  43.328 131.136  1.00  0.00           N  
ATOM    874  CA  LYS B 671      35.709  42.767 132.392  1.00  0.00           C  
ATOM    875  C   LYS B 671      37.195  43.038 132.668  1.00  0.00           C  
ATOM    876  O   LYS B 671      37.564  43.332 133.799  1.00  0.00           O  
ATOM    877  CB  LYS B 671      35.439  41.259 132.438  1.00  0.00           C  
ATOM    878  CG  LYS B 671      36.119  40.469 131.338  1.00  0.00           C  
ATOM    879  CD  LYS B 671      36.242  38.980 131.688  1.00  0.00           C  
ATOM    880  CE  LYS B 671      34.895  38.269 131.718  1.00  0.00           C  
ATOM    881  NZ  LYS B 671      35.052  36.806 132.009  1.00  0.00           N  
ATOM    882  N   TRP B 672      38.043  42.948 131.642  1.00  0.00           N  
ATOM    883  CA  TRP B 672      39.481  43.179 131.810  1.00  0.00           C  
ATOM    884  C   TRP B 672      39.823  44.611 132.185  1.00  0.00           C  
ATOM    885  O   TRP B 672      40.741  44.850 132.960  1.00  0.00           O  
ATOM    886  CB  TRP B 672      40.255  42.838 130.534  1.00  0.00           C  
ATOM    887  CG  TRP B 672      40.209  41.397 130.109  1.00  0.00           C  
ATOM    888  CD1 TRP B 672      39.835  40.326 130.865  1.00  0.00           C  
ATOM    889  CD2 TRP B 672      40.616  40.870 128.839  1.00  0.00           C  
ATOM    890  NE1 TRP B 672      39.988  39.162 130.147  1.00  0.00           N  
ATOM    891  CE2 TRP B 672      40.464  39.467 128.900  1.00  0.00           C  
ATOM    892  CE3 TRP B 672      41.098  41.450 127.656  1.00  0.00           C  
ATOM    893  CZ2 TRP B 672      40.775  38.627 127.818  1.00  0.00           C  
ATOM    894  CZ3 TRP B 672      41.411  40.615 126.577  1.00  0.00           C  
ATOM    895  CH2 TRP B 672      41.245  39.216 126.669  1.00  0.00           C  
ATOM    896  N   ILE B 676      39.098  45.564 131.618  1.00  0.00           N  
ATOM    897  CA  ILE B 676      39.348  46.968 131.896  1.00  0.00           C  
ATOM    898  C   ILE B 676      38.591  47.442 133.136  1.00  0.00           C  
ATOM    899  O   ILE B 676      37.363  47.389 133.184  1.00  0.00           O  
ATOM    900  CB  ILE B 676      38.961  47.841 130.678  1.00  0.00           C  
ATOM    901  CG1 ILE B 676      39.845  47.468 129.478  1.00  0.00           C  
ATOM    902  CG2 ILE B 676      39.108  49.317 131.019  1.00  0.00           C  
ATOM    903  CD1 ILE B 676      39.608  48.308 128.244  1.00  0.00           C  
ATOM    904  N   ARG B 677      39.342  47.907 134.132  1.00  0.00           N  
ATOM    905  CA  ARG B 677      38.772  48.393 135.382  1.00  0.00           C  
ATOM    906  C   ARG B 677      39.303  49.772 135.765  1.00  0.00           C  
ATOM    907  O   ARG B 677      38.575  50.588 136.336  1.00  0.00           O  
ATOM    908  CB  ARG B 677      39.058  47.398 136.502  1.00  0.00           C  
ATOM    909  CG  ARG B 677      38.183  46.165 136.452  1.00  0.00           C  
ATOM    910  CD  ARG B 677      36.773  46.502 136.910  1.00  0.00           C  
ATOM    911  NE  ARG B 677      35.870  45.360 136.813  1.00  0.00           N  
ATOM    912  CZ  ARG B 677      35.197  45.034 135.715  1.00  0.00           C  
ATOM    913  NH1 ARG B 677      35.324  45.771 134.621  1.00  0.00           N  
ATOM    914  NH2 ARG B 677      34.406  43.968 135.710  1.00  0.00           N  
ATOM    915  N   SER B 678      40.566  50.037 135.453  1.00  0.00           N  
ATOM    916  CA  SER B 678      41.150  51.333 135.774  1.00  0.00           C  
ATOM    917  C   SER B 678      42.166  51.758 134.725  1.00  0.00           C  
ATOM    918  O   SER B 678      42.436  51.020 133.774  1.00  0.00           O  
ATOM    919  CB  SER B 678      41.827  51.290 137.141  1.00  0.00           C  
ATOM    920  OG  SER B 678      43.008  50.518 137.086  1.00  0.00           O  
ATOM    921  N   TRP B 681      42.727  52.949 134.912  1.00  0.00           N  
ATOM    922  CA  TRP B 681      43.712  53.492 133.988  1.00  0.00           C  
ATOM    923  C   TRP B 681      44.924  52.582 133.872  1.00  0.00           C  
ATOM    924  O   TRP B 681      45.676  52.666 132.905  1.00  0.00           O  
ATOM    925  CB  TRP B 681      44.171  54.879 134.448  1.00  0.00           C  
ATOM    926  CG  TRP B 681      44.756  54.877 135.826  1.00  0.00           C  
ATOM    927  CD1 TRP B 681      44.070  54.887 137.007  1.00  0.00           C  
ATOM    928  CD2 TRP B 681      46.142  54.789 136.168  1.00  0.00           C  
ATOM    929  NE1 TRP B 681      44.942  54.807 138.062  1.00  0.00           N  
ATOM    930  CE2 TRP B 681      46.222  54.745 137.578  1.00  0.00           C  
ATOM    931  CE3 TRP B 681      47.326  54.739 135.421  1.00  0.00           C  
ATOM    932  CZ2 TRP B 681      47.440  54.653 138.261  1.00  0.00           C  
ATOM    933  CZ3 TRP B 681      48.542  54.646 136.100  1.00  0.00           C  
ATOM    934  CH2 TRP B 681      48.587  54.604 137.507  1.00  0.00           C  
ATOM    935  N   ARG B 683      45.112  51.717 134.863  1.00  0.00           N  
ATOM    936  CA  ARG B 683      46.243  50.794 134.872  1.00  0.00           C  
ATOM    937  C   ARG B 683      46.108  49.734 133.784  1.00  0.00           C  
ATOM    938  O   ARG B 683      47.089  49.093 133.403  1.00  0.00           O  
ATOM    939  CB  ARG B 683      46.348  50.092 136.232  1.00  0.00           C  
ATOM    940  CG  ARG B 683      46.588  51.017 137.417  1.00  0.00           C  
ATOM    941  CD  ARG B 683      46.610  50.236 138.727  1.00  0.00           C  
ATOM    942  NE  ARG B 683      46.749  51.123 139.876  1.00  0.00           N  
ATOM    943  CZ  ARG B 683      47.868  51.761 140.205  1.00  0.00           C  
ATOM    944  NH1 ARG B 683      48.968  51.609 139.476  1.00  0.00           N  
ATOM    945  NH2 ARG B 683      47.878  52.573 141.253  1.00  0.00           N  
ATOM    946  N   ASP B 684      44.885  49.545 133.300  1.00  0.00           N  
ATOM    947  CA  ASP B 684      44.605  48.546 132.273  1.00  0.00           C  
ATOM    948  C   ASP B 684      44.659  49.151 130.873  1.00  0.00           C  
ATOM    949  O   ASP B 684      44.394  48.470 129.883  1.00  0.00           O  
ATOM    950  CB  ASP B 684      43.222  47.927 132.515  1.00  0.00           C  
ATOM    951  CG  ASP B 684      43.092  47.302 133.899  1.00  0.00           C  
ATOM    952  OD1 ASP B 684      42.073  47.573 134.581  1.00  0.00           O  
ATOM    953  OD2 ASP B 684      44.002  46.536 134.298  1.00  0.00           O  
ATOM    954  N   LEU B 685      45.009  50.429 130.796  1.00  0.00           N  
ATOM    955  CA  LEU B 685      45.091  51.113 129.516  1.00  0.00           C  
ATOM    956  C   LEU B 685      46.506  51.592 129.219  1.00  0.00           C  
ATOM    957  O   LEU B 685      47.289  51.871 130.125  1.00  0.00           O  
ATOM    958  CB  LEU B 685      44.121  52.298 129.488  1.00  0.00           C  
ATOM    959  CG  LEU B 685      42.649  51.937 129.714  1.00  0.00           C  
ATOM    960  CD1 LEU B 685      41.794  53.193 129.707  1.00  0.00           C  
ATOM    961  CD2 LEU B 685      42.193  50.968 128.632  1.00  0.00           C  
ATOM    962  N   PRO B 686      46.849  51.697 127.931  1.00  0.00           N  
ATOM    963  CA  PRO B 686      45.936  51.372 126.835  1.00  0.00           C  
ATOM    964  C   PRO B 686      45.931  49.886 126.489  1.00  0.00           C  
ATOM    965  O   PRO B 686      46.787  49.122 126.928  1.00  0.00           O  
ATOM    966  CB  PRO B 686      46.478  52.219 125.696  1.00  0.00           C  
ATOM    967  CG  PRO B 686      47.955  52.102 125.915  1.00  0.00           C  
ATOM    968  CD  PRO B 686      48.106  52.265 127.416  1.00  0.00           C  
ATOM    969  N   GLN B 687      44.952  49.482 125.699  1.00  0.00           N  
ATOM    970  CA  GLN B 687      44.855  48.103 125.261  1.00  0.00           C  
ATOM    971  C   GLN B 687      45.237  48.165 123.764  1.00  0.00           C  
ATOM    972  O   GLN B 687      44.623  48.907 122.994  1.00  0.00           O  
ATOM    973  CB  GLN B 687      43.417  47.625 125.459  1.00  0.00           C  
ATOM    974  CG  GLN B 687      43.236  46.129 125.437  1.00  0.00           C  
ATOM    975  CD  GLN B 687      43.493  45.477 126.777  1.00  0.00           C  
ATOM    976  OE1 GLN B 687      43.466  44.253 126.891  1.00  0.00           O  
ATOM    977  NE2 GLN B 687      43.739  46.287 127.799  1.00  0.00           N  
ATOM    978  N   LEU B 688      46.267  47.425 123.358  1.00  0.00           N  
ATOM    979  CA  LEU B 688      46.712  47.436 121.959  1.00  0.00           C  
ATOM    980  C   LEU B 688      46.724  46.017 121.385  1.00  0.00           C  
ATOM    981  O   LEU B 688      47.748  45.323 121.413  1.00  0.00           O  
ATOM    982  CB  LEU B 688      48.114  48.062 121.865  1.00  0.00           C  
ATOM    983  CG  LEU B 688      48.252  49.482 122.440  1.00  0.00           C  
ATOM    984  CD1 LEU B 688      49.703  49.931 122.355  1.00  0.00           C  
ATOM    985  CD2 LEU B 688      47.351  50.460 121.681  1.00  0.00           C  
ATOM    986  N   LEU B 689      45.582  45.599 120.850  1.00  0.00           N  
ATOM    987  CA  LEU B 689      45.435  44.253 120.323  1.00  0.00           C  
ATOM    988  C   LEU B 689      45.331  44.123 118.811  1.00  0.00           C  
ATOM    989  O   LEU B 689      44.894  45.039 118.113  1.00  0.00           O  
ATOM    990  CB  LEU B 689      44.196  43.599 120.944  1.00  0.00           C  
ATOM    991  CG  LEU B 689      44.169  43.467 122.469  1.00  0.00           C  
ATOM    992  CD1 LEU B 689      42.804  42.955 122.904  1.00  0.00           C  
ATOM    993  CD2 LEU B 689      45.274  42.524 122.938  1.00  0.00           C  
ATOM    994  N   ASN B 690      45.739  42.957 118.322  1.00  0.00           N  
ATOM    995  CA  ASN B 690      45.659  42.630 116.913  1.00  0.00           C  
ATOM    996  C   ASN B 690      45.409  41.145 116.805  1.00  0.00           C  
ATOM    997  O   ASN B 690      45.790  40.382 117.690  1.00  0.00           O  
ATOM    998  CB  ASN B 690      46.952  42.942 116.172  1.00  0.00           C  
ATOM    999  CG  ASN B 690      46.890  42.512 114.716  1.00  0.00           C  
ATOM   1000  OD1 ASN B 690      46.134  43.083 113.926  1.00  0.00           O  
ATOM   1001  ND2 ASN B 690      47.662  41.481 114.358  1.00  0.00           N  
ATOM   1002  N   GLN B 691      44.764  40.729 115.724  1.00  0.00           N  
ATOM   1003  CA  GLN B 691      44.519  39.312 115.513  1.00  0.00           C  
ATOM   1004  C   GLN B 691      44.615  38.976 114.037  1.00  0.00           C  
ATOM   1005  O   GLN B 691      44.022  39.654 113.202  1.00  0.00           O  
ATOM   1006  CB  GLN B 691      43.136  38.904 116.027  1.00  0.00           C  
ATOM   1007  CG  GLN B 691      42.850  37.421 115.829  1.00  0.00           C  
ATOM   1008  CD  GLN B 691      41.608  36.955 116.560  1.00  0.00           C  
ATOM   1009  OE1 GLN B 691      41.390  37.305 117.716  1.00  0.00           O  
ATOM   1010  NE2 GLN B 691      40.794  36.146 115.891  1.00  0.00           N  
ATOM   1011  N   TRP B 692      45.379  37.937 113.719  1.00  0.00           N  
ATOM   1012  CA  TRP B 692      45.514  37.487 112.341  1.00  0.00           C  
ATOM   1013  C   TRP B 692      44.625  36.274 112.239  1.00  0.00           C  
ATOM   1014  O   TRP B 692      44.548  35.492 113.177  1.00  0.00           O  
ATOM   1015  CB  TRP B 692      46.949  37.066 112.025  1.00  0.00           C  
ATOM   1016  CG  TRP B 692      47.923  38.187 112.001  1.00  0.00           C  
ATOM   1017  CD1 TRP B 692      48.730  38.595 113.021  1.00  0.00           C  
ATOM   1018  CD2 TRP B 692      48.198  39.055 110.896  1.00  0.00           C  
ATOM   1019  NE1 TRP B 692      49.497  39.663 112.620  1.00  0.00           N  
ATOM   1020  CE2 TRP B 692      49.192  39.965 111.318  1.00  0.00           C  
ATOM   1021  CE3 TRP B 692      47.702  39.152 109.589  1.00  0.00           C  
ATOM   1022  CZ2 TRP B 692      49.700  40.961 110.480  1.00  0.00           C  
ATOM   1023  CZ3 TRP B 692      48.206  40.141 108.755  1.00  0.00           C  
ATOM   1024  CH2 TRP B 692      49.197  41.032 109.205  1.00  0.00           C  
ATOM   1025  N   GLY B 693      43.955  36.105 111.107  1.00  0.00           N  
ATOM   1026  CA  GLY B 693      43.100  34.944 110.965  1.00  0.00           C  
ATOM   1027  C   GLY B 693      41.978  35.098 109.966  1.00  0.00           C  
ATOM   1028  O   GLY B 693      41.941  36.050 109.178  1.00  0.00           O  
ATOM   1029  N   ASN B 695      41.057  34.144 110.002  1.00  0.00           N  
ATOM   1030  CA  ASN B 695      39.932  34.156 109.093  1.00  0.00           C  
ATOM   1031  C   ASN B 695      38.673  34.706 109.727  1.00  0.00           C  
ATOM   1032  O   ASN B 695      38.503  34.659 110.944  1.00  0.00           O  
ATOM   1033  CB  ASN B 695      39.640  32.742 108.582  1.00  0.00           C  
ATOM   1034  CG  ASN B 695      39.516  31.719 109.706  1.00  0.00           C  
ATOM   1035  OD1 ASN B 695      39.173  32.050 110.834  1.00  0.00           O  
ATOM   1036  ND2 ASN B 695      39.785  30.464 109.390  1.00  0.00           N  
ATOM   1037  N   VAL B 696      37.810  35.249 108.872  1.00  0.00           N  
ATOM   1038  CA  VAL B 696      36.500  35.754 109.263  1.00  0.00           C  
ATOM   1039  C   VAL B 696      35.590  35.419 108.087  1.00  0.00           C  
ATOM   1040  O   VAL B 696      36.070  35.129 106.989  1.00  0.00           O  
ATOM   1041  CB  VAL B 696      36.474  37.269 109.508  1.00  0.00           C  
ATOM   1042  CG1 VAL B 696      37.242  37.591 110.774  1.00  0.00           C  
ATOM   1043  CG2 VAL B 696      37.031  38.014 108.301  1.00  0.00           C  
ATOM   1044  N   VAL B 697      34.283  35.438 108.313  1.00  0.00           N  
ATOM   1045  CA  VAL B 697      33.356  35.110 107.252  1.00  0.00           C  
ATOM   1046  C   VAL B 697      32.262  36.149 107.085  1.00  0.00           C  
ATOM   1047  O   VAL B 697      31.551  36.483 108.035  1.00  0.00           O  
ATOM   1048  CB  VAL B 697      32.704  33.726 107.496  1.00  0.00           C  
ATOM   1049  CG1 VAL B 697      31.572  33.490 106.498  1.00  0.00           C  
ATOM   1050  CG2 VAL B 697      33.753  32.626 107.370  1.00  0.00           C  
ATOM   1051  N   ARG B 698      32.155  36.660 105.863  1.00  0.00           N  
ATOM   1052  CA  ARG B 698      31.139  37.631 105.481  1.00  0.00           C  
ATOM   1053  C   ARG B 698      30.647  37.103 104.150  1.00  0.00           C  
ATOM   1054  O   ARG B 698      31.306  37.253 103.125  1.00  0.00           O  
ATOM   1055  CB  ARG B 698      31.749  39.023 105.331  1.00  0.00           C  
ATOM   1056  CG  ARG B 698      32.303  39.543 106.646  1.00  0.00           C  
ATOM   1057  CD  ARG B 698      32.889  40.920 106.509  1.00  0.00           C  
ATOM   1058  NE  ARG B 698      33.340  41.435 107.796  1.00  0.00           N  
ATOM   1059  CZ  ARG B 698      33.839  42.652 107.974  1.00  0.00           C  
ATOM   1060  NH1 ARG B 698      33.952  43.483 106.944  1.00  0.00           N  
ATOM   1061  NH2 ARG B 698      34.221  43.040 109.183  1.00  0.00           N  
ATOM   1062  N   TRP B 699      29.491  36.455 104.191  1.00  0.00           N  
ATOM   1063  CA  TRP B 699      28.912  35.835 103.014  1.00  0.00           C  
ATOM   1064  C   TRP B 699      28.978  36.651 101.734  1.00  0.00           C  
ATOM   1065  O   TRP B 699      28.614  37.825 101.695  1.00  0.00           O  
ATOM   1066  CB  TRP B 699      27.469  35.409 103.290  1.00  0.00           C  
ATOM   1067  CG  TRP B 699      27.118  34.162 102.537  1.00  0.00           C  
ATOM   1068  CD1 TRP B 699      26.297  34.059 101.451  1.00  0.00           C  
ATOM   1069  CD2 TRP B 699      27.630  32.843 102.782  1.00  0.00           C  
ATOM   1070  NE1 TRP B 699      26.266  32.757 101.003  1.00  0.00           N  
ATOM   1071  CE2 TRP B 699      27.076  31.991 101.801  1.00  0.00           C  
ATOM   1072  CE3 TRP B 699      28.506  32.300 103.736  1.00  0.00           C  
ATOM   1073  CZ2 TRP B 699      27.367  30.622 101.747  1.00  0.00           C  
ATOM   1074  CZ3 TRP B 699      28.796  30.940 103.683  1.00  0.00           C  
ATOM   1075  CH2 TRP B 699      28.227  30.116 102.694  1.00  0.00           C  
ATOM   1076  N   GLU B 700      29.458  35.996 100.686  1.00  0.00           N  
ATOM   1077  CA  GLU B 700      29.602  36.602  99.375  1.00  0.00           C  
ATOM   1078  C   GLU B 700      29.115  35.593  98.327  1.00  0.00           C  
ATOM   1079  O   GLU B 700      29.567  34.450  98.309  1.00  0.00           O  
ATOM   1080  CB  GLU B 700      31.074  36.949  99.130  1.00  0.00           C  
ATOM   1081  CG  GLU B 700      31.303  37.721  97.853  1.00  0.00           C  
ATOM   1082  CD  GLU B 700      30.819  39.154  97.949  1.00  0.00           C  
ATOM   1083  OE1 GLU B 700      30.404  39.708  96.907  1.00  0.00           O  
ATOM   1084  OE2 GLU B 700      30.869  39.730  99.061  1.00  0.00           O  
ATOM   1085  N   MET B 703      28.190  36.009  97.465  1.00  0.00           N  
ATOM   1086  CA  MET B 703      27.666  35.115  96.430  1.00  0.00           C  
ATOM   1087  C   MET B 703      28.656  34.998  95.275  1.00  0.00           C  
ATOM   1088  O   MET B 703      28.789  33.944  94.649  1.00  0.00           O  
ATOM   1089  CB  MET B 703      26.312  35.620  95.922  1.00  0.00           C  
ATOM   1090  CG  MET B 703      25.225  35.660  96.993  1.00  0.00           C  
ATOM   1091  SD  MET B 703      24.953  34.057  97.799  1.00  0.00           S  
ATOM   1092  CE  MET B 703      23.683  33.333  96.724  1.00  0.00           C  
ATOM   1093  N   ARG B 711      29.352  36.089  94.990  1.00  0.00           N  
ATOM   1094  CA  ARG B 711      30.345  36.074  93.932  1.00  0.00           C  
ATOM   1095  C   ARG B 711      31.554  35.331  94.493  1.00  0.00           C  
ATOM   1096  O   ARG B 711      31.639  35.091  95.697  1.00  0.00           O  
ATOM   1097  CB  ARG B 711      30.718  37.506  93.541  1.00  0.00           C  
ATOM   1098  CG  ARG B 711      29.539  38.308  93.014  1.00  0.00           C  
ATOM   1099  CD  ARG B 711      29.945  39.710  92.601  1.00  0.00           C  
ATOM   1100  NE  ARG B 711      28.817  40.445  92.036  1.00  0.00           N  
ATOM   1101  CZ  ARG B 711      28.884  41.690  91.575  1.00  0.00           C  
ATOM   1102  NH1 ARG B 711      30.030  42.356  91.608  1.00  0.00           N  
ATOM   1103  NH2 ARG B 711      27.800  42.268  91.077  1.00  0.00           N  
ATOM   1104  N   THR B 712      32.484  34.947  93.633  1.00  0.00           N  
ATOM   1105  CA  THR B 712      33.654  34.233  94.109  1.00  0.00           C  
ATOM   1106  C   THR B 712      34.895  34.634  93.343  1.00  0.00           C  
ATOM   1107  O   THR B 712      35.266  33.993  92.362  1.00  0.00           O  
ATOM   1108  CB  THR B 712      33.455  32.704  93.996  1.00  0.00           C  
ATOM   1109  OG1 THR B 712      32.368  32.302  94.843  1.00  0.00           O  
ATOM   1110  CG2 THR B 712      34.725  31.958  94.412  1.00  0.00           C  
ATOM   1111  N   ARG B 713      35.536  35.708  93.784  1.00  0.00           N  
ATOM   1112  CA  ARG B 713      36.756  36.163  93.135  1.00  0.00           C  
ATOM   1113  C   ARG B 713      37.911  36.069  94.128  1.00  0.00           C  
ATOM   1114  O   ARG B 713      37.971  36.818  95.108  1.00  0.00           O  
ATOM   1115  CB  ARG B 713      36.590  37.599  92.631  1.00  0.00           C  
ATOM   1116  CG  ARG B 713      35.474  37.767  91.604  1.00  0.00           C  
ATOM   1117  CD  ARG B 713      35.448  39.185  91.053  1.00  0.00           C  
ATOM   1118  NE  ARG B 713      34.335  39.412  90.132  1.00  0.00           N  
ATOM   1119  CZ  ARG B 713      34.182  40.518  89.406  1.00  0.00           C  
ATOM   1120  NH1 ARG B 713      35.072  41.504  89.491  1.00  0.00           N  
ATOM   1121  NH2 ARG B 713      33.141  40.641  88.591  1.00  0.00           N  
ATOM   1122  N   PRO B 714      38.837  35.122  93.895  1.00  0.00           N  
ATOM   1123  CA  PRO B 714      39.994  34.927  94.771  1.00  0.00           C  
ATOM   1124  C   PRO B 714      40.704  36.241  95.066  1.00  0.00           C  
ATOM   1125  O   PRO B 714      40.955  37.029  94.157  1.00  0.00           O  
ATOM   1126  CB  PRO B 714      40.870  33.965  93.971  1.00  0.00           C  
ATOM   1127  CG  PRO B 714      39.869  33.137  93.250  1.00  0.00           C  
ATOM   1128  CD  PRO B 714      38.869  34.168  92.771  1.00  0.00           C  
ATOM   1129  N   PHE B 715      41.005  36.467  96.341  1.00  0.00           N  
ATOM   1130  CA  PHE B 715      41.703  37.665  96.801  1.00  0.00           C  
ATOM   1131  C   PHE B 715      40.966  38.969  96.539  1.00  0.00           C  
ATOM   1132  O   PHE B 715      41.579  40.038  96.529  1.00  0.00           O  
ATOM   1133  CB  PHE B 715      43.099  37.741  96.169  1.00  0.00           C  
ATOM   1134  CG  PHE B 715      43.905  36.489  96.334  1.00  0.00           C  
ATOM   1135  CD1 PHE B 715      44.307  35.761  95.229  1.00  0.00           C  
ATOM   1136  CD2 PHE B 715      44.244  36.024  97.602  1.00  0.00           C  
ATOM   1137  CE1 PHE B 715      45.039  34.585  95.380  1.00  0.00           C  
ATOM   1138  CE2 PHE B 715      44.975  34.852  97.764  1.00  0.00           C  
ATOM   1139  CZ  PHE B 715      45.373  34.131  96.651  1.00  0.00           C  
ATOM   1140  N   LEU B 716      39.655  38.888  96.330  1.00  0.00           N  
ATOM   1141  CA  LEU B 716      38.859  40.084  96.072  1.00  0.00           C  
ATOM   1142  C   LEU B 716      37.486  39.980  96.723  1.00  0.00           C  
ATOM   1143  O   LEU B 716      37.073  40.871  97.459  1.00  0.00           O  
ATOM   1144  CB  LEU B 716      38.709  40.299  94.568  1.00  0.00           C  
ATOM   1145  CG  LEU B 716      37.992  41.571  94.099  1.00  0.00           C  
ATOM   1146  CD1 LEU B 716      38.698  42.796  94.645  1.00  0.00           C  
ATOM   1147  CD2 LEU B 716      37.972  41.612  92.577  1.00  0.00           C  
ATOM   1148  N   ARG B 718      36.781  38.888  96.461  1.00  0.00           N  
ATOM   1149  CA  ARG B 718      35.459  38.690  97.040  1.00  0.00           C  
ATOM   1150  C   ARG B 718      35.177  37.230  97.335  1.00  0.00           C  
ATOM   1151  O   ARG B 718      34.857  36.464  96.428  1.00  0.00           O  
ATOM   1152  CB  ARG B 718      34.367  39.211  96.101  1.00  0.00           C  
ATOM   1153  CG  ARG B 718      33.975  40.657  96.316  1.00  0.00           C  
ATOM   1154  CD  ARG B 718      32.713  40.987  95.536  1.00  0.00           C  
ATOM   1155  NE  ARG B 718      32.180  42.297  95.897  1.00  0.00           N  
ATOM   1156  CZ  ARG B 718      31.027  42.789  95.447  1.00  0.00           C  
ATOM   1157  NH1 ARG B 718      30.272  42.078  94.612  1.00  0.00           N  
ATOM   1158  NH2 ARG B 718      30.629  43.998  95.830  1.00  0.00           N  
ATOM   1159  N   THR B 723      35.291  36.848  98.601  1.00  0.00           N  
ATOM   1160  CA  THR B 723      35.021  35.476  99.003  1.00  0.00           C  
ATOM   1161  C   THR B 723      34.419  35.482 100.401  1.00  0.00           C  
ATOM   1162  O   THR B 723      34.812  36.281 101.246  1.00  0.00           O  
ATOM   1163  CB  THR B 723      36.314  34.605  98.974  1.00  0.00           C  
ATOM   1164  OG1 THR B 723      37.313  35.179  99.826  1.00  0.00           O  
ATOM   1165  CG2 THR B 723      36.861  34.520  97.552  1.00  0.00           C  
ATOM   1166  N   SER B 724      33.450  34.607 100.637  1.00  0.00           N  
ATOM   1167  CA  SER B 724      32.801  34.535 101.939  1.00  0.00           C  
ATOM   1168  C   SER B 724      33.831  34.454 103.062  1.00  0.00           C  
ATOM   1169  O   SER B 724      33.724  35.154 104.059  1.00  0.00           O  
ATOM   1170  CB  SER B 724      31.872  33.321 102.008  1.00  0.00           C  
ATOM   1171  OG  SER B 724      30.859  33.410 101.021  1.00  0.00           O  
ATOM   1172  N   GLU B 725      34.823  33.589 102.900  1.00  0.00           N  
ATOM   1173  CA  GLU B 725      35.855  33.451 103.911  1.00  0.00           C  
ATOM   1174  C   GLU B 725      37.153  34.040 103.395  1.00  0.00           C  
ATOM   1175  O   GLU B 725      37.482  33.898 102.219  1.00  0.00           O  
ATOM   1176  CB  GLU B 725      36.091  31.988 104.256  1.00  0.00           C  
ATOM   1177  CG  GLU B 725      36.953  31.819 105.492  1.00  0.00           C  
ATOM   1178  CD  GLU B 725      38.062  30.807 105.316  1.00  0.00           C  
ATOM   1179  OE1 GLU B 725      37.954  29.928 104.430  1.00  0.00           O  
ATOM   1180  OE2 GLU B 725      39.034  30.875 106.096  1.00  0.00           O  
ATOM   1181  N   PHE B 726      37.887  34.711 104.273  1.00  0.00           N  
ATOM   1182  CA  PHE B 726      39.155  35.299 103.885  1.00  0.00           C  
ATOM   1183  C   PHE B 726      40.025  35.510 105.097  1.00  0.00           C  
ATOM   1184  O   PHE B 726      39.548  35.475 106.234  1.00  0.00           O  
ATOM   1185  CB  PHE B 726      38.940  36.628 103.156  1.00  0.00           C  
ATOM   1186  CG  PHE B 726      38.194  37.660 103.958  1.00  0.00           C  
ATOM   1187  CD1 PHE B 726      38.870  38.520 104.821  1.00  0.00           C  
ATOM   1188  CD2 PHE B 726      36.817  37.803 103.815  1.00  0.00           C  
ATOM   1189  CE1 PHE B 726      38.185  39.518 105.527  1.00  0.00           C  
ATOM   1190  CE2 PHE B 726      36.116  38.798 104.519  1.00  0.00           C  
ATOM   1191  CZ  PHE B 726      36.804  39.659 105.375  1.00  0.00           C  
ATOM   1192  N   LEU B 728      41.310  35.711 104.838  1.00  0.00           N  
ATOM   1193  CA  LEU B 728      42.270  35.952 105.894  1.00  0.00           C  
ATOM   1194  C   LEU B 728      42.544  37.432 105.966  1.00  0.00           C  
ATOM   1195  O   LEU B 728      42.490  38.144 104.960  1.00  0.00           O  
ATOM   1196  CB  LEU B 728      43.581  35.218 105.631  1.00  0.00           C  
ATOM   1197  CG  LEU B 728      43.496  33.698 105.712  1.00  0.00           C  
ATOM   1198  CD1 LEU B 728      44.899  33.096 105.645  1.00  0.00           C  
ATOM   1199  CD2 LEU B 728      42.808  33.309 107.011  1.00  0.00           C  
ATOM   1200  N   TRP B 730      42.835  37.898 107.170  1.00  0.00           N  
ATOM   1201  CA  TRP B 730      43.127  39.293 107.357  1.00  0.00           C  
ATOM   1202  C   TRP B 730      43.687  39.534 108.738  1.00  0.00           C  
ATOM   1203  O   TRP B 730      43.939  38.613 109.514  1.00  0.00           O  
ATOM   1204  CB  TRP B 730      41.861  40.141 107.151  1.00  0.00           C  
ATOM   1205  CG  TRP B 730      40.923  40.223 108.333  1.00  0.00           C  
ATOM   1206  CD1 TRP B 730      40.729  39.278 109.305  1.00  0.00           C  
ATOM   1207  CD2 TRP B 730      39.983  41.273 108.605  1.00  0.00           C  
ATOM   1208  NE1 TRP B 730      39.721  39.672 110.163  1.00  0.00           N  
ATOM   1209  CE2 TRP B 730      39.248  40.893 109.755  1.00  0.00           C  
ATOM   1210  CE3 TRP B 730      39.684  42.495 107.985  1.00  0.00           C  
ATOM   1211  CZ2 TRP B 730      38.234  41.692 110.296  1.00  0.00           C  
ATOM   1212  CZ3 TRP B 730      38.676  43.287 108.520  1.00  0.00           C  
ATOM   1213  CH2 TRP B 730      37.963  42.881 109.666  1.00  0.00           C  
ATOM   1214  N   GLN B 731      43.863  40.804 109.023  1.00  0.00           N  
ATOM   1215  CA  GLN B 731      44.371  41.253 110.285  1.00  0.00           C  
ATOM   1216  C   GLN B 731      43.374  42.312 110.737  1.00  0.00           C  
ATOM   1217  O   GLN B 731      42.933  43.150 109.941  1.00  0.00           O  
ATOM   1218  CB  GLN B 731      45.765  41.838 110.046  1.00  0.00           C  
ATOM   1219  CG  GLN B 731      46.214  42.906 110.973  1.00  0.00           C  
ATOM   1220  CD  GLN B 731      45.483  44.209 110.772  1.00  0.00           C  
ATOM   1221  OE1 GLN B 731      45.503  44.806 109.688  1.00  0.00           O  
ATOM   1222  NE2 GLN B 731      44.832  44.667 111.829  1.00  0.00           N  
ATOM   1223  N   GLU B 732      42.960  42.239 111.992  1.00  0.00           N  
ATOM   1224  CA  GLU B 732      42.068  43.254 112.519  1.00  0.00           C  
ATOM   1225  C   GLU B 732      42.630  43.706 113.866  1.00  0.00           C  
ATOM   1226  O   GLU B 732      42.928  42.884 114.738  1.00  0.00           O  
ATOM   1227  CB  GLU B 732      40.629  42.731 112.644  1.00  0.00           C  
ATOM   1228  CG  GLU B 732      40.421  41.590 113.604  1.00  0.00           C  
ATOM   1229  CD  GLU B 732      38.948  41.253 113.763  1.00  0.00           C  
ATOM   1230  OE1 GLU B 732      38.167  42.141 114.173  1.00  0.00           O  
ATOM   1231  OE2 GLU B 732      38.568  40.100 113.473  1.00  0.00           O  
ATOM   1232  N   GLY B 733      42.817  45.017 114.003  1.00  0.00           N  
ATOM   1233  CA  GLY B 733      43.354  45.586 115.223  1.00  0.00           C  
ATOM   1234  C   GLY B 733      42.264  46.259 116.032  1.00  0.00           C  
ATOM   1235  O   GLY B 733      41.284  46.757 115.477  1.00  0.00           O  
ATOM   1236  N   HIS B 734      42.432  46.276 117.348  1.00  0.00           N  
ATOM   1237  CA  HIS B 734      41.448  46.876 118.240  1.00  0.00           C  
ATOM   1238  C   HIS B 734      42.137  47.505 119.442  1.00  0.00           C  
ATOM   1239  O   HIS B 734      42.872  46.830 120.162  1.00  0.00           O  
ATOM   1240  CB  HIS B 734      40.473  45.804 118.722  1.00  0.00           C  
ATOM   1241  CG  HIS B 734      39.594  45.264 117.642  1.00  0.00           C  
ATOM   1242  ND1 HIS B 734      38.467  45.924 117.200  1.00  0.00           N  
ATOM   1243  CD2 HIS B 734      39.689  44.138 116.896  1.00  0.00           C  
ATOM   1244  CE1 HIS B 734      37.905  45.225 116.228  1.00  0.00           C  
ATOM   1245  NE2 HIS B 734      38.627  44.138 116.026  1.00  0.00           N  
ATOM   1246  N   THR B 735      41.895  48.790 119.673  1.00  0.00           N  
ATOM   1247  CA  THR B 735      42.525  49.446 120.805  1.00  0.00           C  
ATOM   1248  C   THR B 735      41.563  50.220 121.686  1.00  0.00           C  
ATOM   1249  O   THR B 735      40.517  50.691 121.236  1.00  0.00           O  
ATOM   1250  CB  THR B 735      43.646  50.403 120.352  1.00  0.00           C  
ATOM   1251  OG1 THR B 735      43.079  51.503 119.639  1.00  0.00           O  
ATOM   1252  CG2 THR B 735      44.634  49.678 119.461  1.00  0.00           C  
ATOM   1253  N   ALA B 736      41.944  50.332 122.956  1.00  0.00           N  
ATOM   1254  CA  ALA B 736      41.176  51.046 123.966  1.00  0.00           C  
ATOM   1255  C   ALA B 736      42.120  52.061 124.609  1.00  0.00           C  
ATOM   1256  O   ALA B 736      43.231  51.718 125.011  1.00  0.00           O  
ATOM   1257  CB  ALA B 736      40.655  50.069 125.013  1.00  0.00           C  
ATOM   1258  N   HIS B 737      41.670  53.306 124.707  1.00  0.00           N  
ATOM   1259  CA  HIS B 737      42.484  54.373 125.269  1.00  0.00           C  
ATOM   1260  C   HIS B 737      41.770  55.144 126.372  1.00  0.00           C  
ATOM   1261  O   HIS B 737      40.537  55.134 126.458  1.00  0.00           O  
ATOM   1262  CB  HIS B 737      42.883  55.327 124.147  1.00  0.00           C  
ATOM   1263  CG  HIS B 737      43.583  54.650 123.013  1.00  0.00           C  
ATOM   1264  ND1 HIS B 737      44.931  54.358 123.036  1.00  0.00           N  
ATOM   1265  CD2 HIS B 737      43.114  54.168 121.839  1.00  0.00           C  
ATOM   1266  CE1 HIS B 737      45.261  53.728 121.924  1.00  0.00           C  
ATOM   1267  NE2 HIS B 737      44.177  53.600 121.180  1.00  0.00           N  
ATOM   1268  N   ALA B 738      42.562  55.814 127.207  1.00  0.00           N  
ATOM   1269  CA  ALA B 738      42.047  56.607 128.314  1.00  0.00           C  
ATOM   1270  C   ALA B 738      41.582  57.979 127.836  1.00  0.00           C  
ATOM   1271  O   ALA B 738      40.815  58.658 128.517  1.00  0.00           O  
ATOM   1272  CB  ALA B 738      43.121  56.774 129.370  1.00  0.00           C  
ATOM   1273  N   THR B 739      42.053  58.388 126.665  1.00  0.00           N  
ATOM   1274  CA  THR B 739      41.675  59.687 126.126  1.00  0.00           C  
ATOM   1275  C   THR B 739      41.335  59.638 124.643  1.00  0.00           C  
ATOM   1276  O   THR B 739      41.747  58.728 123.916  1.00  0.00           O  
ATOM   1277  CB  THR B 739      42.803  60.721 126.291  1.00  0.00           C  
ATOM   1278  OG1 THR B 739      43.892  60.373 125.424  1.00  0.00           O  
ATOM   1279  CG2 THR B 739      43.292  60.764 127.736  1.00  0.00           C  
ATOM   1280  N   ARG B 741      40.580  60.639 124.206  1.00  0.00           N  
ATOM   1281  CA  ARG B 741      40.191  60.761 122.816  1.00  0.00           C  
ATOM   1282  C   ARG B 741      41.448  61.029 121.987  1.00  0.00           C  
ATOM   1283  O   ARG B 741      41.681  60.392 120.961  1.00  0.00           O  
ATOM   1284  CB  ARG B 741      39.210  61.919 122.662  1.00  0.00           C  
ATOM   1285  CG  ARG B 741      38.914  62.284 121.228  1.00  0.00           C  
ATOM   1286  CD  ARG B 741      38.041  63.522 121.131  1.00  0.00           C  
ATOM   1287  NE  ARG B 741      37.760  63.845 119.737  1.00  0.00           N  
ATOM   1288  CZ  ARG B 741      36.988  64.848 119.335  1.00  0.00           C  
ATOM   1289  NH1 ARG B 741      36.406  65.644 120.223  1.00  0.00           N  
ATOM   1290  NH2 ARG B 741      36.799  65.052 118.038  1.00  0.00           N  
ATOM   1291  N   GLU B 742      42.261  61.971 122.450  1.00  0.00           N  
ATOM   1292  CA  GLU B 742      43.487  62.334 121.753  1.00  0.00           C  
ATOM   1293  C   GLU B 742      44.374  61.134 121.438  1.00  0.00           C  
ATOM   1294  O   GLU B 742      44.889  61.017 120.329  1.00  0.00           O  
ATOM   1295  CB  GLU B 742      44.292  63.351 122.572  1.00  0.00           C  
ATOM   1296  CG  GLU B 742      43.597  64.700 122.774  1.00  0.00           C  
ATOM   1297  CD  GLU B 742      42.405  64.631 123.726  1.00  0.00           C  
ATOM   1298  OE1 GLU B 742      41.554  65.546 123.675  1.00  0.00           O  
ATOM   1299  OE2 GLU B 742      42.320  63.678 124.532  1.00  0.00           O  
ATOM   1300  N   GLU B 743      44.551  60.241 122.405  1.00  0.00           N  
ATOM   1301  CA  GLU B 743      45.402  59.080 122.191  1.00  0.00           C  
ATOM   1302  C   GLU B 743      44.779  58.106 121.194  1.00  0.00           C  
ATOM   1303  O   GLU B 743      45.482  57.441 120.437  1.00  0.00           O  
ATOM   1304  CB  GLU B 743      45.658  58.358 123.509  1.00  0.00           C  
ATOM   1305  CG  GLU B 743      46.824  57.388 123.462  1.00  0.00           C  
ATOM   1306  CD  GLU B 743      47.002  56.641 124.767  1.00  0.00           C  
ATOM   1307  OE1 GLU B 743      46.552  55.480 124.856  1.00  0.00           O  
ATOM   1308  OE2 GLU B 743      47.584  57.220 125.710  1.00  0.00           O  
ATOM   1309  N   ALA B 786      43.455  58.024 121.198  1.00  0.00           N  
ATOM   1310  CA  ALA B 786      42.764  57.128 120.292  1.00  0.00           C  
ATOM   1311  C   ALA B 786      42.861  57.640 118.853  1.00  0.00           C  
ATOM   1312  O   ALA B 786      43.209  56.892 117.938  1.00  0.00           O  
ATOM   1313  CB  ALA B 786      41.312  56.994 120.715  1.00  0.00           C  
ATOM   1314  N   GLU B 787      42.565  58.920 118.658  1.00  0.00           N  
ATOM   1315  CA  GLU B 787      42.620  59.505 117.328  1.00  0.00           C  
ATOM   1316  C   GLU B 787      44.021  59.445 116.751  1.00  0.00           C  
ATOM   1317  O   GLU B 787      44.195  59.374 115.536  1.00  0.00           O  
ATOM   1318  CB  GLU B 787      42.114  60.951 117.351  1.00  0.00           C  
ATOM   1319  CG  GLU B 787      40.649  61.069 117.725  1.00  0.00           C  
ATOM   1320  CD  GLU B 787      40.026  62.370 117.252  1.00  0.00           C  
ATOM   1321  OE1 GLU B 787      39.781  62.504 116.035  1.00  0.00           O  
ATOM   1322  OE2 GLU B 787      39.786  63.263 118.093  1.00  0.00           O  
ATOM   1323  N   GLU B 788      45.026  59.476 117.615  1.00  0.00           N  
ATOM   1324  CA  GLU B 788      46.404  59.394 117.147  1.00  0.00           C  
ATOM   1325  C   GLU B 788      46.697  57.974 116.673  1.00  0.00           C  
ATOM   1326  O   GLU B 788      47.425  57.762 115.700  1.00  0.00           O  
ATOM   1327  CB  GLU B 788      47.377  59.777 118.265  1.00  0.00           C  
ATOM   1328  CG  GLU B 788      47.454  61.278 118.532  1.00  0.00           C  
ATOM   1329  CD  GLU B 788      48.409  61.633 119.660  1.00  0.00           C  
ATOM   1330  OE1 GLU B 788      48.672  62.839 119.856  1.00  0.00           O  
ATOM   1331  OE2 GLU B 788      48.891  60.712 120.355  1.00  0.00           O  
ATOM   1332  N   GLU B 789      46.125  57.000 117.371  1.00  0.00           N  
ATOM   1333  CA  GLU B 789      46.319  55.600 117.027  1.00  0.00           C  
ATOM   1334  C   GLU B 789      45.727  55.354 115.638  1.00  0.00           C  
ATOM   1335  O   GLU B 789      46.337  54.681 114.804  1.00  0.00           O  
ATOM   1336  CB  GLU B 789      45.634  54.709 118.080  1.00  0.00           C  
ATOM   1337  CG  GLU B 789      45.561  53.223 117.736  1.00  0.00           C  
ATOM   1338  CD  GLU B 789      46.917  52.536 117.744  1.00  0.00           C  
ATOM   1339  OE1 GLU B 789      46.968  51.329 117.433  1.00  0.00           O  
ATOM   1340  OE2 GLU B 789      47.930  53.199 118.057  1.00  0.00           O  
ATOM   1341  N   VAL B 790      44.546  55.921 115.395  1.00  0.00           N  
ATOM   1342  CA  VAL B 790      43.852  55.762 114.121  1.00  0.00           C  
ATOM   1343  C   VAL B 790      44.734  56.142 112.939  1.00  0.00           C  
ATOM   1344  O   VAL B 790      44.871  55.375 111.994  1.00  0.00           O  
ATOM   1345  CB  VAL B 790      42.563  56.621 114.062  1.00  0.00           C  
ATOM   1346  CG1 VAL B 790      41.956  56.551 112.660  1.00  0.00           C  
ATOM   1347  CG2 VAL B 790      41.550  56.116 115.084  1.00  0.00           C  
ATOM   1348  N   ARG B 791      45.324  57.329 113.002  1.00  0.00           N  
ATOM   1349  CA  ARG B 791      46.193  57.813 111.933  1.00  0.00           C  
ATOM   1350  C   ARG B 791      47.527  57.082 111.905  1.00  0.00           C  
ATOM   1351  O   ARG B 791      48.149  56.960 110.854  1.00  0.00           O  
ATOM   1352  CB  ARG B 791      46.437  59.309 112.091  1.00  0.00           C  
ATOM   1353  CG  ARG B 791      45.253  60.161 111.693  1.00  0.00           C  
ATOM   1354  CD  ARG B 791      45.026  60.132 110.183  1.00  0.00           C  
ATOM   1355  NE  ARG B 791      44.836  61.489 109.678  1.00  0.00           N  
ATOM   1356  CZ  ARG B 791      45.762  62.190 109.031  1.00  0.00           C  
ATOM   1357  NH1 ARG B 791      46.953  61.666 108.789  1.00  0.00           N  
ATOM   1358  NH2 ARG B 791      45.498  63.430 108.646  1.00  0.00           N  
ATOM   1359  N   ARG B 792      47.975  56.604 113.060  1.00  0.00           N  
ATOM   1360  CA  ARG B 792      49.233  55.877 113.112  1.00  0.00           C  
ATOM   1361  C   ARG B 792      49.107  54.581 112.317  1.00  0.00           C  
ATOM   1362  O   ARG B 792      50.010  54.199 111.564  1.00  0.00           O  
ATOM   1363  CB  ARG B 792      49.604  55.543 114.559  1.00  0.00           C  
ATOM   1364  CG  ARG B 792      50.783  54.585 114.661  1.00  0.00           C  
ATOM   1365  CD  ARG B 792      51.158  54.253 116.096  1.00  0.00           C  
ATOM   1366  NE  ARG B 792      51.501  55.457 116.844  1.00  0.00           N  
ATOM   1367  CZ  ARG B 792      50.740  55.988 117.795  1.00  0.00           C  
ATOM   1368  NH1 ARG B 792      49.585  55.421 118.134  1.00  0.00           N  
ATOM   1369  NH2 ARG B 792      51.129  57.104 118.396  1.00  0.00           N  
ATOM   1370  N   MET B 793      47.976  53.907 112.489  1.00  0.00           N  
ATOM   1371  CA  MET B 793      47.747  52.650 111.806  1.00  0.00           C  
ATOM   1372  C   MET B 793      47.421  52.856 110.331  1.00  0.00           C  
ATOM   1373  O   MET B 793      47.712  51.989 109.501  1.00  0.00           O  
ATOM   1374  CB  MET B 793      46.632  51.872 112.502  1.00  0.00           C  
ATOM   1375  CG  MET B 793      46.863  51.675 114.000  1.00  0.00           C  
ATOM   1376  SD  MET B 793      48.581  51.276 114.409  1.00  0.00           S  
ATOM   1377  CE  MET B 793      48.730  49.604 113.789  1.00  0.00           C  
ATOM   1378  N   LEU B 794      46.819  53.991 109.985  1.00  0.00           N  
ATOM   1379  CA  LEU B 794      46.527  54.222 108.579  1.00  0.00           C  
ATOM   1380  C   LEU B 794      47.860  54.462 107.868  1.00  0.00           C  
ATOM   1381  O   LEU B 794      48.088  53.948 106.766  1.00  0.00           O  
ATOM   1382  CB  LEU B 794      45.614  55.437 108.377  1.00  0.00           C  
ATOM   1383  CG  LEU B 794      45.162  55.568 106.909  1.00  0.00           C  
ATOM   1384  CD1 LEU B 794      44.117  54.484 106.592  1.00  0.00           C  
ATOM   1385  CD2 LEU B 794      44.580  56.952 106.641  1.00  0.00           C  
ATOM   1386  N   SER B 795      48.744  55.233 108.505  1.00  0.00           N  
ATOM   1387  CA  SER B 795      50.045  55.524 107.919  1.00  0.00           C  
ATOM   1388  C   SER B 795      50.852  54.246 107.738  1.00  0.00           C  
ATOM   1389  O   SER B 795      51.649  54.132 106.808  1.00  0.00           O  
ATOM   1390  CB  SER B 795      50.817  56.522 108.787  1.00  0.00           C  
ATOM   1391  OG  SER B 795      50.235  57.817 108.718  1.00  0.00           O  
ATOM   1392  N   ILE B 796      50.645  53.286 108.631  1.00  0.00           N  
ATOM   1393  CA  ILE B 796      51.333  52.009 108.534  1.00  0.00           C  
ATOM   1394  C   ILE B 796      50.813  51.300 107.279  1.00  0.00           C  
ATOM   1395  O   ILE B 796      51.591  50.774 106.480  1.00  0.00           O  
ATOM   1396  CB  ILE B 796      51.075  51.144 109.793  1.00  0.00           C  
ATOM   1397  CG1 ILE B 796      52.040  51.568 110.909  1.00  0.00           C  
ATOM   1398  CG2 ILE B 796      51.240  49.673 109.470  1.00  0.00           C  
ATOM   1399  CD1 ILE B 796      51.868  50.801 112.227  1.00  0.00           C  
ATOM   1400  N   TYR B 797      49.495  51.296 107.105  1.00  0.00           N  
ATOM   1401  CA  TYR B 797      48.896  50.680 105.929  1.00  0.00           C  
ATOM   1402  C   TYR B 797      49.417  51.389 104.674  1.00  0.00           C  
ATOM   1403  O   TYR B 797      49.737  50.750 103.673  1.00  0.00           O  
ATOM   1404  CB  TYR B 797      47.376  50.806 105.989  1.00  0.00           C  
ATOM   1405  CG  TYR B 797      46.712  49.907 107.004  1.00  0.00           C  
ATOM   1406  CD1 TYR B 797      45.424  50.180 107.460  1.00  0.00           C  
ATOM   1407  CD2 TYR B 797      47.344  48.756 107.471  1.00  0.00           C  
ATOM   1408  CE1 TYR B 797      44.778  49.331 108.350  1.00  0.00           C  
ATOM   1409  CE2 TYR B 797      46.700  47.896 108.364  1.00  0.00           C  
ATOM   1410  CZ  TYR B 797      45.414  48.191 108.795  1.00  0.00           C  
ATOM   1411  OH  TYR B 797      44.752  47.334 109.647  1.00  0.00           O  
ATOM   1412  N   ALA B 798      49.505  52.714 104.732  1.00  0.00           N  
ATOM   1413  CA  ALA B 798      49.978  53.482 103.589  1.00  0.00           C  
ATOM   1414  C   ALA B 798      51.422  53.162 103.275  1.00  0.00           C  
ATOM   1415  O   ALA B 798      51.830  53.163 102.119  1.00  0.00           O  
ATOM   1416  CB  ALA B 798      49.824  54.983 103.851  1.00  0.00           C  
ATOM   1417  N   ARG B 799      52.198  52.890 104.313  1.00  0.00           N  
ATOM   1418  CA  ARG B 799      53.604  52.580 104.127  1.00  0.00           C  
ATOM   1419  C   ARG B 799      53.750  51.213 103.486  1.00  0.00           C  
ATOM   1420  O   ARG B 799      54.604  51.014 102.627  1.00  0.00           O  
ATOM   1421  CB  ARG B 799      54.341  52.624 105.467  1.00  0.00           C  
ATOM   1422  CG  ARG B 799      55.830  52.507 105.316  1.00  0.00           C  
ATOM   1423  CD  ARG B 799      56.557  52.567 106.641  1.00  0.00           C  
ATOM   1424  NE  ARG B 799      57.946  52.153 106.458  1.00  0.00           N  
ATOM   1425  CZ  ARG B 799      58.742  51.740 107.435  1.00  0.00           C  
ATOM   1426  NH1 ARG B 799      58.293  51.687 108.680  1.00  0.00           N  
ATOM   1427  NH2 ARG B 799      59.981  51.359 107.161  1.00  0.00           N  
ATOM   1428  N   LEU B 800      52.924  50.261 103.902  1.00  0.00           N  
ATOM   1429  CA  LEU B 800      52.976  48.928 103.306  1.00  0.00           C  
ATOM   1430  C   LEU B 800      52.685  49.090 101.818  1.00  0.00           C  
ATOM   1431  O   LEU B 800      53.404  48.563 100.965  1.00  0.00           O  
ATOM   1432  CB  LEU B 800      51.913  48.016 103.921  1.00  0.00           C  
ATOM   1433  CG  LEU B 800      51.696  46.662 103.226  1.00  0.00           C  
ATOM   1434  CD1 LEU B 800      52.856  45.731 103.536  1.00  0.00           C  
ATOM   1435  CD2 LEU B 800      50.390  46.039 103.703  1.00  0.00           C  
ATOM   1436  N   ALA B 801      51.625  49.836 101.517  1.00  0.00           N  
ATOM   1437  CA  ALA B 801      51.214  50.074 100.135  1.00  0.00           C  
ATOM   1438  C   ALA B 801      52.317  50.723  99.315  1.00  0.00           C  
ATOM   1439  O   ALA B 801      52.728  50.202  98.285  1.00  0.00           O  
ATOM   1440  CB  ALA B 801      49.964  50.958 100.103  1.00  0.00           C  
ATOM   1441  N   ARG B 802      52.800  51.861  99.785  1.00  0.00           N  
ATOM   1442  CA  ARG B 802      53.827  52.595  99.067  1.00  0.00           C  
ATOM   1443  C   ARG B 802      55.209  51.965  99.063  1.00  0.00           C  
ATOM   1444  O   ARG B 802      55.719  51.599  98.014  1.00  0.00           O  
ATOM   1445  CB  ARG B 802      53.914  54.024  99.617  1.00  0.00           C  
ATOM   1446  CG  ARG B 802      52.675  54.859  99.330  1.00  0.00           C  
ATOM   1447  CD  ARG B 802      52.600  56.094 100.226  1.00  0.00           C  
ATOM   1448  NE  ARG B 802      51.403  56.880  99.936  1.00  0.00           N  
ATOM   1449  CZ  ARG B 802      50.822  57.717 100.794  1.00  0.00           C  
ATOM   1450  NH1 ARG B 802      51.323  57.883 102.014  1.00  0.00           N  
ATOM   1451  NH2 ARG B 802      49.737  58.395 100.429  1.00  0.00           N  
ATOM   1452  N   GLU B 803      55.810  51.838 100.240  1.00  0.00           N  
ATOM   1453  CA  GLU B 803      57.159  51.295 100.360  1.00  0.00           C  
ATOM   1454  C   GLU B 803      57.354  49.816 100.101  1.00  0.00           C  
ATOM   1455  O   GLU B 803      58.473  49.396  99.796  1.00  0.00           O  
ATOM   1456  CB  GLU B 803      57.727  51.612 101.740  1.00  0.00           C  
ATOM   1457  CG  GLU B 803      57.980  53.081 101.975  1.00  0.00           C  
ATOM   1458  CD  GLU B 803      58.425  53.374 103.399  1.00  0.00           C  
ATOM   1459  OE1 GLU B 803      59.302  52.635 103.923  1.00  0.00           O  
ATOM   1460  OE2 GLU B 803      57.900  54.350 103.984  1.00  0.00           O  
ATOM   1461  N   TYR B 807      56.299  49.018 100.223  1.00  0.00           N  
ATOM   1462  CA  TYR B 807      56.453  47.581 100.009  1.00  0.00           C  
ATOM   1463  C   TYR B 807      55.739  47.002  98.802  1.00  0.00           C  
ATOM   1464  O   TYR B 807      56.227  46.051  98.194  1.00  0.00           O  
ATOM   1465  CB  TYR B 807      56.023  46.807 101.262  1.00  0.00           C  
ATOM   1466  CG  TYR B 807      56.954  47.017 102.430  1.00  0.00           C  
ATOM   1467  CD1 TYR B 807      56.867  48.164 103.217  1.00  0.00           C  
ATOM   1468  CD2 TYR B 807      57.961  46.091 102.717  1.00  0.00           C  
ATOM   1469  CE1 TYR B 807      57.759  48.386 104.262  1.00  0.00           C  
ATOM   1470  CE2 TYR B 807      58.860  46.301 103.756  1.00  0.00           C  
ATOM   1471  CZ  TYR B 807      58.755  47.451 104.523  1.00  0.00           C  
ATOM   1472  OH  TYR B 807      59.644  47.677 105.545  1.00  0.00           O  
ATOM   1473  N   ALA B 808      54.578  47.552  98.463  1.00  0.00           N  
ATOM   1474  CA  ALA B 808      53.827  47.050  97.324  1.00  0.00           C  
ATOM   1475  C   ALA B 808      53.947  47.972  96.114  1.00  0.00           C  
ATOM   1476  O   ALA B 808      53.488  47.633  95.029  1.00  0.00           O  
ATOM   1477  CB  ALA B 808      52.356  46.868  97.702  1.00  0.00           C  
ATOM   1478  N   ALA B 809      54.572  49.131  96.291  1.00  0.00           N  
ATOM   1479  CA  ALA B 809      54.719  50.071  95.182  1.00  0.00           C  
ATOM   1480  C   ALA B 809      53.335  50.417  94.628  1.00  0.00           C  
ATOM   1481  O   ALA B 809      53.167  50.605  93.421  1.00  0.00           O  
ATOM   1482  CB  ALA B 809      55.592  49.459  94.075  1.00  0.00           C  
ATOM   1483  N   ILE B1153      52.350  50.480  95.521  1.00  0.00           N  
ATOM   1484  CA  ILE B1153      50.978  50.812  95.157  1.00  0.00           C  
ATOM   1485  C   ILE B1153      50.641  52.202  95.688  1.00  0.00           C  
ATOM   1486  O   ILE B1153      50.528  52.401  96.897  1.00  0.00           O  
ATOM   1487  CB  ILE B1153      49.975  49.813  95.768  1.00  0.00           C  
ATOM   1488  CG1 ILE B1153      50.151  48.436  95.123  1.00  0.00           C  
ATOM   1489  CG2 ILE B1153      48.553  50.328  95.590  1.00  0.00           C  
ATOM   1490  CD1 ILE B1153      49.187  47.377  95.666  1.00  0.00           C  
ATOM   1491  N   PRO B1154      50.479  53.189  94.790  1.00  0.00           N  
ATOM   1492  CA  PRO B1154      50.152  54.545  95.254  1.00  0.00           C  
ATOM   1493  C   PRO B1154      48.770  54.563  95.902  1.00  0.00           C  
ATOM   1494  O   PRO B1154      47.869  53.845  95.469  1.00  0.00           O  
ATOM   1495  CB  PRO B1154      50.183  55.374  93.969  1.00  0.00           C  
ATOM   1496  CG  PRO B1154      51.076  54.568  93.037  1.00  0.00           C  
ATOM   1497  CD  PRO B1154      50.641  53.155  93.327  1.00  0.00           C  
ATOM   1498  N   VAL B1155      48.595  55.369  96.943  1.00  0.00           N  
ATOM   1499  CA  VAL B1155      47.292  55.448  97.598  1.00  0.00           C  
ATOM   1500  C   VAL B1155      47.008  56.860  98.063  1.00  0.00           C  
ATOM   1501  O   VAL B1155      47.919  57.670  98.225  1.00  0.00           O  
ATOM   1502  CB  VAL B1155      47.202  54.523  98.834  1.00  0.00           C  
ATOM   1503  CG1 VAL B1155      47.449  53.069  98.433  1.00  0.00           C  
ATOM   1504  CG2 VAL B1155      48.198  54.975  99.886  1.00  0.00           C  
ATOM   1505  N   ILE B1156      45.734  57.152  98.277  1.00  0.00           N  
ATOM   1506  CA  ILE B1156      45.329  58.462  98.759  1.00  0.00           C  
ATOM   1507  C   ILE B1156      44.748  58.237 100.148  1.00  0.00           C  
ATOM   1508  O   ILE B1156      43.832  57.426 100.311  1.00  0.00           O  
ATOM   1509  CB  ILE B1156      44.230  59.066  97.883  1.00  0.00           C  
ATOM   1510  CG1 ILE B1156      44.705  59.171  96.434  1.00  0.00           C  
ATOM   1511  CG2 ILE B1156      43.835  60.425  98.425  1.00  0.00           C  
ATOM   1512  CD1 ILE B1156      43.587  59.537  95.468  1.00  0.00           C  
ATOM   1513  N   GLU B1157      45.290  58.935 101.144  1.00  0.00           N  
ATOM   1514  CA  GLU B1157      44.796  58.815 102.515  1.00  0.00           C  
ATOM   1515  C   GLU B1157      43.715  59.872 102.743  1.00  0.00           C  
ATOM   1516  O   GLU B1157      43.873  61.026 102.333  1.00  0.00           O  
ATOM   1517  CB  GLU B1157      45.916  59.059 103.526  1.00  0.00           C  
ATOM   1518  CG  GLU B1157      47.167  58.235 103.340  1.00  0.00           C  
ATOM   1519  CD  GLU B1157      48.216  58.569 104.385  1.00  0.00           C  
ATOM   1520  OE1 GLU B1157      49.422  58.389 104.115  1.00  0.00           O  
ATOM   1521  OE2 GLU B1157      47.834  59.008 105.485  1.00  0.00           O  
ATOM   1522  N   GLY B1158      42.628  59.486 103.404  1.00  0.00           N  
ATOM   1523  CA  GLY B1158      41.571  60.442 103.670  1.00  0.00           C  
ATOM   1524  C   GLY B1158      40.439  59.880 104.500  1.00  0.00           C  
ATOM   1525  O   GLY B1158      40.512  58.746 104.972  1.00  0.00           O  
ATOM   1526  N   LEU B1159      39.399  60.689 104.688  1.00  0.00           N  
ATOM   1527  CA  LEU B1159      38.222  60.288 105.452  1.00  0.00           C  
ATOM   1528  C   LEU B1159      37.128  59.834 104.515  1.00  0.00           C  
ATOM   1529  O   LEU B1159      37.020  60.317 103.388  1.00  0.00           O  
ATOM   1530  CB  LEU B1159      37.633  61.455 106.253  1.00  0.00           C  
ATOM   1531  CG  LEU B1159      38.080  61.904 107.643  1.00  0.00           C  
ATOM   1532  CD1 LEU B1159      38.340  60.691 108.521  1.00  0.00           C  
ATOM   1533  CD2 LEU B1159      39.305  62.768 107.526  1.00  0.00           C  
ATOM   1534  N   LYS B1160      36.311  58.904 104.984  1.00  0.00           N  
ATOM   1535  CA  LYS B1160      35.184  58.455 104.198  1.00  0.00           C  
ATOM   1536  C   LYS B1160      34.140  59.534 104.475  1.00  0.00           C  
ATOM   1537  O   LYS B1160      34.280  60.310 105.426  1.00  0.00           O  
ATOM   1538  CB  LYS B1160      34.664  57.106 104.705  1.00  0.00           C  
ATOM   1539  CG  LYS B1160      35.519  55.902 104.340  1.00  0.00           C  
ATOM   1540  CD  LYS B1160      35.504  55.608 102.845  1.00  0.00           C  
ATOM   1541  CE  LYS B1160      36.151  54.261 102.564  1.00  0.00           C  
ATOM   1542  NZ  LYS B1160      36.112  53.888 101.122  1.00  0.00           N  
ATOM   1543  N   THR B1161      33.114  59.603 103.639  1.00  0.00           N  
ATOM   1544  CA  THR B1161      32.047  60.566 103.855  1.00  0.00           C  
ATOM   1545  C   THR B1161      31.145  59.911 104.895  1.00  0.00           C  
ATOM   1546  O   THR B1161      31.358  58.748 105.267  1.00  0.00           O  
ATOM   1547  CB  THR B1161      31.229  60.806 102.572  1.00  0.00           C  
ATOM   1548  OG1 THR B1161      30.751  59.549 102.067  1.00  0.00           O  
ATOM   1549  CG2 THR B1161      32.083  61.493 101.518  1.00  0.00           C  
ATOM   1550  N   GLU B1162      30.132  60.639 105.353  1.00  0.00           N  
ATOM   1551  CA  GLU B1162      29.217  60.101 106.352  1.00  0.00           C  
ATOM   1552  C   GLU B1162      28.523  58.859 105.807  1.00  0.00           C  
ATOM   1553  O   GLU B1162      28.314  57.881 106.526  1.00  0.00           O  
ATOM   1554  CB  GLU B1162      28.174  61.155 106.734  1.00  0.00           C  
ATOM   1555  CG  GLU B1162      27.686  61.060 108.165  1.00  0.00           C  
ATOM   1556  CD  GLU B1162      28.830  61.121 109.175  1.00  0.00           C  
ATOM   1557  OE1 GLU B1162      29.797  61.891 108.955  1.00  0.00           O  
ATOM   1558  OE2 GLU B1162      28.754  60.404 110.196  1.00  0.00           O  
ATOM   1559  N   LYS B1416      28.175  58.901 104.525  1.00  0.00           N  
ATOM   1560  CA  LYS B1416      27.497  57.782 103.877  1.00  0.00           C  
ATOM   1561  C   LYS B1416      28.396  56.563 103.739  1.00  0.00           C  
ATOM   1562  O   LYS B1416      27.939  55.428 103.871  1.00  0.00           O  
ATOM   1563  CB  LYS B1416      27.001  58.208 102.486  1.00  0.00           C  
ATOM   1564  CG  LYS B1416      26.792  57.064 101.489  1.00  0.00           C  
ATOM   1565  CD  LYS B1416      26.434  57.605 100.103  1.00  0.00           C  
ATOM   1566  CE  LYS B1416      26.883  56.667  98.980  1.00  0.00           C  
ATOM   1567  NZ  LYS B1416      26.298  55.299  99.084  1.00  0.00           N  
ATOM   1568  N   GLU B1418      29.678  56.803 103.479  1.00  0.00           N  
ATOM   1569  CA  GLU B1418      30.626  55.711 103.286  1.00  0.00           C  
ATOM   1570  C   GLU B1418      31.378  55.215 104.519  1.00  0.00           C  
ATOM   1571  O   GLU B1418      32.021  54.168 104.461  1.00  0.00           O  
ATOM   1572  CB  GLU B1418      31.633  56.095 102.202  1.00  0.00           C  
ATOM   1573  CG  GLU B1418      31.043  56.152 100.807  1.00  0.00           C  
ATOM   1574  CD  GLU B1418      30.532  54.799 100.343  1.00  0.00           C  
ATOM   1575  OE1 GLU B1418      29.301  54.616 100.286  1.00  0.00           O  
ATOM   1576  OE2 GLU B1418      31.364  53.912 100.045  1.00  0.00           O  
ATOM   1577  N   LYS B1437      31.298  55.940 105.631  1.00  0.00           N  
ATOM   1578  CA  LYS B1437      32.014  55.524 106.839  1.00  0.00           C  
ATOM   1579  C   LYS B1437      31.394  54.267 107.435  1.00  0.00           C  
ATOM   1580  O   LYS B1437      30.348  53.806 106.984  1.00  0.00           O  
ATOM   1581  CB  LYS B1437      31.966  56.625 107.899  1.00  0.00           C  
ATOM   1582  CG  LYS B1437      30.611  56.710 108.573  1.00  0.00           C  
ATOM   1583  CD  LYS B1437      30.607  57.548 109.838  1.00  0.00           C  
ATOM   1584  CE  LYS B1437      29.243  57.435 110.515  1.00  0.00           C  
ATOM   1585  NZ  LYS B1437      29.159  58.214 111.775  1.00  0.00           N  
ATOM   1586  N   PHE B1438      32.043  53.709 108.450  1.00  0.00           N  
ATOM   1587  CA  PHE B1438      31.491  52.540 109.120  1.00  0.00           C  
ATOM   1588  C   PHE B1438      30.375  53.082 110.006  1.00  0.00           C  
ATOM   1589  O   PHE B1438      30.559  54.088 110.691  1.00  0.00           O  
ATOM   1590  CB  PHE B1438      32.540  51.855 109.995  1.00  0.00           C  
ATOM   1591  CG  PHE B1438      31.973  50.780 110.884  1.00  0.00           C  
ATOM   1592  CD1 PHE B1438      31.435  49.619 110.339  1.00  0.00           C  
ATOM   1593  CD2 PHE B1438      31.953  50.941 112.268  1.00  0.00           C  
ATOM   1594  CE1 PHE B1438      30.882  48.631 111.159  1.00  0.00           C  
ATOM   1595  CE2 PHE B1438      31.404  49.962 113.098  1.00  0.00           C  
ATOM   1596  CZ  PHE B1438      30.867  48.804 112.542  1.00  0.00           C  
ATOM   1597  N   ALA B1443      29.225  52.416 109.987  1.00  0.00           N  
ATOM   1598  CA  ALA B1443      28.069  52.842 110.770  1.00  0.00           C  
ATOM   1599  C   ALA B1443      28.402  53.165 112.231  1.00  0.00           C  
ATOM   1600  O   ALA B1443      28.189  54.289 112.687  1.00  0.00           O  
ATOM   1601  CB  ALA B1443      26.975  51.770 110.702  1.00  0.00           C  
ATOM   1602  N   GLY B1444      28.936  52.186 112.953  1.00  0.00           N  
ATOM   1603  CA  GLY B1444      29.262  52.394 114.354  1.00  0.00           C  
ATOM   1604  C   GLY B1444      30.482  53.243 114.678  1.00  0.00           C  
ATOM   1605  O   GLY B1444      30.948  53.240 115.822  1.00  0.00           O  
ATOM   1606  N   ALA B1448      30.991  53.988 113.702  1.00  0.00           N  
ATOM   1607  CA  ALA B1448      32.169  54.810 113.942  1.00  0.00           C  
ATOM   1608  C   ALA B1448      31.918  56.314 113.869  1.00  0.00           C  
ATOM   1609  O   ALA B1448      31.036  56.773 113.150  1.00  0.00           O  
ATOM   1610  CB  ALA B1448      33.263  54.424 112.962  1.00  0.00           C  
ATOM   1611  N   VAL B1456      32.696  57.079 114.627  1.00  0.00           N  
ATOM   1612  CA  VAL B1456      32.564  58.530 114.603  1.00  0.00           C  
ATOM   1613  C   VAL B1456      33.032  58.957 113.217  1.00  0.00           C  
ATOM   1614  O   VAL B1456      32.466  59.859 112.602  1.00  0.00           O  
ATOM   1615  CB  VAL B1456      33.445  59.203 115.690  1.00  0.00           C  
ATOM   1616  CG1 VAL B1456      33.461  60.720 115.505  1.00  0.00           C  
ATOM   1617  CG2 VAL B1456      32.913  58.853 117.075  1.00  0.00           C  
ATOM   1618  N   TYR B1457      34.080  58.300 112.735  1.00  0.00           N  
ATOM   1619  CA  TYR B1457      34.616  58.565 111.410  1.00  0.00           C  
ATOM   1620  C   TYR B1457      35.530  57.422 110.975  1.00  0.00           C  
ATOM   1621  O   TYR B1457      36.055  56.684 111.805  1.00  0.00           O  
ATOM   1622  CB  TYR B1457      35.343  59.916 111.367  1.00  0.00           C  
ATOM   1623  CG  TYR B1457      36.606  60.021 112.181  1.00  0.00           C  
ATOM   1624  CD1 TYR B1457      37.776  59.365 111.791  1.00  0.00           C  
ATOM   1625  CD2 TYR B1457      36.646  60.816 113.324  1.00  0.00           C  
ATOM   1626  CE1 TYR B1457      38.954  59.507 112.520  1.00  0.00           C  
ATOM   1627  CE2 TYR B1457      37.814  60.963 114.059  1.00  0.00           C  
ATOM   1628  CZ  TYR B1457      38.963  60.311 113.656  1.00  0.00           C  
ATOM   1629  OH  TYR B1457      40.111  60.474 114.395  1.00  0.00           O  
ATOM   1630  N   THR B1458      35.694  57.274 109.667  1.00  0.00           N  
ATOM   1631  CA  THR B1458      36.505  56.208 109.094  1.00  0.00           C  
ATOM   1632  C   THR B1458      37.572  56.753 108.149  1.00  0.00           C  
ATOM   1633  O   THR B1458      37.255  57.507 107.230  1.00  0.00           O  
ATOM   1634  CB  THR B1458      35.607  55.238 108.307  1.00  0.00           C  
ATOM   1635  OG1 THR B1458      34.736  54.549 109.212  1.00  0.00           O  
ATOM   1636  CG2 THR B1458      36.445  54.233 107.520  1.00  0.00           C  
ATOM   1637  N   THR B1459      38.834  56.396 108.383  1.00  0.00           N  
ATOM   1638  CA  THR B1459      39.912  56.843 107.502  1.00  0.00           C  
ATOM   1639  C   THR B1459      40.216  55.678 106.563  1.00  0.00           C  
ATOM   1640  O   THR B1459      39.845  54.533 106.849  1.00  0.00           O  
ATOM   1641  CB  THR B1459      41.201  57.232 108.274  1.00  0.00           C  
ATOM   1642  OG1 THR B1459      41.720  56.088 108.954  1.00  0.00           O  
ATOM   1643  CG2 THR B1459      40.911  58.331 109.282  1.00  0.00           C  
ATOM   1644  N   THR B1460      40.896  55.959 105.455  1.00  0.00           N  
ATOM   1645  CA  THR B1460      41.178  54.919 104.479  1.00  0.00           C  
ATOM   1646  C   THR B1460      42.275  55.285 103.486  1.00  0.00           C  
ATOM   1647  O   THR B1460      42.633  56.453 103.336  1.00  0.00           O  
ATOM   1648  CB  THR B1460      39.903  54.616 103.654  1.00  0.00           C  
ATOM   1649  OG1 THR B1460      40.198  53.673 102.617  1.00  0.00           O  
ATOM   1650  CG2 THR B1460      39.391  55.892 103.010  1.00  0.00           C  
ATOM   1651  N   ILE B1461      42.815  54.266 102.825  1.00  0.00           N  
ATOM   1652  CA  ILE B1461      43.813  54.459 101.783  1.00  0.00           C  
ATOM   1653  C   ILE B1461      43.161  53.862 100.534  1.00  0.00           C  
ATOM   1654  O   ILE B1461      42.788  52.683 100.510  1.00  0.00           O  
ATOM   1655  CB  ILE B1461      45.154  53.737 102.078  1.00  0.00           C  
ATOM   1656  CG1 ILE B1461      44.910  52.270 102.429  1.00  0.00           C  
ATOM   1657  CG2 ILE B1461      45.902  54.454 103.198  1.00  0.00           C  
ATOM   1658  CD1 ILE B1461      46.191  51.488 102.500  1.00  0.00           C  
ATOM   1659  N   GLU B1462      42.993  54.697  99.515  1.00  0.00           N  
ATOM   1660  CA  GLU B1462      42.350  54.287  98.270  1.00  0.00           C  
ATOM   1661  C   GLU B1462      43.353  54.192  97.143  1.00  0.00           C  
ATOM   1662  O   GLU B1462      44.105  55.137  96.890  1.00  0.00           O  
ATOM   1663  CB  GLU B1462      41.262  55.296  97.889  1.00  0.00           C  
ATOM   1664  CG  GLU B1462      40.220  55.492  98.971  1.00  0.00           C  
ATOM   1665  CD  GLU B1462      39.231  54.352  99.014  1.00  0.00           C  
ATOM   1666  OE1 GLU B1462      38.743  54.022 100.113  1.00  0.00           O  
ATOM   1667  OE2 GLU B1462      38.929  53.794  97.937  1.00  0.00           O  
ATOM   1668  N   ALA B1463      43.344  53.053  96.461  1.00  0.00           N  
ATOM   1669  CA  ALA B1463      44.246  52.816  95.342  1.00  0.00           C  
ATOM   1670  C   ALA B1463      43.442  52.714  94.049  1.00  0.00           C  
ATOM   1671  O   ALA B1463      42.235  52.460  94.075  1.00  0.00           O  
ATOM   1672  CB  ALA B1463      45.031  51.527  95.573  1.00  0.00           C  
ATOM   1673  N   LEU B1464      44.112  52.919  92.921  1.00  0.00           N  
ATOM   1674  CA  LEU B1464      43.449  52.829  91.624  1.00  0.00           C  
ATOM   1675  C   LEU B1464      44.014  51.616  90.883  1.00  0.00           C  
ATOM   1676  O   LEU B1464      45.225  51.483  90.732  1.00  0.00           O  
ATOM   1677  CB  LEU B1464      43.689  54.107  90.812  1.00  0.00           C  
ATOM   1678  CG  LEU B1464      42.788  54.311  89.589  1.00  0.00           C  
ATOM   1679  CD1 LEU B1464      41.345  54.527  90.033  1.00  0.00           C  
ATOM   1680  CD2 LEU B1464      43.266  55.516  88.798  1.00  0.00           C  
ATOM   1681  N   MET B1465      43.136  50.720  90.445  1.00  0.00           N  
ATOM   1682  CA  MET B1465      43.572  49.526  89.726  1.00  0.00           C  
ATOM   1683  C   MET B1465      43.796  49.861  88.248  1.00  0.00           C  
ATOM   1684  O   MET B1465      43.385  50.923  87.779  1.00  0.00           O  
ATOM   1685  CB  MET B1465      42.525  48.419  89.879  1.00  0.00           C  
ATOM   1686  CG  MET B1465      42.209  48.063  91.332  1.00  0.00           C  
ATOM   1687  SD  MET B1465      43.681  47.581  92.295  1.00  0.00           S  
ATOM   1688  CE  MET B1465      44.220  49.177  93.016  1.00  0.00           C  
ATOM   1689  N   LYS B1475      44.452  48.964  87.519  1.00  0.00           N  
ATOM   1690  CA  LYS B1475      44.729  49.193  86.108  1.00  0.00           C  
ATOM   1691  C   LYS B1475      43.490  49.293  85.246  1.00  0.00           C  
ATOM   1692  O   LYS B1475      43.570  49.695  84.084  1.00  0.00           O  
ATOM   1693  CB  LYS B1475      45.656  48.108  85.557  1.00  0.00           C  
ATOM   1694  CG  LYS B1475      47.127  48.435  85.746  1.00  0.00           C  
ATOM   1695  CD  LYS B1475      48.023  47.430  85.052  1.00  0.00           C  
ATOM   1696  CE  LYS B1475      49.472  47.888  85.095  1.00  0.00           C  
ATOM   1697  NZ  LYS B1475      50.413  46.877  84.529  1.00  0.00           N  
ATOM   1698  N   ASP B1689      42.341  48.937  85.805  1.00  0.00           N  
ATOM   1699  CA  ASP B1689      41.104  49.026  85.042  1.00  0.00           C  
ATOM   1700  C   ASP B1689      40.386  50.344  85.331  1.00  0.00           C  
ATOM   1701  O   ASP B1689      39.241  50.533  84.923  1.00  0.00           O  
ATOM   1702  CB  ASP B1689      40.174  47.855  85.366  1.00  0.00           C  
ATOM   1703  CG  ASP B1689      39.687  47.884  86.794  1.00  0.00           C  
ATOM   1704  OD1 ASP B1689      38.782  47.088  87.129  1.00  0.00           O  
ATOM   1705  OD2 ASP B1689      40.210  48.703  87.581  1.00  0.00           O  
ATOM   1706  N   GLY B1690      41.050  51.247  86.046  1.00  0.00           N  
ATOM   1707  CA  GLY B1690      40.449  52.535  86.352  1.00  0.00           C  
ATOM   1708  C   GLY B1690      39.457  52.557  87.504  1.00  0.00           C  
ATOM   1709  O   GLY B1690      38.851  53.592  87.774  1.00  0.00           O  
ATOM   1710  N   LYS B1692      39.270  51.428  88.175  1.00  0.00           N  
ATOM   1711  CA  LYS B1692      38.356  51.378  89.311  1.00  0.00           C  
ATOM   1712  C   LYS B1692      39.142  51.512  90.611  1.00  0.00           C  
ATOM   1713  O   LYS B1692      40.276  51.039  90.716  1.00  0.00           O  
ATOM   1714  CB  LYS B1692      37.571  50.067  89.325  1.00  0.00           C  
ATOM   1715  CG  LYS B1692      36.550  49.930  88.212  1.00  0.00           C  
ATOM   1716  CD  LYS B1692      35.857  48.579  88.312  1.00  0.00           C  
ATOM   1717  CE  LYS B1692      34.903  48.335  87.150  1.00  0.00           C  
ATOM   1718  NZ  LYS B1692      34.407  46.921  87.147  1.00  0.00           N  
ATOM   1719  N   ALA B1693      38.534  52.154  91.599  1.00  0.00           N  
ATOM   1720  CA  ALA B1693      39.181  52.355  92.882  1.00  0.00           C  
ATOM   1721  C   ALA B1693      39.022  51.149  93.801  1.00  0.00           C  
ATOM   1722  O   ALA B1693      38.059  50.373  93.682  1.00  0.00           O  
ATOM   1723  CB  ALA B1693      38.618  53.599  93.558  1.00  0.00           C  
ATOM   1724  N   LEU B1700      39.979  50.999  94.715  1.00  0.00           N  
ATOM   1725  CA  LEU B1700      39.953  49.911  95.679  1.00  0.00           C  
ATOM   1726  C   LEU B1700      40.448  50.395  97.040  1.00  0.00           C  
ATOM   1727  O   LEU B1700      41.529  50.973  97.161  1.00  0.00           O  
ATOM   1728  CB  LEU B1700      40.815  48.741  95.201  1.00  0.00           C  
ATOM   1729  CG  LEU B1700      40.991  47.552  96.159  1.00  0.00           C  
ATOM   1730  CD1 LEU B1700      39.648  47.063  96.635  1.00  0.00           C  
ATOM   1731  CD2 LEU B1700      41.710  46.432  95.452  1.00  0.00           C  
ATOM   1732  N   GLN B1701      39.619  50.182  98.051  1.00  0.00           N  
ATOM   1733  CA  GLN B1701      39.943  50.541  99.424  1.00  0.00           C  
ATOM   1734  C   GLN B1701      40.965  49.503  99.910  1.00  0.00           C  
ATOM   1735  O   GLN B1701      40.625  48.341 100.118  1.00  0.00           O  
ATOM   1736  CB  GLN B1701      38.666  50.473 100.256  1.00  0.00           C  
ATOM   1737  CG  GLN B1701      38.848  50.584 101.747  1.00  0.00           C  
ATOM   1738  CD  GLN B1701      37.522  50.470 102.459  1.00  0.00           C  
ATOM   1739  OE1 GLN B1701      36.673  51.364 102.359  1.00  0.00           O  
ATOM   1740  NE2 GLN B1701      37.319  49.357 103.166  1.00  0.00           N  
ATOM   1741  N   ALA B1702      42.212  49.922 100.085  1.00  0.00           N  
ATOM   1742  CA  ALA B1702      43.265  49.001 100.493  1.00  0.00           C  
ATOM   1743  C   ALA B1702      43.345  48.740 101.999  1.00  0.00           C  
ATOM   1744  O   ALA B1702      43.890  47.716 102.423  1.00  0.00           O  
ATOM   1745  CB  ALA B1702      44.611  49.500  99.971  1.00  0.00           C  
ATOM   1746  N   GLY B1703      42.803  49.660 102.797  1.00  0.00           N  
ATOM   1747  CA  GLY B1703      42.813  49.507 104.240  1.00  0.00           C  
ATOM   1748  C   GLY B1703      42.044  50.618 104.938  1.00  0.00           C  
ATOM   1749  O   GLY B1703      41.870  51.712 104.392  1.00  0.00           O  
ATOM   1750  N   THR B1704      41.585  50.348 106.155  1.00  0.00           N  
ATOM   1751  CA  THR B1704      40.834  51.345 106.901  1.00  0.00           C  
ATOM   1752  C   THR B1704      41.158  51.356 108.394  1.00  0.00           C  
ATOM   1753  O   THR B1704      41.547  50.341 108.969  1.00  0.00           O  
ATOM   1754  CB  THR B1704      39.305  51.137 106.728  1.00  0.00           C  
ATOM   1755  OG1 THR B1704      38.993  49.752 106.899  1.00  0.00           O  
ATOM   1756  CG2 THR B1704      38.843  51.585 105.339  1.00  0.00           C  
ATOM   1757  N   SER B1705      40.990  52.525 109.004  1.00  0.00           N  
ATOM   1758  CA  SER B1705      41.230  52.716 110.427  1.00  0.00           C  
ATOM   1759  C   SER B1705      40.108  53.618 110.957  1.00  0.00           C  
ATOM   1760  O   SER B1705      39.953  54.761 110.512  1.00  0.00           O  
ATOM   1761  CB  SER B1705      42.597  53.372 110.644  1.00  0.00           C  
ATOM   1762  OG  SER B1705      42.863  53.533 112.027  1.00  0.00           O  
ATOM   1763  N   HIS B1706      39.332  53.104 111.907  1.00  0.00           N  
ATOM   1764  CA  HIS B1706      38.198  53.847 112.466  1.00  0.00           C  
ATOM   1765  C   HIS B1706      38.368  54.403 113.880  1.00  0.00           C  
ATOM   1766  O   HIS B1706      39.013  53.792 114.745  1.00  0.00           O  
ATOM   1767  CB  HIS B1706      36.952  52.956 112.507  1.00  0.00           C  
ATOM   1768  CG  HIS B1706      36.793  52.055 111.324  1.00  0.00           C  
ATOM   1769  ND1 HIS B1706      36.126  52.434 110.179  1.00  0.00           N  
ATOM   1770  CD2 HIS B1706      37.188  50.777 111.124  1.00  0.00           C  
ATOM   1771  CE1 HIS B1706      36.112  51.423 109.327  1.00  0.00           C  
ATOM   1772  NE2 HIS B1706      36.750  50.406 109.877  1.00  0.00           N  
ATOM   1773  N   TYR B1707      37.772  55.565 114.115  1.00  0.00           N  
ATOM   1774  CA  TYR B1707      37.768  56.153 115.449  1.00  0.00           C  
ATOM   1775  C   TYR B1707      36.341  55.904 115.895  1.00  0.00           C  
ATOM   1776  O   TYR B1707      35.413  56.520 115.375  1.00  0.00           O  
ATOM   1777  CB  TYR B1707      38.029  57.655 115.423  1.00  0.00           C  
ATOM   1778  CG  TYR B1707      37.803  58.304 116.773  1.00  0.00           C  
ATOM   1779  CD1 TYR B1707      38.427  57.807 117.916  1.00  0.00           C  
ATOM   1780  CD2 TYR B1707      36.967  59.414 116.910  1.00  0.00           C  
ATOM   1781  CE1 TYR B1707      38.230  58.398 119.162  1.00  0.00           C  
ATOM   1782  CE2 TYR B1707      36.762  60.016 118.156  1.00  0.00           C  
ATOM   1783  CZ  TYR B1707      37.400  59.501 119.275  1.00  0.00           C  
ATOM   1784  OH  TYR B1707      37.226  60.097 120.503  1.00  0.00           O  
ATOM   1785  N   LEU B1708      36.162  54.991 116.840  1.00  0.00           N  
ATOM   1786  CA  LEU B1708      34.829  54.650 117.315  1.00  0.00           C  
ATOM   1787  C   LEU B1708      34.372  55.500 118.498  1.00  0.00           C  
ATOM   1788  O   LEU B1708      33.258  55.317 119.004  1.00  0.00           O  
ATOM   1789  CB  LEU B1708      34.791  53.167 117.691  1.00  0.00           C  
ATOM   1790  CG  LEU B1708      35.299  52.249 116.571  1.00  0.00           C  
ATOM   1791  CD1 LEU B1708      35.460  50.822 117.071  1.00  0.00           C  
ATOM   1792  CD2 LEU B1708      34.331  52.305 115.407  1.00  0.00           C  
ATOM   1793  N   GLY B1709      35.221  56.430 118.930  1.00  0.00           N  
ATOM   1794  CA  GLY B1709      34.873  57.268 120.060  1.00  0.00           C  
ATOM   1795  C   GLY B1709      34.453  56.414 121.246  1.00  0.00           C  
ATOM   1796  O   GLY B1709      35.126  55.438 121.583  1.00  0.00           O  
ATOM   1797  N   GLU B1710      33.334  56.762 121.873  1.00  0.00           N  
ATOM   1798  CA  GLU B1710      32.853  56.000 123.020  1.00  0.00           C  
ATOM   1799  C   GLU B1710      31.680  55.126 122.628  1.00  0.00           C  
ATOM   1800  O   GLU B1710      31.076  54.479 123.484  1.00  0.00           O  
ATOM   1801  CB  GLU B1710      32.410  56.934 124.149  1.00  0.00           C  
ATOM   1802  CG  GLU B1710      33.434  57.983 124.553  1.00  0.00           C  
ATOM   1803  CD  GLU B1710      32.970  58.830 125.730  1.00  0.00           C  
ATOM   1804  OE1 GLU B1710      31.740  58.955 125.929  1.00  0.00           O  
ATOM   1805  OE2 GLU B1710      33.834  59.381 126.445  1.00  0.00           O  
ATOM   1806  N   ASN B1711      31.358  55.109 121.337  1.00  0.00           N  
ATOM   1807  CA  ASN B1711      30.227  54.321 120.846  1.00  0.00           C  
ATOM   1808  C   ASN B1711      30.357  52.858 121.246  1.00  0.00           C  
ATOM   1809  O   ASN B1711      29.428  52.258 121.786  1.00  0.00           O  
ATOM   1810  CB  ASN B1711      30.108  54.419 119.317  1.00  0.00           C  
ATOM   1811  CG  ASN B1711      30.146  55.857 118.808  1.00  0.00           C  
ATOM   1812  OD1 ASN B1711      29.971  56.805 119.570  1.00  0.00           O  
ATOM   1813  ND2 ASN B1711      30.373  56.018 117.504  1.00  0.00           N  
ATOM   1814  N   PHE B1712      31.521  52.289 120.976  1.00  0.00           N  
ATOM   1815  CA  PHE B1712      31.788  50.897 121.295  1.00  0.00           C  
ATOM   1816  C   PHE B1712      31.786  50.664 122.809  1.00  0.00           C  
ATOM   1817  O   PHE B1712      31.190  49.707 123.312  1.00  0.00           O  
ATOM   1818  CB  PHE B1712      33.135  50.511 120.693  1.00  0.00           C  
ATOM   1819  CG  PHE B1712      33.431  49.054 120.763  1.00  0.00           C  
ATOM   1820  CD1 PHE B1712      32.544  48.130 120.234  1.00  0.00           C  
ATOM   1821  CD2 PHE B1712      34.613  48.602 121.339  1.00  0.00           C  
ATOM   1822  CE1 PHE B1712      32.827  46.777 120.278  1.00  0.00           C  
ATOM   1823  CE2 PHE B1712      34.909  47.248 121.388  1.00  0.00           C  
ATOM   1824  CZ  PHE B1712      34.014  46.333 120.856  1.00  0.00           C  
ATOM   1825  N   ALA B1726      32.459  51.548 123.535  1.00  0.00           N  
ATOM   1826  CA  ALA B1726      32.528  51.441 124.988  1.00  0.00           C  
ATOM   1827  C   ALA B1726      31.132  51.463 125.617  1.00  0.00           C  
ATOM   1828  O   ALA B1726      30.814  50.637 126.480  1.00  0.00           O  
ATOM   1829  CB  ALA B1726      33.374  52.577 125.549  1.00  0.00           C  
ATOM   1830  N   ARG B1727      30.297  52.404 125.184  1.00  0.00           N  
ATOM   1831  CA  ARG B1727      28.949  52.513 125.732  1.00  0.00           C  
ATOM   1832  C   ARG B1727      28.110  51.291 125.412  1.00  0.00           C  
ATOM   1833  O   ARG B1727      27.368  50.796 126.265  1.00  0.00           O  
ATOM   1834  CB  ARG B1727      28.258  53.773 125.204  1.00  0.00           C  
ATOM   1835  CG  ARG B1727      28.789  55.053 125.839  1.00  0.00           C  
ATOM   1836  CD  ARG B1727      28.371  56.297 125.074  1.00  0.00           C  
ATOM   1837  NE  ARG B1727      28.851  57.502 125.740  1.00  0.00           N  
ATOM   1838  CZ  ARG B1727      28.417  57.915 126.928  1.00  0.00           C  
ATOM   1839  NH1 ARG B1727      27.488  57.223 127.578  1.00  0.00           N  
ATOM   1840  NH2 ARG B1727      28.919  59.012 127.476  1.00  0.00           N  
ATOM   1841  N   ALA B1728      28.240  50.791 124.189  1.00  0.00           N  
ATOM   1842  CA  ALA B1728      27.476  49.628 123.779  1.00  0.00           C  
ATOM   1843  C   ALA B1728      27.806  48.389 124.609  1.00  0.00           C  
ATOM   1844  O   ALA B1728      26.915  47.613 124.960  1.00  0.00           O  
ATOM   1845  CB  ALA B1728      27.719  49.353 122.314  1.00  0.00           C  
ATOM   1846  N   PHE B1729      29.083  48.199 124.930  1.00  0.00           N  
ATOM   1847  CA  PHE B1729      29.484  47.024 125.699  1.00  0.00           C  
ATOM   1848  C   PHE B1729      29.835  47.294 127.153  1.00  0.00           C  
ATOM   1849  O   PHE B1729      30.367  46.421 127.838  1.00  0.00           O  
ATOM   1850  CB  PHE B1729      30.646  46.316 124.991  1.00  0.00           C  
ATOM   1851  CG  PHE B1729      30.216  45.513 123.798  1.00  0.00           C  
ATOM   1852  CD1 PHE B1729      29.864  44.176 123.937  1.00  0.00           C  
ATOM   1853  CD2 PHE B1729      30.093  46.112 122.547  1.00  0.00           C  
ATOM   1854  CE1 PHE B1729      29.390  43.441 122.853  1.00  0.00           C  
ATOM   1855  CE2 PHE B1729      29.619  45.387 121.455  1.00  0.00           C  
ATOM   1856  CZ  PHE B1729      29.266  44.047 121.611  1.00  0.00           C  
ATOM   1857  N   ASP B1730      29.525  48.501 127.618  1.00  0.00           N  
ATOM   1858  CA  ASP B1730      29.781  48.897 129.001  1.00  0.00           C  
ATOM   1859  C   ASP B1730      31.252  48.726 129.375  1.00  0.00           C  
ATOM   1860  O   ASP B1730      31.595  48.023 130.329  1.00  0.00           O  
ATOM   1861  CB  ASP B1730      28.889  48.083 129.953  1.00  0.00           C  
ATOM   1862  CG  ASP B1730      28.958  48.580 131.391  1.00  0.00           C  
ATOM   1863  OD1 ASP B1730      28.969  49.813 131.603  1.00  0.00           O  
ATOM   1864  OD2 ASP B1730      28.986  47.735 132.312  1.00  0.00           O  
ATOM   1865  N   ILE B1731      32.118  49.376 128.609  1.00  0.00           N  
ATOM   1866  CA  ILE B1731      33.544  49.306 128.855  1.00  0.00           C  
ATOM   1867  C   ILE B1731      33.983  50.619 129.476  1.00  0.00           C  
ATOM   1868  O   ILE B1731      34.139  51.627 128.786  1.00  0.00           O  
ATOM   1869  CB  ILE B1731      34.326  49.093 127.549  1.00  0.00           C  
ATOM   1870  CG1 ILE B1731      33.803  47.849 126.824  1.00  0.00           C  
ATOM   1871  CG2 ILE B1731      35.813  48.959 127.859  1.00  0.00           C  
ATOM   1872  CD1 ILE B1731      34.394  47.655 125.427  1.00  0.00           C  
ATOM   1873  N   LYS B1732      34.174  50.613 130.787  1.00  0.00           N  
ATOM   1874  CA  LYS B1732      34.591  51.826 131.463  1.00  0.00           C  
ATOM   1875  C   LYS B1732      35.719  51.575 132.444  1.00  0.00           C  
ATOM   1876  O   LYS B1732      36.048  50.428 132.746  1.00  0.00           O  
ATOM   1877  CB  LYS B1732      33.387  52.492 132.143  1.00  0.00           C  
ATOM   1878  CG  LYS B1732      32.470  51.563 132.904  1.00  0.00           C  
ATOM   1879  CD  LYS B1732      31.152  52.281 133.221  1.00  0.00           C  
ATOM   1880  CE  LYS B1732      30.378  51.589 134.344  1.00  0.00           C  
ATOM   1881  NZ  LYS B1732      30.128  50.144 134.081  1.00  0.00           N  
ATOM   1882  N   PHE B1758      36.319  52.652 132.935  1.00  0.00           N  
ATOM   1883  CA  PHE B1758      37.434  52.515 133.857  1.00  0.00           C  
ATOM   1884  C   PHE B1758      37.486  53.639 134.878  1.00  0.00           C  
ATOM   1885  O   PHE B1758      36.930  54.723 134.666  1.00  0.00           O  
ATOM   1886  CB  PHE B1758      38.746  52.508 133.074  1.00  0.00           C  
ATOM   1887  CG  PHE B1758      39.094  53.846 132.478  1.00  0.00           C  
ATOM   1888  CD1 PHE B1758      40.072  54.651 133.056  1.00  0.00           C  
ATOM   1889  CD2 PHE B1758      38.431  54.310 131.343  1.00  0.00           C  
ATOM   1890  CE1 PHE B1758      40.392  55.908 132.510  1.00  0.00           C  
ATOM   1891  CE2 PHE B1758      38.737  55.555 130.790  1.00  0.00           C  
ATOM   1892  CZ  PHE B1758      39.725  56.359 131.376  1.00  0.00           C  
ATOM   1893  N   GLN B1759      38.168  53.372 135.987  1.00  0.00           N  
ATOM   1894  CA  GLN B1759      38.326  54.369 137.026  1.00  0.00           C  
ATOM   1895  C   GLN B1759      39.622  55.102 136.700  1.00  0.00           C  
ATOM   1896  O   GLN B1759      40.704  54.517 136.690  1.00  0.00           O  
ATOM   1897  CB  GLN B1759      38.420  53.709 138.401  1.00  0.00           C  
ATOM   1898  CG  GLN B1759      38.328  54.694 139.553  1.00  0.00           C  
ATOM   1899  CD  GLN B1759      38.693  54.064 140.878  1.00  0.00           C  
ATOM   1900  OE1 GLN B1759      39.858  53.742 141.125  1.00  0.00           O  
ATOM   1901  NE2 GLN B1759      37.702  53.876 141.735  1.00  0.00           N  
ATOM   1902  N   ASP B1760      39.503  56.389 136.424  1.00  0.00           N  
ATOM   1903  CA  ASP B1760      40.660  57.189 136.075  1.00  0.00           C  
ATOM   1904  C   ASP B1760      41.429  57.592 137.333  1.00  0.00           C  
ATOM   1905  O   ASP B1760      40.967  57.366 138.451  1.00  0.00           O  
ATOM   1906  CB  ASP B1760      40.187  58.422 135.302  1.00  0.00           C  
ATOM   1907  CG  ASP B1760      41.244  58.974 134.385  1.00  0.00           C  
ATOM   1908  OD1 ASP B1760      40.902  59.852 133.565  1.00  0.00           O  
ATOM   1909  OD2 ASP B1760      42.410  58.535 134.480  1.00  0.00           O  
ATOM   1910  N   ARG B1764      42.604  58.182 137.151  1.00  0.00           N  
ATOM   1911  CA  ARG B1764      43.416  58.616 138.279  1.00  0.00           C  
ATOM   1912  C   ARG B1764      42.643  59.532 139.229  1.00  0.00           C  
ATOM   1913  O   ARG B1764      42.908  59.541 140.430  1.00  0.00           O  
ATOM   1914  CB  ARG B1764      44.666  59.344 137.784  1.00  0.00           C  
ATOM   1915  CG  ARG B1764      45.795  58.444 137.299  1.00  0.00           C  
ATOM   1916  CD  ARG B1764      46.926  59.307 136.777  1.00  0.00           C  
ATOM   1917  NE  ARG B1764      48.224  58.641 136.810  1.00  0.00           N  
ATOM   1918  CZ  ARG B1764      48.707  57.876 135.838  1.00  0.00           C  
ATOM   1919  NH1 ARG B1764      47.999  57.668 134.737  1.00  0.00           N  
ATOM   1920  NH2 ARG B1764      49.908  57.328 135.965  1.00  0.00           N  
ATOM   1921  N   ASP B1765      41.695  60.298 138.693  1.00  0.00           N  
ATOM   1922  CA  ASP B1765      40.892  61.213 139.508  1.00  0.00           C  
ATOM   1923  C   ASP B1765      39.719  60.491 140.170  1.00  0.00           C  
ATOM   1924  O   ASP B1765      38.780  61.121 140.647  1.00  0.00           O  
ATOM   1925  CB  ASP B1765      40.366  62.367 138.646  1.00  0.00           C  
ATOM   1926  CG  ASP B1765      39.400  61.902 137.559  1.00  0.00           C  
ATOM   1927  OD1 ASP B1765      39.012  62.739 136.714  1.00  0.00           O  
ATOM   1928  OD2 ASP B1765      39.021  60.706 137.550  1.00  0.00           O  
ATOM   1929  N   LEU B1767      39.784  59.165 140.189  1.00  0.00           N  
ATOM   1930  CA  LEU B1767      38.746  58.327 140.785  1.00  0.00           C  
ATOM   1931  C   LEU B1767      37.397  58.374 140.069  1.00  0.00           C  
ATOM   1932  O   LEU B1767      36.438  57.733 140.506  1.00  0.00           O  
ATOM   1933  CB  LEU B1767      38.551  58.672 142.269  1.00  0.00           C  
ATOM   1934  CG  LEU B1767      39.746  58.476 143.210  1.00  0.00           C  
ATOM   1935  CD1 LEU B1767      40.547  57.251 142.776  1.00  0.00           C  
ATOM   1936  CD2 LEU B1767      40.638  59.711 143.184  1.00  0.00           C  
ATOM   1937  N   GLN B1768      37.316  59.123 138.974  1.00  0.00           N  
ATOM   1938  CA  GLN B1768      36.068  59.203 138.212  1.00  0.00           C  
ATOM   1939  C   GLN B1768      36.004  58.042 137.205  1.00  0.00           C  
ATOM   1940  O   GLN B1768      37.013  57.687 136.587  1.00  0.00           O  
ATOM   1941  CB  GLN B1768      35.978  60.540 137.470  1.00  0.00           C  
ATOM   1942  CG  GLN B1768      34.654  60.777 136.769  1.00  0.00           C  
ATOM   1943  CD  GLN B1768      33.514  61.004 137.741  1.00  0.00           C  
ATOM   1944  OE1 GLN B1768      32.356  61.113 137.341  1.00  0.00           O  
ATOM   1945  NE2 GLN B1768      33.837  61.082 139.028  1.00  0.00           N  
ATOM   1946  N   VAL B1770      34.827  57.441 137.059  1.00  0.00           N  
ATOM   1947  CA  VAL B1770      34.647  56.337 136.123  1.00  0.00           C  
ATOM   1948  C   VAL B1770      34.297  56.909 134.757  1.00  0.00           C  
ATOM   1949  O   VAL B1770      33.371  57.714 134.628  1.00  0.00           O  
ATOM   1950  CB  VAL B1770      33.523  55.394 136.571  1.00  0.00           C  
ATOM   1951  CG1 VAL B1770      33.332  54.301 135.535  1.00  0.00           C  
ATOM   1952  CG2 VAL B1770      33.860  54.791 137.933  1.00  0.00           C  
ATOM   1953  N   LYS B1771      35.038  56.490 133.739  1.00  0.00           N  
ATOM   1954  CA  LYS B1771      34.820  56.997 132.394  1.00  0.00           C  
ATOM   1955  C   LYS B1771      34.816  55.895 131.354  1.00  0.00           C  
ATOM   1956  O   LYS B1771      35.322  54.794 131.586  1.00  0.00           O  
ATOM   1957  CB  LYS B1771      35.920  57.997 132.037  1.00  0.00           C  
ATOM   1958  CG  LYS B1771      36.168  59.031 133.110  1.00  0.00           C  
ATOM   1959  CD  LYS B1771      37.422  59.832 132.845  1.00  0.00           C  
ATOM   1960  CE  LYS B1771      37.709  60.783 134.000  1.00  0.00           C  
ATOM   1961  NZ  LYS B1771      39.001  61.498 133.815  1.00  0.00           N  
ATOM   1962  N   TYR B1772      34.235  56.201 130.202  1.00  0.00           N  
ATOM   1963  CA  TYR B1772      34.203  55.250 129.105  1.00  0.00           C  
ATOM   1964  C   TYR B1772      35.508  55.383 128.336  1.00  0.00           C  
ATOM   1965  O   TYR B1772      36.055  56.481 128.207  1.00  0.00           O  
ATOM   1966  CB  TYR B1772      33.041  55.544 128.158  1.00  0.00           C  
ATOM   1967  CG  TYR B1772      31.699  55.100 128.674  1.00  0.00           C  
ATOM   1968  CD1 TYR B1772      30.739  56.029 129.081  1.00  0.00           C  
ATOM   1969  CD2 TYR B1772      31.379  53.748 128.736  1.00  0.00           C  
ATOM   1970  CE1 TYR B1772      29.489  55.614 129.536  1.00  0.00           C  
ATOM   1971  CE2 TYR B1772      30.139  53.324 129.184  1.00  0.00           C  
ATOM   1972  CZ  TYR B1772      29.196  54.257 129.584  1.00  0.00           C  
ATOM   1973  OH  TYR B1772      27.968  53.818 130.031  1.00  0.00           O  
ATOM   1974  N   VAL B1773      36.015  54.263 127.838  1.00  0.00           N  
ATOM   1975  CA  VAL B1773      37.240  54.289 127.054  1.00  0.00           C  
ATOM   1976  C   VAL B1773      36.914  54.736 125.627  1.00  0.00           C  
ATOM   1977  O   VAL B1773      35.757  54.717 125.201  1.00  0.00           O  
ATOM   1978  CB  VAL B1773      37.890  52.888 126.974  1.00  0.00           C  
ATOM   1979  CG1 VAL B1773      38.351  52.437 128.357  1.00  0.00           C  
ATOM   1980  CG2 VAL B1773      36.892  51.887 126.388  1.00  0.00           C  
ATOM   1981  N   HIS B1774      37.938  55.158 124.902  1.00  0.00           N  
ATOM   1982  CA  HIS B1774      37.785  55.561 123.513  1.00  0.00           C  
ATOM   1983  C   HIS B1774      38.506  54.445 122.773  1.00  0.00           C  
ATOM   1984  O   HIS B1774      39.641  54.104 123.112  1.00  0.00           O  
ATOM   1985  CB  HIS B1774      38.465  56.906 123.268  1.00  0.00           C  
ATOM   1986  CG  HIS B1774      37.757  58.062 123.904  1.00  0.00           C  
ATOM   1987  ND1 HIS B1774      36.852  58.846 123.222  1.00  0.00           N  
ATOM   1988  CD2 HIS B1774      37.799  58.548 125.167  1.00  0.00           C  
ATOM   1989  CE1 HIS B1774      36.369  59.767 124.036  1.00  0.00           C  
ATOM   1990  NE2 HIS B1774      36.926  59.608 125.223  1.00  0.00           N  
ATOM   1991  N   THR B1775      37.850  53.854 121.783  1.00  0.00           N  
ATOM   1992  CA  THR B1775      38.465  52.755 121.046  1.00  0.00           C  
ATOM   1993  C   THR B1775      38.679  53.035 119.567  1.00  0.00           C  
ATOM   1994  O   THR B1775      38.063  53.935 118.991  1.00  0.00           O  
ATOM   1995  CB  THR B1775      37.607  51.488 121.132  1.00  0.00           C  
ATOM   1996  OG1 THR B1775      36.340  51.742 120.515  1.00  0.00           O  
ATOM   1997  CG2 THR B1775      37.384  51.077 122.582  1.00  0.00           C  
ATOM   1998  N   THR B1776      39.569  52.256 118.960  1.00  0.00           N  
ATOM   1999  CA  THR B1776      39.821  52.370 117.533  1.00  0.00           C  
ATOM   2000  C   THR B1776      39.738  50.961 116.963  1.00  0.00           C  
ATOM   2001  O   THR B1776      39.752  49.974 117.700  1.00  0.00           O  
ATOM   2002  CB  THR B1776      41.216  52.926 117.207  1.00  0.00           C  
ATOM   2003  OG1 THR B1776      42.185  51.882 117.330  1.00  0.00           O  
ATOM   2004  CG2 THR B1776      41.574  54.062 118.136  1.00  0.00           C  
ATOM   2005  N   SER B1777      39.645  50.880 115.643  1.00  0.00           N  
ATOM   2006  CA  SER B1777      39.572  49.612 114.934  1.00  0.00           C  
ATOM   2007  C   SER B1777      40.278  49.815 113.589  1.00  0.00           C  
ATOM   2008  O   SER B1777      40.250  50.913 113.029  1.00  0.00           O  
ATOM   2009  CB  SER B1777      38.099  49.228 114.728  1.00  0.00           C  
ATOM   2010  OG  SER B1777      37.945  48.365 113.622  1.00  0.00           O  
ATOM   2011  N   TRP B1778      40.938  48.776 113.091  1.00  0.00           N  
ATOM   2012  CA  TRP B1778      41.630  48.859 111.812  1.00  0.00           C  
ATOM   2013  C   TRP B1778      41.904  47.483 111.216  1.00  0.00           C  
ATOM   2014  O   TRP B1778      42.334  46.559 111.916  1.00  0.00           O  
ATOM   2015  CB  TRP B1778      42.947  49.643 111.943  1.00  0.00           C  
ATOM   2016  CG  TRP B1778      43.574  49.610 113.313  1.00  0.00           C  
ATOM   2017  CD1 TRP B1778      43.268  50.414 114.374  1.00  0.00           C  
ATOM   2018  CD2 TRP B1778      44.596  48.715 113.772  1.00  0.00           C  
ATOM   2019  NE1 TRP B1778      44.032  50.077 115.461  1.00  0.00           N  
ATOM   2020  CE2 TRP B1778      44.856  49.037 115.123  1.00  0.00           C  
ATOM   2021  CE3 TRP B1778      45.317  47.674 113.174  1.00  0.00           C  
ATOM   2022  CZ2 TRP B1778      45.809  48.352 115.890  1.00  0.00           C  
ATOM   2023  CZ3 TRP B1778      46.270  46.991 113.938  1.00  0.00           C  
ATOM   2024  CH2 TRP B1778      46.503  47.336 115.281  1.00  0.00           C  
ATOM   2025  N   GLY B1779      41.646  47.346 109.919  1.00  0.00           N  
ATOM   2026  CA  GLY B1779      41.878  46.075 109.264  1.00  0.00           C  
ATOM   2027  C   GLY B1779      42.423  46.159 107.850  1.00  0.00           C  
ATOM   2028  O   GLY B1779      42.286  47.185 107.178  1.00  0.00           O  
ATOM   2029  N   LEU B1782      43.036  45.058 107.414  1.00  0.00           N  
ATOM   2030  CA  LEU B1782      43.616  44.899 106.080  1.00  0.00           C  
ATOM   2031  C   LEU B1782      43.594  43.398 105.796  1.00  0.00           C  
ATOM   2032  O   LEU B1782      44.128  42.605 106.574  1.00  0.00           O  
ATOM   2033  CB  LEU B1782      45.058  45.421 106.045  1.00  0.00           C  
ATOM   2034  CG  LEU B1782      45.745  45.425 104.671  1.00  0.00           C  
ATOM   2035  CD1 LEU B1782      46.790  46.510 104.607  1.00  0.00           C  
ATOM   2036  CD2 LEU B1782      46.362  44.072 104.402  1.00  0.00           C  
ATOM   2037  N   SER B1783      42.969  43.010 104.688  1.00  0.00           N  
ATOM   2038  CA  SER B1783      42.847  41.603 104.329  1.00  0.00           C  
ATOM   2039  C   SER B1783      43.689  41.225 103.110  1.00  0.00           C  
ATOM   2040  O   SER B1783      44.344  42.078 102.512  1.00  0.00           O  
ATOM   2041  CB  SER B1783      41.387  41.281 104.042  1.00  0.00           C  
ATOM   2042  OG  SER B1783      40.990  41.878 102.825  1.00  0.00           O  
ATOM   2043  N   TRP B1785      43.664  39.949 102.728  1.00  0.00           N  
ATOM   2044  CA  TRP B1785      44.452  39.549 101.576  1.00  0.00           C  
ATOM   2045  C   TRP B1785      43.853  40.100 100.289  1.00  0.00           C  
ATOM   2046  O   TRP B1785      44.264  39.758  99.180  1.00  0.00           O  
ATOM   2047  CB  TRP B1785      44.642  38.033 101.504  1.00  0.00           C  
ATOM   2048  CG  TRP B1785      43.415  37.196 101.438  1.00  0.00           C  
ATOM   2049  CD1 TRP B1785      42.163  37.580 101.051  1.00  0.00           C  
ATOM   2050  CD2 TRP B1785      43.350  35.788 101.677  1.00  0.00           C  
ATOM   2051  NE1 TRP B1785      41.321  36.491 101.032  1.00  0.00           N  
ATOM   2052  CE2 TRP B1785      42.026  35.379 101.416  1.00  0.00           C  
ATOM   2053  CE3 TRP B1785      44.288  34.829 102.089  1.00  0.00           C  
ATOM   2054  CZ2 TRP B1785      41.613  34.052 101.549  1.00  0.00           C  
ATOM   2055  CZ3 TRP B1785      43.878  33.506 102.222  1.00  0.00           C  
ATOM   2056  CH2 TRP B1785      42.552  33.131 101.953  1.00  0.00           C  
ATOM   2057  N   ARG B1786      42.877  40.977 100.457  1.00  0.00           N  
ATOM   2058  CA  ARG B1786      42.272  41.638  99.326  1.00  0.00           C  
ATOM   2059  C   ARG B1786      43.441  42.467  98.805  1.00  0.00           C  
ATOM   2060  O   ARG B1786      43.520  42.801  97.627  1.00  0.00           O  
ATOM   2061  CB  ARG B1786      41.164  42.551  99.808  1.00  0.00           C  
ATOM   2062  CG  ARG B1786      40.408  43.256  98.718  1.00  0.00           C  
ATOM   2063  CD  ARG B1786      39.590  44.364  99.334  1.00  0.00           C  
ATOM   2064  NE  ARG B1786      38.341  44.587  98.623  1.00  0.00           N  
ATOM   2065  CZ  ARG B1786      37.479  45.547  98.936  1.00  0.00           C  
ATOM   2066  NH1 ARG B1786      37.740  46.368  99.948  1.00  0.00           N  
ATOM   2067  NH2 ARG B1786      36.357  45.687  98.239  1.00  0.00           N  
ATOM   2068  N   PHE B1787      44.355  42.785  99.716  1.00  0.00           N  
ATOM   2069  CA  PHE B1787      45.544  43.558  99.388  1.00  0.00           C  
ATOM   2070  C   PHE B1787      46.330  42.839  98.287  1.00  0.00           C  
ATOM   2071  O   PHE B1787      47.054  43.469  97.511  1.00  0.00           O  
ATOM   2072  CB  PHE B1787      46.416  43.716 100.633  1.00  0.00           C  
ATOM   2073  CG  PHE B1787      47.538  44.692 100.465  1.00  0.00           C  
ATOM   2074  CD1 PHE B1787      47.320  46.058 100.636  1.00  0.00           C  
ATOM   2075  CD2 PHE B1787      48.819  44.251 100.124  1.00  0.00           C  
ATOM   2076  CE1 PHE B1787      48.362  46.978 100.473  1.00  0.00           C  
ATOM   2077  CE2 PHE B1787      49.873  45.164  99.956  1.00  0.00           C  
ATOM   2078  CZ  PHE B1787      49.639  46.530 100.132  1.00  0.00           C  
ATOM   2079  N   ILE B1788      46.186  41.519  98.228  1.00  0.00           N  
ATOM   2080  CA  ILE B1788      46.871  40.729  97.215  1.00  0.00           C  
ATOM   2081  C   ILE B1788      46.234  41.022  95.857  1.00  0.00           C  
ATOM   2082  O   ILE B1788      46.930  41.141  94.849  1.00  0.00           O  
ATOM   2083  CB  ILE B1788      46.797  39.209  97.546  1.00  0.00           C  
ATOM   2084  CG1 ILE B1788      47.678  38.918  98.769  1.00  0.00           C  
ATOM   2085  CG2 ILE B1788      47.250  38.374  96.350  1.00  0.00           C  
ATOM   2086  CD1 ILE B1788      47.815  37.443  99.112  1.00  0.00           C  
ATOM   2087  N   GLY B1789      44.909  41.151  95.836  1.00  0.00           N  
ATOM   2088  CA  GLY B1789      44.228  41.475  94.598  1.00  0.00           C  
ATOM   2089  C   GLY B1789      44.695  42.846  94.128  1.00  0.00           C  
ATOM   2090  O   GLY B1789      44.893  43.079  92.931  1.00  0.00           O  
ATOM   2091  N   ALA B1790      44.885  43.762  95.073  1.00  0.00           N  
ATOM   2092  CA  ALA B1790      45.331  45.104  94.733  1.00  0.00           C  
ATOM   2093  C   ALA B1790      46.677  45.032  94.016  1.00  0.00           C  
ATOM   2094  O   ALA B1790      46.925  45.770  93.060  1.00  0.00           O  
ATOM   2095  CB  ALA B1790      45.446  45.964  95.993  1.00  0.00           C  
ATOM   2096  N   ILE B1791      47.540  44.132  94.482  1.00  0.00           N  
ATOM   2097  CA  ILE B1791      48.856  43.948  93.886  1.00  0.00           C  
ATOM   2098  C   ILE B1791      48.712  43.415  92.462  1.00  0.00           C  
ATOM   2099  O   ILE B1791      49.362  43.903  91.532  1.00  0.00           O  
ATOM   2100  CB  ILE B1791      49.708  42.962  94.727  1.00  0.00           C  
ATOM   2101  CG1 ILE B1791      50.140  43.648  96.031  1.00  0.00           C  
ATOM   2102  CG2 ILE B1791      50.927  42.484  93.927  1.00  0.00           C  
ATOM   2103  CD1 ILE B1791      50.787  42.726  97.051  1.00  0.00           C  
ATOM   2104  N   ILE B1792      47.856  42.413  92.297  1.00  0.00           N  
ATOM   2105  CA  ILE B1792      47.629  41.816  90.992  1.00  0.00           C  
ATOM   2106  C   ILE B1792      47.081  42.841  89.996  1.00  0.00           C  
ATOM   2107  O   ILE B1792      47.612  42.987  88.893  1.00  0.00           O  
ATOM   2108  CB  ILE B1792      46.642  40.646  91.105  1.00  0.00           C  
ATOM   2109  CG1 ILE B1792      47.244  39.546  91.981  1.00  0.00           C  
ATOM   2110  CG2 ILE B1792      46.300  40.104  89.729  1.00  0.00           C  
ATOM   2111  CD1 ILE B1792      46.292  38.389  92.244  1.00  0.00           C  
ATOM   2112  N   MET B1793      46.036  43.568  90.396  1.00  0.00           N  
ATOM   2113  CA  MET B1793      45.407  44.559  89.520  1.00  0.00           C  
ATOM   2114  C   MET B1793      46.153  45.878  89.377  1.00  0.00           C  
ATOM   2115  O   MET B1793      45.807  46.699  88.530  1.00  0.00           O  
ATOM   2116  CB  MET B1793      43.973  44.839  89.986  1.00  0.00           C  
ATOM   2117  CG  MET B1793      43.081  43.603  89.982  1.00  0.00           C  
ATOM   2118  SD  MET B1793      41.382  43.965  90.430  1.00  0.00           S  
ATOM   2119  CE  MET B1793      41.520  44.216  92.160  1.00  0.00           C  
ATOM   2120  N   THR B1794      47.170  46.099  90.193  1.00  0.00           N  
ATOM   2121  CA  THR B1794      47.908  47.345  90.100  1.00  0.00           C  
ATOM   2122  C   THR B1794      49.144  47.203  89.224  1.00  0.00           C  
ATOM   2123  O   THR B1794      49.475  48.108  88.457  1.00  0.00           O  
ATOM   2124  CB  THR B1794      48.365  47.850  91.497  1.00  0.00           C  
ATOM   2125  OG1 THR B1794      47.219  48.174  92.289  1.00  0.00           O  
ATOM   2126  CG2 THR B1794      49.243  49.083  91.360  1.00  0.00           C  
ATOM   2127  N   HIS B1795      49.813  46.060  89.325  1.00  0.00           N  
ATOM   2128  CA  HIS B1795      51.040  45.847  88.573  1.00  0.00           C  
ATOM   2129  C   HIS B1795      50.983  44.777  87.486  1.00  0.00           C  
ATOM   2130  O   HIS B1795      51.832  44.755  86.590  1.00  0.00           O  
ATOM   2131  CB  HIS B1795      52.175  45.534  89.554  1.00  0.00           C  
ATOM   2132  CG  HIS B1795      52.394  46.601  90.581  1.00  0.00           C  
ATOM   2133  ND1 HIS B1795      52.581  47.925  90.248  1.00  0.00           N  
ATOM   2134  CD2 HIS B1795      52.461  46.542  91.933  1.00  0.00           C  
ATOM   2135  CE1 HIS B1795      52.754  48.635  91.349  1.00  0.00           C  
ATOM   2136  NE2 HIS B1795      52.686  47.820  92.385  1.00  0.00           N  
ATOM   2137  N   GLY B1796      49.994  43.894  87.557  1.00  0.00           N  
ATOM   2138  CA  GLY B1796      49.887  42.848  86.551  1.00  0.00           C  
ATOM   2139  C   GLY B1796      49.761  43.350  85.114  1.00  0.00           C  
ATOM   2140  O   GLY B1796      49.357  44.493  84.867  1.00  0.00           O  
ATOM   2141  N   ASP B1797      50.120  42.493  84.161  1.00  0.00           N  
ATOM   2142  CA  ASP B1797      50.036  42.838  82.750  1.00  0.00           C  
ATOM   2143  C   ASP B1797      49.574  41.625  81.941  1.00  0.00           C  
ATOM   2144  O   ASP B1797      49.245  40.587  82.521  1.00  0.00           O  
ATOM   2145  CB  ASP B1797      51.386  43.395  82.251  1.00  0.00           C  
ATOM   2146  CG  ASP B1797      52.514  42.370  82.277  1.00  0.00           C  
ATOM   2147  OD1 ASP B1797      53.690  42.801  82.312  1.00  0.00           O  
ATOM   2148  OD2 ASP B1797      52.242  41.152  82.241  1.00  0.00           O  
ATOM   2149  N   ASP B1798      49.519  41.763  80.615  1.00  0.00           N  
ATOM   2150  CA  ASP B1798      49.068  40.673  79.742  1.00  0.00           C  
ATOM   2151  C   ASP B1798      49.909  39.405  79.866  1.00  0.00           C  
ATOM   2152  O   ASP B1798      49.464  38.316  79.503  1.00  0.00           O  
ATOM   2153  CB  ASP B1798      49.049  41.140  78.280  1.00  0.00           C  
ATOM   2154  CG  ASP B1798      47.846  42.028  77.955  1.00  0.00           C  
ATOM   2155  OD1 ASP B1798      47.787  42.560  76.822  1.00  0.00           O  
ATOM   2156  OD2 ASP B1798      46.954  42.189  78.820  1.00  0.00           O  
ATOM   2157  N   ARG B1799      51.128  39.552  80.374  1.00  0.00           N  
ATOM   2158  CA  ARG B1799      52.034  38.425  80.557  1.00  0.00           C  
ATOM   2159  C   ARG B1799      51.785  37.754  81.906  1.00  0.00           C  
ATOM   2160  O   ARG B1799      52.318  36.678  82.184  1.00  0.00           O  
ATOM   2161  CB  ARG B1799      53.485  38.903  80.502  1.00  0.00           C  
ATOM   2162  CG  ARG B1799      54.276  38.476  79.274  1.00  0.00           C  
ATOM   2163  CD  ARG B1799      53.871  39.226  78.023  1.00  0.00           C  
ATOM   2164  NE  ARG B1799      54.783  38.945  76.913  1.00  0.00           N  
ATOM   2165  CZ  ARG B1799      55.047  37.729  76.432  1.00  0.00           C  
ATOM   2166  NH1 ARG B1799      54.472  36.650  76.957  1.00  0.00           N  
ATOM   2167  NH2 ARG B1799      55.890  37.591  75.417  1.00  0.00           N  
ATOM   2168  N   GLY B1800      50.986  38.401  82.749  1.00  0.00           N  
ATOM   2169  CA  GLY B1800      50.689  37.846  84.056  1.00  0.00           C  
ATOM   2170  C   GLY B1800      51.052  38.761  85.216  1.00  0.00           C  
ATOM   2171  O   GLY B1800      50.926  39.983  85.126  1.00  0.00           O  
ATOM   2172  N   LEU B1801      51.510  38.164  86.311  1.00  0.00           N  
ATOM   2173  CA  LEU B1801      51.885  38.913  87.504  1.00  0.00           C  
ATOM   2174  C   LEU B1801      53.200  39.657  87.373  1.00  0.00           C  
ATOM   2175  O   LEU B1801      54.047  39.338  86.532  1.00  0.00           O  
ATOM   2176  CB  LEU B1801      52.011  37.977  88.713  1.00  0.00           C  
ATOM   2177  CG  LEU B1801      50.826  37.096  89.112  1.00  0.00           C  
ATOM   2178  CD1 LEU B1801      51.263  36.140  90.200  1.00  0.00           C  
ATOM   2179  CD2 LEU B1801      49.675  37.954  89.583  1.00  0.00           C  
ATOM   2180  N   VAL B1802      53.339  40.665  88.224  1.00  0.00           N  
ATOM   2181  CA  VAL B1802      54.547  41.465  88.342  1.00  0.00           C  
ATOM   2182  C   VAL B1802      54.526  41.781  89.831  1.00  0.00           C  
ATOM   2183  O   VAL B1802      53.799  42.667  90.275  1.00  0.00           O  
ATOM   2184  CB  VAL B1802      54.495  42.782  87.526  1.00  0.00           C  
ATOM   2185  CG1 VAL B1802      55.821  43.513  87.678  1.00  0.00           C  
ATOM   2186  CG2 VAL B1802      54.232  42.490  86.045  1.00  0.00           C  
ATOM   2187  N   LEU B1803      55.302  41.026  90.602  1.00  0.00           N  
ATOM   2188  CA  LEU B1803      55.337  41.194  92.048  1.00  0.00           C  
ATOM   2189  C   LEU B1803      56.307  42.235  92.560  1.00  0.00           C  
ATOM   2190  O   LEU B1803      57.439  42.328  92.090  1.00  0.00           O  
ATOM   2191  CB  LEU B1803      55.641  39.855  92.716  1.00  0.00           C  
ATOM   2192  CG  LEU B1803      54.635  38.753  92.384  1.00  0.00           C  
ATOM   2193  CD1 LEU B1803      54.944  37.537  93.245  1.00  0.00           C  
ATOM   2194  CD2 LEU B1803      53.195  39.245  92.626  1.00  0.00           C  
ATOM   2195  N   PRO B1804      55.871  43.044  93.538  1.00  0.00           N  
ATOM   2196  CA  PRO B1804      56.781  44.061  94.068  1.00  0.00           C  
ATOM   2197  C   PRO B1804      57.943  43.305  94.718  1.00  0.00           C  
ATOM   2198  O   PRO B1804      57.732  42.322  95.436  1.00  0.00           O  
ATOM   2199  CB  PRO B1804      55.918  44.807  95.088  1.00  0.00           C  
ATOM   2200  CG  PRO B1804      54.513  44.581  94.610  1.00  0.00           C  
ATOM   2201  CD  PRO B1804      54.540  43.138  94.163  1.00  0.00           C  
ATOM   2202  N   PRO B1805      59.181  43.754  94.477  1.00  0.00           N  
ATOM   2203  CA  PRO B1805      60.405  43.144  95.009  1.00  0.00           C  
ATOM   2204  C   PRO B1805      60.422  42.885  96.511  1.00  0.00           C  
ATOM   2205  O   PRO B1805      60.903  41.854  96.966  1.00  0.00           O  
ATOM   2206  CB  PRO B1805      61.490  44.138  94.605  1.00  0.00           C  
ATOM   2207  CG  PRO B1805      60.940  44.753  93.370  1.00  0.00           C  
ATOM   2208  CD  PRO B1805      59.499  44.984  93.734  1.00  0.00           C  
ATOM   2209  N   ARG B1806      59.896  43.830  97.277  1.00  0.00           N  
ATOM   2210  CA  ARG B1806      59.886  43.721  98.731  1.00  0.00           C  
ATOM   2211  C   ARG B1806      58.811  42.810  99.325  1.00  0.00           C  
ATOM   2212  O   ARG B1806      58.767  42.620 100.541  1.00  0.00           O  
ATOM   2213  CB  ARG B1806      59.796  45.126  99.325  1.00  0.00           C  
ATOM   2214  CG  ARG B1806      60.954  46.004  98.859  1.00  0.00           C  
ATOM   2215  CD  ARG B1806      60.737  47.489  99.085  1.00  0.00           C  
ATOM   2216  NE  ARG B1806      61.852  48.237  98.504  1.00  0.00           N  
ATOM   2217  CZ  ARG B1806      61.935  49.561  98.447  1.00  0.00           C  
ATOM   2218  NH1 ARG B1806      63.001  50.126  97.894  1.00  0.00           N  
ATOM   2219  NH2 ARG B1806      60.963  50.321  98.937  1.00  0.00           N  
ATOM   2220  N   LEU B1807      57.954  42.239  98.479  1.00  0.00           N  
ATOM   2221  CA  LEU B1807      56.910  41.333  98.952  1.00  0.00           C  
ATOM   2222  C   LEU B1807      56.913  40.056  98.137  1.00  0.00           C  
ATOM   2223  O   LEU B1807      56.198  39.110  98.447  1.00  0.00           O  
ATOM   2224  CB  LEU B1807      55.530  41.976  98.840  1.00  0.00           C  
ATOM   2225  CG  LEU B1807      55.173  43.107  99.802  1.00  0.00           C  
ATOM   2226  CD1 LEU B1807      53.789  43.664  99.443  1.00  0.00           C  
ATOM   2227  CD2 LEU B1807      55.209  42.583 101.233  1.00  0.00           C  
ATOM   2228  N   ALA B1808      57.719  40.036  97.083  1.00  0.00           N  
ATOM   2229  CA  ALA B1808      57.791  38.876  96.215  1.00  0.00           C  
ATOM   2230  C   ALA B1808      58.460  37.711  96.916  1.00  0.00           C  
ATOM   2231  O   ALA B1808      59.535  37.860  97.485  1.00  0.00           O  
ATOM   2232  CB  ALA B1808      58.556  39.219  94.953  1.00  0.00           C  
ATOM   2233  N   PRO B1809      57.814  36.535  96.902  1.00  0.00           N  
ATOM   2234  CA  PRO B1809      58.375  35.341  97.539  1.00  0.00           C  
ATOM   2235  C   PRO B1809      59.754  35.052  96.961  1.00  0.00           C  
ATOM   2236  O   PRO B1809      60.671  34.675  97.688  1.00  0.00           O  
ATOM   2237  CB  PRO B1809      57.364  34.261  97.184  1.00  0.00           C  
ATOM   2238  CG  PRO B1809      56.060  35.027  97.213  1.00  0.00           C  
ATOM   2239  CD  PRO B1809      56.424  36.299  96.466  1.00  0.00           C  
ATOM   2240  N   ILE B1810      59.887  35.241  95.651  1.00  0.00           N  
ATOM   2241  CA  ILE B1810      61.142  35.018  94.934  1.00  0.00           C  
ATOM   2242  C   ILE B1810      61.548  36.304  94.208  1.00  0.00           C  
ATOM   2243  O   ILE B1810      60.912  36.691  93.223  1.00  0.00           O  
ATOM   2244  CB  ILE B1810      60.984  33.905  93.872  1.00  0.00           C  
ATOM   2245  CG1 ILE B1810      60.509  32.615  94.540  1.00  0.00           C  
ATOM   2246  CG2 ILE B1810      62.315  33.676  93.145  1.00  0.00           C  
ATOM   2247  CD1 ILE B1810      60.117  31.532  93.564  1.00  0.00           C  
ATOM   2248  N   GLN B1811      62.601  36.961  94.686  1.00  0.00           N  
ATOM   2249  CA  GLN B1811      63.066  38.197  94.066  1.00  0.00           C  
ATOM   2250  C   GLN B1811      63.923  37.931  92.836  1.00  0.00           C  
ATOM   2251  O   GLN B1811      63.914  38.713  91.886  1.00  0.00           O  
ATOM   2252  CB  GLN B1811      63.880  39.025  95.058  1.00  0.00           C  
ATOM   2253  CG  GLN B1811      63.157  39.389  96.331  1.00  0.00           C  
ATOM   2254  CD  GLN B1811      64.067  40.108  97.295  1.00  0.00           C  
ATOM   2255  OE1 GLN B1811      65.129  39.596  97.654  1.00  0.00           O  
ATOM   2256  NE2 GLN B1811      63.666  41.303  97.720  1.00  0.00           N  
ATOM   2257  N   VAL B1812      64.661  36.825  92.863  1.00  0.00           N  
ATOM   2258  CA  VAL B1812      65.547  36.441  91.765  1.00  0.00           C  
ATOM   2259  C   VAL B1812      65.492  34.941  91.532  1.00  0.00           C  
ATOM   2260  O   VAL B1812      65.576  34.154  92.474  1.00  0.00           O  
ATOM   2261  CB  VAL B1812      67.021  36.795  92.070  1.00  0.00           C  
ATOM   2262  CG1 VAL B1812      67.900  36.474  90.860  1.00  0.00           C  
ATOM   2263  CG2 VAL B1812      67.138  38.251  92.441  1.00  0.00           C  
ATOM   2264  N   VAL B1813      65.348  34.541  90.277  1.00  0.00           N  
ATOM   2265  CA  VAL B1813      65.307  33.127  89.955  1.00  0.00           C  
ATOM   2266  C   VAL B1813      66.458  32.827  89.006  1.00  0.00           C  
ATOM   2267  O   VAL B1813      66.648  33.521  88.004  1.00  0.00           O  
ATOM   2268  CB  VAL B1813      63.980  32.724  89.290  1.00  0.00           C  
ATOM   2269  CG1 VAL B1813      63.724  33.580  88.052  1.00  0.00           C  
ATOM   2270  CG2 VAL B1813      64.031  31.250  88.917  1.00  0.00           C  
ATOM   2271  N   ILE B1814      67.235  31.801  89.337  1.00  0.00           N  
ATOM   2272  CA  ILE B1814      68.374  31.411  88.516  1.00  0.00           C  
ATOM   2273  C   ILE B1814      68.015  30.216  87.657  1.00  0.00           C  
ATOM   2274  O   ILE B1814      67.650  29.164  88.170  1.00  0.00           O  
ATOM   2275  CB  ILE B1814      69.600  31.035  89.386  1.00  0.00           C  
ATOM   2276  CG1 ILE B1814      70.013  32.225  90.249  1.00  0.00           C  
ATOM   2277  CG2 ILE B1814      70.765  30.596  88.498  1.00  0.00           C  
ATOM   2278  CD1 ILE B1814      71.138  31.902  91.232  1.00  0.00           C  
ATOM   2279  N   VAL B1815      68.114  30.390  86.344  1.00  0.00           N  
ATOM   2280  CA  VAL B1815      67.817  29.318  85.406  1.00  0.00           C  
ATOM   2281  C   VAL B1815      69.104  28.874  84.724  1.00  0.00           C  
ATOM   2282  O   VAL B1815      69.655  29.593  83.883  1.00  0.00           O  
ATOM   2283  CB  VAL B1815      66.851  29.768  84.304  1.00  0.00           C  
ATOM   2284  CG1 VAL B1815      66.593  28.604  83.353  1.00  0.00           C  
ATOM   2285  CG2 VAL B1815      65.550  30.290  84.917  1.00  0.00           C  
ATOM   2286  N   PRO B1816      69.612  27.691  85.086  1.00  0.00           N  
ATOM   2287  CA  PRO B1816      70.846  27.232  84.446  1.00  0.00           C  
ATOM   2288  C   PRO B1816      70.567  26.556  83.105  1.00  0.00           C  
ATOM   2289  O   PRO B1816      69.724  25.662  83.014  1.00  0.00           O  
ATOM   2290  CB  PRO B1816      71.424  26.268  85.475  1.00  0.00           C  
ATOM   2291  CG  PRO B1816      70.182  25.645  86.056  1.00  0.00           C  
ATOM   2292  CD  PRO B1816      69.265  26.843  86.241  1.00  0.00           C  
ATOM   2293  N   ILE B1817      71.255  27.019  82.065  1.00  0.00           N  
ATOM   2294  CA  ILE B1817      71.128  26.448  80.728  1.00  0.00           C  
ATOM   2295  C   ILE B1817      72.435  25.703  80.476  1.00  0.00           C  
ATOM   2296  O   ILE B1817      73.517  26.241  80.719  1.00  0.00           O  
ATOM   2297  CB  ILE B1817      70.959  27.534  79.636  1.00  0.00           C  
ATOM   2298  CG1 ILE B1817      69.613  28.248  79.787  1.00  0.00           C  
ATOM   2299  CG2 ILE B1817      71.046  26.903  78.262  1.00  0.00           C  
ATOM   2300  CD1 ILE B1817      69.595  29.308  80.864  1.00  0.00           C  
ATOM   2301  N   TYR B1818      72.342  24.470  79.990  1.00  0.00           N  
ATOM   2302  CA  TYR B1818      73.546  23.687  79.749  1.00  0.00           C  
ATOM   2303  C   TYR B1818      73.307  22.417  78.944  1.00  0.00           C  
ATOM   2304  O   TYR B1818      72.187  22.126  78.507  1.00  0.00           O  
ATOM   2305  CB  TYR B1818      74.179  23.298  81.090  1.00  0.00           C  
ATOM   2306  CG  TYR B1818      73.221  22.553  81.997  1.00  0.00           C  
ATOM   2307  CD1 TYR B1818      72.703  21.308  81.628  1.00  0.00           C  
ATOM   2308  CD2 TYR B1818      72.792  23.111  83.200  1.00  0.00           C  
ATOM   2309  CE1 TYR B1818      71.779  20.642  82.430  1.00  0.00           C  
ATOM   2310  CE2 TYR B1818      71.868  22.453  84.012  1.00  0.00           C  
ATOM   2311  CZ  TYR B1818      71.365  21.220  83.622  1.00  0.00           C  
ATOM   2312  OH  TYR B1818      70.452  20.567  84.421  1.00  0.00           O  
ATOM   2313  N   LYS B1819      74.394  21.672  78.763  1.00  0.00           N  
ATOM   2314  CA  LYS B1819      74.394  20.393  78.067  1.00  0.00           C  
ATOM   2315  C   LYS B1819      75.130  19.416  78.978  1.00  0.00           C  
ATOM   2316  O   LYS B1819      75.580  19.788  80.067  1.00  0.00           O  
ATOM   2317  CB  LYS B1819      75.113  20.492  76.718  1.00  0.00           C  
ATOM   2318  CG  LYS B1819      74.282  21.130  75.616  1.00  0.00           C  
ATOM   2319  CD  LYS B1819      74.946  20.978  74.251  1.00  0.00           C  
ATOM   2320  CE  LYS B1819      74.057  21.523  73.137  1.00  0.00           C  
ATOM   2321  NZ  LYS B1819      74.662  21.338  71.786  1.00  0.00           N  
ATOM   2322  N   ASP B1820      75.258  18.172  78.536  1.00  0.00           N  
ATOM   2323  CA  ASP B1820      75.933  17.162  79.335  1.00  0.00           C  
ATOM   2324  C   ASP B1820      77.390  17.517  79.619  1.00  0.00           C  
ATOM   2325  O   ASP B1820      77.847  17.413  80.759  1.00  0.00           O  
ATOM   2326  CB  ASP B1820      75.844  15.803  78.636  1.00  0.00           C  
ATOM   2327  CG  ASP B1820      74.409  15.352  78.423  1.00  0.00           C  
ATOM   2328  OD1 ASP B1820      73.702  15.972  77.598  1.00  0.00           O  
ATOM   2329  OD2 ASP B1820      73.985  14.383  79.089  1.00  0.00           O  
ATOM   2330  N   GLU B1821      78.110  17.961  78.591  1.00  0.00           N  
ATOM   2331  CA  GLU B1821      79.525  18.309  78.734  1.00  0.00           C  
ATOM   2332  C   GLU B1821      79.801  19.592  79.515  1.00  0.00           C  
ATOM   2333  O   GLU B1821      80.952  19.890  79.836  1.00  0.00           O  
ATOM   2334  CB  GLU B1821      80.178  18.419  77.356  1.00  0.00           C  
ATOM   2335  CG  GLU B1821      79.631  19.548  76.511  1.00  0.00           C  
ATOM   2336  CD  GLU B1821      80.296  19.630  75.157  1.00  0.00           C  
ATOM   2337  OE1 GLU B1821      81.535  19.785  75.112  1.00  0.00           O  
ATOM   2338  OE2 GLU B1821      79.579  19.539  74.138  1.00  0.00           O  
ATOM   2339  N   SER B1827      78.751  20.349  79.818  1.00  0.00           N  
ATOM   2340  CA  SER B1827      78.910  21.599  80.554  1.00  0.00           C  
ATOM   2341  C   SER B1827      77.987  21.685  81.770  1.00  0.00           C  
ATOM   2342  O   SER B1827      77.950  22.700  82.461  1.00  0.00           O  
ATOM   2343  CB  SER B1827      78.658  22.783  79.616  1.00  0.00           C  
ATOM   2344  OG  SER B1827      77.400  22.665  78.971  1.00  0.00           O  
ATOM   2345  N   ARG B1828      77.254  20.608  82.027  1.00  0.00           N  
ATOM   2346  CA  ARG B1828      76.328  20.543  83.152  1.00  0.00           C  
ATOM   2347  C   ARG B1828      77.006  20.813  84.497  1.00  0.00           C  
ATOM   2348  O   ARG B1828      76.524  21.615  85.298  1.00  0.00           O  
ATOM   2349  CB  ARG B1828      75.650  19.170  83.171  1.00  0.00           C  
ATOM   2350  CG  ARG B1828      74.624  18.980  84.270  1.00  0.00           C  
ATOM   2351  CD  ARG B1828      73.802  17.727  84.020  1.00  0.00           C  
ATOM   2352  NE  ARG B1828      72.844  17.465  85.091  1.00  0.00           N  
ATOM   2353  CZ  ARG B1828      73.177  17.130  86.335  1.00  0.00           C  
ATOM   2354  NH1 ARG B1828      74.454  17.013  86.680  1.00  0.00           N  
ATOM   2355  NH2 ARG B1828      72.231  16.910  87.238  1.00  0.00           N  
ATOM   2356  N   GLU B1829      78.130  20.150  84.741  1.00  0.00           N  
ATOM   2357  CA  GLU B1829      78.854  20.326  85.995  1.00  0.00           C  
ATOM   2358  C   GLU B1829      79.284  21.773  86.223  1.00  0.00           C  
ATOM   2359  O   GLU B1829      79.042  22.338  87.289  1.00  0.00           O  
ATOM   2360  CB  GLU B1829      80.088  19.415  86.026  1.00  0.00           C  
ATOM   2361  CG  GLU B1829      79.778  17.933  85.889  1.00  0.00           C  
ATOM   2362  CD  GLU B1829      78.952  17.399  87.042  1.00  0.00           C  
ATOM   2363  OE1 GLU B1829      79.418  17.480  88.198  1.00  0.00           O  
ATOM   2364  OE2 GLU B1829      77.835  16.897  86.793  1.00  0.00           O  
ATOM   2365  N   ARG B1830      79.927  22.365  85.220  1.00  0.00           N  
ATOM   2366  CA  ARG B1830      80.398  23.744  85.317  1.00  0.00           C  
ATOM   2367  C   ARG B1830      79.293  24.733  85.627  1.00  0.00           C  
ATOM   2368  O   ARG B1830      79.428  25.557  86.532  1.00  0.00           O  
ATOM   2369  CB  ARG B1830      81.083  24.170  84.020  1.00  0.00           C  
ATOM   2370  CG  ARG B1830      82.444  23.572  83.840  1.00  0.00           C  
ATOM   2371  CD  ARG B1830      83.129  24.070  82.588  1.00  0.00           C  
ATOM   2372  NE  ARG B1830      84.501  23.579  82.551  1.00  0.00           N  
ATOM   2373  CZ  ARG B1830      85.443  23.937  83.420  1.00  0.00           C  
ATOM   2374  NH1 ARG B1830      85.162  24.798  84.390  1.00  0.00           N  
ATOM   2375  NH2 ARG B1830      86.659  23.416  83.331  1.00  0.00           N  
ATOM   2376  N   VAL B1831      78.209  24.647  84.860  1.00  0.00           N  
ATOM   2377  CA  VAL B1831      77.060  25.533  85.012  1.00  0.00           C  
ATOM   2378  C   VAL B1831      76.402  25.437  86.390  1.00  0.00           C  
ATOM   2379  O   VAL B1831      76.319  26.437  87.109  1.00  0.00           O  
ATOM   2380  CB  VAL B1831      75.999  25.248  83.906  1.00  0.00           C  
ATOM   2381  CG1 VAL B1831      74.769  26.124  84.110  1.00  0.00           C  
ATOM   2382  CG2 VAL B1831      76.605  25.502  82.531  1.00  0.00           C  
ATOM   2383  N   LEU B1832      75.940  24.242  86.756  1.00  0.00           N  
ATOM   2384  CA  LEU B1832      75.288  24.047  88.050  1.00  0.00           C  
ATOM   2385  C   LEU B1832      76.172  24.523  89.191  1.00  0.00           C  
ATOM   2386  O   LEU B1832      75.690  25.108  90.156  1.00  0.00           O  
ATOM   2387  CB  LEU B1832      74.915  22.575  88.249  1.00  0.00           C  
ATOM   2388  CG  LEU B1832      73.775  22.121  87.336  1.00  0.00           C  
ATOM   2389  CD1 LEU B1832      73.531  20.632  87.481  1.00  0.00           C  
ATOM   2390  CD2 LEU B1832      72.525  22.902  87.683  1.00  0.00           C  
ATOM   2391  N   GLU B1833      77.468  24.277  89.076  1.00  0.00           N  
ATOM   2392  CA  GLU B1833      78.401  24.713  90.102  1.00  0.00           C  
ATOM   2393  C   GLU B1833      78.394  26.236  90.156  1.00  0.00           C  
ATOM   2394  O   GLU B1833      78.441  26.833  91.234  1.00  0.00           O  
ATOM   2395  CB  GLU B1833      79.810  24.211  89.785  1.00  0.00           C  
ATOM   2396  CG  GLU B1833      80.876  24.749  90.719  1.00  0.00           C  
ATOM   2397  CD  GLU B1833      82.235  24.132  90.464  1.00  0.00           C  
ATOM   2398  OE1 GLU B1833      83.215  24.568  91.106  1.00  0.00           O  
ATOM   2399  OE2 GLU B1833      82.321  23.208  89.625  1.00  0.00           O  
ATOM   2400  N   ALA B1834      78.337  26.859  88.982  1.00  0.00           N  
ATOM   2401  CA  ALA B1834      78.309  28.313  88.889  1.00  0.00           C  
ATOM   2402  C   ALA B1834      76.973  28.836  89.427  1.00  0.00           C  
ATOM   2403  O   ALA B1834      76.931  29.870  90.097  1.00  0.00           O  
ATOM   2404  CB  ALA B1834      78.515  28.752  87.433  1.00  0.00           C  
ATOM   2405  N   ALA B1835      75.893  28.108  89.140  1.00  0.00           N  
ATOM   2406  CA  ALA B1835      74.550  28.481  89.595  1.00  0.00           C  
ATOM   2407  C   ALA B1835      74.464  28.468  91.120  1.00  0.00           C  
ATOM   2408  O   ALA B1835      74.017  29.438  91.743  1.00  0.00           O  
ATOM   2409  CB  ALA B1835      73.512  27.519  89.013  1.00  0.00           C  
ATOM   2410  N   GLN B1836      74.889  27.356  91.713  1.00  0.00           N  
ATOM   2411  CA  GLN B1836      74.868  27.204  93.162  1.00  0.00           C  
ATOM   2412  C   GLN B1836      75.744  28.272  93.796  1.00  0.00           C  
ATOM   2413  O   GLN B1836      75.425  28.803  94.861  1.00  0.00           O  
ATOM   2414  CB  GLN B1836      75.348  25.802  93.541  1.00  0.00           C  
ATOM   2415  CG  GLN B1836      74.413  24.708  93.044  1.00  0.00           C  
ATOM   2416  CD  GLN B1836      75.064  23.337  92.994  1.00  0.00           C  
ATOM   2417  OE1 GLN B1836      74.417  22.348  92.640  1.00  0.00           O  
ATOM   2418  NE2 GLN B1836      76.348  23.270  93.339  1.00  0.00           N  
ATOM   2419  N   GLY B1837      76.847  28.597  93.135  1.00  0.00           N  
ATOM   2420  CA  GLY B1837      77.725  29.625  93.660  1.00  0.00           C  
ATOM   2421  C   GLY B1837      76.981  30.950  93.713  1.00  0.00           C  
ATOM   2422  O   GLY B1837      77.059  31.686  94.702  1.00  0.00           O  
ATOM   2423  N   LEU B1838      76.250  31.261  92.643  1.00  0.00           N  
ATOM   2424  CA  LEU B1838      75.490  32.506  92.593  1.00  0.00           C  
ATOM   2425  C   LEU B1838      74.340  32.445  93.601  1.00  0.00           C  
ATOM   2426  O   LEU B1838      74.024  33.442  94.254  1.00  0.00           O  
ATOM   2427  CB  LEU B1838      74.942  32.746  91.181  1.00  0.00           C  
ATOM   2428  CG  LEU B1838      74.119  34.026  90.995  1.00  0.00           C  
ATOM   2429  CD1 LEU B1838      74.998  35.250  91.264  1.00  0.00           C  
ATOM   2430  CD2 LEU B1838      73.538  34.063  89.585  1.00  0.00           C  
ATOM   2431  N   ARG B1839      73.722  31.275  93.728  1.00  0.00           N  
ATOM   2432  CA  ARG B1839      72.625  31.105  94.676  1.00  0.00           C  
ATOM   2433  C   ARG B1839      73.100  31.557  96.058  1.00  0.00           C  
ATOM   2434  O   ARG B1839      72.543  32.490  96.646  1.00  0.00           O  
ATOM   2435  CB  ARG B1839      72.182  29.636  94.743  1.00  0.00           C  
ATOM   2436  CG  ARG B1839      70.857  29.437  95.475  1.00  0.00           C  
ATOM   2437  CD  ARG B1839      70.851  28.254  96.450  1.00  0.00           C  
ATOM   2438  NE  ARG B1839      70.807  26.941  95.805  1.00  0.00           N  
ATOM   2439  CZ  ARG B1839      71.835  26.096  95.743  1.00  0.00           C  
ATOM   2440  NH1 ARG B1839      73.005  26.419  96.286  1.00  0.00           N  
ATOM   2441  NH2 ARG B1839      71.694  24.919  95.147  1.00  0.00           N  
ATOM   2442  N   GLN B1840      74.144  30.898  96.559  1.00  0.00           N  
ATOM   2443  CA  GLN B1840      74.718  31.210  97.867  1.00  0.00           C  
ATOM   2444  C   GLN B1840      75.124  32.672  97.988  1.00  0.00           C  
ATOM   2445  O   GLN B1840      74.810  33.340  98.984  1.00  0.00           O  
ATOM   2446  CB  GLN B1840      75.932  30.312  98.139  1.00  0.00           C  
ATOM   2447  CG  GLN B1840      75.575  28.824  98.182  1.00  0.00           C  
ATOM   2448  CD  GLN B1840      74.494  28.515  99.214  1.00  0.00           C  
ATOM   2449  OE1 GLN B1840      73.730  27.558  99.061  1.00  0.00           O  
ATOM   2450  NE2 GLN B1840      74.432  29.321 100.274  1.00  0.00           N  
ATOM   2451  N   ALA B1841      75.822  33.173  96.977  1.00  0.00           N  
ATOM   2452  CA  ALA B1841      76.256  34.558  96.999  1.00  0.00           C  
ATOM   2453  C   ALA B1841      75.061  35.505  97.173  1.00  0.00           C  
ATOM   2454  O   ALA B1841      75.151  36.507  97.889  1.00  0.00           O  
ATOM   2455  CB  ALA B1841      77.007  34.882  95.720  1.00  0.00           C  
ATOM   2456  N   LEU B1842      73.940  35.187  96.527  1.00  0.00           N  
ATOM   2457  CA  LEU B1842      72.754  36.037  96.627  1.00  0.00           C  
ATOM   2458  C   LEU B1842      72.093  35.899  97.995  1.00  0.00           C  
ATOM   2459  O   LEU B1842      71.672  36.890  98.596  1.00  0.00           O  
ATOM   2460  CB  LEU B1842      71.759  35.703  95.506  1.00  0.00           C  
ATOM   2461  CG  LEU B1842      72.279  35.972  94.089  1.00  0.00           C  
ATOM   2462  CD1 LEU B1842      71.205  35.645  93.068  1.00  0.00           C  
ATOM   2463  CD2 LEU B1842      72.708  37.427  93.966  1.00  0.00           C  
ATOM   2464  N   LEU B1843      72.000  34.666  98.484  1.00  0.00           N  
ATOM   2465  CA  LEU B1843      71.429  34.418  99.801  1.00  0.00           C  
ATOM   2466  C   LEU B1843      72.251  35.221 100.806  1.00  0.00           C  
ATOM   2467  O   LEU B1843      71.702  35.889 101.680  1.00  0.00           O  
ATOM   2468  CB  LEU B1843      71.502  32.928 100.137  1.00  0.00           C  
ATOM   2469  CG  LEU B1843      70.545  32.025  99.355  1.00  0.00           C  
ATOM   2470  CD1 LEU B1843      70.907  30.569  99.568  1.00  0.00           C  
ATOM   2471  CD2 LEU B1843      69.115  32.289  99.804  1.00  0.00           C  
ATOM   2472  N   ALA B1844      73.572  35.166 100.662  1.00  0.00           N  
ATOM   2473  CA  ALA B1844      74.475  35.893 101.551  1.00  0.00           C  
ATOM   2474  C   ALA B1844      74.200  37.387 101.515  1.00  0.00           C  
ATOM   2475  O   ALA B1844      74.584  38.115 102.433  1.00  0.00           O  
ATOM   2476  CB  ALA B1844      75.928  35.628 101.162  1.00  0.00           C  
ATOM   2477  N   GLN B1845      73.549  37.842 100.447  1.00  0.00           N  
ATOM   2478  CA  GLN B1845      73.211  39.257 100.295  1.00  0.00           C  
ATOM   2479  C   GLN B1845      71.868  39.545 100.947  1.00  0.00           C  
ATOM   2480  O   GLN B1845      71.422  40.696 100.994  1.00  0.00           O  
ATOM   2481  CB  GLN B1845      73.146  39.648  98.816  1.00  0.00           C  
ATOM   2482  CG  GLN B1845      74.489  39.951  98.184  1.00  0.00           C  
ATOM   2483  CD  GLN B1845      75.198  41.110  98.860  1.00  0.00           C  
ATOM   2484  OE1 GLN B1845      74.633  42.197  99.018  1.00  0.00           O  
ATOM   2485  NE2 GLN B1845      76.449  40.887  99.258  1.00  0.00           N  
ATOM   2486  N   GLY B1847      71.229  38.489 101.441  1.00  0.00           N  
ATOM   2487  CA  GLY B1847      69.940  38.630 102.090  1.00  0.00           C  
ATOM   2488  C   GLY B1847      68.780  38.688 101.112  1.00  0.00           C  
ATOM   2489  O   GLY B1847      67.699  39.168 101.460  1.00  0.00           O  
ATOM   2490  N   LEU B1848      68.999  38.198  99.893  1.00  0.00           N  
ATOM   2491  CA  LEU B1848      67.962  38.200  98.865  1.00  0.00           C  
ATOM   2492  C   LEU B1848      67.235  36.871  98.812  1.00  0.00           C  
ATOM   2493  O   LEU B1848      67.806  35.826  99.118  1.00  0.00           O  
ATOM   2494  CB  LEU B1848      68.566  38.485  97.488  1.00  0.00           C  
ATOM   2495  CG  LEU B1848      69.310  39.809  97.326  1.00  0.00           C  
ATOM   2496  CD1 LEU B1848      69.791  39.928  95.899  1.00  0.00           C  
ATOM   2497  CD2 LEU B1848      68.406  40.976  97.690  1.00  0.00           C  
ATOM   2498  N   ARG B1849      65.969  36.914  98.416  1.00  0.00           N  
ATOM   2499  CA  ARG B1849      65.177  35.701  98.312  1.00  0.00           C  
ATOM   2500  C   ARG B1849      65.392  35.145  96.915  1.00  0.00           C  
ATOM   2501  O   ARG B1849      64.679  35.477  95.966  1.00  0.00           O  
ATOM   2502  CB  ARG B1849      63.696  36.009  98.584  1.00  0.00           C  
ATOM   2503  CG  ARG B1849      63.449  36.529 100.006  1.00  0.00           C  
ATOM   2504  CD  ARG B1849      61.958  36.679 100.344  1.00  0.00           C  
ATOM   2505  NE  ARG B1849      61.322  37.802  99.658  1.00  0.00           N  
ATOM   2506  CZ  ARG B1849      61.630  39.078  99.863  1.00  0.00           C  
ATOM   2507  NH1 ARG B1849      62.568  39.410 100.742  1.00  0.00           N  
ATOM   2508  NH2 ARG B1849      61.008  40.031  99.179  1.00  0.00           N  
ATOM   2509  N   VAL B1850      66.410  34.305  96.792  1.00  0.00           N  
ATOM   2510  CA  VAL B1850      66.746  33.706  95.510  1.00  0.00           C  
ATOM   2511  C   VAL B1850      66.321  32.244  95.412  1.00  0.00           C  
ATOM   2512  O   VAL B1850      66.433  31.485  96.375  1.00  0.00           O  
ATOM   2513  CB  VAL B1850      68.271  33.810  95.246  1.00  0.00           C  
ATOM   2514  CG1 VAL B1850      69.048  33.305  96.454  1.00  0.00           C  
ATOM   2515  CG2 VAL B1850      68.643  33.002  94.015  1.00  0.00           C  
ATOM   2516  N   HIS B1851      65.830  31.867  94.237  1.00  0.00           N  
ATOM   2517  CA  HIS B1851      65.404  30.503  93.962  1.00  0.00           C  
ATOM   2518  C   HIS B1851      66.184  29.958  92.762  1.00  0.00           C  
ATOM   2519  O   HIS B1851      66.390  30.658  91.770  1.00  0.00           O  
ATOM   2520  CB  HIS B1851      63.912  30.467  93.644  1.00  0.00           C  
ATOM   2521  CG  HIS B1851      63.444  29.154  93.100  1.00  0.00           C  
ATOM   2522  ND1 HIS B1851      63.421  27.999  93.853  1.00  0.00           N  
ATOM   2523  CD2 HIS B1851      62.987  28.811  91.872  1.00  0.00           C  
ATOM   2524  CE1 HIS B1851      62.968  27.001  93.113  1.00  0.00           C  
ATOM   2525  NE2 HIS B1851      62.698  27.468  91.906  1.00  0.00           N  
ATOM   2526  N   LEU B1852      66.626  28.711  92.853  1.00  0.00           N  
ATOM   2527  CA  LEU B1852      67.359  28.103  91.751  1.00  0.00           C  
ATOM   2528  C   LEU B1852      66.474  27.043  91.111  1.00  0.00           C  
ATOM   2529  O   LEU B1852      66.131  26.049  91.742  1.00  0.00           O  
ATOM   2530  CB  LEU B1852      68.667  27.480  92.248  1.00  0.00           C  
ATOM   2531  CG  LEU B1852      69.488  26.676  91.229  1.00  0.00           C  
ATOM   2532  CD1 LEU B1852      69.750  27.499  89.978  1.00  0.00           C  
ATOM   2533  CD2 LEU B1852      70.802  26.259  91.868  1.00  0.00           C  
ATOM   2534  N   ASP B1853      66.091  27.274  89.861  1.00  0.00           N  
ATOM   2535  CA  ASP B1853      65.242  26.336  89.143  1.00  0.00           C  
ATOM   2536  C   ASP B1853      66.107  25.399  88.305  1.00  0.00           C  
ATOM   2537  O   ASP B1853      66.352  25.646  87.120  1.00  0.00           O  
ATOM   2538  CB  ASP B1853      64.268  27.094  88.242  1.00  0.00           C  
ATOM   2539  CG  ASP B1853      63.305  26.176  87.523  1.00  0.00           C  
ATOM   2540  OD1 ASP B1853      63.539  24.947  87.499  1.00  0.00           O  
ATOM   2541  OD2 ASP B1853      62.313  26.688  86.968  1.00  0.00           O  
ATOM   2542  N   ASP B1854      66.563  24.322  88.936  1.00  0.00           N  
ATOM   2543  CA  ASP B1854      67.411  23.333  88.282  1.00  0.00           C  
ATOM   2544  C   ASP B1854      66.602  22.155  87.756  1.00  0.00           C  
ATOM   2545  O   ASP B1854      67.166  21.121  87.400  1.00  0.00           O  
ATOM   2546  CB  ASP B1854      68.459  22.820  89.269  1.00  0.00           C  
ATOM   2547  CG  ASP B1854      67.841  22.336  90.572  1.00  0.00           C  
ATOM   2548  OD1 ASP B1854      66.935  21.470  90.526  1.00  0.00           O  
ATOM   2549  OD2 ASP B1854      68.261  22.822  91.644  1.00  0.00           O  
ATOM   2550  N   ARG B1855      65.283  22.304  87.713  1.00  0.00           N  
ATOM   2551  CA  ARG B1855      64.428  21.229  87.226  1.00  0.00           C  
ATOM   2552  C   ARG B1855      64.863  20.843  85.823  1.00  0.00           C  
ATOM   2553  O   ARG B1855      64.718  21.623  84.884  1.00  0.00           O  
ATOM   2554  CB  ARG B1855      62.964  21.672  87.211  1.00  0.00           C  
ATOM   2555  CG  ARG B1855      62.353  21.894  88.588  1.00  0.00           C  
ATOM   2556  CD  ARG B1855      60.926  22.406  88.459  1.00  0.00           C  
ATOM   2557  NE  ARG B1855      60.877  23.735  87.854  1.00  0.00           N  
ATOM   2558  CZ  ARG B1855      59.810  24.237  87.244  1.00  0.00           C  
ATOM   2559  NH1 ARG B1855      58.699  23.518  87.153  1.00  0.00           N  
ATOM   2560  NH2 ARG B1855      59.853  25.457  86.723  1.00  0.00           N  
ATOM   2561  N   ASP B1857      65.395  19.633  85.684  1.00  0.00           N  
ATOM   2562  CA  ASP B1857      65.867  19.151  84.391  1.00  0.00           C  
ATOM   2563  C   ASP B1857      64.787  18.562  83.486  1.00  0.00           C  
ATOM   2564  O   ASP B1857      65.090  18.089  82.395  1.00  0.00           O  
ATOM   2565  CB  ASP B1857      66.980  18.120  84.599  1.00  0.00           C  
ATOM   2566  CG  ASP B1857      66.575  17.016  85.550  1.00  0.00           C  
ATOM   2567  OD1 ASP B1857      65.650  16.247  85.213  1.00  0.00           O  
ATOM   2568  OD2 ASP B1857      67.178  16.922  86.641  1.00  0.00           O  
ATOM   2569  N   GLN B1858      63.533  18.588  83.927  1.00  0.00           N  
ATOM   2570  CA  GLN B1858      62.446  18.051  83.112  1.00  0.00           C  
ATOM   2571  C   GLN B1858      61.710  19.139  82.333  1.00  0.00           C  
ATOM   2572  O   GLN B1858      60.686  18.874  81.699  1.00  0.00           O  
ATOM   2573  CB  GLN B1858      61.443  17.276  83.979  1.00  0.00           C  
ATOM   2574  CG  GLN B1858      60.886  18.044  85.171  1.00  0.00           C  
ATOM   2575  CD  GLN B1858      61.787  17.971  86.395  1.00  0.00           C  
ATOM   2576  OE1 GLN B1858      62.930  18.428  86.374  1.00  0.00           O  
ATOM   2577  NE2 GLN B1858      61.271  17.387  87.472  1.00  0.00           N  
ATOM   2578  N   HIS B1859      62.234  20.362  82.381  1.00  0.00           N  
ATOM   2579  CA  HIS B1859      61.621  21.485  81.671  1.00  0.00           C  
ATOM   2580  C   HIS B1859      62.632  22.294  80.869  1.00  0.00           C  
ATOM   2581  O   HIS B1859      63.755  22.527  81.318  1.00  0.00           O  
ATOM   2582  CB  HIS B1859      60.903  22.414  82.658  1.00  0.00           C  
ATOM   2583  CG  HIS B1859      59.651  21.833  83.233  1.00  0.00           C  
ATOM   2584  ND1 HIS B1859      58.586  21.442  82.450  1.00  0.00           N  
ATOM   2585  CD2 HIS B1859      59.288  21.585  84.513  1.00  0.00           C  
ATOM   2586  CE1 HIS B1859      57.620  20.979  83.224  1.00  0.00           C  
ATOM   2587  NE2 HIS B1859      58.021  21.055  84.480  1.00  0.00           N  
ATOM   2588  N   THR B1860      62.229  22.725  79.678  1.00  0.00           N  
ATOM   2589  CA  THR B1860      63.111  23.522  78.837  1.00  0.00           C  
ATOM   2590  C   THR B1860      63.264  24.911  79.443  1.00  0.00           C  
ATOM   2591  O   THR B1860      62.394  25.378  80.176  1.00  0.00           O  
ATOM   2592  CB  THR B1860      62.546  23.684  77.422  1.00  0.00           C  
ATOM   2593  OG1 THR B1860      61.314  24.413  77.481  1.00  0.00           O  
ATOM   2594  CG2 THR B1860      62.301  22.327  76.791  1.00  0.00           C  
ATOM   2595  N   PRO B1861      64.383  25.587  79.154  1.00  0.00           N  
ATOM   2596  CA  PRO B1861      64.597  26.933  79.697  1.00  0.00           C  
ATOM   2597  C   PRO B1861      63.436  27.859  79.336  1.00  0.00           C  
ATOM   2598  O   PRO B1861      63.073  28.750  80.107  1.00  0.00           O  
ATOM   2599  CB  PRO B1861      65.906  27.358  79.043  1.00  0.00           C  
ATOM   2600  CG  PRO B1861      66.647  26.046  78.927  1.00  0.00           C  
ATOM   2601  CD  PRO B1861      65.574  25.111  78.428  1.00  0.00           C  
ATOM   2602  N   GLY B1862      62.856  27.631  78.160  1.00  0.00           N  
ATOM   2603  CA  GLY B1862      61.739  28.438  77.707  1.00  0.00           C  
ATOM   2604  C   GLY B1862      60.555  28.300  78.640  1.00  0.00           C  
ATOM   2605  O   GLY B1862      59.934  29.290  79.027  1.00  0.00           O  
ATOM   2606  N   TYR B1863      60.244  27.061  79.000  1.00  0.00           N  
ATOM   2607  CA  TYR B1863      59.141  26.771  79.905  1.00  0.00           C  
ATOM   2608  C   TYR B1863      59.342  27.548  81.201  1.00  0.00           C  
ATOM   2609  O   TYR B1863      58.437  28.228  81.688  1.00  0.00           O  
ATOM   2610  CB  TYR B1863      59.109  25.273  80.214  1.00  0.00           C  
ATOM   2611  CG  TYR B1863      58.057  24.867  81.220  1.00  0.00           C  
ATOM   2612  CD1 TYR B1863      56.791  24.459  80.809  1.00  0.00           C  
ATOM   2613  CD2 TYR B1863      58.330  24.892  82.589  1.00  0.00           C  
ATOM   2614  CE1 TYR B1863      55.819  24.080  81.737  1.00  0.00           C  
ATOM   2615  CE2 TYR B1863      57.368  24.520  83.525  1.00  0.00           C  
ATOM   2616  CZ  TYR B1863      56.115  24.115  83.093  1.00  0.00           C  
ATOM   2617  OH  TYR B1863      55.162  23.759  84.022  1.00  0.00           O  
ATOM   2618  N   LYS B1864      60.543  27.434  81.751  1.00  0.00           N  
ATOM   2619  CA  LYS B1864      60.883  28.101  82.995  1.00  0.00           C  
ATOM   2620  C   LYS B1864      60.759  29.609  82.881  1.00  0.00           C  
ATOM   2621  O   LYS B1864      60.183  30.257  83.756  1.00  0.00           O  
ATOM   2622  CB  LYS B1864      62.304  27.731  83.409  1.00  0.00           C  
ATOM   2623  CG  LYS B1864      62.521  26.240  83.606  1.00  0.00           C  
ATOM   2624  CD  LYS B1864      63.942  25.972  84.068  1.00  0.00           C  
ATOM   2625  CE  LYS B1864      64.183  24.492  84.296  1.00  0.00           C  
ATOM   2626  NZ  LYS B1864      65.590  24.247  84.718  1.00  0.00           N  
ATOM   2627  N   PHE B1865      61.310  30.166  81.807  1.00  0.00           N  
ATOM   2628  CA  PHE B1865      61.252  31.604  81.580  1.00  0.00           C  
ATOM   2629  C   PHE B1865      59.804  32.083  81.638  1.00  0.00           C  
ATOM   2630  O   PHE B1865      59.498  33.124  82.222  1.00  0.00           O  
ATOM   2631  CB  PHE B1865      61.827  31.962  80.203  1.00  0.00           C  
ATOM   2632  CG  PHE B1865      63.321  31.820  80.094  1.00  0.00           C  
ATOM   2633  CD1 PHE B1865      64.094  31.473  81.193  1.00  0.00           C  
ATOM   2634  CD2 PHE B1865      63.958  32.063  78.881  1.00  0.00           C  
ATOM   2635  CE1 PHE B1865      65.474  31.375  81.088  1.00  0.00           C  
ATOM   2636  CE2 PHE B1865      65.335  31.968  78.769  1.00  0.00           C  
ATOM   2637  CZ  PHE B1865      66.094  31.623  79.875  1.00  0.00           C  
ATOM   2638  N   HIS B1866      58.921  31.303  81.023  1.00  0.00           N  
ATOM   2639  CA  HIS B1866      57.507  31.626  80.964  1.00  0.00           C  
ATOM   2640  C   HIS B1866      56.824  31.505  82.318  1.00  0.00           C  
ATOM   2641  O   HIS B1866      55.994  32.335  82.678  1.00  0.00           O  
ATOM   2642  CB  HIS B1866      56.814  30.725  79.933  1.00  0.00           C  
ATOM   2643  CG  HIS B1866      55.338  30.945  79.837  1.00  0.00           C  
ATOM   2644  ND1 HIS B1866      54.431  30.275  80.633  1.00  0.00           N  
ATOM   2645  CD2 HIS B1866      54.611  31.793  79.072  1.00  0.00           C  
ATOM   2646  CE1 HIS B1866      53.211  30.701  80.360  1.00  0.00           C  
ATOM   2647  NE2 HIS B1866      53.292  31.623  79.416  1.00  0.00           N  
ATOM   2648  N   GLU B1867      57.182  30.483  83.081  1.00  0.00           N  
ATOM   2649  CA  GLU B1867      56.563  30.307  84.383  1.00  0.00           C  
ATOM   2650  C   GLU B1867      56.912  31.428  85.353  1.00  0.00           C  
ATOM   2651  O   GLU B1867      56.023  32.003  85.983  1.00  0.00           O  
ATOM   2652  CB  GLU B1867      56.956  28.962  84.993  1.00  0.00           C  
ATOM   2653  CG  GLU B1867      56.578  28.849  86.454  1.00  0.00           C  
ATOM   2654  CD  GLU B1867      56.773  27.456  87.014  1.00  0.00           C  
ATOM   2655  OE1 GLU B1867      56.636  27.297  88.248  1.00  0.00           O  
ATOM   2656  OE2 GLU B1867      57.052  26.526  86.224  1.00  0.00           O  
ATOM   2657  N   TRP B1878      58.195  31.742  85.470  1.00  0.00           N  
ATOM   2658  CA  TRP B1878      58.622  32.781  86.391  1.00  0.00           C  
ATOM   2659  C   TRP B1878      58.187  34.180  85.964  1.00  0.00           C  
ATOM   2660  O   TRP B1878      58.148  35.104  86.787  1.00  0.00           O  
ATOM   2661  CB  TRP B1878      60.137  32.703  86.596  1.00  0.00           C  
ATOM   2662  CG  TRP B1878      60.558  31.352  87.130  1.00  0.00           C  
ATOM   2663  CD1 TRP B1878      61.424  30.473  86.545  1.00  0.00           C  
ATOM   2664  CD2 TRP B1878      60.058  30.694  88.307  1.00  0.00           C  
ATOM   2665  NE1 TRP B1878      61.488  29.308  87.276  1.00  0.00           N  
ATOM   2666  CE2 TRP B1878      60.660  29.417  88.360  1.00  0.00           C  
ATOM   2667  CE3 TRP B1878      59.158  31.060  89.320  1.00  0.00           C  
ATOM   2668  CZ2 TRP B1878      60.392  28.501  89.388  1.00  0.00           C  
ATOM   2669  CZ3 TRP B1878      58.892  30.147  90.344  1.00  0.00           C  
ATOM   2670  CH2 TRP B1878      59.508  28.884  90.367  1.00  0.00           C  
ATOM   2671  N   GLU B1879      57.859  34.328  84.682  1.00  0.00           N  
ATOM   2672  CA  GLU B1879      57.375  35.596  84.145  1.00  0.00           C  
ATOM   2673  C   GLU B1879      55.895  35.692  84.530  1.00  0.00           C  
ATOM   2674  O   GLU B1879      55.414  36.735  84.974  1.00  0.00           O  
ATOM   2675  CB  GLU B1879      57.508  35.623  82.619  1.00  0.00           C  
ATOM   2676  CG  GLU B1879      56.531  36.579  81.926  1.00  0.00           C  
ATOM   2677  CD  GLU B1879      56.753  36.668  80.425  1.00  0.00           C  
ATOM   2678  OE1 GLU B1879      57.619  37.466  79.999  1.00  0.00           O  
ATOM   2679  OE2 GLU B1879      56.070  35.931  79.675  1.00  0.00           O  
ATOM   2680  N   LEU B1880      55.191  34.579  84.355  1.00  0.00           N  
ATOM   2681  CA  LEU B1880      53.781  34.484  84.680  1.00  0.00           C  
ATOM   2682  C   LEU B1880      53.602  34.750  86.173  1.00  0.00           C  
ATOM   2683  O   LEU B1880      52.658  35.430  86.585  1.00  0.00           O  
ATOM   2684  CB  LEU B1880      53.278  33.078  84.350  1.00  0.00           C  
ATOM   2685  CG  LEU B1880      51.846  32.906  83.844  1.00  0.00           C  
ATOM   2686  CD1 LEU B1880      51.493  31.417  83.870  1.00  0.00           C  
ATOM   2687  CD2 LEU B1880      50.873  33.700  84.704  1.00  0.00           C  
ATOM   2688  N   LYS B1881      54.519  34.209  86.975  1.00  0.00           N  
ATOM   2689  CA  LYS B1881      54.470  34.367  88.427  1.00  0.00           C  
ATOM   2690  C   LYS B1881      55.042  35.695  88.895  1.00  0.00           C  
ATOM   2691  O   LYS B1881      55.159  35.940  90.098  1.00  0.00           O  
ATOM   2692  CB  LYS B1881      55.212  33.222  89.124  1.00  0.00           C  
ATOM   2693  CG  LYS B1881      54.466  31.886  89.125  1.00  0.00           C  
ATOM   2694  CD  LYS B1881      55.203  30.872  90.005  1.00  0.00           C  
ATOM   2695  CE  LYS B1881      54.341  29.660  90.338  1.00  0.00           C  
ATOM   2696  NZ  LYS B1881      54.059  28.811  89.154  1.00  0.00           N  
ATOM   2697  N   GLY B1882      55.418  36.538  87.938  1.00  0.00           N  
ATOM   2698  CA  GLY B1882      55.942  37.857  88.256  1.00  0.00           C  
ATOM   2699  C   GLY B1882      57.253  38.002  89.015  1.00  0.00           C  
ATOM   2700  O   GLY B1882      57.430  38.968  89.755  1.00  0.00           O  
ATOM   2701  N   VAL B1883      58.178  37.065  88.850  1.00  0.00           N  
ATOM   2702  CA  VAL B1883      59.465  37.176  89.528  1.00  0.00           C  
ATOM   2703  C   VAL B1883      60.206  38.394  88.945  1.00  0.00           C  
ATOM   2704  O   VAL B1883      60.396  38.497  87.730  1.00  0.00           O  
ATOM   2705  CB  VAL B1883      60.291  35.908  89.311  1.00  0.00           C  
ATOM   2706  CG1 VAL B1883      61.672  36.077  89.922  1.00  0.00           C  
ATOM   2707  CG2 VAL B1883      59.563  34.717  89.928  1.00  0.00           C  
ATOM   2708  N   PRO B1884      60.627  39.336  89.801  1.00  0.00           N  
ATOM   2709  CA  PRO B1884      61.331  40.523  89.304  1.00  0.00           C  
ATOM   2710  C   PRO B1884      62.488  40.272  88.334  1.00  0.00           C  
ATOM   2711  O   PRO B1884      62.483  40.783  87.206  1.00  0.00           O  
ATOM   2712  CB  PRO B1884      61.774  41.217  90.589  1.00  0.00           C  
ATOM   2713  CG  PRO B1884      60.623  40.918  91.513  1.00  0.00           C  
ATOM   2714  CD  PRO B1884      60.399  39.435  91.252  1.00  0.00           C  
ATOM   2715  N   PHE B1885      63.477  39.492  88.758  1.00  0.00           N  
ATOM   2716  CA  PHE B1885      64.613  39.217  87.897  1.00  0.00           C  
ATOM   2717  C   PHE B1885      64.842  37.748  87.648  1.00  0.00           C  
ATOM   2718  O   PHE B1885      64.570  36.894  88.497  1.00  0.00           O  
ATOM   2719  CB  PHE B1885      65.892  39.821  88.470  1.00  0.00           C  
ATOM   2720  CG  PHE B1885      65.912  41.314  88.461  1.00  0.00           C  
ATOM   2721  CD1 PHE B1885      65.640  42.032  89.619  1.00  0.00           C  
ATOM   2722  CD2 PHE B1885      66.203  42.008  87.290  1.00  0.00           C  
ATOM   2723  CE1 PHE B1885      65.657  43.428  89.621  1.00  0.00           C  
ATOM   2724  CE2 PHE B1885      66.224  43.405  87.274  1.00  0.00           C  
ATOM   2725  CZ  PHE B1885      65.951  44.117  88.444  1.00  0.00           C  
ATOM   2726  N   ARG B1886      65.351  37.469  86.458  1.00  0.00           N  
ATOM   2727  CA  ARG B1886      65.656  36.119  86.037  1.00  0.00           C  
ATOM   2728  C   ARG B1886      67.093  36.124  85.519  1.00  0.00           C  
ATOM   2729  O   ARG B1886      67.457  36.939  84.666  1.00  0.00           O  
ATOM   2730  CB  ARG B1886      64.707  35.681  84.923  1.00  0.00           C  
ATOM   2731  CG  ARG B1886      65.001  34.281  84.424  1.00  0.00           C  
ATOM   2732  CD  ARG B1886      64.109  33.885  83.263  1.00  0.00           C  
ATOM   2733  NE  ARG B1886      64.568  34.417  81.981  1.00  0.00           N  
ATOM   2734  CZ  ARG B1886      63.881  35.275  81.230  1.00  0.00           C  
ATOM   2735  NH1 ARG B1886      62.692  35.718  81.627  1.00  0.00           N  
ATOM   2736  NH2 ARG B1886      64.377  35.676  80.070  1.00  0.00           N  
ATOM   2737  N   VAL B1887      67.915  35.232  86.054  1.00  0.00           N  
ATOM   2738  CA  VAL B1887      69.300  35.143  85.623  1.00  0.00           C  
ATOM   2739  C   VAL B1887      69.452  33.933  84.721  1.00  0.00           C  
ATOM   2740  O   VAL B1887      69.173  32.806  85.123  1.00  0.00           O  
ATOM   2741  CB  VAL B1887      70.262  34.995  86.823  1.00  0.00           C  
ATOM   2742  CG1 VAL B1887      71.712  34.905  86.340  1.00  0.00           C  
ATOM   2743  CG2 VAL B1887      70.101  36.170  87.749  1.00  0.00           C  
ATOM   2744  N   GLU B1888      69.860  34.178  83.485  1.00  0.00           N  
ATOM   2745  CA  GLU B1888      70.084  33.097  82.544  1.00  0.00           C  
ATOM   2746  C   GLU B1888      71.575  32.814  82.658  1.00  0.00           C  
ATOM   2747  O   GLU B1888      72.407  33.696  82.416  1.00  0.00           O  
ATOM   2748  CB  GLU B1888      69.727  33.542  81.126  1.00  0.00           C  
ATOM   2749  CG  GLU B1888      68.299  34.055  81.003  1.00  0.00           C  
ATOM   2750  CD  GLU B1888      67.972  34.587  79.622  1.00  0.00           C  
ATOM   2751  OE1 GLU B1888      66.862  35.124  79.448  1.00  0.00           O  
ATOM   2752  OE2 GLU B1888      68.816  34.469  78.708  1.00  0.00           O  
ATOM   2753  N   LEU B1889      71.910  31.595  83.062  1.00  0.00           N  
ATOM   2754  CA  LEU B1889      73.307  31.220  83.223  1.00  0.00           C  
ATOM   2755  C   LEU B1889      73.624  30.052  82.302  1.00  0.00           C  
ATOM   2756  O   LEU B1889      73.237  28.907  82.566  1.00  0.00           O  
ATOM   2757  CB  LEU B1889      73.585  30.856  84.683  1.00  0.00           C  
ATOM   2758  CG  LEU B1889      75.009  31.112  85.182  1.00  0.00           C  
ATOM   2759  CD1 LEU B1889      74.988  31.296  86.696  1.00  0.00           C  
ATOM   2760  CD2 LEU B1889      75.931  29.965  84.771  1.00  0.00           C  
ATOM   2761  N   GLY B1890      74.323  30.370  81.215  1.00  0.00           N  
ATOM   2762  CA  GLY B1890      74.692  29.371  80.231  1.00  0.00           C  
ATOM   2763  C   GLY B1890      76.190  29.197  80.013  1.00  0.00           C  
ATOM   2764  O   GLY B1890      77.006  30.010  80.467  1.00  0.00           O  
ATOM   2765  N   PRO B1891      76.576  28.128  79.294  1.00  0.00           N  
ATOM   2766  CA  PRO B1891      77.963  27.772  78.973  1.00  0.00           C  
ATOM   2767  C   PRO B1891      78.819  28.913  78.436  1.00  0.00           C  
ATOM   2768  O   PRO B1891      79.820  29.290  79.055  1.00  0.00           O  
ATOM   2769  CB  PRO B1891      77.799  26.656  77.946  1.00  0.00           C  
ATOM   2770  CG  PRO B1891      76.530  25.986  78.382  1.00  0.00           C  
ATOM   2771  CD  PRO B1891      75.639  27.173  78.666  1.00  0.00           C  
ATOM   2772  N   LYS B1892      78.419  29.452  77.287  1.00  0.00           N  
ATOM   2773  CA  LYS B1892      79.157  30.522  76.628  1.00  0.00           C  
ATOM   2774  C   LYS B1892      79.449  31.740  77.494  1.00  0.00           C  
ATOM   2775  O   LYS B1892      80.602  32.157  77.609  1.00  0.00           O  
ATOM   2776  CB  LYS B1892      78.421  30.955  75.354  1.00  0.00           C  
ATOM   2777  CG  LYS B1892      78.175  29.812  74.378  1.00  0.00           C  
ATOM   2778  CD  LYS B1892      77.395  30.252  73.144  1.00  0.00           C  
ATOM   2779  CE  LYS B1892      78.229  31.119  72.210  1.00  0.00           C  
ATOM   2780  NZ  LYS B1892      78.600  32.428  72.811  1.00  0.00           N  
ATOM   2781  N   ASP B1893      78.413  32.312  78.099  1.00  0.00           N  
ATOM   2782  CA  ASP B1893      78.583  33.491  78.944  1.00  0.00           C  
ATOM   2783  C   ASP B1893      79.419  33.174  80.178  1.00  0.00           C  
ATOM   2784  O   ASP B1893      80.213  33.995  80.632  1.00  0.00           O  
ATOM   2785  CB  ASP B1893      77.217  34.045  79.376  1.00  0.00           C  
ATOM   2786  CG  ASP B1893      76.401  34.580  78.205  1.00  0.00           C  
ATOM   2787  OD1 ASP B1893      76.889  35.497  77.511  1.00  0.00           O  
ATOM   2788  OD2 ASP B1893      75.272  34.090  77.981  1.00  0.00           O  
ATOM   2789  N   LEU B1894      79.232  31.985  80.730  1.00  0.00           N  
ATOM   2790  CA  LEU B1894      79.994  31.594  81.903  1.00  0.00           C  
ATOM   2791  C   LEU B1894      81.491  31.590  81.584  1.00  0.00           C  
ATOM   2792  O   LEU B1894      82.301  32.005  82.409  1.00  0.00           O  
ATOM   2793  CB  LEU B1894      79.561  30.207  82.384  1.00  0.00           C  
ATOM   2794  CG  LEU B1894      80.316  29.627  83.584  1.00  0.00           C  
ATOM   2795  CD1 LEU B1894      80.232  30.595  84.772  1.00  0.00           C  
ATOM   2796  CD2 LEU B1894      79.727  28.259  83.934  1.00  0.00           C  
ATOM   2797  N   GLU B1895      81.861  31.124  80.392  1.00  0.00           N  
ATOM   2798  CA  GLU B1895      83.273  31.098  80.023  1.00  0.00           C  
ATOM   2799  C   GLU B1895      83.808  32.515  80.098  1.00  0.00           C  
ATOM   2800  O   GLU B1895      84.991  32.728  80.373  1.00  0.00           O  
ATOM   2801  CB  GLU B1895      83.475  30.561  78.609  1.00  0.00           C  
ATOM   2802  CG  GLU B1895      82.939  29.166  78.382  1.00  0.00           C  
ATOM   2803  CD  GLU B1895      83.306  28.624  77.013  1.00  0.00           C  
ATOM   2804  OE1 GLU B1895      83.459  29.429  76.070  1.00  0.00           O  
ATOM   2805  OE2 GLU B1895      83.430  27.389  76.873  1.00  0.00           O  
ATOM   2806  N   GLY B1896      82.924  33.482  79.857  1.00  0.00           N  
ATOM   2807  CA  GLY B1896      83.316  34.878  79.913  1.00  0.00           C  
ATOM   2808  C   GLY B1896      83.148  35.433  81.313  1.00  0.00           C  
ATOM   2809  O   GLY B1896      83.392  36.618  81.554  1.00  0.00           O  
ATOM   2810  N   GLY B1898      82.740  34.573  82.243  1.00  0.00           N  
ATOM   2811  CA  GLY B1898      82.539  34.998  83.617  1.00  0.00           C  
ATOM   2812  C   GLY B1898      81.321  35.895  83.754  1.00  0.00           C  
ATOM   2813  O   GLY B1898      81.214  36.682  84.700  1.00  0.00           O  
ATOM   2814  N   GLN B1899      80.393  35.768  82.811  1.00  0.00           N  
ATOM   2815  CA  GLN B1899      79.189  36.589  82.811  1.00  0.00           C  
ATOM   2816  C   GLN B1899      77.914  35.770  82.650  1.00  0.00           C  
ATOM   2817  O   GLN B1899      77.957  34.564  82.408  1.00  0.00           O  
ATOM   2818  CB  GLN B1899      79.288  37.628  81.689  1.00  0.00           C  
ATOM   2819  CG  GLN B1899      80.577  38.438  81.747  1.00  0.00           C  
ATOM   2820  CD  GLN B1899      80.670  39.497  80.667  1.00  0.00           C  
ATOM   2821  OE1 GLN B1899      79.910  40.467  80.666  1.00  0.00           O  
ATOM   2822  NE2 GLN B1899      81.606  39.317  79.738  1.00  0.00           N  
ATOM   2823  N   ALA B1900      76.779  36.444  82.803  1.00  0.00           N  
ATOM   2824  CA  ALA B1900      75.469  35.813  82.666  1.00  0.00           C  
ATOM   2825  C   ALA B1900      74.465  36.878  82.230  1.00  0.00           C  
ATOM   2826  O   ALA B1900      74.773  38.074  82.251  1.00  0.00           O  
ATOM   2827  CB  ALA B1900      75.040  35.197  83.992  1.00  0.00           C  
ATOM   2828  N   VAL B1901      73.269  36.447  81.836  1.00  0.00           N  
ATOM   2829  CA  VAL B1901      72.240  37.386  81.402  1.00  0.00           C  
ATOM   2830  C   VAL B1901      71.158  37.654  82.450  1.00  0.00           C  
ATOM   2831  O   VAL B1901      70.477  36.738  82.920  1.00  0.00           O  
ATOM   2832  CB  VAL B1901      71.546  36.909  80.098  1.00  0.00           C  
ATOM   2833  CG1 VAL B1901      70.437  37.884  79.719  1.00  0.00           C  
ATOM   2834  CG2 VAL B1901      72.569  36.809  78.961  1.00  0.00           C  
ATOM   2835  N   LEU B1902      71.009  38.926  82.805  1.00  0.00           N  
ATOM   2836  CA  LEU B1902      70.004  39.353  83.769  1.00  0.00           C  
ATOM   2837  C   LEU B1902      68.781  39.886  83.014  1.00  0.00           C  
ATOM   2838  O   LEU B1902      68.878  40.863  82.277  1.00  0.00           O  
ATOM   2839  CB  LEU B1902      70.576  40.456  84.660  1.00  0.00           C  
ATOM   2840  CG  LEU B1902      69.677  41.015  85.762  1.00  0.00           C  
ATOM   2841  CD1 LEU B1902      69.350  39.916  86.777  1.00  0.00           C  
ATOM   2842  CD2 LEU B1902      70.387  42.166  86.438  1.00  0.00           C  
ATOM   2843  N   ALA B1903      67.639  39.233  83.192  1.00  0.00           N  
ATOM   2844  CA  ALA B1903      66.400  39.647  82.537  1.00  0.00           C  
ATOM   2845  C   ALA B1903      65.464  40.288  83.547  1.00  0.00           C  
ATOM   2846  O   ALA B1903      65.260  39.758  84.636  1.00  0.00           O  
ATOM   2847  CB  ALA B1903      65.717  38.448  81.907  1.00  0.00           C  
ATOM   2848  N   SER B1904      64.901  41.433  83.184  1.00  0.00           N  
ATOM   2849  CA  SER B1904      63.969  42.134  84.055  1.00  0.00           C  
ATOM   2850  C   SER B1904      62.523  41.816  83.675  1.00  0.00           C  
ATOM   2851  O   SER B1904      62.190  41.724  82.496  1.00  0.00           O  
ATOM   2852  CB  SER B1904      64.196  43.643  83.967  1.00  0.00           C  
ATOM   2853  OG  SER B1904      63.194  44.345  84.684  1.00  0.00           O  
ATOM   2854  N   ARG B1905      61.666  41.641  84.673  1.00  0.00           N  
ATOM   2855  CA  ARG B1905      60.262  41.349  84.406  1.00  0.00           C  
ATOM   2856  C   ARG B1905      59.625  42.582  83.766  1.00  0.00           C  
ATOM   2857  O   ARG B1905      58.616  42.483  83.068  1.00  0.00           O  
ATOM   2858  CB  ARG B1905      59.522  41.007  85.700  1.00  0.00           C  
ATOM   2859  CG  ARG B1905      58.038  40.730  85.491  1.00  0.00           C  
ATOM   2860  CD  ARG B1905      57.833  39.567  84.526  1.00  0.00           C  
ATOM   2861  NE  ARG B1905      56.421  39.233  84.400  1.00  0.00           N  
ATOM   2862  CZ  ARG B1905      55.533  39.962  83.729  1.00  0.00           C  
ATOM   2863  NH1 ARG B1905      55.909  41.077  83.107  1.00  0.00           N  
ATOM   2864  NH2 ARG B1905      54.263  39.582  83.697  1.00  0.00           N  
ATOM   2865  N   LEU B1906      60.220  43.742  84.026  1.00  0.00           N  
ATOM   2866  CA  LEU B1906      59.740  44.998  83.467  1.00  0.00           C  
ATOM   2867  C   LEU B1906      60.209  45.153  82.020  1.00  0.00           C  
ATOM   2868  O   LEU B1906      59.891  46.141  81.365  1.00  0.00           O  
ATOM   2869  CB  LEU B1906      60.230  46.174  84.321  1.00  0.00           C  
ATOM   2870  CG  LEU B1906      59.223  46.748  85.324  1.00  0.00           C  
ATOM   2871  CD1 LEU B1906      58.245  45.686  85.791  1.00  0.00           C  
ATOM   2872  CD2 LEU B1906      59.977  47.340  86.496  1.00  0.00           C  
ATOM   2873  N   GLY B1909      60.976  44.177  81.535  1.00  0.00           N  
ATOM   2874  CA  GLY B1909      61.437  44.214  80.157  1.00  0.00           C  
ATOM   2875  C   GLY B1909      62.899  44.524  79.913  1.00  0.00           C  
ATOM   2876  O   GLY B1909      63.456  45.443  80.506  1.00  0.00           O  
ATOM   2877  N   GLY B1910      63.521  43.756  79.022  1.00  0.00           N  
ATOM   2878  CA  GLY B1910      64.919  43.985  78.710  1.00  0.00           C  
ATOM   2879  C   GLY B1910      65.897  43.057  79.405  1.00  0.00           C  
ATOM   2880  O   GLY B1910      65.612  42.501  80.465  1.00  0.00           O  
ATOM   2881  N   LYS B1913      67.064  42.889  78.798  1.00  0.00           N  
ATOM   2882  CA  LYS B1913      68.102  42.032  79.352  1.00  0.00           C  
ATOM   2883  C   LYS B1913      69.451  42.723  79.243  1.00  0.00           C  
ATOM   2884  O   LYS B1913      69.603  43.707  78.522  1.00  0.00           O  
ATOM   2885  CB  LYS B1913      68.168  40.713  78.584  1.00  0.00           C  
ATOM   2886  CG  LYS B1913      66.896  39.885  78.616  1.00  0.00           C  
ATOM   2887  CD  LYS B1913      67.088  38.602  77.817  1.00  0.00           C  
ATOM   2888  CE  LYS B1913      65.848  37.741  77.846  1.00  0.00           C  
ATOM   2889  NZ  LYS B1913      66.018  36.490  77.046  1.00  0.00           N  
ATOM   2890  N   GLU B1914      70.428  42.212  79.974  1.00  0.00           N  
ATOM   2891  CA  GLU B1914      71.778  42.752  79.923  1.00  0.00           C  
ATOM   2892  C   GLU B1914      72.710  41.667  80.425  1.00  0.00           C  
ATOM   2893  O   GLU B1914      72.394  40.950  81.376  1.00  0.00           O  
ATOM   2894  CB  GLU B1914      71.914  44.011  80.785  1.00  0.00           C  
ATOM   2895  CG  GLU B1914      71.868  43.776  82.280  1.00  0.00           C  
ATOM   2896  CD  GLU B1914      71.953  45.073  83.076  1.00  0.00           C  
ATOM   2897  OE1 GLU B1914      72.940  45.820  82.898  1.00  0.00           O  
ATOM   2898  OE2 GLU B1914      71.032  45.342  83.882  1.00  0.00           O  
ATOM   2899  N   THR B1915      73.844  41.521  79.757  1.00  0.00           N  
ATOM   2900  CA  THR B1915      74.821  40.526  80.152  1.00  0.00           C  
ATOM   2901  C   THR B1915      75.748  41.220  81.133  1.00  0.00           C  
ATOM   2902  O   THR B1915      76.259  42.303  80.857  1.00  0.00           O  
ATOM   2903  CB  THR B1915      75.611  40.025  78.947  1.00  0.00           C  
ATOM   2904  OG1 THR B1915      74.698  39.509  77.971  1.00  0.00           O  
ATOM   2905  CG2 THR B1915      76.571  38.923  79.361  1.00  0.00           C  
ATOM   2906  N   LEU B1916      75.945  40.612  82.291  1.00  0.00           N  
ATOM   2907  CA  LEU B1916      76.801  41.213  83.295  1.00  0.00           C  
ATOM   2908  C   LEU B1916      77.756  40.204  83.906  1.00  0.00           C  
ATOM   2909  O   LEU B1916      77.545  38.993  83.819  1.00  0.00           O  
ATOM   2910  CB  LEU B1916      75.949  41.837  84.402  1.00  0.00           C  
ATOM   2911  CG  LEU B1916      75.001  42.967  84.002  1.00  0.00           C  
ATOM   2912  CD1 LEU B1916      74.341  43.533  85.256  1.00  0.00           C  
ATOM   2913  CD2 LEU B1916      75.775  44.061  83.262  1.00  0.00           C  
ATOM   2914  N   PRO B1917      78.841  40.695  84.519  1.00  0.00           N  
ATOM   2915  CA  PRO B1917      79.786  39.763  85.132  1.00  0.00           C  
ATOM   2916  C   PRO B1917      79.170  39.141  86.387  1.00  0.00           C  
ATOM   2917  O   PRO B1917      78.688  39.850  87.279  1.00  0.00           O  
ATOM   2918  CB  PRO B1917      81.001  40.646  85.429  1.00  0.00           C  
ATOM   2919  CG  PRO B1917      80.401  42.005  85.626  1.00  0.00           C  
ATOM   2920  CD  PRO B1917      79.361  42.075  84.542  1.00  0.00           C  
ATOM   2921  N   LEU B1918      79.164  37.812  86.427  1.00  0.00           N  
ATOM   2922  CA  LEU B1918      78.624  37.060  87.552  1.00  0.00           C  
ATOM   2923  C   LEU B1918      79.152  37.558  88.891  1.00  0.00           C  
ATOM   2924  O   LEU B1918      78.433  37.572  89.884  1.00  0.00           O  
ATOM   2925  CB  LEU B1918      78.966  35.579  87.390  1.00  0.00           C  
ATOM   2926  CG  LEU B1918      78.084  34.818  86.404  1.00  0.00           C  
ATOM   2927  CD1 LEU B1918      78.770  33.554  85.937  1.00  0.00           C  
ATOM   2928  CD2 LEU B1918      76.764  34.500  87.087  1.00  0.00           C  
ATOM   2929  N   ALA B1929      80.412  37.966  88.915  1.00  0.00           N  
ATOM   2930  CA  ALA B1929      81.031  38.445  90.143  1.00  0.00           C  
ATOM   2931  C   ALA B1929      80.399  39.728  90.680  1.00  0.00           C  
ATOM   2932  O   ALA B1929      80.331  39.936  91.890  1.00  0.00           O  
ATOM   2933  CB  ALA B1929      82.536  38.661  89.913  1.00  0.00           C  
ATOM   2934  N   ALA B1930      79.932  40.579  89.774  1.00  0.00           N  
ATOM   2935  CA  ALA B1930      79.343  41.858  90.150  1.00  0.00           C  
ATOM   2936  C   ALA B1930      77.856  41.796  90.474  1.00  0.00           C  
ATOM   2937  O   ALA B1930      77.305  42.725  91.076  1.00  0.00           O  
ATOM   2938  CB  ALA B1930      79.581  42.874  89.036  1.00  0.00           C  
ATOM   2939  N   LEU B1931      77.214  40.703  90.079  1.00  0.00           N  
ATOM   2940  CA  LEU B1931      75.786  40.528  90.299  1.00  0.00           C  
ATOM   2941  C   LEU B1931      75.345  40.641  91.764  1.00  0.00           C  
ATOM   2942  O   LEU B1931      74.543  41.514  92.110  1.00  0.00           O  
ATOM   2943  CB  LEU B1931      75.352  39.183  89.711  1.00  0.00           C  
ATOM   2944  CG  LEU B1931      73.935  39.027  89.158  1.00  0.00           C  
ATOM   2945  CD1 LEU B1931      73.580  40.219  88.276  1.00  0.00           C  
ATOM   2946  CD2 LEU B1931      73.856  37.725  88.361  1.00  0.00           C  
ATOM   2947  N   PRO B1934      75.875  39.776  92.647  1.00  0.00           N  
ATOM   2948  CA  PRO B1934      75.499  39.811  94.066  1.00  0.00           C  
ATOM   2949  C   PRO B1934      75.492  41.197  94.694  1.00  0.00           C  
ATOM   2950  O   PRO B1934      74.597  41.528  95.471  1.00  0.00           O  
ATOM   2951  CB  PRO B1934      76.524  38.886  94.715  1.00  0.00           C  
ATOM   2952  CG  PRO B1934      76.769  37.867  93.627  1.00  0.00           C  
ATOM   2953  CD  PRO B1934      76.921  38.761  92.417  1.00  0.00           C  
ATOM   2954  N   GLU B1950      76.483  42.012  94.359  1.00  0.00           N  
ATOM   2955  CA  GLU B1950      76.564  43.348  94.928  1.00  0.00           C  
ATOM   2956  C   GLU B1950      75.617  44.323  94.236  1.00  0.00           C  
ATOM   2957  O   GLU B1950      75.162  45.293  94.846  1.00  0.00           O  
ATOM   2958  CB  GLU B1950      78.004  43.857  94.836  1.00  0.00           C  
ATOM   2959  CG  GLU B1950      78.305  45.170  95.573  1.00  0.00           C  
ATOM   2960  CD  GLU B1950      77.838  46.417  94.826  1.00  0.00           C  
ATOM   2961  OE1 GLU B1950      77.992  46.478  93.583  1.00  0.00           O  
ATOM   2962  OE2 GLU B1950      77.337  47.352  95.489  1.00  0.00           O  
ATOM   2963  N   ALA B1951      75.308  44.057  92.970  1.00  0.00           N  
ATOM   2964  CA  ALA B1951      74.434  44.935  92.200  1.00  0.00           C  
ATOM   2965  C   ALA B1951      72.923  44.670  92.328  1.00  0.00           C  
ATOM   2966  O   ALA B1951      72.137  45.614  92.354  1.00  0.00           O  
ATOM   2967  CB  ALA B1951      74.849  44.905  90.724  1.00  0.00           C  
ATOM   2968  N   LEU B1952      72.518  43.405  92.406  1.00  0.00           N  
ATOM   2969  CA  LEU B1952      71.098  43.061  92.510  1.00  0.00           C  
ATOM   2970  C   LEU B1952      70.286  43.833  93.551  1.00  0.00           C  
ATOM   2971  O   LEU B1952      69.210  44.344  93.245  1.00  0.00           O  
ATOM   2972  CB  LEU B1952      70.933  41.560  92.747  1.00  0.00           C  
ATOM   2973  CG  LEU B1952      70.842  40.777  91.436  1.00  0.00           C  
ATOM   2974  CD1 LEU B1952      70.998  39.285  91.680  1.00  0.00           C  
ATOM   2975  CD2 LEU B1952      69.496  41.091  90.779  1.00  0.00           C  
ATOM   2976  N   PRO B1953      70.788  43.934  94.793  1.00  0.00           N  
ATOM   2977  CA  PRO B1953      70.039  44.666  95.821  1.00  0.00           C  
ATOM   2978  C   PRO B1953      69.619  46.061  95.348  1.00  0.00           C  
ATOM   2979  O   PRO B1953      68.460  46.464  95.508  1.00  0.00           O  
ATOM   2980  CB  PRO B1953      71.023  44.720  96.990  1.00  0.00           C  
ATOM   2981  CG  PRO B1953      71.794  43.442  96.830  1.00  0.00           C  
ATOM   2982  CD  PRO B1953      72.051  43.403  95.340  1.00  0.00           C  
ATOM   2983  N   GLY B1954      70.566  46.788  94.760  1.00  0.00           N  
ATOM   2984  CA  GLY B1954      70.289  48.126  94.276  1.00  0.00           C  
ATOM   2985  C   GLY B1954      69.375  48.110  93.068  1.00  0.00           C  
ATOM   2986  O   GLY B1954      68.630  49.064  92.824  1.00  0.00           O  
ATOM   2987  N   LYS B1955      69.441  47.030  92.296  1.00  0.00           N  
ATOM   2988  CA  LYS B1955      68.593  46.916  91.124  1.00  0.00           C  
ATOM   2989  C   LYS B1955      67.157  46.630  91.562  1.00  0.00           C  
ATOM   2990  O   LYS B1955      66.206  47.155  90.976  1.00  0.00           O  
ATOM   2991  CB  LYS B1955      69.099  45.809  90.200  1.00  0.00           C  
ATOM   2992  CG  LYS B1955      70.286  46.225  89.332  1.00  0.00           C  
ATOM   2993  CD  LYS B1955      70.720  45.079  88.414  1.00  0.00           C  
ATOM   2994  CE  LYS B1955      71.885  45.490  87.525  1.00  0.00           C  
ATOM   2995  NZ  LYS B1955      71.551  46.639  86.631  1.00  0.00           N  
ATOM   2996  N   LEU B1956      67.002  45.805  92.596  1.00  0.00           N  
ATOM   2997  CA  LEU B1956      65.675  45.485  93.098  1.00  0.00           C  
ATOM   2998  C   LEU B1956      65.005  46.779  93.559  1.00  0.00           C  
ATOM   2999  O   LEU B1956      63.810  46.984  93.343  1.00  0.00           O  
ATOM   3000  CB  LEU B1956      65.753  44.498  94.265  1.00  0.00           C  
ATOM   3001  CG  LEU B1956      65.688  42.981  94.038  1.00  0.00           C  
ATOM   3002  CD1 LEU B1956      64.698  42.661  92.934  1.00  0.00           C  
ATOM   3003  CD2 LEU B1956      67.043  42.445  93.694  1.00  0.00           C  
ATOM   3004  N   ASP B1957      65.785  47.653  94.191  1.00  0.00           N  
ATOM   3005  CA  ASP B1957      65.268  48.927  94.666  1.00  0.00           C  
ATOM   3006  C   ASP B1957      64.764  49.772  93.498  1.00  0.00           C  
ATOM   3007  O   ASP B1957      63.683  50.373  93.573  1.00  0.00           O  
ATOM   3008  CB  ASP B1957      66.355  49.696  95.420  1.00  0.00           C  
ATOM   3009  CG  ASP B1957      66.530  49.212  96.850  1.00  0.00           C  
ATOM   3010  OD1 ASP B1957      67.560  49.545  97.474  1.00  0.00           O  
ATOM   3011  OD2 ASP B1957      65.633  48.503  97.355  1.00  0.00           O  
ATOM   3012  N   ALA B1958      65.548  49.818  92.422  1.00  0.00           N  
ATOM   3013  CA  ALA B1958      65.174  50.595  91.249  1.00  0.00           C  
ATOM   3014  C   ALA B1958      63.940  49.964  90.594  1.00  0.00           C  
ATOM   3015  O   ALA B1958      63.067  50.665  90.077  1.00  0.00           O  
ATOM   3016  CB  ALA B1958      66.342  50.655  90.272  1.00  0.00           C  
ATOM   3017  N   PHE B1959      63.871  48.637  90.623  1.00  0.00           N  
ATOM   3018  CA  PHE B1959      62.728  47.921  90.064  1.00  0.00           C  
ATOM   3019  C   PHE B1959      61.488  48.399  90.837  1.00  0.00           C  
ATOM   3020  O   PHE B1959      60.467  48.771  90.249  1.00  0.00           O  
ATOM   3021  CB  PHE B1959      62.924  46.418  90.265  1.00  0.00           C  
ATOM   3022  CG  PHE B1959      61.899  45.559  89.572  1.00  0.00           C  
ATOM   3023  CD1 PHE B1959      62.220  44.892  88.388  1.00  0.00           C  
ATOM   3024  CD2 PHE B1959      60.636  45.359  90.137  1.00  0.00           C  
ATOM   3025  CE1 PHE B1959      61.301  44.028  87.777  1.00  0.00           C  
ATOM   3026  CE2 PHE B1959      59.704  44.494  89.537  1.00  0.00           C  
ATOM   3027  CZ  PHE B1959      60.040  43.826  88.354  1.00  0.00           C  
ATOM   3028  N   HIS B1960      61.591  48.393  92.163  1.00  0.00           N  
ATOM   3029  CA  HIS B1960      60.497  48.837  93.017  1.00  0.00           C  
ATOM   3030  C   HIS B1960      60.108  50.271  92.648  1.00  0.00           C  
ATOM   3031  O   HIS B1960      58.924  50.583  92.458  1.00  0.00           O  
ATOM   3032  CB  HIS B1960      60.923  48.785  94.491  1.00  0.00           C  
ATOM   3033  CG  HIS B1960      59.981  49.495  95.411  1.00  0.00           C  
ATOM   3034  ND1 HIS B1960      58.791  48.939  95.832  1.00  0.00           N  
ATOM   3035  CD2 HIS B1960      60.000  50.759  95.898  1.00  0.00           C  
ATOM   3036  CE1 HIS B1960      58.113  49.833  96.531  1.00  0.00           C  
ATOM   3037  NE2 HIS B1960      58.823  50.947  96.584  1.00  0.00           N  
ATOM   3038  N   GLU B1961      61.113  51.138  92.551  1.00  0.00           N  
ATOM   3039  CA  GLU B1961      60.879  52.531  92.206  1.00  0.00           C  
ATOM   3040  C   GLU B1961      60.197  52.654  90.850  1.00  0.00           C  
ATOM   3041  O   GLU B1961      59.322  53.499  90.667  1.00  0.00           O  
ATOM   3042  CB  GLU B1961      62.198  53.317  92.194  1.00  0.00           C  
ATOM   3043  CG  GLU B1961      62.872  53.476  93.559  1.00  0.00           C  
ATOM   3044  CD  GLU B1961      61.944  54.058  94.623  1.00  0.00           C  
ATOM   3045  OE1 GLU B1961      61.227  55.043  94.337  1.00  0.00           O  
ATOM   3046  OE2 GLU B1961      61.940  53.535  95.759  1.00  0.00           O  
ATOM   3047  N   GLU B1962      60.594  51.821  89.896  1.00  0.00           N  
ATOM   3048  CA  GLU B1962      59.980  51.887  88.576  1.00  0.00           C  
ATOM   3049  C   GLU B1962      58.507  51.497  88.647  1.00  0.00           C  
ATOM   3050  O   GLU B1962      57.650  52.161  88.059  1.00  0.00           O  
ATOM   3051  CB  GLU B1962      60.715  50.980  87.587  1.00  0.00           C  
ATOM   3052  CG  GLU B1962      60.111  50.982  86.190  1.00  0.00           C  
ATOM   3053  CD  GLU B1962      60.053  52.368  85.564  1.00  0.00           C  
ATOM   3054  OE1 GLU B1962      59.397  52.505  84.507  1.00  0.00           O  
ATOM   3055  OE2 GLU B1962      60.663  53.313  86.119  1.00  0.00           O  
ATOM   3056  N   LEU B1963      58.213  50.419  89.363  1.00  0.00           N  
ATOM   3057  CA  LEU B1963      56.832  49.974  89.513  1.00  0.00           C  
ATOM   3058  C   LEU B1963      55.977  51.106  90.053  1.00  0.00           C  
ATOM   3059  O   LEU B1963      54.880  51.374  89.558  1.00  0.00           O  
ATOM   3060  CB  LEU B1963      56.740  48.808  90.496  1.00  0.00           C  
ATOM   3061  CG  LEU B1963      56.942  47.385  89.995  1.00  0.00           C  
ATOM   3062  CD1 LEU B1963      56.866  46.433  91.186  1.00  0.00           C  
ATOM   3063  CD2 LEU B1963      55.871  47.046  88.956  1.00  0.00           C  
ATOM   3064  N   TYR B1964      56.489  51.760  91.086  1.00  0.00           N  
ATOM   3065  CA  TYR B1964      55.769  52.841  91.720  1.00  0.00           C  
ATOM   3066  C   TYR B1964      55.588  53.984  90.738  1.00  0.00           C  
ATOM   3067  O   TYR B1964      54.477  54.500  90.571  1.00  0.00           O  
ATOM   3068  CB  TYR B1964      56.527  53.319  92.959  1.00  0.00           C  
ATOM   3069  CG  TYR B1964      55.724  54.259  93.824  1.00  0.00           C  
ATOM   3070  CD1 TYR B1964      54.592  53.808  94.507  1.00  0.00           C  
ATOM   3071  CD2 TYR B1964      56.090  55.597  93.965  1.00  0.00           C  
ATOM   3072  CE1 TYR B1964      53.847  54.661  95.310  1.00  0.00           C  
ATOM   3073  CE2 TYR B1964      55.347  56.465  94.770  1.00  0.00           C  
ATOM   3074  CZ  TYR B1964      54.228  55.987  95.441  1.00  0.00           C  
ATOM   3075  OH  TYR B1964      53.497  56.825  96.246  1.00  0.00           O  
ATOM   3076  N   ARG B1965      56.684  54.374  90.091  1.00  0.00           N  
ATOM   3077  CA  ARG B1965      56.670  55.461  89.116  1.00  0.00           C  
ATOM   3078  C   ARG B1965      55.578  55.242  88.069  1.00  0.00           C  
ATOM   3079  O   ARG B1965      54.766  56.139  87.816  1.00  0.00           O  
ATOM   3080  CB  ARG B1965      58.028  55.560  88.415  1.00  0.00           C  
ATOM   3081  CG  ARG B1965      58.213  56.822  87.572  1.00  0.00           C  
ATOM   3082  CD  ARG B1965      59.355  56.654  86.567  1.00  0.00           C  
ATOM   3083  NE  ARG B1965      58.987  55.731  85.491  1.00  0.00           N  
ATOM   3084  CZ  ARG B1965      58.100  56.009  84.536  1.00  0.00           C  
ATOM   3085  NH1 ARG B1965      57.491  57.190  84.513  1.00  0.00           N  
ATOM   3086  NH2 ARG B1965      57.801  55.102  83.614  1.00  0.00           N  
ATOM   3087  N   ARG B1966      55.550  54.051  87.469  1.00  0.00           N  
ATOM   3088  CA  ARG B1966      54.548  53.750  86.447  1.00  0.00           C  
ATOM   3089  C   ARG B1966      53.134  53.850  87.000  1.00  0.00           C  
ATOM   3090  O   ARG B1966      52.241  54.381  86.341  1.00  0.00           O  
ATOM   3091  CB  ARG B1966      54.759  52.347  85.860  1.00  0.00           C  
ATOM   3092  CG  ARG B1966      56.060  52.168  85.113  1.00  0.00           C  
ATOM   3093  CD  ARG B1966      56.131  50.809  84.441  1.00  0.00           C  
ATOM   3094  NE  ARG B1966      57.423  50.606  83.790  1.00  0.00           N  
ATOM   3095  CZ  ARG B1966      57.705  49.589  82.981  1.00  0.00           C  
ATOM   3096  NH1 ARG B1966      56.781  48.676  82.712  1.00  0.00           N  
ATOM   3097  NH2 ARG B1966      58.914  49.482  82.443  1.00  0.00           N  
ATOM   3098  N   ALA B1967      52.933  53.333  88.208  1.00  0.00           N  
ATOM   3099  CA  ALA B1967      51.619  53.372  88.835  1.00  0.00           C  
ATOM   3100  C   ALA B1967      51.231  54.817  89.138  1.00  0.00           C  
ATOM   3101  O   ALA B1967      50.053  55.172  89.070  1.00  0.00           O  
ATOM   3102  CB  ALA B1967      51.613  52.535  90.107  1.00  0.00           C  
ATOM   3103  N   LEU B1968      52.213  55.652  89.474  1.00  0.00           N  
ATOM   3104  CA  LEU B1968      51.917  57.055  89.739  1.00  0.00           C  
ATOM   3105  C   LEU B1968      51.500  57.691  88.419  1.00  0.00           C  
ATOM   3106  O   LEU B1968      50.480  58.382  88.342  1.00  0.00           O  
ATOM   3107  CB  LEU B1968      53.142  57.788  90.288  1.00  0.00           C  
ATOM   3108  CG  LEU B1968      53.304  57.853  91.810  1.00  0.00           C  
ATOM   3109  CD1 LEU B1968      54.569  58.633  92.165  1.00  0.00           C  
ATOM   3110  CD2 LEU B1968      52.078  58.527  92.424  1.00  0.00           C  
ATOM   3111  N   ALA B1969      52.294  57.444  87.378  1.00  0.00           N  
ATOM   3112  CA  ALA B1969      52.007  57.994  86.058  1.00  0.00           C  
ATOM   3113  C   ALA B1969      50.607  57.581  85.636  1.00  0.00           C  
ATOM   3114  O   ALA B1969      49.861  58.380  85.075  1.00  0.00           O  
ATOM   3115  CB  ALA B1969      53.029  57.504  85.041  1.00  0.00           C  
ATOM   3116  N   PHE B1970      50.246  56.334  85.920  1.00  0.00           N  
ATOM   3117  CA  PHE B1970      48.924  55.845  85.563  1.00  0.00           C  
ATOM   3118  C   PHE B1970      47.849  56.618  86.316  1.00  0.00           C  
ATOM   3119  O   PHE B1970      46.846  57.026  85.728  1.00  0.00           O  
ATOM   3120  CB  PHE B1970      48.785  54.361  85.892  1.00  0.00           C  
ATOM   3121  CG  PHE B1970      47.441  53.779  85.507  1.00  0.00           C  
ATOM   3122  CD1 PHE B1970      47.254  53.179  84.263  1.00  0.00           C  
ATOM   3123  CD2 PHE B1970      46.358  53.847  86.385  1.00  0.00           C  
ATOM   3124  CE1 PHE B1970      46.011  52.655  83.897  1.00  0.00           C  
ATOM   3125  CE2 PHE B1970      45.117  53.328  86.027  1.00  0.00           C  
ATOM   3126  CZ  PHE B1970      44.944  52.729  84.779  1.00  0.00           C  
ATOM   3127  N   ARG B1971      48.058  56.820  87.617  1.00  0.00           N  
ATOM   3128  CA  ARG B1971      47.077  57.532  88.427  1.00  0.00           C  
ATOM   3129  C   ARG B1971      46.895  58.970  87.949  1.00  0.00           C  
ATOM   3130  O   ARG B1971      45.768  59.461  87.872  1.00  0.00           O  
ATOM   3131  CB  ARG B1971      47.472  57.526  89.911  1.00  0.00           C  
ATOM   3132  CG  ARG B1971      46.368  58.064  90.813  1.00  0.00           C  
ATOM   3133  CD  ARG B1971      46.691  57.931  92.291  1.00  0.00           C  
ATOM   3134  NE  ARG B1971      47.817  58.765  92.691  1.00  0.00           N  
ATOM   3135  CZ  ARG B1971      48.303  58.820  93.926  1.00  0.00           C  
ATOM   3136  NH1 ARG B1971      47.758  58.086  94.887  1.00  0.00           N  
ATOM   3137  NH2 ARG B1971      49.337  59.604  94.199  1.00  0.00           N  
ATOM   3138  N   GLU B1972      47.999  59.642  87.634  1.00  0.00           N  
ATOM   3139  CA  GLU B1972      47.937  61.016  87.147  1.00  0.00           C  
ATOM   3140  C   GLU B1972      47.110  61.047  85.859  1.00  0.00           C  
ATOM   3141  O   GLU B1972      46.240  61.900  85.696  1.00  0.00           O  
ATOM   3142  CB  GLU B1972      49.349  61.541  86.873  1.00  0.00           C  
ATOM   3143  CG  GLU B1972      50.309  61.294  88.022  1.00  0.00           C  
ATOM   3144  CD  GLU B1972      51.754  61.630  87.692  1.00  0.00           C  
ATOM   3145  OE1 GLU B1972      52.211  61.317  86.574  1.00  0.00           O  
ATOM   3146  OE2 GLU B1972      52.447  62.186  88.565  1.00  0.00           O  
ATOM   3147  N   ASP B2012      47.377  60.099  84.959  1.00  0.00           N  
ATOM   3148  CA  ASP B2012      46.671  60.003  83.681  1.00  0.00           C  
ATOM   3149  C   ASP B2012      45.211  59.603  83.851  1.00  0.00           C  
ATOM   3150  O   ASP B2012      44.386  59.858  82.970  1.00  0.00           O  
ATOM   3151  CB  ASP B2012      47.355  58.983  82.763  1.00  0.00           C  
ATOM   3152  CG  ASP B2012      48.775  59.383  82.390  1.00  0.00           C  
ATOM   3153  OD1 ASP B2012      49.532  58.526  81.885  1.00  0.00           O  
ATOM   3154  OD2 ASP B2012      49.138  60.558  82.596  1.00  0.00           O  
ATOM   3155  N   HIS B2013      44.884  58.979  84.977  1.00  0.00           N  
ATOM   3156  CA  HIS B2013      43.514  58.547  85.214  1.00  0.00           C  
ATOM   3157  C   HIS B2013      42.847  59.271  86.363  1.00  0.00           C  
ATOM   3158  O   HIS B2013      41.962  58.732  87.036  1.00  0.00           O  
ATOM   3159  CB  HIS B2013      43.489  57.041  85.435  1.00  0.00           C  
ATOM   3160  CG  HIS B2013      43.783  56.262  84.195  1.00  0.00           C  
ATOM   3161  ND1 HIS B2013      42.791  55.743  83.392  1.00  0.00           N  
ATOM   3162  CD2 HIS B2013      44.956  55.972  83.583  1.00  0.00           C  
ATOM   3163  CE1 HIS B2013      43.341  55.167  82.336  1.00  0.00           C  
ATOM   3164  NE2 HIS B2013      44.653  55.293  82.428  1.00  0.00           N  
ATOM   3165  N   THR B2014      43.289  60.505  86.576  1.00  0.00           N  
ATOM   3166  CA  THR B2014      42.745  61.364  87.616  1.00  0.00           C  
ATOM   3167  C   THR B2014      42.407  62.687  86.949  1.00  0.00           C  
ATOM   3168  O   THR B2014      43.196  63.214  86.163  1.00  0.00           O  
ATOM   3169  CB  THR B2014      43.760  61.601  88.738  1.00  0.00           C  
ATOM   3170  OG1 THR B2014      43.991  60.369  89.431  1.00  0.00           O  
ATOM   3171  CG2 THR B2014      43.239  62.642  89.713  1.00  0.00           C  
ATOM   3172  N   ARG B2015      41.242  63.233  87.263  1.00  0.00           N  
ATOM   3173  CA  ARG B2015      40.838  64.476  86.629  1.00  0.00           C  
ATOM   3174  C   ARG B2015      39.920  65.354  87.476  1.00  0.00           C  
ATOM   3175  O   ARG B2015      38.941  64.880  88.062  1.00  0.00           O  
ATOM   3176  CB  ARG B2015      40.168  64.134  85.295  1.00  0.00           C  
ATOM   3177  CG  ARG B2015      39.715  65.305  84.464  1.00  0.00           C  
ATOM   3178  CD  ARG B2015      39.137  64.790  83.156  1.00  0.00           C  
ATOM   3179  NE  ARG B2015      38.460  65.836  82.399  1.00  0.00           N  
ATOM   3180  CZ  ARG B2015      37.521  65.597  81.493  1.00  0.00           C  
ATOM   3181  NH1 ARG B2015      37.154  64.348  81.239  1.00  0.00           N  
ATOM   3182  NH2 ARG B2015      36.945  66.603  80.847  1.00  0.00           N  
ATOM   3183  N   LYS B2016      40.258  66.639  87.548  1.00  0.00           N  
ATOM   3184  CA  LYS B2016      39.446  67.598  88.286  1.00  0.00           C  
ATOM   3185  C   LYS B2016      38.265  67.950  87.398  1.00  0.00           C  
ATOM   3186  O   LYS B2016      38.451  68.343  86.254  1.00  0.00           O  
ATOM   3187  CB  LYS B2016      40.238  68.867  88.581  1.00  0.00           C  
ATOM   3188  CG  LYS B2016      41.276  68.737  89.673  1.00  0.00           C  
ATOM   3189  CD  LYS B2016      41.777  70.120  90.064  1.00  0.00           C  
ATOM   3190  CE  LYS B2016      42.624  70.090  91.327  1.00  0.00           C  
ATOM   3191  NZ  LYS B2016      43.008  71.474  91.744  1.00  0.00           N  
ATOM   3192  N   VAL B2017      37.051  67.805  87.913  1.00  0.00           N  
ATOM   3193  CA  VAL B2017      35.872  68.111  87.120  1.00  0.00           C  
ATOM   3194  C   VAL B2017      34.983  69.163  87.780  1.00  0.00           C  
ATOM   3195  O   VAL B2017      34.743  69.118  88.990  1.00  0.00           O  
ATOM   3196  CB  VAL B2017      35.044  66.834  86.855  1.00  0.00           C  
ATOM   3197  CG1 VAL B2017      35.898  65.811  86.128  1.00  0.00           C  
ATOM   3198  CG2 VAL B2017      34.532  66.258  88.156  1.00  0.00           C  
ATOM   3199  N   ASP B2018      34.496  70.109  86.976  1.00  0.00           N  
ATOM   3200  CA  ASP B2018      33.629  71.178  87.472  1.00  0.00           C  
ATOM   3201  C   ASP B2018      32.193  71.048  86.984  1.00  0.00           C  
ATOM   3202  O   ASP B2018      31.292  71.705  87.502  1.00  0.00           O  
ATOM   3203  CB  ASP B2018      34.197  72.537  87.075  1.00  0.00           C  
ATOM   3204  CG  ASP B2018      35.540  72.803  87.717  1.00  0.00           C  
ATOM   3205  OD1 ASP B2018      35.588  72.883  88.960  1.00  0.00           O  
ATOM   3206  OD2 ASP B2018      36.549  72.917  86.985  1.00  0.00           O  
ATOM   3207  N   THR B2019      31.978  70.188  85.997  1.00  0.00           N  
ATOM   3208  CA  THR B2019      30.640  69.968  85.464  1.00  0.00           C  
ATOM   3209  C   THR B2019      30.258  68.502  85.665  1.00  0.00           C  
ATOM   3210  O   THR B2019      31.127  67.631  85.706  1.00  0.00           O  
ATOM   3211  CB  THR B2019      30.577  70.319  83.958  1.00  0.00           C  
ATOM   3212  OG1 THR B2019      31.474  69.470  83.228  1.00  0.00           O  
ATOM   3213  CG2 THR B2019      30.974  71.781  83.731  1.00  0.00           C  
ATOM   3214  N   TYR B2020      28.966  68.225  85.802  1.00  0.00           N  
ATOM   3215  CA  TYR B2020      28.525  66.851  85.996  1.00  0.00           C  
ATOM   3216  C   TYR B2020      28.762  66.048  84.718  1.00  0.00           C  
ATOM   3217  O   TYR B2020      28.627  64.819  84.708  1.00  0.00           O  
ATOM   3218  CB  TYR B2020      27.043  66.814  86.378  1.00  0.00           C  
ATOM   3219  CG  TYR B2020      26.589  65.505  86.993  1.00  0.00           C  
ATOM   3220  CD1 TYR B2020      27.420  64.795  87.865  1.00  0.00           C  
ATOM   3221  CD2 TYR B2020      25.313  65.001  86.746  1.00  0.00           C  
ATOM   3222  CE1 TYR B2020      26.986  63.617  88.475  1.00  0.00           C  
ATOM   3223  CE2 TYR B2020      24.867  63.825  87.352  1.00  0.00           C  
ATOM   3224  CZ  TYR B2020      25.709  63.138  88.216  1.00  0.00           C  
ATOM   3225  OH  TYR B2020      25.273  61.984  88.827  1.00  0.00           O  
ATOM   3226  N   GLU B2027      29.118  66.751  83.644  1.00  0.00           N  
ATOM   3227  CA  GLU B2027      29.393  66.113  82.361  1.00  0.00           C  
ATOM   3228  C   GLU B2027      30.822  65.591  82.384  1.00  0.00           C  
ATOM   3229  O   GLU B2027      31.081  64.431  82.051  1.00  0.00           O  
ATOM   3230  CB  GLU B2027      29.235  67.117  81.213  1.00  0.00           C  
ATOM   3231  CG  GLU B2027      29.497  66.547  79.831  1.00  0.00           C  
ATOM   3232  CD  GLU B2027      29.371  67.592  78.738  1.00  0.00           C  
ATOM   3233  OE1 GLU B2027      30.142  68.574  78.761  1.00  0.00           O  
ATOM   3234  OE2 GLU B2027      28.498  67.433  77.859  1.00  0.00           O  
ATOM   3235  N   ALA B2028      31.748  66.460  82.775  1.00  0.00           N  
ATOM   3236  CA  ALA B2028      33.147  66.084  82.855  1.00  0.00           C  
ATOM   3237  C   ALA B2028      33.306  65.002  83.926  1.00  0.00           C  
ATOM   3238  O   ALA B2028      34.218  64.180  83.866  1.00  0.00           O  
ATOM   3239  CB  ALA B2028      33.992  67.300  83.194  1.00  0.00           C  
ATOM   3240  N   PHE B2029      32.405  65.011  84.902  1.00  0.00           N  
ATOM   3241  CA  PHE B2029      32.423  64.034  85.982  1.00  0.00           C  
ATOM   3242  C   PHE B2029      32.131  62.650  85.407  1.00  0.00           C  
ATOM   3243  O   PHE B2029      32.845  61.681  85.686  1.00  0.00           O  
ATOM   3244  CB  PHE B2029      31.365  64.418  87.034  1.00  0.00           C  
ATOM   3245  CG  PHE B2029      31.208  63.422  88.155  1.00  0.00           C  
ATOM   3246  CD1 PHE B2029      30.388  62.307  88.007  1.00  0.00           C  
ATOM   3247  CD2 PHE B2029      31.873  63.609  89.368  1.00  0.00           C  
ATOM   3248  CE1 PHE B2029      30.227  61.389  89.055  1.00  0.00           C  
ATOM   3249  CE2 PHE B2029      31.721  62.697  90.426  1.00  0.00           C  
ATOM   3250  CZ  PHE B2029      30.898  61.587  90.268  1.00  0.00           C  
ATOM   3251  N   LYS B2030      31.084  62.569  84.590  1.00  0.00           N  
ATOM   3252  CA  LYS B2030      30.687  61.304  83.987  1.00  0.00           C  
ATOM   3253  C   LYS B2030      31.773  60.740  83.081  1.00  0.00           C  
ATOM   3254  O   LYS B2030      31.868  59.524  82.899  1.00  0.00           O  
ATOM   3255  CB  LYS B2030      29.384  61.479  83.213  1.00  0.00           C  
ATOM   3256  CG  LYS B2030      28.207  61.857  84.101  1.00  0.00           C  
ATOM   3257  CD  LYS B2030      26.899  61.880  83.319  1.00  0.00           C  
ATOM   3258  CE  LYS B2030      25.720  62.232  84.210  1.00  0.00           C  
ATOM   3259  NZ  LYS B2030      24.436  62.266  83.449  1.00  0.00           N  
ATOM   3260  N   GLU B2031      32.589  61.620  82.514  1.00  0.00           N  
ATOM   3261  CA  GLU B2031      33.682  61.180  81.653  1.00  0.00           C  
ATOM   3262  C   GLU B2031      34.817  60.627  82.514  1.00  0.00           C  
ATOM   3263  O   GLU B2031      35.302  59.520  82.281  1.00  0.00           O  
ATOM   3264  CB  GLU B2031      34.234  62.343  80.814  1.00  0.00           C  
ATOM   3265  CG  GLU B2031      33.355  62.781  79.660  1.00  0.00           C  
ATOM   3266  CD  GLU B2031      33.922  63.980  78.902  1.00  0.00           C  
ATOM   3267  OE1 GLU B2031      33.384  64.290  77.817  1.00  0.00           O  
ATOM   3268  OE2 GLU B2031      34.888  64.616  79.385  1.00  0.00           O  
ATOM   3269  N   ALA B2032      35.229  61.412  83.508  1.00  0.00           N  
ATOM   3270  CA  ALA B2032      36.324  61.048  84.398  1.00  0.00           C  
ATOM   3271  C   ALA B2032      36.130  59.740  85.161  1.00  0.00           C  
ATOM   3272  O   ALA B2032      37.025  58.898  85.171  1.00  0.00           O  
ATOM   3273  CB  ALA B2032      36.589  62.181  85.377  1.00  0.00           C  
ATOM   3274  N   VAL B2033      34.968  59.571  85.791  1.00  0.00           N  
ATOM   3275  CA  VAL B2033      34.687  58.366  86.568  1.00  0.00           C  
ATOM   3276  C   VAL B2033      34.578  57.130  85.689  1.00  0.00           C  
ATOM   3277  O   VAL B2033      34.314  56.029  86.172  1.00  0.00           O  
ATOM   3278  CB  VAL B2033      33.378  58.504  87.391  1.00  0.00           C  
ATOM   3279  CG1 VAL B2033      33.469  59.716  88.306  1.00  0.00           C  
ATOM   3280  CG2 VAL B2033      32.174  58.612  86.460  1.00  0.00           C  
ATOM   3281  N   GLN B2034      34.779  57.321  84.393  1.00  0.00           N  
ATOM   3282  CA  GLN B2034      34.720  56.226  83.437  1.00  0.00           C  
ATOM   3283  C   GLN B2034      36.144  55.751  83.189  1.00  0.00           C  
ATOM   3284  O   GLN B2034      36.373  54.640  82.718  1.00  0.00           O  
ATOM   3285  CB  GLN B2034      34.122  56.718  82.119  1.00  0.00           C  
ATOM   3286  CG  GLN B2034      33.114  55.777  81.517  1.00  0.00           C  
ATOM   3287  CD  GLN B2034      31.839  55.719  82.320  1.00  0.00           C  
ATOM   3288  OE1 GLN B2034      31.039  54.801  82.159  1.00  0.00           O  
ATOM   3289  NE2 GLN B2034      31.631  56.709  83.182  1.00  0.00           N  
ATOM   3290  N   GLU B2036      37.093  56.615  83.522  1.00  0.00           N  
ATOM   3291  CA  GLU B2036      38.508  56.349  83.321  1.00  0.00           C  
ATOM   3292  C   GLU B2036      39.245  56.128  84.642  1.00  0.00           C  
ATOM   3293  O   GLU B2036      40.271  55.449  84.689  1.00  0.00           O  
ATOM   3294  CB  GLU B2036      39.139  57.536  82.581  1.00  0.00           C  
ATOM   3295  CG  GLU B2036      40.046  57.154  81.420  1.00  0.00           C  
ATOM   3296  CD  GLU B2036      39.281  56.552  80.253  1.00  0.00           C  
ATOM   3297  OE1 GLU B2036      39.932  56.068  79.300  1.00  0.00           O  
ATOM   3298  OE2 GLU B2036      38.031  56.566  80.286  1.00  0.00           O  
ATOM   3299  N   GLY B2037      38.725  56.717  85.712  1.00  0.00           N  
ATOM   3300  CA  GLY B2037      39.370  56.577  86.998  1.00  0.00           C  
ATOM   3301  C   GLY B2037      38.858  57.564  88.020  1.00  0.00           C  
ATOM   3302  O   GLY B2037      37.657  57.633  88.276  1.00  0.00           O  
ATOM   3303  N   PHE B2038      39.773  58.333  88.600  1.00  0.00           N  
ATOM   3304  CA  PHE B2038      39.437  59.311  89.628  1.00  0.00           C  
ATOM   3305  C   PHE B2038      38.845  60.626  89.123  1.00  0.00           C  
ATOM   3306  O   PHE B2038      39.313  61.212  88.143  1.00  0.00           O  
ATOM   3307  CB  PHE B2038      40.679  59.637  90.471  1.00  0.00           C  
ATOM   3308  CG  PHE B2038      41.060  58.566  91.464  1.00  0.00           C  
ATOM   3309  CD1 PHE B2038      42.399  58.264  91.689  1.00  0.00           C  
ATOM   3310  CD2 PHE B2038      40.091  57.893  92.201  1.00  0.00           C  
ATOM   3311  CE1 PHE B2038      42.767  57.305  92.637  1.00  0.00           C  
ATOM   3312  CE2 PHE B2038      40.449  56.936  93.150  1.00  0.00           C  
ATOM   3313  CZ  PHE B2038      41.787  56.642  93.368  1.00  0.00           C  
ATOM   3314  N   ALA B2039      37.815  61.085  89.827  1.00  0.00           N  
ATOM   3315  CA  ALA B2039      37.160  62.348  89.525  1.00  0.00           C  
ATOM   3316  C   ALA B2039      37.246  63.223  90.769  1.00  0.00           C  
ATOM   3317  O   ALA B2039      36.662  62.895  91.802  1.00  0.00           O  
ATOM   3318  CB  ALA B2039      35.710  62.117  89.162  1.00  0.00           C  
ATOM   3319  N   LEU B2041      37.993  64.319  90.670  1.00  0.00           N  
ATOM   3320  CA  LEU B2041      38.144  65.268  91.764  1.00  0.00           C  
ATOM   3321  C   LEU B2041      37.096  66.380  91.631  1.00  0.00           C  
ATOM   3322  O   LEU B2041      37.336  67.401  90.977  1.00  0.00           O  
ATOM   3323  CB  LEU B2041      39.544  65.876  91.729  1.00  0.00           C  
ATOM   3324  CG  LEU B2041      40.676  65.147  92.458  1.00  0.00           C  
ATOM   3325  CD1 LEU B2041      40.606  63.641  92.225  1.00  0.00           C  
ATOM   3326  CD2 LEU B2041      42.003  65.736  91.988  1.00  0.00           C  
ATOM   3327  N   ALA B2042      35.941  66.183  92.262  1.00  0.00           N  
ATOM   3328  CA  ALA B2042      34.853  67.153  92.201  1.00  0.00           C  
ATOM   3329  C   ALA B2042      34.382  67.681  93.559  1.00  0.00           C  
ATOM   3330  O   ALA B2042      34.573  67.043  94.601  1.00  0.00           O  
ATOM   3331  CB  ALA B2042      33.672  66.539  91.467  1.00  0.00           C  
ATOM   3332  N   PHE B2043      33.764  68.860  93.527  1.00  0.00           N  
ATOM   3333  CA  PHE B2043      33.216  69.484  94.724  1.00  0.00           C  
ATOM   3334  C   PHE B2043      31.908  68.762  95.000  1.00  0.00           C  
ATOM   3335  O   PHE B2043      31.264  68.260  94.075  1.00  0.00           O  
ATOM   3336  CB  PHE B2043      32.895  70.964  94.475  1.00  0.00           C  
ATOM   3337  CG  PHE B2043      34.105  71.841  94.314  1.00  0.00           C  
ATOM   3338  CD1 PHE B2043      34.943  72.103  95.395  1.00  0.00           C  
ATOM   3339  CD2 PHE B2043      34.410  72.403  93.081  1.00  0.00           C  
ATOM   3340  CE1 PHE B2043      36.075  72.914  95.250  1.00  0.00           C  
ATOM   3341  CE2 PHE B2043      35.540  73.215  92.922  1.00  0.00           C  
ATOM   3342  CZ  PHE B2043      36.375  73.470  94.012  1.00  0.00           C  
ATOM   3343  N   HIS B2044      31.518  68.692  96.267  1.00  0.00           N  
ATOM   3344  CA  HIS B2044      30.248  68.076  96.610  1.00  0.00           C  
ATOM   3345  C   HIS B2044      29.625  68.812  97.788  1.00  0.00           C  
ATOM   3346  O   HIS B2044      30.326  69.277  98.688  1.00  0.00           O  
ATOM   3347  CB  HIS B2044      30.400  66.596  96.929  1.00  0.00           C  
ATOM   3348  CG  HIS B2044      29.089  65.896  97.088  1.00  0.00           C  
ATOM   3349  ND1 HIS B2044      28.611  65.476  98.311  1.00  0.00           N  
ATOM   3350  CD2 HIS B2044      28.121  65.605  96.187  1.00  0.00           C  
ATOM   3351  CE1 HIS B2044      27.405  64.959  98.155  1.00  0.00           C  
ATOM   3352  NE2 HIS B2044      27.083  65.026  96.876  1.00  0.00           N  
ATOM   3353  N   CYS B2045      28.302  68.920  97.762  1.00  0.00           N  
ATOM   3354  CA  CYS B2045      27.545  69.626  98.790  1.00  0.00           C  
ATOM   3355  C   CYS B2045      27.666  69.028 100.193  1.00  0.00           C  
ATOM   3356  O   CYS B2045      27.600  69.751 101.191  1.00  0.00           O  
ATOM   3357  CB  CYS B2045      26.075  69.680  98.380  1.00  0.00           C  
ATOM   3358  SG  CYS B2045      25.343  68.036  98.127  1.00  0.00           S  
ATOM   3359  N   GLY B2046      27.836  67.712 100.264  1.00  0.00           N  
ATOM   3360  CA  GLY B2046      27.957  67.047 101.549  1.00  0.00           C  
ATOM   3361  C   GLY B2046      26.678  66.355 101.992  1.00  0.00           C  
ATOM   3362  O   GLY B2046      26.645  65.725 103.050  1.00  0.00           O  
ATOM   3363  N   ASP B2047      25.626  66.463 101.185  1.00  0.00           N  
ATOM   3364  CA  ASP B2047      24.335  65.851 101.498  1.00  0.00           C  
ATOM   3365  C   ASP B2047      24.300  64.379 101.089  1.00  0.00           C  
ATOM   3366  O   ASP B2047      24.532  64.046  99.926  1.00  0.00           O  
ATOM   3367  CB  ASP B2047      23.221  66.624 100.781  1.00  0.00           C  
ATOM   3368  CG  ASP B2047      21.836  66.032 101.013  1.00  0.00           C  
ATOM   3369  OD1 ASP B2047      20.849  66.638 100.539  1.00  0.00           O  
ATOM   3370  OD2 ASP B2047      21.722  64.970 101.659  1.00  0.00           O  
ATOM   3371  N   LYS B2048      24.004  63.502 102.045  1.00  0.00           N  
ATOM   3372  CA  LYS B2048      23.940  62.070 101.761  1.00  0.00           C  
ATOM   3373  C   LYS B2048      23.021  61.782 100.584  1.00  0.00           C  
ATOM   3374  O   LYS B2048      23.320  60.939  99.742  1.00  0.00           O  
ATOM   3375  CB  LYS B2048      23.431  61.289 102.977  1.00  0.00           C  
ATOM   3376  CG  LYS B2048      24.397  61.210 104.140  1.00  0.00           C  
ATOM   3377  CD  LYS B2048      23.840  60.332 105.261  1.00  0.00           C  
ATOM   3378  CE  LYS B2048      24.779  60.307 106.464  1.00  0.00           C  
ATOM   3379  NZ  LYS B2048      24.248  59.498 107.600  1.00  0.00           N  
ATOM   3380  N   ALA B2052      21.894  62.484 100.544  1.00  0.00           N  
ATOM   3381  CA  ALA B2052      20.908  62.310  99.484  1.00  0.00           C  
ATOM   3382  C   ALA B2052      21.504  62.601  98.112  1.00  0.00           C  
ATOM   3383  O   ALA B2052      21.315  61.835  97.169  1.00  0.00           O  
ATOM   3384  CB  ALA B2052      19.710  63.215  99.736  1.00  0.00           C  
ATOM   3385  N   CYS B2053      22.222  63.711  98.002  1.00  0.00           N  
ATOM   3386  CA  CYS B2053      22.833  64.073  96.733  1.00  0.00           C  
ATOM   3387  C   CYS B2053      23.914  63.060  96.375  1.00  0.00           C  
ATOM   3388  O   CYS B2053      24.099  62.721  95.206  1.00  0.00           O  
ATOM   3389  CB  CYS B2053      23.439  65.473  96.809  1.00  0.00           C  
ATOM   3390  SG  CYS B2053      24.008  66.066  95.190  1.00  0.00           S  
ATOM   3391  N   GLU B2054      24.615  62.566  97.393  1.00  0.00           N  
ATOM   3392  CA  GLU B2054      25.678  61.593  97.187  1.00  0.00           C  
ATOM   3393  C   GLU B2054      25.143  60.257  96.684  1.00  0.00           C  
ATOM   3394  O   GLU B2054      25.724  59.654  95.786  1.00  0.00           O  
ATOM   3395  CB  GLU B2054      26.462  61.379  98.481  1.00  0.00           C  
ATOM   3396  CG  GLU B2054      27.726  60.566  98.288  1.00  0.00           C  
ATOM   3397  CD  GLU B2054      28.561  60.471  99.547  1.00  0.00           C  
ATOM   3398  OE1 GLU B2054      28.834  61.528 100.162  1.00  0.00           O  
ATOM   3399  OE2 GLU B2054      28.951  59.342  99.914  1.00  0.00           O  
ATOM   3400  N   ARG B2055      24.044  59.783  97.259  1.00  0.00           N  
ATOM   3401  CA  ARG B2055      23.486  58.514  96.816  1.00  0.00           C  
ATOM   3402  C   ARG B2055      22.935  58.657  95.405  1.00  0.00           C  
ATOM   3403  O   ARG B2055      22.894  57.690  94.643  1.00  0.00           O  
ATOM   3404  CB  ARG B2055      22.397  58.020  97.777  1.00  0.00           C  
ATOM   3405  CG  ARG B2055      21.440  59.085  98.267  1.00  0.00           C  
ATOM   3406  CD  ARG B2055      20.309  58.474  99.090  1.00  0.00           C  
ATOM   3407  NE  ARG B2055      19.329  57.794  98.245  1.00  0.00           N  
ATOM   3408  CZ  ARG B2055      18.453  58.417  97.458  1.00  0.00           C  
ATOM   3409  NH1 ARG B2055      18.423  59.743  97.406  1.00  0.00           N  
ATOM   3410  NH2 ARG B2055      17.611  57.712  96.713  1.00  0.00           N  
ATOM   3411  N   LEU B2056      22.525  59.872  95.054  1.00  0.00           N  
ATOM   3412  CA  LEU B2056      21.999  60.128  93.721  1.00  0.00           C  
ATOM   3413  C   LEU B2056      23.101  59.940  92.682  1.00  0.00           C  
ATOM   3414  O   LEU B2056      22.919  59.232  91.689  1.00  0.00           O  
ATOM   3415  CB  LEU B2056      21.431  61.549  93.630  1.00  0.00           C  
ATOM   3416  CG  LEU B2056      19.901  61.640  93.526  1.00  0.00           C  
ATOM   3417  CD1 LEU B2056      19.439  60.910  92.268  1.00  0.00           C  
ATOM   3418  CD2 LEU B2056      19.243  61.033  94.766  1.00  0.00           C  
ATOM   3419  N   ILE B2057      24.246  60.576  92.915  1.00  0.00           N  
ATOM   3420  CA  ILE B2057      25.373  60.456  92.002  1.00  0.00           C  
ATOM   3421  C   ILE B2057      25.712  58.989  91.790  1.00  0.00           C  
ATOM   3422  O   ILE B2057      26.063  58.581  90.683  1.00  0.00           O  
ATOM   3423  CB  ILE B2057      26.623  61.177  92.547  1.00  0.00           C  
ATOM   3424  CG1 ILE B2057      26.397  62.688  92.517  1.00  0.00           C  
ATOM   3425  CG2 ILE B2057      27.853  60.799  91.725  1.00  0.00           C  
ATOM   3426  CD1 ILE B2057      27.599  63.502  92.942  1.00  0.00           C  
ATOM   3427  N   GLN B2062      25.596  58.196  92.851  1.00  0.00           N  
ATOM   3428  CA  GLN B2062      25.902  56.774  92.761  1.00  0.00           C  
ATOM   3429  C   GLN B2062      24.871  56.048  91.895  1.00  0.00           C  
ATOM   3430  O   GLN B2062      25.219  55.246  91.027  1.00  0.00           O  
ATOM   3431  CB  GLN B2062      25.939  56.146  94.155  1.00  0.00           C  
ATOM   3432  CG  GLN B2062      26.548  54.758  94.169  1.00  0.00           C  
ATOM   3433  CD  GLN B2062      26.497  54.107  95.540  1.00  0.00           C  
ATOM   3434  OE1 GLN B2062      26.602  54.780  96.567  1.00  0.00           O  
ATOM   3435  NE2 GLN B2062      26.366  52.789  95.561  1.00  0.00           N  
ATOM   3436  N   GLU B2063      23.599  56.331  92.137  1.00  0.00           N  
ATOM   3437  CA  GLU B2063      22.529  55.709  91.372  1.00  0.00           C  
ATOM   3438  C   GLU B2063      22.617  56.088  89.891  1.00  0.00           C  
ATOM   3439  O   GLU B2063      22.300  55.285  89.014  1.00  0.00           O  
ATOM   3440  CB  GLU B2063      21.173  56.132  91.950  1.00  0.00           C  
ATOM   3441  CG  GLU B2063      20.861  55.476  93.283  1.00  0.00           C  
ATOM   3442  CD  GLU B2063      19.741  56.166  94.043  1.00  0.00           C  
ATOM   3443  OE1 GLU B2063      19.308  55.612  95.077  1.00  0.00           O  
ATOM   3444  OE2 GLU B2063      19.303  57.260  93.618  1.00  0.00           O  
ATOM   3445  N   GLU B2064      23.070  57.306  89.619  1.00  0.00           N  
ATOM   3446  CA  GLU B2064      23.180  57.786  88.247  1.00  0.00           C  
ATOM   3447  C   GLU B2064      24.467  57.405  87.522  1.00  0.00           C  
ATOM   3448  O   GLU B2064      24.452  57.195  86.309  1.00  0.00           O  
ATOM   3449  CB  GLU B2064      23.013  59.309  88.220  1.00  0.00           C  
ATOM   3450  CG  GLU B2064      21.646  59.774  88.715  1.00  0.00           C  
ATOM   3451  CD  GLU B2064      21.536  61.286  88.856  1.00  0.00           C  
ATOM   3452  OE1 GLU B2064      20.482  61.750  89.340  1.00  0.00           O  
ATOM   3453  OE2 GLU B2064      22.492  62.008  88.486  1.00  0.00           O  
ATOM   3454  N   THR B2065      25.575  57.302  88.250  1.00  0.00           N  
ATOM   3455  CA  THR B2065      26.847  56.970  87.619  1.00  0.00           C  
ATOM   3456  C   THR B2065      27.512  55.700  88.150  1.00  0.00           C  
ATOM   3457  O   THR B2065      28.472  55.213  87.557  1.00  0.00           O  
ATOM   3458  CB  THR B2065      27.852  58.118  87.795  1.00  0.00           C  
ATOM   3459  OG1 THR B2065      28.218  58.216  89.178  1.00  0.00           O  
ATOM   3460  CG2 THR B2065      27.240  59.443  87.348  1.00  0.00           C  
ATOM   3461  N   THR B2075      26.992  55.171  89.255  1.00  0.00           N  
ATOM   3462  CA  THR B2075      27.537  53.986  89.923  1.00  0.00           C  
ATOM   3463  C   THR B2075      28.832  54.351  90.653  1.00  0.00           C  
ATOM   3464  O   THR B2075      29.392  53.538  91.390  1.00  0.00           O  
ATOM   3465  CB  THR B2075      27.830  52.799  88.952  1.00  0.00           C  
ATOM   3466  OG1 THR B2075      29.034  53.050  88.213  1.00  0.00           O  
ATOM   3467  CG2 THR B2075      26.665  52.586  87.995  1.00  0.00           C  
ATOM   3468  N   ALA B2076      29.302  55.580  90.453  1.00  0.00           N  
ATOM   3469  CA  ALA B2076      30.519  56.043  91.113  1.00  0.00           C  
ATOM   3470  C   ALA B2076      30.198  56.453  92.548  1.00  0.00           C  
ATOM   3471  O   ALA B2076      29.135  57.024  92.822  1.00  0.00           O  
ATOM   3472  CB  ALA B2076      31.116  57.229  90.367  1.00  0.00           C  
ATOM   3473  N   THR B2077      31.130  56.164  93.453  1.00  0.00           N  
ATOM   3474  CA  THR B2077      30.975  56.501  94.858  1.00  0.00           C  
ATOM   3475  C   THR B2077      32.076  57.450  95.273  1.00  0.00           C  
ATOM   3476  O   THR B2077      33.055  57.645  94.545  1.00  0.00           O  
ATOM   3477  CB  THR B2077      31.088  55.255  95.766  1.00  0.00           C  
ATOM   3478  OG1 THR B2077      32.258  54.503  95.403  1.00  0.00           O  
ATOM   3479  CG2 THR B2077      29.843  54.381  95.650  1.00  0.00           C  
ATOM   3480  N   THR B2078      31.903  58.061  96.441  1.00  0.00           N  
ATOM   3481  CA  THR B2078      32.930  58.939  96.985  1.00  0.00           C  
ATOM   3482  C   THR B2078      33.936  57.930  97.529  1.00  0.00           C  
ATOM   3483  O   THR B2078      33.538  56.899  98.072  1.00  0.00           O  
ATOM   3484  CB  THR B2078      32.410  59.804  98.175  1.00  0.00           C  
ATOM   3485  OG1 THR B2078      31.783  58.961  99.153  1.00  0.00           O  
ATOM   3486  CG2 THR B2078      31.413  60.855  97.692  1.00  0.00           C  
ATOM   3487  N   ARG B2079      35.226  58.193  97.365  1.00  0.00           N  
ATOM   3488  CA  ARG B2079      36.222  57.270  97.885  1.00  0.00           C  
ATOM   3489  C   ARG B2079      36.736  57.821  99.200  1.00  0.00           C  
ATOM   3490  O   ARG B2079      36.791  57.104 100.196  1.00  0.00           O  
ATOM   3491  CB  ARG B2079      37.363  57.072  96.885  1.00  0.00           C  
ATOM   3492  CG  ARG B2079      36.899  56.502  95.544  1.00  0.00           C  
ATOM   3493  CD  ARG B2079      35.905  55.370  95.753  1.00  0.00           C  
ATOM   3494  NE  ARG B2079      36.422  54.353  96.666  1.00  0.00           N  
ATOM   3495  CZ  ARG B2079      35.670  53.436  97.269  1.00  0.00           C  
ATOM   3496  NH1 ARG B2079      34.359  53.411  97.058  1.00  0.00           N  
ATOM   3497  NH2 ARG B2079      36.226  52.546  98.084  1.00  0.00           N  
ATOM   3498  N   CYS B2080      37.084  59.104  99.213  1.00  0.00           N  
ATOM   3499  CA  CYS B2080      37.568  59.734 100.432  1.00  0.00           C  
ATOM   3500  C   CYS B2080      37.775  61.227 100.246  1.00  0.00           C  
ATOM   3501  O   CYS B2080      37.936  61.709  99.120  1.00  0.00           O  
ATOM   3502  CB  CYS B2080      38.906  59.125 100.855  1.00  0.00           C  
ATOM   3503  SG  CYS B2080      40.353  59.811  99.973  1.00  0.00           S  
ATOM   3504  N   VAL B2081      37.757  61.951 101.363  1.00  0.00           N  
ATOM   3505  CA  VAL B2081      38.023  63.381 101.363  1.00  0.00           C  
ATOM   3506  C   VAL B2081      39.482  63.347 101.771  1.00  0.00           C  
ATOM   3507  O   VAL B2081      39.799  63.142 102.940  1.00  0.00           O  
ATOM   3508  CB  VAL B2081      37.224  64.134 102.451  1.00  0.00           C  
ATOM   3509  CG1 VAL B2081      37.517  65.618 102.361  1.00  0.00           C  
ATOM   3510  CG2 VAL B2081      35.731  63.876 102.295  1.00  0.00           C  
ATOM   3511  N   PRO B2082      40.393  63.526 100.809  1.00  0.00           N  
ATOM   3512  CA  PRO B2082      41.835  63.503 101.069  1.00  0.00           C  
ATOM   3513  C   PRO B2082      42.353  64.489 102.102  1.00  0.00           C  
ATOM   3514  O   PRO B2082      42.038  65.679 102.057  1.00  0.00           O  
ATOM   3515  CB  PRO B2082      42.442  63.732  99.684  1.00  0.00           C  
ATOM   3516  CG  PRO B2082      41.416  64.578  99.012  1.00  0.00           C  
ATOM   3517  CD  PRO B2082      40.118  63.924  99.416  1.00  0.00           C  
ATOM   3518  N   PHE B2083      43.160  63.975 103.029  1.00  0.00           N  
ATOM   3519  CA  PHE B2083      43.759  64.789 104.080  1.00  0.00           C  
ATOM   3520  C   PHE B2083      44.544  65.934 103.449  1.00  0.00           C  
ATOM   3521  O   PHE B2083      44.305  67.101 103.748  1.00  0.00           O  
ATOM   3522  CB  PHE B2083      44.713  63.945 104.935  1.00  0.00           C  
ATOM   3523  CG  PHE B2083      44.034  62.871 105.744  1.00  0.00           C  
ATOM   3524  CD1 PHE B2083      44.559  61.576 105.780  1.00  0.00           C  
ATOM   3525  CD2 PHE B2083      42.902  63.152 106.497  1.00  0.00           C  
ATOM   3526  CE1 PHE B2083      43.967  60.577 106.555  1.00  0.00           C  
ATOM   3527  CE2 PHE B2083      42.303  62.156 107.280  1.00  0.00           C  
ATOM   3528  CZ  PHE B2083      42.835  60.866 107.309  1.00  0.00           C  
ATOM   3529  N   GLU B2084      45.488  65.591 102.581  1.00  0.00           N  
ATOM   3530  CA  GLU B2084      46.316  66.591 101.916  1.00  0.00           C  
ATOM   3531  C   GLU B2084      45.790  66.928 100.525  1.00  0.00           C  
ATOM   3532  O   GLU B2084      46.295  66.442  99.516  1.00  0.00           O  
ATOM   3533  CB  GLU B2084      47.761  66.096 101.823  1.00  0.00           C  
ATOM   3534  CG  GLU B2084      48.459  65.983 103.168  1.00  0.00           C  
ATOM   3535  CD  GLU B2084      49.860  65.415 103.049  1.00  0.00           C  
ATOM   3536  OE1 GLU B2084      50.572  65.368 104.076  1.00  0.00           O  
ATOM   3537  OE2 GLU B2084      50.249  65.012 101.930  1.00  0.00           O  
ATOM   3538  N   ALA B2090      44.764  67.763 100.479  1.00  0.00           N  
ATOM   3539  CA  ALA B2090      44.173  68.158  99.216  1.00  0.00           C  
ATOM   3540  C   ALA B2090      44.088  69.668  99.172  1.00  0.00           C  
ATOM   3541  O   ALA B2090      43.623  70.297 100.122  1.00  0.00           O  
ATOM   3542  CB  ALA B2090      42.790  67.554  99.078  1.00  0.00           C  
ATOM   3543  N   GLU B2092      44.549  70.246  98.071  1.00  0.00           N  
ATOM   3544  CA  GLU B2092      44.522  71.689  97.893  1.00  0.00           C  
ATOM   3545  C   GLU B2092      43.174  72.273  98.322  1.00  0.00           C  
ATOM   3546  O   GLU B2092      42.120  71.878  97.814  1.00  0.00           O  
ATOM   3547  CB  GLU B2092      44.801  72.029  96.428  1.00  0.00           C  
ATOM   3548  CG  GLU B2092      44.601  73.488  96.072  1.00  0.00           C  
ATOM   3549  CD  GLU B2092      44.922  73.772  94.619  1.00  0.00           C  
ATOM   3550  OE1 GLU B2092      44.656  74.906  94.166  1.00  0.00           O  
ATOM   3551  OE2 GLU B2092      45.443  72.862  93.936  1.00  0.00           O  
ATOM   3552  N   PRO B2093      43.196  73.220  99.271  1.00  0.00           N  
ATOM   3553  CA  PRO B2093      41.978  73.864  99.774  1.00  0.00           C  
ATOM   3554  C   PRO B2093      41.240  74.591  98.656  1.00  0.00           C  
ATOM   3555  O   PRO B2093      41.799  75.468  97.997  1.00  0.00           O  
ATOM   3556  CB  PRO B2093      42.511  74.814 100.842  1.00  0.00           C  
ATOM   3557  CG  PRO B2093      43.870  75.184 100.307  1.00  0.00           C  
ATOM   3558  CD  PRO B2093      44.399  73.849  99.846  1.00  0.00           C  
ATOM   3559  N   GLU B2094      39.984  74.216  98.443  1.00  0.00           N  
ATOM   3560  CA  GLU B2094      39.171  74.818  97.393  1.00  0.00           C  
ATOM   3561  C   GLU B2094      37.710  74.916  97.784  1.00  0.00           C  
ATOM   3562  O   GLU B2094      37.175  74.076  98.508  1.00  0.00           O  
ATOM   3563  CB  GLU B2094      39.259  74.004  96.094  1.00  0.00           C  
ATOM   3564  CG  GLU B2094      40.542  74.173  95.293  1.00  0.00           C  
ATOM   3565  CD  GLU B2094      40.498  73.417  93.972  1.00  0.00           C  
ATOM   3566  OE1 GLU B2094      40.417  72.170  93.999  1.00  0.00           O  
ATOM   3567  OE2 GLU B2094      40.538  74.071  92.906  1.00  0.00           O  
ATOM   3568  N   GLU B2095      37.063  75.954  97.278  1.00  0.00           N  
ATOM   3569  CA  GLU B2095      35.656  76.167  97.542  1.00  0.00           C  
ATOM   3570  C   GLU B2095      34.975  76.244  96.182  1.00  0.00           C  
ATOM   3571  O   GLU B2095      35.555  76.748  95.218  1.00  0.00           O  
ATOM   3572  CB  GLU B2095      35.458  77.468  98.319  1.00  0.00           C  
ATOM   3573  CG  GLU B2095      34.561  77.307  99.529  1.00  0.00           C  
ATOM   3574  CD  GLU B2095      35.201  76.460 100.610  1.00  0.00           C  
ATOM   3575  OE1 GLU B2095      34.500  75.586 101.167  1.00  0.00           O  
ATOM   3576  OE2 GLU B2095      36.400  76.677 100.907  1.00  0.00           O  
ATOM   3577  N   GLY B2096      33.757  75.732  96.097  1.00  0.00           N  
ATOM   3578  CA  GLY B2096      33.052  75.766  94.834  1.00  0.00           C  
ATOM   3579  C   GLY B2096      31.612  75.347  94.996  1.00  0.00           C  
ATOM   3580  O   GLY B2096      30.967  75.686  95.990  1.00  0.00           O  
ATOM   3581  N   PHE B2097      31.106  74.595  94.025  1.00  0.00           N  
ATOM   3582  CA  PHE B2097      29.726  74.147  94.064  1.00  0.00           C  
ATOM   3583  C   PHE B2097      29.619  72.689  93.664  1.00  0.00           C  
ATOM   3584  O   PHE B2097      30.348  72.213  92.795  1.00  0.00           O  
ATOM   3585  CB  PHE B2097      28.875  75.039  93.150  1.00  0.00           C  
ATOM   3586  CG  PHE B2097      28.865  76.479  93.581  1.00  0.00           C  
ATOM   3587  CD1 PHE B2097      27.943  76.934  94.520  1.00  0.00           C  
ATOM   3588  CD2 PHE B2097      29.858  77.352  93.142  1.00  0.00           C  
ATOM   3589  CE1 PHE B2097      28.013  78.236  95.024  1.00  0.00           C  
ATOM   3590  CE2 PHE B2097      29.940  78.656  93.638  1.00  0.00           C  
ATOM   3591  CZ  PHE B2097      29.017  79.098  94.583  1.00  0.00           C  
ATOM   3592  N   CYS B2098      28.704  71.981  94.316  1.00  0.00           N  
ATOM   3593  CA  CYS B2098      28.505  70.573  94.051  1.00  0.00           C  
ATOM   3594  C   CYS B2098      28.446  70.293  92.555  1.00  0.00           C  
ATOM   3595  O   CYS B2098      27.684  70.930  91.818  1.00  0.00           O  
ATOM   3596  CB  CYS B2098      27.225  70.094  94.710  1.00  0.00           C  
ATOM   3597  SG  CYS B2098      27.087  68.289  94.666  1.00  0.00           S  
ATOM   3598  N   VAL B2100      29.253  69.329  92.120  1.00  0.00           N  
ATOM   3599  CA  VAL B2100      29.323  68.949  90.718  1.00  0.00           C  
ATOM   3600  C   VAL B2100      27.957  68.509  90.184  1.00  0.00           C  
ATOM   3601  O   VAL B2100      27.720  68.544  88.977  1.00  0.00           O  
ATOM   3602  CB  VAL B2100      30.360  67.808  90.513  1.00  0.00           C  
ATOM   3603  CG1 VAL B2100      29.869  66.531  91.173  1.00  0.00           C  
ATOM   3604  CG2 VAL B2100      30.626  67.592  89.036  1.00  0.00           C  
ATOM   3605  N   ARG B2101      27.051  68.112  91.071  1.00  0.00           N  
ATOM   3606  CA  ARG B2101      25.736  67.672  90.618  1.00  0.00           C  
ATOM   3607  C   ARG B2101      24.575  68.602  90.929  1.00  0.00           C  
ATOM   3608  O   ARG B2101      23.865  69.025  90.020  1.00  0.00           O  
ATOM   3609  CB  ARG B2101      25.403  66.285  91.170  1.00  0.00           C  
ATOM   3610  CG  ARG B2101      23.969  65.845  90.869  1.00  0.00           C  
ATOM   3611  CD  ARG B2101      23.743  64.387  91.220  1.00  0.00           C  
ATOM   3612  NE  ARG B2101      22.359  63.959  91.016  1.00  0.00           N  
ATOM   3613  CZ  ARG B2101      21.331  64.361  91.758  1.00  0.00           C  
ATOM   3614  NH1 ARG B2101      21.519  65.209  92.760  1.00  0.00           N  
ATOM   3615  NH2 ARG B2101      20.111  63.908  91.506  1.00  0.00           N  
ATOM   3616  N   CYS B2102      24.367  68.910  92.203  1.00  0.00           N  
ATOM   3617  CA  CYS B2102      23.251  69.769  92.580  1.00  0.00           C  
ATOM   3618  C   CYS B2102      23.577  71.263  92.532  1.00  0.00           C  
ATOM   3619  O   CYS B2102      22.676  72.099  92.527  1.00  0.00           O  
ATOM   3620  CB  CYS B2102      22.744  69.390  93.974  1.00  0.00           C  
ATOM   3621  SG  CYS B2102      23.806  69.968  95.334  1.00  0.00           S  
ATOM   3622  N   GLY B2103      24.860  71.599  92.501  1.00  0.00           N  
ATOM   3623  CA  GLY B2103      25.239  72.999  92.437  1.00  0.00           C  
ATOM   3624  C   GLY B2103      25.344  73.743  93.759  1.00  0.00           C  
ATOM   3625  O   GLY B2103      25.968  74.804  93.813  1.00  0.00           O  
ATOM   3626  N   ARG B2104      24.742  73.214  94.823  1.00  0.00           N  
ATOM   3627  CA  ARG B2104      24.807  73.880  96.124  1.00  0.00           C  
ATOM   3628  C   ARG B2104      26.258  74.082  96.551  1.00  0.00           C  
ATOM   3629  O   ARG B2104      27.153  73.384  96.077  1.00  0.00           O  
ATOM   3630  CB  ARG B2104      24.051  73.073  97.185  1.00  0.00           C  
ATOM   3631  CG  ARG B2104      22.539  73.158  97.044  1.00  0.00           C  
ATOM   3632  CD  ARG B2104      21.818  72.406  98.151  1.00  0.00           C  
ATOM   3633  NE  ARG B2104      21.876  70.958  97.969  1.00  0.00           N  
ATOM   3634  CZ  ARG B2104      21.369  70.075  98.825  1.00  0.00           C  
ATOM   3635  NH1 ARG B2104      20.764  70.490  99.930  1.00  0.00           N  
ATOM   3636  NH2 ARG B2104      21.462  68.775  98.574  1.00  0.00           N  
ATOM   3637  N   PRO B2105      26.512  75.051  97.444  1.00  0.00           N  
ATOM   3638  CA  PRO B2105      27.876  75.323  97.912  1.00  0.00           C  
ATOM   3639  C   PRO B2105      28.626  74.065  98.357  1.00  0.00           C  
ATOM   3640  O   PRO B2105      28.071  73.193  99.028  1.00  0.00           O  
ATOM   3641  CB  PRO B2105      27.652  76.312  99.051  1.00  0.00           C  
ATOM   3642  CG  PRO B2105      26.448  77.073  98.581  1.00  0.00           C  
ATOM   3643  CD  PRO B2105      25.549  75.963  98.084  1.00  0.00           C  
ATOM   3644  N   SER B2106      29.896  73.986  97.981  1.00  0.00           N  
ATOM   3645  CA  SER B2106      30.729  72.836  98.307  1.00  0.00           C  
ATOM   3646  C   SER B2106      31.121  72.761  99.773  1.00  0.00           C  
ATOM   3647  O   SER B2106      31.354  73.783 100.418  1.00  0.00           O  
ATOM   3648  CB  SER B2106      32.006  72.868  97.471  1.00  0.00           C  
ATOM   3649  OG  SER B2106      32.847  73.928  97.897  1.00  0.00           O  
ATOM   3650  N   ALA B2107      31.208  71.540 100.289  1.00  0.00           N  
ATOM   3651  CA  ALA B2107      31.609  71.316 101.672  1.00  0.00           C  
ATOM   3652  C   ALA B2107      33.051  70.805 101.686  1.00  0.00           C  
ATOM   3653  O   ALA B2107      33.749  70.851 100.664  1.00  0.00           O  
ATOM   3654  CB  ALA B2107      30.687  70.293 102.319  1.00  0.00           C  
ATOM   3655  N   TYR B2108      33.495  70.346 102.854  1.00  0.00           N  
ATOM   3656  CA  TYR B2108      34.830  69.775 103.015  1.00  0.00           C  
ATOM   3657  C   TYR B2108      36.003  70.711 102.758  1.00  0.00           C  
ATOM   3658  O   TYR B2108      37.146  70.367 103.058  1.00  0.00           O  
ATOM   3659  CB  TYR B2108      34.955  68.550 102.107  1.00  0.00           C  
ATOM   3660  CG  TYR B2108      33.807  67.581 102.249  1.00  0.00           C  
ATOM   3661  CD1 TYR B2108      33.100  67.150 101.132  1.00  0.00           C  
ATOM   3662  CD2 TYR B2108      33.441  67.074 103.499  1.00  0.00           C  
ATOM   3663  CE1 TYR B2108      32.062  66.235 101.245  1.00  0.00           C  
ATOM   3664  CE2 TYR B2108      32.396  66.152 103.625  1.00  0.00           C  
ATOM   3665  CZ  TYR B2108      31.715  65.739 102.490  1.00  0.00           C  
ATOM   3666  OH  TYR B2108      30.687  64.826 102.590  1.00  0.00           O  
ATOM   3667  N   GLY B2109      35.733  71.883 102.197  1.00  0.00           N  
ATOM   3668  CA  GLY B2109      36.804  72.827 101.922  1.00  0.00           C  
ATOM   3669  C   GLY B2109      37.784  72.330 100.877  1.00  0.00           C  
ATOM   3670  O   GLY B2109      38.886  72.874 100.727  1.00  0.00           O  
ATOM   3671  N   LYS B2110      37.390  71.292 100.146  1.00  0.00           N  
ATOM   3672  CA  LYS B2110      38.251  70.730  99.108  1.00  0.00           C  
ATOM   3673  C   LYS B2110      37.444  69.781  98.223  1.00  0.00           C  
ATOM   3674  O   LYS B2110      36.314  69.426  98.559  1.00  0.00           O  
ATOM   3675  CB  LYS B2110      39.415  69.968  99.755  1.00  0.00           C  
ATOM   3676  CG  LYS B2110      38.989  68.675 100.448  1.00  0.00           C  
ATOM   3677  CD  LYS B2110      40.128  68.024 101.232  1.00  0.00           C  
ATOM   3678  CE  LYS B2110      40.337  68.691 102.588  1.00  0.00           C  
ATOM   3679  NZ  LYS B2110      41.469  68.087 103.349  1.00  0.00           N  
ATOM   3680  N   ARG B2111      38.024  69.382  97.091  1.00  0.00           N  
ATOM   3681  CA  ARG B2111      37.363  68.450  96.172  1.00  0.00           C  
ATOM   3682  C   ARG B2111      37.410  67.041  96.762  1.00  0.00           C  
ATOM   3683  O   ARG B2111      38.383  66.665  97.412  1.00  0.00           O  
ATOM   3684  CB  ARG B2111      38.063  68.445  94.808  1.00  0.00           C  
ATOM   3685  CG  ARG B2111      37.891  69.712  93.978  1.00  0.00           C  
ATOM   3686  CD  ARG B2111      38.789  69.652  92.739  1.00  0.00           C  
ATOM   3687  NE  ARG B2111      38.771  70.876  91.938  1.00  0.00           N  
ATOM   3688  CZ  ARG B2111      37.782  71.235  91.124  1.00  0.00           C  
ATOM   3689  NH1 ARG B2111      36.708  70.465  90.986  1.00  0.00           N  
ATOM   3690  NH2 ARG B2111      37.866  72.372  90.446  1.00  0.00           N  
ATOM   3691  N   VAL B2112      36.349  66.273  96.538  1.00  0.00           N  
ATOM   3692  CA  VAL B2112      36.249  64.901  97.025  1.00  0.00           C  
ATOM   3693  C   VAL B2112      36.664  63.925  95.916  1.00  0.00           C  
ATOM   3694  O   VAL B2112      36.392  64.168  94.738  1.00  0.00           O  
ATOM   3695  CB  VAL B2112      34.799  64.568  97.423  1.00  0.00           C  
ATOM   3696  CG1 VAL B2112      34.697  63.124  97.885  1.00  0.00           C  
ATOM   3697  CG2 VAL B2112      34.323  65.518  98.508  1.00  0.00           C  
ATOM   3698  N   VAL B2113      37.318  62.824  96.279  1.00  0.00           N  
ATOM   3699  CA  VAL B2113      37.712  61.841  95.275  1.00  0.00           C  
ATOM   3700  C   VAL B2113      36.532  60.909  94.999  1.00  0.00           C  
ATOM   3701  O   VAL B2113      35.981  60.309  95.924  1.00  0.00           O  
ATOM   3702  CB  VAL B2113      38.901  60.972  95.747  1.00  0.00           C  
ATOM   3703  CG1 VAL B2113      39.235  59.930  94.680  1.00  0.00           C  
ATOM   3704  CG2 VAL B2113      40.106  61.839  96.036  1.00  0.00           C  
ATOM   3705  N   PHE B2114      36.135  60.815  93.732  1.00  0.00           N  
ATOM   3706  CA  PHE B2114      35.041  59.939  93.314  1.00  0.00           C  
ATOM   3707  C   PHE B2114      35.610  58.944  92.311  1.00  0.00           C  
ATOM   3708  O   PHE B2114      36.621  59.218  91.657  1.00  0.00           O  
ATOM   3709  CB  PHE B2114      33.924  60.706  92.592  1.00  0.00           C  
ATOM   3710  CG  PHE B2114      33.092  61.587  93.477  1.00  0.00           C  
ATOM   3711  CD1 PHE B2114      33.545  62.853  93.850  1.00  0.00           C  
ATOM   3712  CD2 PHE B2114      31.823  61.178  93.883  1.00  0.00           C  
ATOM   3713  CE1 PHE B2114      32.738  63.707  94.608  1.00  0.00           C  
ATOM   3714  CE2 PHE B2114      31.006  62.022  94.641  1.00  0.00           C  
ATOM   3715  CZ  PHE B2114      31.467  63.291  95.004  1.00  0.00           C  
ATOM   3716  N   ALA B2115      34.945  57.804  92.171  1.00  0.00           N  
ATOM   3717  CA  ALA B2115      35.382  56.791  91.227  1.00  0.00           C  
ATOM   3718  C   ALA B2115      34.450  55.605  91.298  1.00  0.00           C  
ATOM   3719  O   ALA B2115      33.651  55.494  92.226  1.00  0.00           O  
ATOM   3720  CB  ALA B2115      36.806  56.340  91.558  1.00  0.00           C  
ATOM   3721  N   LYS B2116      34.520  54.743  90.290  1.00  0.00           N  
ATOM   3722  CA  LYS B2116      33.740  53.522  90.308  1.00  0.00           C  
ATOM   3723  C   LYS B2116      34.668  52.654  91.144  1.00  0.00           C  
ATOM   3724  O   LYS B2116      35.890  52.712  90.973  1.00  0.00           O  
ATOM   3725  CB  LYS B2116      33.598  52.944  88.906  1.00  0.00           C  
ATOM   3726  CG  LYS B2116      32.731  53.779  87.999  1.00  0.00           C  
ATOM   3727  CD  LYS B2116      32.521  53.109  86.661  1.00  0.00           C  
ATOM   3728  CE  LYS B2116      31.708  54.005  85.755  1.00  0.00           C  
ATOM   3729  NZ  LYS B2116      31.401  53.340  84.461  1.00  0.00           N  
ATOM   3730  N   ALA B2117      34.118  51.857  92.049  1.00  0.00           N  
ATOM   3731  CA  ALA B2117      34.987  51.064  92.893  1.00  0.00           C  
ATOM   3732  C   ALA B2117      34.597  49.619  93.119  1.00  0.00           C  
ATOM   3733  O   ALA B2117      33.451  49.215  92.919  1.00  0.00           O  
ATOM   3734  CB  ALA B2117      35.156  51.764  94.233  1.00  0.00           C  
ATOM   3735  N   TYR B2118      35.594  48.845  93.533  1.00  0.00           N  
ATOM   3736  CA  TYR B2118      35.424  47.441  93.850  1.00  0.00           C  
ATOM   3737  C   TYR B2118      34.752  47.360  95.217  1.00  0.00           C  
ATOM   3738  O   TYR B2118      34.117  46.329  95.519  1.00  0.00           O  
ATOM   3739  CB  TYR B2118      36.790  46.743  93.876  1.00  0.00           C  
ATOM   3740  CG  TYR B2118      37.245  46.292  92.512  1.00  0.00           C  
ATOM   3741  CD1 TYR B2118      36.669  45.179  91.907  1.00  0.00           C  
ATOM   3742  CD2 TYR B2118      38.212  47.004  91.801  1.00  0.00           C  
ATOM   3743  CE1 TYR B2118      37.041  44.783  90.622  1.00  0.00           C  
ATOM   3744  CE2 TYR B2118      38.593  46.620  90.516  1.00  0.00           C  
ATOM   3745  CZ  TYR B2118      38.002  45.508  89.934  1.00  0.00           C  
ATOM   3746  OH  TYR B2118      38.361  45.117  88.671  1.00  0.00           O  
ATOM   3747  OXT TYR B2118      34.886  48.341  95.976  1.00  0.00           O  
TER
END
