# Supplementary material for: Backbone Brackets and Arginine Tweezers delineate Class I and Class II aminoacyl tRNA synthetases
Source: PLoS Comput Biol. 2018 Apr 16;14(4):e1006101. doi: 10.1371/journal.pcbi.1006101 (PMC5919687; doi:10.1371/journal.pcbi.1006101)
Supplement: S12 File — All structures of Class II aaRS with residues renumbered according to the MSA. (GZ) [file pcbi.1006101.s024.tar.gz › 1hc7_C_renum.pdb]

ATOM      1  N   LYS C 272      75.788  72.269  17.537  1.00  0.00           N  
ATOM      2  CA  LYS C 272      74.836  73.119  16.759  1.00  0.00           C  
ATOM      3  C   LYS C 272      74.035  74.027  17.694  1.00  0.00           C  
ATOM      4  O   LYS C 272      73.396  73.554  18.640  1.00  0.00           O  
ATOM      5  CB  LYS C 272      73.874  72.235  15.951  1.00  0.00           C  
ATOM      6  CG  LYS C 272      72.928  73.026  15.051  1.00  0.00           C  
ATOM      7  CD  LYS C 272      71.968  72.127  14.278  1.00  0.00           C  
ATOM      8  CE  LYS C 272      71.082  72.953  13.343  1.00  0.00           C  
ATOM      9  NZ  LYS C 272      70.112  72.121  12.575  1.00  0.00           N  
ATOM     10  N   GLY C 273      74.071  75.329  17.422  1.00  0.00           N  
ATOM     11  CA  GLY C 273      73.350  76.286  18.250  1.00  0.00           C  
ATOM     12  C   GLY C 273      71.834  76.145  18.245  1.00  0.00           C  
ATOM     13  O   GLY C 273      71.259  75.398  17.445  1.00  0.00           O  
ATOM     14  N   LEU C 274      71.185  76.868  19.150  1.00  0.00           N  
ATOM     15  CA  LEU C 274      69.729  76.840  19.265  1.00  0.00           C  
ATOM     16  C   LEU C 274      69.052  77.551  18.103  1.00  0.00           C  
ATOM     17  O   LEU C 274      69.522  78.586  17.645  1.00  0.00           O  
ATOM     18  CB  LEU C 274      69.278  77.517  20.561  1.00  0.00           C  
ATOM     19  CG  LEU C 274      69.353  76.780  21.895  1.00  0.00           C  
ATOM     20  CD1 LEU C 274      68.927  77.737  22.994  1.00  0.00           C  
ATOM     21  CD2 LEU C 274      68.447  75.558  21.881  1.00  0.00           C  
ATOM     22  N   THR C 275      67.945  76.993  17.630  1.00  0.00           N  
ATOM     23  CA  THR C 275      67.206  77.619  16.548  1.00  0.00           C  
ATOM     24  C   THR C 275      66.643  78.910  17.127  1.00  0.00           C  
ATOM     25  O   THR C 275      66.046  78.900  18.198  1.00  0.00           O  
ATOM     26  CB  THR C 275      66.024  76.743  16.070  1.00  0.00           C  
ATOM     27  OG1 THR C 275      66.517  75.524  15.497  1.00  0.00           O  
ATOM     28  CG2 THR C 275      65.210  77.484  15.025  1.00  0.00           C  
ATOM     29  N   PRO C 276      66.842  80.043  16.438  1.00  0.00           N  
ATOM     30  CA  PRO C 276      66.322  81.317  16.941  1.00  0.00           C  
ATOM     31  C   PRO C 276      64.799  81.302  17.057  1.00  0.00           C  
ATOM     32  O   PRO C 276      64.118  80.703  16.224  1.00  0.00           O  
ATOM     33  CB  PRO C 276      66.800  82.319  15.894  1.00  0.00           C  
ATOM     34  CG  PRO C 276      68.078  81.712  15.407  1.00  0.00           C  
ATOM     35  CD  PRO C 276      67.695  80.257  15.256  1.00  0.00           C  
ATOM     36  N   GLN C 277      64.274  81.969  18.082  1.00  0.00           N  
ATOM     37  CA  GLN C 277      62.829  82.048  18.303  1.00  0.00           C  
ATOM     38  C   GLN C 277      62.122  82.683  17.112  1.00  0.00           C  
ATOM     39  O   GLN C 277      60.975  82.349  16.809  1.00  0.00           O  
ATOM     40  CB  GLN C 277      62.517  82.872  19.558  1.00  0.00           C  
ATOM     41  CG  GLN C 277      63.055  82.287  20.854  1.00  0.00           C  
ATOM     42  CD  GLN C 277      62.666  83.111  22.077  1.00  0.00           C  
ATOM     43  OE1 GLN C 277      62.752  84.341  22.070  1.00  0.00           O  
ATOM     44  NE2 GLN C 277      62.257  82.432  23.139  1.00  0.00           N  
ATOM     45  N   SER C 278      62.810  83.607  16.449  1.00  0.00           N  
ATOM     46  CA  SER C 278      62.260  84.303  15.291  1.00  0.00           C  
ATOM     47  C   SER C 278      62.118  83.358  14.106  1.00  0.00           C  
ATOM     48  O   SER C 278      61.234  83.528  13.270  1.00  0.00           O  
ATOM     49  CB  SER C 278      63.171  85.463  14.889  1.00  0.00           C  
ATOM     50  OG  SER C 278      64.432  84.974  14.452  1.00  0.00           O  
ATOM     51  N   GLN C 279      62.991  82.359  14.040  1.00  0.00           N  
ATOM     52  CA  GLN C 279      62.969  81.398  12.947  1.00  0.00           C  
ATOM     53  C   GLN C 279      61.887  80.342  13.165  1.00  0.00           C  
ATOM     54  O   GLN C 279      61.001  80.178  12.329  1.00  0.00           O  
ATOM     55  CB  GLN C 279      64.345  80.750  12.819  1.00  0.00           C  
ATOM     56  CG  GLN C 279      64.477  79.732  11.717  1.00  0.00           C  
ATOM     57  CD  GLN C 279      65.927  79.351  11.479  1.00  0.00           C  
ATOM     58  OE1 GLN C 279      66.234  78.211  11.133  1.00  0.00           O  
ATOM     59  NE2 GLN C 279      66.829  80.313  11.656  1.00  0.00           N  
ATOM     60  N   ASP C 281      61.947  79.634  14.289  1.00  0.00           N  
ATOM     61  CA  ASP C 281      60.945  78.615  14.589  1.00  0.00           C  
ATOM     62  C   ASP C 281      60.832  78.459  16.108  1.00  0.00           C  
ATOM     63  O   ASP C 281      61.595  77.720  16.733  1.00  0.00           O  
ATOM     64  CB  ASP C 281      61.323  77.279  13.913  1.00  0.00           C  
ATOM     65  CG  ASP C 281      60.195  76.244  13.958  1.00  0.00           C  
ATOM     66  OD1 ASP C 281      60.267  75.237  13.223  1.00  0.00           O  
ATOM     67  OD2 ASP C 281      59.237  76.419  14.738  1.00  0.00           O  
ATOM     68  N   PHE C 282      59.870  79.169  16.688  1.00  0.00           N  
ATOM     69  CA  PHE C 282      59.634  79.146  18.126  1.00  0.00           C  
ATOM     70  C   PHE C 282      59.388  77.733  18.648  1.00  0.00           C  
ATOM     71  O   PHE C 282      59.947  77.339  19.677  1.00  0.00           O  
ATOM     72  CB  PHE C 282      58.435  80.022  18.469  1.00  0.00           C  
ATOM     73  CG  PHE C 282      58.358  80.398  19.918  1.00  0.00           C  
ATOM     74  CD1 PHE C 282      59.197  81.385  20.436  1.00  0.00           C  
ATOM     75  CD2 PHE C 282      57.432  79.787  20.762  1.00  0.00           C  
ATOM     76  CE1 PHE C 282      59.115  81.763  21.767  1.00  0.00           C  
ATOM     77  CE2 PHE C 282      57.339  80.155  22.093  1.00  0.00           C  
ATOM     78  CZ  PHE C 282      58.184  81.149  22.599  1.00  0.00           C  
ATOM     79  N   SER C 283      58.553  76.974  17.943  1.00  0.00           N  
ATOM     80  CA  SER C 283      58.245  75.606  18.350  1.00  0.00           C  
ATOM     81  C   SER C 283      59.497  74.753  18.444  1.00  0.00           C  
ATOM     82  O   SER C 283      59.679  73.998  19.395  1.00  0.00           O  
ATOM     83  CB  SER C 283      57.271  74.960  17.361  1.00  0.00           C  
ATOM     84  OG  SER C 283      55.965  75.481  17.535  1.00  0.00           O  
ATOM     85  N   GLU C 291      60.353  74.867  17.442  1.00  0.00           N  
ATOM     86  CA  GLU C 291      61.583  74.103  17.419  1.00  0.00           C  
ATOM     87  C   GLU C 291      62.508  74.622  18.517  1.00  0.00           C  
ATOM     88  O   GLU C 291      63.187  73.845  19.189  1.00  0.00           O  
ATOM     89  CB  GLU C 291      62.247  74.236  16.046  1.00  0.00           C  
ATOM     90  CG  GLU C 291      63.491  73.397  15.898  1.00  0.00           C  
ATOM     91  CD  GLU C 291      63.214  71.903  16.037  1.00  0.00           C  
ATOM     92  OE1 GLU C 291      64.201  71.150  16.187  1.00  0.00           O  
ATOM     93  OE2 GLU C 291      62.025  71.484  15.987  1.00  0.00           O  
ATOM     94  N   TRP C 292      62.529  75.938  18.698  1.00  0.00           N  
ATOM     95  CA  TRP C 292      63.360  76.545  19.733  1.00  0.00           C  
ATOM     96  C   TRP C 292      62.980  75.954  21.092  1.00  0.00           C  
ATOM     97  O   TRP C 292      63.837  75.601  21.904  1.00  0.00           O  
ATOM     98  CB  TRP C 292      63.146  78.062  19.778  1.00  0.00           C  
ATOM     99  CG  TRP C 292      63.795  78.689  20.972  1.00  0.00           C  
ATOM    100  CD1 TRP C 292      65.111  79.030  21.110  1.00  0.00           C  
ATOM    101  CD2 TRP C 292      63.175  78.965  22.234  1.00  0.00           C  
ATOM    102  NE1 TRP C 292      65.352  79.496  22.382  1.00  0.00           N  
ATOM    103  CE2 TRP C 292      64.181  79.467  23.094  1.00  0.00           C  
ATOM    104  CE3 TRP C 292      61.869  78.835  22.724  1.00  0.00           C  
ATOM    105  CZ2 TRP C 292      63.921  79.836  24.417  1.00  0.00           C  
ATOM    106  CZ3 TRP C 292      61.610  79.203  24.046  1.00  0.00           C  
ATOM    107  CH2 TRP C 292      62.636  79.698  24.875  1.00  0.00           C  
ATOM    108  N   TYR C 293      61.678  75.863  21.324  1.00  0.00           N  
ATOM    109  CA  TYR C 293      61.147  75.328  22.566  1.00  0.00           C  
ATOM    110  C   TYR C 293      61.608  73.890  22.810  1.00  0.00           C  
ATOM    111  O   TYR C 293      62.117  73.557  23.886  1.00  0.00           O  
ATOM    112  CB  TYR C 293      59.620  75.390  22.529  1.00  0.00           C  
ATOM    113  CG  TYR C 293      58.967  74.872  23.777  1.00  0.00           C  
ATOM    114  CD1 TYR C 293      58.454  73.573  23.842  1.00  0.00           C  
ATOM    115  CD2 TYR C 293      58.882  75.676  24.909  1.00  0.00           C  
ATOM    116  CE1 TYR C 293      57.869  73.097  25.017  1.00  0.00           C  
ATOM    117  CE2 TYR C 293      58.309  75.216  26.075  1.00  0.00           C  
ATOM    118  CZ  TYR C 293      57.805  73.933  26.131  1.00  0.00           C  
ATOM    119  OH  TYR C 293      57.255  73.517  27.315  1.00  0.00           O  
ATOM    120  N   LEU C 296      61.424  73.040  21.808  1.00  0.00           N  
ATOM    121  CA  LEU C 296      61.834  71.649  21.923  1.00  0.00           C  
ATOM    122  C   LEU C 296      63.341  71.520  22.160  1.00  0.00           C  
ATOM    123  O   LEU C 296      63.783  70.697  22.965  1.00  0.00           O  
ATOM    124  CB  LEU C 296      61.441  70.879  20.654  1.00  0.00           C  
ATOM    125  CG  LEU C 296      60.042  70.251  20.581  1.00  0.00           C  
ATOM    126  CD1 LEU C 296      59.008  71.146  21.233  1.00  0.00           C  
ATOM    127  CD2 LEU C 296      59.689  69.995  19.123  1.00  0.00           C  
ATOM    128  N   GLU C 297      64.127  72.341  21.474  1.00  0.00           N  
ATOM    129  CA  GLU C 297      65.577  72.273  21.602  1.00  0.00           C  
ATOM    130  C   GLU C 297      66.124  72.747  22.937  1.00  0.00           C  
ATOM    131  O   GLU C 297      67.068  72.156  23.465  1.00  0.00           O  
ATOM    132  CB  GLU C 297      66.248  73.070  20.486  1.00  0.00           C  
ATOM    133  CG  GLU C 297      65.983  72.529  19.092  1.00  0.00           C  
ATOM    134  CD  GLU C 297      66.574  73.412  18.009  1.00  0.00           C  
ATOM    135  OE1 GLU C 297      66.317  73.149  16.816  1.00  0.00           O  
ATOM    136  OE2 GLU C 297      67.296  74.371  18.352  1.00  0.00           O  
ATOM    137  N   VAL C 298      65.550  73.811  23.487  1.00  0.00           N  
ATOM    138  CA  VAL C 298      66.062  74.310  24.753  1.00  0.00           C  
ATOM    139  C   VAL C 298      65.742  73.333  25.884  1.00  0.00           C  
ATOM    140  O   VAL C 298      66.527  73.169  26.817  1.00  0.00           O  
ATOM    141  CB  VAL C 298      65.515  75.729  25.076  1.00  0.00           C  
ATOM    142  CG1 VAL C 298      64.023  75.682  25.353  1.00  0.00           C  
ATOM    143  CG2 VAL C 298      66.270  76.305  26.252  1.00  0.00           C  
ATOM    144  N   ILE C 303      64.597  72.672  25.794  1.00  0.00           N  
ATOM    145  CA  ILE C 303      64.219  71.696  26.808  1.00  0.00           C  
ATOM    146  C   ILE C 303      65.229  70.550  26.800  1.00  0.00           C  
ATOM    147  O   ILE C 303      65.597  70.016  27.846  1.00  0.00           O  
ATOM    148  CB  ILE C 303      62.815  71.139  26.539  1.00  0.00           C  
ATOM    149  CG1 ILE C 303      61.778  72.144  27.044  1.00  0.00           C  
ATOM    150  CG2 ILE C 303      62.649  69.749  27.201  1.00  0.00           C  
ATOM    151  CD1 ILE C 303      60.360  71.819  26.646  1.00  0.00           C  
ATOM    152  N   GLN C 305      65.685  70.192  25.608  1.00  0.00           N  
ATOM    153  CA  GLN C 305      66.662  69.123  25.444  1.00  0.00           C  
ATOM    154  C   GLN C 305      68.044  69.595  25.892  1.00  0.00           C  
ATOM    155  O   GLN C 305      68.657  68.993  26.767  1.00  0.00           O  
ATOM    156  CB  GLN C 305      66.722  68.713  23.974  1.00  0.00           C  
ATOM    157  CG  GLN C 305      67.145  67.277  23.702  1.00  0.00           C  
ATOM    158  CD  GLN C 305      66.089  66.266  24.133  1.00  0.00           C  
ATOM    159  OE1 GLN C 305      64.887  66.536  24.056  1.00  0.00           O  
ATOM    160  NE2 GLN C 305      66.534  65.092  24.572  1.00  0.00           N  
ATOM    161  N   LYS C 306      68.521  70.682  25.293  1.00  0.00           N  
ATOM    162  CA  LYS C 306      69.850  71.224  25.593  1.00  0.00           C  
ATOM    163  C   LYS C 306      70.067  71.677  27.026  1.00  0.00           C  
ATOM    164  O   LYS C 306      71.181  71.579  27.538  1.00  0.00           O  
ATOM    165  CB  LYS C 306      70.190  72.394  24.651  1.00  0.00           C  
ATOM    166  CG  LYS C 306      70.174  72.041  23.172  1.00  0.00           C  
ATOM    167  CD  LYS C 306      71.029  70.809  22.891  1.00  0.00           C  
ATOM    168  CE  LYS C 306      70.854  70.316  21.449  1.00  0.00           C  
ATOM    169  NZ  LYS C 306      71.551  69.013  21.222  1.00  0.00           N  
ATOM    170  N   ALA C 307      69.026  72.202  27.665  1.00  0.00           N  
ATOM    171  CA  ALA C 307      69.141  72.641  29.049  1.00  0.00           C  
ATOM    172  C   ALA C 307      69.001  71.427  29.981  1.00  0.00           C  
ATOM    173  O   ALA C 307      69.187  71.536  31.195  1.00  0.00           O  
ATOM    174  CB  ALA C 307      68.068  73.685  29.366  1.00  0.00           C  
ATOM    175  N   GLU C 308      68.669  70.277  29.400  1.00  0.00           N  
ATOM    176  CA  GLU C 308      68.526  69.029  30.149  1.00  0.00           C  
ATOM    177  C   GLU C 308      67.380  69.085  31.147  1.00  0.00           C  
ATOM    178  O   GLU C 308      67.503  68.659  32.293  1.00  0.00           O  
ATOM    179  CB  GLU C 308      69.831  68.693  30.875  1.00  0.00           C  
ATOM    180  CG  GLU C 308      71.058  68.759  29.978  1.00  0.00           C  
ATOM    181  CD  GLU C 308      72.270  68.068  30.577  1.00  0.00           C  
ATOM    182  OE1 GLU C 308      72.676  68.422  31.707  1.00  0.00           O  
ATOM    183  OE2 GLU C 308      72.819  67.170  29.904  1.00  0.00           O  
ATOM    184  N   LEU C 309      66.261  69.615  30.688  1.00  0.00           N  
ATOM    185  CA  LEU C 309      65.069  69.743  31.502  1.00  0.00           C  
ATOM    186  C   LEU C 309      64.293  68.435  31.438  1.00  0.00           C  
ATOM    187  O   LEU C 309      63.743  67.962  32.429  1.00  0.00           O  
ATOM    188  CB  LEU C 309      64.203  70.886  30.954  1.00  0.00           C  
ATOM    189  CG  LEU C 309      64.116  72.222  31.707  1.00  0.00           C  
ATOM    190  CD1 LEU C 309      65.452  72.588  32.324  1.00  0.00           C  
ATOM    191  CD2 LEU C 309      63.626  73.306  30.743  1.00  0.00           C  
ATOM    192  N   ALA C 310      64.274  67.848  30.253  1.00  0.00           N  
ATOM    193  CA  ALA C 310      63.534  66.627  30.034  1.00  0.00           C  
ATOM    194  C   ALA C 310      64.060  65.945  28.801  1.00  0.00           C  
ATOM    195  O   ALA C 310      64.847  66.513  28.052  1.00  0.00           O  
ATOM    196  CB  ALA C 310      62.057  66.955  29.835  1.00  0.00           C  
ATOM    197  N   ASP C 311      63.604  64.716  28.602  1.00  0.00           N  
ATOM    198  CA  ASP C 311      63.973  63.926  27.446  1.00  0.00           C  
ATOM    199  C   ASP C 311      62.744  63.072  27.145  1.00  0.00           C  
ATOM    200  O   ASP C 311      61.842  62.965  27.981  1.00  0.00           O  
ATOM    201  CB  ASP C 311      65.196  63.052  27.749  1.00  0.00           C  
ATOM    202  CG  ASP C 311      65.848  62.509  26.480  1.00  0.00           C  
ATOM    203  OD1 ASP C 311      66.959  61.937  26.564  1.00  0.00           O  
ATOM    204  OD2 ASP C 311      65.244  62.655  25.392  1.00  0.00           O  
ATOM    205  N   TYR C 312      62.686  62.481  25.957  1.00  0.00           N  
ATOM    206  CA  TYR C 312      61.533  61.662  25.600  1.00  0.00           C  
ATOM    207  C   TYR C 312      61.671  60.247  26.129  1.00  0.00           C  
ATOM    208  O   TYR C 312      62.725  59.625  26.001  1.00  0.00           O  
ATOM    209  CB  TYR C 312      61.346  61.643  24.087  1.00  0.00           C  
ATOM    210  CG  TYR C 312      61.186  63.024  23.502  1.00  0.00           C  
ATOM    211  CD1 TYR C 312      62.273  63.696  22.942  1.00  0.00           C  
ATOM    212  CD2 TYR C 312      59.951  63.670  23.529  1.00  0.00           C  
ATOM    213  CE1 TYR C 312      62.130  64.980  22.420  1.00  0.00           C  
ATOM    214  CE2 TYR C 312      59.796  64.949  23.014  1.00  0.00           C  
ATOM    215  CZ  TYR C 312      60.887  65.599  22.459  1.00  0.00           C  
ATOM    216  OH  TYR C 312      60.724  66.860  21.932  1.00  0.00           O  
ATOM    217  N   GLY C 313      60.599  59.750  26.736  1.00  0.00           N  
ATOM    218  CA  GLY C 313      60.621  58.409  27.281  1.00  0.00           C  
ATOM    219  C   GLY C 313      60.422  57.378  26.194  1.00  0.00           C  
ATOM    220  O   GLY C 313      60.020  57.718  25.088  1.00  0.00           O  
ATOM    221  N   PRO C 314      60.693  56.100  26.478  1.00  0.00           N  
ATOM    222  CA  PRO C 314      60.525  55.044  25.475  1.00  0.00           C  
ATOM    223  C   PRO C 314      59.119  54.959  24.879  1.00  0.00           C  
ATOM    224  O   PRO C 314      58.962  54.600  23.717  1.00  0.00           O  
ATOM    225  CB  PRO C 314      60.922  53.777  26.236  1.00  0.00           C  
ATOM    226  CG  PRO C 314      60.602  54.122  27.669  1.00  0.00           C  
ATOM    227  CD  PRO C 314      61.092  55.539  27.780  1.00  0.00           C  
ATOM    228  N   VAL C 315      58.102  55.301  25.663  1.00  0.00           N  
ATOM    229  CA  VAL C 315      56.726  55.254  25.178  1.00  0.00           C  
ATOM    230  C   VAL C 315      56.300  56.602  24.606  1.00  0.00           C  
ATOM    231  O   VAL C 315      56.301  57.615  25.313  1.00  0.00           O  
ATOM    232  CB  VAL C 315      55.743  54.867  26.308  1.00  0.00           C  
ATOM    233  CG1 VAL C 315      54.315  54.885  25.793  1.00  0.00           C  
ATOM    234  CG2 VAL C 315      56.081  53.489  26.840  1.00  0.00           C  
ATOM    235  N   ARG C 316      55.933  56.611  23.326  1.00  0.00           N  
ATOM    236  CA  ARG C 316      55.500  57.838  22.660  1.00  0.00           C  
ATOM    237  C   ARG C 316      54.469  58.593  23.481  1.00  0.00           C  
ATOM    238  O   ARG C 316      53.554  57.996  24.050  1.00  0.00           O  
ATOM    239  CB  ARG C 316      54.918  57.529  21.273  1.00  0.00           C  
ATOM    240  CG  ARG C 316      55.955  57.098  20.250  1.00  0.00           C  
ATOM    241  CD  ARG C 316      55.371  57.058  18.848  1.00  0.00           C  
ATOM    242  NE  ARG C 316      56.391  56.761  17.846  1.00  0.00           N  
ATOM    243  CZ  ARG C 316      56.169  56.738  16.536  1.00  0.00           C  
ATOM    244  NH1 ARG C 316      54.958  56.993  16.061  1.00  0.00           N  
ATOM    245  NH2 ARG C 316      57.160  56.459  15.699  1.00  0.00           N  
ATOM    246  N   GLY C 317      54.625  59.911  23.536  1.00  0.00           N  
ATOM    247  CA  GLY C 317      53.700  60.733  24.294  1.00  0.00           C  
ATOM    248  C   GLY C 317      54.115  60.933  25.743  1.00  0.00           C  
ATOM    249  O   GLY C 317      53.451  61.658  26.486  1.00  0.00           O  
ATOM    250  N   THR C 318      55.209  60.290  26.148  1.00  0.00           N  
ATOM    251  CA  THR C 318      55.697  60.410  27.521  1.00  0.00           C  
ATOM    252  C   THR C 318      57.100  61.013  27.563  1.00  0.00           C  
ATOM    253  O   THR C 318      57.936  60.737  26.701  1.00  0.00           O  
ATOM    254  CB  THR C 318      55.770  59.032  28.238  1.00  0.00           C  
ATOM    255  OG1 THR C 318      56.850  58.265  27.685  1.00  0.00           O  
ATOM    256  CG2 THR C 318      54.468  58.260  28.078  1.00  0.00           C  
ATOM    257  N   ILE C 319      57.356  61.826  28.580  1.00  0.00           N  
ATOM    258  CA  ILE C 319      58.664  62.444  28.746  1.00  0.00           C  
ATOM    259  C   ILE C 319      59.253  62.006  30.074  1.00  0.00           C  
ATOM    260  O   ILE C 319      58.551  61.500  30.950  1.00  0.00           O  
ATOM    261  CB  ILE C 319      58.571  63.987  28.784  1.00  0.00           C  
ATOM    262  CG1 ILE C 319      57.787  64.414  30.028  1.00  0.00           C  
ATOM    263  CG2 ILE C 319      57.895  64.513  27.527  1.00  0.00           C  
ATOM    264  CD1 ILE C 319      57.632  65.910  30.191  1.00  0.00           C  
ATOM    265  N   VAL C 320      60.555  62.195  30.205  1.00  0.00           N  
ATOM    266  CA  VAL C 320      61.269  61.899  31.435  1.00  0.00           C  
ATOM    267  C   VAL C 320      61.722  63.269  31.904  1.00  0.00           C  
ATOM    268  O   VAL C 320      62.382  63.989  31.146  1.00  0.00           O  
ATOM    269  CB  VAL C 320      62.521  61.058  31.170  1.00  0.00           C  
ATOM    270  CG1 VAL C 320      63.441  61.084  32.397  1.00  0.00           C  
ATOM    271  CG2 VAL C 320      62.120  59.635  30.799  1.00  0.00           C  
ATOM    272  N   VAL C 321      61.362  63.659  33.118  1.00  0.00           N  
ATOM    273  CA  VAL C 321      61.794  64.960  33.614  1.00  0.00           C  
ATOM    274  C   VAL C 321      63.106  64.755  34.356  1.00  0.00           C  
ATOM    275  O   VAL C 321      63.162  64.068  35.371  1.00  0.00           O  
ATOM    276  CB  VAL C 321      60.746  65.590  34.556  1.00  0.00           C  
ATOM    277  CG1 VAL C 321      61.219  66.954  35.023  1.00  0.00           C  
ATOM    278  CG2 VAL C 321      59.411  65.724  33.835  1.00  0.00           C  
ATOM    279  N   ARG C 322      64.167  65.351  33.831  1.00  0.00           N  
ATOM    280  CA  ARG C 322      65.493  65.224  34.413  1.00  0.00           C  
ATOM    281  C   ARG C 322      65.687  66.076  35.663  1.00  0.00           C  
ATOM    282  O   ARG C 322      64.931  67.015  35.912  1.00  0.00           O  
ATOM    283  CB  ARG C 322      66.522  65.614  33.371  1.00  0.00           C  
ATOM    284  CG  ARG C 322      66.403  64.827  32.092  1.00  0.00           C  
ATOM    285  CD  ARG C 322      67.748  64.236  31.774  1.00  0.00           C  
ATOM    286  NE  ARG C 322      68.305  64.792  30.561  1.00  0.00           N  
ATOM    287  CZ  ARG C 322      69.544  64.564  30.148  1.00  0.00           C  
ATOM    288  NH1 ARG C 322      70.358  63.794  30.862  1.00  0.00           N  
ATOM    289  NH2 ARG C 322      69.957  65.089  29.006  1.00  0.00           N  
ATOM    290  N   PRO C 323      66.726  65.770  36.452  1.00  0.00           N  
ATOM    291  CA  PRO C 323      67.039  66.495  37.684  1.00  0.00           C  
ATOM    292  C   PRO C 323      66.863  68.023  37.637  1.00  0.00           C  
ATOM    293  O   PRO C 323      66.143  68.586  38.456  1.00  0.00           O  
ATOM    294  CB  PRO C 323      68.486  66.085  37.960  1.00  0.00           C  
ATOM    295  CG  PRO C 323      68.538  64.690  37.440  1.00  0.00           C  
ATOM    296  CD  PRO C 323      67.784  64.790  36.140  1.00  0.00           C  
ATOM    297  N   TYR C 324      67.510  68.695  36.687  1.00  0.00           N  
ATOM    298  CA  TYR C 324      67.407  70.150  36.621  1.00  0.00           C  
ATOM    299  C   TYR C 324      65.971  70.603  36.407  1.00  0.00           C  
ATOM    300  O   TYR C 324      65.512  71.561  37.030  1.00  0.00           O  
ATOM    301  CB  TYR C 324      68.300  70.717  35.518  1.00  0.00           C  
ATOM    302  CG  TYR C 324      68.502  72.212  35.640  1.00  0.00           C  
ATOM    303  CD1 TYR C 324      68.087  73.087  34.627  1.00  0.00           C  
ATOM    304  CD2 TYR C 324      69.122  72.755  36.760  1.00  0.00           C  
ATOM    305  CE1 TYR C 324      68.291  74.467  34.731  1.00  0.00           C  
ATOM    306  CE2 TYR C 324      69.333  74.133  36.873  1.00  0.00           C  
ATOM    307  CZ  TYR C 324      68.918  74.980  35.854  1.00  0.00           C  
ATOM    308  OH  TYR C 324      69.156  76.332  35.951  1.00  0.00           O  
ATOM    309  N   GLY C 325      65.261  69.906  35.527  1.00  0.00           N  
ATOM    310  CA  GLY C 325      63.877  70.247  35.274  1.00  0.00           C  
ATOM    311  C   GLY C 325      63.004  69.910  36.468  1.00  0.00           C  
ATOM    312  O   GLY C 325      62.107  70.674  36.836  1.00  0.00           O  
ATOM    313  N   TYR C 332      63.273  68.771  37.096  1.00  0.00           N  
ATOM    314  CA  TYR C 332      62.486  68.360  38.246  1.00  0.00           C  
ATOM    315  C   TYR C 332      62.681  69.324  39.409  1.00  0.00           C  
ATOM    316  O   TYR C 332      61.765  69.557  40.200  1.00  0.00           O  
ATOM    317  CB  TYR C 332      62.865  66.943  38.689  1.00  0.00           C  
ATOM    318  CG  TYR C 332      61.855  66.368  39.649  1.00  0.00           C  
ATOM    319  CD1 TYR C 332      60.602  65.948  39.196  1.00  0.00           C  
ATOM    320  CD2 TYR C 332      62.104  66.339  41.019  1.00  0.00           C  
ATOM    321  CE1 TYR C 332      59.616  65.520  40.089  1.00  0.00           C  
ATOM    322  CE2 TYR C 332      61.127  65.918  41.918  1.00  0.00           C  
ATOM    323  CZ  TYR C 332      59.888  65.513  41.447  1.00  0.00           C  
ATOM    324  OH  TYR C 332      58.919  65.118  42.334  1.00  0.00           O  
ATOM    325  N   ALA C 333      63.883  69.881  39.514  1.00  0.00           N  
ATOM    326  CA  ALA C 333      64.182  70.823  40.583  1.00  0.00           C  
ATOM    327  C   ALA C 333      63.302  72.077  40.439  1.00  0.00           C  
ATOM    328  O   ALA C 333      62.892  72.674  41.428  1.00  0.00           O  
ATOM    329  CB  ALA C 333      65.667  71.186  40.559  1.00  0.00           C  
ATOM    330  N   ILE C 334      62.989  72.461  39.207  1.00  0.00           N  
ATOM    331  CA  ILE C 334      62.133  73.625  38.997  1.00  0.00           C  
ATOM    332  C   ILE C 334      60.726  73.303  39.522  1.00  0.00           C  
ATOM    333  O   ILE C 334      60.086  74.126  40.198  1.00  0.00           O  
ATOM    334  CB  ILE C 334      62.040  73.997  37.501  1.00  0.00           C  
ATOM    335  CG1 ILE C 334      63.430  74.339  36.960  1.00  0.00           C  
ATOM    336  CG2 ILE C 334      61.092  75.174  37.311  1.00  0.00           C  
ATOM    337  CD1 ILE C 334      63.427  74.702  35.491  1.00  0.00           C  
ATOM    338  N   TRP C 335      60.250  72.098  39.222  1.00  0.00           N  
ATOM    339  CA  TRP C 335      58.928  71.688  39.678  1.00  0.00           C  
ATOM    340  C   TRP C 335      58.879  71.647  41.207  1.00  0.00           C  
ATOM    341  O   TRP C 335      57.892  72.063  41.818  1.00  0.00           O  
ATOM    342  CB  TRP C 335      58.563  70.318  39.098  1.00  0.00           C  
ATOM    343  CG  TRP C 335      57.222  69.823  39.566  1.00  0.00           C  
ATOM    344  CD1 TRP C 335      56.976  68.682  40.275  1.00  0.00           C  
ATOM    345  CD2 TRP C 335      55.946  70.452  39.363  1.00  0.00           C  
ATOM    346  NE1 TRP C 335      55.630  68.559  40.524  1.00  0.00           N  
ATOM    347  CE2 TRP C 335      54.970  69.626  39.977  1.00  0.00           C  
ATOM    348  CE3 TRP C 335      55.533  71.630  38.726  1.00  0.00           C  
ATOM    349  CZ2 TRP C 335      53.599  69.936  39.967  1.00  0.00           C  
ATOM    350  CZ3 TRP C 335      54.163  71.945  38.717  1.00  0.00           C  
ATOM    351  CH2 TRP C 335      53.216  71.097  39.335  1.00  0.00           C  
ATOM    352  N   GLU C 336      59.949  71.154  41.823  1.00  0.00           N  
ATOM    353  CA  GLU C 336      60.023  71.089  43.280  1.00  0.00           C  
ATOM    354  C   GLU C 336      59.933  72.486  43.886  1.00  0.00           C  
ATOM    355  O   GLU C 336      59.234  72.691  44.881  1.00  0.00           O  
ATOM    356  CB  GLU C 336      61.319  70.412  43.729  1.00  0.00           C  
ATOM    357  CG  GLU C 336      61.281  68.894  43.601  1.00  0.00           C  
ATOM    358  CD  GLU C 336      62.601  68.216  43.981  1.00  0.00           C  
ATOM    359  OE1 GLU C 336      62.553  67.160  44.646  1.00  0.00           O  
ATOM    360  OE2 GLU C 336      63.686  68.722  43.603  1.00  0.00           O  
ATOM    361  N   ASN C 337      60.631  73.452  43.292  1.00  0.00           N  
ATOM    362  CA  ASN C 337      60.574  74.813  43.818  1.00  0.00           C  
ATOM    363  C   ASN C 337      59.146  75.339  43.721  1.00  0.00           C  
ATOM    364  O   ASN C 337      58.666  76.022  44.620  1.00  0.00           O  
ATOM    365  CB  ASN C 337      61.528  75.747  43.061  1.00  0.00           C  
ATOM    366  CG  ASN C 337      62.956  75.661  43.572  1.00  0.00           C  
ATOM    367  OD1 ASN C 337      63.189  75.320  44.724  1.00  0.00           O  
ATOM    368  ND2 ASN C 337      63.914  75.994  42.722  1.00  0.00           N  
ATOM    369  N   ILE C 338      58.474  75.023  42.620  1.00  0.00           N  
ATOM    370  CA  ILE C 338      57.095  75.451  42.426  1.00  0.00           C  
ATOM    371  C   ILE C 338      56.211  74.802  43.493  1.00  0.00           C  
ATOM    372  O   ILE C 338      55.346  75.447  44.084  1.00  0.00           O  
ATOM    373  CB  ILE C 338      56.588  75.062  41.011  1.00  0.00           C  
ATOM    374  CG1 ILE C 338      57.228  75.987  39.962  1.00  0.00           C  
ATOM    375  CG2 ILE C 338      55.070  75.105  40.971  1.00  0.00           C  
ATOM    376  CD1 ILE C 338      57.129  75.497  38.515  1.00  0.00           C  
ATOM    377  N   GLN C 339      56.459  73.527  43.757  1.00  0.00           N  
ATOM    378  CA  GLN C 339      55.681  72.796  44.750  1.00  0.00           C  
ATOM    379  C   GLN C 339      55.877  73.341  46.167  1.00  0.00           C  
ATOM    380  O   GLN C 339      54.920  73.456  46.938  1.00  0.00           O  
ATOM    381  CB  GLN C 339      56.050  71.309  44.683  1.00  0.00           C  
ATOM    382  CG  GLN C 339      55.383  70.425  45.719  1.00  0.00           C  
ATOM    383  CD  GLN C 339      55.541  68.946  45.397  1.00  0.00           C  
ATOM    384  OE1 GLN C 339      56.469  68.542  44.683  1.00  0.00           O  
ATOM    385  NE2 GLN C 339      54.645  68.127  45.936  1.00  0.00           N  
ATOM    386  N   GLN C 340      57.112  73.681  46.514  1.00  0.00           N  
ATOM    387  CA  GLN C 340      57.387  74.209  47.845  1.00  0.00           C  
ATOM    388  C   GLN C 340      56.648  75.514  48.090  1.00  0.00           C  
ATOM    389  O   GLN C 340      56.021  75.693  49.139  1.00  0.00           O  
ATOM    390  CB  GLN C 340      58.893  74.417  48.043  1.00  0.00           C  
ATOM    391  CG  GLN C 340      59.679  73.121  48.199  1.00  0.00           C  
ATOM    392  CD  GLN C 340      61.186  73.347  48.138  1.00  0.00           C  
ATOM    393  OE1 GLN C 340      61.699  74.306  48.707  1.00  0.00           O  
ATOM    394  NE2 GLN C 340      61.900  72.454  47.456  1.00  0.00           N  
ATOM    395  N   VAL C 341      56.715  76.416  47.118  1.00  0.00           N  
ATOM    396  CA  VAL C 341      56.054  77.702  47.239  1.00  0.00           C  
ATOM    397  C   VAL C 341      54.544  77.541  47.374  1.00  0.00           C  
ATOM    398  O   VAL C 341      53.929  78.109  48.272  1.00  0.00           O  
ATOM    399  CB  VAL C 341      56.359  78.601  46.010  1.00  0.00           C  
ATOM    400  CG1 VAL C 341      55.636  79.944  46.141  1.00  0.00           C  
ATOM    401  CG2 VAL C 341      57.862  78.806  45.885  1.00  0.00           C  
ATOM    402  N   LEU C 342      53.940  76.764  46.484  1.00  0.00           N  
ATOM    403  CA  LEU C 342      52.497  76.573  46.551  1.00  0.00           C  
ATOM    404  C   LEU C 342      52.084  75.909  47.862  1.00  0.00           C  
ATOM    405  O   LEU C 342      51.110  76.329  48.497  1.00  0.00           O  
ATOM    406  CB  LEU C 342      52.002  75.759  45.349  1.00  0.00           C  
ATOM    407  CG  LEU C 342      51.919  76.529  44.018  1.00  0.00           C  
ATOM    408  CD1 LEU C 342      51.458  75.601  42.891  1.00  0.00           C  
ATOM    409  CD2 LEU C 342      50.940  77.703  44.167  1.00  0.00           C  
ATOM    410  N   ASP C 343      52.838  74.890  48.273  1.00  0.00           N  
ATOM    411  CA  ASP C 343      52.551  74.173  49.513  1.00  0.00           C  
ATOM    412  C   ASP C 343      52.507  75.135  50.687  1.00  0.00           C  
ATOM    413  O   ASP C 343      51.623  75.049  51.537  1.00  0.00           O  
ATOM    414  CB  ASP C 343      53.612  73.099  49.762  1.00  0.00           C  
ATOM    415  CG  ASP C 343      53.041  71.695  49.713  1.00  0.00           C  
ATOM    416  OD1 ASP C 343      53.837  70.734  49.630  1.00  0.00           O  
ATOM    417  OD2 ASP C 343      51.801  71.546  49.762  1.00  0.00           O  
ATOM    418  N   ARG C 344      53.472  76.046  50.737  1.00  0.00           N  
ATOM    419  CA  ARG C 344      53.507  77.047  51.798  1.00  0.00           C  
ATOM    420  C   ARG C 344      52.213  77.859  51.766  1.00  0.00           C  
ATOM    421  O   ARG C 344      51.539  78.018  52.781  1.00  0.00           O  
ATOM    422  CB  ARG C 344      54.687  77.992  51.593  1.00  0.00           C  
ATOM    423  CG  ARG C 344      55.832  77.826  52.567  1.00  0.00           C  
ATOM    424  CD  ARG C 344      56.965  78.795  52.210  1.00  0.00           C  
ATOM    425  NE  ARG C 344      57.982  78.134  51.401  1.00  0.00           N  
ATOM    426  CZ  ARG C 344      58.651  78.701  50.404  1.00  0.00           C  
ATOM    427  NH1 ARG C 344      58.419  79.961  50.067  1.00  0.00           N  
ATOM    428  NH2 ARG C 344      59.555  77.996  49.742  1.00  0.00           N  
ATOM    429  N   MET C 345      51.867  78.369  50.590  1.00  0.00           N  
ATOM    430  CA  MET C 345      50.657  79.174  50.453  1.00  0.00           C  
ATOM    431  C   MET C 345      49.383  78.387  50.727  1.00  0.00           C  
ATOM    432  O   MET C 345      48.439  78.936  51.303  1.00  0.00           O  
ATOM    433  CB  MET C 345      50.590  79.813  49.067  1.00  0.00           C  
ATOM    434  CG  MET C 345      51.687  80.826  48.831  1.00  0.00           C  
ATOM    435  SD  MET C 345      51.469  81.727  47.307  1.00  0.00           S  
ATOM    436  CE  MET C 345      52.262  80.691  46.184  1.00  0.00           C  
ATOM    437  N   PHE C 347      49.349  77.116  50.322  1.00  0.00           N  
ATOM    438  CA  PHE C 347      48.171  76.284  50.573  1.00  0.00           C  
ATOM    439  C   PHE C 347      48.065  76.032  52.076  1.00  0.00           C  
ATOM    440  O   PHE C 347      46.978  76.090  52.656  1.00  0.00           O  
ATOM    441  CB  PHE C 347      48.259  74.916  49.875  1.00  0.00           C  
ATOM    442  CG  PHE C 347      48.238  74.972  48.366  1.00  0.00           C  
ATOM    443  CD1 PHE C 347      47.830  76.117  47.691  1.00  0.00           C  
ATOM    444  CD2 PHE C 347      48.621  73.856  47.619  1.00  0.00           C  
ATOM    445  CE1 PHE C 347      47.803  76.156  46.298  1.00  0.00           C  
ATOM    446  CE2 PHE C 347      48.599  73.883  46.214  1.00  0.00           C  
ATOM    447  CZ  PHE C 347      48.190  75.035  45.556  1.00  0.00           C  
ATOM    448  N   LYS C 348      49.200  75.754  52.702  1.00  0.00           N  
ATOM    449  CA  LYS C 348      49.221  75.471  54.124  1.00  0.00           C  
ATOM    450  C   LYS C 348      48.785  76.662  54.979  1.00  0.00           C  
ATOM    451  O   LYS C 348      48.009  76.501  55.928  1.00  0.00           O  
ATOM    452  CB  LYS C 348      50.614  75.011  54.539  1.00  0.00           C  
ATOM    453  CG  LYS C 348      50.677  74.385  55.917  1.00  0.00           C  
ATOM    454  CD  LYS C 348      52.110  74.068  56.319  1.00  0.00           C  
ATOM    455  CE  LYS C 348      52.173  73.573  57.760  1.00  0.00           C  
ATOM    456  NZ  LYS C 348      53.571  73.551  58.284  1.00  0.00           N  
ATOM    457  N   GLU C 349      49.276  77.850  54.639  1.00  0.00           N  
ATOM    458  CA  GLU C 349      48.935  79.064  55.378  1.00  0.00           C  
ATOM    459  C   GLU C 349      47.440  79.342  55.277  1.00  0.00           C  
ATOM    460  O   GLU C 349      46.892  80.135  56.046  1.00  0.00           O  
ATOM    461  CB  GLU C 349      49.695  80.271  54.815  1.00  0.00           C  
ATOM    462  CG  GLU C 349      51.203  80.108  54.811  1.00  0.00           C  
ATOM    463  CD  GLU C 349      51.916  81.286  54.173  1.00  0.00           C  
ATOM    464  OE1 GLU C 349      51.344  81.891  53.241  1.00  0.00           O  
ATOM    465  OE2 GLU C 349      53.055  81.593  54.589  1.00  0.00           O  
ATOM    466  N   THR C 352      46.782  78.710  54.311  1.00  0.00           N  
ATOM    467  CA  THR C 352      45.361  78.935  54.156  1.00  0.00           C  
ATOM    468  C   THR C 352      44.503  77.749  54.594  1.00  0.00           C  
ATOM    469  O   THR C 352      43.371  77.589  54.146  1.00  0.00           O  
ATOM    470  CB  THR C 352      45.011  79.381  52.705  1.00  0.00           C  
ATOM    471  OG1 THR C 352      45.673  78.537  51.758  1.00  0.00           O  
ATOM    472  CG2 THR C 352      45.438  80.841  52.484  1.00  0.00           C  
ATOM    473  N   GLY C 361      45.061  76.923  55.476  1.00  0.00           N  
ATOM    474  CA  GLY C 361      44.325  75.795  56.029  1.00  0.00           C  
ATOM    475  C   GLY C 361      44.207  74.509  55.241  1.00  0.00           C  
ATOM    476  O   GLY C 361      43.578  73.562  55.707  1.00  0.00           O  
ATOM    477  N   HIS C 362      44.802  74.452  54.059  1.00  0.00           N  
ATOM    478  CA  HIS C 362      44.724  73.242  53.259  1.00  0.00           C  
ATOM    479  C   HIS C 362      45.694  72.183  53.743  1.00  0.00           C  
ATOM    480  O   HIS C 362      46.746  72.491  54.312  1.00  0.00           O  
ATOM    481  CB  HIS C 362      45.014  73.552  51.801  1.00  0.00           C  
ATOM    482  CG  HIS C 362      44.128  74.605  51.232  1.00  0.00           C  
ATOM    483  ND1 HIS C 362      44.433  75.948  51.302  1.00  0.00           N  
ATOM    484  CD2 HIS C 362      42.931  74.519  50.605  1.00  0.00           C  
ATOM    485  CE1 HIS C 362      43.461  76.643  50.738  1.00  0.00           C  
ATOM    486  NE2 HIS C 362      42.539  75.801  50.306  1.00  0.00           N  
ATOM    487  N   GLN C 363      45.339  70.930  53.497  1.00  0.00           N  
ATOM    488  CA  GLN C 363      46.175  69.817  53.909  1.00  0.00           C  
ATOM    489  C   GLN C 363      46.272  68.792  52.792  1.00  0.00           C  
ATOM    490  O   GLN C 363      45.294  68.517  52.091  1.00  0.00           O  
ATOM    491  CB  GLN C 363      45.598  69.163  55.168  1.00  0.00           C  
ATOM    492  CG  GLN C 363      45.474  70.094  56.370  1.00  0.00           C  
ATOM    493  CD  GLN C 363      45.072  69.354  57.649  1.00  0.00           C  
ATOM    494  OE1 GLN C 363      44.103  68.599  57.666  1.00  0.00           O  
ATOM    495  NE2 GLN C 363      45.816  69.580  58.724  1.00  0.00           N  
ATOM    496  N   ASN C 364      47.456  68.224  52.622  1.00  0.00           N  
ATOM    497  CA  ASN C 364      47.649  67.228  51.584  1.00  0.00           C  
ATOM    498  C   ASN C 364      47.147  65.853  51.984  1.00  0.00           C  
ATOM    499  O   ASN C 364      47.096  65.499  53.165  1.00  0.00           O  
ATOM    500  CB  ASN C 364      49.117  67.160  51.195  1.00  0.00           C  
ATOM    501  CG  ASN C 364      49.610  68.469  50.636  1.00  0.00           C  
ATOM    502  OD1 ASN C 364      48.848  69.188  49.982  1.00  0.00           O  
ATOM    503  ND2 ASN C 364      50.880  68.791  50.876  1.00  0.00           N  
ATOM    504  N   ALA C 365      46.762  65.083  50.976  1.00  0.00           N  
ATOM    505  CA  ALA C 365      46.248  63.747  51.189  1.00  0.00           C  
ATOM    506  C   ALA C 365      46.587  62.973  49.934  1.00  0.00           C  
ATOM    507  O   ALA C 365      47.162  63.534  49.005  1.00  0.00           O  
ATOM    508  CB  ALA C 365      44.745  63.795  51.399  1.00  0.00           C  
ATOM    509  N   TYR C 366      46.243  61.691  49.900  1.00  0.00           N  
ATOM    510  CA  TYR C 366      46.532  60.886  48.730  1.00  0.00           C  
ATOM    511  C   TYR C 366      45.410  59.920  48.384  1.00  0.00           C  
ATOM    512  O   TYR C 366      45.127  58.983  49.130  1.00  0.00           O  
ATOM    513  CB  TYR C 366      47.824  60.097  48.924  1.00  0.00           C  
ATOM    514  CG  TYR C 366      48.288  59.422  47.657  1.00  0.00           C  
ATOM    515  CD1 TYR C 366      48.845  60.169  46.612  1.00  0.00           C  
ATOM    516  CD2 TYR C 366      48.111  58.051  47.464  1.00  0.00           C  
ATOM    517  CE1 TYR C 366      49.207  59.568  45.406  1.00  0.00           C  
ATOM    518  CE2 TYR C 366      48.472  57.437  46.259  1.00  0.00           C  
ATOM    519  CZ  TYR C 366      49.018  58.204  45.238  1.00  0.00           C  
ATOM    520  OH  TYR C 366      49.374  57.615  44.047  1.00  0.00           O  
ATOM    521  N   PHE C 368      44.768  60.162  47.246  1.00  0.00           N  
ATOM    522  CA  PHE C 368      43.704  59.303  46.774  1.00  0.00           C  
ATOM    523  C   PHE C 368      44.291  58.380  45.715  1.00  0.00           C  
ATOM    524  O   PHE C 368      45.229  58.752  45.016  1.00  0.00           O  
ATOM    525  CB  PHE C 368      42.562  60.154  46.257  1.00  0.00           C  
ATOM    526  CG  PHE C 368      41.880  60.938  47.342  1.00  0.00           C  
ATOM    527  CD1 PHE C 368      42.469  62.084  47.871  1.00  0.00           C  
ATOM    528  CD2 PHE C 368      40.667  60.502  47.875  1.00  0.00           C  
ATOM    529  CE1 PHE C 368      41.852  62.788  48.919  1.00  0.00           C  
ATOM    530  CE2 PHE C 368      40.045  61.192  48.916  1.00  0.00           C  
ATOM    531  CZ  PHE C 368      40.635  62.333  49.441  1.00  0.00           C  
ATOM    532  N   PRO C 370      43.749  57.158  45.592  1.00  0.00           N  
ATOM    533  CA  PRO C 370      44.191  56.126  44.649  1.00  0.00           C  
ATOM    534  C   PRO C 370      44.336  56.516  43.189  1.00  0.00           C  
ATOM    535  O   PRO C 370      43.645  57.401  42.690  1.00  0.00           O  
ATOM    536  CB  PRO C 370      43.151  55.010  44.827  1.00  0.00           C  
ATOM    537  CG  PRO C 370      42.549  55.274  46.155  1.00  0.00           C  
ATOM    538  CD  PRO C 370      42.460  56.775  46.187  1.00  0.00           C  
ATOM    539  N   LEU C 371      45.244  55.818  42.517  1.00  0.00           N  
ATOM    540  CA  LEU C 371      45.521  56.010  41.100  1.00  0.00           C  
ATOM    541  C   LEU C 371      44.374  55.484  40.233  1.00  0.00           C  
ATOM    542  O   LEU C 371      44.001  56.099  39.229  1.00  0.00           O  
ATOM    543  CB  LEU C 371      46.797  55.259  40.723  1.00  0.00           C  
ATOM    544  CG  LEU C 371      47.267  55.320  39.267  1.00  0.00           C  
ATOM    545  CD1 LEU C 371      47.624  56.763  38.887  1.00  0.00           C  
ATOM    546  CD2 LEU C 371      48.477  54.404  39.093  1.00  0.00           C  
ATOM    547  N   PHE C 372      43.817  54.342  40.624  1.00  0.00           N  
ATOM    548  CA  PHE C 372      42.739  53.722  39.865  1.00  0.00           C  
ATOM    549  C   PHE C 372      41.344  54.172  40.266  1.00  0.00           C  
ATOM    550  O   PHE C 372      40.996  54.217  41.445  1.00  0.00           O  
ATOM    551  CB  PHE C 372      42.845  52.195  39.969  1.00  0.00           C  
ATOM    552  CG  PHE C 372      44.145  51.647  39.452  1.00  0.00           C  
ATOM    553  CD1 PHE C 372      44.980  50.904  40.278  1.00  0.00           C  
ATOM    554  CD2 PHE C 372      44.544  51.892  38.143  1.00  0.00           C  
ATOM    555  CE1 PHE C 372      46.200  50.413  39.808  1.00  0.00           C  
ATOM    556  CE2 PHE C 372      45.759  51.406  37.665  1.00  0.00           C  
ATOM    557  CZ  PHE C 372      46.590  50.665  38.500  1.00  0.00           C  
ATOM    558  N   ILE C 373      40.542  54.496  39.261  1.00  0.00           N  
ATOM    559  CA  ILE C 373      39.176  54.940  39.476  1.00  0.00           C  
ATOM    560  C   ILE C 373      38.190  53.990  38.798  1.00  0.00           C  
ATOM    561  O   ILE C 373      38.403  53.567  37.662  1.00  0.00           O  
ATOM    562  CB  ILE C 373      38.978  56.352  38.910  1.00  0.00           C  
ATOM    563  CG1 ILE C 373      39.901  57.325  39.646  1.00  0.00           C  
ATOM    564  CG2 ILE C 373      37.517  56.768  39.026  1.00  0.00           C  
ATOM    565  CD1 ILE C 373      39.732  58.760  39.227  1.00  0.00           C  
ATOM    566  N   PRO C 374      37.101  53.637  39.498  1.00  0.00           N  
ATOM    567  CA  PRO C 374      36.067  52.737  38.978  1.00  0.00           C  
ATOM    568  C   PRO C 374      35.440  53.310  37.706  1.00  0.00           C  
ATOM    569  O   PRO C 374      34.869  54.400  37.727  1.00  0.00           O  
ATOM    570  CB  PRO C 374      35.059  52.673  40.124  1.00  0.00           C  
ATOM    571  CG  PRO C 374      35.906  52.893  41.330  1.00  0.00           C  
ATOM    572  CD  PRO C 374      36.804  54.015  40.889  1.00  0.00           C  
ATOM    573  N   MET C 375      35.547  52.568  36.608  1.00  0.00           N  
ATOM    574  CA  MET C 375      34.998  53.008  35.331  1.00  0.00           C  
ATOM    575  C   MET C 375      33.579  53.542  35.503  1.00  0.00           C  
ATOM    576  O   MET C 375      33.179  54.493  34.834  1.00  0.00           O  
ATOM    577  CB  MET C 375      35.004  51.849  34.332  1.00  0.00           C  
ATOM    578  CG  MET C 375      35.048  52.285  32.879  1.00  0.00           C  
ATOM    579  SD  MET C 375      36.479  53.329  32.512  1.00  0.00           S  
ATOM    580  CE  MET C 375      35.674  54.904  32.360  1.00  0.00           C  
ATOM    581  N   SER C 376      32.827  52.934  36.416  1.00  0.00           N  
ATOM    582  CA  SER C 376      31.452  53.342  36.692  1.00  0.00           C  
ATOM    583  C   SER C 376      31.362  54.768  37.234  1.00  0.00           C  
ATOM    584  O   SER C 376      30.321  55.414  37.129  1.00  0.00           O  
ATOM    585  CB  SER C 376      30.812  52.362  37.680  1.00  0.00           C  
ATOM    586  OG  SER C 376      31.704  52.056  38.738  1.00  0.00           O  
ATOM    587  N   PHE C 377      32.454  55.257  37.811  1.00  0.00           N  
ATOM    588  CA  PHE C 377      32.494  56.614  38.350  1.00  0.00           C  
ATOM    589  C   PHE C 377      32.584  57.625  37.210  1.00  0.00           C  
ATOM    590  O   PHE C 377      32.358  58.820  37.403  1.00  0.00           O  
ATOM    591  CB  PHE C 377      33.712  56.795  39.260  1.00  0.00           C  
ATOM    592  CG  PHE C 377      33.490  56.359  40.679  1.00  0.00           C  
ATOM    593  CD1 PHE C 377      32.920  55.124  40.967  1.00  0.00           C  
ATOM    594  CD2 PHE C 377      33.872  57.181  41.734  1.00  0.00           C  
ATOM    595  CE1 PHE C 377      32.735  54.714  42.287  1.00  0.00           C  
ATOM    596  CE2 PHE C 377      33.692  56.780  43.055  1.00  0.00           C  
ATOM    597  CZ  PHE C 377      33.122  55.546  43.332  1.00  0.00           C  
ATOM    598  N   LEU C 378      32.923  57.141  36.021  1.00  0.00           N  
ATOM    599  CA  LEU C 378      33.062  58.014  34.866  1.00  0.00           C  
ATOM    600  C   LEU C 378      31.916  57.843  33.865  1.00  0.00           C  
ATOM    601  O   LEU C 378      31.415  58.824  33.315  1.00  0.00           O  
ATOM    602  CB  LEU C 378      34.419  57.759  34.200  1.00  0.00           C  
ATOM    603  CG  LEU C 378      35.617  57.914  35.150  1.00  0.00           C  
ATOM    604  CD1 LEU C 378      36.890  57.442  34.470  1.00  0.00           C  
ATOM    605  CD2 LEU C 378      35.744  59.371  35.585  1.00  0.00           C  
ATOM    606  N   PHE C 388      34.879  53.504  26.238  1.00  0.00           N  
ATOM    607  CA  PHE C 388      36.053  54.096  26.875  1.00  0.00           C  
ATOM    608  C   PHE C 388      36.425  55.422  26.219  1.00  0.00           C  
ATOM    609  O   PHE C 388      36.826  55.450  25.054  1.00  0.00           O  
ATOM    610  CB  PHE C 388      37.248  53.139  26.779  1.00  0.00           C  
ATOM    611  CG  PHE C 388      37.067  51.849  27.535  1.00  0.00           C  
ATOM    612  CD1 PHE C 388      37.894  50.760  27.274  1.00  0.00           C  
ATOM    613  CD2 PHE C 388      36.082  51.721  28.512  1.00  0.00           C  
ATOM    614  CE1 PHE C 388      37.745  49.561  27.971  1.00  0.00           C  
ATOM    615  CE2 PHE C 388      35.924  50.530  29.215  1.00  0.00           C  
ATOM    616  CZ  PHE C 388      36.756  49.447  28.944  1.00  0.00           C  
ATOM    617  N   SER C 488      36.289  56.516  26.962  1.00  0.00           N  
ATOM    618  CA  SER C 488      36.639  57.832  26.440  1.00  0.00           C  
ATOM    619  C   SER C 488      38.092  57.809  25.964  1.00  0.00           C  
ATOM    620  O   SER C 488      38.938  57.133  26.549  1.00  0.00           O  
ATOM    621  CB  SER C 488      36.461  58.898  27.522  1.00  0.00           C  
ATOM    622  OG  SER C 488      36.918  60.160  27.065  1.00  0.00           O  
ATOM    623  N   PRO C 495      38.397  58.552  24.892  1.00  0.00           N  
ATOM    624  CA  PRO C 495      39.744  58.626  24.315  1.00  0.00           C  
ATOM    625  C   PRO C 495      40.838  59.114  25.265  1.00  0.00           C  
ATOM    626  O   PRO C 495      41.988  58.674  25.172  1.00  0.00           O  
ATOM    627  CB  PRO C 495      39.559  59.576  23.132  1.00  0.00           C  
ATOM    628  CG  PRO C 495      38.133  59.370  22.751  1.00  0.00           C  
ATOM    629  CD  PRO C 495      37.448  59.338  24.088  1.00  0.00           C  
ATOM    630  N   GLU C 496      40.486  60.023  26.171  1.00  0.00           N  
ATOM    631  CA  GLU C 496      41.467  60.571  27.106  1.00  0.00           C  
ATOM    632  C   GLU C 496      41.797  59.651  28.273  1.00  0.00           C  
ATOM    633  O   GLU C 496      42.585  60.010  29.142  1.00  0.00           O  
ATOM    634  CB  GLU C 496      40.988  61.917  27.658  1.00  0.00           C  
ATOM    635  CG  GLU C 496      39.641  61.864  28.350  1.00  0.00           C  
ATOM    636  CD  GLU C 496      39.624  62.661  29.649  1.00  0.00           C  
ATOM    637  OE1 GLU C 496      40.142  63.803  29.661  1.00  0.00           O  
ATOM    638  OE2 GLU C 496      39.083  62.147  30.656  1.00  0.00           O  
ATOM    639  N   LEU C 497      41.210  58.462  28.289  1.00  0.00           N  
ATOM    640  CA  LEU C 497      41.451  57.540  29.383  1.00  0.00           C  
ATOM    641  C   LEU C 497      42.392  56.400  29.065  1.00  0.00           C  
ATOM    642  O   LEU C 497      42.392  55.862  27.956  1.00  0.00           O  
ATOM    643  CB  LEU C 497      40.127  56.958  29.883  1.00  0.00           C  
ATOM    644  CG  LEU C 497      39.112  57.941  30.473  1.00  0.00           C  
ATOM    645  CD1 LEU C 497      37.801  57.221  30.762  1.00  0.00           C  
ATOM    646  CD2 LEU C 497      39.674  58.553  31.740  1.00  0.00           C  
ATOM    647  N   ALA C 498      43.213  56.055  30.047  1.00  0.00           N  
ATOM    648  CA  ALA C 498      44.130  54.936  29.927  1.00  0.00           C  
ATOM    649  C   ALA C 498      43.386  53.925  30.790  1.00  0.00           C  
ATOM    650  O   ALA C 498      43.151  54.172  31.973  1.00  0.00           O  
ATOM    651  CB  ALA C 498      45.492  55.281  30.529  1.00  0.00           C  
ATOM    652  N   VAL C 499      42.988  52.804  30.202  1.00  0.00           N  
ATOM    653  CA  VAL C 499      42.215  51.816  30.944  1.00  0.00           C  
ATOM    654  C   VAL C 499      42.930  50.502  31.207  1.00  0.00           C  
ATOM    655  O   VAL C 499      43.569  49.933  30.322  1.00  0.00           O  
ATOM    656  CB  VAL C 499      40.891  51.514  30.210  1.00  0.00           C  
ATOM    657  CG1 VAL C 499      39.999  50.628  31.067  1.00  0.00           C  
ATOM    658  CG2 VAL C 499      40.188  52.813  29.873  1.00  0.00           C  
ATOM    659  N   VAL C 500      42.818  50.031  32.443  1.00  0.00           N  
ATOM    660  CA  VAL C 500      43.417  48.767  32.838  1.00  0.00           C  
ATOM    661  C   VAL C 500      42.295  47.738  32.814  1.00  0.00           C  
ATOM    662  O   VAL C 500      41.288  47.895  33.508  1.00  0.00           O  
ATOM    663  CB  VAL C 500      44.008  48.848  34.256  1.00  0.00           C  
ATOM    664  CG1 VAL C 500      44.534  47.490  34.677  1.00  0.00           C  
ATOM    665  CG2 VAL C 500      45.130  49.870  34.284  1.00  0.00           C  
ATOM    666  N   THR C 501      42.465  46.696  32.007  1.00  0.00           N  
ATOM    667  CA  THR C 501      41.453  45.649  31.875  1.00  0.00           C  
ATOM    668  C   THR C 501      41.974  44.315  32.382  1.00  0.00           C  
ATOM    669  O   THR C 501      41.201  43.398  32.654  1.00  0.00           O  
ATOM    670  CB  THR C 501      41.040  45.460  30.408  1.00  0.00           C  
ATOM    671  OG1 THR C 501      42.183  45.056  29.646  1.00  0.00           O  
ATOM    672  CG2 THR C 501      40.492  46.749  29.836  1.00  0.00           C  
ATOM    673  N   HIS C 502      43.292  44.218  32.495  1.00  0.00           N  
ATOM    674  CA  HIS C 502      43.946  43.005  32.957  1.00  0.00           C  
ATOM    675  C   HIS C 502      44.831  43.346  34.154  1.00  0.00           C  
ATOM    676  O   HIS C 502      45.750  44.160  34.049  1.00  0.00           O  
ATOM    677  CB  HIS C 502      44.804  42.421  31.830  1.00  0.00           C  
ATOM    678  CG  HIS C 502      45.308  41.036  32.097  1.00  0.00           C  
ATOM    679  ND1 HIS C 502      44.686  39.909  31.604  1.00  0.00           N  
ATOM    680  CD2 HIS C 502      46.381  40.595  32.799  1.00  0.00           C  
ATOM    681  CE1 HIS C 502      45.355  38.835  31.987  1.00  0.00           C  
ATOM    682  NE2 HIS C 502      46.387  39.223  32.713  1.00  0.00           N  
ATOM    683  N   ALA C 503      44.551  42.728  35.294  1.00  0.00           N  
ATOM    684  CA  ALA C 503      45.339  42.976  36.492  1.00  0.00           C  
ATOM    685  C   ALA C 503      45.314  41.752  37.394  1.00  0.00           C  
ATOM    686  O   ALA C 503      44.282  41.093  37.528  1.00  0.00           O  
ATOM    687  CB  ALA C 503      44.793  44.194  37.237  1.00  0.00           C  
ATOM    688  N   GLY C 578      46.454  41.448  38.005  1.00  0.00           N  
ATOM    689  CA  GLY C 578      46.528  40.302  38.890  1.00  0.00           C  
ATOM    690  C   GLY C 578      46.683  38.996  38.136  1.00  0.00           C  
ATOM    691  O   GLY C 578      46.592  37.915  38.722  1.00  0.00           O  
ATOM    692  N   GLY C 648      46.916  39.098  36.830  1.00  0.00           N  
ATOM    693  CA  GLY C 648      47.083  37.912  36.010  1.00  0.00           C  
ATOM    694  C   GLY C 648      45.795  37.429  35.370  1.00  0.00           C  
ATOM    695  O   GLY C 648      45.756  36.348  34.784  1.00  0.00           O  
ATOM    696  N   GLU C 649      44.738  38.226  35.477  1.00  0.00           N  
ATOM    697  CA  GLU C 649      43.458  37.853  34.897  1.00  0.00           C  
ATOM    698  C   GLU C 649      42.637  39.074  34.484  1.00  0.00           C  
ATOM    699  O   GLU C 649      42.910  40.194  34.917  1.00  0.00           O  
ATOM    700  CB  GLU C 649      42.665  36.994  35.889  1.00  0.00           C  
ATOM    701  CG  GLU C 649      42.326  37.690  37.196  1.00  0.00           C  
ATOM    702  CD  GLU C 649      41.635  36.769  38.188  1.00  0.00           C  
ATOM    703  OE1 GLU C 649      40.615  36.150  37.813  1.00  0.00           O  
ATOM    704  OE2 GLU C 649      42.109  36.668  39.341  1.00  0.00           O  
ATOM    705  N   GLU C 650      41.638  38.839  33.636  1.00  0.00           N  
ATOM    706  CA  GLU C 650      40.754  39.888  33.139  1.00  0.00           C  
ATOM    707  C   GLU C 650      39.915  40.442  34.282  1.00  0.00           C  
ATOM    708  O   GLU C 650      39.425  39.684  35.116  1.00  0.00           O  
ATOM    709  CB  GLU C 650      39.823  39.317  32.069  1.00  0.00           C  
ATOM    710  CG  GLU C 650      38.997  40.356  31.334  1.00  0.00           C  
ATOM    711  CD  GLU C 650      39.714  40.913  30.119  1.00  0.00           C  
ATOM    712  OE1 GLU C 650      40.864  41.384  30.259  1.00  0.00           O  
ATOM    713  OE2 GLU C 650      39.121  40.879  29.019  1.00  0.00           O  
ATOM    714  N   LEU C 651      39.741  41.760  34.314  1.00  0.00           N  
ATOM    715  CA  LEU C 651      38.960  42.399  35.366  1.00  0.00           C  
ATOM    716  C   LEU C 651      37.483  42.468  35.015  1.00  0.00           C  
ATOM    717  O   LEU C 651      37.119  42.771  33.879  1.00  0.00           O  
ATOM    718  CB  LEU C 651      39.471  43.817  35.624  1.00  0.00           C  
ATOM    719  CG  LEU C 651      40.938  43.970  36.014  1.00  0.00           C  
ATOM    720  CD1 LEU C 651      41.224  45.439  36.288  1.00  0.00           C  
ATOM    721  CD2 LEU C 651      41.244  43.119  37.237  1.00  0.00           C  
ATOM    722  N   GLU C 652      36.634  42.189  36.000  1.00  0.00           N  
ATOM    723  CA  GLU C 652      35.194  42.237  35.794  1.00  0.00           C  
ATOM    724  C   GLU C 652      34.845  43.651  35.376  1.00  0.00           C  
ATOM    725  O   GLU C 652      34.135  43.865  34.398  1.00  0.00           O  
ATOM    726  CB  GLU C 652      34.455  41.886  37.084  1.00  0.00           C  
ATOM    727  CG  GLU C 652      34.770  40.502  37.619  1.00  0.00           C  
ATOM    728  CD  GLU C 652      33.936  40.145  38.833  1.00  0.00           C  
ATOM    729  OE1 GLU C 652      34.002  40.885  39.839  1.00  0.00           O  
ATOM    730  OE2 GLU C 652      33.216  39.123  38.777  1.00  0.00           O  
ATOM    731  N   GLU C 653      35.347  44.618  36.137  1.00  0.00           N  
ATOM    732  CA  GLU C 653      35.113  46.020  35.828  1.00  0.00           C  
ATOM    733  C   GLU C 653      36.473  46.664  35.592  1.00  0.00           C  
ATOM    734  O   GLU C 653      37.299  46.760  36.502  1.00  0.00           O  
ATOM    735  CB  GLU C 653      34.394  46.735  36.977  1.00  0.00           C  
ATOM    736  CG  GLU C 653      33.606  47.975  36.529  1.00  0.00           C  
ATOM    737  CD  GLU C 653      33.886  49.211  37.377  1.00  0.00           C  
ATOM    738  OE1 GLU C 653      35.029  49.713  37.332  1.00  0.00           O  
ATOM    739  OE2 GLU C 653      32.966  49.682  38.084  1.00  0.00           O  
ATOM    740  N   PRO C 654      36.731  47.101  34.354  1.00  0.00           N  
ATOM    741  CA  PRO C 654      38.014  47.732  34.043  1.00  0.00           C  
ATOM    742  C   PRO C 654      38.232  49.027  34.824  1.00  0.00           C  
ATOM    743  O   PRO C 654      37.287  49.761  35.119  1.00  0.00           O  
ATOM    744  CB  PRO C 654      37.932  47.945  32.533  1.00  0.00           C  
ATOM    745  CG  PRO C 654      36.461  48.146  32.302  1.00  0.00           C  
ATOM    746  CD  PRO C 654      35.847  47.085  33.175  1.00  0.00           C  
ATOM    747  N   LEU C 655      39.489  49.293  35.158  1.00  0.00           N  
ATOM    748  CA  LEU C 655      39.851  50.487  35.912  1.00  0.00           C  
ATOM    749  C   LEU C 655      40.495  51.537  35.021  1.00  0.00           C  
ATOM    750  O   LEU C 655      41.258  51.216  34.105  1.00  0.00           O  
ATOM    751  CB  LEU C 655      40.831  50.121  37.028  1.00  0.00           C  
ATOM    752  CG  LEU C 655      40.398  48.987  37.950  1.00  0.00           C  
ATOM    753  CD1 LEU C 655      41.531  48.637  38.899  1.00  0.00           C  
ATOM    754  CD2 LEU C 655      39.147  49.407  38.705  1.00  0.00           C  
ATOM    755  N   ALA C 656      40.193  52.797  35.297  1.00  0.00           N  
ATOM    756  CA  ALA C 656      40.773  53.891  34.534  1.00  0.00           C  
ATOM    757  C   ALA C 656      41.871  54.557  35.357  1.00  0.00           C  
ATOM    758  O   ALA C 656      41.727  54.729  36.574  1.00  0.00           O  
ATOM    759  CB  ALA C 656      39.703  54.912  34.191  1.00  0.00           C  
ATOM    760  N   VAL C 657      42.979  54.899  34.706  1.00  0.00           N  
ATOM    761  CA  VAL C 657      44.057  55.596  35.395  1.00  0.00           C  
ATOM    762  C   VAL C 657      43.468  56.985  35.618  1.00  0.00           C  
ATOM    763  O   VAL C 657      43.076  57.660  34.672  1.00  0.00           O  
ATOM    764  CB  VAL C 657      45.320  55.706  34.525  1.00  0.00           C  
ATOM    765  CG1 VAL C 657      46.357  56.559  35.233  1.00  0.00           C  
ATOM    766  CG2 VAL C 657      45.882  54.318  34.244  1.00  0.00           C  
ATOM    767  N   ARG C 658      43.384  57.395  36.875  1.00  0.00           N  
ATOM    768  CA  ARG C 658      42.801  58.682  37.229  1.00  0.00           C  
ATOM    769  C   ARG C 658      43.157  59.876  36.343  1.00  0.00           C  
ATOM    770  O   ARG C 658      44.332  60.173  36.102  1.00  0.00           O  
ATOM    771  CB  ARG C 658      43.159  59.042  38.673  1.00  0.00           C  
ATOM    772  CG  ARG C 658      44.620  59.433  38.844  1.00  0.00           C  
ATOM    773  CD  ARG C 658      44.980  59.777  40.276  1.00  0.00           C  
ATOM    774  NE  ARG C 658      46.427  59.880  40.395  1.00  0.00           N  
ATOM    775  CZ  ARG C 658      47.107  59.633  41.506  1.00  0.00           C  
ATOM    776  NH1 ARG C 658      46.468  59.272  42.612  1.00  0.00           N  
ATOM    777  NH2 ARG C 658      48.429  59.710  41.495  1.00  0.00           N  
ATOM    778  N   PRO C 659      42.133  60.554  35.810  1.00  0.00           N  
ATOM    779  CA  PRO C 659      42.367  61.730  34.970  1.00  0.00           C  
ATOM    780  C   PRO C 659      42.328  62.908  35.950  1.00  0.00           C  
ATOM    781  O   PRO C 659      42.782  64.013  35.655  1.00  0.00           O  
ATOM    782  CB  PRO C 659      41.173  61.716  34.020  1.00  0.00           C  
ATOM    783  CG  PRO C 659      40.078  61.180  34.887  1.00  0.00           C  
ATOM    784  CD  PRO C 659      40.761  60.043  35.626  1.00  0.00           C  
ATOM    785  N   THR C 660      41.782  62.613  37.129  1.00  0.00           N  
ATOM    786  CA  THR C 660      41.617  63.536  38.248  1.00  0.00           C  
ATOM    787  C   THR C 660      41.031  62.703  39.389  1.00  0.00           C  
ATOM    788  O   THR C 660      40.343  61.718  39.133  1.00  0.00           O  
ATOM    789  CB  THR C 660      40.629  64.670  37.912  1.00  0.00           C  
ATOM    790  OG1 THR C 660      40.037  65.162  39.120  1.00  0.00           O  
ATOM    791  CG2 THR C 660      39.529  64.171  36.991  1.00  0.00           C  
ATOM    792  N   SER C 661      41.295  63.080  40.638  1.00  0.00           N  
ATOM    793  CA  SER C 661      40.765  62.323  41.774  1.00  0.00           C  
ATOM    794  C   SER C 661      39.384  62.787  42.232  1.00  0.00           C  
ATOM    795  O   SER C 661      38.859  62.297  43.230  1.00  0.00           O  
ATOM    796  CB  SER C 661      41.723  62.396  42.963  1.00  0.00           C  
ATOM    797  OG  SER C 661      42.827  61.533  42.781  1.00  0.00           O  
ATOM    798  N   GLU C 662      38.799  63.719  41.492  1.00  0.00           N  
ATOM    799  CA  GLU C 662      37.494  64.276  41.825  1.00  0.00           C  
ATOM    800  C   GLU C 662      36.380  63.286  42.206  1.00  0.00           C  
ATOM    801  O   GLU C 662      35.718  63.461  43.230  1.00  0.00           O  
ATOM    802  CB  GLU C 662      37.022  65.168  40.674  1.00  0.00           C  
ATOM    803  CG  GLU C 662      36.003  66.216  41.082  1.00  0.00           C  
ATOM    804  CD  GLU C 662      36.278  67.577  40.455  1.00  0.00           C  
ATOM    805  OE1 GLU C 662      35.489  68.515  40.713  1.00  0.00           O  
ATOM    806  OE2 GLU C 662      37.282  67.710  39.714  1.00  0.00           O  
ATOM    807  N   THR C 663      36.166  62.249  41.403  1.00  0.00           N  
ATOM    808  CA  THR C 663      35.101  61.303  41.714  1.00  0.00           C  
ATOM    809  C   THR C 663      35.340  60.505  42.998  1.00  0.00           C  
ATOM    810  O   THR C 663      34.417  60.328  43.803  1.00  0.00           O  
ATOM    811  CB  THR C 663      34.851  60.330  40.541  1.00  0.00           C  
ATOM    812  OG1 THR C 663      36.045  59.598  40.248  1.00  0.00           O  
ATOM    813  CG2 THR C 663      34.418  61.104  39.304  1.00  0.00           C  
ATOM    814  N   VAL C 664      36.566  60.025  43.200  1.00  0.00           N  
ATOM    815  CA  VAL C 664      36.858  59.263  44.407  1.00  0.00           C  
ATOM    816  C   VAL C 664      36.730  60.178  45.617  1.00  0.00           C  
ATOM    817  O   VAL C 664      36.214  59.777  46.661  1.00  0.00           O  
ATOM    818  CB  VAL C 664      38.273  58.643  44.371  1.00  0.00           C  
ATOM    819  CG1 VAL C 664      38.559  57.897  45.670  1.00  0.00           C  
ATOM    820  CG2 VAL C 664      38.371  57.671  43.222  1.00  0.00           C  
ATOM    821  N   ILE C 665      37.183  61.416  45.479  1.00  0.00           N  
ATOM    822  CA  ILE C 665      37.089  62.353  46.587  1.00  0.00           C  
ATOM    823  C   ILE C 665      35.625  62.603  46.961  1.00  0.00           C  
ATOM    824  O   ILE C 665      35.293  62.732  48.138  1.00  0.00           O  
ATOM    825  CB  ILE C 665      37.790  63.690  46.247  1.00  0.00           C  
ATOM    826  CG1 ILE C 665      39.300  63.450  46.140  1.00  0.00           C  
ATOM    827  CG2 ILE C 665      37.483  64.738  47.317  1.00  0.00           C  
ATOM    828  CD1 ILE C 665      40.136  64.698  45.812  1.00  0.00           C  
ATOM    829  N   GLY C 666      34.755  62.665  45.956  1.00  0.00           N  
ATOM    830  CA  GLY C 666      33.344  62.893  46.213  1.00  0.00           C  
ATOM    831  C   GLY C 666      32.746  61.721  46.967  1.00  0.00           C  
ATOM    832  O   GLY C 666      31.938  61.884  47.887  1.00  0.00           O  
ATOM    833  N   TYR C 667      33.153  60.526  46.568  1.00  0.00           N  
ATOM    834  CA  TYR C 667      32.688  59.301  47.196  1.00  0.00           C  
ATOM    835  C   TYR C 667      33.120  59.316  48.668  1.00  0.00           C  
ATOM    836  O   TYR C 667      32.319  59.063  49.566  1.00  0.00           O  
ATOM    837  CB  TYR C 667      33.297  58.108  46.451  1.00  0.00           C  
ATOM    838  CG  TYR C 667      33.051  56.756  47.070  1.00  0.00           C  
ATOM    839  CD1 TYR C 667      31.790  56.161  47.028  1.00  0.00           C  
ATOM    840  CD2 TYR C 667      34.091  56.056  47.685  1.00  0.00           C  
ATOM    841  CE1 TYR C 667      31.572  54.898  47.582  1.00  0.00           C  
ATOM    842  CE2 TYR C 667      33.886  54.797  48.241  1.00  0.00           C  
ATOM    843  CZ  TYR C 667      32.627  54.223  48.188  1.00  0.00           C  
ATOM    844  OH  TYR C 667      32.433  52.978  48.743  1.00  0.00           O  
ATOM    845  N   MET C 668      34.390  59.626  48.915  1.00  0.00           N  
ATOM    846  CA  MET C 668      34.884  59.675  50.280  1.00  0.00           C  
ATOM    847  C   MET C 668      34.204  60.772  51.087  1.00  0.00           C  
ATOM    848  O   MET C 668      33.891  60.570  52.260  1.00  0.00           O  
ATOM    849  CB  MET C 668      36.395  59.884  50.296  1.00  0.00           C  
ATOM    850  CG  MET C 668      37.164  58.814  49.539  1.00  0.00           C  
ATOM    851  SD  MET C 668      36.727  57.116  50.032  1.00  0.00           S  
ATOM    852  CE  MET C 668      37.231  57.109  51.753  1.00  0.00           C  
ATOM    853  N   TRP C 669      33.972  61.933  50.478  1.00  0.00           N  
ATOM    854  CA  TRP C 669      33.316  63.022  51.198  1.00  0.00           C  
ATOM    855  C   TRP C 669      31.900  62.625  51.598  1.00  0.00           C  
ATOM    856  O   TRP C 669      31.371  63.081  52.613  1.00  0.00           O  
ATOM    857  CB  TRP C 669      33.261  64.298  50.350  1.00  0.00           C  
ATOM    858  CG  TRP C 669      34.485  65.155  50.487  1.00  0.00           C  
ATOM    859  CD1 TRP C 669      35.452  65.055  51.451  1.00  0.00           C  
ATOM    860  CD2 TRP C 669      34.860  66.265  49.658  1.00  0.00           C  
ATOM    861  NE1 TRP C 669      36.399  66.027  51.271  1.00  0.00           N  
ATOM    862  CE2 TRP C 669      36.065  66.786  50.181  1.00  0.00           C  
ATOM    863  CE3 TRP C 669      34.294  66.870  48.528  1.00  0.00           C  
ATOM    864  CZ2 TRP C 669      36.720  67.888  49.609  1.00  0.00           C  
ATOM    865  CZ3 TRP C 669      34.942  67.965  47.958  1.00  0.00           C  
ATOM    866  CH2 TRP C 669      36.144  68.463  48.501  1.00  0.00           C  
ATOM    867  N   SER C 670      31.292  61.772  50.786  1.00  0.00           N  
ATOM    868  CA  SER C 670      29.941  61.311  51.047  1.00  0.00           C  
ATOM    869  C   SER C 670      29.866  60.652  52.420  1.00  0.00           C  
ATOM    870  O   SER C 670      28.916  60.861  53.161  1.00  0.00           O  
ATOM    871  CB  SER C 670      29.505  60.320  49.966  1.00  0.00           C  
ATOM    872  OG  SER C 670      28.095  60.215  49.953  1.00  0.00           O  
ATOM    873  N   LYS C 671      30.876  59.864  52.763  1.00  0.00           N  
ATOM    874  CA  LYS C 671      30.879  59.209  54.061  1.00  0.00           C  
ATOM    875  C   LYS C 671      31.521  60.048  55.168  1.00  0.00           C  
ATOM    876  O   LYS C 671      31.073  59.996  56.313  1.00  0.00           O  
ATOM    877  CB  LYS C 671      31.566  57.838  53.973  1.00  0.00           C  
ATOM    878  CG  LYS C 671      33.027  57.890  53.621  1.00  0.00           C  
ATOM    879  CD  LYS C 671      33.704  56.518  53.721  1.00  0.00           C  
ATOM    880  CE  LYS C 671      33.357  55.594  52.555  1.00  0.00           C  
ATOM    881  NZ  LYS C 671      34.259  54.393  52.533  1.00  0.00           N  
ATOM    882  N   TRP C 672      32.546  60.833  54.839  1.00  0.00           N  
ATOM    883  CA  TRP C 672      33.218  61.651  55.853  1.00  0.00           C  
ATOM    884  C   TRP C 672      32.411  62.840  56.358  1.00  0.00           C  
ATOM    885  O   TRP C 672      32.454  63.171  57.541  1.00  0.00           O  
ATOM    886  CB  TRP C 672      34.554  62.191  55.338  1.00  0.00           C  
ATOM    887  CG  TRP C 672      35.583  61.164  55.019  1.00  0.00           C  
ATOM    888  CD1 TRP C 672      35.575  59.851  55.378  1.00  0.00           C  
ATOM    889  CD2 TRP C 672      36.801  61.379  54.297  1.00  0.00           C  
ATOM    890  NE1 TRP C 672      36.714  59.228  54.926  1.00  0.00           N  
ATOM    891  CE2 TRP C 672      37.486  60.143  54.258  1.00  0.00           C  
ATOM    892  CE3 TRP C 672      37.383  62.496  53.682  1.00  0.00           C  
ATOM    893  CZ2 TRP C 672      38.724  59.988  53.621  1.00  0.00           C  
ATOM    894  CZ3 TRP C 672      38.616  62.346  53.051  1.00  0.00           C  
ATOM    895  CH2 TRP C 672      39.274  61.097  53.027  1.00  0.00           C  
ATOM    896  N   ILE C 676      31.686  63.499  55.467  1.00  0.00           N  
ATOM    897  CA  ILE C 676      30.923  64.667  55.872  1.00  0.00           C  
ATOM    898  C   ILE C 676      29.534  64.326  56.407  1.00  0.00           C  
ATOM    899  O   ILE C 676      28.736  63.688  55.724  1.00  0.00           O  
ATOM    900  CB  ILE C 676      30.788  65.661  54.695  1.00  0.00           C  
ATOM    901  CG1 ILE C 676      32.184  66.061  54.193  1.00  0.00           C  
ATOM    902  CG2 ILE C 676      29.998  66.884  55.139  1.00  0.00           C  
ATOM    903  CD1 ILE C 676      32.180  66.883  52.906  1.00  0.00           C  
ATOM    904  N   ARG C 677      29.254  64.766  57.629  1.00  0.00           N  
ATOM    905  CA  ARG C 677      27.969  64.511  58.262  1.00  0.00           C  
ATOM    906  C   ARG C 677      27.324  65.773  58.834  1.00  0.00           C  
ATOM    907  O   ARG C 677      26.102  65.886  58.836  1.00  0.00           O  
ATOM    908  CB  ARG C 677      28.127  63.452  59.360  1.00  0.00           C  
ATOM    909  CG  ARG C 677      28.343  62.041  58.831  1.00  0.00           C  
ATOM    910  CD  ARG C 677      27.036  61.434  58.333  1.00  0.00           C  
ATOM    911  NE  ARG C 677      27.224  60.123  57.712  1.00  0.00           N  
ATOM    912  CZ  ARG C 677      27.555  59.942  56.438  1.00  0.00           C  
ATOM    913  NH1 ARG C 677      27.731  60.990  55.647  1.00  0.00           N  
ATOM    914  NH2 ARG C 677      27.710  58.716  55.954  1.00  0.00           N  
ATOM    915  N   SER C 678      28.129  66.719  59.311  1.00  0.00           N  
ATOM    916  CA  SER C 678      27.579  67.958  59.858  1.00  0.00           C  
ATOM    917  C   SER C 678      28.518  69.149  59.668  1.00  0.00           C  
ATOM    918  O   SER C 678      29.639  68.996  59.195  1.00  0.00           O  
ATOM    919  CB  SER C 678      27.285  67.797  61.346  1.00  0.00           C  
ATOM    920  OG  SER C 678      28.471  67.939  62.108  1.00  0.00           O  
ATOM    921  N   TRP C 681      28.054  70.334  60.054  1.00  0.00           N  
ATOM    922  CA  TRP C 681      28.849  71.554  59.933  1.00  0.00           C  
ATOM    923  C   TRP C 681      30.211  71.413  60.624  1.00  0.00           C  
ATOM    924  O   TRP C 681      31.148  72.144  60.309  1.00  0.00           O  
ATOM    925  CB  TRP C 681      28.098  72.741  60.540  1.00  0.00           C  
ATOM    926  CG  TRP C 681      27.737  72.507  61.962  1.00  0.00           C  
ATOM    927  CD1 TRP C 681      26.680  71.781  62.430  1.00  0.00           C  
ATOM    928  CD2 TRP C 681      28.490  72.908  63.113  1.00  0.00           C  
ATOM    929  NE1 TRP C 681      26.730  71.699  63.800  1.00  0.00           N  
ATOM    930  CE2 TRP C 681      27.831  72.382  64.247  1.00  0.00           C  
ATOM    931  CE3 TRP C 681      29.662  73.656  63.297  1.00  0.00           C  
ATOM    932  CZ2 TRP C 681      28.305  72.582  65.554  1.00  0.00           C  
ATOM    933  CZ3 TRP C 681      30.135  73.855  64.597  1.00  0.00           C  
ATOM    934  CH2 TRP C 681      29.455  73.318  65.707  1.00  0.00           C  
ATOM    935  N   ARG C 683      30.316  70.482  61.568  1.00  0.00           N  
ATOM    936  CA  ARG C 683      31.572  70.272  62.280  1.00  0.00           C  
ATOM    937  C   ARG C 683      32.651  69.693  61.362  1.00  0.00           C  
ATOM    938  O   ARG C 683      33.838  69.796  61.653  1.00  0.00           O  
ATOM    939  CB  ARG C 683      31.372  69.321  63.466  1.00  0.00           C  
ATOM    940  CG  ARG C 683      30.368  69.790  64.510  1.00  0.00           C  
ATOM    941  CD  ARG C 683      30.342  68.828  65.699  1.00  0.00           C  
ATOM    942  NE  ARG C 683      29.322  69.184  66.683  1.00  0.00           N  
ATOM    943  CZ  ARG C 683      28.015  69.009  66.503  1.00  0.00           C  
ATOM    944  NH1 ARG C 683      27.561  68.476  65.376  1.00  0.00           N  
ATOM    945  NH2 ARG C 683      27.159  69.379  67.448  1.00  0.00           N  
ATOM    946  N   ASP C 684      32.232  69.089  60.254  1.00  0.00           N  
ATOM    947  CA  ASP C 684      33.159  68.474  59.312  1.00  0.00           C  
ATOM    948  C   ASP C 684      33.550  69.425  58.188  1.00  0.00           C  
ATOM    949  O   ASP C 684      34.279  69.046  57.267  1.00  0.00           O  
ATOM    950  CB  ASP C 684      32.520  67.219  58.709  1.00  0.00           C  
ATOM    951  CG  ASP C 684      32.147  66.186  59.763  1.00  0.00           C  
ATOM    952  OD1 ASP C 684      31.055  65.590  59.653  1.00  0.00           O  
ATOM    953  OD2 ASP C 684      32.949  65.962  60.694  1.00  0.00           O  
ATOM    954  N   LEU C 685      33.072  70.663  58.267  1.00  0.00           N  
ATOM    955  CA  LEU C 685      33.358  71.641  57.232  1.00  0.00           C  
ATOM    956  C   LEU C 685      34.079  72.845  57.808  1.00  0.00           C  
ATOM    957  O   LEU C 685      33.887  73.195  58.965  1.00  0.00           O  
ATOM    958  CB  LEU C 685      32.053  72.085  56.556  1.00  0.00           C  
ATOM    959  CG  LEU C 685      31.210  70.963  55.924  1.00  0.00           C  
ATOM    960  CD1 LEU C 685      29.784  71.463  55.614  1.00  0.00           C  
ATOM    961  CD2 LEU C 685      31.909  70.445  54.673  1.00  0.00           C  
ATOM    962  N   PRO C 686      34.909  73.505  56.993  1.00  0.00           N  
ATOM    963  CA  PRO C 686      35.143  73.122  55.600  1.00  0.00           C  
ATOM    964  C   PRO C 686      36.149  71.992  55.442  1.00  0.00           C  
ATOM    965  O   PRO C 686      36.921  71.685  56.346  1.00  0.00           O  
ATOM    966  CB  PRO C 686      35.652  74.414  54.980  1.00  0.00           C  
ATOM    967  CG  PRO C 686      36.506  74.969  56.104  1.00  0.00           C  
ATOM    968  CD  PRO C 686      35.612  74.761  57.319  1.00  0.00           C  
ATOM    969  N   GLN C 687      36.121  71.373  54.276  1.00  0.00           N  
ATOM    970  CA  GLN C 687      37.046  70.308  53.944  1.00  0.00           C  
ATOM    971  C   GLN C 687      38.008  71.034  52.986  1.00  0.00           C  
ATOM    972  O   GLN C 687      37.581  71.546  51.945  1.00  0.00           O  
ATOM    973  CB  GLN C 687      36.290  69.183  53.226  1.00  0.00           C  
ATOM    974  CG  GLN C 687      37.003  67.855  53.221  1.00  0.00           C  
ATOM    975  CD  GLN C 687      36.826  67.073  54.513  1.00  0.00           C  
ATOM    976  OE1 GLN C 687      37.454  66.033  54.703  1.00  0.00           O  
ATOM    977  NE2 GLN C 687      35.971  67.564  55.400  1.00  0.00           N  
ATOM    978  N   LEU C 688      39.285  71.109  53.351  1.00  0.00           N  
ATOM    979  CA  LEU C 688      40.279  71.811  52.541  1.00  0.00           C  
ATOM    980  C   LEU C 688      41.418  70.863  52.188  1.00  0.00           C  
ATOM    981  O   LEU C 688      42.397  70.747  52.924  1.00  0.00           O  
ATOM    982  CB  LEU C 688      40.815  73.016  53.328  1.00  0.00           C  
ATOM    983  CG  LEU C 688      39.771  74.025  53.837  1.00  0.00           C  
ATOM    984  CD1 LEU C 688      40.392  74.960  54.855  1.00  0.00           C  
ATOM    985  CD2 LEU C 688      39.203  74.822  52.679  1.00  0.00           C  
ATOM    986  N   LEU C 689      41.292  70.202  51.047  1.00  0.00           N  
ATOM    987  CA  LEU C 689      42.277  69.221  50.621  1.00  0.00           C  
ATOM    988  C   LEU C 689      43.061  69.567  49.377  1.00  0.00           C  
ATOM    989  O   LEU C 689      42.599  70.314  48.518  1.00  0.00           O  
ATOM    990  CB  LEU C 689      41.589  67.871  50.367  1.00  0.00           C  
ATOM    991  CG  LEU C 689      40.906  67.173  51.545  1.00  0.00           C  
ATOM    992  CD1 LEU C 689      40.226  65.895  51.050  1.00  0.00           C  
ATOM    993  CD2 LEU C 689      41.940  66.857  52.624  1.00  0.00           C  
ATOM    994  N   ASN C 690      44.251  68.986  49.288  1.00  0.00           N  
ATOM    995  CA  ASN C 690      45.109  69.161  48.138  1.00  0.00           C  
ATOM    996  C   ASN C 690      45.867  67.871  47.889  1.00  0.00           C  
ATOM    997  O   ASN C 690      46.122  67.098  48.815  1.00  0.00           O  
ATOM    998  CB  ASN C 690      46.130  70.276  48.341  1.00  0.00           C  
ATOM    999  CG  ASN C 690      47.082  70.386  47.162  1.00  0.00           C  
ATOM   1000  OD1 ASN C 690      46.651  70.660  46.040  1.00  0.00           O  
ATOM   1001  ND2 ASN C 690      48.375  70.144  47.400  1.00  0.00           N  
ATOM   1002  N   GLN C 691      46.234  67.637  46.637  1.00  0.00           N  
ATOM   1003  CA  GLN C 691      46.993  66.446  46.304  1.00  0.00           C  
ATOM   1004  C   GLN C 691      48.033  66.731  45.236  1.00  0.00           C  
ATOM   1005  O   GLN C 691      47.722  67.326  44.203  1.00  0.00           O  
ATOM   1006  CB  GLN C 691      46.075  65.325  45.813  1.00  0.00           C  
ATOM   1007  CG  GLN C 691      46.845  64.078  45.374  1.00  0.00           C  
ATOM   1008  CD  GLN C 691      45.970  62.830  45.286  1.00  0.00           C  
ATOM   1009  OE1 GLN C 691      45.099  62.605  46.126  1.00  0.00           O  
ATOM   1010  NE2 GLN C 691      46.221  62.004  44.283  1.00  0.00           N  
ATOM   1011  N   TRP C 692      49.268  66.318  45.502  1.00  0.00           N  
ATOM   1012  CA  TRP C 692      50.353  66.463  44.541  1.00  0.00           C  
ATOM   1013  C   TRP C 692      50.530  65.101  43.895  1.00  0.00           C  
ATOM   1014  O   TRP C 692      50.519  64.083  44.576  1.00  0.00           O  
ATOM   1015  CB  TRP C 692      51.665  66.849  45.232  1.00  0.00           C  
ATOM   1016  CG  TRP C 692      51.684  68.244  45.738  1.00  0.00           C  
ATOM   1017  CD1 TRP C 692      51.445  68.663  47.015  1.00  0.00           C  
ATOM   1018  CD2 TRP C 692      51.925  69.424  44.962  1.00  0.00           C  
ATOM   1019  NE1 TRP C 692      51.521  70.034  47.082  1.00  0.00           N  
ATOM   1020  CE2 TRP C 692      51.819  70.527  45.836  1.00  0.00           C  
ATOM   1021  CE3 TRP C 692      52.223  69.654  43.611  1.00  0.00           C  
ATOM   1022  CZ2 TRP C 692      51.998  71.848  45.402  1.00  0.00           C  
ATOM   1023  CZ3 TRP C 692      52.402  70.970  43.175  1.00  0.00           C  
ATOM   1024  CH2 TRP C 692      52.291  72.047  44.071  1.00  0.00           C  
ATOM   1025  N   GLY C 693      50.690  65.068  42.583  1.00  0.00           N  
ATOM   1026  CA  GLY C 693      50.876  63.788  41.939  1.00  0.00           C  
ATOM   1027  C   GLY C 693      50.616  63.796  40.456  1.00  0.00           C  
ATOM   1028  O   GLY C 693      50.462  64.858  39.839  1.00  0.00           O  
ATOM   1029  N   ASN C 695      50.560  62.597  39.886  1.00  0.00           N  
ATOM   1030  CA  ASN C 695      50.338  62.438  38.461  1.00  0.00           C  
ATOM   1031  C   ASN C 695      48.909  62.094  38.129  1.00  0.00           C  
ATOM   1032  O   ASN C 695      48.165  61.601  38.975  1.00  0.00           O  
ATOM   1033  CB  ASN C 695      51.255  61.350  37.884  1.00  0.00           C  
ATOM   1034  CG  ASN C 695      51.175  60.019  38.649  1.00  0.00           C  
ATOM   1035  OD1 ASN C 695      50.208  59.731  39.360  1.00  0.00           O  
ATOM   1036  ND2 ASN C 695      52.195  59.199  38.479  1.00  0.00           N  
ATOM   1037  N   VAL C 696      48.535  62.387  36.889  1.00  0.00           N  
ATOM   1038  CA  VAL C 696      47.218  62.085  36.358  1.00  0.00           C  
ATOM   1039  C   VAL C 696      47.438  61.788  34.889  1.00  0.00           C  
ATOM   1040  O   VAL C 696      48.504  62.074  34.346  1.00  0.00           O  
ATOM   1041  CB  VAL C 696      46.233  63.258  36.497  1.00  0.00           C  
ATOM   1042  CG1 VAL C 696      45.948  63.517  37.966  1.00  0.00           C  
ATOM   1043  CG2 VAL C 696      46.793  64.496  35.820  1.00  0.00           C  
ATOM   1044  N   VAL C 697      46.443  61.198  34.246  1.00  0.00           N  
ATOM   1045  CA  VAL C 697      46.575  60.862  32.844  1.00  0.00           C  
ATOM   1046  C   VAL C 697      45.392  61.303  32.023  1.00  0.00           C  
ATOM   1047  O   VAL C 697      44.241  61.039  32.365  1.00  0.00           O  
ATOM   1048  CB  VAL C 697      46.749  59.351  32.644  1.00  0.00           C  
ATOM   1049  CG1 VAL C 697      46.635  59.002  31.160  1.00  0.00           C  
ATOM   1050  CG2 VAL C 697      48.089  58.911  33.185  1.00  0.00           C  
ATOM   1051  N   ARG C 698      45.703  62.004  30.943  1.00  0.00           N  
ATOM   1052  CA  ARG C 698      44.715  62.476  29.989  1.00  0.00           C  
ATOM   1053  C   ARG C 698      45.440  62.318  28.669  1.00  0.00           C  
ATOM   1054  O   ARG C 698      46.248  63.160  28.273  1.00  0.00           O  
ATOM   1055  CB  ARG C 698      44.352  63.925  30.264  1.00  0.00           C  
ATOM   1056  CG  ARG C 698      43.817  64.106  31.660  1.00  0.00           C  
ATOM   1057  CD  ARG C 698      43.263  65.487  31.869  1.00  0.00           C  
ATOM   1058  NE  ARG C 698      42.975  65.726  33.276  1.00  0.00           N  
ATOM   1059  CZ  ARG C 698      42.463  66.857  33.741  1.00  0.00           C  
ATOM   1060  NH1 ARG C 698      42.181  67.846  32.906  1.00  0.00           N  
ATOM   1061  NH2 ARG C 698      42.243  67.002  35.039  1.00  0.00           N  
ATOM   1062  N   TRP C 699      45.168  61.191  28.022  1.00  0.00           N  
ATOM   1063  CA  TRP C 699      45.794  60.829  26.763  1.00  0.00           C  
ATOM   1064  C   TRP C 699      45.838  61.957  25.740  1.00  0.00           C  
ATOM   1065  O   TRP C 699      44.875  62.700  25.561  1.00  0.00           O  
ATOM   1066  CB  TRP C 699      45.084  59.608  26.179  1.00  0.00           C  
ATOM   1067  CG  TRP C 699      46.004  58.693  25.456  1.00  0.00           C  
ATOM   1068  CD1 TRP C 699      46.104  58.529  24.109  1.00  0.00           C  
ATOM   1069  CD2 TRP C 699      46.971  57.816  26.042  1.00  0.00           C  
ATOM   1070  NE1 TRP C 699      47.072  57.598  23.814  1.00  0.00           N  
ATOM   1071  CE2 TRP C 699      47.622  57.144  24.983  1.00  0.00           C  
ATOM   1072  CE3 TRP C 699      47.352  57.531  27.361  1.00  0.00           C  
ATOM   1073  CZ2 TRP C 699      48.633  56.202  25.198  1.00  0.00           C  
ATOM   1074  CZ3 TRP C 699      48.363  56.592  27.577  1.00  0.00           C  
ATOM   1075  CH2 TRP C 699      48.989  55.940  26.499  1.00  0.00           C  
ATOM   1076  N   GLU C 700      46.981  62.074  25.078  1.00  0.00           N  
ATOM   1077  CA  GLU C 700      47.191  63.092  24.058  1.00  0.00           C  
ATOM   1078  C   GLU C 700      47.911  62.449  22.882  1.00  0.00           C  
ATOM   1079  O   GLU C 700      48.751  61.564  23.063  1.00  0.00           O  
ATOM   1080  CB  GLU C 700      48.049  64.239  24.614  1.00  0.00           C  
ATOM   1081  CG  GLU C 700      47.347  65.156  25.605  1.00  0.00           C  
ATOM   1082  CD  GLU C 700      46.481  66.200  24.923  1.00  0.00           C  
ATOM   1083  OE1 GLU C 700      47.013  66.945  24.069  1.00  0.00           O  
ATOM   1084  OE2 GLU C 700      45.275  66.283  25.243  1.00  0.00           O  
ATOM   1085  N   MET C 703      47.577  62.894  21.678  1.00  0.00           N  
ATOM   1086  CA  MET C 703      48.217  62.367  20.481  1.00  0.00           C  
ATOM   1087  C   MET C 703      49.446  63.227  20.195  1.00  0.00           C  
ATOM   1088  O   MET C 703      50.455  62.739  19.684  1.00  0.00           O  
ATOM   1089  CB  MET C 703      47.239  62.406  19.306  1.00  0.00           C  
ATOM   1090  CG  MET C 703      45.897  61.758  19.630  1.00  0.00           C  
ATOM   1091  SD  MET C 703      46.055  60.054  20.244  1.00  0.00           S  
ATOM   1092  CE  MET C 703      44.421  59.368  19.804  1.00  0.00           C  
ATOM   1093  N   ARG C 711      49.352  64.507  20.554  1.00  0.00           N  
ATOM   1094  CA  ARG C 711      50.440  65.466  20.366  1.00  0.00           C  
ATOM   1095  C   ARG C 711      51.363  65.425  21.591  1.00  0.00           C  
ATOM   1096  O   ARG C 711      50.906  65.556  22.723  1.00  0.00           O  
ATOM   1097  CB  ARG C 711      49.858  66.873  20.181  1.00  0.00           C  
ATOM   1098  CG  ARG C 711      50.887  67.955  19.888  1.00  0.00           C  
ATOM   1099  CD  ARG C 711      50.209  69.297  19.655  1.00  0.00           C  
ATOM   1100  NE  ARG C 711      51.162  70.353  19.322  1.00  0.00           N  
ATOM   1101  CZ  ARG C 711      50.819  71.608  19.047  1.00  0.00           C  
ATOM   1102  NH1 ARG C 711      49.543  71.970  19.064  1.00  0.00           N  
ATOM   1103  NH2 ARG C 711      51.753  72.502  18.754  1.00  0.00           N  
ATOM   1104  N   THR C 712      52.661  65.249  21.358  1.00  0.00           N  
ATOM   1105  CA  THR C 712      53.636  65.160  22.444  1.00  0.00           C  
ATOM   1106  C   THR C 712      54.578  66.359  22.566  1.00  0.00           C  
ATOM   1107  O   THR C 712      55.646  66.385  21.943  1.00  0.00           O  
ATOM   1108  CB  THR C 712      54.510  63.897  22.289  1.00  0.00           C  
ATOM   1109  OG1 THR C 712      53.665  62.743  22.181  1.00  0.00           O  
ATOM   1110  CG2 THR C 712      55.451  63.738  23.486  1.00  0.00           C  
ATOM   1111  N   ARG C 713      54.189  67.342  23.373  1.00  0.00           N  
ATOM   1112  CA  ARG C 713      55.018  68.527  23.600  1.00  0.00           C  
ATOM   1113  C   ARG C 713      55.327  68.635  25.099  1.00  0.00           C  
ATOM   1114  O   ARG C 713      54.429  68.854  25.911  1.00  0.00           O  
ATOM   1115  CB  ARG C 713      54.302  69.781  23.089  1.00  0.00           C  
ATOM   1116  CG  ARG C 713      54.962  71.080  23.505  1.00  0.00           C  
ATOM   1117  CD  ARG C 713      54.777  72.176  22.464  1.00  0.00           C  
ATOM   1118  NE  ARG C 713      55.828  72.127  21.452  1.00  0.00           N  
ATOM   1119  CZ  ARG C 713      55.967  73.013  20.474  1.00  0.00           C  
ATOM   1120  NH1 ARG C 713      55.118  74.025  20.366  1.00  0.00           N  
ATOM   1121  NH2 ARG C 713      56.962  72.887  19.608  1.00  0.00           N  
ATOM   1122  N   PRO C 714      56.609  68.484  25.476  1.00  0.00           N  
ATOM   1123  CA  PRO C 714      57.068  68.547  26.867  1.00  0.00           C  
ATOM   1124  C   PRO C 714      56.521  69.728  27.662  1.00  0.00           C  
ATOM   1125  O   PRO C 714      56.607  70.872  27.219  1.00  0.00           O  
ATOM   1126  CB  PRO C 714      58.590  68.606  26.728  1.00  0.00           C  
ATOM   1127  CG  PRO C 714      58.846  67.913  25.447  1.00  0.00           C  
ATOM   1128  CD  PRO C 714      57.765  68.458  24.564  1.00  0.00           C  
ATOM   1129  N   PHE C 715      55.965  69.422  28.835  1.00  0.00           N  
ATOM   1130  CA  PHE C 715      55.389  70.400  29.758  1.00  0.00           C  
ATOM   1131  C   PHE C 715      54.113  71.074  29.281  1.00  0.00           C  
ATOM   1132  O   PHE C 715      53.475  71.793  30.039  1.00  0.00           O  
ATOM   1133  CB  PHE C 715      56.433  71.463  30.132  1.00  0.00           C  
ATOM   1134  CG  PHE C 715      57.670  70.889  30.767  1.00  0.00           C  
ATOM   1135  CD1 PHE C 715      58.910  71.033  30.161  1.00  0.00           C  
ATOM   1136  CD2 PHE C 715      57.583  70.160  31.956  1.00  0.00           C  
ATOM   1137  CE1 PHE C 715      60.051  70.455  30.726  1.00  0.00           C  
ATOM   1138  CE2 PHE C 715      58.717  69.580  32.527  1.00  0.00           C  
ATOM   1139  CZ  PHE C 715      59.952  69.730  31.907  1.00  0.00           C  
ATOM   1140  N   LEU C 716      53.728  70.837  28.033  1.00  0.00           N  
ATOM   1141  CA  LEU C 716      52.513  71.437  27.499  1.00  0.00           C  
ATOM   1142  C   LEU C 716      51.439  70.410  27.193  1.00  0.00           C  
ATOM   1143  O   LEU C 716      50.289  70.571  27.595  1.00  0.00           O  
ATOM   1144  CB  LEU C 716      52.829  72.232  26.235  1.00  0.00           C  
ATOM   1145  CG  LEU C 716      53.584  73.534  26.489  1.00  0.00           C  
ATOM   1146  CD1 LEU C 716      53.953  74.190  25.172  1.00  0.00           C  
ATOM   1147  CD2 LEU C 716      52.711  74.453  27.328  1.00  0.00           C  
ATOM   1148  N   ARG C 718      51.810  69.357  26.475  1.00  0.00           N  
ATOM   1149  CA  ARG C 718      50.858  68.318  26.118  1.00  0.00           C  
ATOM   1150  C   ARG C 718      51.496  66.940  26.193  1.00  0.00           C  
ATOM   1151  O   ARG C 718      52.263  66.555  25.315  1.00  0.00           O  
ATOM   1152  CB  ARG C 718      50.310  68.553  24.702  1.00  0.00           C  
ATOM   1153  CG  ARG C 718      49.481  69.818  24.536  1.00  0.00           C  
ATOM   1154  CD  ARG C 718      48.911  69.915  23.127  1.00  0.00           C  
ATOM   1155  NE  ARG C 718      48.036  71.072  22.967  1.00  0.00           N  
ATOM   1156  CZ  ARG C 718      47.376  71.363  21.851  1.00  0.00           C  
ATOM   1157  NH1 ARG C 718      47.489  70.580  20.786  1.00  0.00           N  
ATOM   1158  NH2 ARG C 718      46.600  72.437  21.799  1.00  0.00           N  
ATOM   1159  N   THR C 723      51.189  66.213  27.262  1.00  0.00           N  
ATOM   1160  CA  THR C 723      51.686  64.856  27.472  1.00  0.00           C  
ATOM   1161  C   THR C 723      50.514  64.114  28.094  1.00  0.00           C  
ATOM   1162  O   THR C 723      49.723  64.714  28.817  1.00  0.00           O  
ATOM   1163  CB  THR C 723      52.896  64.813  28.442  1.00  0.00           C  
ATOM   1164  OG1 THR C 723      52.582  65.534  29.639  1.00  0.00           O  
ATOM   1165  CG2 THR C 723      54.120  65.423  27.799  1.00  0.00           C  
ATOM   1166  N   SER C 724      50.389  62.823  27.803  1.00  0.00           N  
ATOM   1167  CA  SER C 724      49.282  62.026  28.338  1.00  0.00           C  
ATOM   1168  C   SER C 724      49.363  61.989  29.860  1.00  0.00           C  
ATOM   1169  O   SER C 724      48.351  62.060  30.559  1.00  0.00           O  
ATOM   1170  CB  SER C 724      49.336  60.603  27.768  1.00  0.00           C  
ATOM   1171  OG  SER C 724      49.204  60.611  26.352  1.00  0.00           O  
ATOM   1172  N   GLU C 725      50.584  61.873  30.364  1.00  0.00           N  
ATOM   1173  CA  GLU C 725      50.810  61.857  31.792  1.00  0.00           C  
ATOM   1174  C   GLU C 725      51.566  63.107  32.210  1.00  0.00           C  
ATOM   1175  O   GLU C 725      52.512  63.516  31.544  1.00  0.00           O  
ATOM   1176  CB  GLU C 725      51.644  60.649  32.209  1.00  0.00           C  
ATOM   1177  CG  GLU C 725      51.996  60.702  33.687  1.00  0.00           C  
ATOM   1178  CD  GLU C 725      53.213  59.882  34.030  1.00  0.00           C  
ATOM   1179  OE1 GLU C 725      53.936  59.463  33.097  1.00  0.00           O  
ATOM   1180  OE2 GLU C 725      53.455  59.667  35.233  1.00  0.00           O  
ATOM   1181  N   PHE C 726      51.151  63.712  33.315  1.00  0.00           N  
ATOM   1182  CA  PHE C 726      51.841  64.894  33.811  1.00  0.00           C  
ATOM   1183  C   PHE C 726      51.659  65.035  35.306  1.00  0.00           C  
ATOM   1184  O   PHE C 726      50.748  64.443  35.892  1.00  0.00           O  
ATOM   1185  CB  PHE C 726      51.355  66.157  33.092  1.00  0.00           C  
ATOM   1186  CG  PHE C 726      49.884  66.427  33.245  1.00  0.00           C  
ATOM   1187  CD1 PHE C 726      49.396  67.103  34.353  1.00  0.00           C  
ATOM   1188  CD2 PHE C 726      48.984  66.014  32.262  1.00  0.00           C  
ATOM   1189  CE1 PHE C 726      48.024  67.366  34.481  1.00  0.00           C  
ATOM   1190  CE2 PHE C 726      47.621  66.268  32.378  1.00  0.00           C  
ATOM   1191  CZ  PHE C 726      47.137  66.947  33.491  1.00  0.00           C  
ATOM   1192  N   LEU C 728      52.549  65.792  35.930  1.00  0.00           N  
ATOM   1193  CA  LEU C 728      52.454  66.011  37.360  1.00  0.00           C  
ATOM   1194  C   LEU C 728      51.708  67.296  37.577  1.00  0.00           C  
ATOM   1195  O   LEU C 728      51.696  68.172  36.716  1.00  0.00           O  
ATOM   1196  CB  LEU C 728      53.838  66.138  38.000  1.00  0.00           C  
ATOM   1197  CG  LEU C 728      54.690  64.876  38.026  1.00  0.00           C  
ATOM   1198  CD1 LEU C 728      56.043  65.186  38.647  1.00  0.00           C  
ATOM   1199  CD2 LEU C 728      53.965  63.791  38.813  1.00  0.00           C  
ATOM   1200  N   TRP C 730      51.080  67.415  38.732  1.00  0.00           N  
ATOM   1201  CA  TRP C 730      50.378  68.632  39.039  1.00  0.00           C  
ATOM   1202  C   TRP C 730      49.902  68.606  40.461  1.00  0.00           C  
ATOM   1203  O   TRP C 730      50.230  67.713  41.237  1.00  0.00           O  
ATOM   1204  CB  TRP C 730      49.195  68.833  38.091  1.00  0.00           C  
ATOM   1205  CG  TRP C 730      47.970  68.034  38.403  1.00  0.00           C  
ATOM   1206  CD1 TRP C 730      47.908  66.836  39.055  1.00  0.00           C  
ATOM   1207  CD2 TRP C 730      46.629  68.337  37.989  1.00  0.00           C  
ATOM   1208  NE1 TRP C 730      46.612  66.369  39.069  1.00  0.00           N  
ATOM   1209  CE2 TRP C 730      45.806  67.268  38.421  1.00  0.00           C  
ATOM   1210  CE3 TRP C 730      46.045  69.404  37.288  1.00  0.00           C  
ATOM   1211  CZ2 TRP C 730      44.426  67.231  38.176  1.00  0.00           C  
ATOM   1212  CZ3 TRP C 730      44.666  69.367  37.042  1.00  0.00           C  
ATOM   1213  CH2 TRP C 730      43.876  68.282  37.488  1.00  0.00           C  
ATOM   1214  N   GLN C 731      49.118  69.610  40.791  1.00  0.00           N  
ATOM   1215  CA  GLN C 731      48.557  69.743  42.104  1.00  0.00           C  
ATOM   1216  C   GLN C 731      47.085  69.984  41.823  1.00  0.00           C  
ATOM   1217  O   GLN C 731      46.744  70.709  40.892  1.00  0.00           O  
ATOM   1218  CB  GLN C 731      49.233  70.938  42.783  1.00  0.00           C  
ATOM   1219  CG  GLN C 731      48.465  71.663  43.816  1.00  0.00           C  
ATOM   1220  CD  GLN C 731      47.356  72.501  43.239  1.00  0.00           C  
ATOM   1221  OE1 GLN C 731      47.562  73.305  42.326  1.00  0.00           O  
ATOM   1222  NE2 GLN C 731      46.164  72.324  43.779  1.00  0.00           N  
ATOM   1223  N   GLU C 732      46.218  69.335  42.588  1.00  0.00           N  
ATOM   1224  CA  GLU C 732      44.785  69.535  42.435  1.00  0.00           C  
ATOM   1225  C   GLU C 732      44.147  69.664  43.819  1.00  0.00           C  
ATOM   1226  O   GLU C 732      44.308  68.790  44.675  1.00  0.00           O  
ATOM   1227  CB  GLU C 732      44.151  68.394  41.634  1.00  0.00           C  
ATOM   1228  CG  GLU C 732      44.161  67.024  42.291  1.00  0.00           C  
ATOM   1229  CD  GLU C 732      43.401  65.993  41.462  1.00  0.00           C  
ATOM   1230  OE1 GLU C 732      42.219  66.241  41.145  1.00  0.00           O  
ATOM   1231  OE2 GLU C 732      43.980  64.941  41.120  1.00  0.00           O  
ATOM   1232  N   GLY C 733      43.458  70.781  44.034  1.00  0.00           N  
ATOM   1233  CA  GLY C 733      42.818  71.053  45.306  1.00  0.00           C  
ATOM   1234  C   GLY C 733      41.329  70.795  45.226  1.00  0.00           C  
ATOM   1235  O   GLY C 733      40.742  70.887  44.152  1.00  0.00           O  
ATOM   1236  N   HIS C 734      40.718  70.479  46.366  1.00  0.00           N  
ATOM   1237  CA  HIS C 734      39.293  70.169  46.430  1.00  0.00           C  
ATOM   1238  C   HIS C 734      38.751  70.605  47.769  1.00  0.00           C  
ATOM   1239  O   HIS C 734      39.250  70.167  48.805  1.00  0.00           O  
ATOM   1240  CB  HIS C 734      39.104  68.667  46.261  1.00  0.00           C  
ATOM   1241  CG  HIS C 734      39.537  68.161  44.925  1.00  0.00           C  
ATOM   1242  ND1 HIS C 734      38.691  68.112  43.839  1.00  0.00           N  
ATOM   1243  CD2 HIS C 734      40.744  67.736  44.481  1.00  0.00           C  
ATOM   1244  CE1 HIS C 734      39.356  67.678  42.784  1.00  0.00           C  
ATOM   1245  NE2 HIS C 734      40.605  67.443  43.146  1.00  0.00           N  
ATOM   1246  N   THR C 735      37.736  71.468  47.760  1.00  0.00           N  
ATOM   1247  CA  THR C 735      37.167  71.950  49.009  1.00  0.00           C  
ATOM   1248  C   THR C 735      35.647  71.812  49.078  1.00  0.00           C  
ATOM   1249  O   THR C 735      34.968  71.732  48.053  1.00  0.00           O  
ATOM   1250  CB  THR C 735      37.564  73.432  49.276  1.00  0.00           C  
ATOM   1251  OG1 THR C 735      36.843  74.305  48.399  1.00  0.00           O  
ATOM   1252  CG2 THR C 735      39.063  73.626  49.038  1.00  0.00           C  
ATOM   1253  N   ALA C 736      35.129  71.773  50.303  1.00  0.00           N  
ATOM   1254  CA  ALA C 736      33.700  71.649  50.553  1.00  0.00           C  
ATOM   1255  C   ALA C 736      33.347  72.672  51.630  1.00  0.00           C  
ATOM   1256  O   ALA C 736      34.056  72.791  52.628  1.00  0.00           O  
ATOM   1257  CB  ALA C 736      33.369  70.225  51.021  1.00  0.00           C  
ATOM   1258  N   HIS C 737      32.254  73.404  51.435  1.00  0.00           N  
ATOM   1259  CA  HIS C 737      31.873  74.446  52.383  1.00  0.00           C  
ATOM   1260  C   HIS C 737      30.399  74.406  52.759  1.00  0.00           C  
ATOM   1261  O   HIS C 737      29.573  73.885  52.017  1.00  0.00           O  
ATOM   1262  CB  HIS C 737      32.226  75.818  51.788  1.00  0.00           C  
ATOM   1263  CG  HIS C 737      33.621  75.891  51.246  1.00  0.00           C  
ATOM   1264  ND1 HIS C 737      34.690  76.332  51.994  1.00  0.00           N  
ATOM   1265  CD2 HIS C 737      34.134  75.493  50.057  1.00  0.00           C  
ATOM   1266  CE1 HIS C 737      35.800  76.199  51.292  1.00  0.00           C  
ATOM   1267  NE2 HIS C 737      35.491  75.691  50.113  1.00  0.00           N  
ATOM   1268  N   ALA C 738      30.079  74.971  53.917  1.00  0.00           N  
ATOM   1269  CA  ALA C 738      28.708  74.998  54.409  1.00  0.00           C  
ATOM   1270  C   ALA C 738      27.856  76.038  53.692  1.00  0.00           C  
ATOM   1271  O   ALA C 738      26.626  75.948  53.693  1.00  0.00           O  
ATOM   1272  CB  ALA C 738      28.702  75.257  55.909  1.00  0.00           C  
ATOM   1273  N   THR C 739      28.502  77.024  53.081  1.00  0.00           N  
ATOM   1274  CA  THR C 739      27.771  78.058  52.359  1.00  0.00           C  
ATOM   1275  C   THR C 739      28.393  78.343  51.008  1.00  0.00           C  
ATOM   1276  O   THR C 739      29.555  78.027  50.757  1.00  0.00           O  
ATOM   1277  CB  THR C 739      27.743  79.394  53.114  1.00  0.00           C  
ATOM   1278  OG1 THR C 739      29.069  79.945  53.148  1.00  0.00           O  
ATOM   1279  CG2 THR C 739      27.212  79.202  54.526  1.00  0.00           C  
ATOM   1280  N   ARG C 741      27.598  78.960  50.145  1.00  0.00           N  
ATOM   1281  CA  ARG C 741      28.027  79.329  48.811  1.00  0.00           C  
ATOM   1282  C   ARG C 741      29.089  80.423  48.889  1.00  0.00           C  
ATOM   1283  O   ARG C 741      30.080  80.390  48.166  1.00  0.00           O  
ATOM   1284  CB  ARG C 741      26.831  79.841  48.016  1.00  0.00           C  
ATOM   1285  CG  ARG C 741      27.203  80.434  46.682  1.00  0.00           C  
ATOM   1286  CD  ARG C 741      26.025  81.126  46.054  1.00  0.00           C  
ATOM   1287  NE  ARG C 741      26.383  81.683  44.759  1.00  0.00           N  
ATOM   1288  CZ  ARG C 741      25.557  82.388  43.997  1.00  0.00           C  
ATOM   1289  NH1 ARG C 741      24.315  82.623  44.404  1.00  0.00           N  
ATOM   1290  NH2 ARG C 741      25.976  82.859  42.830  1.00  0.00           N  
ATOM   1291  N   GLU C 742      28.867  81.391  49.774  1.00  0.00           N  
ATOM   1292  CA  GLU C 742      29.792  82.500  49.952  1.00  0.00           C  
ATOM   1293  C   GLU C 742      31.196  82.035  50.319  1.00  0.00           C  
ATOM   1294  O   GLU C 742      32.180  82.557  49.800  1.00  0.00           O  
ATOM   1295  CB  GLU C 742      29.285  83.461  51.036  1.00  0.00           C  
ATOM   1296  CG  GLU C 742      27.973  84.168  50.701  1.00  0.00           C  
ATOM   1297  CD  GLU C 742      26.745  83.264  50.823  1.00  0.00           C  
ATOM   1298  OE1 GLU C 742      25.658  83.690  50.375  1.00  0.00           O  
ATOM   1299  OE2 GLU C 742      26.858  82.140  51.368  1.00  0.00           O  
ATOM   1300  N   GLU C 743      31.295  81.057  51.210  1.00  0.00           N  
ATOM   1301  CA  GLU C 743      32.603  80.578  51.622  1.00  0.00           C  
ATOM   1302  C   GLU C 743      33.301  79.880  50.455  1.00  0.00           C  
ATOM   1303  O   GLU C 743      34.515  80.020  50.266  1.00  0.00           O  
ATOM   1304  CB  GLU C 743      32.483  79.619  52.815  1.00  0.00           C  
ATOM   1305  CG  GLU C 743      33.776  79.494  53.599  1.00  0.00           C  
ATOM   1306  CD  GLU C 743      33.754  78.403  54.655  1.00  0.00           C  
ATOM   1307  OE1 GLU C 743      34.112  77.249  54.330  1.00  0.00           O  
ATOM   1308  OE2 GLU C 743      33.385  78.704  55.812  1.00  0.00           O  
ATOM   1309  N   ALA C 786      32.527  79.145  49.663  1.00  0.00           N  
ATOM   1310  CA  ALA C 786      33.082  78.421  48.526  1.00  0.00           C  
ATOM   1311  C   ALA C 786      33.591  79.377  47.448  1.00  0.00           C  
ATOM   1312  O   ALA C 786      34.690  79.196  46.912  1.00  0.00           O  
ATOM   1313  CB  ALA C 786      32.033  77.482  47.942  1.00  0.00           C  
ATOM   1314  N   GLU C 787      32.797  80.397  47.131  1.00  0.00           N  
ATOM   1315  CA  GLU C 787      33.203  81.357  46.111  1.00  0.00           C  
ATOM   1316  C   GLU C 787      34.446  82.132  46.552  1.00  0.00           C  
ATOM   1317  O   GLU C 787      35.311  82.442  45.733  1.00  0.00           O  
ATOM   1318  CB  GLU C 787      32.056  82.319  45.788  1.00  0.00           C  
ATOM   1319  CG  GLU C 787      30.824  81.614  45.230  1.00  0.00           C  
ATOM   1320  CD  GLU C 787      29.908  82.553  44.460  1.00  0.00           C  
ATOM   1321  OE1 GLU C 787      30.247  82.889  43.303  1.00  0.00           O  
ATOM   1322  OE2 GLU C 787      28.859  82.959  45.014  1.00  0.00           O  
ATOM   1323  N   GLU C 788      34.539  82.437  47.840  1.00  0.00           N  
ATOM   1324  CA  GLU C 788      35.703  83.152  48.347  1.00  0.00           C  
ATOM   1325  C   GLU C 788      36.953  82.284  48.182  1.00  0.00           C  
ATOM   1326  O   GLU C 788      38.026  82.789  47.853  1.00  0.00           O  
ATOM   1327  CB  GLU C 788      35.504  83.529  49.818  1.00  0.00           C  
ATOM   1328  CG  GLU C 788      34.516  84.664  50.011  1.00  0.00           C  
ATOM   1329  CD  GLU C 788      34.081  84.841  51.452  1.00  0.00           C  
ATOM   1330  OE1 GLU C 788      33.366  85.821  51.737  1.00  0.00           O  
ATOM   1331  OE2 GLU C 788      34.439  83.998  52.301  1.00  0.00           O  
ATOM   1332  N   GLU C 789      36.791  80.977  48.389  1.00  0.00           N  
ATOM   1333  CA  GLU C 789      37.885  80.023  48.260  1.00  0.00           C  
ATOM   1334  C   GLU C 789      38.361  79.979  46.818  1.00  0.00           C  
ATOM   1335  O   GLU C 789      39.564  79.954  46.566  1.00  0.00           O  
ATOM   1336  CB  GLU C 789      37.434  78.624  48.703  1.00  0.00           C  
ATOM   1337  CG  GLU C 789      38.409  77.483  48.375  1.00  0.00           C  
ATOM   1338  CD  GLU C 789      39.647  77.425  49.287  1.00  0.00           C  
ATOM   1339  OE1 GLU C 789      40.472  76.517  49.088  1.00  0.00           O  
ATOM   1340  OE2 GLU C 789      39.807  78.269  50.197  1.00  0.00           O  
ATOM   1341  N   VAL C 790      37.420  79.966  45.876  1.00  0.00           N  
ATOM   1342  CA  VAL C 790      37.761  79.936  44.454  1.00  0.00           C  
ATOM   1343  C   VAL C 790      38.732  81.079  44.115  1.00  0.00           C  
ATOM   1344  O   VAL C 790      39.759  80.875  43.455  1.00  0.00           O  
ATOM   1345  CB  VAL C 790      36.502  80.104  43.554  1.00  0.00           C  
ATOM   1346  CG1 VAL C 790      36.922  80.208  42.088  1.00  0.00           C  
ATOM   1347  CG2 VAL C 790      35.551  78.923  43.737  1.00  0.00           C  
ATOM   1348  N   ARG C 791      38.391  82.282  44.566  1.00  0.00           N  
ATOM   1349  CA  ARG C 791      39.214  83.455  44.317  1.00  0.00           C  
ATOM   1350  C   ARG C 791      40.511  83.457  45.126  1.00  0.00           C  
ATOM   1351  O   ARG C 791      41.542  83.947  44.653  1.00  0.00           O  
ATOM   1352  CB  ARG C 791      38.412  84.724  44.611  1.00  0.00           C  
ATOM   1353  CG  ARG C 791      37.431  85.089  43.509  1.00  0.00           C  
ATOM   1354  CD  ARG C 791      38.131  85.299  42.162  1.00  0.00           C  
ATOM   1355  NE  ARG C 791      37.582  86.470  41.488  1.00  0.00           N  
ATOM   1356  CZ  ARG C 791      37.971  87.722  41.715  1.00  0.00           C  
ATOM   1357  NH1 ARG C 791      38.930  87.979  42.589  1.00  0.00           N  
ATOM   1358  NH2 ARG C 791      37.374  88.724  41.093  1.00  0.00           N  
ATOM   1359  N   ARG C 792      40.460  82.914  46.341  1.00  0.00           N  
ATOM   1360  CA  ARG C 792      41.646  82.854  47.178  1.00  0.00           C  
ATOM   1361  C   ARG C 792      42.724  82.012  46.497  1.00  0.00           C  
ATOM   1362  O   ARG C 792      43.905  82.364  46.517  1.00  0.00           O  
ATOM   1363  CB  ARG C 792      41.317  82.247  48.545  1.00  0.00           C  
ATOM   1364  CG  ARG C 792      42.543  82.016  49.410  1.00  0.00           C  
ATOM   1365  CD  ARG C 792      42.199  81.446  50.772  1.00  0.00           C  
ATOM   1366  NE  ARG C 792      41.297  82.320  51.516  1.00  0.00           N  
ATOM   1367  CZ  ARG C 792      39.995  82.092  51.695  1.00  0.00           C  
ATOM   1368  NH1 ARG C 792      39.419  81.009  51.191  1.00  0.00           N  
ATOM   1369  NH2 ARG C 792      39.265  82.956  52.378  1.00  0.00           N  
ATOM   1370  N   MET C 793      42.308  80.909  45.879  1.00  0.00           N  
ATOM   1371  CA  MET C 793      43.245  80.020  45.216  1.00  0.00           C  
ATOM   1372  C   MET C 793      43.707  80.550  43.856  1.00  0.00           C  
ATOM   1373  O   MET C 793      44.852  80.323  43.461  1.00  0.00           O  
ATOM   1374  CB  MET C 793      42.631  78.617  45.069  1.00  0.00           C  
ATOM   1375  CG  MET C 793      42.149  77.999  46.382  1.00  0.00           C  
ATOM   1376  SD  MET C 793      43.186  78.362  47.834  1.00  0.00           S  
ATOM   1377  CE  MET C 793      44.612  77.252  47.543  1.00  0.00           C  
ATOM   1378  N   LEU C 794      42.829  81.237  43.124  1.00  0.00           N  
ATOM   1379  CA  LEU C 794      43.244  81.783  41.837  1.00  0.00           C  
ATOM   1380  C   LEU C 794      44.291  82.859  42.137  1.00  0.00           C  
ATOM   1381  O   LEU C 794      45.269  83.019  41.411  1.00  0.00           O  
ATOM   1382  CB  LEU C 794      42.069  82.412  41.086  1.00  0.00           C  
ATOM   1383  CG  LEU C 794      42.473  82.923  39.699  1.00  0.00           C  
ATOM   1384  CD1 LEU C 794      42.681  81.737  38.770  1.00  0.00           C  
ATOM   1385  CD2 LEU C 794      41.413  83.849  39.139  1.00  0.00           C  
ATOM   1386  N   SER C 795      44.068  83.593  43.220  1.00  0.00           N  
ATOM   1387  CA  SER C 795      44.983  84.639  43.638  1.00  0.00           C  
ATOM   1388  C   SER C 795      46.328  84.056  44.058  1.00  0.00           C  
ATOM   1389  O   SER C 795      47.366  84.676  43.836  1.00  0.00           O  
ATOM   1390  CB  SER C 795      44.376  85.443  44.779  1.00  0.00           C  
ATOM   1391  OG  SER C 795      43.450  86.375  44.257  1.00  0.00           O  
ATOM   1392  N   ILE C 796      46.306  82.867  44.655  1.00  0.00           N  
ATOM   1393  CA  ILE C 796      47.537  82.213  45.061  1.00  0.00           C  
ATOM   1394  C   ILE C 796      48.310  81.873  43.791  1.00  0.00           C  
ATOM   1395  O   ILE C 796      49.529  82.045  43.731  1.00  0.00           O  
ATOM   1396  CB  ILE C 796      47.233  80.945  45.895  1.00  0.00           C  
ATOM   1397  CG1 ILE C 796      47.037  81.339  47.367  1.00  0.00           C  
ATOM   1398  CG2 ILE C 796      48.331  79.905  45.735  1.00  0.00           C  
ATOM   1399  CD1 ILE C 796      46.482  80.220  48.231  1.00  0.00           C  
ATOM   1400  N   TYR C 797      47.595  81.410  42.770  1.00  0.00           N  
ATOM   1401  CA  TYR C 797      48.217  81.084  41.489  1.00  0.00           C  
ATOM   1402  C   TYR C 797      48.791  82.353  40.842  1.00  0.00           C  
ATOM   1403  O   TYR C 797      49.917  82.354  40.341  1.00  0.00           O  
ATOM   1404  CB  TYR C 797      47.194  80.467  40.531  1.00  0.00           C  
ATOM   1405  CG  TYR C 797      46.717  79.078  40.903  1.00  0.00           C  
ATOM   1406  CD1 TYR C 797      45.492  78.598  40.437  1.00  0.00           C  
ATOM   1407  CD2 TYR C 797      47.495  78.233  41.698  1.00  0.00           C  
ATOM   1408  CE1 TYR C 797      45.051  77.304  40.753  1.00  0.00           C  
ATOM   1409  CE2 TYR C 797      47.067  76.949  42.013  1.00  0.00           C  
ATOM   1410  CZ  TYR C 797      45.843  76.489  41.536  1.00  0.00           C  
ATOM   1411  OH  TYR C 797      45.429  75.206  41.826  1.00  0.00           O  
ATOM   1412  N   ALA C 798      48.008  83.429  40.849  1.00  0.00           N  
ATOM   1413  CA  ALA C 798      48.430  84.698  40.271  1.00  0.00           C  
ATOM   1414  C   ALA C 798      49.688  85.195  40.995  1.00  0.00           C  
ATOM   1415  O   ALA C 798      50.594  85.769  40.378  1.00  0.00           O  
ATOM   1416  CB  ALA C 798      47.314  85.725  40.398  1.00  0.00           C  
ATOM   1417  N   ARG C 799      49.737  84.966  42.303  1.00  0.00           N  
ATOM   1418  CA  ARG C 799      50.877  85.384  43.091  1.00  0.00           C  
ATOM   1419  C   ARG C 799      52.123  84.565  42.729  1.00  0.00           C  
ATOM   1420  O   ARG C 799      53.225  85.114  42.596  1.00  0.00           O  
ATOM   1421  CB  ARG C 799      50.566  85.264  44.583  1.00  0.00           C  
ATOM   1422  CG  ARG C 799      51.683  85.808  45.444  1.00  0.00           C  
ATOM   1423  CD  ARG C 799      51.365  85.769  46.927  1.00  0.00           C  
ATOM   1424  NE  ARG C 799      52.555  86.126  47.687  1.00  0.00           N  
ATOM   1425  CZ  ARG C 799      52.763  85.808  48.960  1.00  0.00           C  
ATOM   1426  NH1 ARG C 799      51.847  85.121  49.638  1.00  0.00           N  
ATOM   1427  NH2 ARG C 799      53.905  86.150  49.548  1.00  0.00           N  
ATOM   1428  N   LEU C 800      51.953  83.254  42.569  1.00  0.00           N  
ATOM   1429  CA  LEU C 800      53.073  82.402  42.197  1.00  0.00           C  
ATOM   1430  C   LEU C 800      53.607  82.904  40.866  1.00  0.00           C  
ATOM   1431  O   LEU C 800      54.816  83.005  40.659  1.00  0.00           O  
ATOM   1432  CB  LEU C 800      52.620  80.954  42.011  1.00  0.00           C  
ATOM   1433  CG  LEU C 800      53.635  80.004  41.354  1.00  0.00           C  
ATOM   1434  CD1 LEU C 800      54.711  79.614  42.366  1.00  0.00           C  
ATOM   1435  CD2 LEU C 800      52.928  78.762  40.840  1.00  0.00           C  
ATOM   1436  N   ALA C 801      52.687  83.211  39.958  1.00  0.00           N  
ATOM   1437  CA  ALA C 801      53.062  83.669  38.629  1.00  0.00           C  
ATOM   1438  C   ALA C 801      53.818  85.000  38.650  1.00  0.00           C  
ATOM   1439  O   ALA C 801      54.924  85.091  38.134  1.00  0.00           O  
ATOM   1440  CB  ALA C 801      51.826  83.771  37.749  1.00  0.00           C  
ATOM   1441  N   ARG C 802      53.233  86.013  39.273  1.00  0.00           N  
ATOM   1442  CA  ARG C 802      53.845  87.339  39.330  1.00  0.00           C  
ATOM   1443  C   ARG C 802      55.074  87.490  40.227  1.00  0.00           C  
ATOM   1444  O   ARG C 802      56.160  87.836  39.753  1.00  0.00           O  
ATOM   1445  CB  ARG C 802      52.787  88.366  39.742  1.00  0.00           C  
ATOM   1446  CG  ARG C 802      51.651  88.502  38.723  1.00  0.00           C  
ATOM   1447  CD  ARG C 802      50.393  89.089  39.359  1.00  0.00           C  
ATOM   1448  NE  ARG C 802      49.352  89.289  38.360  1.00  0.00           N  
ATOM   1449  CZ  ARG C 802      48.063  89.461  38.640  1.00  0.00           C  
ATOM   1450  NH1 ARG C 802      47.635  89.457  39.904  1.00  0.00           N  
ATOM   1451  NH2 ARG C 802      47.200  89.629  37.649  1.00  0.00           N  
ATOM   1452  N   GLU C 803      54.899  87.231  41.516  1.00  0.00           N  
ATOM   1453  CA  GLU C 803      55.974  87.368  42.492  1.00  0.00           C  
ATOM   1454  C   GLU C 803      57.064  86.314  42.456  1.00  0.00           C  
ATOM   1455  O   GLU C 803      58.181  86.584  42.887  1.00  0.00           O  
ATOM   1456  CB  GLU C 803      55.396  87.412  43.904  1.00  0.00           C  
ATOM   1457  CG  GLU C 803      54.426  88.546  44.107  1.00  0.00           C  
ATOM   1458  CD  GLU C 803      53.858  88.574  45.505  1.00  0.00           C  
ATOM   1459  OE1 GLU C 803      54.592  88.166  46.439  1.00  0.00           O  
ATOM   1460  OE2 GLU C 803      52.693  89.019  45.656  1.00  0.00           O  
ATOM   1461  N   TYR C 807      56.759  85.121  41.957  1.00  0.00           N  
ATOM   1462  CA  TYR C 807      57.767  84.071  41.919  1.00  0.00           C  
ATOM   1463  C   TYR C 807      58.319  83.727  40.544  1.00  0.00           C  
ATOM   1464  O   TYR C 807      59.497  83.398  40.416  1.00  0.00           O  
ATOM   1465  CB  TYR C 807      57.236  82.798  42.592  1.00  0.00           C  
ATOM   1466  CG  TYR C 807      57.100  82.944  44.081  1.00  0.00           C  
ATOM   1467  CD1 TYR C 807      56.003  83.607  44.636  1.00  0.00           C  
ATOM   1468  CD2 TYR C 807      58.108  82.495  44.944  1.00  0.00           C  
ATOM   1469  CE1 TYR C 807      55.909  83.827  46.012  1.00  0.00           C  
ATOM   1470  CE2 TYR C 807      58.025  82.711  46.329  1.00  0.00           C  
ATOM   1471  CZ  TYR C 807      56.919  83.380  46.849  1.00  0.00           C  
ATOM   1472  OH  TYR C 807      56.816  83.617  48.199  1.00  0.00           O  
ATOM   1473  N   ALA C 808      57.475  83.796  39.518  1.00  0.00           N  
ATOM   1474  CA  ALA C 808      57.907  83.473  38.160  1.00  0.00           C  
ATOM   1475  C   ALA C 808      58.072  84.716  37.281  1.00  0.00           C  
ATOM   1476  O   ALA C 808      58.561  84.618  36.156  1.00  0.00           O  
ATOM   1477  CB  ALA C 808      56.913  82.506  37.512  1.00  0.00           C  
ATOM   1478  N   ALA C 809      57.671  85.878  37.792  1.00  0.00           N  
ATOM   1479  CA  ALA C 809      57.775  87.126  37.032  1.00  0.00           C  
ATOM   1480  C   ALA C 809      57.016  87.013  35.712  1.00  0.00           C  
ATOM   1481  O   ALA C 809      57.433  87.550  34.687  1.00  0.00           O  
ATOM   1482  CB  ALA C 809      59.245  87.476  36.776  1.00  0.00           C  
ATOM   1483  N   ILE C1153      55.897  86.297  35.758  1.00  0.00           N  
ATOM   1484  CA  ILE C1153      55.036  86.088  34.597  1.00  0.00           C  
ATOM   1485  C   ILE C1153      53.746  86.875  34.799  1.00  0.00           C  
ATOM   1486  O   ILE C1153      52.945  86.548  35.673  1.00  0.00           O  
ATOM   1487  CB  ILE C1153      54.661  84.596  34.440  1.00  0.00           C  
ATOM   1488  CG1 ILE C1153      55.902  83.774  34.110  1.00  0.00           C  
ATOM   1489  CG2 ILE C1153      53.629  84.420  33.344  1.00  0.00           C  
ATOM   1490  CD1 ILE C1153      55.615  82.285  34.045  1.00  0.00           C  
ATOM   1491  N   PRO C1154      53.525  87.926  33.999  1.00  0.00           N  
ATOM   1492  CA  PRO C1154      52.284  88.676  34.195  1.00  0.00           C  
ATOM   1493  C   PRO C1154      51.108  87.798  33.783  1.00  0.00           C  
ATOM   1494  O   PRO C1154      51.232  86.983  32.871  1.00  0.00           O  
ATOM   1495  CB  PRO C1154      52.438  89.872  33.248  1.00  0.00           C  
ATOM   1496  CG  PRO C1154      53.922  89.980  33.019  1.00  0.00           C  
ATOM   1497  CD  PRO C1154      54.343  88.535  32.938  1.00  0.00           C  
ATOM   1498  N   VAL C1155      49.972  87.955  34.453  1.00  0.00           N  
ATOM   1499  CA  VAL C1155      48.787  87.188  34.087  1.00  0.00           C  
ATOM   1500  C   VAL C1155      47.548  88.053  34.220  1.00  0.00           C  
ATOM   1501  O   VAL C1155      47.561  89.083  34.906  1.00  0.00           O  
ATOM   1502  CB  VAL C1155      48.582  85.928  34.990  1.00  0.00           C  
ATOM   1503  CG1 VAL C1155      49.705  84.926  34.772  1.00  0.00           C  
ATOM   1504  CG2 VAL C1155      48.488  86.341  36.451  1.00  0.00           C  
ATOM   1505  N   ILE C1156      46.486  87.631  33.549  1.00  0.00           N  
ATOM   1506  CA  ILE C1156      45.201  88.309  33.619  1.00  0.00           C  
ATOM   1507  C   ILE C1156      44.246  87.358  34.348  1.00  0.00           C  
ATOM   1508  O   ILE C1156      44.079  86.208  33.941  1.00  0.00           O  
ATOM   1509  CB  ILE C1156      44.630  88.583  32.222  1.00  0.00           C  
ATOM   1510  CG1 ILE C1156      45.596  89.469  31.438  1.00  0.00           C  
ATOM   1511  CG2 ILE C1156      43.232  89.225  32.338  1.00  0.00           C  
ATOM   1512  CD1 ILE C1156      45.161  89.715  30.019  1.00  0.00           C  
ATOM   1513  N   GLU C1157      43.645  87.826  35.435  1.00  0.00           N  
ATOM   1514  CA  GLU C1157      42.698  87.004  36.187  1.00  0.00           C  
ATOM   1515  C   GLU C1157      41.294  87.227  35.626  1.00  0.00           C  
ATOM   1516  O   GLU C1157      40.898  88.373  35.409  1.00  0.00           O  
ATOM   1517  CB  GLU C1157      42.692  87.391  37.663  1.00  0.00           C  
ATOM   1518  CG  GLU C1157      44.041  87.382  38.343  1.00  0.00           C  
ATOM   1519  CD  GLU C1157      43.932  87.652  39.833  1.00  0.00           C  
ATOM   1520  OE1 GLU C1157      44.885  88.226  40.405  1.00  0.00           O  
ATOM   1521  OE2 GLU C1157      42.896  87.288  40.435  1.00  0.00           O  
ATOM   1522  N   GLY C1158      40.541  86.149  35.396  1.00  0.00           N  
ATOM   1523  CA  GLY C1158      39.191  86.308  34.875  1.00  0.00           C  
ATOM   1524  C   GLY C1158      38.334  85.057  34.789  1.00  0.00           C  
ATOM   1525  O   GLY C1158      38.735  83.982  35.235  1.00  0.00           O  
ATOM   1526  N   LEU C1159      37.140  85.215  34.212  1.00  0.00           N  
ATOM   1527  CA  LEU C1159      36.182  84.118  34.028  1.00  0.00           C  
ATOM   1528  C   LEU C1159      36.266  83.537  32.623  1.00  0.00           C  
ATOM   1529  O   LEU C1159      36.392  84.278  31.654  1.00  0.00           O  
ATOM   1530  CB  LEU C1159      34.729  84.597  34.199  1.00  0.00           C  
ATOM   1531  CG  LEU C1159      33.991  84.814  35.520  1.00  0.00           C  
ATOM   1532  CD1 LEU C1159      34.311  83.681  36.483  1.00  0.00           C  
ATOM   1533  CD2 LEU C1159      34.375  86.140  36.109  1.00  0.00           C  
ATOM   1534  N   LYS C1160      36.180  82.217  32.508  1.00  0.00           N  
ATOM   1535  CA  LYS C1160      36.174  81.590  31.195  1.00  0.00           C  
ATOM   1536  C   LYS C1160      34.754  81.811  30.680  1.00  0.00           C  
ATOM   1537  O   LYS C1160      33.841  82.088  31.463  1.00  0.00           O  
ATOM   1538  CB  LYS C1160      36.436  80.084  31.300  1.00  0.00           C  
ATOM   1539  CG  LYS C1160      37.877  79.698  31.560  1.00  0.00           C  
ATOM   1540  CD  LYS C1160      38.761  79.924  30.338  1.00  0.00           C  
ATOM   1541  CE  LYS C1160      40.157  79.379  30.586  1.00  0.00           C  
ATOM   1542  NZ  LYS C1160      41.065  79.568  29.425  1.00  0.00           N  
ATOM   1543  N   THR C1161      34.561  81.725  29.370  1.00  0.00           N  
ATOM   1544  CA  THR C1161      33.215  81.879  28.829  1.00  0.00           C  
ATOM   1545  C   THR C1161      32.514  80.549  29.055  1.00  0.00           C  
ATOM   1546  O   THR C1161      33.166  79.533  29.335  1.00  0.00           O  
ATOM   1547  CB  THR C1161      33.224  82.165  27.327  1.00  0.00           C  
ATOM   1548  OG1 THR C1161      33.962  81.139  26.649  1.00  0.00           O  
ATOM   1549  CG2 THR C1161      33.835  83.524  27.055  1.00  0.00           C  
ATOM   1550  N   GLU C1162      31.192  80.551  28.942  1.00  0.00           N  
ATOM   1551  CA  GLU C1162      30.416  79.329  29.139  1.00  0.00           C  
ATOM   1552  C   GLU C1162      31.001  78.226  28.263  1.00  0.00           C  
ATOM   1553  O   GLU C1162      31.157  77.080  28.693  1.00  0.00           O  
ATOM   1554  CB  GLU C1162      28.955  79.570  28.767  1.00  0.00           C  
ATOM   1555  CG  GLU C1162      27.955  78.741  29.561  1.00  0.00           C  
ATOM   1556  CD  GLU C1162      28.071  78.962  31.067  1.00  0.00           C  
ATOM   1557  OE1 GLU C1162      28.462  80.076  31.491  1.00  0.00           O  
ATOM   1558  OE2 GLU C1162      27.751  78.020  31.825  1.00  0.00           O  
ATOM   1559  N   LYS C1416      31.352  78.581  27.035  1.00  0.00           N  
ATOM   1560  CA  LYS C1416      31.926  77.611  26.122  1.00  0.00           C  
ATOM   1561  C   LYS C1416      33.244  77.021  26.612  1.00  0.00           C  
ATOM   1562  O   LYS C1416      33.485  75.825  26.475  1.00  0.00           O  
ATOM   1563  CB  LYS C1416      32.162  78.253  24.755  1.00  0.00           C  
ATOM   1564  CG  LYS C1416      33.061  77.430  23.830  1.00  0.00           C  
ATOM   1565  CD  LYS C1416      33.160  78.082  22.455  1.00  0.00           C  
ATOM   1566  CE  LYS C1416      34.603  78.290  21.998  1.00  0.00           C  
ATOM   1567  NZ  LYS C1416      35.390  77.045  21.781  1.00  0.00           N  
ATOM   1568  N   GLU C1418      34.090  77.870  27.183  1.00  0.00           N  
ATOM   1569  CA  GLU C1418      35.416  77.458  27.623  1.00  0.00           C  
ATOM   1570  C   GLU C1418      35.561  76.932  29.041  1.00  0.00           C  
ATOM   1571  O   GLU C1418      36.585  76.349  29.373  1.00  0.00           O  
ATOM   1572  CB  GLU C1418      36.396  78.619  27.420  1.00  0.00           C  
ATOM   1573  CG  GLU C1418      36.697  78.937  25.974  1.00  0.00           C  
ATOM   1574  CD  GLU C1418      37.536  77.862  25.299  1.00  0.00           C  
ATOM   1575  OE1 GLU C1418      36.995  77.091  24.481  1.00  0.00           O  
ATOM   1576  OE2 GLU C1418      38.745  77.779  25.589  1.00  0.00           O  
ATOM   1577  N   LYS C1437      34.554  77.134  29.878  1.00  0.00           N  
ATOM   1578  CA  LYS C1437      34.644  76.671  31.260  1.00  0.00           C  
ATOM   1579  C   LYS C1437      34.630  75.150  31.371  1.00  0.00           C  
ATOM   1580  O   LYS C1437      34.529  74.438  30.372  1.00  0.00           O  
ATOM   1581  CB  LYS C1437      33.486  77.226  32.082  1.00  0.00           C  
ATOM   1582  CG  LYS C1437      32.174  76.501  31.841  1.00  0.00           C  
ATOM   1583  CD  LYS C1437      31.098  76.980  32.800  1.00  0.00           C  
ATOM   1584  CE  LYS C1437      29.850  76.124  32.673  1.00  0.00           C  
ATOM   1585  NZ  LYS C1437      28.766  76.621  33.562  1.00  0.00           N  
ATOM   1586  N   PHE C1438      34.747  74.654  32.597  1.00  0.00           N  
ATOM   1587  CA  PHE C1438      34.694  73.219  32.812  1.00  0.00           C  
ATOM   1588  C   PHE C1438      33.214  72.828  32.854  1.00  0.00           C  
ATOM   1589  O   PHE C1438      32.427  73.433  33.587  1.00  0.00           O  
ATOM   1590  CB  PHE C1438      35.356  72.834  34.128  1.00  0.00           C  
ATOM   1591  CG  PHE C1438      35.179  71.389  34.474  1.00  0.00           C  
ATOM   1592  CD1 PHE C1438      35.652  70.398  33.618  1.00  0.00           C  
ATOM   1593  CD2 PHE C1438      34.505  71.011  35.629  1.00  0.00           C  
ATOM   1594  CE1 PHE C1438      35.457  69.053  33.903  1.00  0.00           C  
ATOM   1595  CE2 PHE C1438      34.303  69.662  35.924  1.00  0.00           C  
ATOM   1596  CZ  PHE C1438      34.782  68.683  35.055  1.00  0.00           C  
ATOM   1597  N   ALA C1443      32.851  71.821  32.064  1.00  0.00           N  
ATOM   1598  CA  ALA C1443      31.470  71.334  31.967  1.00  0.00           C  
ATOM   1599  C   ALA C1443      30.712  71.233  33.295  1.00  0.00           C  
ATOM   1600  O   ALA C1443      29.607  71.766  33.429  1.00  0.00           O  
ATOM   1601  CB  ALA C1443      31.457  69.975  31.258  1.00  0.00           C  
ATOM   1602  N   GLY C1444      31.308  70.564  34.279  1.00  0.00           N  
ATOM   1603  CA  GLY C1444      30.643  70.402  35.562  1.00  0.00           C  
ATOM   1604  C   GLY C1444      30.642  71.582  36.517  1.00  0.00           C  
ATOM   1605  O   GLY C1444      30.061  71.496  37.604  1.00  0.00           O  
ATOM   1606  N   ALA C1448      31.256  72.695  36.123  1.00  0.00           N  
ATOM   1607  CA  ALA C1448      31.325  73.852  37.011  1.00  0.00           C  
ATOM   1608  C   ALA C1448      30.298  74.947  36.763  1.00  0.00           C  
ATOM   1609  O   ALA C1448      29.848  75.143  35.642  1.00  0.00           O  
ATOM   1610  CB  ALA C1448      32.730  74.455  36.953  1.00  0.00           C  
ATOM   1611  N   VAL C1456      29.927  75.656  37.825  1.00  0.00           N  
ATOM   1612  CA  VAL C1456      29.000  76.774  37.698  1.00  0.00           C  
ATOM   1613  C   VAL C1456      29.780  77.839  36.922  1.00  0.00           C  
ATOM   1614  O   VAL C1456      29.247  78.515  36.029  1.00  0.00           O  
ATOM   1615  CB  VAL C1456      28.603  77.331  39.069  1.00  0.00           C  
ATOM   1616  CG1 VAL C1456      27.779  78.605  38.893  1.00  0.00           C  
ATOM   1617  CG2 VAL C1456      27.804  76.281  39.831  1.00  0.00           C  
ATOM   1618  N   TYR C1457      31.053  77.986  37.283  1.00  0.00           N  
ATOM   1619  CA  TYR C1457      31.940  78.902  36.590  1.00  0.00           C  
ATOM   1620  C   TYR C1457      33.393  78.560  36.835  1.00  0.00           C  
ATOM   1621  O   TYR C1457      33.738  77.897  37.818  1.00  0.00           O  
ATOM   1622  CB  TYR C1457      31.644  80.355  36.956  1.00  0.00           C  
ATOM   1623  CG  TYR C1457      31.879  80.761  38.386  1.00  0.00           C  
ATOM   1624  CD1 TYR C1457      33.174  80.944  38.881  1.00  0.00           C  
ATOM   1625  CD2 TYR C1457      30.801  81.033  39.232  1.00  0.00           C  
ATOM   1626  CE1 TYR C1457      33.385  81.395  40.174  1.00  0.00           C  
ATOM   1627  CE2 TYR C1457      31.002  81.481  40.530  1.00  0.00           C  
ATOM   1628  CZ  TYR C1457      32.296  81.662  40.992  1.00  0.00           C  
ATOM   1629  OH  TYR C1457      32.503  82.123  42.266  1.00  0.00           O  
ATOM   1630  N   THR C1458      34.236  78.982  35.902  1.00  0.00           N  
ATOM   1631  CA  THR C1458      35.668  78.734  35.974  1.00  0.00           C  
ATOM   1632  C   THR C1458      36.457  80.033  35.899  1.00  0.00           C  
ATOM   1633  O   THR C1458      36.278  80.818  34.973  1.00  0.00           O  
ATOM   1634  CB  THR C1458      36.134  77.833  34.811  1.00  0.00           C  
ATOM   1635  OG1 THR C1458      35.541  76.541  34.941  1.00  0.00           O  
ATOM   1636  CG2 THR C1458      37.643  77.686  34.809  1.00  0.00           C  
ATOM   1637  N   THR C1459      37.319  80.261  36.885  1.00  0.00           N  
ATOM   1638  CA  THR C1459      38.172  81.443  36.886  1.00  0.00           C  
ATOM   1639  C   THR C1459      39.518  80.929  36.387  1.00  0.00           C  
ATOM   1640  O   THR C1459      39.822  79.744  36.523  1.00  0.00           O  
ATOM   1641  CB  THR C1459      38.318  82.043  38.287  1.00  0.00           C  
ATOM   1642  OG1 THR C1459      39.046  81.139  39.127  1.00  0.00           O  
ATOM   1643  CG2 THR C1459      36.938  82.302  38.889  1.00  0.00           C  
ATOM   1644  N   THR C1460      40.319  81.809  35.801  1.00  0.00           N  
ATOM   1645  CA  THR C1460      41.602  81.405  35.232  1.00  0.00           C  
ATOM   1646  C   THR C1460      42.631  82.537  35.252  1.00  0.00           C  
ATOM   1647  O   THR C1460      42.290  83.696  35.477  1.00  0.00           O  
ATOM   1648  CB  THR C1460      41.385  80.969  33.760  1.00  0.00           C  
ATOM   1649  OG1 THR C1460      42.625  80.576  33.165  1.00  0.00           O  
ATOM   1650  CG2 THR C1460      40.792  82.118  32.956  1.00  0.00           C  
ATOM   1651  N   ILE C1461      43.897  82.186  35.054  1.00  0.00           N  
ATOM   1652  CA  ILE C1461      44.941  83.188  34.947  1.00  0.00           C  
ATOM   1653  C   ILE C1461      45.557  82.884  33.604  1.00  0.00           C  
ATOM   1654  O   ILE C1461      45.990  81.753  33.347  1.00  0.00           O  
ATOM   1655  CB  ILE C1461      46.025  83.120  36.058  1.00  0.00           C  
ATOM   1656  CG1 ILE C1461      46.562  81.710  36.218  1.00  0.00           C  
ATOM   1657  CG2 ILE C1461      45.466  83.670  37.350  1.00  0.00           C  
ATOM   1658  CD1 ILE C1461      47.792  81.663  37.083  1.00  0.00           C  
ATOM   1659  N   GLU C1462      45.550  83.893  32.738  1.00  0.00           N  
ATOM   1660  CA  GLU C1462      46.073  83.759  31.390  1.00  0.00           C  
ATOM   1661  C   GLU C1462      47.358  84.564  31.194  1.00  0.00           C  
ATOM   1662  O   GLU C1462      47.456  85.727  31.596  1.00  0.00           O  
ATOM   1663  CB  GLU C1462      45.011  84.216  30.382  1.00  0.00           C  
ATOM   1664  CG  GLU C1462      43.664  83.507  30.539  1.00  0.00           C  
ATOM   1665  CD  GLU C1462      43.658  82.099  29.959  1.00  0.00           C  
ATOM   1666  OE1 GLU C1462      42.998  81.223  30.551  1.00  0.00           O  
ATOM   1667  OE2 GLU C1462      44.296  81.868  28.909  1.00  0.00           O  
ATOM   1668  N   ALA C1463      48.337  83.932  30.564  1.00  0.00           N  
ATOM   1669  CA  ALA C1463      49.615  84.565  30.303  1.00  0.00           C  
ATOM   1670  C   ALA C1463      49.866  84.601  28.806  1.00  0.00           C  
ATOM   1671  O   ALA C1463      49.276  83.835  28.037  1.00  0.00           O  
ATOM   1672  CB  ALA C1463      50.732  83.796  31.008  1.00  0.00           C  
ATOM   1673  N   LEU C1464      50.739  85.510  28.394  1.00  0.00           N  
ATOM   1674  CA  LEU C1464      51.078  85.637  26.987  1.00  0.00           C  
ATOM   1675  C   LEU C1464      52.516  85.177  26.843  1.00  0.00           C  
ATOM   1676  O   LEU C1464      53.383  85.614  27.592  1.00  0.00           O  
ATOM   1677  CB  LEU C1464      50.942  87.092  26.538  1.00  0.00           C  
ATOM   1678  CG  LEU C1464      50.980  87.322  25.027  1.00  0.00           C  
ATOM   1679  CD1 LEU C1464      49.705  86.771  24.385  1.00  0.00           C  
ATOM   1680  CD2 LEU C1464      51.116  88.808  24.753  1.00  0.00           C  
ATOM   1681  N   MET C1465      52.768  84.291  25.891  1.00  0.00           N  
ATOM   1682  CA  MET C1465      54.116  83.779  25.671  1.00  0.00           C  
ATOM   1683  C   MET C1465      54.843  84.656  24.647  1.00  0.00           C  
ATOM   1684  O   MET C1465      54.207  85.443  23.934  1.00  0.00           O  
ATOM   1685  CB  MET C1465      54.042  82.328  25.180  1.00  0.00           C  
ATOM   1686  CG  MET C1465      53.294  81.371  26.128  1.00  0.00           C  
ATOM   1687  SD  MET C1465      54.069  81.218  27.768  1.00  0.00           S  
ATOM   1688  CE  MET C1465      53.141  82.370  28.750  1.00  0.00           C  
ATOM   1689  N   LYS C1475      56.167  84.522  24.571  1.00  0.00           N  
ATOM   1690  CA  LYS C1475      56.958  85.321  23.642  1.00  0.00           C  
ATOM   1691  C   LYS C1475      56.565  85.160  22.177  1.00  0.00           C  
ATOM   1692  O   LYS C1475      56.927  85.997  21.348  1.00  0.00           O  
ATOM   1693  CB  LYS C1475      58.458  85.034  23.800  1.00  0.00           C  
ATOM   1694  CG  LYS C1475      59.095  85.723  24.985  1.00  0.00           C  
ATOM   1695  CD  LYS C1475      60.598  85.785  24.830  1.00  0.00           C  
ATOM   1696  CE  LYS C1475      61.247  86.406  26.057  1.00  0.00           C  
ATOM   1697  NZ  LYS C1475      62.734  86.460  25.940  1.00  0.00           N  
ATOM   1698  N   ASP C1689      55.840  84.095  21.851  1.00  0.00           N  
ATOM   1699  CA  ASP C1689      55.416  83.904  20.468  1.00  0.00           C  
ATOM   1700  C   ASP C1689      54.055  84.544  20.217  1.00  0.00           C  
ATOM   1701  O   ASP C1689      53.445  84.326  19.177  1.00  0.00           O  
ATOM   1702  CB  ASP C1689      55.361  82.418  20.100  1.00  0.00           C  
ATOM   1703  CG  ASP C1689      54.339  81.643  20.912  1.00  0.00           C  
ATOM   1704  OD1 ASP C1689      54.069  80.486  20.534  1.00  0.00           O  
ATOM   1705  OD2 ASP C1689      53.813  82.174  21.920  1.00  0.00           O  
ATOM   1706  N   GLY C1690      53.575  85.328  21.177  1.00  0.00           N  
ATOM   1707  CA  GLY C1690      52.291  85.986  21.003  1.00  0.00           C  
ATOM   1708  C   GLY C1690      51.077  85.110  21.254  1.00  0.00           C  
ATOM   1709  O   GLY C1690      49.949  85.520  20.989  1.00  0.00           O  
ATOM   1710  N   LYS C1692      51.298  83.903  21.762  1.00  0.00           N  
ATOM   1711  CA  LYS C1692      50.192  83.000  22.052  1.00  0.00           C  
ATOM   1712  C   LYS C1692      49.856  82.960  23.543  1.00  0.00           C  
ATOM   1713  O   LYS C1692      50.748  83.022  24.392  1.00  0.00           O  
ATOM   1714  CB  LYS C1692      50.513  81.588  21.563  1.00  0.00           C  
ATOM   1715  CG  LYS C1692      50.541  81.440  20.052  1.00  0.00           C  
ATOM   1716  CD  LYS C1692      50.631  79.969  19.684  1.00  0.00           C  
ATOM   1717  CE  LYS C1692      50.736  79.750  18.184  1.00  0.00           C  
ATOM   1718  NZ  LYS C1692      50.989  78.303  17.894  1.00  0.00           N  
ATOM   1719  N   ALA C1693      48.563  82.853  23.847  1.00  0.00           N  
ATOM   1720  CA  ALA C1693      48.099  82.796  25.226  1.00  0.00           C  
ATOM   1721  C   ALA C1693      48.266  81.400  25.822  1.00  0.00           C  
ATOM   1722  O   ALA C1693      48.298  80.392  25.108  1.00  0.00           O  
ATOM   1723  CB  ALA C1693      46.637  83.216  25.308  1.00  0.00           C  
ATOM   1724  N   LEU C1700      48.369  81.354  27.143  1.00  0.00           N  
ATOM   1725  CA  LEU C1700      48.531  80.099  27.850  1.00  0.00           C  
ATOM   1726  C   LEU C1700      47.834  80.210  29.184  1.00  0.00           C  
ATOM   1727  O   LEU C1700      48.040  81.169  29.928  1.00  0.00           O  
ATOM   1728  CB  LEU C1700      50.013  79.791  28.079  1.00  0.00           C  
ATOM   1729  CG  LEU C1700      50.351  78.499  28.834  1.00  0.00           C  
ATOM   1730  CD1 LEU C1700      49.717  77.329  28.111  1.00  0.00           C  
ATOM   1731  CD2 LEU C1700      51.854  78.295  28.897  1.00  0.00           C  
ATOM   1732  N   GLN C1701      46.997  79.225  29.473  1.00  0.00           N  
ATOM   1733  CA  GLN C1701      46.273  79.166  30.731  1.00  0.00           C  
ATOM   1734  C   GLN C1701      47.244  78.592  31.767  1.00  0.00           C  
ATOM   1735  O   GLN C1701      47.645  77.432  31.672  1.00  0.00           O  
ATOM   1736  CB  GLN C1701      45.059  78.261  30.554  1.00  0.00           C  
ATOM   1737  CG  GLN C1701      44.291  77.941  31.812  1.00  0.00           C  
ATOM   1738  CD  GLN C1701      43.228  76.892  31.542  1.00  0.00           C  
ATOM   1739  OE1 GLN C1701      42.253  77.151  30.832  1.00  0.00           O  
ATOM   1740  NE2 GLN C1701      43.425  75.689  32.088  1.00  0.00           N  
ATOM   1741  N   ALA C1702      47.620  79.415  32.743  1.00  0.00           N  
ATOM   1742  CA  ALA C1702      48.565  79.027  33.785  1.00  0.00           C  
ATOM   1743  C   ALA C1702      47.947  78.324  34.997  1.00  0.00           C  
ATOM   1744  O   ALA C1702      48.645  77.635  35.737  1.00  0.00           O  
ATOM   1745  CB  ALA C1702      49.347  80.255  34.243  1.00  0.00           C  
ATOM   1746  N   GLY C1703      46.651  78.506  35.210  1.00  0.00           N  
ATOM   1747  CA  GLY C1703      46.000  77.862  36.336  1.00  0.00           C  
ATOM   1748  C   GLY C1703      44.520  78.168  36.314  1.00  0.00           C  
ATOM   1749  O   GLY C1703      44.113  79.149  35.694  1.00  0.00           O  
ATOM   1750  N   THR C1704      43.717  77.338  36.977  1.00  0.00           N  
ATOM   1751  CA  THR C1704      42.267  77.539  37.021  1.00  0.00           C  
ATOM   1752  C   THR C1704      41.706  77.144  38.377  1.00  0.00           C  
ATOM   1753  O   THR C1704      42.264  76.287  39.058  1.00  0.00           O  
ATOM   1754  CB  THR C1704      41.529  76.715  35.931  1.00  0.00           C  
ATOM   1755  OG1 THR C1704      41.940  75.352  36.009  1.00  0.00           O  
ATOM   1756  CG2 THR C1704      41.841  77.247  34.537  1.00  0.00           C  
ATOM   1757  N   SER C1705      40.597  77.781  38.749  1.00  0.00           N  
ATOM   1758  CA  SER C1705      39.915  77.546  40.018  1.00  0.00           C  
ATOM   1759  C   SER C1705      38.410  77.564  39.720  1.00  0.00           C  
ATOM   1760  O   SER C1705      37.860  78.592  39.331  1.00  0.00           O  
ATOM   1761  CB  SER C1705      40.298  78.656  41.002  1.00  0.00           C  
ATOM   1762  OG  SER C1705      39.712  78.479  42.277  1.00  0.00           O  
ATOM   1763  N   HIS C1706      37.746  76.425  39.906  1.00  0.00           N  
ATOM   1764  CA  HIS C1706      36.324  76.302  39.589  1.00  0.00           C  
ATOM   1765  C   HIS C1706      35.372  76.370  40.763  1.00  0.00           C  
ATOM   1766  O   HIS C1706      35.666  75.866  41.844  1.00  0.00           O  
ATOM   1767  CB  HIS C1706      36.053  74.966  38.900  1.00  0.00           C  
ATOM   1768  CG  HIS C1706      37.047  74.597  37.841  1.00  0.00           C  
ATOM   1769  ND1 HIS C1706      36.925  75.000  36.528  1.00  0.00           N  
ATOM   1770  CD2 HIS C1706      38.146  73.806  37.893  1.00  0.00           C  
ATOM   1771  CE1 HIS C1706      37.903  74.466  35.815  1.00  0.00           C  
ATOM   1772  NE2 HIS C1706      38.657  73.737  36.620  1.00  0.00           N  
ATOM   1773  N   TYR C1707      34.224  76.998  40.549  1.00  0.00           N  
ATOM   1774  CA  TYR C1707      33.191  77.025  41.576  1.00  0.00           C  
ATOM   1775  C   TYR C1707      32.255  75.949  41.058  1.00  0.00           C  
ATOM   1776  O   TYR C1707      31.780  76.037  39.934  1.00  0.00           O  
ATOM   1777  CB  TYR C1707      32.450  78.356  41.620  1.00  0.00           C  
ATOM   1778  CG  TYR C1707      31.241  78.317  42.531  1.00  0.00           C  
ATOM   1779  CD1 TYR C1707      31.344  77.844  43.842  1.00  0.00           C  
ATOM   1780  CD2 TYR C1707      29.990  78.743  42.082  1.00  0.00           C  
ATOM   1781  CE1 TYR C1707      30.234  77.795  44.677  1.00  0.00           C  
ATOM   1782  CE2 TYR C1707      28.878  78.701  42.908  1.00  0.00           C  
ATOM   1783  CZ  TYR C1707      29.003  78.228  44.204  1.00  0.00           C  
ATOM   1784  OH  TYR C1707      27.897  78.203  45.024  1.00  0.00           O  
ATOM   1785  N   LEU C1708      32.003  74.923  41.853  1.00  0.00           N  
ATOM   1786  CA  LEU C1708      31.147  73.838  41.398  1.00  0.00           C  
ATOM   1787  C   LEU C1708      29.763  73.873  42.032  1.00  0.00           C  
ATOM   1788  O   LEU C1708      28.951  72.996  41.780  1.00  0.00           O  
ATOM   1789  CB  LEU C1708      31.838  72.499  41.691  1.00  0.00           C  
ATOM   1790  CG  LEU C1708      33.240  72.399  41.075  1.00  0.00           C  
ATOM   1791  CD1 LEU C1708      34.086  71.344  41.764  1.00  0.00           C  
ATOM   1792  CD2 LEU C1708      33.093  72.096  39.600  1.00  0.00           C  
ATOM   1793  N   GLY C1709      29.491  74.892  42.843  1.00  0.00           N  
ATOM   1794  CA  GLY C1709      28.194  74.979  43.495  1.00  0.00           C  
ATOM   1795  C   GLY C1709      27.824  73.668  44.177  1.00  0.00           C  
ATOM   1796  O   GLY C1709      28.659  73.049  44.843  1.00  0.00           O  
ATOM   1797  N   GLU C1710      26.577  73.234  44.003  1.00  0.00           N  
ATOM   1798  CA  GLU C1710      26.118  71.987  44.607  1.00  0.00           C  
ATOM   1799  C   GLU C1710      26.137  70.844  43.604  1.00  0.00           C  
ATOM   1800  O   GLU C1710      25.752  69.728  43.941  1.00  0.00           O  
ATOM   1801  CB  GLU C1710      24.688  72.128  45.132  1.00  0.00           C  
ATOM   1802  CG  GLU C1710      24.415  73.376  45.948  1.00  0.00           C  
ATOM   1803  CD  GLU C1710      23.006  73.384  46.505  1.00  0.00           C  
ATOM   1804  OE1 GLU C1710      22.114  72.814  45.846  1.00  0.00           O  
ATOM   1805  OE2 GLU C1710      22.784  73.962  47.588  1.00  0.00           O  
ATOM   1806  N   ASN C1711      26.579  71.122  42.379  1.00  0.00           N  
ATOM   1807  CA  ASN C1711      26.607  70.112  41.314  1.00  0.00           C  
ATOM   1808  C   ASN C1711      27.268  68.822  41.747  1.00  0.00           C  
ATOM   1809  O   ASN C1711      26.706  67.735  41.614  1.00  0.00           O  
ATOM   1810  CB  ASN C1711      27.358  70.625  40.073  1.00  0.00           C  
ATOM   1811  CG  ASN C1711      26.834  71.957  39.568  1.00  0.00           C  
ATOM   1812  OD1 ASN C1711      25.802  72.452  40.027  1.00  0.00           O  
ATOM   1813  ND2 ASN C1711      27.548  72.544  38.609  1.00  0.00           N  
ATOM   1814  N   PHE C1712      28.481  68.959  42.255  1.00  0.00           N  
ATOM   1815  CA  PHE C1712      29.265  67.826  42.694  1.00  0.00           C  
ATOM   1816  C   PHE C1712      28.635  67.156  43.916  1.00  0.00           C  
ATOM   1817  O   PHE C1712      28.547  65.932  43.986  1.00  0.00           O  
ATOM   1818  CB  PHE C1712      30.678  68.309  43.007  1.00  0.00           C  
ATOM   1819  CG  PHE C1712      31.668  67.210  43.173  1.00  0.00           C  
ATOM   1820  CD1 PHE C1712      31.920  66.326  42.131  1.00  0.00           C  
ATOM   1821  CD2 PHE C1712      32.362  67.066  44.373  1.00  0.00           C  
ATOM   1822  CE1 PHE C1712      32.853  65.303  42.279  1.00  0.00           C  
ATOM   1823  CE2 PHE C1712      33.299  66.050  44.541  1.00  0.00           C  
ATOM   1824  CZ  PHE C1712      33.547  65.165  43.491  1.00  0.00           C  
ATOM   1825  N   ALA C1726      28.196  67.966  44.874  1.00  0.00           N  
ATOM   1826  CA  ALA C1726      27.569  67.444  46.075  1.00  0.00           C  
ATOM   1827  C   ALA C1726      26.336  66.623  45.690  1.00  0.00           C  
ATOM   1828  O   ALA C1726      26.194  65.479  46.112  1.00  0.00           O  
ATOM   1829  CB  ALA C1726      27.178  68.591  47.007  1.00  0.00           C  
ATOM   1830  N   ARG C1727      25.458  67.202  44.874  1.00  0.00           N  
ATOM   1831  CA  ARG C1727      24.252  66.504  44.437  1.00  0.00           C  
ATOM   1832  C   ARG C1727      24.541  65.211  43.695  1.00  0.00           C  
ATOM   1833  O   ARG C1727      23.820  64.232  43.849  1.00  0.00           O  
ATOM   1834  CB  ARG C1727      23.388  67.416  43.554  1.00  0.00           C  
ATOM   1835  CG  ARG C1727      22.585  68.416  44.361  1.00  0.00           C  
ATOM   1836  CD  ARG C1727      21.988  69.528  43.515  1.00  0.00           C  
ATOM   1837  NE  ARG C1727      21.358  70.534  44.370  1.00  0.00           N  
ATOM   1838  CZ  ARG C1727      20.134  70.433  44.889  1.00  0.00           C  
ATOM   1839  NH1 ARG C1727      19.377  69.369  44.641  1.00  0.00           N  
ATOM   1840  NH2 ARG C1727      19.671  71.396  45.676  1.00  0.00           N  
ATOM   1841  N   ALA C1728      25.602  65.198  42.902  1.00  0.00           N  
ATOM   1842  CA  ALA C1728      25.938  64.008  42.132  1.00  0.00           C  
ATOM   1843  C   ALA C1728      26.457  62.858  42.979  1.00  0.00           C  
ATOM   1844  O   ALA C1728      26.302  61.693  42.608  1.00  0.00           O  
ATOM   1845  CB  ALA C1728      26.961  64.352  41.072  1.00  0.00           C  
ATOM   1846  N   PHE C1729      27.080  63.176  44.110  1.00  0.00           N  
ATOM   1847  CA  PHE C1729      27.639  62.138  44.968  1.00  0.00           C  
ATOM   1848  C   PHE C1729      26.973  62.087  46.328  1.00  0.00           C  
ATOM   1849  O   PHE C1729      27.430  61.389  47.236  1.00  0.00           O  
ATOM   1850  CB  PHE C1729      29.149  62.345  45.118  1.00  0.00           C  
ATOM   1851  CG  PHE C1729      29.930  61.929  43.907  1.00  0.00           C  
ATOM   1852  CD1 PHE C1729      30.464  60.648  43.816  1.00  0.00           C  
ATOM   1853  CD2 PHE C1729      30.079  62.799  42.830  1.00  0.00           C  
ATOM   1854  CE1 PHE C1729      31.130  60.231  42.669  1.00  0.00           C  
ATOM   1855  CE2 PHE C1729      30.744  62.395  41.674  1.00  0.00           C  
ATOM   1856  CZ  PHE C1729      31.271  61.104  41.593  1.00  0.00           C  
ATOM   1857  N   ASP C1730      25.886  62.835  46.460  1.00  0.00           N  
ATOM   1858  CA  ASP C1730      25.133  62.857  47.698  1.00  0.00           C  
ATOM   1859  C   ASP C1730      26.037  63.213  48.871  1.00  0.00           C  
ATOM   1860  O   ASP C1730      26.260  62.406  49.779  1.00  0.00           O  
ATOM   1861  CB  ASP C1730      24.476  61.489  47.917  1.00  0.00           C  
ATOM   1862  CG  ASP C1730      23.623  61.445  49.164  1.00  0.00           C  
ATOM   1863  OD1 ASP C1730      22.804  62.370  49.362  1.00  0.00           O  
ATOM   1864  OD2 ASP C1730      23.771  60.481  49.943  1.00  0.00           O  
ATOM   1865  N   ILE C1731      26.567  64.429  48.834  1.00  0.00           N  
ATOM   1866  CA  ILE C1731      27.431  64.914  49.889  1.00  0.00           C  
ATOM   1867  C   ILE C1731      26.641  65.980  50.615  1.00  0.00           C  
ATOM   1868  O   ILE C1731      26.513  67.103  50.140  1.00  0.00           O  
ATOM   1869  CB  ILE C1731      28.718  65.554  49.326  1.00  0.00           C  
ATOM   1870  CG1 ILE C1731      29.355  64.642  48.275  1.00  0.00           C  
ATOM   1871  CG2 ILE C1731      29.695  65.804  50.463  1.00  0.00           C  
ATOM   1872  CD1 ILE C1731      30.614  65.233  47.604  1.00  0.00           C  
ATOM   1873  N   LYS C1732      26.092  65.634  51.765  1.00  0.00           N  
ATOM   1874  CA  LYS C1732      25.315  66.608  52.508  1.00  0.00           C  
ATOM   1875  C   LYS C1732      25.722  66.620  53.960  1.00  0.00           C  
ATOM   1876  O   LYS C1732      26.521  65.787  54.389  1.00  0.00           O  
ATOM   1877  CB  LYS C1732      23.821  66.326  52.343  1.00  0.00           C  
ATOM   1878  CG  LYS C1732      23.471  64.860  52.318  1.00  0.00           C  
ATOM   1879  CD  LYS C1732      22.053  64.658  51.784  1.00  0.00           C  
ATOM   1880  CE  LYS C1732      21.548  63.253  52.086  1.00  0.00           C  
ATOM   1881  NZ  LYS C1732      22.584  62.220  51.791  1.00  0.00           N  
ATOM   1882  N   PHE C1758      25.176  67.568  54.713  1.00  0.00           N  
ATOM   1883  CA  PHE C1758      25.525  67.700  56.117  1.00  0.00           C  
ATOM   1884  C   PHE C1758      24.405  68.380  56.888  1.00  0.00           C  
ATOM   1885  O   PHE C1758      23.586  69.095  56.315  1.00  0.00           O  
ATOM   1886  CB  PHE C1758      26.790  68.552  56.237  1.00  0.00           C  
ATOM   1887  CG  PHE C1758      26.554  70.016  55.964  1.00  0.00           C  
ATOM   1888  CD1 PHE C1758      26.414  70.919  57.011  1.00  0.00           C  
ATOM   1889  CD2 PHE C1758      26.409  70.478  54.661  1.00  0.00           C  
ATOM   1890  CE1 PHE C1758      26.132  72.264  56.766  1.00  0.00           C  
ATOM   1891  CE2 PHE C1758      26.124  71.818  54.402  1.00  0.00           C  
ATOM   1892  CZ  PHE C1758      25.984  72.712  55.452  1.00  0.00           C  
ATOM   1893  N   GLN C1759      24.371  68.165  58.192  1.00  0.00           N  
ATOM   1894  CA  GLN C1759      23.362  68.815  59.005  1.00  0.00           C  
ATOM   1895  C   GLN C1759      23.968  70.134  59.476  1.00  0.00           C  
ATOM   1896  O   GLN C1759      25.003  70.152  60.146  1.00  0.00           O  
ATOM   1897  CB  GLN C1759      22.986  67.941  60.202  1.00  0.00           C  
ATOM   1898  CG  GLN C1759      22.064  68.637  61.189  1.00  0.00           C  
ATOM   1899  CD  GLN C1759      21.547  67.707  62.276  1.00  0.00           C  
ATOM   1900  OE1 GLN C1759      22.316  66.993  62.923  1.00  0.00           O  
ATOM   1901  NE2 GLN C1759      20.232  67.719  62.486  1.00  0.00           N  
ATOM   1902  N   ASP C1760      23.332  71.239  59.108  1.00  0.00           N  
ATOM   1903  CA  ASP C1760      23.819  72.553  59.489  1.00  0.00           C  
ATOM   1904  C   ASP C1760      23.474  72.841  60.947  1.00  0.00           C  
ATOM   1905  O   ASP C1760      22.842  72.024  61.614  1.00  0.00           O  
ATOM   1906  CB  ASP C1760      23.215  73.611  58.567  1.00  0.00           C  
ATOM   1907  CG  ASP C1760      24.067  74.869  58.475  1.00  0.00           C  
ATOM   1908  OD1 ASP C1760      23.708  75.758  57.672  1.00  0.00           O  
ATOM   1909  OD2 ASP C1760      25.086  74.975  59.195  1.00  0.00           O  
ATOM   1910  N   ARG C1764      23.896  74.000  61.441  1.00  0.00           N  
ATOM   1911  CA  ARG C1764      23.654  74.378  62.829  1.00  0.00           C  
ATOM   1912  C   ARG C1764      22.165  74.440  63.157  1.00  0.00           C  
ATOM   1913  O   ARG C1764      21.764  74.235  64.306  1.00  0.00           O  
ATOM   1914  CB  ARG C1764      24.285  75.740  63.126  1.00  0.00           C  
ATOM   1915  CG  ARG C1764      25.657  75.948  62.513  1.00  0.00           C  
ATOM   1916  CD  ARG C1764      26.234  77.290  62.930  1.00  0.00           C  
ATOM   1917  NE  ARG C1764      26.963  77.200  64.192  1.00  0.00           N  
ATOM   1918  CZ  ARG C1764      28.216  76.768  64.296  1.00  0.00           C  
ATOM   1919  NH1 ARG C1764      28.877  76.390  63.210  1.00  0.00           N  
ATOM   1920  NH2 ARG C1764      28.807  76.714  65.483  1.00  0.00           N  
ATOM   1921  N   ASP C1765      21.353  74.729  62.146  1.00  0.00           N  
ATOM   1922  CA  ASP C1765      19.910  74.828  62.324  1.00  0.00           C  
ATOM   1923  C   ASP C1765      19.241  73.455  62.212  1.00  0.00           C  
ATOM   1924  O   ASP C1765      18.035  73.352  61.990  1.00  0.00           O  
ATOM   1925  CB  ASP C1765      19.331  75.791  61.287  1.00  0.00           C  
ATOM   1926  CG  ASP C1765      19.598  75.341  59.870  1.00  0.00           C  
ATOM   1927  OD1 ASP C1765      19.336  76.130  58.934  1.00  0.00           O  
ATOM   1928  OD2 ASP C1765      20.067  74.195  59.695  1.00  0.00           O  
ATOM   1929  N   LEU C1767      20.038  72.405  62.371  1.00  0.00           N  
ATOM   1930  CA  LEU C1767      19.556  71.030  62.319  1.00  0.00           C  
ATOM   1931  C   LEU C1767      19.045  70.582  60.962  1.00  0.00           C  
ATOM   1932  O   LEU C1767      18.698  69.420  60.782  1.00  0.00           O  
ATOM   1933  CB  LEU C1767      18.470  70.810  63.373  1.00  0.00           C  
ATOM   1934  CG  LEU C1767      18.862  71.134  64.818  1.00  0.00           C  
ATOM   1935  CD1 LEU C1767      20.295  70.673  65.061  1.00  0.00           C  
ATOM   1936  CD2 LEU C1767      18.753  72.631  65.075  1.00  0.00           C  
ATOM   1937  N   GLN C1768      19.004  71.489  60.000  1.00  0.00           N  
ATOM   1938  CA  GLN C1768      18.532  71.118  58.677  1.00  0.00           C  
ATOM   1939  C   GLN C1768      19.679  70.518  57.843  1.00  0.00           C  
ATOM   1940  O   GLN C1768      20.839  70.900  58.002  1.00  0.00           O  
ATOM   1941  CB  GLN C1768      17.937  72.340  57.984  1.00  0.00           C  
ATOM   1942  CG  GLN C1768      17.002  71.992  56.844  1.00  0.00           C  
ATOM   1943  CD  GLN C1768      15.696  71.344  57.311  1.00  0.00           C  
ATOM   1944  OE1 GLN C1768      14.950  70.789  56.502  1.00  0.00           O  
ATOM   1945  NE2 GLN C1768      15.413  71.420  58.613  1.00  0.00           N  
ATOM   1946  N   VAL C1770      19.347  69.575  56.964  1.00  0.00           N  
ATOM   1947  CA  VAL C1770      20.333  68.902  56.124  1.00  0.00           C  
ATOM   1948  C   VAL C1770      20.452  69.580  54.760  1.00  0.00           C  
ATOM   1949  O   VAL C1770      19.461  69.721  54.046  1.00  0.00           O  
ATOM   1950  CB  VAL C1770      19.942  67.422  55.920  1.00  0.00           C  
ATOM   1951  CG1 VAL C1770      20.992  66.703  55.085  1.00  0.00           C  
ATOM   1952  CG2 VAL C1770      19.788  66.743  57.267  1.00  0.00           C  
ATOM   1953  N   LYS C1771      21.670  69.976  54.394  1.00  0.00           N  
ATOM   1954  CA  LYS C1771      21.908  70.673  53.130  1.00  0.00           C  
ATOM   1955  C   LYS C1771      23.088  70.104  52.342  1.00  0.00           C  
ATOM   1956  O   LYS C1771      23.938  69.394  52.896  1.00  0.00           O  
ATOM   1957  CB  LYS C1771      22.168  72.152  53.422  1.00  0.00           C  
ATOM   1958  CG  LYS C1771      21.169  72.752  54.400  1.00  0.00           C  
ATOM   1959  CD  LYS C1771      21.625  74.086  54.969  1.00  0.00           C  
ATOM   1960  CE  LYS C1771      20.677  74.537  56.079  1.00  0.00           C  
ATOM   1961  NZ  LYS C1771      21.106  75.785  56.772  1.00  0.00           N  
ATOM   1962  N   TYR C1772      23.131  70.411  51.047  1.00  0.00           N  
ATOM   1963  CA  TYR C1772      24.230  69.968  50.190  1.00  0.00           C  
ATOM   1964  C   TYR C1772      25.399  70.928  50.399  1.00  0.00           C  
ATOM   1965  O   TYR C1772      25.199  72.111  50.691  1.00  0.00           O  
ATOM   1966  CB  TYR C1772      23.830  69.988  48.711  1.00  0.00           C  
ATOM   1967  CG  TYR C1772      22.944  68.841  48.278  1.00  0.00           C  
ATOM   1968  CD1 TYR C1772      21.568  69.019  48.085  1.00  0.00           C  
ATOM   1969  CD2 TYR C1772      23.479  67.575  48.062  1.00  0.00           C  
ATOM   1970  CE1 TYR C1772      20.751  67.951  47.684  1.00  0.00           C  
ATOM   1971  CE2 TYR C1772      22.679  66.509  47.664  1.00  0.00           C  
ATOM   1972  CZ  TYR C1772      21.318  66.702  47.477  1.00  0.00           C  
ATOM   1973  OH  TYR C1772      20.543  65.637  47.080  1.00  0.00           O  
ATOM   1974  N   VAL C1773      26.618  70.421  50.263  1.00  0.00           N  
ATOM   1975  CA  VAL C1773      27.796  71.268  50.440  1.00  0.00           C  
ATOM   1976  C   VAL C1773      28.124  71.972  49.138  1.00  0.00           C  
ATOM   1977  O   VAL C1773      27.719  71.531  48.065  1.00  0.00           O  
ATOM   1978  CB  VAL C1773      29.049  70.452  50.857  1.00  0.00           C  
ATOM   1979  CG1 VAL C1773      28.851  69.859  52.238  1.00  0.00           C  
ATOM   1980  CG2 VAL C1773      29.325  69.351  49.839  1.00  0.00           C  
ATOM   1981  N   HIS C1774      28.847  73.078  49.236  1.00  0.00           N  
ATOM   1982  CA  HIS C1774      29.272  73.808  48.051  1.00  0.00           C  
ATOM   1983  C   HIS C1774      30.753  73.508  47.926  1.00  0.00           C  
ATOM   1984  O   HIS C1774      31.505  73.697  48.875  1.00  0.00           O  
ATOM   1985  CB  HIS C1774      29.030  75.299  48.233  1.00  0.00           C  
ATOM   1986  CG  HIS C1774      27.584  75.676  48.195  1.00  0.00           C  
ATOM   1987  ND1 HIS C1774      26.995  76.245  47.087  1.00  0.00           N  
ATOM   1988  CD2 HIS C1774      26.600  75.530  49.114  1.00  0.00           C  
ATOM   1989  CE1 HIS C1774      25.709  76.433  47.326  1.00  0.00           C  
ATOM   1990  NE2 HIS C1774      25.444  76.009  48.548  1.00  0.00           N  
ATOM   1991  N   THR C1775      31.170  73.027  46.762  1.00  0.00           N  
ATOM   1992  CA  THR C1775      32.567  72.673  46.563  1.00  0.00           C  
ATOM   1993  C   THR C1775      33.334  73.531  45.564  1.00  0.00           C  
ATOM   1994  O   THR C1775      32.752  74.297  44.791  1.00  0.00           O  
ATOM   1995  CB  THR C1775      32.682  71.225  46.103  1.00  0.00           C  
ATOM   1996  OG1 THR C1775      32.107  71.101  44.802  1.00  0.00           O  
ATOM   1997  CG2 THR C1775      31.943  70.303  47.064  1.00  0.00           C  
ATOM   1998  N   THR C1776      34.655  73.401  45.595  1.00  0.00           N  
ATOM   1999  CA  THR C1776      35.514  74.133  44.671  1.00  0.00           C  
ATOM   2000  C   THR C1776      36.566  73.144  44.225  1.00  0.00           C  
ATOM   2001  O   THR C1776      36.732  72.093  44.829  1.00  0.00           O  
ATOM   2002  CB  THR C1776      36.265  75.310  45.326  1.00  0.00           C  
ATOM   2003  OG1 THR C1776      37.374  74.799  46.078  1.00  0.00           O  
ATOM   2004  CG2 THR C1776      35.351  76.103  46.240  1.00  0.00           C  
ATOM   2005  N   SER C1777      37.282  73.492  43.171  1.00  0.00           N  
ATOM   2006  CA  SER C1777      38.334  72.645  42.637  1.00  0.00           C  
ATOM   2007  C   SER C1777      39.357  73.589  42.004  1.00  0.00           C  
ATOM   2008  O   SER C1777      38.995  74.645  41.492  1.00  0.00           O  
ATOM   2009  CB  SER C1777      37.738  71.708  41.582  1.00  0.00           C  
ATOM   2010  OG  SER C1777      38.717  71.253  40.671  1.00  0.00           O  
ATOM   2011  N   TRP C1778      40.631  73.224  42.043  1.00  0.00           N  
ATOM   2012  CA  TRP C1778      41.656  74.078  41.451  1.00  0.00           C  
ATOM   2013  C   TRP C1778      42.934  73.308  41.216  1.00  0.00           C  
ATOM   2014  O   TRP C1778      43.316  72.463  42.022  1.00  0.00           O  
ATOM   2015  CB  TRP C1778      41.929  75.305  42.339  1.00  0.00           C  
ATOM   2016  CG  TRP C1778      41.657  75.079  43.801  1.00  0.00           C  
ATOM   2017  CD1 TRP C1778      40.457  75.191  44.436  1.00  0.00           C  
ATOM   2018  CD2 TRP C1778      42.600  74.665  44.797  1.00  0.00           C  
ATOM   2019  NE1 TRP C1778      40.590  74.873  45.761  1.00  0.00           N  
ATOM   2020  CE2 TRP C1778      41.895  74.546  46.012  1.00  0.00           C  
ATOM   2021  CE3 TRP C1778      43.974  74.383  44.780  1.00  0.00           C  
ATOM   2022  CZ2 TRP C1778      42.512  74.154  47.204  1.00  0.00           C  
ATOM   2023  CZ3 TRP C1778      44.591  73.994  45.962  1.00  0.00           C  
ATOM   2024  CH2 TRP C1778      43.856  73.883  47.161  1.00  0.00           C  
ATOM   2025  N   GLY C1779      43.590  73.595  40.099  1.00  0.00           N  
ATOM   2026  CA  GLY C1779      44.817  72.898  39.788  1.00  0.00           C  
ATOM   2027  C   GLY C1779      45.793  73.697  38.946  1.00  0.00           C  
ATOM   2028  O   GLY C1779      45.418  74.628  38.240  1.00  0.00           O  
ATOM   2029  N   LEU C1782      47.060  73.308  39.030  1.00  0.00           N  
ATOM   2030  CA  LEU C1782      48.146  73.933  38.296  1.00  0.00           C  
ATOM   2031  C   LEU C1782      49.120  72.783  38.041  1.00  0.00           C  
ATOM   2032  O   LEU C1782      49.462  72.055  38.968  1.00  0.00           O  
ATOM   2033  CB  LEU C1782      48.777  75.035  39.154  1.00  0.00           C  
ATOM   2034  CG  LEU C1782      49.936  75.827  38.549  1.00  0.00           C  
ATOM   2035  CD1 LEU C1782      49.945  77.219  39.145  1.00  0.00           C  
ATOM   2036  CD2 LEU C1782      51.261  75.115  38.811  1.00  0.00           C  
ATOM   2037  N   SER C1783      49.549  72.608  36.791  1.00  0.00           N  
ATOM   2038  CA  SER C1783      50.444  71.512  36.433  1.00  0.00           C  
ATOM   2039  C   SER C1783      51.831  71.981  36.036  1.00  0.00           C  
ATOM   2040  O   SER C1783      52.098  73.179  36.039  1.00  0.00           O  
ATOM   2041  CB  SER C1783      49.862  70.730  35.264  1.00  0.00           C  
ATOM   2042  OG  SER C1783      49.915  71.511  34.085  1.00  0.00           O  
ATOM   2043  N   TRP C1785      52.701  71.036  35.664  1.00  0.00           N  
ATOM   2044  CA  TRP C1785      54.056  71.396  35.270  1.00  0.00           C  
ATOM   2045  C   TRP C1785      54.024  72.167  33.956  1.00  0.00           C  
ATOM   2046  O   TRP C1785      55.053  72.506  33.385  1.00  0.00           O  
ATOM   2047  CB  TRP C1785      54.999  70.169  35.189  1.00  0.00           C  
ATOM   2048  CG  TRP C1785      54.671  69.085  34.169  1.00  0.00           C  
ATOM   2049  CD1 TRP C1785      53.987  69.230  32.996  1.00  0.00           C  
ATOM   2050  CD2 TRP C1785      55.118  67.718  34.205  1.00  0.00           C  
ATOM   2051  NE1 TRP C1785      53.986  68.046  32.303  1.00  0.00           N  
ATOM   2052  CE2 TRP C1785      54.672  67.103  33.023  1.00  0.00           C  
ATOM   2053  CE3 TRP C1785      55.858  66.959  35.126  1.00  0.00           C  
ATOM   2054  CZ2 TRP C1785      54.941  65.752  32.727  1.00  0.00           C  
ATOM   2055  CZ3 TRP C1785      56.128  65.622  34.835  1.00  0.00           C  
ATOM   2056  CH2 TRP C1785      55.668  65.034  33.643  1.00  0.00           C  
ATOM   2057  N   ARG C1786      52.822  72.436  33.473  1.00  0.00           N  
ATOM   2058  CA  ARG C1786      52.688  73.239  32.278  1.00  0.00           C  
ATOM   2059  C   ARG C1786      53.271  74.598  32.677  1.00  0.00           C  
ATOM   2060  O   ARG C1786      53.775  75.353  31.843  1.00  0.00           O  
ATOM   2061  CB  ARG C1786      51.220  73.411  31.909  1.00  0.00           C  
ATOM   2062  CG  ARG C1786      51.015  74.369  30.743  1.00  0.00           C  
ATOM   2063  CD  ARG C1786      49.561  74.776  30.586  1.00  0.00           C  
ATOM   2064  NE  ARG C1786      48.681  73.638  30.345  1.00  0.00           N  
ATOM   2065  CZ  ARG C1786      47.360  73.731  30.228  1.00  0.00           C  
ATOM   2066  NH1 ARG C1786      46.761  74.914  30.325  1.00  0.00           N  
ATOM   2067  NH2 ARG C1786      46.631  72.638  30.036  1.00  0.00           N  
ATOM   2068  N   PHE C1787      53.190  74.899  33.970  1.00  0.00           N  
ATOM   2069  CA  PHE C1787      53.716  76.147  34.484  1.00  0.00           C  
ATOM   2070  C   PHE C1787      55.187  76.275  34.103  1.00  0.00           C  
ATOM   2071  O   PHE C1787      55.685  77.374  33.880  1.00  0.00           O  
ATOM   2072  CB  PHE C1787      53.574  76.203  35.997  1.00  0.00           C  
ATOM   2073  CG  PHE C1787      53.733  77.575  36.556  1.00  0.00           C  
ATOM   2074  CD1 PHE C1787      52.680  78.485  36.506  1.00  0.00           C  
ATOM   2075  CD2 PHE C1787      54.946  77.978  37.106  1.00  0.00           C  
ATOM   2076  CE1 PHE C1787      52.829  79.787  36.998  1.00  0.00           C  
ATOM   2077  CE2 PHE C1787      55.112  79.277  37.602  1.00  0.00           C  
ATOM   2078  CZ  PHE C1787      54.047  80.184  37.548  1.00  0.00           C  
ATOM   2079  N   ILE C1788      55.885  75.148  34.036  1.00  0.00           N  
ATOM   2080  CA  ILE C1788      57.288  75.168  33.651  1.00  0.00           C  
ATOM   2081  C   ILE C1788      57.375  75.601  32.190  1.00  0.00           C  
ATOM   2082  O   ILE C1788      58.337  76.263  31.775  1.00  0.00           O  
ATOM   2083  CB  ILE C1788      57.951  73.787  33.848  1.00  0.00           C  
ATOM   2084  CG1 ILE C1788      57.984  73.463  35.343  1.00  0.00           C  
ATOM   2085  CG2 ILE C1788      59.373  73.788  33.278  1.00  0.00           C  
ATOM   2086  CD1 ILE C1788      58.767  72.202  35.710  1.00  0.00           C  
ATOM   2087  N   GLY C1789      56.362  75.235  31.411  1.00  0.00           N  
ATOM   2088  CA  GLY C1789      56.335  75.637  30.019  1.00  0.00           C  
ATOM   2089  C   GLY C1789      56.213  77.150  29.939  1.00  0.00           C  
ATOM   2090  O   GLY C1789      56.891  77.802  29.147  1.00  0.00           O  
ATOM   2091  N   ALA C1790      55.346  77.710  30.773  1.00  0.00           N  
ATOM   2092  CA  ALA C1790      55.126  79.148  30.799  1.00  0.00           C  
ATOM   2093  C   ALA C1790      56.426  79.877  31.113  1.00  0.00           C  
ATOM   2094  O   ALA C1790      56.720  80.911  30.523  1.00  0.00           O  
ATOM   2095  CB  ALA C1790      54.062  79.502  31.841  1.00  0.00           C  
ATOM   2096  N   ILE C1791      57.201  79.333  32.042  1.00  0.00           N  
ATOM   2097  CA  ILE C1791      58.471  79.941  32.414  1.00  0.00           C  
ATOM   2098  C   ILE C1791      59.410  79.963  31.209  1.00  0.00           C  
ATOM   2099  O   ILE C1791      60.028  80.984  30.909  1.00  0.00           O  
ATOM   2100  CB  ILE C1791      59.140  79.172  33.581  1.00  0.00           C  
ATOM   2101  CG1 ILE C1791      58.340  79.397  34.863  1.00  0.00           C  
ATOM   2102  CG2 ILE C1791      60.580  79.637  33.773  1.00  0.00           C  
ATOM   2103  CD1 ILE C1791      58.838  78.576  36.023  1.00  0.00           C  
ATOM   2104  N   ILE C1792      59.496  78.839  30.510  1.00  0.00           N  
ATOM   2105  CA  ILE C1792      60.359  78.746  29.342  1.00  0.00           C  
ATOM   2106  C   ILE C1792      59.984  79.728  28.228  1.00  0.00           C  
ATOM   2107  O   ILE C1792      60.830  80.472  27.727  1.00  0.00           O  
ATOM   2108  CB  ILE C1792      60.334  77.331  28.749  1.00  0.00           C  
ATOM   2109  CG1 ILE C1792      60.820  76.312  29.789  1.00  0.00           C  
ATOM   2110  CG2 ILE C1792      61.212  77.287  27.508  1.00  0.00           C  
ATOM   2111  CD1 ILE C1792      60.595  74.859  29.377  1.00  0.00           C  
ATOM   2112  N   MET C1793      58.715  79.720  27.841  1.00  0.00           N  
ATOM   2113  CA  MET C1793      58.237  80.570  26.765  1.00  0.00           C  
ATOM   2114  C   MET C1793      58.018  82.033  27.129  1.00  0.00           C  
ATOM   2115  O   MET C1793      57.823  82.862  26.253  1.00  0.00           O  
ATOM   2116  CB  MET C1793      56.956  79.983  26.178  1.00  0.00           C  
ATOM   2117  CG  MET C1793      57.164  78.609  25.563  1.00  0.00           C  
ATOM   2118  SD  MET C1793      55.681  77.993  24.739  1.00  0.00           S  
ATOM   2119  CE  MET C1793      54.569  77.802  26.131  1.00  0.00           C  
ATOM   2120  N   THR C1794      58.051  82.360  28.411  1.00  0.00           N  
ATOM   2121  CA  THR C1794      57.866  83.738  28.795  1.00  0.00           C  
ATOM   2122  C   THR C1794      59.215  84.451  28.911  1.00  0.00           C  
ATOM   2123  O   THR C1794      59.350  85.598  28.477  1.00  0.00           O  
ATOM   2124  CB  THR C1794      57.121  83.859  30.143  1.00  0.00           C  
ATOM   2125  OG1 THR C1794      55.794  83.343  30.004  1.00  0.00           O  
ATOM   2126  CG2 THR C1794      57.042  85.317  30.586  1.00  0.00           C  
ATOM   2127  N   HIS C1795      60.210  83.767  29.475  1.00  0.00           N  
ATOM   2128  CA  HIS C1795      61.528  84.366  29.692  1.00  0.00           C  
ATOM   2129  C   HIS C1795      62.692  83.837  28.845  1.00  0.00           C  
ATOM   2130  O   HIS C1795      63.701  84.529  28.684  1.00  0.00           O  
ATOM   2131  CB  HIS C1795      61.911  84.248  31.171  1.00  0.00           C  
ATOM   2132  CG  HIS C1795      60.883  84.797  32.111  1.00  0.00           C  
ATOM   2133  ND1 HIS C1795      60.382  86.076  32.005  1.00  0.00           N  
ATOM   2134  CD2 HIS C1795      60.267  84.240  33.180  1.00  0.00           C  
ATOM   2135  CE1 HIS C1795      59.499  86.283  32.966  1.00  0.00           C  
ATOM   2136  NE2 HIS C1795      59.411  85.184  33.693  1.00  0.00           N  
ATOM   2137  N   GLY C1796      62.570  82.622  28.320  1.00  0.00           N  
ATOM   2138  CA  GLY C1796      63.643  82.076  27.507  1.00  0.00           C  
ATOM   2139  C   GLY C1796      64.014  82.971  26.333  1.00  0.00           C  
ATOM   2140  O   GLY C1796      63.205  83.783  25.874  1.00  0.00           O  
ATOM   2141  N   ASP C1797      65.246  82.835  25.850  1.00  0.00           N  
ATOM   2142  CA  ASP C1797      65.715  83.627  24.720  1.00  0.00           C  
ATOM   2143  C   ASP C1797      66.556  82.763  23.787  1.00  0.00           C  
ATOM   2144  O   ASP C1797      66.624  81.548  23.960  1.00  0.00           O  
ATOM   2145  CB  ASP C1797      66.502  84.871  25.198  1.00  0.00           C  
ATOM   2146  CG  ASP C1797      67.802  84.533  25.922  1.00  0.00           C  
ATOM   2147  OD1 ASP C1797      68.319  85.438  26.607  1.00  0.00           O  
ATOM   2148  OD2 ASP C1797      68.327  83.401  25.809  1.00  0.00           O  
ATOM   2149  N   ASP C1798      67.190  83.388  22.801  1.00  0.00           N  
ATOM   2150  CA  ASP C1798      67.993  82.661  21.824  1.00  0.00           C  
ATOM   2151  C   ASP C1798      69.240  81.981  22.369  1.00  0.00           C  
ATOM   2152  O   ASP C1798      69.860  81.183  21.671  1.00  0.00           O  
ATOM   2153  CB  ASP C1798      68.348  83.585  20.652  1.00  0.00           C  
ATOM   2154  CG  ASP C1798      67.178  83.787  19.710  1.00  0.00           C  
ATOM   2155  OD1 ASP C1798      67.299  84.561  18.736  1.00  0.00           O  
ATOM   2156  OD2 ASP C1798      66.124  83.157  19.946  1.00  0.00           O  
ATOM   2157  N   ARG C1799      69.613  82.288  23.607  1.00  0.00           N  
ATOM   2158  CA  ARG C1799      70.780  81.647  24.212  1.00  0.00           C  
ATOM   2159  C   ARG C1799      70.360  80.529  25.174  1.00  0.00           C  
ATOM   2160  O   ARG C1799      71.212  79.856  25.766  1.00  0.00           O  
ATOM   2161  CB  ARG C1799      71.640  82.672  24.956  1.00  0.00           C  
ATOM   2162  CG  ARG C1799      72.505  83.540  24.050  1.00  0.00           C  
ATOM   2163  CD  ARG C1799      73.271  84.573  24.865  1.00  0.00           C  
ATOM   2164  NE  ARG C1799      74.277  85.273  24.067  1.00  0.00           N  
ATOM   2165  CZ  ARG C1799      75.359  84.699  23.546  1.00  0.00           C  
ATOM   2166  NH1 ARG C1799      75.592  83.405  23.732  1.00  0.00           N  
ATOM   2167  NH2 ARG C1799      76.211  85.423  22.831  1.00  0.00           N  
ATOM   2168  N   GLY C1800      69.050  80.341  25.328  1.00  0.00           N  
ATOM   2169  CA  GLY C1800      68.555  79.297  26.204  1.00  0.00           C  
ATOM   2170  C   GLY C1800      67.573  79.768  27.254  1.00  0.00           C  
ATOM   2171  O   GLY C1800      66.856  80.757  27.065  1.00  0.00           O  
ATOM   2172  N   LEU C1801      67.539  79.064  28.376  1.00  0.00           N  
ATOM   2173  CA  LEU C1801      66.629  79.428  29.448  1.00  0.00           C  
ATOM   2174  C   LEU C1801      67.088  80.663  30.207  1.00  0.00           C  
ATOM   2175  O   LEU C1801      68.266  81.001  30.213  1.00  0.00           O  
ATOM   2176  CB  LEU C1801      66.496  78.283  30.465  1.00  0.00           C  
ATOM   2177  CG  LEU C1801      66.012  76.903  30.028  1.00  0.00           C  
ATOM   2178  CD1 LEU C1801      66.043  75.959  31.231  1.00  0.00           C  
ATOM   2179  CD2 LEU C1801      64.611  76.993  29.456  1.00  0.00           C  
ATOM   2180  N   VAL C1802      66.128  81.335  30.835  1.00  0.00           N  
ATOM   2181  CA  VAL C1802      66.389  82.485  31.697  1.00  0.00           C  
ATOM   2182  C   VAL C1802      65.401  82.194  32.821  1.00  0.00           C  
ATOM   2183  O   VAL C1802      64.198  82.363  32.652  1.00  0.00           O  
ATOM   2184  CB  VAL C1802      66.042  83.847  31.035  1.00  0.00           C  
ATOM   2185  CG1 VAL C1802      66.275  84.968  32.039  1.00  0.00           C  
ATOM   2186  CG2 VAL C1802      66.916  84.090  29.806  1.00  0.00           C  
ATOM   2187  N   LEU C1803      65.899  81.731  33.958  1.00  0.00           N  
ATOM   2188  CA  LEU C1803      65.006  81.380  35.050  1.00  0.00           C  
ATOM   2189  C   LEU C1803      64.760  82.476  36.062  1.00  0.00           C  
ATOM   2190  O   LEU C1803      65.671  83.213  36.440  1.00  0.00           O  
ATOM   2191  CB  LEU C1803      65.525  80.135  35.783  1.00  0.00           C  
ATOM   2192  CG  LEU C1803      65.680  78.862  34.947  1.00  0.00           C  
ATOM   2193  CD1 LEU C1803      66.045  77.675  35.864  1.00  0.00           C  
ATOM   2194  CD2 LEU C1803      64.368  78.590  34.195  1.00  0.00           C  
ATOM   2195  N   PRO C1804      63.508  82.608  36.510  1.00  0.00           N  
ATOM   2196  CA  PRO C1804      63.236  83.648  37.498  1.00  0.00           C  
ATOM   2197  C   PRO C1804      63.942  83.258  38.790  1.00  0.00           C  
ATOM   2198  O   PRO C1804      63.875  82.109  39.214  1.00  0.00           O  
ATOM   2199  CB  PRO C1804      61.708  83.650  37.595  1.00  0.00           C  
ATOM   2200  CG  PRO C1804      61.303  82.290  37.111  1.00  0.00           C  
ATOM   2201  CD  PRO C1804      62.261  82.027  35.985  1.00  0.00           C  
ATOM   2202  N   PRO C1805      64.633  84.216  39.429  1.00  0.00           N  
ATOM   2203  CA  PRO C1805      65.391  84.037  40.675  1.00  0.00           C  
ATOM   2204  C   PRO C1805      64.678  83.328  41.816  1.00  0.00           C  
ATOM   2205  O   PRO C1805      65.304  82.608  42.593  1.00  0.00           O  
ATOM   2206  CB  PRO C1805      65.774  85.467  41.063  1.00  0.00           C  
ATOM   2207  CG  PRO C1805      65.831  86.170  39.760  1.00  0.00           C  
ATOM   2208  CD  PRO C1805      64.619  85.633  39.033  1.00  0.00           C  
ATOM   2209  N   ARG C1806      63.370  83.521  41.932  1.00  0.00           N  
ATOM   2210  CA  ARG C1806      62.663  82.905  43.038  1.00  0.00           C  
ATOM   2211  C   ARG C1806      62.200  81.470  42.831  1.00  0.00           C  
ATOM   2212  O   ARG C1806      61.653  80.862  43.745  1.00  0.00           O  
ATOM   2213  CB  ARG C1806      61.523  83.823  43.468  1.00  0.00           C  
ATOM   2214  CG  ARG C1806      62.067  85.178  43.965  1.00  0.00           C  
ATOM   2215  CD  ARG C1806      61.010  86.279  44.019  1.00  0.00           C  
ATOM   2216  NE  ARG C1806      61.641  87.576  44.262  1.00  0.00           N  
ATOM   2217  CZ  ARG C1806      60.994  88.739  44.357  1.00  0.00           C  
ATOM   2218  NH1 ARG C1806      61.679  89.859  44.577  1.00  0.00           N  
ATOM   2219  NH2 ARG C1806      59.668  88.795  44.238  1.00  0.00           N  
ATOM   2220  N   LEU C1807      62.439  80.919  41.647  1.00  0.00           N  
ATOM   2221  CA  LEU C1807      62.079  79.528  41.375  1.00  0.00           C  
ATOM   2222  C   LEU C1807      63.291  78.778  40.823  1.00  0.00           C  
ATOM   2223  O   LEU C1807      63.261  77.560  40.687  1.00  0.00           O  
ATOM   2224  CB  LEU C1807      60.910  79.440  40.381  1.00  0.00           C  
ATOM   2225  CG  LEU C1807      59.564  79.936  40.945  1.00  0.00           C  
ATOM   2226  CD1 LEU C1807      58.493  79.948  39.861  1.00  0.00           C  
ATOM   2227  CD2 LEU C1807      59.140  79.039  42.115  1.00  0.00           C  
ATOM   2228  N   ALA C1808      64.363  79.508  40.517  1.00  0.00           N  
ATOM   2229  CA  ALA C1808      65.581  78.902  39.969  1.00  0.00           C  
ATOM   2230  C   ALA C1808      66.256  77.926  40.923  1.00  0.00           C  
ATOM   2231  O   ALA C1808      66.551  78.269  42.056  1.00  0.00           O  
ATOM   2232  CB  ALA C1808      66.574  79.989  39.577  1.00  0.00           C  
ATOM   2233  N   PRO C1809      66.499  76.684  40.479  1.00  0.00           N  
ATOM   2234  CA  PRO C1809      67.155  75.725  41.379  1.00  0.00           C  
ATOM   2235  C   PRO C1809      68.493  76.312  41.828  1.00  0.00           C  
ATOM   2236  O   PRO C1809      68.894  76.178  42.983  1.00  0.00           O  
ATOM   2237  CB  PRO C1809      67.335  74.490  40.503  1.00  0.00           C  
ATOM   2238  CG  PRO C1809      66.182  74.594  39.536  1.00  0.00           C  
ATOM   2239  CD  PRO C1809      66.152  76.059  39.191  1.00  0.00           C  
ATOM   2240  N   ILE C1810      69.169  76.982  40.900  1.00  0.00           N  
ATOM   2241  CA  ILE C1810      70.446  77.609  41.191  1.00  0.00           C  
ATOM   2242  C   ILE C1810      70.368  79.098  40.896  1.00  0.00           C  
ATOM   2243  O   ILE C1810      70.259  79.505  39.742  1.00  0.00           O  
ATOM   2244  CB  ILE C1810      71.576  77.009  40.331  1.00  0.00           C  
ATOM   2245  CG1 ILE C1810      71.678  75.505  40.586  1.00  0.00           C  
ATOM   2246  CG2 ILE C1810      72.894  77.696  40.660  1.00  0.00           C  
ATOM   2247  CD1 ILE C1810      72.615  74.792  39.624  1.00  0.00           C  
ATOM   2248  N   GLN C1811      70.445  79.910  41.938  1.00  0.00           N  
ATOM   2249  CA  GLN C1811      70.377  81.355  41.770  1.00  0.00           C  
ATOM   2250  C   GLN C1811      71.729  81.922  41.379  1.00  0.00           C  
ATOM   2251  O   GLN C1811      71.817  82.854  40.583  1.00  0.00           O  
ATOM   2252  CB  GLN C1811      69.903  82.012  43.062  1.00  0.00           C  
ATOM   2253  CG  GLN C1811      68.530  81.552  43.520  1.00  0.00           C  
ATOM   2254  CD  GLN C1811      68.132  82.203  44.826  1.00  0.00           C  
ATOM   2255  OE1 GLN C1811      68.862  82.128  45.821  1.00  0.00           O  
ATOM   2256  NE2 GLN C1811      66.979  82.850  44.833  1.00  0.00           N  
ATOM   2257  N   VAL C1812      72.786  81.343  41.935  1.00  0.00           N  
ATOM   2258  CA  VAL C1812      74.128  81.803  41.639  1.00  0.00           C  
ATOM   2259  C   VAL C1812      75.053  80.613  41.454  1.00  0.00           C  
ATOM   2260  O   VAL C1812      75.056  79.684  42.265  1.00  0.00           O  
ATOM   2261  CB  VAL C1812      74.685  82.686  42.788  1.00  0.00           C  
ATOM   2262  CG1 VAL C1812      76.057  83.227  42.418  1.00  0.00           C  
ATOM   2263  CG2 VAL C1812      73.735  83.819  43.083  1.00  0.00           C  
ATOM   2264  N   VAL C1813      75.833  80.639  40.379  1.00  0.00           N  
ATOM   2265  CA  VAL C1813      76.781  79.576  40.123  1.00  0.00           C  
ATOM   2266  C   VAL C1813      78.198  80.148  40.144  1.00  0.00           C  
ATOM   2267  O   VAL C1813      78.485  81.138  39.466  1.00  0.00           O  
ATOM   2268  CB  VAL C1813      76.527  78.874  38.762  1.00  0.00           C  
ATOM   2269  CG1 VAL C1813      76.762  79.839  37.579  1.00  0.00           C  
ATOM   2270  CG2 VAL C1813      77.438  77.666  38.652  1.00  0.00           C  
ATOM   2271  N   ILE C1814      79.066  79.534  40.950  1.00  0.00           N  
ATOM   2272  CA  ILE C1814      80.455  79.954  41.067  1.00  0.00           C  
ATOM   2273  C   ILE C1814      81.329  79.056  40.209  1.00  0.00           C  
ATOM   2274  O   ILE C1814      81.346  77.828  40.381  1.00  0.00           O  
ATOM   2275  CB  ILE C1814      80.946  79.859  42.513  1.00  0.00           C  
ATOM   2276  CG1 ILE C1814      80.061  80.712  43.417  1.00  0.00           C  
ATOM   2277  CG2 ILE C1814      82.396  80.354  42.621  1.00  0.00           C  
ATOM   2278  CD1 ILE C1814      80.336  80.488  44.876  1.00  0.00           C  
ATOM   2279  N   VAL C1815      82.040  79.667  39.269  1.00  0.00           N  
ATOM   2280  CA  VAL C1815      82.919  78.920  38.379  1.00  0.00           C  
ATOM   2281  C   VAL C1815      84.371  79.271  38.672  1.00  0.00           C  
ATOM   2282  O   VAL C1815      84.852  80.345  38.295  1.00  0.00           O  
ATOM   2283  CB  VAL C1815      82.635  79.240  36.908  1.00  0.00           C  
ATOM   2284  CG1 VAL C1815      83.574  78.442  36.023  1.00  0.00           C  
ATOM   2285  CG2 VAL C1815      81.175  78.929  36.576  1.00  0.00           C  
ATOM   2286  N   PRO C1816      85.088  78.373  39.361  1.00  0.00           N  
ATOM   2287  CA  PRO C1816      86.495  78.624  39.688  1.00  0.00           C  
ATOM   2288  C   PRO C1816      87.391  78.463  38.469  1.00  0.00           C  
ATOM   2289  O   PRO C1816      87.270  77.493  37.727  1.00  0.00           O  
ATOM   2290  CB  PRO C1816      86.789  77.577  40.753  1.00  0.00           C  
ATOM   2291  CG  PRO C1816      85.963  76.408  40.282  1.00  0.00           C  
ATOM   2292  CD  PRO C1816      84.641  77.082  39.918  1.00  0.00           C  
ATOM   2293  N   ILE C1817      88.278  79.428  38.264  1.00  0.00           N  
ATOM   2294  CA  ILE C1817      89.222  79.398  37.147  1.00  0.00           C  
ATOM   2295  C   ILE C1817      90.624  79.323  37.748  1.00  0.00           C  
ATOM   2296  O   ILE C1817      90.966  80.104  38.640  1.00  0.00           O  
ATOM   2297  CB  ILE C1817      89.093  80.664  36.287  1.00  0.00           C  
ATOM   2298  CG1 ILE C1817      87.681  80.741  35.702  1.00  0.00           C  
ATOM   2299  CG2 ILE C1817      90.133  80.655  35.180  1.00  0.00           C  
ATOM   2300  CD1 ILE C1817      87.378  82.055  35.014  1.00  0.00           C  
ATOM   2301  N   TYR C1818      91.436  78.385  37.273  1.00  0.00           N  
ATOM   2302  CA  TYR C1818      92.776  78.233  37.830  1.00  0.00           C  
ATOM   2303  C   TYR C1818      93.726  77.383  36.999  1.00  0.00           C  
ATOM   2304  O   TYR C1818      93.366  76.834  35.957  1.00  0.00           O  
ATOM   2305  CB  TYR C1818      92.678  77.622  39.231  1.00  0.00           C  
ATOM   2306  CG  TYR C1818      91.952  76.299  39.236  1.00  0.00           C  
ATOM   2307  CD1 TYR C1818      92.546  75.154  38.701  1.00  0.00           C  
ATOM   2308  CD2 TYR C1818      90.647  76.197  39.728  1.00  0.00           C  
ATOM   2309  CE1 TYR C1818      91.857  73.934  38.653  1.00  0.00           C  
ATOM   2310  CE2 TYR C1818      89.950  74.986  39.685  1.00  0.00           C  
ATOM   2311  CZ  TYR C1818      90.560  73.857  39.145  1.00  0.00           C  
ATOM   2312  OH  TYR C1818      89.880  72.656  39.092  1.00  0.00           O  
ATOM   2313  N   LYS C1819      94.955  77.292  37.494  1.00  0.00           N  
ATOM   2314  CA  LYS C1819      96.005  76.504  36.875  1.00  0.00           C  
ATOM   2315  C   LYS C1819      96.582  75.655  37.990  1.00  0.00           C  
ATOM   2316  O   LYS C1819      96.337  75.927  39.165  1.00  0.00           O  
ATOM   2317  CB  LYS C1819      97.086  77.411  36.283  1.00  0.00           C  
ATOM   2318  CG  LYS C1819      96.658  78.113  35.005  1.00  0.00           C  
ATOM   2319  CD  LYS C1819      97.754  79.004  34.455  1.00  0.00           C  
ATOM   2320  CE  LYS C1819      97.329  79.646  33.139  1.00  0.00           C  
ATOM   2321  NZ  LYS C1819      98.390  80.531  32.582  1.00  0.00           N  
ATOM   2322  N   ASP C1820      97.340  74.630  37.622  1.00  0.00           N  
ATOM   2323  CA  ASP C1820      97.941  73.733  38.599  1.00  0.00           C  
ATOM   2324  C   ASP C1820      98.406  74.407  39.890  1.00  0.00           C  
ATOM   2325  O   ASP C1820      98.191  73.875  40.978  1.00  0.00           O  
ATOM   2326  CB  ASP C1820      99.111  72.983  37.960  1.00  0.00           C  
ATOM   2327  CG  ASP C1820      98.653  71.904  36.999  1.00  0.00           C  
ATOM   2328  OD1 ASP C1820      97.811  72.204  36.121  1.00  0.00           O  
ATOM   2329  OD2 ASP C1820      99.140  70.759  37.121  1.00  0.00           O  
ATOM   2330  N   GLU C1821      99.025  75.578  39.781  1.00  0.00           N  
ATOM   2331  CA  GLU C1821      99.519  76.266  40.970  1.00  0.00           C  
ATOM   2332  C   GLU C1821      98.497  77.156  41.665  1.00  0.00           C  
ATOM   2333  O   GLU C1821      98.646  77.462  42.845  1.00  0.00           O  
ATOM   2334  CB  GLU C1821     100.750  77.103  40.631  1.00  0.00           C  
ATOM   2335  CG  GLU C1821     100.457  78.283  39.739  1.00  0.00           C  
ATOM   2336  CD  GLU C1821     101.324  79.468  40.082  1.00  0.00           C  
ATOM   2337  OE1 GLU C1821     101.187  79.988  41.213  1.00  0.00           O  
ATOM   2338  OE2 GLU C1821     102.143  79.870  39.228  1.00  0.00           O  
ATOM   2339  N   SER C1827      97.471  77.585  40.937  1.00  0.00           N  
ATOM   2340  CA  SER C1827      96.437  78.437  41.523  1.00  0.00           C  
ATOM   2341  C   SER C1827      95.325  77.600  42.145  1.00  0.00           C  
ATOM   2342  O   SER C1827      94.621  78.061  43.045  1.00  0.00           O  
ATOM   2343  CB  SER C1827      95.832  79.348  40.461  1.00  0.00           C  
ATOM   2344  OG  SER C1827      96.801  80.213  39.911  1.00  0.00           O  
ATOM   2345  N   ARG C1828      95.183  76.370  41.657  1.00  0.00           N  
ATOM   2346  CA  ARG C1828      94.156  75.431  42.112  1.00  0.00           C  
ATOM   2347  C   ARG C1828      93.752  75.573  43.585  1.00  0.00           C  
ATOM   2348  O   ARG C1828      92.621  75.956  43.884  1.00  0.00           O  
ATOM   2349  CB  ARG C1828      94.624  73.999  41.826  1.00  0.00           C  
ATOM   2350  CG  ARG C1828      93.516  72.997  41.541  1.00  0.00           C  
ATOM   2351  CD  ARG C1828      93.240  72.084  42.724  1.00  0.00           C  
ATOM   2352  NE  ARG C1828      92.246  71.067  42.386  1.00  0.00           N  
ATOM   2353  CZ  ARG C1828      91.720  70.207  43.255  1.00  0.00           C  
ATOM   2354  NH1 ARG C1828      92.091  70.232  44.530  1.00  0.00           N  
ATOM   2355  NH2 ARG C1828      90.814  69.324  42.849  1.00  0.00           N  
ATOM   2356  N   GLU C1829      94.670  75.274  44.499  1.00  0.00           N  
ATOM   2357  CA  GLU C1829      94.388  75.354  45.933  1.00  0.00           C  
ATOM   2358  C   GLU C1829      93.786  76.691  46.379  1.00  0.00           C  
ATOM   2359  O   GLU C1829      92.758  76.722  47.054  1.00  0.00           O  
ATOM   2360  CB  GLU C1829      95.665  75.083  46.736  1.00  0.00           C  
ATOM   2361  CG  GLU C1829      96.300  73.724  46.485  1.00  0.00           C  
ATOM   2362  CD  GLU C1829      95.420  72.574  46.933  1.00  0.00           C  
ATOM   2363  OE1 GLU C1829      95.064  72.527  48.129  1.00  0.00           O  
ATOM   2364  OE2 GLU C1829      95.086  71.716  46.091  1.00  0.00           O  
ATOM   2365  N   ARG C1830      94.438  77.787  46.005  1.00  0.00           N  
ATOM   2366  CA  ARG C1830      93.994  79.132  46.371  1.00  0.00           C  
ATOM   2367  C   ARG C1830      92.587  79.466  45.881  1.00  0.00           C  
ATOM   2368  O   ARG C1830      91.734  79.905  46.653  1.00  0.00           O  
ATOM   2369  CB  ARG C1830      94.960  80.176  45.805  1.00  0.00           C  
ATOM   2370  CG  ARG C1830      96.259  80.343  46.571  1.00  0.00           C  
ATOM   2371  CD  ARG C1830      97.237  81.201  45.772  1.00  0.00           C  
ATOM   2372  NE  ARG C1830      97.997  80.413  44.803  1.00  0.00           N  
ATOM   2373  CZ  ARG C1830      98.586  80.916  43.721  1.00  0.00           C  
ATOM   2374  NH1 ARG C1830      98.499  82.215  43.455  1.00  0.00           N  
ATOM   2375  NH2 ARG C1830      99.270  80.121  42.907  1.00  0.00           N  
ATOM   2376  N   VAL C1831      92.366  79.268  44.588  1.00  0.00           N  
ATOM   2377  CA  VAL C1831      91.089  79.564  43.969  1.00  0.00           C  
ATOM   2378  C   VAL C1831      89.950  78.733  44.547  1.00  0.00           C  
ATOM   2379  O   VAL C1831      88.898  79.270  44.891  1.00  0.00           O  
ATOM   2380  CB  VAL C1831      91.176  79.356  42.445  1.00  0.00           C  
ATOM   2381  CG1 VAL C1831      89.825  79.609  41.797  1.00  0.00           C  
ATOM   2382  CG2 VAL C1831      92.227  80.293  41.862  1.00  0.00           C  
ATOM   2383  N   LEU C1832      90.156  77.429  44.670  1.00  0.00           N  
ATOM   2384  CA  LEU C1832      89.108  76.577  45.205  1.00  0.00           C  
ATOM   2385  C   LEU C1832      88.797  76.956  46.642  1.00  0.00           C  
ATOM   2386  O   LEU C1832      87.652  76.856  47.087  1.00  0.00           O  
ATOM   2387  CB  LEU C1832      89.512  75.105  45.124  1.00  0.00           C  
ATOM   2388  CG  LEU C1832      89.521  74.502  43.717  1.00  0.00           C  
ATOM   2389  CD1 LEU C1832      90.050  73.074  43.782  1.00  0.00           C  
ATOM   2390  CD2 LEU C1832      88.111  74.525  43.124  1.00  0.00           C  
ATOM   2391  N   GLU C1833      89.815  77.413  47.361  1.00  0.00           N  
ATOM   2392  CA  GLU C1833      89.626  77.804  48.751  1.00  0.00           C  
ATOM   2393  C   GLU C1833      88.701  79.016  48.841  1.00  0.00           C  
ATOM   2394  O   GLU C1833      87.765  79.032  49.644  1.00  0.00           O  
ATOM   2395  CB  GLU C1833      90.973  78.128  49.406  1.00  0.00           C  
ATOM   2396  CG  GLU C1833      90.910  78.174  50.933  1.00  0.00           C  
ATOM   2397  CD  GLU C1833      92.219  78.610  51.576  1.00  0.00           C  
ATOM   2398  OE1 GLU C1833      92.572  79.805  51.452  1.00  0.00           O  
ATOM   2399  OE2 GLU C1833      92.891  77.756  52.203  1.00  0.00           O  
ATOM   2400  N   ALA C1834      88.969  80.025  48.013  1.00  0.00           N  
ATOM   2401  CA  ALA C1834      88.164  81.242  47.985  1.00  0.00           C  
ATOM   2402  C   ALA C1834      86.767  80.953  47.424  1.00  0.00           C  
ATOM   2403  O   ALA C1834      85.784  81.562  47.840  1.00  0.00           O  
ATOM   2404  CB  ALA C1834      88.856  82.312  47.139  1.00  0.00           C  
ATOM   2405  N   ALA C1835      86.685  80.021  46.482  1.00  0.00           N  
ATOM   2406  CA  ALA C1835      85.408  79.665  45.885  1.00  0.00           C  
ATOM   2407  C   ALA C1835      84.515  79.060  46.959  1.00  0.00           C  
ATOM   2408  O   ALA C1835      83.337  79.399  47.069  1.00  0.00           O  
ATOM   2409  CB  ALA C1835      85.617  78.670  44.745  1.00  0.00           C  
ATOM   2410  N   GLN C1836      85.094  78.171  47.757  1.00  0.00           N  
ATOM   2411  CA  GLN C1836      84.369  77.510  48.831  1.00  0.00           C  
ATOM   2412  C   GLN C1836      83.948  78.511  49.887  1.00  0.00           C  
ATOM   2413  O   GLN C1836      82.854  78.416  50.446  1.00  0.00           O  
ATOM   2414  CB  GLN C1836      85.238  76.412  49.444  1.00  0.00           C  
ATOM   2415  CG  GLN C1836      85.470  75.252  48.483  1.00  0.00           C  
ATOM   2416  CD  GLN C1836      86.637  74.372  48.874  1.00  0.00           C  
ATOM   2417  OE1 GLN C1836      86.990  73.443  48.146  1.00  0.00           O  
ATOM   2418  NE2 GLN C1836      87.247  74.657  50.022  1.00  0.00           N  
ATOM   2419  N   GLY C1837      84.820  79.475  50.152  1.00  0.00           N  
ATOM   2420  CA  GLY C1837      84.506  80.493  51.137  1.00  0.00           C  
ATOM   2421  C   GLY C1837      83.328  81.323  50.673  1.00  0.00           C  
ATOM   2422  O   GLY C1837      82.461  81.681  51.469  1.00  0.00           O  
ATOM   2423  N   LEU C1838      83.299  81.628  49.378  1.00  0.00           N  
ATOM   2424  CA  LEU C1838      82.215  82.408  48.793  1.00  0.00           C  
ATOM   2425  C   LEU C1838      80.910  81.604  48.810  1.00  0.00           C  
ATOM   2426  O   LEU C1838      79.836  82.152  49.052  1.00  0.00           O  
ATOM   2427  CB  LEU C1838      82.559  82.802  47.354  1.00  0.00           C  
ATOM   2428  CG  LEU C1838      81.471  83.583  46.610  1.00  0.00           C  
ATOM   2429  CD1 LEU C1838      81.167  84.886  47.351  1.00  0.00           C  
ATOM   2430  CD2 LEU C1838      81.930  83.861  45.189  1.00  0.00           C  
ATOM   2431  N   ARG C1839      81.018  80.303  48.547  1.00  0.00           N  
ATOM   2432  CA  ARG C1839      79.862  79.418  48.555  1.00  0.00           C  
ATOM   2433  C   ARG C1839      79.212  79.477  49.935  1.00  0.00           C  
ATOM   2434  O   ARG C1839      78.002  79.649  50.055  1.00  0.00           O  
ATOM   2435  CB  ARG C1839      80.283  77.971  48.260  1.00  0.00           C  
ATOM   2436  CG  ARG C1839      79.109  77.052  47.960  1.00  0.00           C  
ATOM   2437  CD  ARG C1839      79.176  75.732  48.713  1.00  0.00           C  
ATOM   2438  NE  ARG C1839      80.298  74.887  48.315  1.00  0.00           N  
ATOM   2439  CZ  ARG C1839      81.354  74.632  49.084  1.00  0.00           C  
ATOM   2440  NH1 ARG C1839      81.442  75.157  50.302  1.00  0.00           N  
ATOM   2441  NH2 ARG C1839      82.324  73.845  48.636  1.00  0.00           N  
ATOM   2442  N   GLN C1840      80.027  79.340  50.977  1.00  0.00           N  
ATOM   2443  CA  GLN C1840      79.519  79.375  52.343  1.00  0.00           C  
ATOM   2444  C   GLN C1840      78.900  80.720  52.714  1.00  0.00           C  
ATOM   2445  O   GLN C1840      77.866  80.765  53.382  1.00  0.00           O  
ATOM   2446  CB  GLN C1840      80.630  79.008  53.337  1.00  0.00           C  
ATOM   2447  CG  GLN C1840      81.096  77.564  53.195  1.00  0.00           C  
ATOM   2448  CD  GLN C1840      79.947  76.568  53.301  1.00  0.00           C  
ATOM   2449  OE1 GLN C1840      79.951  75.527  52.639  1.00  0.00           O  
ATOM   2450  NE2 GLN C1840      78.959  76.882  54.140  1.00  0.00           N  
ATOM   2451  N   ALA C1841      79.522  81.809  52.276  1.00  0.00           N  
ATOM   2452  CA  ALA C1841      79.004  83.140  52.571  1.00  0.00           C  
ATOM   2453  C   ALA C1841      77.636  83.343  51.915  1.00  0.00           C  
ATOM   2454  O   ALA C1841      76.734  83.922  52.520  1.00  0.00           O  
ATOM   2455  CB  ALA C1841      79.982  84.206  52.089  1.00  0.00           C  
ATOM   2456  N   LEU C1842      77.483  82.856  50.685  1.00  0.00           N  
ATOM   2457  CA  LEU C1842      76.219  82.988  49.966  1.00  0.00           C  
ATOM   2458  C   LEU C1842      75.145  82.098  50.587  1.00  0.00           C  
ATOM   2459  O   LEU C1842      73.990  82.511  50.728  1.00  0.00           O  
ATOM   2460  CB  LEU C1842      76.404  82.646  48.483  1.00  0.00           C  
ATOM   2461  CG  LEU C1842      77.362  83.569  47.717  1.00  0.00           C  
ATOM   2462  CD1 LEU C1842      77.379  83.196  46.251  1.00  0.00           C  
ATOM   2463  CD2 LEU C1842      76.932  85.021  47.883  1.00  0.00           C  
ATOM   2464  N   LEU C1843      75.521  80.878  50.961  1.00  0.00           N  
ATOM   2465  CA  LEU C1843      74.568  79.973  51.585  1.00  0.00           C  
ATOM   2466  C   LEU C1843      74.065  80.644  52.858  1.00  0.00           C  
ATOM   2467  O   LEU C1843      72.884  80.562  53.190  1.00  0.00           O  
ATOM   2468  CB  LEU C1843      75.231  78.634  51.923  1.00  0.00           C  
ATOM   2469  CG  LEU C1843      75.576  77.707  50.753  1.00  0.00           C  
ATOM   2470  CD1 LEU C1843      76.389  76.540  51.269  1.00  0.00           C  
ATOM   2471  CD2 LEU C1843      74.303  77.213  50.070  1.00  0.00           C  
ATOM   2472  N   ALA C1844      74.971  81.326  53.554  1.00  0.00           N  
ATOM   2473  CA  ALA C1844      74.631  82.028  54.789  1.00  0.00           C  
ATOM   2474  C   ALA C1844      73.628  83.145  54.516  1.00  0.00           C  
ATOM   2475  O   ALA C1844      72.871  83.538  55.394  1.00  0.00           O  
ATOM   2476  CB  ALA C1844      75.888  82.597  55.431  1.00  0.00           C  
ATOM   2477  N   GLN C1845      73.629  83.664  53.297  1.00  0.00           N  
ATOM   2478  CA  GLN C1845      72.684  84.710  52.931  1.00  0.00           C  
ATOM   2479  C   GLN C1845      71.347  84.081  52.567  1.00  0.00           C  
ATOM   2480  O   GLN C1845      70.403  84.790  52.251  1.00  0.00           O  
ATOM   2481  CB  GLN C1845      73.191  85.513  51.732  1.00  0.00           C  
ATOM   2482  CG  GLN C1845      74.334  86.445  52.044  1.00  0.00           C  
ATOM   2483  CD  GLN C1845      73.962  87.447  53.103  1.00  0.00           C  
ATOM   2484  OE1 GLN C1845      73.026  88.231  52.931  1.00  0.00           O  
ATOM   2485  NE2 GLN C1845      74.689  87.427  54.216  1.00  0.00           N  
ATOM   2486  N   GLY C1847      71.279  82.752  52.598  1.00  0.00           N  
ATOM   2487  CA  GLY C1847      70.048  82.065  52.255  1.00  0.00           C  
ATOM   2488  C   GLY C1847      69.840  81.926  50.756  1.00  0.00           C  
ATOM   2489  O   GLY C1847      68.720  81.712  50.293  1.00  0.00           O  
ATOM   2490  N   LEU C1848      70.921  82.046  49.992  1.00  0.00           N  
ATOM   2491  CA  LEU C1848      70.846  81.930  48.540  1.00  0.00           C  
ATOM   2492  C   LEU C1848      71.123  80.511  48.063  1.00  0.00           C  
ATOM   2493  O   LEU C1848      71.864  79.761  48.704  1.00  0.00           O  
ATOM   2494  CB  LEU C1848      71.845  82.882  47.879  1.00  0.00           C  
ATOM   2495  CG  LEU C1848      71.666  84.365  48.198  1.00  0.00           C  
ATOM   2496  CD1 LEU C1848      72.722  85.162  47.462  1.00  0.00           C  
ATOM   2497  CD2 LEU C1848      70.280  84.825  47.793  1.00  0.00           C  
ATOM   2498  N   ARG C1849      70.519  80.139  46.941  1.00  0.00           N  
ATOM   2499  CA  ARG C1849      70.739  78.814  46.384  1.00  0.00           C  
ATOM   2500  C   ARG C1849      71.934  78.941  45.447  1.00  0.00           C  
ATOM   2501  O   ARG C1849      71.800  79.290  44.274  1.00  0.00           O  
ATOM   2502  CB  ARG C1849      69.487  78.317  45.641  1.00  0.00           C  
ATOM   2503  CG  ARG C1849      68.296  78.020  46.570  1.00  0.00           C  
ATOM   2504  CD  ARG C1849      67.100  77.392  45.827  1.00  0.00           C  
ATOM   2505  NE  ARG C1849      66.547  78.257  44.784  1.00  0.00           N  
ATOM   2506  CZ  ARG C1849      65.841  79.363  45.014  1.00  0.00           C  
ATOM   2507  NH1 ARG C1849      65.587  79.751  46.252  1.00  0.00           N  
ATOM   2508  NH2 ARG C1849      65.394  80.091  44.003  1.00  0.00           N  
ATOM   2509  N   VAL C1850      73.112  78.678  46.000  1.00  0.00           N  
ATOM   2510  CA  VAL C1850      74.359  78.776  45.258  1.00  0.00           C  
ATOM   2511  C   VAL C1850      74.962  77.417  44.937  1.00  0.00           C  
ATOM   2512  O   VAL C1850      74.905  76.487  45.740  1.00  0.00           O  
ATOM   2513  CB  VAL C1850      75.394  79.596  46.046  1.00  0.00           C  
ATOM   2514  CG1 VAL C1850      75.609  78.972  47.409  1.00  0.00           C  
ATOM   2515  CG2 VAL C1850      76.705  79.657  45.281  1.00  0.00           C  
ATOM   2516  N   HIS C1851      75.543  77.313  43.751  1.00  0.00           N  
ATOM   2517  CA  HIS C1851      76.167  76.079  43.316  1.00  0.00           C  
ATOM   2518  C   HIS C1851      77.596  76.351  42.884  1.00  0.00           C  
ATOM   2519  O   HIS C1851      77.848  77.265  42.098  1.00  0.00           O  
ATOM   2520  CB  HIS C1851      75.400  75.476  42.136  1.00  0.00           C  
ATOM   2521  CG  HIS C1851      76.093  74.310  41.502  1.00  0.00           C  
ATOM   2522  ND1 HIS C1851      76.320  73.125  42.172  1.00  0.00           N  
ATOM   2523  CD2 HIS C1851      76.621  74.150  40.265  1.00  0.00           C  
ATOM   2524  CE1 HIS C1851      76.956  72.285  41.373  1.00  0.00           C  
ATOM   2525  NE2 HIS C1851      77.151  72.883  40.210  1.00  0.00           N  
ATOM   2526  N   LEU C1852      78.528  75.556  43.404  1.00  0.00           N  
ATOM   2527  CA  LEU C1852      79.937  75.684  43.047  1.00  0.00           C  
ATOM   2528  C   LEU C1852      80.264  74.598  42.032  1.00  0.00           C  
ATOM   2529  O   LEU C1852      80.184  73.413  42.342  1.00  0.00           O  
ATOM   2530  CB  LEU C1852      80.833  75.506  44.274  1.00  0.00           C  
ATOM   2531  CG  LEU C1852      82.332  75.327  43.960  1.00  0.00           C  
ATOM   2532  CD1 LEU C1852      82.863  76.554  43.227  1.00  0.00           C  
ATOM   2533  CD2 LEU C1852      83.115  75.109  45.253  1.00  0.00           C  
ATOM   2534  N   ASP C1853      80.627  74.997  40.821  1.00  0.00           N  
ATOM   2535  CA  ASP C1853      80.963  74.025  39.787  1.00  0.00           C  
ATOM   2536  C   ASP C1853      82.462  73.672  39.838  1.00  0.00           C  
ATOM   2537  O   ASP C1853      83.264  74.239  39.099  1.00  0.00           O  
ATOM   2538  CB  ASP C1853      80.591  74.580  38.410  1.00  0.00           C  
ATOM   2539  CG  ASP C1853      80.637  73.524  37.318  1.00  0.00           C  
ATOM   2540  OD1 ASP C1853      81.181  72.426  37.568  1.00  0.00           O  
ATOM   2541  OD2 ASP C1853      80.132  73.795  36.203  1.00  0.00           O  
ATOM   2542  N   ASP C1854      82.803  72.732  40.724  1.00  0.00           N  
ATOM   2543  CA  ASP C1854      84.166  72.227  40.956  1.00  0.00           C  
ATOM   2544  C   ASP C1854      84.694  71.408  39.795  1.00  0.00           C  
ATOM   2545  O   ASP C1854      85.901  71.301  39.606  1.00  0.00           O  
ATOM   2546  CB  ASP C1854      84.207  71.228  42.117  1.00  0.00           C  
ATOM   2547  CG  ASP C1854      83.692  71.773  43.395  1.00  0.00           C  
ATOM   2548  OD1 ASP C1854      84.453  72.483  44.081  1.00  0.00           O  
ATOM   2549  OD2 ASP C1854      82.525  71.479  43.720  1.00  0.00           O  
ATOM   2550  N   ARG C1855      83.781  70.763  39.080  1.00  0.00           N  
ATOM   2551  CA  ARG C1855      84.139  69.870  37.985  1.00  0.00           C  
ATOM   2552  C   ARG C1855      85.424  70.214  37.247  1.00  0.00           C  
ATOM   2553  O   ARG C1855      85.477  71.154  36.455  1.00  0.00           O  
ATOM   2554  CB  ARG C1855      82.968  69.752  37.014  1.00  0.00           C  
ATOM   2555  CG  ARG C1855      81.723  69.169  37.678  1.00  0.00           C  
ATOM   2556  CD  ARG C1855      80.597  69.036  36.677  1.00  0.00           C  
ATOM   2557  NE  ARG C1855      80.272  70.314  36.047  1.00  0.00           N  
ATOM   2558  CZ  ARG C1855      79.494  70.434  34.980  1.00  0.00           C  
ATOM   2559  NH1 ARG C1855      78.966  69.356  34.424  1.00  0.00           N  
ATOM   2560  NH2 ARG C1855      79.235  71.628  34.470  1.00  0.00           N  
ATOM   2561  N   ASP C1857      86.464  69.433  37.525  1.00  0.00           N  
ATOM   2562  CA  ASP C1857      87.765  69.633  36.901  1.00  0.00           C  
ATOM   2563  C   ASP C1857      87.782  69.098  35.469  1.00  0.00           C  
ATOM   2564  O   ASP C1857      88.662  69.453  34.686  1.00  0.00           O  
ATOM   2565  CB  ASP C1857      88.858  68.944  37.730  1.00  0.00           C  
ATOM   2566  CG  ASP C1857      90.264  69.340  37.289  1.00  0.00           C  
ATOM   2567  OD1 ASP C1857      91.073  68.433  36.984  1.00  0.00           O  
ATOM   2568  OD2 ASP C1857      90.557  70.559  37.253  1.00  0.00           O  
ATOM   2569  N   GLN C1858      86.805  68.257  35.131  1.00  0.00           N  
ATOM   2570  CA  GLN C1858      86.711  67.676  33.787  1.00  0.00           C  
ATOM   2571  C   GLN C1858      86.226  68.652  32.709  1.00  0.00           C  
ATOM   2572  O   GLN C1858      86.223  68.313  31.529  1.00  0.00           O  
ATOM   2573  CB  GLN C1858      85.772  66.467  33.786  1.00  0.00           C  
ATOM   2574  CG  GLN C1858      84.357  66.788  34.269  1.00  0.00           C  
ATOM   2575  CD  GLN C1858      83.314  65.844  33.698  1.00  0.00           C  
ATOM   2576  OE1 GLN C1858      82.309  65.540  34.346  1.00  0.00           O  
ATOM   2577  NE2 GLN C1858      83.538  65.389  32.470  1.00  0.00           N  
ATOM   2578  N   HIS C1859      85.803  69.850  33.105  1.00  0.00           N  
ATOM   2579  CA  HIS C1859      85.316  70.832  32.137  1.00  0.00           C  
ATOM   2580  C   HIS C1859      86.029  72.170  32.235  1.00  0.00           C  
ATOM   2581  O   HIS C1859      86.397  72.610  33.324  1.00  0.00           O  
ATOM   2582  CB  HIS C1859      83.819  71.078  32.329  1.00  0.00           C  
ATOM   2583  CG  HIS C1859      82.960  69.897  32.009  1.00  0.00           C  
ATOM   2584  ND1 HIS C1859      82.980  69.274  30.780  1.00  0.00           N  
ATOM   2585  CD2 HIS C1859      82.024  69.253  32.743  1.00  0.00           C  
ATOM   2586  CE1 HIS C1859      82.091  68.298  30.770  1.00  0.00           C  
ATOM   2587  NE2 HIS C1859      81.495  68.264  31.949  1.00  0.00           N  
ATOM   2588  N   THR C1860      86.210  72.818  31.090  1.00  0.00           N  
ATOM   2589  CA  THR C1860      86.847  74.127  31.046  1.00  0.00           C  
ATOM   2590  C   THR C1860      85.839  75.171  31.532  1.00  0.00           C  
ATOM   2591  O   THR C1860      84.638  74.908  31.597  1.00  0.00           O  
ATOM   2592  CB  THR C1860      87.231  74.521  29.612  1.00  0.00           C  
ATOM   2593  OG1 THR C1860      86.042  74.615  28.821  1.00  0.00           O  
ATOM   2594  CG2 THR C1860      88.157  73.495  28.992  1.00  0.00           C  
ATOM   2595  N   PRO C1861      86.319  76.375  31.877  1.00  0.00           N  
ATOM   2596  CA  PRO C1861      85.410  77.431  32.344  1.00  0.00           C  
ATOM   2597  C   PRO C1861      84.436  77.808  31.234  1.00  0.00           C  
ATOM   2598  O   PRO C1861      83.269  78.115  31.490  1.00  0.00           O  
ATOM   2599  CB  PRO C1861      86.359  78.580  32.688  1.00  0.00           C  
ATOM   2600  CG  PRO C1861      87.614  77.852  33.121  1.00  0.00           C  
ATOM   2601  CD  PRO C1861      87.728  76.770  32.065  1.00  0.00           C  
ATOM   2602  N   GLY C1862      84.926  77.774  29.997  1.00  0.00           N  
ATOM   2603  CA  GLY C1862      84.099  78.116  28.852  1.00  0.00           C  
ATOM   2604  C   GLY C1862      82.944  77.148  28.681  1.00  0.00           C  
ATOM   2605  O   GLY C1862      81.848  77.537  28.285  1.00  0.00           O  
ATOM   2606  N   TYR C1863      83.191  75.877  28.970  1.00  0.00           N  
ATOM   2607  CA  TYR C1863      82.151  74.865  28.868  1.00  0.00           C  
ATOM   2608  C   TYR C1863      81.091  75.192  29.926  1.00  0.00           C  
ATOM   2609  O   TYR C1863      79.895  75.217  29.643  1.00  0.00           O  
ATOM   2610  CB  TYR C1863      82.751  73.477  29.125  1.00  0.00           C  
ATOM   2611  CG  TYR C1863      81.736  72.359  29.223  1.00  0.00           C  
ATOM   2612  CD1 TYR C1863      81.500  71.505  28.145  1.00  0.00           C  
ATOM   2613  CD2 TYR C1863      80.994  72.166  30.393  1.00  0.00           C  
ATOM   2614  CE1 TYR C1863      80.549  70.482  28.228  1.00  0.00           C  
ATOM   2615  CE2 TYR C1863      80.041  71.157  30.486  1.00  0.00           C  
ATOM   2616  CZ  TYR C1863      79.821  70.318  29.401  1.00  0.00           C  
ATOM   2617  OH  TYR C1863      78.860  69.338  29.492  1.00  0.00           O  
ATOM   2618  N   LYS C1864      81.554  75.470  31.141  1.00  0.00           N  
ATOM   2619  CA  LYS C1864      80.667  75.786  32.257  1.00  0.00           C  
ATOM   2620  C   LYS C1864      79.825  77.038  32.052  1.00  0.00           C  
ATOM   2621  O   LYS C1864      78.621  77.025  32.312  1.00  0.00           O  
ATOM   2622  CB  LYS C1864      81.480  75.917  33.540  1.00  0.00           C  
ATOM   2623  CG  LYS C1864      82.199  74.637  33.908  1.00  0.00           C  
ATOM   2624  CD  LYS C1864      83.052  74.807  35.135  1.00  0.00           C  
ATOM   2625  CE  LYS C1864      83.749  73.504  35.476  1.00  0.00           C  
ATOM   2626  NZ  LYS C1864      84.480  73.597  36.766  1.00  0.00           N  
ATOM   2627  N   PHE C1865      80.444  78.119  31.590  1.00  0.00           N  
ATOM   2628  CA  PHE C1865      79.696  79.347  31.378  1.00  0.00           C  
ATOM   2629  C   PHE C1865      78.563  79.073  30.415  1.00  0.00           C  
ATOM   2630  O   PHE C1865      77.432  79.491  30.645  1.00  0.00           O  
ATOM   2631  CB  PHE C1865      80.581  80.462  30.797  1.00  0.00           C  
ATOM   2632  CG  PHE C1865      81.708  80.887  31.700  1.00  0.00           C  
ATOM   2633  CD1 PHE C1865      81.560  80.872  33.077  1.00  0.00           C  
ATOM   2634  CD2 PHE C1865      82.911  81.328  31.165  1.00  0.00           C  
ATOM   2635  CE1 PHE C1865      82.598  81.289  33.910  1.00  0.00           C  
ATOM   2636  CE2 PHE C1865      83.947  81.745  31.987  1.00  0.00           C  
ATOM   2637  CZ  PHE C1865      83.791  81.726  33.362  1.00  0.00           C  
ATOM   2638  N   HIS C1866      78.872  78.369  29.331  1.00  0.00           N  
ATOM   2639  CA  HIS C1866      77.862  78.070  28.336  1.00  0.00           C  
ATOM   2640  C   HIS C1866      76.718  77.225  28.896  1.00  0.00           C  
ATOM   2641  O   HIS C1866      75.550  77.516  28.638  1.00  0.00           O  
ATOM   2642  CB  HIS C1866      78.478  77.367  27.130  1.00  0.00           C  
ATOM   2643  CG  HIS C1866      77.496  77.122  26.026  1.00  0.00           C  
ATOM   2644  ND1 HIS C1866      77.119  75.859  25.630  1.00  0.00           N  
ATOM   2645  CD2 HIS C1866      76.780  77.983  25.263  1.00  0.00           C  
ATOM   2646  CE1 HIS C1866      76.214  75.949  24.672  1.00  0.00           C  
ATOM   2647  NE2 HIS C1866      75.991  77.228  24.431  1.00  0.00           N  
ATOM   2648  N   GLU C1867      77.048  76.183  29.653  1.00  0.00           N  
ATOM   2649  CA  GLU C1867      76.018  75.335  30.237  1.00  0.00           C  
ATOM   2650  C   GLU C1867      75.072  76.100  31.170  1.00  0.00           C  
ATOM   2651  O   GLU C1867      73.851  75.987  31.050  1.00  0.00           O  
ATOM   2652  CB  GLU C1867      76.625  74.173  31.028  1.00  0.00           C  
ATOM   2653  CG  GLU C1867      75.547  73.379  31.767  1.00  0.00           C  
ATOM   2654  CD  GLU C1867      76.077  72.193  32.549  1.00  0.00           C  
ATOM   2655  OE1 GLU C1867      75.242  71.470  33.131  1.00  0.00           O  
ATOM   2656  OE2 GLU C1867      77.311  71.980  32.586  1.00  0.00           O  
ATOM   2657  N   TRP C1878      75.624  76.870  32.102  1.00  0.00           N  
ATOM   2658  CA  TRP C1878      74.765  77.590  33.031  1.00  0.00           C  
ATOM   2659  C   TRP C1878      73.992  78.720  32.348  1.00  0.00           C  
ATOM   2660  O   TRP C1878      72.990  79.214  32.878  1.00  0.00           O  
ATOM   2661  CB  TRP C1878      75.582  78.076  34.229  1.00  0.00           C  
ATOM   2662  CG  TRP C1878      76.293  76.933  34.926  1.00  0.00           C  
ATOM   2663  CD1 TRP C1878      77.641  76.791  35.102  1.00  0.00           C  
ATOM   2664  CD2 TRP C1878      75.694  75.752  35.476  1.00  0.00           C  
ATOM   2665  NE1 TRP C1878      77.916  75.597  35.716  1.00  0.00           N  
ATOM   2666  CE2 TRP C1878      76.742  74.938  35.957  1.00  0.00           C  
ATOM   2667  CE3 TRP C1878      74.371  75.300  35.607  1.00  0.00           C  
ATOM   2668  CZ2 TRP C1878      76.512  73.692  36.561  1.00  0.00           C  
ATOM   2669  CZ3 TRP C1878      74.141  74.060  36.207  1.00  0.00           C  
ATOM   2670  CH2 TRP C1878      75.209  73.270  36.675  1.00  0.00           C  
ATOM   2671  N   GLU C1879      74.439  79.104  31.155  1.00  0.00           N  
ATOM   2672  CA  GLU C1879      73.739  80.126  30.392  1.00  0.00           C  
ATOM   2673  C   GLU C1879      72.514  79.426  29.799  1.00  0.00           C  
ATOM   2674  O   GLU C1879      71.384  79.920  29.890  1.00  0.00           O  
ATOM   2675  CB  GLU C1879      74.636  80.689  29.282  1.00  0.00           C  
ATOM   2676  CG  GLU C1879      73.889  81.516  28.242  1.00  0.00           C  
ATOM   2677  CD  GLU C1879      74.819  82.271  27.297  1.00  0.00           C  
ATOM   2678  OE1 GLU C1879      75.327  83.350  27.678  1.00  0.00           O  
ATOM   2679  OE2 GLU C1879      75.052  81.781  26.173  1.00  0.00           O  
ATOM   2680  N   LEU C1880      72.752  78.259  29.208  1.00  0.00           N  
ATOM   2681  CA  LEU C1880      71.677  77.466  28.632  1.00  0.00           C  
ATOM   2682  C   LEU C1880      70.633  77.152  29.700  1.00  0.00           C  
ATOM   2683  O   LEU C1880      69.426  77.227  29.458  1.00  0.00           O  
ATOM   2684  CB  LEU C1880      72.221  76.150  28.082  1.00  0.00           C  
ATOM   2685  CG  LEU C1880      72.640  76.123  26.618  1.00  0.00           C  
ATOM   2686  CD1 LEU C1880      73.321  74.792  26.317  1.00  0.00           C  
ATOM   2687  CD2 LEU C1880      71.407  76.326  25.736  1.00  0.00           C  
ATOM   2688  N   LYS C1881      71.111  76.807  30.885  1.00  0.00           N  
ATOM   2689  CA  LYS C1881      70.225  76.458  31.978  1.00  0.00           C  
ATOM   2690  C   LYS C1881      69.606  77.668  32.669  1.00  0.00           C  
ATOM   2691  O   LYS C1881      68.874  77.526  33.651  1.00  0.00           O  
ATOM   2692  CB  LYS C1881      70.964  75.573  32.979  1.00  0.00           C  
ATOM   2693  CG  LYS C1881      71.162  74.141  32.489  1.00  0.00           C  
ATOM   2694  CD  LYS C1881      71.868  73.317  33.558  1.00  0.00           C  
ATOM   2695  CE  LYS C1881      71.645  71.811  33.394  1.00  0.00           C  
ATOM   2696  NZ  LYS C1881      72.396  71.201  32.280  1.00  0.00           N  
ATOM   2697  N   GLY C1882      69.905  78.852  32.150  1.00  0.00           N  
ATOM   2698  CA  GLY C1882      69.334  80.074  32.688  1.00  0.00           C  
ATOM   2699  C   GLY C1882      69.618  80.478  34.119  1.00  0.00           C  
ATOM   2700  O   GLY C1882      68.747  81.055  34.770  1.00  0.00           O  
ATOM   2701  N   VAL C1883      70.811  80.179  34.623  1.00  0.00           N  
ATOM   2702  CA  VAL C1883      71.177  80.584  35.978  1.00  0.00           C  
ATOM   2703  C   VAL C1883      71.278  82.121  35.948  1.00  0.00           C  
ATOM   2704  O   VAL C1883      71.995  82.680  35.121  1.00  0.00           O  
ATOM   2705  CB  VAL C1883      72.539  79.986  36.379  1.00  0.00           C  
ATOM   2706  CG1 VAL C1883      72.989  80.559  37.724  1.00  0.00           C  
ATOM   2707  CG2 VAL C1883      72.436  78.469  36.441  1.00  0.00           C  
ATOM   2708  N   PRO C1884      70.551  82.822  36.837  1.00  0.00           N  
ATOM   2709  CA  PRO C1884      70.586  84.288  36.860  1.00  0.00           C  
ATOM   2710  C   PRO C1884      71.982  84.917  36.891  1.00  0.00           C  
ATOM   2711  O   PRO C1884      72.315  85.746  36.045  1.00  0.00           O  
ATOM   2712  CB  PRO C1884      69.770  84.628  38.104  1.00  0.00           C  
ATOM   2713  CG  PRO C1884      68.779  83.519  38.159  1.00  0.00           C  
ATOM   2714  CD  PRO C1884      69.638  82.314  37.876  1.00  0.00           C  
ATOM   2715  N   PHE C1885      72.793  84.530  37.867  1.00  0.00           N  
ATOM   2716  CA  PHE C1885      74.131  85.083  37.987  1.00  0.00           C  
ATOM   2717  C   PHE C1885      75.226  84.045  38.036  1.00  0.00           C  
ATOM   2718  O   PHE C1885      75.033  82.941  38.526  1.00  0.00           O  
ATOM   2719  CB  PHE C1885      74.247  85.951  39.244  1.00  0.00           C  
ATOM   2720  CG  PHE C1885      73.452  87.215  39.176  1.00  0.00           C  
ATOM   2721  CD1 PHE C1885      72.153  87.259  39.670  1.00  0.00           C  
ATOM   2722  CD2 PHE C1885      73.980  88.347  38.558  1.00  0.00           C  
ATOM   2723  CE1 PHE C1885      71.380  88.411  39.550  1.00  0.00           C  
ATOM   2724  CE2 PHE C1885      73.219  89.512  38.430  1.00  0.00           C  
ATOM   2725  CZ  PHE C1885      71.913  89.547  38.926  1.00  0.00           C  
ATOM   2726  N   ARG C1886      76.389  84.407  37.520  1.00  0.00           N  
ATOM   2727  CA  ARG C1886      77.517  83.503  37.574  1.00  0.00           C  
ATOM   2728  C   ARG C1886      78.710  84.313  38.047  1.00  0.00           C  
ATOM   2729  O   ARG C1886      78.877  85.479  37.671  1.00  0.00           O  
ATOM   2730  CB  ARG C1886      77.801  82.881  36.206  1.00  0.00           C  
ATOM   2731  CG  ARG C1886      78.504  83.778  35.225  1.00  0.00           C  
ATOM   2732  CD  ARG C1886      79.452  82.943  34.379  1.00  0.00           C  
ATOM   2733  NE  ARG C1886      80.077  83.690  33.293  1.00  0.00           N  
ATOM   2734  CZ  ARG C1886      79.447  84.091  32.195  1.00  0.00           C  
ATOM   2735  NH1 ARG C1886      78.152  83.825  32.017  1.00  0.00           N  
ATOM   2736  NH2 ARG C1886      80.123  84.743  31.259  1.00  0.00           N  
ATOM   2737  N   VAL C1887      79.511  83.706  38.911  1.00  0.00           N  
ATOM   2738  CA  VAL C1887      80.699  84.354  39.432  1.00  0.00           C  
ATOM   2739  C   VAL C1887      81.921  83.662  38.833  1.00  0.00           C  
ATOM   2740  O   VAL C1887      82.070  82.444  38.945  1.00  0.00           O  
ATOM   2741  CB  VAL C1887      80.758  84.261  40.973  1.00  0.00           C  
ATOM   2742  CG1 VAL C1887      82.103  84.794  41.496  1.00  0.00           C  
ATOM   2743  CG2 VAL C1887      79.634  85.063  41.577  1.00  0.00           C  
ATOM   2744  N   GLU C1888      82.767  84.431  38.159  1.00  0.00           N  
ATOM   2745  CA  GLU C1888      83.989  83.888  37.571  1.00  0.00           C  
ATOM   2746  C   GLU C1888      85.059  84.227  38.590  1.00  0.00           C  
ATOM   2747  O   GLU C1888      85.380  85.400  38.793  1.00  0.00           O  
ATOM   2748  CB  GLU C1888      84.306  84.573  36.248  1.00  0.00           C  
ATOM   2749  CG  GLU C1888      83.122  84.639  35.303  1.00  0.00           C  
ATOM   2750  CD  GLU C1888      83.435  85.395  34.031  1.00  0.00           C  
ATOM   2751  OE1 GLU C1888      82.508  85.596  33.211  1.00  0.00           O  
ATOM   2752  OE2 GLU C1888      84.612  85.785  33.853  1.00  0.00           O  
ATOM   2753  N   LEU C1889      85.592  83.207  39.251  1.00  0.00           N  
ATOM   2754  CA  LEU C1889      86.604  83.426  40.276  1.00  0.00           C  
ATOM   2755  C   LEU C1889      87.958  82.912  39.796  1.00  0.00           C  
ATOM   2756  O   LEU C1889      88.271  81.726  39.926  1.00  0.00           O  
ATOM   2757  CB  LEU C1889      86.165  82.734  41.568  1.00  0.00           C  
ATOM   2758  CG  LEU C1889      86.708  83.253  42.900  1.00  0.00           C  
ATOM   2759  CD1 LEU C1889      85.833  82.744  44.054  1.00  0.00           C  
ATOM   2760  CD2 LEU C1889      88.152  82.809  43.065  1.00  0.00           C  
ATOM   2761  N   GLY C1890      88.745  83.823  39.226  1.00  0.00           N  
ATOM   2762  CA  GLY C1890      90.060  83.481  38.706  1.00  0.00           C  
ATOM   2763  C   GLY C1890      91.224  83.944  39.568  1.00  0.00           C  
ATOM   2764  O   GLY C1890      91.048  84.732  40.497  1.00  0.00           O  
ATOM   2765  N   PRO C1891      92.446  83.484  39.259  1.00  0.00           N  
ATOM   2766  CA  PRO C1891      93.665  83.831  39.999  1.00  0.00           C  
ATOM   2767  C   PRO C1891      93.972  85.317  40.098  1.00  0.00           C  
ATOM   2768  O   PRO C1891      94.113  85.855  41.197  1.00  0.00           O  
ATOM   2769  CB  PRO C1891      94.759  83.081  39.241  1.00  0.00           C  
ATOM   2770  CG  PRO C1891      94.021  81.933  38.592  1.00  0.00           C  
ATOM   2771  CD  PRO C1891      92.764  82.608  38.117  1.00  0.00           C  
ATOM   2772  N   LYS C1892      94.089  85.970  38.947  1.00  0.00           N  
ATOM   2773  CA  LYS C1892      94.404  87.393  38.903  1.00  0.00           C  
ATOM   2774  C   LYS C1892      93.481  88.201  39.815  1.00  0.00           C  
ATOM   2775  O   LYS C1892      93.946  88.837  40.768  1.00  0.00           O  
ATOM   2776  CB  LYS C1892      94.314  87.907  37.459  1.00  0.00           C  
ATOM   2777  CG  LYS C1892      95.176  87.124  36.477  1.00  0.00           C  
ATOM   2778  CD  LYS C1892      94.868  87.474  35.024  1.00  0.00           C  
ATOM   2779  CE  LYS C1892      95.265  88.901  34.673  1.00  0.00           C  
ATOM   2780  NZ  LYS C1892      94.440  89.922  35.373  1.00  0.00           N  
ATOM   2781  N   ASP C1893      92.179  88.164  39.537  1.00  0.00           N  
ATOM   2782  CA  ASP C1893      91.204  88.895  40.339  1.00  0.00           C  
ATOM   2783  C   ASP C1893      91.233  88.514  41.810  1.00  0.00           C  
ATOM   2784  O   ASP C1893      91.029  89.364  42.672  1.00  0.00           O  
ATOM   2785  CB  ASP C1893      89.793  88.688  39.787  1.00  0.00           C  
ATOM   2786  CG  ASP C1893      89.591  89.366  38.443  1.00  0.00           C  
ATOM   2787  OD1 ASP C1893      90.126  90.478  38.258  1.00  0.00           O  
ATOM   2788  OD2 ASP C1893      88.889  88.800  37.577  1.00  0.00           O  
ATOM   2789  N   LEU C1894      91.480  87.244  42.106  1.00  0.00           N  
ATOM   2790  CA  LEU C1894      91.524  86.819  43.500  1.00  0.00           C  
ATOM   2791  C   LEU C1894      92.658  87.518  44.249  1.00  0.00           C  
ATOM   2792  O   LEU C1894      92.547  87.784  45.450  1.00  0.00           O  
ATOM   2793  CB  LEU C1894      91.692  85.302  43.611  1.00  0.00           C  
ATOM   2794  CG  LEU C1894      91.923  84.820  45.049  1.00  0.00           C  
ATOM   2795  CD1 LEU C1894      90.773  85.261  45.929  1.00  0.00           C  
ATOM   2796  CD2 LEU C1894      92.068  83.311  45.086  1.00  0.00           C  
ATOM   2797  N   GLU C1895      93.745  87.821  43.541  1.00  0.00           N  
ATOM   2798  CA  GLU C1895      94.880  88.499  44.166  1.00  0.00           C  
ATOM   2799  C   GLU C1895      94.422  89.843  44.718  1.00  0.00           C  
ATOM   2800  O   GLU C1895      94.831  90.251  45.804  1.00  0.00           O  
ATOM   2801  CB  GLU C1895      96.013  88.704  43.157  1.00  0.00           C  
ATOM   2802  CG  GLU C1895      96.448  87.424  42.459  1.00  0.00           C  
ATOM   2803  CD  GLU C1895      97.802  87.544  41.786  1.00  0.00           C  
ATOM   2804  OE1 GLU C1895      98.040  88.558  41.092  1.00  0.00           O  
ATOM   2805  OE2 GLU C1895      98.625  86.617  41.947  1.00  0.00           O  
ATOM   2806  N   GLY C1896      93.561  90.524  43.966  1.00  0.00           N  
ATOM   2807  CA  GLY C1896      93.043  91.805  44.415  1.00  0.00           C  
ATOM   2808  C   GLY C1896      91.765  91.641  45.223  1.00  0.00           C  
ATOM   2809  O   GLY C1896      91.070  92.618  45.500  1.00  0.00           O  
ATOM   2810  N   GLY C1898      91.451  90.403  45.603  1.00  0.00           N  
ATOM   2811  CA  GLY C1898      90.246  90.140  46.376  1.00  0.00           C  
ATOM   2812  C   GLY C1898      88.955  90.359  45.597  1.00  0.00           C  
ATOM   2813  O   GLY C1898      87.915  90.709  46.167  1.00  0.00           O  
ATOM   2814  N   GLN C1899      89.000  90.145  44.289  1.00  0.00           N  
ATOM   2815  CA  GLN C1899      87.808  90.352  43.487  1.00  0.00           C  
ATOM   2816  C   GLN C1899      87.404  89.166  42.623  1.00  0.00           C  
ATOM   2817  O   GLN C1899      88.087  88.142  42.580  1.00  0.00           O  
ATOM   2818  CB  GLN C1899      87.999  91.574  42.601  1.00  0.00           C  
ATOM   2819  CG  GLN C1899      88.451  92.794  43.361  1.00  0.00           C  
ATOM   2820  CD  GLN C1899      88.472  94.011  42.483  1.00  0.00           C  
ATOM   2821  OE1 GLN C1899      87.432  94.624  42.230  1.00  0.00           O  
ATOM   2822  NE2 GLN C1899      89.653  94.362  41.985  1.00  0.00           N  
ATOM   2823  N   ALA C1900      86.272  89.322  41.945  1.00  0.00           N  
ATOM   2824  CA  ALA C1900      85.751  88.293  41.052  1.00  0.00           C  
ATOM   2825  C   ALA C1900      84.766  88.944  40.089  1.00  0.00           C  
ATOM   2826  O   ALA C1900      84.252  90.028  40.358  1.00  0.00           O  
ATOM   2827  CB  ALA C1900      85.060  87.181  41.853  1.00  0.00           C  
ATOM   2828  N   VAL C1901      84.514  88.282  38.967  1.00  0.00           N  
ATOM   2829  CA  VAL C1901      83.596  88.806  37.973  1.00  0.00           C  
ATOM   2830  C   VAL C1901      82.182  88.284  38.198  1.00  0.00           C  
ATOM   2831  O   VAL C1901      81.972  87.080  38.324  1.00  0.00           O  
ATOM   2832  CB  VAL C1901      84.052  88.417  36.553  1.00  0.00           C  
ATOM   2833  CG1 VAL C1901      83.044  88.907  35.528  1.00  0.00           C  
ATOM   2834  CG2 VAL C1901      85.427  89.013  36.273  1.00  0.00           C  
ATOM   2835  N   LEU C1902      81.223  89.199  38.266  1.00  0.00           N  
ATOM   2836  CA  LEU C1902      79.827  88.832  38.451  1.00  0.00           C  
ATOM   2837  C   LEU C1902      79.135  89.052  37.108  1.00  0.00           C  
ATOM   2838  O   LEU C1902      79.134  90.167  36.577  1.00  0.00           O  
ATOM   2839  CB  LEU C1902      79.166  89.705  39.519  1.00  0.00           C  
ATOM   2840  CG  LEU C1902      77.654  89.473  39.673  1.00  0.00           C  
ATOM   2841  CD1 LEU C1902      77.403  88.082  40.223  1.00  0.00           C  
ATOM   2842  CD2 LEU C1902      77.052  90.510  40.612  1.00  0.00           C  
ATOM   2843  N   ALA C1903      78.563  87.989  36.551  1.00  0.00           N  
ATOM   2844  CA  ALA C1903      77.888  88.094  35.267  1.00  0.00           C  
ATOM   2845  C   ALA C1903      76.388  87.809  35.354  1.00  0.00           C  
ATOM   2846  O   ALA C1903      75.960  86.844  35.989  1.00  0.00           O  
ATOM   2847  CB  ALA C1903      78.548  87.154  34.257  1.00  0.00           C  
ATOM   2848  N   SER C1904      75.601  88.666  34.713  1.00  0.00           N  
ATOM   2849  CA  SER C1904      74.155  88.524  34.684  1.00  0.00           C  
ATOM   2850  C   SER C1904      73.758  87.756  33.432  1.00  0.00           C  
ATOM   2851  O   SER C1904      74.330  87.967  32.361  1.00  0.00           O  
ATOM   2852  CB  SER C1904      73.482  89.897  34.668  1.00  0.00           C  
ATOM   2853  OG  SER C1904      72.096  89.773  34.382  1.00  0.00           O  
ATOM   2854  N   ARG C1905      72.776  86.870  33.574  1.00  0.00           N  
ATOM   2855  CA  ARG C1905      72.296  86.069  32.456  1.00  0.00           C  
ATOM   2856  C   ARG C1905      71.602  86.967  31.451  1.00  0.00           C  
ATOM   2857  O   ARG C1905      71.436  86.604  30.290  1.00  0.00           O  
ATOM   2858  CB  ARG C1905      71.324  84.993  32.952  1.00  0.00           C  
ATOM   2859  CG  ARG C1905      70.626  84.217  31.852  1.00  0.00           C  
ATOM   2860  CD  ARG C1905      71.622  83.511  30.933  1.00  0.00           C  
ATOM   2861  NE  ARG C1905      70.931  82.653  29.975  1.00  0.00           N  
ATOM   2862  CZ  ARG C1905      70.295  83.090  28.891  1.00  0.00           C  
ATOM   2863  NH1 ARG C1905      70.275  84.388  28.605  1.00  0.00           N  
ATOM   2864  NH2 ARG C1905      69.637  82.232  28.117  1.00  0.00           N  
ATOM   2865  N   LEU C1906      71.195  88.143  31.909  1.00  0.00           N  
ATOM   2866  CA  LEU C1906      70.519  89.122  31.060  1.00  0.00           C  
ATOM   2867  C   LEU C1906      71.526  89.893  30.198  1.00  0.00           C  
ATOM   2868  O   LEU C1906      71.149  90.656  29.313  1.00  0.00           O  
ATOM   2869  CB  LEU C1906      69.759  90.110  31.944  1.00  0.00           C  
ATOM   2870  CG  LEU C1906      68.237  90.065  32.070  1.00  0.00           C  
ATOM   2871  CD1 LEU C1906      67.700  88.656  31.934  1.00  0.00           C  
ATOM   2872  CD2 LEU C1906      67.864  90.692  33.407  1.00  0.00           C  
ATOM   2873  N   GLY C1909      72.809  89.680  30.461  1.00  0.00           N  
ATOM   2874  CA  GLY C1909      73.838  90.390  29.729  1.00  0.00           C  
ATOM   2875  C   GLY C1909      74.404  91.466  30.640  1.00  0.00           C  
ATOM   2876  O   GLY C1909      73.658  92.147  31.345  1.00  0.00           O  
ATOM   2877  N   GLY C1910      75.722  91.621  30.637  1.00  0.00           N  
ATOM   2878  CA  GLY C1910      76.345  92.611  31.489  1.00  0.00           C  
ATOM   2879  C   GLY C1910      77.077  91.946  32.639  1.00  0.00           C  
ATOM   2880  O   GLY C1910      76.507  91.128  33.358  1.00  0.00           O  
ATOM   2881  N   LYS C1913      78.354  92.276  32.795  1.00  0.00           N  
ATOM   2882  CA  LYS C1913      79.164  91.732  33.874  1.00  0.00           C  
ATOM   2883  C   LYS C1913      80.083  92.826  34.412  1.00  0.00           C  
ATOM   2884  O   LYS C1913      80.265  93.869  33.782  1.00  0.00           O  
ATOM   2885  CB  LYS C1913      79.995  90.538  33.376  1.00  0.00           C  
ATOM   2886  CG  LYS C1913      80.830  90.807  32.131  1.00  0.00           C  
ATOM   2887  CD  LYS C1913      81.621  89.570  31.703  1.00  0.00           C  
ATOM   2888  CE  LYS C1913      82.331  89.793  30.371  1.00  0.00           C  
ATOM   2889  NZ  LYS C1913      83.213  88.648  29.979  1.00  0.00           N  
ATOM   2890  N   GLU C1914      80.648  92.598  35.589  1.00  0.00           N  
ATOM   2891  CA  GLU C1914      81.559  93.570  36.177  1.00  0.00           C  
ATOM   2892  C   GLU C1914      82.408  92.920  37.262  1.00  0.00           C  
ATOM   2893  O   GLU C1914      82.045  91.873  37.817  1.00  0.00           O  
ATOM   2894  CB  GLU C1914      80.779  94.751  36.767  1.00  0.00           C  
ATOM   2895  CG  GLU C1914      80.142  94.472  38.103  1.00  0.00           C  
ATOM   2896  CD  GLU C1914      79.416  95.681  38.675  1.00  0.00           C  
ATOM   2897  OE1 GLU C1914      80.022  96.784  38.711  1.00  0.00           O  
ATOM   2898  OE2 GLU C1914      78.246  95.517  39.098  1.00  0.00           O  
ATOM   2899  N   THR C1915      83.546  93.541  37.560  1.00  0.00           N  
ATOM   2900  CA  THR C1915      84.442  93.035  38.593  1.00  0.00           C  
ATOM   2901  C   THR C1915      84.013  93.614  39.935  1.00  0.00           C  
ATOM   2902  O   THR C1915      83.806  94.821  40.067  1.00  0.00           O  
ATOM   2903  CB  THR C1915      85.908  93.420  38.303  1.00  0.00           C  
ATOM   2904  OG1 THR C1915      86.321  92.821  37.068  1.00  0.00           O  
ATOM   2905  CG2 THR C1915      86.826  92.925  39.416  1.00  0.00           C  
ATOM   2906  N   LEU C1916      83.871  92.747  40.930  1.00  0.00           N  
ATOM   2907  CA  LEU C1916      83.449  93.184  42.247  1.00  0.00           C  
ATOM   2908  C   LEU C1916      84.253  92.513  43.345  1.00  0.00           C  
ATOM   2909  O   LEU C1916      84.838  91.455  43.136  1.00  0.00           O  
ATOM   2910  CB  LEU C1916      81.962  92.876  42.445  1.00  0.00           C  
ATOM   2911  CG  LEU C1916      80.988  93.591  41.498  1.00  0.00           C  
ATOM   2912  CD1 LEU C1916      79.584  93.076  41.747  1.00  0.00           C  
ATOM   2913  CD2 LEU C1916      81.055  95.111  41.709  1.00  0.00           C  
ATOM   2914  N   PRO C1917      84.319  93.145  44.525  1.00  0.00           N  
ATOM   2915  CA  PRO C1917      85.067  92.555  45.640  1.00  0.00           C  
ATOM   2916  C   PRO C1917      84.327  91.346  46.196  1.00  0.00           C  
ATOM   2917  O   PRO C1917      83.116  91.396  46.418  1.00  0.00           O  
ATOM   2918  CB  PRO C1917      85.179  93.709  46.649  1.00  0.00           C  
ATOM   2919  CG  PRO C1917      84.069  94.652  46.270  1.00  0.00           C  
ATOM   2920  CD  PRO C1917      84.029  94.570  44.773  1.00  0.00           C  
ATOM   2921  N   LEU C1918      85.054  90.252  46.400  1.00  0.00           N  
ATOM   2922  CA  LEU C1918      84.456  89.029  46.921  1.00  0.00           C  
ATOM   2923  C   LEU C1918      83.769  89.265  48.256  1.00  0.00           C  
ATOM   2924  O   LEU C1918      82.742  88.651  48.555  1.00  0.00           O  
ATOM   2925  CB  LEU C1918      85.527  87.938  47.065  1.00  0.00           C  
ATOM   2926  CG  LEU C1918      85.901  87.248  45.749  1.00  0.00           C  
ATOM   2927  CD1 LEU C1918      87.312  86.672  45.824  1.00  0.00           C  
ATOM   2928  CD2 LEU C1918      84.868  86.164  45.443  1.00  0.00           C  
ATOM   2929  N   ALA C1929      84.329  90.168  49.050  1.00  0.00           N  
ATOM   2930  CA  ALA C1929      83.776  90.466  50.363  1.00  0.00           C  
ATOM   2931  C   ALA C1929      82.431  91.199  50.328  1.00  0.00           C  
ATOM   2932  O   ALA C1929      81.698  91.196  51.316  1.00  0.00           O  
ATOM   2933  CB  ALA C1929      84.793  91.275  51.177  1.00  0.00           C  
ATOM   2934  N   ALA C1930      82.107  91.817  49.195  1.00  0.00           N  
ATOM   2935  CA  ALA C1930      80.859  92.569  49.057  1.00  0.00           C  
ATOM   2936  C   ALA C1930      79.724  91.780  48.401  1.00  0.00           C  
ATOM   2937  O   ALA C1930      78.553  92.130  48.542  1.00  0.00           O  
ATOM   2938  CB  ALA C1930      81.119  93.843  48.263  1.00  0.00           C  
ATOM   2939  N   LEU C1931      80.088  90.720  47.688  1.00  0.00           N  
ATOM   2940  CA  LEU C1931      79.140  89.871  46.971  1.00  0.00           C  
ATOM   2941  C   LEU C1931      77.979  89.313  47.795  1.00  0.00           C  
ATOM   2942  O   LEU C1931      76.829  89.420  47.393  1.00  0.00           O  
ATOM   2943  CB  LEU C1931      79.902  88.726  46.303  1.00  0.00           C  
ATOM   2944  CG  LEU C1931      79.920  88.614  44.777  1.00  0.00           C  
ATOM   2945  CD1 LEU C1931      79.998  89.970  44.123  1.00  0.00           C  
ATOM   2946  CD2 LEU C1931      81.106  87.750  44.377  1.00  0.00           C  
ATOM   2947  N   PRO C1934      78.262  88.722  48.966  1.00  0.00           N  
ATOM   2948  CA  PRO C1934      77.196  88.161  49.802  1.00  0.00           C  
ATOM   2949  C   PRO C1934      76.066  89.131  50.140  1.00  0.00           C  
ATOM   2950  O   PRO C1934      74.892  88.762  50.136  1.00  0.00           O  
ATOM   2951  CB  PRO C1934      77.947  87.700  51.054  1.00  0.00           C  
ATOM   2952  CG  PRO C1934      79.295  87.356  50.529  1.00  0.00           C  
ATOM   2953  CD  PRO C1934      79.578  88.506  49.594  1.00  0.00           C  
ATOM   2954  N   GLU C1950      76.424  90.371  50.436  1.00  0.00           N  
ATOM   2955  CA  GLU C1950      75.445  91.381  50.807  1.00  0.00           C  
ATOM   2956  C   GLU C1950      74.766  91.993  49.593  1.00  0.00           C  
ATOM   2957  O   GLU C1950      73.614  92.417  49.661  1.00  0.00           O  
ATOM   2958  CB  GLU C1950      76.140  92.464  51.641  1.00  0.00           C  
ATOM   2959  CG  GLU C1950      75.279  93.640  52.108  1.00  0.00           C  
ATOM   2960  CD  GLU C1950      75.028  94.680  51.020  1.00  0.00           C  
ATOM   2961  OE1 GLU C1950      75.941  94.939  50.201  1.00  0.00           O  
ATOM   2962  OE2 GLU C1950      73.920  95.257  50.997  1.00  0.00           O  
ATOM   2963  N   ALA C1951      75.474  92.019  48.474  1.00  0.00           N  
ATOM   2964  CA  ALA C1951      74.926  92.602  47.259  1.00  0.00           C  
ATOM   2965  C   ALA C1951      74.025  91.678  46.431  1.00  0.00           C  
ATOM   2966  O   ALA C1951      73.068  92.138  45.818  1.00  0.00           O  
ATOM   2967  CB  ALA C1951      76.065  93.117  46.389  1.00  0.00           C  
ATOM   2968  N   LEU C1952      74.320  90.382  46.420  1.00  0.00           N  
ATOM   2969  CA  LEU C1952      73.551  89.448  45.603  1.00  0.00           C  
ATOM   2970  C   LEU C1952      72.037  89.385  45.815  1.00  0.00           C  
ATOM   2971  O   LEU C1952      71.290  89.371  44.851  1.00  0.00           O  
ATOM   2972  CB  LEU C1952      74.177  88.050  45.674  1.00  0.00           C  
ATOM   2973  CG  LEU C1952      75.372  87.930  44.717  1.00  0.00           C  
ATOM   2974  CD1 LEU C1952      76.152  86.663  44.981  1.00  0.00           C  
ATOM   2975  CD2 LEU C1952      74.871  87.956  43.285  1.00  0.00           C  
ATOM   2976  N   PRO C1953      71.566  89.357  47.069  1.00  0.00           N  
ATOM   2977  CA  PRO C1953      70.115  89.302  47.268  1.00  0.00           C  
ATOM   2978  C   PRO C1953      69.397  90.413  46.498  1.00  0.00           C  
ATOM   2979  O   PRO C1953      68.412  90.157  45.792  1.00  0.00           O  
ATOM   2980  CB  PRO C1953      69.971  89.449  48.782  1.00  0.00           C  
ATOM   2981  CG  PRO C1953      71.218  88.770  49.291  1.00  0.00           C  
ATOM   2982  CD  PRO C1953      72.276  89.315  48.358  1.00  0.00           C  
ATOM   2983  N   GLY C1954      69.913  91.637  46.623  1.00  0.00           N  
ATOM   2984  CA  GLY C1954      69.333  92.785  45.946  1.00  0.00           C  
ATOM   2985  C   GLY C1954      69.435  92.674  44.441  1.00  0.00           C  
ATOM   2986  O   GLY C1954      68.545  93.110  43.699  1.00  0.00           O  
ATOM   2987  N   LYS C1955      70.537  92.102  43.975  1.00  0.00           N  
ATOM   2988  CA  LYS C1955      70.703  91.918  42.550  1.00  0.00           C  
ATOM   2989  C   LYS C1955      69.710  90.869  42.048  1.00  0.00           C  
ATOM   2990  O   LYS C1955      69.172  91.015  40.956  1.00  0.00           O  
ATOM   2991  CB  LYS C1955      72.150  91.534  42.228  1.00  0.00           C  
ATOM   2992  CG  LYS C1955      73.102  92.722  42.370  1.00  0.00           C  
ATOM   2993  CD  LYS C1955      74.490  92.422  41.857  1.00  0.00           C  
ATOM   2994  CE  LYS C1955      75.405  93.643  41.971  1.00  0.00           C  
ATOM   2995  NZ  LYS C1955      74.979  94.805  41.132  1.00  0.00           N  
ATOM   2996  N   LEU C1956      69.448  89.831  42.847  1.00  0.00           N  
ATOM   2997  CA  LEU C1956      68.487  88.800  42.442  1.00  0.00           C  
ATOM   2998  C   LEU C1956      67.106  89.447  42.324  1.00  0.00           C  
ATOM   2999  O   LEU C1956      66.386  89.218  41.355  1.00  0.00           O  
ATOM   3000  CB  LEU C1956      68.432  87.643  43.452  1.00  0.00           C  
ATOM   3001  CG  LEU C1956      69.348  86.403  43.376  1.00  0.00           C  
ATOM   3002  CD1 LEU C1956      69.729  86.093  41.937  1.00  0.00           C  
ATOM   3003  CD2 LEU C1956      70.576  86.617  44.208  1.00  0.00           C  
ATOM   3004  N   ASP C1957      66.756  90.260  43.319  1.00  0.00           N  
ATOM   3005  CA  ASP C1957      65.487  90.984  43.347  1.00  0.00           C  
ATOM   3006  C   ASP C1957      65.366  91.900  42.123  1.00  0.00           C  
ATOM   3007  O   ASP C1957      64.318  91.960  41.489  1.00  0.00           O  
ATOM   3008  CB  ASP C1957      65.388  91.832  44.622  1.00  0.00           C  
ATOM   3009  CG  ASP C1957      65.021  91.015  45.852  1.00  0.00           C  
ATOM   3010  OD1 ASP C1957      65.215  91.530  46.972  1.00  0.00           O  
ATOM   3011  OD2 ASP C1957      64.532  89.872  45.709  1.00  0.00           O  
ATOM   3012  N   ALA C1958      66.442  92.610  41.793  1.00  0.00           N  
ATOM   3013  CA  ALA C1958      66.432  93.514  40.642  1.00  0.00           C  
ATOM   3014  C   ALA C1958      66.267  92.720  39.347  1.00  0.00           C  
ATOM   3015  O   ALA C1958      65.606  93.174  38.404  1.00  0.00           O  
ATOM   3016  CB  ALA C1958      67.737  94.342  40.594  1.00  0.00           C  
ATOM   3017  N   PHE C1959      66.876  91.537  39.314  1.00  0.00           N  
ATOM   3018  CA  PHE C1959      66.817  90.648  38.162  1.00  0.00           C  
ATOM   3019  C   PHE C1959      65.340  90.219  37.983  1.00  0.00           C  
ATOM   3020  O   PHE C1959      64.790  90.243  36.873  1.00  0.00           O  
ATOM   3021  CB  PHE C1959      67.726  89.441  38.436  1.00  0.00           C  
ATOM   3022  CG  PHE C1959      67.939  88.529  37.252  1.00  0.00           C  
ATOM   3023  CD1 PHE C1959      69.154  88.529  36.568  1.00  0.00           C  
ATOM   3024  CD2 PHE C1959      66.956  87.622  36.867  1.00  0.00           C  
ATOM   3025  CE1 PHE C1959      69.391  87.641  35.521  1.00  0.00           C  
ATOM   3026  CE2 PHE C1959      67.182  86.729  35.822  1.00  0.00           C  
ATOM   3027  CZ  PHE C1959      68.405  86.738  35.148  1.00  0.00           C  
ATOM   3028  N   HIS C1960      64.700  89.839  39.081  1.00  0.00           N  
ATOM   3029  CA  HIS C1960      63.299  89.446  39.035  1.00  0.00           C  
ATOM   3030  C   HIS C1960      62.434  90.588  38.493  1.00  0.00           C  
ATOM   3031  O   HIS C1960      61.641  90.396  37.572  1.00  0.00           O  
ATOM   3032  CB  HIS C1960      62.804  89.075  40.435  1.00  0.00           C  
ATOM   3033  CG  HIS C1960      61.313  89.039  40.555  1.00  0.00           C  
ATOM   3034  ND1 HIS C1960      60.567  87.912  40.275  1.00  0.00           N  
ATOM   3035  CD2 HIS C1960      60.423  90.002  40.896  1.00  0.00           C  
ATOM   3036  CE1 HIS C1960      59.285  88.183  40.441  1.00  0.00           C  
ATOM   3037  NE2 HIS C1960      59.169  89.445  40.817  1.00  0.00           N  
ATOM   3038  N   GLU C1961      62.592  91.771  39.081  1.00  0.00           N  
ATOM   3039  CA  GLU C1961      61.824  92.943  38.683  1.00  0.00           C  
ATOM   3040  C   GLU C1961      61.937  93.231  37.199  1.00  0.00           C  
ATOM   3041  O   GLU C1961      60.949  93.572  36.542  1.00  0.00           O  
ATOM   3042  CB  GLU C1961      62.284  94.168  39.466  1.00  0.00           C  
ATOM   3043  CG  GLU C1961      61.914  94.162  40.940  1.00  0.00           C  
ATOM   3044  CD  GLU C1961      60.414  94.169  41.168  1.00  0.00           C  
ATOM   3045  OE1 GLU C1961      59.679  94.764  40.348  1.00  0.00           O  
ATOM   3046  OE2 GLU C1961      59.971  93.591  42.183  1.00  0.00           O  
ATOM   3047  N   GLU C1962      63.147  93.103  36.675  1.00  0.00           N  
ATOM   3048  CA  GLU C1962      63.384  93.347  35.262  1.00  0.00           C  
ATOM   3049  C   GLU C1962      62.725  92.287  34.369  1.00  0.00           C  
ATOM   3050  O   GLU C1962      62.293  92.597  33.259  1.00  0.00           O  
ATOM   3051  CB  GLU C1962      64.896  93.421  34.992  1.00  0.00           C  
ATOM   3052  CG  GLU C1962      65.263  93.579  33.531  1.00  0.00           C  
ATOM   3053  CD  GLU C1962      64.675  94.822  32.875  1.00  0.00           C  
ATOM   3054  OE1 GLU C1962      64.585  94.828  31.629  1.00  0.00           O  
ATOM   3055  OE2 GLU C1962      64.315  95.791  33.587  1.00  0.00           O  
ATOM   3056  N   LEU C1963      62.671  91.038  34.827  1.00  0.00           N  
ATOM   3057  CA  LEU C1963      62.019  89.993  34.030  1.00  0.00           C  
ATOM   3058  C   LEU C1963      60.529  90.323  33.930  1.00  0.00           C  
ATOM   3059  O   LEU C1963      59.924  90.256  32.855  1.00  0.00           O  
ATOM   3060  CB  LEU C1963      62.169  88.615  34.685  1.00  0.00           C  
ATOM   3061  CG  LEU C1963      63.522  87.914  34.550  1.00  0.00           C  
ATOM   3062  CD1 LEU C1963      63.415  86.501  35.091  1.00  0.00           C  
ATOM   3063  CD2 LEU C1963      63.949  87.880  33.088  1.00  0.00           C  
ATOM   3064  N   TYR C1964      59.947  90.676  35.070  1.00  0.00           N  
ATOM   3065  CA  TYR C1964      58.540  91.015  35.134  1.00  0.00           C  
ATOM   3066  C   TYR C1964      58.262  92.240  34.267  1.00  0.00           C  
ATOM   3067  O   TYR C1964      57.336  92.228  33.448  1.00  0.00           O  
ATOM   3068  CB  TYR C1964      58.136  91.288  36.584  1.00  0.00           C  
ATOM   3069  CG  TYR C1964      56.643  91.408  36.785  1.00  0.00           C  
ATOM   3070  CD1 TYR C1964      55.795  90.356  36.453  1.00  0.00           C  
ATOM   3071  CD2 TYR C1964      56.077  92.568  37.314  1.00  0.00           C  
ATOM   3072  CE1 TYR C1964      54.417  90.450  36.644  1.00  0.00           C  
ATOM   3073  CE2 TYR C1964      54.704  92.671  37.509  1.00  0.00           C  
ATOM   3074  CZ  TYR C1964      53.879  91.604  37.176  1.00  0.00           C  
ATOM   3075  OH  TYR C1964      52.519  91.670  37.406  1.00  0.00           O  
ATOM   3076  N   ARG C1965      59.077  93.284  34.426  1.00  0.00           N  
ATOM   3077  CA  ARG C1965      58.900  94.508  33.650  1.00  0.00           C  
ATOM   3078  C   ARG C1965      58.932  94.251  32.149  1.00  0.00           C  
ATOM   3079  O   ARG C1965      58.072  94.735  31.414  1.00  0.00           O  
ATOM   3080  CB  ARG C1965      59.976  95.548  34.000  1.00  0.00           C  
ATOM   3081  CG  ARG C1965      59.710  96.917  33.370  1.00  0.00           C  
ATOM   3082  CD  ARG C1965      60.992  97.726  33.203  1.00  0.00           C  
ATOM   3083  NE  ARG C1965      61.944  97.089  32.290  1.00  0.00           N  
ATOM   3084  CZ  ARG C1965      61.819  97.045  30.965  1.00  0.00           C  
ATOM   3085  NH1 ARG C1965      60.779  97.604  30.365  1.00  0.00           N  
ATOM   3086  NH2 ARG C1965      62.742  96.430  30.235  1.00  0.00           N  
ATOM   3087  N   ARG C1966      59.924  93.502  31.680  1.00  0.00           N  
ATOM   3088  CA  ARG C1966      59.994  93.224  30.250  1.00  0.00           C  
ATOM   3089  C   ARG C1966      58.744  92.489  29.783  1.00  0.00           C  
ATOM   3090  O   ARG C1966      58.203  92.790  28.722  1.00  0.00           O  
ATOM   3091  CB  ARG C1966      61.215  92.385  29.912  1.00  0.00           C  
ATOM   3092  CG  ARG C1966      62.529  93.053  30.246  1.00  0.00           C  
ATOM   3093  CD  ARG C1966      63.678  92.168  29.810  1.00  0.00           C  
ATOM   3094  NE  ARG C1966      64.968  92.802  30.041  1.00  0.00           N  
ATOM   3095  CZ  ARG C1966      66.118  92.329  29.576  1.00  0.00           C  
ATOM   3096  NH1 ARG C1966      66.139  91.215  28.851  1.00  0.00           N  
ATOM   3097  NH2 ARG C1966      67.248  92.970  29.843  1.00  0.00           N  
ATOM   3098  N   ALA C1967      58.285  91.529  30.575  1.00  0.00           N  
ATOM   3099  CA  ALA C1967      57.100  90.766  30.211  1.00  0.00           C  
ATOM   3100  C   ALA C1967      55.873  91.674  30.200  1.00  0.00           C  
ATOM   3101  O   ALA C1967      55.023  91.545  29.329  1.00  0.00           O  
ATOM   3102  CB  ALA C1967      56.909  89.596  31.169  1.00  0.00           C  
ATOM   3103  N   LEU C1968      55.782  92.597  31.154  1.00  0.00           N  
ATOM   3104  CA  LEU C1968      54.650  93.520  31.165  1.00  0.00           C  
ATOM   3105  C   LEU C1968      54.666  94.393  29.909  1.00  0.00           C  
ATOM   3106  O   LEU C1968      53.631  94.585  29.270  1.00  0.00           O  
ATOM   3107  CB  LEU C1968      54.683  94.431  32.394  1.00  0.00           C  
ATOM   3108  CG  LEU C1968      54.211  93.863  33.733  1.00  0.00           C  
ATOM   3109  CD1 LEU C1968      54.457  94.874  34.834  1.00  0.00           C  
ATOM   3110  CD2 LEU C1968      52.742  93.513  33.651  1.00  0.00           C  
ATOM   3111  N   ALA C1969      55.841  94.920  29.562  1.00  0.00           N  
ATOM   3112  CA  ALA C1969      55.983  95.788  28.391  1.00  0.00           C  
ATOM   3113  C   ALA C1969      55.633  95.011  27.134  1.00  0.00           C  
ATOM   3114  O   ALA C1969      54.911  95.503  26.265  1.00  0.00           O  
ATOM   3115  CB  ALA C1969      57.410  96.333  28.299  1.00  0.00           C  
ATOM   3116  N   PHE C1970      56.149  93.789  27.051  1.00  0.00           N  
ATOM   3117  CA  PHE C1970      55.879  92.922  25.918  1.00  0.00           C  
ATOM   3118  C   PHE C1970      54.373  92.730  25.781  1.00  0.00           C  
ATOM   3119  O   PHE C1970      53.813  92.896  24.700  1.00  0.00           O  
ATOM   3120  CB  PHE C1970      56.527  91.556  26.127  1.00  0.00           C  
ATOM   3121  CG  PHE C1970      56.283  90.602  25.004  1.00  0.00           C  
ATOM   3122  CD1 PHE C1970      57.091  90.625  23.871  1.00  0.00           C  
ATOM   3123  CD2 PHE C1970      55.218  89.701  25.060  1.00  0.00           C  
ATOM   3124  CE1 PHE C1970      56.844  89.763  22.803  1.00  0.00           C  
ATOM   3125  CE2 PHE C1970      54.958  88.833  24.001  1.00  0.00           C  
ATOM   3126  CZ  PHE C1970      55.773  88.863  22.869  1.00  0.00           C  
ATOM   3127  N   ARG C1971      53.714  92.387  26.882  1.00  0.00           N  
ATOM   3128  CA  ARG C1971      52.283  92.164  26.836  1.00  0.00           C  
ATOM   3129  C   ARG C1971      51.528  93.383  26.329  1.00  0.00           C  
ATOM   3130  O   ARG C1971      50.635  93.261  25.484  1.00  0.00           O  
ATOM   3131  CB  ARG C1971      51.750  91.772  28.212  1.00  0.00           C  
ATOM   3132  CG  ARG C1971      50.259  91.464  28.199  1.00  0.00           C  
ATOM   3133  CD  ARG C1971      49.771  90.976  29.547  1.00  0.00           C  
ATOM   3134  NE  ARG C1971      49.828  92.024  30.558  1.00  0.00           N  
ATOM   3135  CZ  ARG C1971      49.448  91.863  31.823  1.00  0.00           C  
ATOM   3136  NH1 ARG C1971      48.986  90.689  32.243  1.00  0.00           N  
ATOM   3137  NH2 ARG C1971      49.512  92.878  32.667  1.00  0.00           N  
ATOM   3138  N   GLU C1972      51.883  94.552  26.852  1.00  0.00           N  
ATOM   3139  CA  GLU C1972      51.227  95.789  26.458  1.00  0.00           C  
ATOM   3140  C   GLU C1972      51.386  96.002  24.946  1.00  0.00           C  
ATOM   3141  O   GLU C1972      50.416  96.310  24.247  1.00  0.00           O  
ATOM   3142  CB  GLU C1972      51.835  96.963  27.225  1.00  0.00           C  
ATOM   3143  CG  GLU C1972      51.089  98.263  27.064  1.00  0.00           C  
ATOM   3144  CD  GLU C1972      51.858  99.454  27.619  1.00  0.00           C  
ATOM   3145  OE1 GLU C1972      52.460  99.338  28.713  1.00  0.00           O  
ATOM   3146  OE2 GLU C1972      51.846 100.515  26.959  1.00  0.00           O  
ATOM   3147  N   ASP C2012      52.608  95.816  24.451  1.00  0.00           N  
ATOM   3148  CA  ASP C2012      52.902  95.979  23.033  1.00  0.00           C  
ATOM   3149  C   ASP C2012      52.200  94.916  22.196  1.00  0.00           C  
ATOM   3150  O   ASP C2012      52.078  95.061  20.978  1.00  0.00           O  
ATOM   3151  CB  ASP C2012      54.412  95.888  22.780  1.00  0.00           C  
ATOM   3152  CG  ASP C2012      55.161  97.155  23.176  1.00  0.00           C  
ATOM   3153  OD1 ASP C2012      56.406  97.136  23.119  1.00  0.00           O  
ATOM   3154  OD2 ASP C2012      54.522  98.169  23.534  1.00  0.00           O  
ATOM   3155  N   HIS C2013      51.739  93.849  22.844  1.00  0.00           N  
ATOM   3156  CA  HIS C2013      51.071  92.778  22.120  1.00  0.00           C  
ATOM   3157  C   HIS C2013      49.624  92.586  22.550  1.00  0.00           C  
ATOM   3158  O   HIS C2013      49.081  91.479  22.501  1.00  0.00           O  
ATOM   3159  CB  HIS C2013      51.866  91.482  22.269  1.00  0.00           C  
ATOM   3160  CG  HIS C2013      53.204  91.528  21.600  1.00  0.00           C  
ATOM   3161  ND1 HIS C2013      53.393  91.141  20.292  1.00  0.00           N  
ATOM   3162  CD2 HIS C2013      54.405  91.974  22.038  1.00  0.00           C  
ATOM   3163  CE1 HIS C2013      54.653  91.347  19.952  1.00  0.00           C  
ATOM   3164  NE2 HIS C2013      55.288  91.852  20.992  1.00  0.00           N  
ATOM   3165  N   THR C2014      49.013  93.686  22.973  1.00  0.00           N  
ATOM   3166  CA  THR C2014      47.621  93.705  23.387  1.00  0.00           C  
ATOM   3167  C   THR C2014      46.971  94.849  22.629  1.00  0.00           C  
ATOM   3168  O   THR C2014      47.489  95.958  22.593  1.00  0.00           O  
ATOM   3169  CB  THR C2014      47.475  93.935  24.896  1.00  0.00           C  
ATOM   3170  OG1 THR C2014      47.959  92.783  25.594  1.00  0.00           O  
ATOM   3171  CG2 THR C2014      46.009  94.172  25.262  1.00  0.00           C  
ATOM   3172  N   ARG C2015      45.823  94.586  22.031  1.00  0.00           N  
ATOM   3173  CA  ARG C2015      45.175  95.609  21.244  1.00  0.00           C  
ATOM   3174  C   ARG C2015      43.657  95.547  21.266  1.00  0.00           C  
ATOM   3175  O   ARG C2015      43.062  94.469  21.152  1.00  0.00           O  
ATOM   3176  CB  ARG C2015      45.698  95.488  19.811  1.00  0.00           C  
ATOM   3177  CG  ARG C2015      45.013  96.328  18.774  1.00  0.00           C  
ATOM   3178  CD  ARG C2015      45.602  95.992  17.419  1.00  0.00           C  
ATOM   3179  NE  ARG C2015      44.881  96.629  16.325  1.00  0.00           N  
ATOM   3180  CZ  ARG C2015      45.083  96.348  15.044  1.00  0.00           C  
ATOM   3181  NH1 ARG C2015      45.987  95.439  14.700  1.00  0.00           N  
ATOM   3182  NH2 ARG C2015      44.379  96.971  14.108  1.00  0.00           N  
ATOM   3183  N   LYS C2016      43.037  96.709  21.436  1.00  0.00           N  
ATOM   3184  CA  LYS C2016      41.586  96.791  21.413  1.00  0.00           C  
ATOM   3185  C   LYS C2016      41.219  96.780  19.940  1.00  0.00           C  
ATOM   3186  O   LYS C2016      41.887  97.418  19.127  1.00  0.00           O  
ATOM   3187  CB  LYS C2016      41.091  98.093  22.036  1.00  0.00           C  
ATOM   3188  CG  LYS C2016      41.086  98.126  23.544  1.00  0.00           C  
ATOM   3189  CD  LYS C2016      40.394  99.389  24.025  1.00  0.00           C  
ATOM   3190  CE  LYS C2016      40.264  99.420  25.537  1.00  0.00           C  
ATOM   3191  NZ  LYS C2016      39.513 100.628  25.998  1.00  0.00           N  
ATOM   3192  N   VAL C2017      40.177  96.042  19.588  1.00  0.00           N  
ATOM   3193  CA  VAL C2017      39.747  95.972  18.202  1.00  0.00           C  
ATOM   3194  C   VAL C2017      38.237  96.134  18.141  1.00  0.00           C  
ATOM   3195  O   VAL C2017      37.515  95.636  19.007  1.00  0.00           O  
ATOM   3196  CB  VAL C2017      40.161  94.630  17.545  1.00  0.00           C  
ATOM   3197  CG1 VAL C2017      41.674  94.513  17.526  1.00  0.00           C  
ATOM   3198  CG2 VAL C2017      39.552  93.459  18.297  1.00  0.00           C  
ATOM   3199  N   ASP C2018      37.767  96.849  17.123  1.00  0.00           N  
ATOM   3200  CA  ASP C2018      36.341  97.085  16.957  1.00  0.00           C  
ATOM   3201  C   ASP C2018      35.803  96.499  15.660  1.00  0.00           C  
ATOM   3202  O   ASP C2018      34.612  96.613  15.370  1.00  0.00           O  
ATOM   3203  CB  ASP C2018      36.044  98.585  17.015  1.00  0.00           C  
ATOM   3204  CG  ASP C2018      36.307  99.176  18.386  1.00  0.00           C  
ATOM   3205  OD1 ASP C2018      35.804  98.615  19.379  1.00  0.00           O  
ATOM   3206  OD2 ASP C2018      37.011 100.203  18.476  1.00  0.00           O  
ATOM   3207  N   THR C2019      36.680  95.869  14.888  1.00  0.00           N  
ATOM   3208  CA  THR C2019      36.284  95.258  13.631  1.00  0.00           C  
ATOM   3209  C   THR C2019      36.914  93.886  13.521  1.00  0.00           C  
ATOM   3210  O   THR C2019      37.985  93.640  14.068  1.00  0.00           O  
ATOM   3211  CB  THR C2019      36.734  96.092  12.413  1.00  0.00           C  
ATOM   3212  OG1 THR C2019      38.166  96.108  12.348  1.00  0.00           O  
ATOM   3213  CG2 THR C2019      36.206  97.521  12.518  1.00  0.00           C  
ATOM   3214  N   TYR C2020      36.253  92.995  12.799  1.00  0.00           N  
ATOM   3215  CA  TYR C2020      36.755  91.649  12.635  1.00  0.00           C  
ATOM   3216  C   TYR C2020      38.064  91.643  11.860  1.00  0.00           C  
ATOM   3217  O   TYR C2020      38.874  90.727  11.995  1.00  0.00           O  
ATOM   3218  CB  TYR C2020      35.707  90.798  11.925  1.00  0.00           C  
ATOM   3219  CG  TYR C2020      35.866  89.322  12.169  1.00  0.00           C  
ATOM   3220  CD1 TYR C2020      36.185  88.842  13.440  1.00  0.00           C  
ATOM   3221  CD2 TYR C2020      35.655  88.399  11.148  1.00  0.00           C  
ATOM   3222  CE1 TYR C2020      36.289  87.483  13.689  1.00  0.00           C  
ATOM   3223  CE2 TYR C2020      35.754  87.034  11.389  1.00  0.00           C  
ATOM   3224  CZ  TYR C2020      36.074  86.582  12.664  1.00  0.00           C  
ATOM   3225  OH  TYR C2020      36.192  85.232  12.913  1.00  0.00           O  
ATOM   3226  N   GLU C2027      38.270  92.670  11.046  1.00  0.00           N  
ATOM   3227  CA  GLU C2027      39.492  92.779  10.265  1.00  0.00           C  
ATOM   3228  C   GLU C2027      40.651  93.084  11.216  1.00  0.00           C  
ATOM   3229  O   GLU C2027      41.726  92.486  11.116  1.00  0.00           O  
ATOM   3230  CB  GLU C2027      39.354  93.891   9.219  1.00  0.00           C  
ATOM   3231  CG  GLU C2027      40.578  94.085   8.344  1.00  0.00           C  
ATOM   3232  CD  GLU C2027      40.421  95.236   7.371  1.00  0.00           C  
ATOM   3233  OE1 GLU C2027      40.248  96.386   7.829  1.00  0.00           O  
ATOM   3234  OE2 GLU C2027      40.467  94.992   6.147  1.00  0.00           O  
ATOM   3235  N   ALA C2028      40.422  94.021  12.134  1.00  0.00           N  
ATOM   3236  CA  ALA C2028      41.433  94.397  13.116  1.00  0.00           C  
ATOM   3237  C   ALA C2028      41.669  93.197  14.039  1.00  0.00           C  
ATOM   3238  O   ALA C2028      42.805  92.881  14.378  1.00  0.00           O  
ATOM   3239  CB  ALA C2028      40.965  95.608  13.917  1.00  0.00           C  
ATOM   3240  N   PHE C2029      40.585  92.530  14.425  1.00  0.00           N  
ATOM   3241  CA  PHE C2029      40.658  91.354  15.280  1.00  0.00           C  
ATOM   3242  C   PHE C2029      41.580  90.297  14.668  1.00  0.00           C  
ATOM   3243  O   PHE C2029      42.446  89.744  15.348  1.00  0.00           O  
ATOM   3244  CB  PHE C2029      39.257  90.773  15.475  1.00  0.00           C  
ATOM   3245  CG  PHE C2029      39.226  89.504  16.275  1.00  0.00           C  
ATOM   3246  CD1 PHE C2029      39.659  88.303  15.725  1.00  0.00           C  
ATOM   3247  CD2 PHE C2029      38.765  89.511  17.589  1.00  0.00           C  
ATOM   3248  CE1 PHE C2029      39.633  87.123  16.473  1.00  0.00           C  
ATOM   3249  CE2 PHE C2029      38.735  88.331  18.348  1.00  0.00           C  
ATOM   3250  CZ  PHE C2029      39.170  87.138  17.788  1.00  0.00           C  
ATOM   3251  N   LYS C2030      41.389  90.013  13.384  1.00  0.00           N  
ATOM   3252  CA  LYS C2030      42.218  89.024  12.712  1.00  0.00           C  
ATOM   3253  C   LYS C2030      43.693  89.423  12.709  1.00  0.00           C  
ATOM   3254  O   LYS C2030      44.569  88.563  12.721  1.00  0.00           O  
ATOM   3255  CB  LYS C2030      41.730  88.796  11.279  1.00  0.00           C  
ATOM   3256  CG  LYS C2030      40.367  88.129  11.203  1.00  0.00           C  
ATOM   3257  CD  LYS C2030      39.975  87.826   9.767  1.00  0.00           C  
ATOM   3258  CE  LYS C2030      38.579  87.229   9.700  1.00  0.00           C  
ATOM   3259  NZ  LYS C2030      38.148  86.938   8.304  1.00  0.00           N  
ATOM   3260  N   GLU C2031      43.970  90.724  12.702  1.00  0.00           N  
ATOM   3261  CA  GLU C2031      45.352  91.187  12.717  1.00  0.00           C  
ATOM   3262  C   GLU C2031      45.942  91.037  14.110  1.00  0.00           C  
ATOM   3263  O   GLU C2031      47.044  90.516  14.277  1.00  0.00           O  
ATOM   3264  CB  GLU C2031      45.447  92.658  12.297  1.00  0.00           C  
ATOM   3265  CG  GLU C2031      45.151  92.919  10.826  1.00  0.00           C  
ATOM   3266  CD  GLU C2031      45.141  94.405  10.473  1.00  0.00           C  
ATOM   3267  OE1 GLU C2031      44.978  94.725   9.277  1.00  0.00           O  
ATOM   3268  OE2 GLU C2031      45.291  95.252  11.384  1.00  0.00           O  
ATOM   3269  N   ALA C2032      45.196  91.496  15.108  1.00  0.00           N  
ATOM   3270  CA  ALA C2032      45.646  91.441  16.489  1.00  0.00           C  
ATOM   3271  C   ALA C2032      45.981  90.029  16.989  1.00  0.00           C  
ATOM   3272  O   ALA C2032      47.038  89.823  17.583  1.00  0.00           O  
ATOM   3273  CB  ALA C2032      44.609  92.096  17.396  1.00  0.00           C  
ATOM   3274  N   VAL C2033      45.100  89.061  16.742  1.00  0.00           N  
ATOM   3275  CA  VAL C2033      45.340  87.689  17.199  1.00  0.00           C  
ATOM   3276  C   VAL C2033      46.516  87.039  16.481  1.00  0.00           C  
ATOM   3277  O   VAL C2033      46.853  85.885  16.722  1.00  0.00           O  
ATOM   3278  CB  VAL C2033      44.081  86.791  17.038  1.00  0.00           C  
ATOM   3279  CG1 VAL C2033      42.971  87.277  17.968  1.00  0.00           C  
ATOM   3280  CG2 VAL C2033      43.615  86.796  15.601  1.00  0.00           C  
ATOM   3281  N   GLN C2034      47.150  87.787  15.597  1.00  0.00           N  
ATOM   3282  CA  GLN C2034      48.298  87.263  14.885  1.00  0.00           C  
ATOM   3283  C   GLN C2034      49.528  87.683  15.673  1.00  0.00           C  
ATOM   3284  O   GLN C2034      50.603  87.111  15.526  1.00  0.00           O  
ATOM   3285  CB  GLN C2034      48.363  87.865  13.479  1.00  0.00           C  
ATOM   3286  CG  GLN C2034      48.566  86.847  12.380  1.00  0.00           C  
ATOM   3287  CD  GLN C2034      47.381  85.911  12.231  1.00  0.00           C  
ATOM   3288  OE1 GLN C2034      47.531  84.777  11.783  1.00  0.00           O  
ATOM   3289  NE2 GLN C2034      46.196  86.385  12.595  1.00  0.00           N  
ATOM   3290  N   GLU C2036      49.342  88.679  16.532  1.00  0.00           N  
ATOM   3291  CA  GLU C2036      50.429  89.246  17.318  1.00  0.00           C  
ATOM   3292  C   GLU C2036      50.356  88.966  18.819  1.00  0.00           C  
ATOM   3293  O   GLU C2036      51.384  88.850  19.488  1.00  0.00           O  
ATOM   3294  CB  GLU C2036      50.461  90.762  17.089  1.00  0.00           C  
ATOM   3295  CG  GLU C2036      51.853  91.364  17.073  1.00  0.00           C  
ATOM   3296  CD  GLU C2036      52.641  90.925  15.860  1.00  0.00           C  
ATOM   3297  OE1 GLU C2036      53.866  91.187  15.801  1.00  0.00           O  
ATOM   3298  OE2 GLU C2036      52.022  90.317  14.962  1.00  0.00           O  
ATOM   3299  N   GLY C2037      49.143  88.867  19.348  1.00  0.00           N  
ATOM   3300  CA  GLY C2037      48.984  88.626  20.768  1.00  0.00           C  
ATOM   3301  C   GLY C2037      47.533  88.688  21.195  1.00  0.00           C  
ATOM   3302  O   GLY C2037      46.675  88.088  20.559  1.00  0.00           O  
ATOM   3303  N   PHE C2038      47.258  89.416  22.270  1.00  0.00           N  
ATOM   3304  CA  PHE C2038      45.903  89.551  22.783  1.00  0.00           C  
ATOM   3305  C   PHE C2038      45.054  90.499  21.946  1.00  0.00           C  
ATOM   3306  O   PHE C2038      45.564  91.431  21.314  1.00  0.00           O  
ATOM   3307  CB  PHE C2038      45.927  90.071  24.226  1.00  0.00           C  
ATOM   3308  CG  PHE C2038      46.275  89.030  25.254  1.00  0.00           C  
ATOM   3309  CD1 PHE C2038      47.132  89.341  26.304  1.00  0.00           C  
ATOM   3310  CD2 PHE C2038      45.712  87.759  25.205  1.00  0.00           C  
ATOM   3311  CE1 PHE C2038      47.426  88.405  27.293  1.00  0.00           C  
ATOM   3312  CE2 PHE C2038      45.999  86.813  26.192  1.00  0.00           C  
ATOM   3313  CZ  PHE C2038      46.857  87.138  27.239  1.00  0.00           C  
ATOM   3314  N   ALA C2039      43.750  90.251  21.961  1.00  0.00           N  
ATOM   3315  CA  ALA C2039      42.797  91.076  21.248  1.00  0.00           C  
ATOM   3316  C   ALA C2039      41.604  91.297  22.166  1.00  0.00           C  
ATOM   3317  O   ALA C2039      40.893  90.357  22.503  1.00  0.00           O  
ATOM   3318  CB  ALA C2039      42.354  90.390  19.977  1.00  0.00           C  
ATOM   3319  N   LEU C2041      41.405  92.539  22.584  1.00  0.00           N  
ATOM   3320  CA  LEU C2041      40.293  92.897  23.449  1.00  0.00           C  
ATOM   3321  C   LEU C2041      39.094  93.263  22.577  1.00  0.00           C  
ATOM   3322  O   LEU C2041      39.001  94.385  22.079  1.00  0.00           O  
ATOM   3323  CB  LEU C2041      40.696  94.080  24.333  1.00  0.00           C  
ATOM   3324  CG  LEU C2041      41.544  93.769  25.571  1.00  0.00           C  
ATOM   3325  CD1 LEU C2041      42.493  92.613  25.305  1.00  0.00           C  
ATOM   3326  CD2 LEU C2041      42.304  95.025  25.983  1.00  0.00           C  
ATOM   3327  N   ALA C2042      38.181  92.314  22.396  1.00  0.00           N  
ATOM   3328  CA  ALA C2042      37.009  92.533  21.556  1.00  0.00           C  
ATOM   3329  C   ALA C2042      35.668  92.300  22.246  1.00  0.00           C  
ATOM   3330  O   ALA C2042      35.562  91.510  23.190  1.00  0.00           O  
ATOM   3331  CB  ALA C2042      37.097  91.647  20.315  1.00  0.00           C  
ATOM   3332  N   PHE C2043      34.649  93.008  21.765  1.00  0.00           N  
ATOM   3333  CA  PHE C2043      33.295  92.861  22.283  1.00  0.00           C  
ATOM   3334  C   PHE C2043      32.771  91.552  21.719  1.00  0.00           C  
ATOM   3335  O   PHE C2043      33.090  91.188  20.580  1.00  0.00           O  
ATOM   3336  CB  PHE C2043      32.383  93.989  21.789  1.00  0.00           C  
ATOM   3337  CG  PHE C2043      32.567  95.288  22.512  1.00  0.00           C  
ATOM   3338  CD1 PHE C2043      32.188  95.417  23.846  1.00  0.00           C  
ATOM   3339  CD2 PHE C2043      33.145  96.379  21.867  1.00  0.00           C  
ATOM   3340  CE1 PHE C2043      32.384  96.615  24.532  1.00  0.00           C  
ATOM   3341  CE2 PHE C2043      33.349  97.584  22.541  1.00  0.00           C  
ATOM   3342  CZ  PHE C2043      32.968  97.704  23.878  1.00  0.00           C  
ATOM   3343  N   HIS C2044      31.993  90.828  22.516  1.00  0.00           N  
ATOM   3344  CA  HIS C2044      31.399  89.597  22.029  1.00  0.00           C  
ATOM   3345  C   HIS C2044      29.952  89.470  22.497  1.00  0.00           C  
ATOM   3346  O   HIS C2044      29.596  89.911  23.590  1.00  0.00           O  
ATOM   3347  CB  HIS C2044      32.213  88.374  22.441  1.00  0.00           C  
ATOM   3348  CG  HIS C2044      31.774  87.126  21.746  1.00  0.00           C  
ATOM   3349  ND1 HIS C2044      30.893  86.228  22.313  1.00  0.00           N  
ATOM   3350  CD2 HIS C2044      32.007  86.681  20.488  1.00  0.00           C  
ATOM   3351  CE1 HIS C2044      30.600  85.289  21.431  1.00  0.00           C  
ATOM   3352  NE2 HIS C2044      31.262  85.541  20.314  1.00  0.00           N  
ATOM   3353  N   CYS C2045      29.120  88.871  21.655  1.00  0.00           N  
ATOM   3354  CA  CYS C2045      27.700  88.729  21.955  1.00  0.00           C  
ATOM   3355  C   CYS C2045      27.387  87.777  23.098  1.00  0.00           C  
ATOM   3356  O   CYS C2045      26.365  87.925  23.769  1.00  0.00           O  
ATOM   3357  CB  CYS C2045      26.951  88.281  20.700  1.00  0.00           C  
ATOM   3358  SG  CYS C2045      27.584  86.720  20.028  1.00  0.00           S  
ATOM   3359  N   GLY C2046      28.264  86.803  23.315  1.00  0.00           N  
ATOM   3360  CA  GLY C2046      28.049  85.848  24.384  1.00  0.00           C  
ATOM   3361  C   GLY C2046      27.439  84.547  23.899  1.00  0.00           C  
ATOM   3362  O   GLY C2046      27.158  83.656  24.693  1.00  0.00           O  
ATOM   3363  N   ASP C2047      27.242  84.433  22.589  1.00  0.00           N  
ATOM   3364  CA  ASP C2047      26.655  83.239  21.990  1.00  0.00           C  
ATOM   3365  C   ASP C2047      27.738  82.216  21.655  1.00  0.00           C  
ATOM   3366  O   ASP C2047      28.676  82.516  20.916  1.00  0.00           O  
ATOM   3367  CB  ASP C2047      25.880  83.636  20.726  1.00  0.00           C  
ATOM   3368  CG  ASP C2047      25.222  82.452  20.031  1.00  0.00           C  
ATOM   3369  OD1 ASP C2047      24.504  82.690  19.036  1.00  0.00           O  
ATOM   3370  OD2 ASP C2047      25.417  81.294  20.465  1.00  0.00           O  
ATOM   3371  N   LYS C2048      27.605  81.010  22.202  1.00  0.00           N  
ATOM   3372  CA  LYS C2048      28.578  79.951  21.960  1.00  0.00           C  
ATOM   3373  C   LYS C2048      28.795  79.705  20.477  1.00  0.00           C  
ATOM   3374  O   LYS C2048      29.924  79.506  20.036  1.00  0.00           O  
ATOM   3375  CB  LYS C2048      28.137  78.637  22.615  1.00  0.00           C  
ATOM   3376  CG  LYS C2048      28.092  78.654  24.131  1.00  0.00           C  
ATOM   3377  CD  LYS C2048      27.693  77.287  24.674  1.00  0.00           C  
ATOM   3378  CE  LYS C2048      27.596  77.300  26.193  1.00  0.00           C  
ATOM   3379  NZ  LYS C2048      27.246  75.961  26.753  1.00  0.00           N  
ATOM   3380  N   ALA C2052      27.709  79.711  19.711  1.00  0.00           N  
ATOM   3381  CA  ALA C2052      27.793  79.472  18.273  1.00  0.00           C  
ATOM   3382  C   ALA C2052      28.733  80.475  17.600  1.00  0.00           C  
ATOM   3383  O   ALA C2052      29.584  80.094  16.789  1.00  0.00           O  
ATOM   3384  CB  ALA C2052      26.401  79.548  17.650  1.00  0.00           C  
ATOM   3385  N   CYS C2053      28.571  81.753  17.942  1.00  0.00           N  
ATOM   3386  CA  CYS C2053      29.409  82.818  17.388  1.00  0.00           C  
ATOM   3387  C   CYS C2053      30.856  82.612  17.848  1.00  0.00           C  
ATOM   3388  O   CYS C2053      31.792  82.677  17.047  1.00  0.00           O  
ATOM   3389  CB  CYS C2053      28.900  84.203  17.845  1.00  0.00           C  
ATOM   3390  SG  CYS C2053      29.794  85.625  17.122  1.00  0.00           S  
ATOM   3391  N   GLU C2054      31.029  82.345  19.141  1.00  0.00           N  
ATOM   3392  CA  GLU C2054      32.358  82.140  19.702  1.00  0.00           C  
ATOM   3393  C   GLU C2054      33.061  80.979  19.009  1.00  0.00           C  
ATOM   3394  O   GLU C2054      34.279  80.994  18.815  1.00  0.00           O  
ATOM   3395  CB  GLU C2054      32.264  81.872  21.208  1.00  0.00           C  
ATOM   3396  CG  GLU C2054      33.578  82.099  21.943  1.00  0.00           C  
ATOM   3397  CD  GLU C2054      33.498  81.824  23.431  1.00  0.00           C  
ATOM   3398  OE1 GLU C2054      32.559  82.312  24.098  1.00  0.00           O  
ATOM   3399  OE2 GLU C2054      34.396  81.127  23.940  1.00  0.00           O  
ATOM   3400  N   ARG C2055      32.283  79.975  18.627  1.00  0.00           N  
ATOM   3401  CA  ARG C2055      32.821  78.803  17.955  1.00  0.00           C  
ATOM   3402  C   ARG C2055      33.177  79.187  16.517  1.00  0.00           C  
ATOM   3403  O   ARG C2055      34.172  78.719  15.955  1.00  0.00           O  
ATOM   3404  CB  ARG C2055      31.774  77.688  17.971  1.00  0.00           C  
ATOM   3405  CG  ARG C2055      32.331  76.288  17.811  1.00  0.00           C  
ATOM   3406  CD  ARG C2055      31.208  75.248  17.781  1.00  0.00           C  
ATOM   3407  NE  ARG C2055      30.279  75.376  18.907  1.00  0.00           N  
ATOM   3408  CZ  ARG C2055      29.050  75.883  18.820  1.00  0.00           C  
ATOM   3409  NH1 ARG C2055      28.582  76.317  17.656  1.00  0.00           N  
ATOM   3410  NH2 ARG C2055      28.281  75.953  19.900  1.00  0.00           N  
ATOM   3411  N   LEU C2056      32.362  80.050  15.924  1.00  0.00           N  
ATOM   3412  CA  LEU C2056      32.612  80.494  14.562  1.00  0.00           C  
ATOM   3413  C   LEU C2056      33.944  81.227  14.510  1.00  0.00           C  
ATOM   3414  O   LEU C2056      34.759  80.995  13.616  1.00  0.00           O  
ATOM   3415  CB  LEU C2056      31.494  81.424  14.092  1.00  0.00           C  
ATOM   3416  CG  LEU C2056      30.602  80.915  12.956  1.00  0.00           C  
ATOM   3417  CD1 LEU C2056      31.468  80.599  11.739  1.00  0.00           C  
ATOM   3418  CD2 LEU C2056      29.826  79.679  13.401  1.00  0.00           C  
ATOM   3419  N   ILE C2057      34.155  82.120  15.475  1.00  0.00           N  
ATOM   3420  CA  ILE C2057      35.393  82.884  15.548  1.00  0.00           C  
ATOM   3421  C   ILE C2057      36.584  81.942  15.633  1.00  0.00           C  
ATOM   3422  O   ILE C2057      37.596  82.166  14.981  1.00  0.00           O  
ATOM   3423  CB  ILE C2057      35.419  83.812  16.778  1.00  0.00           C  
ATOM   3424  CG1 ILE C2057      34.308  84.856  16.672  1.00  0.00           C  
ATOM   3425  CG2 ILE C2057      36.770  84.485  16.883  1.00  0.00           C  
ATOM   3426  CD1 ILE C2057      34.198  85.754  17.872  1.00  0.00           C  
ATOM   3427  N   GLN C2062      36.466  80.884  16.429  1.00  0.00           N  
ATOM   3428  CA  GLN C2062      37.569  79.941  16.558  1.00  0.00           C  
ATOM   3429  C   GLN C2062      37.799  79.207  15.245  1.00  0.00           C  
ATOM   3430  O   GLN C2062      38.934  78.994  14.832  1.00  0.00           O  
ATOM   3431  CB  GLN C2062      37.304  78.935  17.688  1.00  0.00           C  
ATOM   3432  CG  GLN C2062      38.368  77.847  17.785  1.00  0.00           C  
ATOM   3433  CD  GLN C2062      38.244  76.958  19.026  1.00  0.00           C  
ATOM   3434  OE1 GLN C2062      37.202  76.902  19.675  1.00  0.00           O  
ATOM   3435  NE2 GLN C2062      39.316  76.245  19.343  1.00  0.00           N  
ATOM   3436  N   GLU C2063      36.716  78.830  14.582  1.00  0.00           N  
ATOM   3437  CA  GLU C2063      36.819  78.123  13.313  1.00  0.00           C  
ATOM   3438  C   GLU C2063      37.458  78.975  12.214  1.00  0.00           C  
ATOM   3439  O   GLU C2063      38.255  78.482  11.416  1.00  0.00           O  
ATOM   3440  CB  GLU C2063      35.429  77.647  12.881  1.00  0.00           C  
ATOM   3441  CG  GLU C2063      34.870  76.564  13.795  1.00  0.00           C  
ATOM   3442  CD  GLU C2063      33.389  76.311  13.593  1.00  0.00           C  
ATOM   3443  OE1 GLU C2063      32.841  75.416  14.275  1.00  0.00           O  
ATOM   3444  OE2 GLU C2063      32.771  77.009  12.761  1.00  0.00           O  
ATOM   3445  N   GLU C2064      37.127  80.259  12.189  1.00  0.00           N  
ATOM   3446  CA  GLU C2064      37.660  81.157  11.176  1.00  0.00           C  
ATOM   3447  C   GLU C2064      39.034  81.743  11.479  1.00  0.00           C  
ATOM   3448  O   GLU C2064      39.753  82.119  10.559  1.00  0.00           O  
ATOM   3449  CB  GLU C2064      36.673  82.303  10.934  1.00  0.00           C  
ATOM   3450  CG  GLU C2064      35.317  81.849  10.417  1.00  0.00           C  
ATOM   3451  CD  GLU C2064      34.240  82.902  10.586  1.00  0.00           C  
ATOM   3452  OE1 GLU C2064      33.102  82.666  10.131  1.00  0.00           O  
ATOM   3453  OE2 GLU C2064      34.525  83.962  11.181  1.00  0.00           O  
ATOM   3454  N   THR C2065      39.416  81.814  12.750  1.00  0.00           N  
ATOM   3455  CA  THR C2065      40.702  82.419  13.105  1.00  0.00           C  
ATOM   3456  C   THR C2065      41.610  81.566  13.980  1.00  0.00           C  
ATOM   3457  O   THR C2065      42.797  81.866  14.113  1.00  0.00           O  
ATOM   3458  CB  THR C2065      40.489  83.750  13.857  1.00  0.00           C  
ATOM   3459  OG1 THR C2065      39.969  83.477  15.167  1.00  0.00           O  
ATOM   3460  CG2 THR C2065      39.497  84.638  13.109  1.00  0.00           C  
ATOM   3461  N   THR C2075      41.038  80.518  14.568  1.00  0.00           N  
ATOM   3462  CA  THR C2075      41.725  79.597  15.480  1.00  0.00           C  
ATOM   3463  C   THR C2075      41.875  80.244  16.855  1.00  0.00           C  
ATOM   3464  O   THR C2075      42.309  79.605  17.808  1.00  0.00           O  
ATOM   3465  CB  THR C2075      43.132  79.166  14.987  1.00  0.00           C  
ATOM   3466  OG1 THR C2075      44.067  80.229  15.196  1.00  0.00           O  
ATOM   3467  CG2 THR C2075      43.100  78.796  13.511  1.00  0.00           C  
ATOM   3468  N   ALA C2076      41.498  81.514  16.952  1.00  0.00           N  
ATOM   3469  CA  ALA C2076      41.586  82.245  18.210  1.00  0.00           C  
ATOM   3470  C   ALA C2076      40.410  81.909  19.134  1.00  0.00           C  
ATOM   3471  O   ALA C2076      39.267  81.730  18.681  1.00  0.00           O  
ATOM   3472  CB  ALA C2076      41.630  83.750  17.940  1.00  0.00           C  
ATOM   3473  N   THR C2077      40.701  81.831  20.429  1.00  0.00           N  
ATOM   3474  CA  THR C2077      39.695  81.521  21.440  1.00  0.00           C  
ATOM   3475  C   THR C2077      39.570  82.640  22.473  1.00  0.00           C  
ATOM   3476  O   THR C2077      40.432  83.519  22.585  1.00  0.00           O  
ATOM   3477  CB  THR C2077      40.062  80.231  22.220  1.00  0.00           C  
ATOM   3478  OG1 THR C2077      41.439  80.305  22.611  1.00  0.00           O  
ATOM   3479  CG2 THR C2077      39.852  78.978  21.368  1.00  0.00           C  
ATOM   3480  N   THR C2078      38.483  82.614  23.228  1.00  0.00           N  
ATOM   3481  CA  THR C2078      38.323  83.580  24.295  1.00  0.00           C  
ATOM   3482  C   THR C2078      39.254  83.033  25.383  1.00  0.00           C  
ATOM   3483  O   THR C2078      39.324  81.818  25.599  1.00  0.00           O  
ATOM   3484  CB  THR C2078      36.889  83.600  24.839  1.00  0.00           C  
ATOM   3485  OG1 THR C2078      36.509  82.280  25.241  1.00  0.00           O  
ATOM   3486  CG2 THR C2078      35.932  84.102  23.790  1.00  0.00           C  
ATOM   3487  N   ARG C2079      39.984  83.910  26.056  1.00  0.00           N  
ATOM   3488  CA  ARG C2079      40.878  83.455  27.102  1.00  0.00           C  
ATOM   3489  C   ARG C2079      40.208  83.652  28.450  1.00  0.00           C  
ATOM   3490  O   ARG C2079      40.294  82.790  29.321  1.00  0.00           O  
ATOM   3491  CB  ARG C2079      42.210  84.210  27.033  1.00  0.00           C  
ATOM   3492  CG  ARG C2079      42.935  84.051  25.697  1.00  0.00           C  
ATOM   3493  CD  ARG C2079      42.906  82.601  25.234  1.00  0.00           C  
ATOM   3494  NE  ARG C2079      43.313  81.709  26.311  1.00  0.00           N  
ATOM   3495  CZ  ARG C2079      43.167  80.387  26.293  1.00  0.00           C  
ATOM   3496  NH1 ARG C2079      42.616  79.783  25.246  1.00  0.00           N  
ATOM   3497  NH2 ARG C2079      43.570  79.671  27.331  1.00  0.00           N  
ATOM   3498  N   CYS C2080      39.535  84.784  28.614  1.00  0.00           N  
ATOM   3499  CA  CYS C2080      38.833  85.075  29.850  1.00  0.00           C  
ATOM   3500  C   CYS C2080      38.129  86.422  29.772  1.00  0.00           C  
ATOM   3501  O   CYS C2080      38.423  87.248  28.909  1.00  0.00           O  
ATOM   3502  CB  CYS C2080      39.803  85.084  31.036  1.00  0.00           C  
ATOM   3503  SG  CYS C2080      40.831  86.592  31.198  1.00  0.00           S  
ATOM   3504  N   VAL C2081      37.178  86.621  30.673  1.00  0.00           N  
ATOM   3505  CA  VAL C2081      36.447  87.873  30.774  1.00  0.00           C  
ATOM   3506  C   VAL C2081      37.056  88.423  32.057  1.00  0.00           C  
ATOM   3507  O   VAL C2081      36.614  88.094  33.149  1.00  0.00           O  
ATOM   3508  CB  VAL C2081      34.941  87.621  30.960  1.00  0.00           C  
ATOM   3509  CG1 VAL C2081      34.189  88.941  30.991  1.00  0.00           C  
ATOM   3510  CG2 VAL C2081      34.430  86.732  29.837  1.00  0.00           C  
ATOM   3511  N   PRO C2082      38.099  89.259  31.932  1.00  0.00           N  
ATOM   3512  CA  PRO C2082      38.820  89.868  33.056  1.00  0.00           C  
ATOM   3513  C   PRO C2082      38.012  90.489  34.185  1.00  0.00           C  
ATOM   3514  O   PRO C2082      37.083  91.261  33.959  1.00  0.00           O  
ATOM   3515  CB  PRO C2082      39.738  90.878  32.370  1.00  0.00           C  
ATOM   3516  CG  PRO C2082      38.973  91.263  31.162  1.00  0.00           C  
ATOM   3517  CD  PRO C2082      38.450  89.938  30.672  1.00  0.00           C  
ATOM   3518  N   PHE C2083      38.385  90.139  35.410  1.00  0.00           N  
ATOM   3519  CA  PHE C2083      37.735  90.663  36.598  1.00  0.00           C  
ATOM   3520  C   PHE C2083      37.846  92.190  36.625  1.00  0.00           C  
ATOM   3521  O   PHE C2083      36.858  92.894  36.838  1.00  0.00           O  
ATOM   3522  CB  PHE C2083      38.402  90.088  37.854  1.00  0.00           C  
ATOM   3523  CG  PHE C2083      38.167  88.615  38.055  1.00  0.00           C  
ATOM   3524  CD1 PHE C2083      39.207  87.783  38.465  1.00  0.00           C  
ATOM   3525  CD2 PHE C2083      36.898  88.061  37.876  1.00  0.00           C  
ATOM   3526  CE1 PHE C2083      38.987  86.423  38.694  1.00  0.00           C  
ATOM   3527  CE2 PHE C2083      36.672  86.707  38.103  1.00  0.00           C  
ATOM   3528  CZ  PHE C2083      37.721  85.885  38.513  1.00  0.00           C  
ATOM   3529  N   GLU C2084      39.060  92.696  36.424  1.00  0.00           N  
ATOM   3530  CA  GLU C2084      39.285  94.135  36.443  1.00  0.00           C  
ATOM   3531  C   GLU C2084      39.606  94.660  35.054  1.00  0.00           C  
ATOM   3532  O   GLU C2084      40.740  94.577  34.581  1.00  0.00           O  
ATOM   3533  CB  GLU C2084      40.419  94.503  37.413  1.00  0.00           C  
ATOM   3534  CG  GLU C2084      40.010  94.544  38.886  1.00  0.00           C  
ATOM   3535  CD  GLU C2084      40.086  93.187  39.572  1.00  0.00           C  
ATOM   3536  OE1 GLU C2084      39.456  93.029  40.643  1.00  0.00           O  
ATOM   3537  OE2 GLU C2084      40.785  92.286  39.052  1.00  0.00           O  
ATOM   3538  N   ALA C2090      38.591  95.200  34.402  1.00  0.00           N  
ATOM   3539  CA  ALA C2090      38.745  95.741  33.067  1.00  0.00           C  
ATOM   3540  C   ALA C2090      37.808  96.921  32.925  1.00  0.00           C  
ATOM   3541  O   ALA C2090      36.822  97.033  33.648  1.00  0.00           O  
ATOM   3542  CB  ALA C2090      38.414  94.679  32.029  1.00  0.00           C  
ATOM   3543  N   GLU C2092      38.130  97.807  31.997  1.00  0.00           N  
ATOM   3544  CA  GLU C2092      37.312  98.977  31.755  1.00  0.00           C  
ATOM   3545  C   GLU C2092      35.900  98.532  31.361  1.00  0.00           C  
ATOM   3546  O   GLU C2092      35.717  97.740  30.433  1.00  0.00           O  
ATOM   3547  CB  GLU C2092      37.947  99.810  30.636  1.00  0.00           C  
ATOM   3548  CG  GLU C2092      37.314 101.170  30.393  1.00  0.00           C  
ATOM   3549  CD  GLU C2092      38.036 101.961  29.308  1.00  0.00           C  
ATOM   3550  OE1 GLU C2092      37.603 103.094  29.007  1.00  0.00           O  
ATOM   3551  OE2 GLU C2092      39.036 101.449  28.756  1.00  0.00           O  
ATOM   3552  N   PRO C2093      34.883  99.003  32.096  1.00  0.00           N  
ATOM   3553  CA  PRO C2093      33.505  98.627  31.769  1.00  0.00           C  
ATOM   3554  C   PRO C2093      33.124  99.278  30.444  1.00  0.00           C  
ATOM   3555  O   PRO C2093      33.049 100.501  30.345  1.00  0.00           O  
ATOM   3556  CB  PRO C2093      32.705  99.181  32.947  1.00  0.00           C  
ATOM   3557  CG  PRO C2093      33.508 100.384  33.358  1.00  0.00           C  
ATOM   3558  CD  PRO C2093      34.926  99.863  33.293  1.00  0.00           C  
ATOM   3559  N   GLU C2094      32.910  98.454  29.426  1.00  0.00           N  
ATOM   3560  CA  GLU C2094      32.549  98.944  28.104  1.00  0.00           C  
ATOM   3561  C   GLU C2094      31.328  98.227  27.554  1.00  0.00           C  
ATOM   3562  O   GLU C2094      31.029  97.085  27.920  1.00  0.00           O  
ATOM   3563  CB  GLU C2094      33.709  98.758  27.128  1.00  0.00           C  
ATOM   3564  CG  GLU C2094      34.833  99.759  27.273  1.00  0.00           C  
ATOM   3565  CD  GLU C2094      35.986  99.450  26.345  1.00  0.00           C  
ATOM   3566  OE1 GLU C2094      36.671  98.434  26.575  1.00  0.00           O  
ATOM   3567  OE2 GLU C2094      36.201 100.214  25.380  1.00  0.00           O  
ATOM   3568  N   GLU C2095      30.632  98.909  26.658  1.00  0.00           N  
ATOM   3569  CA  GLU C2095      29.443  98.364  26.040  1.00  0.00           C  
ATOM   3570  C   GLU C2095      29.587  98.594  24.539  1.00  0.00           C  
ATOM   3571  O   GLU C2095      29.957  99.685  24.109  1.00  0.00           O  
ATOM   3572  CB  GLU C2095      28.211  99.081  26.591  1.00  0.00           C  
ATOM   3573  CG  GLU C2095      27.081  98.153  26.991  1.00  0.00           C  
ATOM   3574  CD  GLU C2095      27.408  97.296  28.200  1.00  0.00           C  
ATOM   3575  OE1 GLU C2095      27.181  96.073  28.137  1.00  0.00           O  
ATOM   3576  OE2 GLU C2095      27.880  97.840  29.215  1.00  0.00           O  
ATOM   3577  N   GLY C2096      29.320  97.564  23.744  1.00  0.00           N  
ATOM   3578  CA  GLY C2096      29.448  97.713  22.310  1.00  0.00           C  
ATOM   3579  C   GLY C2096      28.700  96.677  21.497  1.00  0.00           C  
ATOM   3580  O   GLY C2096      27.611  96.237  21.869  1.00  0.00           O  
ATOM   3581  N   PHE C2097      29.290  96.289  20.372  1.00  0.00           N  
ATOM   3582  CA  PHE C2097      28.683  95.305  19.491  1.00  0.00           C  
ATOM   3583  C   PHE C2097      29.695  94.225  19.148  1.00  0.00           C  
ATOM   3584  O   PHE C2097      30.869  94.511  18.908  1.00  0.00           O  
ATOM   3585  CB  PHE C2097      28.151  96.006  18.237  1.00  0.00           C  
ATOM   3586  CG  PHE C2097      27.022  96.956  18.526  1.00  0.00           C  
ATOM   3587  CD1 PHE C2097      25.729  96.475  18.744  1.00  0.00           C  
ATOM   3588  CD2 PHE C2097      27.259  98.320  18.663  1.00  0.00           C  
ATOM   3589  CE1 PHE C2097      24.686  97.337  19.098  1.00  0.00           C  
ATOM   3590  CE2 PHE C2097      26.224  99.192  19.017  1.00  0.00           C  
ATOM   3591  CZ  PHE C2097      24.933  98.695  19.236  1.00  0.00           C  
ATOM   3592  N   CYS C2098      29.228  92.979  19.144  1.00  0.00           N  
ATOM   3593  CA  CYS C2098      30.077  91.831  18.868  1.00  0.00           C  
ATOM   3594  C   CYS C2098      31.025  92.070  17.703  1.00  0.00           C  
ATOM   3595  O   CYS C2098      30.608  92.493  16.629  1.00  0.00           O  
ATOM   3596  CB  CYS C2098      29.226  90.592  18.590  1.00  0.00           C  
ATOM   3597  SG  CYS C2098      30.251  89.093  18.477  1.00  0.00           S  
ATOM   3598  N   VAL C2100      32.305  91.788  17.924  1.00  0.00           N  
ATOM   3599  CA  VAL C2100      33.321  91.981  16.896  1.00  0.00           C  
ATOM   3600  C   VAL C2100      33.020  91.220  15.600  1.00  0.00           C  
ATOM   3601  O   VAL C2100      33.435  91.639  14.517  1.00  0.00           O  
ATOM   3602  CB  VAL C2100      34.720  91.555  17.413  1.00  0.00           C  
ATOM   3603  CG1 VAL C2100      34.736  90.063  17.696  1.00  0.00           C  
ATOM   3604  CG2 VAL C2100      35.802  91.928  16.396  1.00  0.00           C  
ATOM   3605  N   ARG C2101      32.299  90.109  15.704  1.00  0.00           N  
ATOM   3606  CA  ARG C2101      31.991  89.321  14.518  1.00  0.00           C  
ATOM   3607  C   ARG C2101      30.562  89.397  13.979  1.00  0.00           C  
ATOM   3608  O   ARG C2101      30.370  89.691  12.804  1.00  0.00           O  
ATOM   3609  CB  ARG C2101      32.339  87.852  14.746  1.00  0.00           C  
ATOM   3610  CG  ARG C2101      31.948  86.973  13.571  1.00  0.00           C  
ATOM   3611  CD  ARG C2101      32.416  85.546  13.746  1.00  0.00           C  
ATOM   3612  NE  ARG C2101      31.975  84.680  12.653  1.00  0.00           N  
ATOM   3613  CZ  ARG C2101      30.713  84.302  12.445  1.00  0.00           C  
ATOM   3614  NH1 ARG C2101      29.740  84.709  13.254  1.00  0.00           N  
ATOM   3615  NH2 ARG C2101      30.422  83.502  11.427  1.00  0.00           N  
ATOM   3616  N   CYS C2102      29.566  89.140  14.819  1.00  0.00           N  
ATOM   3617  CA  CYS C2102      28.186  89.143  14.348  1.00  0.00           C  
ATOM   3618  C   CYS C2102      27.454  90.485  14.454  1.00  0.00           C  
ATOM   3619  O   CYS C2102      26.382  90.652  13.877  1.00  0.00           O  
ATOM   3620  CB  CYS C2102      27.397  88.055  15.074  1.00  0.00           C  
ATOM   3621  SG  CYS C2102      26.985  88.493  16.786  1.00  0.00           S  
ATOM   3622  N   GLY C2103      28.022  91.434  15.193  1.00  0.00           N  
ATOM   3623  CA  GLY C2103      27.406  92.745  15.310  1.00  0.00           C  
ATOM   3624  C   GLY C2103      26.308  92.933  16.345  1.00  0.00           C  
ATOM   3625  O   GLY C2103      25.835  94.051  16.548  1.00  0.00           O  
ATOM   3626  N   ARG C2104      25.888  91.861  17.005  1.00  0.00           N  
ATOM   3627  CA  ARG C2104      24.841  91.978  18.013  1.00  0.00           C  
ATOM   3628  C   ARG C2104      25.373  92.630  19.293  1.00  0.00           C  
ATOM   3629  O   ARG C2104      26.586  92.730  19.500  1.00  0.00           O  
ATOM   3630  CB  ARG C2104      24.244  90.600  18.313  1.00  0.00           C  
ATOM   3631  CG  ARG C2104      23.419  90.039  17.156  1.00  0.00           C  
ATOM   3632  CD  ARG C2104      22.914  88.635  17.452  1.00  0.00           C  
ATOM   3633  NE  ARG C2104      24.006  87.665  17.453  1.00  0.00           N  
ATOM   3634  CZ  ARG C2104      23.903  86.415  17.894  1.00  0.00           C  
ATOM   3635  NH1 ARG C2104      22.751  85.971  18.376  1.00  0.00           N  
ATOM   3636  NH2 ARG C2104      24.956  85.610  17.853  1.00  0.00           N  
ATOM   3637  N   PRO C2105      24.465  93.100  20.162  1.00  0.00           N  
ATOM   3638  CA  PRO C2105      24.845  93.750  21.424  1.00  0.00           C  
ATOM   3639  C   PRO C2105      25.826  92.906  22.247  1.00  0.00           C  
ATOM   3640  O   PRO C2105      25.615  91.709  22.453  1.00  0.00           O  
ATOM   3641  CB  PRO C2105      23.501  93.947  22.126  1.00  0.00           C  
ATOM   3642  CG  PRO C2105      22.560  94.160  20.973  1.00  0.00           C  
ATOM   3643  CD  PRO C2105      23.002  93.100  19.984  1.00  0.00           C  
ATOM   3644  N   SER C2106      26.891  93.538  22.724  1.00  0.00           N  
ATOM   3645  CA  SER C2106      27.908  92.827  23.495  1.00  0.00           C  
ATOM   3646  C   SER C2106      27.481  92.413  24.902  1.00  0.00           C  
ATOM   3647  O   SER C2106      26.704  93.094  25.564  1.00  0.00           O  
ATOM   3648  CB  SER C2106      29.177  93.677  23.593  1.00  0.00           C  
ATOM   3649  OG  SER C2106      28.991  94.765  24.480  1.00  0.00           O  
ATOM   3650  N   ALA C2107      28.014  91.287  25.360  1.00  0.00           N  
ATOM   3651  CA  ALA C2107      27.710  90.785  26.698  1.00  0.00           C  
ATOM   3652  C   ALA C2107      28.864  91.124  27.642  1.00  0.00           C  
ATOM   3653  O   ALA C2107      29.837  91.760  27.238  1.00  0.00           O  
ATOM   3654  CB  ALA C2107      27.511  89.266  26.648  1.00  0.00           C  
ATOM   3655  N   TYR C2108      28.727  90.711  28.900  1.00  0.00           N  
ATOM   3656  CA  TYR C2108      29.761  90.874  29.925  1.00  0.00           C  
ATOM   3657  C   TYR C2108      30.022  92.267  30.487  1.00  0.00           C  
ATOM   3658  O   TYR C2108      30.682  92.402  31.517  1.00  0.00           O  
ATOM   3659  CB  TYR C2108      31.081  90.287  29.407  1.00  0.00           C  
ATOM   3660  CG  TYR C2108      30.933  88.921  28.763  1.00  0.00           C  
ATOM   3661  CD1 TYR C2108      31.300  88.716  27.435  1.00  0.00           C  
ATOM   3662  CD2 TYR C2108      30.421  87.834  29.477  1.00  0.00           C  
ATOM   3663  CE1 TYR C2108      31.163  87.471  26.827  1.00  0.00           C  
ATOM   3664  CE2 TYR C2108      30.283  86.573  28.874  1.00  0.00           C  
ATOM   3665  CZ  TYR C2108      30.655  86.405  27.549  1.00  0.00           C  
ATOM   3666  OH  TYR C2108      30.507  85.180  26.934  1.00  0.00           O  
ATOM   3667  N   GLY C2109      29.520  93.303  29.824  1.00  0.00           N  
ATOM   3668  CA  GLY C2109      29.744  94.648  30.318  1.00  0.00           C  
ATOM   3669  C   GLY C2109      31.185  95.097  30.131  1.00  0.00           C  
ATOM   3670  O   GLY C2109      31.617  96.100  30.713  1.00  0.00           O  
ATOM   3671  N   LYS C2110      31.939  94.356  29.324  1.00  0.00           N  
ATOM   3672  CA  LYS C2110      33.330  94.708  29.066  1.00  0.00           C  
ATOM   3673  C   LYS C2110      33.838  93.905  27.886  1.00  0.00           C  
ATOM   3674  O   LYS C2110      33.171  92.971  27.434  1.00  0.00           O  
ATOM   3675  CB  LYS C2110      34.188  94.411  30.298  1.00  0.00           C  
ATOM   3676  CG  LYS C2110      34.367  92.936  30.572  1.00  0.00           C  
ATOM   3677  CD  LYS C2110      34.863  92.667  31.973  1.00  0.00           C  
ATOM   3678  CE  LYS C2110      33.773  92.887  33.005  1.00  0.00           C  
ATOM   3679  NZ  LYS C2110      34.250  92.504  34.365  1.00  0.00           N  
ATOM   3680  N   ARG C2111      35.012  94.270  27.380  1.00  0.00           N  
ATOM   3681  CA  ARG C2111      35.600  93.552  26.255  1.00  0.00           C  
ATOM   3682  C   ARG C2111      36.124  92.221  26.752  1.00  0.00           C  
ATOM   3683  O   ARG C2111      36.464  92.078  27.925  1.00  0.00           O  
ATOM   3684  CB  ARG C2111      36.754  94.343  25.638  1.00  0.00           C  
ATOM   3685  CG  ARG C2111      36.333  95.589  24.869  1.00  0.00           C  
ATOM   3686  CD  ARG C2111      37.548  96.445  24.545  1.00  0.00           C  
ATOM   3687  NE  ARG C2111      37.201  97.674  23.842  1.00  0.00           N  
ATOM   3688  CZ  ARG C2111      36.893  97.742  22.552  1.00  0.00           C  
ATOM   3689  NH1 ARG C2111      36.888  96.647  21.803  1.00  0.00           N  
ATOM   3690  NH2 ARG C2111      36.586  98.912  22.012  1.00  0.00           N  
ATOM   3691  N   VAL C2112      36.185  91.246  25.853  1.00  0.00           N  
ATOM   3692  CA  VAL C2112      36.684  89.922  26.195  1.00  0.00           C  
ATOM   3693  C   VAL C2112      38.093  89.775  25.630  1.00  0.00           C  
ATOM   3694  O   VAL C2112      38.417  90.340  24.582  1.00  0.00           O  
ATOM   3695  CB  VAL C2112      35.773  88.813  25.599  1.00  0.00           C  
ATOM   3696  CG1 VAL C2112      36.330  87.430  25.922  1.00  0.00           C  
ATOM   3697  CG2 VAL C2112      34.352  88.961  26.147  1.00  0.00           C  
ATOM   3698  N   VAL C2113      38.938  89.031  26.334  1.00  0.00           N  
ATOM   3699  CA  VAL C2113      40.293  88.804  25.867  1.00  0.00           C  
ATOM   3700  C   VAL C2113      40.312  87.581  24.960  1.00  0.00           C  
ATOM   3701  O   VAL C2113      39.923  86.501  25.389  1.00  0.00           O  
ATOM   3702  CB  VAL C2113      41.255  88.542  27.043  1.00  0.00           C  
ATOM   3703  CG1 VAL C2113      42.645  88.275  26.522  1.00  0.00           C  
ATOM   3704  CG2 VAL C2113      41.262  89.722  27.984  1.00  0.00           C  
ATOM   3705  N   PHE C2114      40.748  87.763  23.712  1.00  0.00           N  
ATOM   3706  CA  PHE C2114      40.859  86.675  22.732  1.00  0.00           C  
ATOM   3707  C   PHE C2114      42.331  86.495  22.372  1.00  0.00           C  
ATOM   3708  O   PHE C2114      43.152  87.396  22.575  1.00  0.00           O  
ATOM   3709  CB  PHE C2114      40.141  86.992  21.404  1.00  0.00           C  
ATOM   3710  CG  PHE C2114      38.639  86.871  21.442  1.00  0.00           C  
ATOM   3711  CD1 PHE C2114      37.855  87.902  21.954  1.00  0.00           C  
ATOM   3712  CD2 PHE C2114      38.005  85.761  20.881  1.00  0.00           C  
ATOM   3713  CE1 PHE C2114      36.462  87.833  21.899  1.00  0.00           C  
ATOM   3714  CE2 PHE C2114      36.611  85.680  20.821  1.00  0.00           C  
ATOM   3715  CZ  PHE C2114      35.839  86.718  21.328  1.00  0.00           C  
ATOM   3716  N   ALA C2115      42.649  85.345  21.787  1.00  0.00           N  
ATOM   3717  CA  ALA C2115      44.013  85.068  21.365  1.00  0.00           C  
ATOM   3718  C   ALA C2115      44.143  83.650  20.839  1.00  0.00           C  
ATOM   3719  O   ALA C2115      43.236  82.837  20.981  1.00  0.00           O  
ATOM   3720  CB  ALA C2115      44.981  85.266  22.548  1.00  0.00           C  
ATOM   3721  N   LYS C2116      45.269  83.372  20.196  1.00  0.00           N  
ATOM   3722  CA  LYS C2116      45.542  82.025  19.734  1.00  0.00           C  
ATOM   3723  C   LYS C2116      46.186  81.485  20.994  1.00  0.00           C  
ATOM   3724  O   LYS C2116      46.965  82.190  21.641  1.00  0.00           O  
ATOM   3725  CB  LYS C2116      46.539  82.020  18.581  1.00  0.00           C  
ATOM   3726  CG  LYS C2116      46.000  82.635  17.310  1.00  0.00           C  
ATOM   3727  CD  LYS C2116      46.962  82.431  16.165  1.00  0.00           C  
ATOM   3728  CE  LYS C2116      46.432  83.055  14.901  1.00  0.00           C  
ATOM   3729  NZ  LYS C2116      47.395  82.856  13.787  1.00  0.00           N  
ATOM   3730  N   ALA C2117      45.860  80.255  21.360  1.00  0.00           N  
ATOM   3731  CA  ALA C2117      46.398  79.710  22.586  1.00  0.00           C  
ATOM   3732  C   ALA C2117      46.959  78.307  22.498  1.00  0.00           C  
ATOM   3733  O   ALA C2117      46.730  77.575  21.534  1.00  0.00           O  
ATOM   3734  CB  ALA C2117      45.333  79.764  23.666  1.00  0.00           C  
ATOM   3735  N   TYR C2118      47.720  77.963  23.530  1.00  0.00           N  
ATOM   3736  CA  TYR C2118      48.318  76.653  23.682  1.00  0.00           C  
ATOM   3737  C   TYR C2118      47.263  75.812  24.386  1.00  0.00           C  
ATOM   3738  O   TYR C2118      47.303  74.570  24.261  1.00  0.00           O  
ATOM   3739  CB  TYR C2118      49.578  76.745  24.541  1.00  0.00           C  
ATOM   3740  CG  TYR C2118      50.812  77.122  23.757  1.00  0.00           C  
ATOM   3741  CD1 TYR C2118      51.436  76.195  22.925  1.00  0.00           C  
ATOM   3742  CD2 TYR C2118      51.334  78.413  23.815  1.00  0.00           C  
ATOM   3743  CE1 TYR C2118      52.548  76.542  22.170  1.00  0.00           C  
ATOM   3744  CE2 TYR C2118      52.445  78.774  23.059  1.00  0.00           C  
ATOM   3745  CZ  TYR C2118      53.046  77.834  22.239  1.00  0.00           C  
ATOM   3746  OH  TYR C2118      54.143  78.179  21.484  1.00  0.00           O  
ATOM   3747  OXT TYR C2118      46.411  76.427  25.065  1.00  0.00           O  
TER
END
