# Supplementary material for: Backbone Brackets and Arginine Tweezers delineate Class I and Class II aminoacyl tRNA synthetases
Source: PLoS Comput Biol. 2018 Apr 16;14(4):e1006101. doi: 10.1371/journal.pcbi.1006101 (PMC5919687; doi:10.1371/journal.pcbi.1006101)
Supplement: S12 File — All structures of Class II aaRS with residues renumbered according to the MSA. (GZ) [file pcbi.1006101.s024.tar.gz › 1hc7_D_renum.pdb]

ATOM      1  N   LYS D 272      33.232  52.142  72.371  1.00  0.00           N  
ATOM      2  CA  LYS D 272      34.081  50.932  72.578  1.00  0.00           C  
ATOM      3  C   LYS D 272      35.530  51.208  72.195  1.00  0.00           C  
ATOM      4  O   LYS D 272      35.801  51.956  71.257  1.00  0.00           O  
ATOM      5  CB  LYS D 272      33.558  49.758  71.743  1.00  0.00           C  
ATOM      6  CG  LYS D 272      34.310  48.458  71.997  1.00  0.00           C  
ATOM      7  CD  LYS D 272      33.739  47.295  71.196  1.00  0.00           C  
ATOM      8  CE  LYS D 272      34.475  46.002  71.528  1.00  0.00           C  
ATOM      9  NZ  LYS D 272      33.970  44.832  70.755  1.00  0.00           N  
ATOM     10  N   GLY D 273      36.457  50.594  72.920  1.00  0.00           N  
ATOM     11  CA  GLY D 273      37.863  50.799  72.636  1.00  0.00           C  
ATOM     12  C   GLY D 273      38.385  49.987  71.465  1.00  0.00           C  
ATOM     13  O   GLY D 273      37.636  49.287  70.775  1.00  0.00           O  
ATOM     14  N   LEU D 274      39.688  50.094  71.235  1.00  0.00           N  
ATOM     15  CA  LEU D 274      40.331  49.367  70.159  1.00  0.00           C  
ATOM     16  C   LEU D 274      40.496  47.905  70.560  1.00  0.00           C  
ATOM     17  O   LEU D 274      40.754  47.594  71.725  1.00  0.00           O  
ATOM     18  CB  LEU D 274      41.714  49.955  69.874  1.00  0.00           C  
ATOM     19  CG  LEU D 274      41.818  51.392  69.364  1.00  0.00           C  
ATOM     20  CD1 LEU D 274      43.274  51.801  69.361  1.00  0.00           C  
ATOM     21  CD2 LEU D 274      41.231  51.503  67.957  1.00  0.00           C  
ATOM     22  N   THR D 275      40.332  47.008  69.597  1.00  0.00           N  
ATOM     23  CA  THR D 275      40.517  45.597  69.868  1.00  0.00           C  
ATOM     24  C   THR D 275      41.954  45.526  70.357  1.00  0.00           C  
ATOM     25  O   THR D 275      42.860  46.008  69.690  1.00  0.00           O  
ATOM     26  CB  THR D 275      40.367  44.759  68.589  1.00  0.00           C  
ATOM     27  OG1 THR D 275      39.022  44.867  68.108  1.00  0.00           O  
ATOM     28  CG2 THR D 275      40.692  43.296  68.865  1.00  0.00           C  
ATOM     29  N   PRO D 276      42.177  44.948  71.545  1.00  0.00           N  
ATOM     30  CA  PRO D 276      43.519  44.824  72.126  1.00  0.00           C  
ATOM     31  C   PRO D 276      44.560  44.167  71.225  1.00  0.00           C  
ATOM     32  O   PRO D 276      44.247  43.262  70.452  1.00  0.00           O  
ATOM     33  CB  PRO D 276      43.263  44.018  73.398  1.00  0.00           C  
ATOM     34  CG  PRO D 276      41.894  44.471  73.801  1.00  0.00           C  
ATOM     35  CD  PRO D 276      41.153  44.454  72.484  1.00  0.00           C  
ATOM     36  N   GLN D 277      45.802  44.625  71.330  1.00  0.00           N  
ATOM     37  CA  GLN D 277      46.881  44.051  70.529  1.00  0.00           C  
ATOM     38  C   GLN D 277      47.034  42.562  70.809  1.00  0.00           C  
ATOM     39  O   GLN D 277      47.257  41.773  69.893  1.00  0.00           O  
ATOM     40  CB  GLN D 277      48.208  44.754  70.823  1.00  0.00           C  
ATOM     41  CG  GLN D 277      48.234  46.217  70.427  1.00  0.00           C  
ATOM     42  CD  GLN D 277      49.598  46.860  70.629  1.00  0.00           C  
ATOM     43  OE1 GLN D 277      50.140  46.865  71.734  1.00  0.00           O  
ATOM     44  NE2 GLN D 277      50.153  47.413  69.559  1.00  0.00           N  
ATOM     45  N   SER D 278      46.914  42.179  72.078  1.00  0.00           N  
ATOM     46  CA  SER D 278      47.052  40.778  72.471  1.00  0.00           C  
ATOM     47  C   SER D 278      45.805  39.961  72.180  1.00  0.00           C  
ATOM     48  O   SER D 278      45.831  38.733  72.256  1.00  0.00           O  
ATOM     49  CB  SER D 278      47.387  40.675  73.955  1.00  0.00           C  
ATOM     50  OG  SER D 278      48.644  41.258  74.224  1.00  0.00           O  
ATOM     51  N   GLN D 279      44.711  40.641  71.855  1.00  0.00           N  
ATOM     52  CA  GLN D 279      43.462  39.961  71.533  1.00  0.00           C  
ATOM     53  C   GLN D 279      43.517  39.514  70.075  1.00  0.00           C  
ATOM     54  O   GLN D 279      43.307  38.341  69.764  1.00  0.00           O  
ATOM     55  CB  GLN D 279      42.272  40.905  71.745  1.00  0.00           C  
ATOM     56  CG  GLN D 279      40.912  40.341  71.341  1.00  0.00           C  
ATOM     57  CD  GLN D 279      40.545  39.074  72.097  1.00  0.00           C  
ATOM     58  OE1 GLN D 279      40.718  38.990  73.312  1.00  0.00           O  
ATOM     59  NE2 GLN D 279      40.027  38.086  71.380  1.00  0.00           N  
ATOM     60  N   ASP D 281      43.807  40.463  69.187  1.00  0.00           N  
ATOM     61  CA  ASP D 281      43.893  40.200  67.753  1.00  0.00           C  
ATOM     62  C   ASP D 281      44.656  41.361  67.125  1.00  0.00           C  
ATOM     63  O   ASP D 281      44.077  42.397  66.784  1.00  0.00           O  
ATOM     64  CB  ASP D 281      42.491  40.092  67.156  1.00  0.00           C  
ATOM     65  CG  ASP D 281      42.515  39.801  65.676  1.00  0.00           C  
ATOM     66  OD1 ASP D 281      41.459  39.424  65.130  1.00  0.00           O  
ATOM     67  OD2 ASP D 281      43.588  39.956  65.056  1.00  0.00           O  
ATOM     68  N   PHE D 282      45.963  41.168  66.977  1.00  0.00           N  
ATOM     69  CA  PHE D 282      46.846  42.190  66.447  1.00  0.00           C  
ATOM     70  C   PHE D 282      46.407  42.795  65.116  1.00  0.00           C  
ATOM     71  O   PHE D 282      46.446  44.018  64.944  1.00  0.00           O  
ATOM     72  CB  PHE D 282      48.262  41.633  66.323  1.00  0.00           C  
ATOM     73  CG  PHE D 282      49.320  42.693  66.316  1.00  0.00           C  
ATOM     74  CD1 PHE D 282      49.616  43.399  67.478  1.00  0.00           C  
ATOM     75  CD2 PHE D 282      50.018  42.995  65.143  1.00  0.00           C  
ATOM     76  CE1 PHE D 282      50.600  44.389  67.476  1.00  0.00           C  
ATOM     77  CE2 PHE D 282      51.001  43.979  65.126  1.00  0.00           C  
ATOM     78  CZ  PHE D 282      51.295  44.680  66.292  1.00  0.00           C  
ATOM     79  N   SER D 283      45.977  41.949  64.187  1.00  0.00           N  
ATOM     80  CA  SER D 283      45.544  42.421  62.880  1.00  0.00           C  
ATOM     81  C   SER D 283      44.345  43.355  62.941  1.00  0.00           C  
ATOM     82  O   SER D 283      44.291  44.351  62.215  1.00  0.00           O  
ATOM     83  CB  SER D 283      45.232  41.239  61.975  1.00  0.00           C  
ATOM     84  OG  SER D 283      46.431  40.574  61.625  1.00  0.00           O  
ATOM     85  N   GLU D 291      43.380  43.038  63.791  1.00  0.00           N  
ATOM     86  CA  GLU D 291      42.216  43.893  63.919  1.00  0.00           C  
ATOM     87  C   GLU D 291      42.613  45.202  64.593  1.00  0.00           C  
ATOM     88  O   GLU D 291      42.136  46.271  64.213  1.00  0.00           O  
ATOM     89  CB  GLU D 291      41.125  43.189  64.720  1.00  0.00           C  
ATOM     90  CG  GLU D 291      40.232  42.343  63.851  1.00  0.00           C  
ATOM     91  CD  GLU D 291      39.629  43.143  62.699  1.00  0.00           C  
ATOM     92  OE1 GLU D 291      39.814  42.723  61.536  1.00  0.00           O  
ATOM     93  OE2 GLU D 291      38.975  44.186  62.959  1.00  0.00           O  
ATOM     94  N   TRP D 292      43.484  45.114  65.594  1.00  0.00           N  
ATOM     95  CA  TRP D 292      43.962  46.302  66.291  1.00  0.00           C  
ATOM     96  C   TRP D 292      44.569  47.235  65.243  1.00  0.00           C  
ATOM     97  O   TRP D 292      44.271  48.426  65.197  1.00  0.00           O  
ATOM     98  CB  TRP D 292      45.050  45.935  67.306  1.00  0.00           C  
ATOM     99  CG  TRP D 292      45.773  47.147  67.838  1.00  0.00           C  
ATOM    100  CD1 TRP D 292      45.341  47.996  68.817  1.00  0.00           C  
ATOM    101  CD2 TRP D 292      47.020  47.686  67.362  1.00  0.00           C  
ATOM    102  NE1 TRP D 292      46.238  49.029  68.977  1.00  0.00           N  
ATOM    103  CE2 TRP D 292      47.275  48.863  68.097  1.00  0.00           C  
ATOM    104  CE3 TRP D 292      47.943  47.286  66.382  1.00  0.00           C  
ATOM    105  CZ2 TRP D 292      48.417  49.650  67.886  1.00  0.00           C  
ATOM    106  CZ3 TRP D 292      49.080  48.069  66.171  1.00  0.00           C  
ATOM    107  CH2 TRP D 292      49.304  49.240  66.924  1.00  0.00           C  
ATOM    108  N   TYR D 293      45.418  46.657  64.400  1.00  0.00           N  
ATOM    109  CA  TYR D 293      46.108  47.379  63.350  1.00  0.00           C  
ATOM    110  C   TYR D 293      45.142  48.093  62.416  1.00  0.00           C  
ATOM    111  O   TYR D 293      45.272  49.298  62.183  1.00  0.00           O  
ATOM    112  CB  TYR D 293      46.980  46.403  62.559  1.00  0.00           C  
ATOM    113  CG  TYR D 293      47.832  47.054  61.500  1.00  0.00           C  
ATOM    114  CD1 TYR D 293      47.473  46.997  60.155  1.00  0.00           C  
ATOM    115  CD2 TYR D 293      48.992  47.743  61.847  1.00  0.00           C  
ATOM    116  CE1 TYR D 293      48.252  47.612  59.180  1.00  0.00           C  
ATOM    117  CE2 TYR D 293      49.776  48.361  60.887  1.00  0.00           C  
ATOM    118  CZ  TYR D 293      49.402  48.298  59.557  1.00  0.00           C  
ATOM    119  OH  TYR D 293      50.165  48.955  58.619  1.00  0.00           O  
ATOM    120  N   LEU D 296      44.169  47.357  61.886  1.00  0.00           N  
ATOM    121  CA  LEU D 296      43.201  47.954  60.978  1.00  0.00           C  
ATOM    122  C   LEU D 296      42.369  49.042  61.663  1.00  0.00           C  
ATOM    123  O   LEU D 296      42.095  50.085  61.074  1.00  0.00           O  
ATOM    124  CB  LEU D 296      42.266  46.884  60.408  1.00  0.00           C  
ATOM    125  CG  LEU D 296      42.862  45.758  59.552  1.00  0.00           C  
ATOM    126  CD1 LEU D 296      41.738  44.824  59.089  1.00  0.00           C  
ATOM    127  CD2 LEU D 296      43.600  46.338  58.343  1.00  0.00           C  
ATOM    128  N   GLU D 297      41.974  48.799  62.908  1.00  0.00           N  
ATOM    129  CA  GLU D 297      41.156  49.757  63.643  1.00  0.00           C  
ATOM    130  C   GLU D 297      41.873  51.046  64.006  1.00  0.00           C  
ATOM    131  O   GLU D 297      41.284  52.121  63.927  1.00  0.00           O  
ATOM    132  CB  GLU D 297      40.607  49.111  64.910  1.00  0.00           C  
ATOM    133  CG  GLU D 297      39.681  47.928  64.638  1.00  0.00           C  
ATOM    134  CD  GLU D 297      39.138  47.283  65.913  1.00  0.00           C  
ATOM    135  OE1 GLU D 297      38.519  46.202  65.816  1.00  0.00           O  
ATOM    136  OE2 GLU D 297      39.322  47.854  67.008  1.00  0.00           O  
ATOM    137  N   VAL D 298      43.138  50.956  64.408  1.00  0.00           N  
ATOM    138  CA  VAL D 298      43.855  52.162  64.772  1.00  0.00           C  
ATOM    139  C   VAL D 298      44.099  53.021  63.525  1.00  0.00           C  
ATOM    140  O   VAL D 298      44.042  54.247  63.579  1.00  0.00           O  
ATOM    141  CB  VAL D 298      45.188  51.832  65.465  1.00  0.00           C  
ATOM    142  CG1 VAL D 298      46.160  51.229  64.476  1.00  0.00           C  
ATOM    143  CG2 VAL D 298      45.756  53.084  66.097  1.00  0.00           C  
ATOM    144  N   ILE D 303      44.368  52.380  62.399  1.00  0.00           N  
ATOM    145  CA  ILE D 303      44.573  53.120  61.165  1.00  0.00           C  
ATOM    146  C   ILE D 303      43.277  53.873  60.838  1.00  0.00           C  
ATOM    147  O   ILE D 303      43.301  55.038  60.429  1.00  0.00           O  
ATOM    148  CB  ILE D 303      44.950  52.161  60.011  1.00  0.00           C  
ATOM    149  CG1 ILE D 303      46.437  51.823  60.113  1.00  0.00           C  
ATOM    150  CG2 ILE D 303      44.620  52.782  58.658  1.00  0.00           C  
ATOM    151  CD1 ILE D 303      46.830  50.627  59.290  1.00  0.00           C  
ATOM    152  N   GLN D 305      42.150  53.207  61.056  1.00  0.00           N  
ATOM    153  CA  GLN D 305      40.834  53.781  60.797  1.00  0.00           C  
ATOM    154  C   GLN D 305      40.482  54.890  61.797  1.00  0.00           C  
ATOM    155  O   GLN D 305      40.127  56.008  61.408  1.00  0.00           O  
ATOM    156  CB  GLN D 305      39.782  52.666  60.865  1.00  0.00           C  
ATOM    157  CG  GLN D 305      38.345  53.062  60.522  1.00  0.00           C  
ATOM    158  CD  GLN D 305      38.142  53.376  59.043  1.00  0.00           C  
ATOM    159  OE1 GLN D 305      38.661  52.677  58.167  1.00  0.00           O  
ATOM    160  NE2 GLN D 305      37.366  54.424  58.761  1.00  0.00           N  
ATOM    161  N   LYS D 306      40.596  54.573  63.083  1.00  0.00           N  
ATOM    162  CA  LYS D 306      40.258  55.514  64.147  1.00  0.00           C  
ATOM    163  C   LYS D 306      41.169  56.722  64.280  1.00  0.00           C  
ATOM    164  O   LYS D 306      40.726  57.781  64.722  1.00  0.00           O  
ATOM    165  CB  LYS D 306      40.209  54.788  65.501  1.00  0.00           C  
ATOM    166  CG  LYS D 306      39.157  53.697  65.588  1.00  0.00           C  
ATOM    167  CD  LYS D 306      37.771  54.282  65.385  1.00  0.00           C  
ATOM    168  CE  LYS D 306      36.686  53.216  65.456  1.00  0.00           C  
ATOM    169  NZ  LYS D 306      35.337  53.821  65.247  1.00  0.00           N  
ATOM    170  N   ALA D 307      42.443  56.566  63.928  1.00  0.00           N  
ATOM    171  CA  ALA D 307      43.386  57.671  64.040  1.00  0.00           C  
ATOM    172  C   ALA D 307      43.360  58.504  62.767  1.00  0.00           C  
ATOM    173  O   ALA D 307      44.130  59.448  62.611  1.00  0.00           O  
ATOM    174  CB  ALA D 307      44.795  57.139  64.300  1.00  0.00           C  
ATOM    175  N   GLU D 308      42.467  58.133  61.858  1.00  0.00           N  
ATOM    176  CA  GLU D 308      42.298  58.827  60.587  1.00  0.00           C  
ATOM    177  C   GLU D 308      43.587  58.891  59.773  1.00  0.00           C  
ATOM    178  O   GLU D 308      43.940  59.927  59.209  1.00  0.00           O  
ATOM    179  CB  GLU D 308      41.734  60.226  60.839  1.00  0.00           C  
ATOM    180  CG  GLU D 308      40.479  60.172  61.690  1.00  0.00           C  
ATOM    181  CD  GLU D 308      39.821  61.518  61.874  1.00  0.00           C  
ATOM    182  OE1 GLU D 308      40.515  62.479  62.280  1.00  0.00           O  
ATOM    183  OE2 GLU D 308      38.603  61.607  61.619  1.00  0.00           O  
ATOM    184  N   LEU D 309      44.290  57.766  59.723  1.00  0.00           N  
ATOM    185  CA  LEU D 309      45.520  57.672  58.956  1.00  0.00           C  
ATOM    186  C   LEU D 309      45.123  57.361  57.514  1.00  0.00           C  
ATOM    187  O   LEU D 309      45.662  57.919  56.557  1.00  0.00           O  
ATOM    188  CB  LEU D 309      46.401  56.547  59.513  1.00  0.00           C  
ATOM    189  CG  LEU D 309      47.624  56.916  60.355  1.00  0.00           C  
ATOM    190  CD1 LEU D 309      47.275  58.000  61.329  1.00  0.00           C  
ATOM    191  CD2 LEU D 309      48.142  55.687  61.081  1.00  0.00           C  
ATOM    192  N   ALA D 310      44.152  56.474  57.370  1.00  0.00           N  
ATOM    193  CA  ALA D 310      43.708  56.072  56.055  1.00  0.00           C  
ATOM    194  C   ALA D 310      42.298  55.549  56.136  1.00  0.00           C  
ATOM    195  O   ALA D 310      41.753  55.344  57.232  1.00  0.00           O  
ATOM    196  CB  ALA D 310      44.621  54.980  55.516  1.00  0.00           C  
ATOM    197  N   ASP D 311      41.719  55.336  54.961  1.00  0.00           N  
ATOM    198  CA  ASP D 311      40.378  54.805  54.831  1.00  0.00           C  
ATOM    199  C   ASP D 311      40.349  53.978  53.541  1.00  0.00           C  
ATOM    200  O   ASP D 311      41.263  54.064  52.715  1.00  0.00           O  
ATOM    201  CB  ASP D 311      39.363  55.945  54.785  1.00  0.00           C  
ATOM    202  CG  ASP D 311      37.972  55.505  55.222  1.00  0.00           C  
ATOM    203  OD1 ASP D 311      37.072  56.366  55.327  1.00  0.00           O  
ATOM    204  OD2 ASP D 311      37.774  54.292  55.459  1.00  0.00           O  
ATOM    205  N   TYR D 312      39.321  53.158  53.364  1.00  0.00           N  
ATOM    206  CA  TYR D 312      39.264  52.329  52.168  1.00  0.00           C  
ATOM    207  C   TYR D 312      38.688  53.052  50.973  1.00  0.00           C  
ATOM    208  O   TYR D 312      37.739  53.819  51.101  1.00  0.00           O  
ATOM    209  CB  TYR D 312      38.460  51.056  52.436  1.00  0.00           C  
ATOM    210  CG  TYR D 312      39.043  50.212  53.539  1.00  0.00           C  
ATOM    211  CD1 TYR D 312      38.686  50.425  54.870  1.00  0.00           C  
ATOM    212  CD2 TYR D 312      39.977  49.215  53.256  1.00  0.00           C  
ATOM    213  CE1 TYR D 312      39.245  49.663  55.893  1.00  0.00           C  
ATOM    214  CE2 TYR D 312      40.541  48.451  54.266  1.00  0.00           C  
ATOM    215  CZ  TYR D 312      40.173  48.678  55.581  1.00  0.00           C  
ATOM    216  OH  TYR D 312      40.742  47.918  56.576  1.00  0.00           O  
ATOM    217  N   GLY D 313      39.280  52.799  49.810  1.00  0.00           N  
ATOM    218  CA  GLY D 313      38.815  53.419  48.586  1.00  0.00           C  
ATOM    219  C   GLY D 313      37.733  52.589  47.920  1.00  0.00           C  
ATOM    220  O   GLY D 313      37.566  51.414  48.250  1.00  0.00           O  
ATOM    221  N   PRO D 314      36.987  53.170  46.964  1.00  0.00           N  
ATOM    222  CA  PRO D 314      35.914  52.459  46.260  1.00  0.00           C  
ATOM    223  C   PRO D 314      36.407  51.225  45.512  1.00  0.00           C  
ATOM    224  O   PRO D 314      35.652  50.278  45.296  1.00  0.00           O  
ATOM    225  CB  PRO D 314      35.350  53.529  45.329  1.00  0.00           C  
ATOM    226  CG  PRO D 314      36.559  54.354  45.010  1.00  0.00           C  
ATOM    227  CD  PRO D 314      37.216  54.496  46.364  1.00  0.00           C  
ATOM    228  N   VAL D 315      37.675  51.233  45.123  1.00  0.00           N  
ATOM    229  CA  VAL D 315      38.250  50.102  44.414  1.00  0.00           C  
ATOM    230  C   VAL D 315      38.904  49.141  45.398  1.00  0.00           C  
ATOM    231  O   VAL D 315      39.859  49.501  46.088  1.00  0.00           O  
ATOM    232  CB  VAL D 315      39.311  50.561  43.396  1.00  0.00           C  
ATOM    233  CG1 VAL D 315      40.028  49.348  42.798  1.00  0.00           C  
ATOM    234  CG2 VAL D 315      38.649  51.386  42.305  1.00  0.00           C  
ATOM    235  N   ARG D 316      38.381  47.920  45.455  1.00  0.00           N  
ATOM    236  CA  ARG D 316      38.905  46.889  46.345  1.00  0.00           C  
ATOM    237  C   ARG D 316      40.413  46.768  46.149  1.00  0.00           C  
ATOM    238  O   ARG D 316      40.893  46.617  45.021  1.00  0.00           O  
ATOM    239  CB  ARG D 316      38.224  45.546  46.042  1.00  0.00           C  
ATOM    240  CG  ARG D 316      38.687  44.382  46.902  1.00  0.00           C  
ATOM    241  CD  ARG D 316      38.020  43.085  46.464  1.00  0.00           C  
ATOM    242  NE  ARG D 316      36.563  43.173  46.517  1.00  0.00           N  
ATOM    243  CZ  ARG D 316      35.740  42.184  46.184  1.00  0.00           C  
ATOM    244  NH1 ARG D 316      36.227  41.022  45.770  1.00  0.00           N  
ATOM    245  NH2 ARG D 316      34.427  42.356  46.263  1.00  0.00           N  
ATOM    246  N   GLY D 317      41.158  46.852  47.246  1.00  0.00           N  
ATOM    247  CA  GLY D 317      42.606  46.747  47.164  1.00  0.00           C  
ATOM    248  C   GLY D 317      43.337  48.073  47.299  1.00  0.00           C  
ATOM    249  O   GLY D 317      44.564  48.101  47.448  1.00  0.00           O  
ATOM    250  N   THR D 318      42.588  49.172  47.255  1.00  0.00           N  
ATOM    251  CA  THR D 318      43.183  50.504  47.361  1.00  0.00           C  
ATOM    252  C   THR D 318      42.718  51.274  48.594  1.00  0.00           C  
ATOM    253  O   THR D 318      41.571  51.159  49.032  1.00  0.00           O  
ATOM    254  CB  THR D 318      42.857  51.381  46.128  1.00  0.00           C  
ATOM    255  OG1 THR D 318      41.456  51.696  46.126  1.00  0.00           O  
ATOM    256  CG2 THR D 318      43.227  50.655  44.832  1.00  0.00           C  
ATOM    257  N   ILE D 319      43.622  52.076  49.139  1.00  0.00           N  
ATOM    258  CA  ILE D 319      43.314  52.880  50.305  1.00  0.00           C  
ATOM    259  C   ILE D 319      43.411  54.360  49.963  1.00  0.00           C  
ATOM    260  O   ILE D 319      43.972  54.750  48.935  1.00  0.00           O  
ATOM    261  CB  ILE D 319      44.300  52.592  51.459  1.00  0.00           C  
ATOM    262  CG1 ILE D 319      45.713  53.025  51.050  1.00  0.00           C  
ATOM    263  CG2 ILE D 319      44.263  51.112  51.816  1.00  0.00           C  
ATOM    264  CD1 ILE D 319      46.820  52.646  52.042  1.00  0.00           C  
ATOM    265  N   VAL D 320      42.839  55.173  50.839  1.00  0.00           N  
ATOM    266  CA  VAL D 320      42.886  56.613  50.712  1.00  0.00           C  
ATOM    267  C   VAL D 320      43.703  57.050  51.922  1.00  0.00           C  
ATOM    268  O   VAL D 320      43.308  56.794  53.053  1.00  0.00           O  
ATOM    269  CB  VAL D 320      41.482  57.229  50.814  1.00  0.00           C  
ATOM    270  CG1 VAL D 320      41.590  58.723  51.026  1.00  0.00           C  
ATOM    271  CG2 VAL D 320      40.679  56.919  49.549  1.00  0.00           C  
ATOM    272  N   VAL D 321      44.849  57.685  51.698  1.00  0.00           N  
ATOM    273  CA  VAL D 321      45.659  58.129  52.816  1.00  0.00           C  
ATOM    274  C   VAL D 321      45.200  59.513  53.219  1.00  0.00           C  
ATOM    275  O   VAL D 321      45.329  60.473  52.466  1.00  0.00           O  
ATOM    276  CB  VAL D 321      47.167  58.182  52.465  1.00  0.00           C  
ATOM    277  CG1 VAL D 321      47.943  58.733  53.655  1.00  0.00           C  
ATOM    278  CG2 VAL D 321      47.676  56.787  52.112  1.00  0.00           C  
ATOM    279  N   ARG D 322      44.660  59.607  54.423  1.00  0.00           N  
ATOM    280  CA  ARG D 322      44.162  60.863  54.940  1.00  0.00           C  
ATOM    281  C   ARG D 322      45.293  61.800  55.359  1.00  0.00           C  
ATOM    282  O   ARG D 322      46.429  61.367  55.549  1.00  0.00           O  
ATOM    283  CB  ARG D 322      43.238  60.569  56.109  1.00  0.00           C  
ATOM    284  CG  ARG D 322      42.032  59.719  55.711  1.00  0.00           C  
ATOM    285  CD  ARG D 322      40.778  60.426  56.169  1.00  0.00           C  
ATOM    286  NE  ARG D 322      39.945  59.571  56.985  1.00  0.00           N  
ATOM    287  CZ  ARG D 322      38.905  59.997  57.696  1.00  0.00           C  
ATOM    288  NH1 ARG D 322      38.556  61.284  57.706  1.00  0.00           N  
ATOM    289  NH2 ARG D 322      38.208  59.117  58.394  1.00  0.00           N  
ATOM    290  N   PRO D 323      44.981  63.097  55.532  1.00  0.00           N  
ATOM    291  CA  PRO D 323      45.925  64.153  55.924  1.00  0.00           C  
ATOM    292  C   PRO D 323      46.889  63.789  57.051  1.00  0.00           C  
ATOM    293  O   PRO D 323      48.107  63.918  56.902  1.00  0.00           O  
ATOM    294  CB  PRO D 323      45.008  65.315  56.316  1.00  0.00           C  
ATOM    295  CG  PRO D 323      43.822  65.124  55.421  1.00  0.00           C  
ATOM    296  CD  PRO D 323      43.600  63.621  55.511  1.00  0.00           C  
ATOM    297  N   TYR D 324      46.355  63.342  58.182  1.00  0.00           N  
ATOM    298  CA  TYR D 324      47.219  63.011  59.299  1.00  0.00           C  
ATOM    299  C   TYR D 324      48.177  61.907  58.915  1.00  0.00           C  
ATOM    300  O   TYR D 324      49.343  61.925  59.292  1.00  0.00           O  
ATOM    301  CB  TYR D 324      46.405  62.587  60.510  1.00  0.00           C  
ATOM    302  CG  TYR D 324      47.234  62.562  61.771  1.00  0.00           C  
ATOM    303  CD1 TYR D 324      47.432  61.379  62.479  1.00  0.00           C  
ATOM    304  CD2 TYR D 324      47.824  63.728  62.256  1.00  0.00           C  
ATOM    305  CE1 TYR D 324      48.194  61.354  63.639  1.00  0.00           C  
ATOM    306  CE2 TYR D 324      48.586  63.715  63.417  1.00  0.00           C  
ATOM    307  CZ  TYR D 324      48.763  62.523  64.103  1.00  0.00           C  
ATOM    308  OH  TYR D 324      49.484  62.513  65.264  1.00  0.00           O  
ATOM    309  N   GLY D 325      47.686  60.944  58.151  1.00  0.00           N  
ATOM    310  CA  GLY D 325      48.550  59.863  57.734  1.00  0.00           C  
ATOM    311  C   GLY D 325      49.526  60.336  56.676  1.00  0.00           C  
ATOM    312  O   GLY D 325      50.704  59.959  56.688  1.00  0.00           O  
ATOM    313  N   TYR D 332      49.049  61.165  55.751  1.00  0.00           N  
ATOM    314  CA  TYR D 332      49.928  61.648  54.693  1.00  0.00           C  
ATOM    315  C   TYR D 332      51.057  62.498  55.274  1.00  0.00           C  
ATOM    316  O   TYR D 332      52.191  62.475  54.787  1.00  0.00           O  
ATOM    317  CB  TYR D 332      49.150  62.467  53.663  1.00  0.00           C  
ATOM    318  CG  TYR D 332      49.963  62.708  52.411  1.00  0.00           C  
ATOM    319  CD1 TYR D 332      50.195  61.673  51.506  1.00  0.00           C  
ATOM    320  CD2 TYR D 332      50.545  63.950  52.158  1.00  0.00           C  
ATOM    321  CE1 TYR D 332      50.985  61.867  50.381  1.00  0.00           C  
ATOM    322  CE2 TYR D 332      51.341  64.155  51.035  1.00  0.00           C  
ATOM    323  CZ  TYR D 332      51.554  63.109  50.152  1.00  0.00           C  
ATOM    324  OH  TYR D 332      52.318  63.300  49.035  1.00  0.00           O  
ATOM    325  N   ALA D 333      50.732  63.240  56.324  1.00  0.00           N  
ATOM    326  CA  ALA D 333      51.694  64.094  56.997  1.00  0.00           C  
ATOM    327  C   ALA D 333      52.875  63.282  57.525  1.00  0.00           C  
ATOM    328  O   ALA D 333      54.006  63.765  57.524  1.00  0.00           O  
ATOM    329  CB  ALA D 333      51.020  64.827  58.129  1.00  0.00           C  
ATOM    330  N   ILE D 334      52.627  62.054  57.977  1.00  0.00           N  
ATOM    331  CA  ILE D 334      53.722  61.231  58.467  1.00  0.00           C  
ATOM    332  C   ILE D 334      54.611  60.860  57.286  1.00  0.00           C  
ATOM    333  O   ILE D 334      55.841  60.873  57.380  1.00  0.00           O  
ATOM    334  CB  ILE D 334      53.219  59.934  59.144  1.00  0.00           C  
ATOM    335  CG1 ILE D 334      52.368  60.281  60.371  1.00  0.00           C  
ATOM    336  CG2 ILE D 334      54.403  59.074  59.574  1.00  0.00           C  
ATOM    337  CD1 ILE D 334      51.704  59.061  61.010  1.00  0.00           C  
ATOM    338  N   TRP D 335      53.993  60.533  56.159  1.00  0.00           N  
ATOM    339  CA  TRP D 335      54.771  60.183  54.985  1.00  0.00           C  
ATOM    340  C   TRP D 335      55.615  61.394  54.572  1.00  0.00           C  
ATOM    341  O   TRP D 335      56.778  61.251  54.220  1.00  0.00           O  
ATOM    342  CB  TRP D 335      53.849  59.749  53.843  1.00  0.00           C  
ATOM    343  CG  TRP D 335      54.588  59.396  52.595  1.00  0.00           C  
ATOM    344  CD1 TRP D 335      54.478  60.006  51.376  1.00  0.00           C  
ATOM    345  CD2 TRP D 335      55.573  58.368  52.443  1.00  0.00           C  
ATOM    346  NE1 TRP D 335      55.334  59.424  50.480  1.00  0.00           N  
ATOM    347  CE2 TRP D 335      56.020  58.415  51.107  1.00  0.00           C  
ATOM    348  CE3 TRP D 335      56.122  57.415  53.308  1.00  0.00           C  
ATOM    349  CZ2 TRP D 335      56.998  57.539  50.608  1.00  0.00           C  
ATOM    350  CZ3 TRP D 335      57.096  56.543  52.816  1.00  0.00           C  
ATOM    351  CH2 TRP D 335      57.523  56.614  51.477  1.00  0.00           C  
ATOM    352  N   GLU D 336      55.032  62.585  54.627  1.00  0.00           N  
ATOM    353  CA  GLU D 336      55.766  63.792  54.258  1.00  0.00           C  
ATOM    354  C   GLU D 336      57.020  63.986  55.112  1.00  0.00           C  
ATOM    355  O   GLU D 336      58.083  64.328  54.583  1.00  0.00           O  
ATOM    356  CB  GLU D 336      54.857  65.030  54.347  1.00  0.00           C  
ATOM    357  CG  GLU D 336      54.144  65.326  53.038  1.00  0.00           C  
ATOM    358  CD  GLU D 336      53.071  66.403  53.145  1.00  0.00           C  
ATOM    359  OE1 GLU D 336      52.704  66.964  52.094  1.00  0.00           O  
ATOM    360  OE2 GLU D 336      52.576  66.678  54.264  1.00  0.00           O  
ATOM    361  N   ASN D 337      56.916  63.765  56.423  1.00  0.00           N  
ATOM    362  CA  ASN D 337      58.097  63.911  57.279  1.00  0.00           C  
ATOM    363  C   ASN D 337      59.156  62.864  56.937  1.00  0.00           C  
ATOM    364  O   ASN D 337      60.352  63.155  56.940  1.00  0.00           O  
ATOM    365  CB  ASN D 337      57.718  63.817  58.759  1.00  0.00           C  
ATOM    366  CG  ASN D 337      56.907  65.013  59.216  1.00  0.00           C  
ATOM    367  OD1 ASN D 337      57.105  66.115  58.731  1.00  0.00           O  
ATOM    368  ND2 ASN D 337      55.995  64.799  60.153  1.00  0.00           N  
ATOM    369  N   ILE D 338      58.717  61.647  56.642  1.00  0.00           N  
ATOM    370  CA  ILE D 338      59.644  60.595  56.266  1.00  0.00           C  
ATOM    371  C   ILE D 338      60.351  61.058  54.996  1.00  0.00           C  
ATOM    372  O   ILE D 338      61.576  60.984  54.889  1.00  0.00           O  
ATOM    373  CB  ILE D 338      58.900  59.278  55.979  1.00  0.00           C  
ATOM    374  CG1 ILE D 338      58.340  58.704  57.290  1.00  0.00           C  
ATOM    375  CG2 ILE D 338      59.832  58.299  55.267  1.00  0.00           C  
ATOM    376  CD1 ILE D 338      57.311  57.581  57.106  1.00  0.00           C  
ATOM    377  N   GLN D 339      59.570  61.553  54.041  1.00  0.00           N  
ATOM    378  CA  GLN D 339      60.120  62.029  52.782  1.00  0.00           C  
ATOM    379  C   GLN D 339      61.131  63.166  52.968  1.00  0.00           C  
ATOM    380  O   GLN D 339      62.187  63.171  52.330  1.00  0.00           O  
ATOM    381  CB  GLN D 339      58.993  62.484  51.849  1.00  0.00           C  
ATOM    382  CG  GLN D 339      59.486  62.915  50.483  1.00  0.00           C  
ATOM    383  CD  GLN D 339      58.390  62.950  49.423  1.00  0.00           C  
ATOM    384  OE1 GLN D 339      57.263  62.480  49.640  1.00  0.00           O  
ATOM    385  NE2 GLN D 339      58.725  63.497  48.259  1.00  0.00           N  
ATOM    386  N   GLN D 340      60.820  64.124  53.834  1.00  0.00           N  
ATOM    387  CA  GLN D 340      61.733  65.243  54.054  1.00  0.00           C  
ATOM    388  C   GLN D 340      63.069  64.800  54.648  1.00  0.00           C  
ATOM    389  O   GLN D 340      64.133  65.302  54.261  1.00  0.00           O  
ATOM    390  CB  GLN D 340      61.095  66.289  54.972  1.00  0.00           C  
ATOM    391  CG  GLN D 340      60.090  67.188  54.287  1.00  0.00           C  
ATOM    392  CD  GLN D 340      59.340  68.067  55.272  1.00  0.00           C  
ATOM    393  OE1 GLN D 340      59.944  68.690  56.151  1.00  0.00           O  
ATOM    394  NE2 GLN D 340      58.017  68.127  55.127  1.00  0.00           N  
ATOM    395  N   VAL D 341      63.010  63.862  55.586  1.00  0.00           N  
ATOM    396  CA  VAL D 341      64.214  63.369  56.223  1.00  0.00           C  
ATOM    397  C   VAL D 341      65.101  62.607  55.246  1.00  0.00           C  
ATOM    398  O   VAL D 341      66.321  62.798  55.232  1.00  0.00           O  
ATOM    399  CB  VAL D 341      63.880  62.462  57.429  1.00  0.00           C  
ATOM    400  CG1 VAL D 341      65.156  61.826  57.979  1.00  0.00           C  
ATOM    401  CG2 VAL D 341      63.215  63.285  58.516  1.00  0.00           C  
ATOM    402  N   LEU D 342      64.500  61.744  54.431  1.00  0.00           N  
ATOM    403  CA  LEU D 342      65.285  60.982  53.475  1.00  0.00           C  
ATOM    404  C   LEU D 342      65.872  61.870  52.381  1.00  0.00           C  
ATOM    405  O   LEU D 342      67.045  61.731  52.028  1.00  0.00           O  
ATOM    406  CB  LEU D 342      64.439  59.863  52.855  1.00  0.00           C  
ATOM    407  CG  LEU D 342      64.176  58.679  53.802  1.00  0.00           C  
ATOM    408  CD1 LEU D 342      63.264  57.660  53.133  1.00  0.00           C  
ATOM    409  CD2 LEU D 342      65.512  58.040  54.202  1.00  0.00           C  
ATOM    410  N   ASP D 343      65.066  62.789  51.856  1.00  0.00           N  
ATOM    411  CA  ASP D 343      65.521  63.689  50.805  1.00  0.00           C  
ATOM    412  C   ASP D 343      66.768  64.439  51.255  1.00  0.00           C  
ATOM    413  O   ASP D 343      67.734  64.575  50.512  1.00  0.00           O  
ATOM    414  CB  ASP D 343      64.424  64.699  50.460  1.00  0.00           C  
ATOM    415  CG  ASP D 343      63.935  64.571  49.033  1.00  0.00           C  
ATOM    416  OD1 ASP D 343      62.977  65.286  48.674  1.00  0.00           O  
ATOM    417  OD2 ASP D 343      64.495  63.764  48.264  1.00  0.00           O  
ATOM    418  N   ARG D 344      66.729  64.936  52.480  1.00  0.00           N  
ATOM    419  CA  ARG D 344      67.845  65.679  53.040  1.00  0.00           C  
ATOM    420  C   ARG D 344      69.067  64.771  53.012  1.00  0.00           C  
ATOM    421  O   ARG D 344      70.137  65.159  52.539  1.00  0.00           O  
ATOM    422  CB  ARG D 344      67.515  66.067  54.474  1.00  0.00           C  
ATOM    423  CG  ARG D 344      68.104  67.366  54.953  1.00  0.00           C  
ATOM    424  CD  ARG D 344      67.567  67.675  56.356  1.00  0.00           C  
ATOM    425  NE  ARG D 344      66.125  67.937  56.369  1.00  0.00           N  
ATOM    426  CZ  ARG D 344      65.281  67.477  57.294  1.00  0.00           C  
ATOM    427  NH1 ARG D 344      65.722  66.718  58.293  1.00  0.00           N  
ATOM    428  NH2 ARG D 344      63.992  67.786  57.227  1.00  0.00           N  
ATOM    429  N   MET D 345      68.899  63.550  53.509  1.00  0.00           N  
ATOM    430  CA  MET D 345      69.997  62.602  53.530  1.00  0.00           C  
ATOM    431  C   MET D 345      70.448  62.188  52.127  1.00  0.00           C  
ATOM    432  O   MET D 345      71.640  61.959  51.898  1.00  0.00           O  
ATOM    433  CB  MET D 345      69.610  61.372  54.351  1.00  0.00           C  
ATOM    434  CG  MET D 345      69.537  61.650  55.843  1.00  0.00           C  
ATOM    435  SD  MET D 345      69.333  60.160  56.845  1.00  0.00           S  
ATOM    436  CE  MET D 345      67.608  59.943  56.780  1.00  0.00           C  
ATOM    437  N   PHE D 347      69.505  62.089  51.193  1.00  0.00           N  
ATOM    438  CA  PHE D 347      69.842  61.707  49.831  1.00  0.00           C  
ATOM    439  C   PHE D 347      70.626  62.860  49.180  1.00  0.00           C  
ATOM    440  O   PHE D 347      71.637  62.654  48.506  1.00  0.00           O  
ATOM    441  CB  PHE D 347      68.570  61.432  49.002  1.00  0.00           C  
ATOM    442  CG  PHE D 347      67.763  60.219  49.446  1.00  0.00           C  
ATOM    443  CD1 PHE D 347      68.320  59.224  50.246  1.00  0.00           C  
ATOM    444  CD2 PHE D 347      66.443  60.056  49.010  1.00  0.00           C  
ATOM    445  CE1 PHE D 347      67.579  58.086  50.601  1.00  0.00           C  
ATOM    446  CE2 PHE D 347      65.690  58.918  49.359  1.00  0.00           C  
ATOM    447  CZ  PHE D 347      66.256  57.935  50.154  1.00  0.00           C  
ATOM    448  N   LYS D 348      70.158  64.078  49.403  1.00  0.00           N  
ATOM    449  CA  LYS D 348      70.783  65.254  48.818  1.00  0.00           C  
ATOM    450  C   LYS D 348      72.208  65.500  49.304  1.00  0.00           C  
ATOM    451  O   LYS D 348      73.083  65.853  48.511  1.00  0.00           O  
ATOM    452  CB  LYS D 348      69.914  66.481  49.086  1.00  0.00           C  
ATOM    453  CG  LYS D 348      70.388  67.743  48.404  1.00  0.00           C  
ATOM    454  CD  LYS D 348      69.306  68.815  48.436  1.00  0.00           C  
ATOM    455  CE  LYS D 348      69.672  70.005  47.547  1.00  0.00           C  
ATOM    456  NZ  LYS D 348      68.509  70.912  47.291  1.00  0.00           N  
ATOM    457  N   GLU D 349      72.442  65.310  50.598  1.00  0.00           N  
ATOM    458  CA  GLU D 349      73.767  65.516  51.167  1.00  0.00           C  
ATOM    459  C   GLU D 349      74.743  64.479  50.631  1.00  0.00           C  
ATOM    460  O   GLU D 349      75.957  64.641  50.748  1.00  0.00           O  
ATOM    461  CB  GLU D 349      73.718  65.395  52.687  1.00  0.00           C  
ATOM    462  CG  GLU D 349      72.647  66.237  53.343  1.00  0.00           C  
ATOM    463  CD  GLU D 349      72.575  66.017  54.838  1.00  0.00           C  
ATOM    464  OE1 GLU D 349      72.746  64.856  55.279  1.00  0.00           O  
ATOM    465  OE2 GLU D 349      72.332  67.005  55.564  1.00  0.00           O  
ATOM    466  N   THR D 352      74.214  63.404  50.058  1.00  0.00           N  
ATOM    467  CA  THR D 352      75.067  62.360  49.530  1.00  0.00           C  
ATOM    468  C   THR D 352      75.119  62.382  48.008  1.00  0.00           C  
ATOM    469  O   THR D 352      75.453  61.388  47.365  1.00  0.00           O  
ATOM    470  CB  THR D 352      74.620  60.979  50.055  1.00  0.00           C  
ATOM    471  OG1 THR D 352      73.203  60.833  49.892  1.00  0.00           O  
ATOM    472  CG2 THR D 352      74.975  60.848  51.545  1.00  0.00           C  
ATOM    473  N   GLY D 361      74.768  63.534  47.441  1.00  0.00           N  
ATOM    474  CA  GLY D 361      74.825  63.716  46.003  1.00  0.00           C  
ATOM    475  C   GLY D 361      73.695  63.232  45.111  1.00  0.00           C  
ATOM    476  O   GLY D 361      73.791  63.400  43.897  1.00  0.00           O  
ATOM    477  N   HIS D 362      72.639  62.642  45.665  1.00  0.00           N  
ATOM    478  CA  HIS D 362      71.553  62.167  44.810  1.00  0.00           C  
ATOM    479  C   HIS D 362      70.635  63.291  44.341  1.00  0.00           C  
ATOM    480  O   HIS D 362      70.550  64.357  44.963  1.00  0.00           O  
ATOM    481  CB  HIS D 362      70.727  61.102  45.530  1.00  0.00           C  
ATOM    482  CG  HIS D 362      71.551  59.996  46.105  1.00  0.00           C  
ATOM    483  ND1 HIS D 362      72.190  60.101  47.324  1.00  0.00           N  
ATOM    484  CD2 HIS D 362      71.887  58.784  45.607  1.00  0.00           C  
ATOM    485  CE1 HIS D 362      72.886  59.001  47.547  1.00  0.00           C  
ATOM    486  NE2 HIS D 362      72.719  58.186  46.520  1.00  0.00           N  
ATOM    487  N   GLN D 363      69.944  63.053  43.234  1.00  0.00           N  
ATOM    488  CA  GLN D 363      69.038  64.054  42.696  1.00  0.00           C  
ATOM    489  C   GLN D 363      67.737  63.417  42.257  1.00  0.00           C  
ATOM    490  O   GLN D 363      67.723  62.331  41.682  1.00  0.00           O  
ATOM    491  CB  GLN D 363      69.685  64.776  41.513  1.00  0.00           C  
ATOM    492  CG  GLN D 363      70.957  65.539  41.869  1.00  0.00           C  
ATOM    493  CD  GLN D 363      71.455  66.420  40.730  1.00  0.00           C  
ATOM    494  OE1 GLN D 363      71.652  65.957  39.603  1.00  0.00           O  
ATOM    495  NE2 GLN D 363      71.666  67.697  41.024  1.00  0.00           N  
ATOM    496  N   ASN D 364      66.635  64.096  42.531  1.00  0.00           N  
ATOM    497  CA  ASN D 364      65.341  63.569  42.148  1.00  0.00           C  
ATOM    498  C   ASN D 364      65.027  63.808  40.689  1.00  0.00           C  
ATOM    499  O   ASN D 364      65.484  64.777  40.099  1.00  0.00           O  
ATOM    500  CB  ASN D 364      64.249  64.175  43.019  1.00  0.00           C  
ATOM    501  CG  ASN D 364      64.408  63.798  44.468  1.00  0.00           C  
ATOM    502  OD1 ASN D 364      64.909  62.708  44.773  1.00  0.00           O  
ATOM    503  ND2 ASN D 364      63.972  64.680  45.377  1.00  0.00           N  
ATOM    504  N   ALA D 365      64.251  62.903  40.105  1.00  0.00           N  
ATOM    505  CA  ALA D 365      63.851  63.028  38.714  1.00  0.00           C  
ATOM    506  C   ALA D 365      62.511  62.319  38.600  1.00  0.00           C  
ATOM    507  O   ALA D 365      62.079  61.652  39.539  1.00  0.00           O  
ATOM    508  CB  ALA D 365      64.874  62.376  37.810  1.00  0.00           C  
ATOM    509  N   TYR D 366      61.841  62.461  37.465  1.00  0.00           N  
ATOM    510  CA  TYR D 366      60.567  61.802  37.307  1.00  0.00           C  
ATOM    511  C   TYR D 366      60.484  60.987  36.036  1.00  0.00           C  
ATOM    512  O   TYR D 366      60.506  61.537  34.938  1.00  0.00           O  
ATOM    513  CB  TYR D 366      59.431  62.808  37.308  1.00  0.00           C  
ATOM    514  CG  TYR D 366      58.090  62.127  37.331  1.00  0.00           C  
ATOM    515  CD1 TYR D 366      57.694  61.377  38.441  1.00  0.00           C  
ATOM    516  CD2 TYR D 366      57.242  62.171  36.227  1.00  0.00           C  
ATOM    517  CE1 TYR D 366      56.490  60.682  38.450  1.00  0.00           C  
ATOM    518  CE2 TYR D 366      56.032  61.479  36.225  1.00  0.00           C  
ATOM    519  CZ  TYR D 366      55.665  60.738  37.339  1.00  0.00           C  
ATOM    520  OH  TYR D 366      54.478  60.049  37.357  1.00  0.00           O  
ATOM    521  N   PHE D 368      60.396  59.670  36.190  1.00  0.00           N  
ATOM    522  CA  PHE D 368      60.263  58.788  35.045  1.00  0.00           C  
ATOM    523  C   PHE D 368      58.780  58.455  34.891  1.00  0.00           C  
ATOM    524  O   PHE D 368      58.049  58.392  35.876  1.00  0.00           O  
ATOM    525  CB  PHE D 368      61.118  57.547  35.243  1.00  0.00           C  
ATOM    526  CG  PHE D 368      62.586  57.834  35.188  1.00  0.00           C  
ATOM    527  CD1 PHE D 368      63.241  58.388  36.282  1.00  0.00           C  
ATOM    528  CD2 PHE D 368      63.306  57.611  34.015  1.00  0.00           C  
ATOM    529  CE1 PHE D 368      64.595  58.717  36.212  1.00  0.00           C  
ATOM    530  CE2 PHE D 368      64.661  57.939  33.933  1.00  0.00           C  
ATOM    531  CZ  PHE D 368      65.307  58.493  35.031  1.00  0.00           C  
ATOM    532  N   PRO D 370      58.322  58.247  33.646  1.00  0.00           N  
ATOM    533  CA  PRO D 370      56.941  57.932  33.262  1.00  0.00           C  
ATOM    534  C   PRO D 370      56.219  56.838  34.051  1.00  0.00           C  
ATOM    535  O   PRO D 370      56.826  55.864  34.501  1.00  0.00           O  
ATOM    536  CB  PRO D 370      57.066  57.556  31.783  1.00  0.00           C  
ATOM    537  CG  PRO D 370      58.286  58.270  31.336  1.00  0.00           C  
ATOM    538  CD  PRO D 370      59.222  58.058  32.496  1.00  0.00           C  
ATOM    539  N   LEU D 371      54.908  57.017  34.186  1.00  0.00           N  
ATOM    540  CA  LEU D 371      54.034  56.074  34.866  1.00  0.00           C  
ATOM    541  C   LEU D 371      53.921  54.776  34.066  1.00  0.00           C  
ATOM    542  O   LEU D 371      53.877  53.682  34.632  1.00  0.00           O  
ATOM    543  CB  LEU D 371      52.635  56.671  35.007  1.00  0.00           C  
ATOM    544  CG  LEU D 371      51.576  55.765  35.648  1.00  0.00           C  
ATOM    545  CD1 LEU D 371      51.863  55.604  37.142  1.00  0.00           C  
ATOM    546  CD2 LEU D 371      50.192  56.365  35.438  1.00  0.00           C  
ATOM    547  N   PHE D 372      53.870  54.908  32.745  1.00  0.00           N  
ATOM    548  CA  PHE D 372      53.732  53.763  31.859  1.00  0.00           C  
ATOM    549  C   PHE D 372      55.039  53.197  31.325  1.00  0.00           C  
ATOM    550  O   PHE D 372      55.929  53.930  30.894  1.00  0.00           O  
ATOM    551  CB  PHE D 372      52.811  54.133  30.702  1.00  0.00           C  
ATOM    552  CG  PHE D 372      51.440  54.538  31.144  1.00  0.00           C  
ATOM    553  CD1 PHE D 372      50.934  55.786  30.824  1.00  0.00           C  
ATOM    554  CD2 PHE D 372      50.655  53.669  31.894  1.00  0.00           C  
ATOM    555  CE1 PHE D 372      49.659  56.170  31.244  1.00  0.00           C  
ATOM    556  CE2 PHE D 372      49.382  54.038  32.321  1.00  0.00           C  
ATOM    557  CZ  PHE D 372      48.881  55.295  31.995  1.00  0.00           C  
ATOM    558  N   ILE D 373      55.129  51.872  31.352  1.00  0.00           N  
ATOM    559  CA  ILE D 373      56.306  51.152  30.891  1.00  0.00           C  
ATOM    560  C   ILE D 373      55.942  50.152  29.794  1.00  0.00           C  
ATOM    561  O   ILE D 373      54.925  49.463  29.876  1.00  0.00           O  
ATOM    562  CB  ILE D 373      56.966  50.406  32.071  1.00  0.00           C  
ATOM    563  CG1 ILE D 373      57.471  51.433  33.092  1.00  0.00           C  
ATOM    564  CG2 ILE D 373      58.088  49.505  31.573  1.00  0.00           C  
ATOM    565  CD1 ILE D 373      58.259  50.849  34.220  1.00  0.00           C  
ATOM    566  N   PRO D 374      56.772  50.072  28.744  1.00  0.00           N  
ATOM    567  CA  PRO D 374      56.542  49.155  27.625  1.00  0.00           C  
ATOM    568  C   PRO D 374      56.500  47.712  28.126  1.00  0.00           C  
ATOM    569  O   PRO D 374      57.435  47.246  28.790  1.00  0.00           O  
ATOM    570  CB  PRO D 374      57.754  49.397  26.723  1.00  0.00           C  
ATOM    571  CG  PRO D 374      58.185  50.790  27.067  1.00  0.00           C  
ATOM    572  CD  PRO D 374      58.031  50.813  28.559  1.00  0.00           C  
ATOM    573  N   MET D 375      55.422  47.007  27.807  1.00  0.00           N  
ATOM    574  CA  MET D 375      55.278  45.621  28.231  1.00  0.00           C  
ATOM    575  C   MET D 375      56.544  44.848  27.862  1.00  0.00           C  
ATOM    576  O   MET D 375      57.010  43.982  28.611  1.00  0.00           O  
ATOM    577  CB  MET D 375      54.057  44.997  27.556  1.00  0.00           C  
ATOM    578  CG  MET D 375      53.423  43.878  28.355  1.00  0.00           C  
ATOM    579  SD  MET D 375      52.915  44.405  30.017  1.00  0.00           S  
ATOM    580  CE  MET D 375      54.285  43.789  30.950  1.00  0.00           C  
ATOM    581  N   SER D 376      57.103  45.199  26.707  1.00  0.00           N  
ATOM    582  CA  SER D 376      58.318  44.585  26.183  1.00  0.00           C  
ATOM    583  C   SER D 376      59.446  44.596  27.202  1.00  0.00           C  
ATOM    584  O   SER D 376      60.202  43.635  27.317  1.00  0.00           O  
ATOM    585  CB  SER D 376      58.778  45.348  24.943  1.00  0.00           C  
ATOM    586  OG  SER D 376      57.666  45.909  24.267  1.00  0.00           O  
ATOM    587  N   PHE D 377      59.563  45.704  27.927  1.00  0.00           N  
ATOM    588  CA  PHE D 377      60.605  45.876  28.937  1.00  0.00           C  
ATOM    589  C   PHE D 377      60.463  44.918  30.113  1.00  0.00           C  
ATOM    590  O   PHE D 377      61.403  44.748  30.886  1.00  0.00           O  
ATOM    591  CB  PHE D 377      60.573  47.306  29.484  1.00  0.00           C  
ATOM    592  CG  PHE D 377      61.190  48.335  28.576  1.00  0.00           C  
ATOM    593  CD1 PHE D 377      60.967  48.309  27.202  1.00  0.00           C  
ATOM    594  CD2 PHE D 377      61.967  49.361  29.108  1.00  0.00           C  
ATOM    595  CE1 PHE D 377      61.508  49.291  26.375  1.00  0.00           C  
ATOM    596  CE2 PHE D 377      62.509  50.344  28.292  1.00  0.00           C  
ATOM    597  CZ  PHE D 377      62.279  50.310  26.923  1.00  0.00           C  
ATOM    598  N   LEU D 378      59.294  44.300  30.251  1.00  0.00           N  
ATOM    599  CA  LEU D 378      59.043  43.400  31.370  1.00  0.00           C  
ATOM    600  C   LEU D 378      58.802  41.932  31.007  1.00  0.00           C  
ATOM    601  O   LEU D 378      59.742  41.140  30.954  1.00  0.00           O  
ATOM    602  CB  LEU D 378      57.857  43.932  32.180  1.00  0.00           C  
ATOM    603  CG  LEU D 378      57.988  45.392  32.615  1.00  0.00           C  
ATOM    604  CD1 LEU D 378      56.648  45.889  33.132  1.00  0.00           C  
ATOM    605  CD2 LEU D 378      59.072  45.521  33.671  1.00  0.00           C  
ATOM    606  N   PHE D 388      49.225  38.240  31.311  1.00  0.00           N  
ATOM    607  CA  PHE D 388      50.398  39.026  31.686  1.00  0.00           C  
ATOM    608  C   PHE D 388      50.864  38.637  33.093  1.00  0.00           C  
ATOM    609  O   PHE D 388      50.276  37.758  33.727  1.00  0.00           O  
ATOM    610  CB  PHE D 388      50.074  40.529  31.650  1.00  0.00           C  
ATOM    611  CG  PHE D 388      49.501  41.009  30.335  1.00  0.00           C  
ATOM    612  CD1 PHE D 388      48.134  40.927  30.081  1.00  0.00           C  
ATOM    613  CD2 PHE D 388      50.328  41.545  29.352  1.00  0.00           C  
ATOM    614  CE1 PHE D 388      47.598  41.372  28.871  1.00  0.00           C  
ATOM    615  CE2 PHE D 388      49.801  41.992  28.139  1.00  0.00           C  
ATOM    616  CZ  PHE D 388      48.433  41.905  27.900  1.00  0.00           C  
ATOM    617  N   SER D 488      51.919  39.286  33.579  1.00  0.00           N  
ATOM    618  CA  SER D 488      52.424  38.993  34.916  1.00  0.00           C  
ATOM    619  C   SER D 488      51.364  39.369  35.955  1.00  0.00           C  
ATOM    620  O   SER D 488      50.644  40.362  35.801  1.00  0.00           O  
ATOM    621  CB  SER D 488      53.719  39.761  35.186  1.00  0.00           C  
ATOM    622  OG  SER D 488      54.263  39.391  36.442  1.00  0.00           O  
ATOM    623  N   PRO D 495      51.254  38.570  37.028  1.00  0.00           N  
ATOM    624  CA  PRO D 495      50.284  38.793  38.106  1.00  0.00           C  
ATOM    625  C   PRO D 495      50.392  40.158  38.783  1.00  0.00           C  
ATOM    626  O   PRO D 495      49.388  40.841  38.980  1.00  0.00           O  
ATOM    627  CB  PRO D 495      50.582  37.650  39.078  1.00  0.00           C  
ATOM    628  CG  PRO D 495      51.124  36.577  38.190  1.00  0.00           C  
ATOM    629  CD  PRO D 495      52.042  37.353  37.284  1.00  0.00           C  
ATOM    630  N   GLU D 496      51.615  40.544  39.132  1.00  0.00           N  
ATOM    631  CA  GLU D 496      51.866  41.811  39.813  1.00  0.00           C  
ATOM    632  C   GLU D 496      51.566  43.052  38.982  1.00  0.00           C  
ATOM    633  O   GLU D 496      51.403  44.143  39.529  1.00  0.00           O  
ATOM    634  CB  GLU D 496      53.326  41.876  40.270  1.00  0.00           C  
ATOM    635  CG  GLU D 496      54.330  41.814  39.127  1.00  0.00           C  
ATOM    636  CD  GLU D 496      55.769  41.968  39.594  1.00  0.00           C  
ATOM    637  OE1 GLU D 496      56.127  43.062  40.089  1.00  0.00           O  
ATOM    638  OE2 GLU D 496      56.542  40.990  39.464  1.00  0.00           O  
ATOM    639  N   LEU D 497      51.484  42.889  37.667  1.00  0.00           N  
ATOM    640  CA  LEU D 497      51.254  44.020  36.780  1.00  0.00           C  
ATOM    641  C   LEU D 497      49.817  44.377  36.475  1.00  0.00           C  
ATOM    642  O   LEU D 497      48.961  43.510  36.330  1.00  0.00           O  
ATOM    643  CB  LEU D 497      51.979  43.795  35.456  1.00  0.00           C  
ATOM    644  CG  LEU D 497      53.501  43.661  35.510  1.00  0.00           C  
ATOM    645  CD1 LEU D 497      54.015  43.252  34.135  1.00  0.00           C  
ATOM    646  CD2 LEU D 497      54.128  44.976  35.968  1.00  0.00           C  
ATOM    647  N   ALA D 498      49.569  45.679  36.385  1.00  0.00           N  
ATOM    648  CA  ALA D 498      48.260  46.207  36.029  1.00  0.00           C  
ATOM    649  C   ALA D 498      48.531  46.677  34.603  1.00  0.00           C  
ATOM    650  O   ALA D 498      49.345  47.571  34.387  1.00  0.00           O  
ATOM    651  CB  ALA D 498      47.894  47.382  36.922  1.00  0.00           C  
ATOM    652  N   VAL D 499      47.867  46.068  33.629  1.00  0.00           N  
ATOM    653  CA  VAL D 499      48.112  46.409  32.233  1.00  0.00           C  
ATOM    654  C   VAL D 499      47.052  47.273  31.587  1.00  0.00           C  
ATOM    655  O   VAL D 499      45.864  47.005  31.719  1.00  0.00           O  
ATOM    656  CB  VAL D 499      48.276  45.125  31.390  1.00  0.00           C  
ATOM    657  CG1 VAL D 499      48.594  45.473  29.941  1.00  0.00           C  
ATOM    658  CG2 VAL D 499      49.378  44.265  31.987  1.00  0.00           C  
ATOM    659  N   VAL D 500      47.490  48.322  30.895  1.00  0.00           N  
ATOM    660  CA  VAL D 500      46.563  49.193  30.193  1.00  0.00           C  
ATOM    661  C   VAL D 500      46.549  48.656  28.765  1.00  0.00           C  
ATOM    662  O   VAL D 500      47.581  48.597  28.095  1.00  0.00           O  
ATOM    663  CB  VAL D 500      47.018  50.677  30.225  1.00  0.00           C  
ATOM    664  CG1 VAL D 500      48.369  50.825  29.586  1.00  0.00           C  
ATOM    665  CG2 VAL D 500      46.005  51.553  29.497  1.00  0.00           C  
ATOM    666  N   THR D 501      45.370  48.243  28.319  1.00  0.00           N  
ATOM    667  CA  THR D 501      45.206  47.658  27.000  1.00  0.00           C  
ATOM    668  C   THR D 501      44.506  48.581  26.025  1.00  0.00           C  
ATOM    669  O   THR D 501      44.512  48.337  24.818  1.00  0.00           O  
ATOM    670  CB  THR D 501      44.411  46.331  27.092  1.00  0.00           C  
ATOM    671  OG1 THR D 501      43.153  46.567  27.739  1.00  0.00           O  
ATOM    672  CG2 THR D 501      45.190  45.301  27.890  1.00  0.00           C  
ATOM    673  N   HIS D 502      43.894  49.634  26.549  1.00  0.00           N  
ATOM    674  CA  HIS D 502      43.198  50.600  25.713  1.00  0.00           C  
ATOM    675  C   HIS D 502      43.542  52.011  26.150  1.00  0.00           C  
ATOM    676  O   HIS D 502      43.663  52.286  27.344  1.00  0.00           O  
ATOM    677  CB  HIS D 502      41.685  50.398  25.793  1.00  0.00           C  
ATOM    678  CG  HIS D 502      41.229  49.074  25.272  1.00  0.00           C  
ATOM    679  ND1 HIS D 502      41.493  47.887  25.923  1.00  0.00           N  
ATOM    680  CD2 HIS D 502      40.553  48.745  24.147  1.00  0.00           C  
ATOM    681  CE1 HIS D 502      40.999  46.884  25.220  1.00  0.00           C  
ATOM    682  NE2 HIS D 502      40.424  47.378  24.137  1.00  0.00           N  
ATOM    683  N   ALA D 503      43.694  52.895  25.167  1.00  0.00           N  
ATOM    684  CA  ALA D 503      44.024  54.294  25.399  1.00  0.00           C  
ATOM    685  C   ALA D 503      43.924  55.022  24.064  1.00  0.00           C  
ATOM    686  O   ALA D 503      44.162  54.427  23.009  1.00  0.00           O  
ATOM    687  CB  ALA D 503      45.441  54.418  25.964  1.00  0.00           C  
ATOM    688  N   GLY D 578      43.566  56.303  24.112  1.00  0.00           N  
ATOM    689  CA  GLY D 578      43.440  57.083  22.894  1.00  0.00           C  
ATOM    690  C   GLY D 578      42.347  56.573  21.974  1.00  0.00           C  
ATOM    691  O   GLY D 578      42.362  56.838  20.771  1.00  0.00           O  
ATOM    692  N   GLY D 648      41.401  55.831  22.537  1.00  0.00           N  
ATOM    693  CA  GLY D 648      40.309  55.308  21.740  1.00  0.00           C  
ATOM    694  C   GLY D 648      40.659  54.117  20.869  1.00  0.00           C  
ATOM    695  O   GLY D 648      40.155  53.996  19.757  1.00  0.00           O  
ATOM    696  N   GLU D 649      41.518  53.231  21.359  1.00  0.00           N  
ATOM    697  CA  GLU D 649      41.891  52.047  20.593  1.00  0.00           C  
ATOM    698  C   GLU D 649      42.579  51.025  21.481  1.00  0.00           C  
ATOM    699  O   GLU D 649      43.122  51.366  22.529  1.00  0.00           O  
ATOM    700  CB  GLU D 649      42.835  52.419  19.441  1.00  0.00           C  
ATOM    701  CG  GLU D 649      44.217  52.898  19.888  1.00  0.00           C  
ATOM    702  CD  GLU D 649      45.132  53.254  18.726  1.00  0.00           C  
ATOM    703  OE1 GLU D 649      46.258  53.733  18.983  1.00  0.00           O  
ATOM    704  OE2 GLU D 649      44.729  53.053  17.559  1.00  0.00           O  
ATOM    705  N   GLU D 650      42.541  49.766  21.066  1.00  0.00           N  
ATOM    706  CA  GLU D 650      43.206  48.720  21.821  1.00  0.00           C  
ATOM    707  C   GLU D 650      44.655  48.767  21.346  1.00  0.00           C  
ATOM    708  O   GLU D 650      44.934  48.566  20.167  1.00  0.00           O  
ATOM    709  CB  GLU D 650      42.580  47.360  21.519  1.00  0.00           C  
ATOM    710  CG  GLU D 650      43.224  46.214  22.281  1.00  0.00           C  
ATOM    711  CD  GLU D 650      42.649  44.858  21.912  1.00  0.00           C  
ATOM    712  OE1 GLU D 650      43.207  43.838  22.369  1.00  0.00           O  
ATOM    713  OE2 GLU D 650      41.642  44.807  21.169  1.00  0.00           O  
ATOM    714  N   LEU D 651      45.568  49.050  22.267  1.00  0.00           N  
ATOM    715  CA  LEU D 651      46.989  49.171  21.953  1.00  0.00           C  
ATOM    716  C   LEU D 651      47.632  47.901  21.409  1.00  0.00           C  
ATOM    717  O   LEU D 651      47.417  46.814  21.944  1.00  0.00           O  
ATOM    718  CB  LEU D 651      47.747  49.619  23.205  1.00  0.00           C  
ATOM    719  CG  LEU D 651      47.107  50.783  23.966  1.00  0.00           C  
ATOM    720  CD1 LEU D 651      47.881  51.039  25.247  1.00  0.00           C  
ATOM    721  CD2 LEU D 651      47.081  52.027  23.085  1.00  0.00           C  
ATOM    722  N   GLU D 652      48.424  48.044  20.347  1.00  0.00           N  
ATOM    723  CA  GLU D 652      49.117  46.896  19.770  1.00  0.00           C  
ATOM    724  C   GLU D 652      50.165  46.469  20.786  1.00  0.00           C  
ATOM    725  O   GLU D 652      50.458  45.281  20.930  1.00  0.00           O  
ATOM    726  CB  GLU D 652      49.805  47.256  18.448  1.00  0.00           C  
ATOM    727  CG  GLU D 652      48.876  47.846  17.411  1.00  0.00           C  
ATOM    728  CD  GLU D 652      49.460  47.844  16.010  1.00  0.00           C  
ATOM    729  OE1 GLU D 652      50.698  47.978  15.865  1.00  0.00           O  
ATOM    730  OE2 GLU D 652      48.663  47.729  15.052  1.00  0.00           O  
ATOM    731  N   GLU D 653      50.732  47.451  21.484  1.00  0.00           N  
ATOM    732  CA  GLU D 653      51.731  47.182  22.511  1.00  0.00           C  
ATOM    733  C   GLU D 653      51.177  47.673  23.844  1.00  0.00           C  
ATOM    734  O   GLU D 653      51.300  48.847  24.188  1.00  0.00           O  
ATOM    735  CB  GLU D 653      53.052  47.889  22.180  1.00  0.00           C  
ATOM    736  CG  GLU D 653      53.678  47.396  20.877  1.00  0.00           C  
ATOM    737  CD  GLU D 653      54.938  48.147  20.480  1.00  0.00           C  
ATOM    738  OE1 GLU D 653      54.894  49.395  20.418  1.00  0.00           O  
ATOM    739  OE2 GLU D 653      55.968  47.485  20.216  1.00  0.00           O  
ATOM    740  N   PRO D 654      50.532  46.775  24.605  1.00  0.00           N  
ATOM    741  CA  PRO D 654      49.967  47.162  25.898  1.00  0.00           C  
ATOM    742  C   PRO D 654      51.001  47.787  26.832  1.00  0.00           C  
ATOM    743  O   PRO D 654      52.199  47.524  26.728  1.00  0.00           O  
ATOM    744  CB  PRO D 654      49.382  45.851  26.427  1.00  0.00           C  
ATOM    745  CG  PRO D 654      50.216  44.803  25.757  1.00  0.00           C  
ATOM    746  CD  PRO D 654      50.338  45.336  24.361  1.00  0.00           C  
ATOM    747  N   LEU D 655      50.527  48.624  27.744  1.00  0.00           N  
ATOM    748  CA  LEU D 655      51.416  49.305  28.669  1.00  0.00           C  
ATOM    749  C   LEU D 655      51.169  48.929  30.120  1.00  0.00           C  
ATOM    750  O   LEU D 655      50.028  48.878  30.580  1.00  0.00           O  
ATOM    751  CB  LEU D 655      51.264  50.816  28.508  1.00  0.00           C  
ATOM    752  CG  LEU D 655      51.585  51.398  27.134  1.00  0.00           C  
ATOM    753  CD1 LEU D 655      51.196  52.870  27.105  1.00  0.00           C  
ATOM    754  CD2 LEU D 655      53.065  51.211  26.842  1.00  0.00           C  
ATOM    755  N   ALA D 656      52.254  48.670  30.839  1.00  0.00           N  
ATOM    756  CA  ALA D 656      52.168  48.324  32.252  1.00  0.00           C  
ATOM    757  C   ALA D 656      52.286  49.576  33.117  1.00  0.00           C  
ATOM    758  O   ALA D 656      53.057  50.487  32.797  1.00  0.00           O  
ATOM    759  CB  ALA D 656      53.291  47.349  32.618  1.00  0.00           C  
ATOM    760  N   VAL D 657      51.497  49.641  34.188  1.00  0.00           N  
ATOM    761  CA  VAL D 657      51.616  50.755  35.122  1.00  0.00           C  
ATOM    762  C   VAL D 657      52.915  50.335  35.800  1.00  0.00           C  
ATOM    763  O   VAL D 657      53.046  49.191  36.225  1.00  0.00           O  
ATOM    764  CB  VAL D 657      50.483  50.776  36.163  1.00  0.00           C  
ATOM    765  CG1 VAL D 657      50.772  51.822  37.220  1.00  0.00           C  
ATOM    766  CG2 VAL D 657      49.163  51.084  35.491  1.00  0.00           C  
ATOM    767  N   ARG D 658      53.884  51.235  35.873  1.00  0.00           N  
ATOM    768  CA  ARG D 658      55.180  50.903  36.458  1.00  0.00           C  
ATOM    769  C   ARG D 658      55.183  50.194  37.829  1.00  0.00           C  
ATOM    770  O   ARG D 658      54.575  50.661  38.795  1.00  0.00           O  
ATOM    771  CB  ARG D 658      56.027  52.170  36.582  1.00  0.00           C  
ATOM    772  CG  ARG D 658      55.457  53.158  37.583  1.00  0.00           C  
ATOM    773  CD  ARG D 658      56.381  54.337  37.861  1.00  0.00           C  
ATOM    774  NE  ARG D 658      55.667  55.287  38.707  1.00  0.00           N  
ATOM    775  CZ  ARG D 658      55.608  56.595  38.497  1.00  0.00           C  
ATOM    776  NH1 ARG D 658      56.243  57.134  37.465  1.00  0.00           N  
ATOM    777  NH2 ARG D 658      54.860  57.353  39.289  1.00  0.00           N  
ATOM    778  N   PRO D 659      55.828  49.026  37.912  1.00  0.00           N  
ATOM    779  CA  PRO D 659      55.870  48.351  39.213  1.00  0.00           C  
ATOM    780  C   PRO D 659      57.142  48.882  39.884  1.00  0.00           C  
ATOM    781  O   PRO D 659      57.392  48.677  41.076  1.00  0.00           O  
ATOM    782  CB  PRO D 659      55.982  46.876  38.836  1.00  0.00           C  
ATOM    783  CG  PRO D 659      56.745  46.921  37.554  1.00  0.00           C  
ATOM    784  CD  PRO D 659      56.075  48.064  36.822  1.00  0.00           C  
ATOM    785  N   THR D 660      57.923  49.588  39.069  1.00  0.00           N  
ATOM    786  CA  THR D 660      59.192  50.199  39.445  1.00  0.00           C  
ATOM    787  C   THR D 660      59.667  50.914  38.180  1.00  0.00           C  
ATOM    788  O   THR D 660      59.187  50.605  37.089  1.00  0.00           O  
ATOM    789  CB  THR D 660      60.223  49.124  39.864  1.00  0.00           C  
ATOM    790  OG1 THR D 660      61.537  49.691  39.889  1.00  0.00           O  
ATOM    791  CG2 THR D 660      60.201  47.955  38.892  1.00  0.00           C  
ATOM    792  N   SER D 661      60.583  51.870  38.309  1.00  0.00           N  
ATOM    793  CA  SER D 661      61.080  52.594  37.137  1.00  0.00           C  
ATOM    794  C   SER D 661      62.370  52.021  36.566  1.00  0.00           C  
ATOM    795  O   SER D 661      62.873  52.508  35.555  1.00  0.00           O  
ATOM    796  CB  SER D 661      61.310  54.075  37.468  1.00  0.00           C  
ATOM    797  OG  SER D 661      60.114  54.831  37.376  1.00  0.00           O  
ATOM    798  N   GLU D 662      62.896  50.981  37.194  1.00  0.00           N  
ATOM    799  CA  GLU D 662      64.152  50.383  36.750  1.00  0.00           C  
ATOM    800  C   GLU D 662      64.318  50.144  35.251  1.00  0.00           C  
ATOM    801  O   GLU D 662      65.387  50.398  34.709  1.00  0.00           O  
ATOM    802  CB  GLU D 662      64.411  49.078  37.509  1.00  0.00           C  
ATOM    803  CG  GLU D 662      63.381  48.000  37.262  1.00  0.00           C  
ATOM    804  CD  GLU D 662      63.431  46.909  38.315  1.00  0.00           C  
ATOM    805  OE1 GLU D 662      62.835  45.832  38.081  1.00  0.00           O  
ATOM    806  OE2 GLU D 662      64.056  47.140  39.379  1.00  0.00           O  
ATOM    807  N   THR D 663      63.288  49.664  34.566  1.00  0.00           N  
ATOM    808  CA  THR D 663      63.455  49.421  33.140  1.00  0.00           C  
ATOM    809  C   THR D 663      63.625  50.716  32.350  1.00  0.00           C  
ATOM    810  O   THR D 663      64.591  50.860  31.602  1.00  0.00           O  
ATOM    811  CB  THR D 663      62.284  48.595  32.549  1.00  0.00           C  
ATOM    812  OG1 THR D 663      61.035  49.222  32.862  1.00  0.00           O  
ATOM    813  CG2 THR D 663      62.302  47.178  33.110  1.00  0.00           C  
ATOM    814  N   VAL D 664      62.707  51.664  32.523  1.00  0.00           N  
ATOM    815  CA  VAL D 664      62.804  52.924  31.796  1.00  0.00           C  
ATOM    816  C   VAL D 664      64.102  53.632  32.120  1.00  0.00           C  
ATOM    817  O   VAL D 664      64.693  54.273  31.251  1.00  0.00           O  
ATOM    818  CB  VAL D 664      61.640  53.862  32.119  1.00  0.00           C  
ATOM    819  CG1 VAL D 664      61.786  55.153  31.328  1.00  0.00           C  
ATOM    820  CG2 VAL D 664      60.326  53.177  31.778  1.00  0.00           C  
ATOM    821  N   ILE D 665      64.556  53.505  33.364  1.00  0.00           N  
ATOM    822  CA  ILE D 665      65.800  54.141  33.778  1.00  0.00           C  
ATOM    823  C   ILE D 665      66.974  53.473  33.081  1.00  0.00           C  
ATOM    824  O   ILE D 665      67.951  54.128  32.731  1.00  0.00           O  
ATOM    825  CB  ILE D 665      65.989  54.071  35.313  1.00  0.00           C  
ATOM    826  CG1 ILE D 665      64.933  54.942  35.995  1.00  0.00           C  
ATOM    827  CG2 ILE D 665      67.379  54.565  35.710  1.00  0.00           C  
ATOM    828  CD1 ILE D 665      64.981  54.898  37.502  1.00  0.00           C  
ATOM    829  N   GLY D 666      66.878  52.166  32.873  1.00  0.00           N  
ATOM    830  CA  GLY D 666      67.952  51.471  32.188  1.00  0.00           C  
ATOM    831  C   GLY D 666      67.958  51.971  30.758  1.00  0.00           C  
ATOM    832  O   GLY D 666      69.001  52.275  30.177  1.00  0.00           O  
ATOM    833  N   TYR D 667      66.763  52.073  30.195  1.00  0.00           N  
ATOM    834  CA  TYR D 667      66.601  52.547  28.833  1.00  0.00           C  
ATOM    835  C   TYR D 667      67.207  53.947  28.678  1.00  0.00           C  
ATOM    836  O   TYR D 667      67.996  54.195  27.764  1.00  0.00           O  
ATOM    837  CB  TYR D 667      65.114  52.590  28.478  1.00  0.00           C  
ATOM    838  CG  TYR D 667      64.838  53.108  27.093  1.00  0.00           C  
ATOM    839  CD1 TYR D 667      64.985  52.283  25.980  1.00  0.00           C  
ATOM    840  CD2 TYR D 667      64.459  54.436  26.886  1.00  0.00           C  
ATOM    841  CE1 TYR D 667      64.761  52.768  24.690  1.00  0.00           C  
ATOM    842  CE2 TYR D 667      64.236  54.931  25.599  1.00  0.00           C  
ATOM    843  CZ  TYR D 667      64.391  54.091  24.508  1.00  0.00           C  
ATOM    844  OH  TYR D 667      64.189  54.568  23.235  1.00  0.00           O  
ATOM    845  N   MET D 668      66.845  54.855  29.581  1.00  0.00           N  
ATOM    846  CA  MET D 668      67.352  56.218  29.506  1.00  0.00           C  
ATOM    847  C   MET D 668      68.858  56.275  29.701  1.00  0.00           C  
ATOM    848  O   MET D 668      69.536  57.075  29.056  1.00  0.00           O  
ATOM    849  CB  MET D 668      66.652  57.115  30.534  1.00  0.00           C  
ATOM    850  CG  MET D 668      65.153  57.276  30.309  1.00  0.00           C  
ATOM    851  SD  MET D 668      64.683  57.611  28.579  1.00  0.00           S  
ATOM    852  CE  MET D 668      65.267  59.317  28.383  1.00  0.00           C  
ATOM    853  N   TRP D 669      69.380  55.430  30.587  1.00  0.00           N  
ATOM    854  CA  TRP D 669      70.818  55.402  30.844  1.00  0.00           C  
ATOM    855  C   TRP D 669      71.572  54.875  29.631  1.00  0.00           C  
ATOM    856  O   TRP D 669      72.744  55.185  29.428  1.00  0.00           O  
ATOM    857  CB  TRP D 669      71.145  54.524  32.055  1.00  0.00           C  
ATOM    858  CG  TRP D 669      71.009  55.225  33.366  1.00  0.00           C  
ATOM    859  CD1 TRP D 669      70.869  56.567  33.568  1.00  0.00           C  
ATOM    860  CD2 TRP D 669      71.038  54.623  34.666  1.00  0.00           C  
ATOM    861  NE1 TRP D 669      70.808  56.839  34.910  1.00  0.00           N  
ATOM    862  CE2 TRP D 669      70.910  55.666  35.610  1.00  0.00           C  
ATOM    863  CE3 TRP D 669      71.160  53.305  35.126  1.00  0.00           C  
ATOM    864  CZ2 TRP D 669      70.902  55.433  36.992  1.00  0.00           C  
ATOM    865  CZ3 TRP D 669      71.152  53.072  36.505  1.00  0.00           C  
ATOM    866  CH2 TRP D 669      71.023  54.133  37.418  1.00  0.00           C  
ATOM    867  N   SER D 670      70.886  54.074  28.828  1.00  0.00           N  
ATOM    868  CA  SER D 670      71.482  53.501  27.637  1.00  0.00           C  
ATOM    869  C   SER D 670      71.992  54.614  26.731  1.00  0.00           C  
ATOM    870  O   SER D 670      73.084  54.521  26.179  1.00  0.00           O  
ATOM    871  CB  SER D 670      70.454  52.660  26.897  1.00  0.00           C  
ATOM    872  OG  SER D 670      71.099  51.845  25.945  1.00  0.00           O  
ATOM    873  N   LYS D 671      71.201  55.671  26.586  1.00  0.00           N  
ATOM    874  CA  LYS D 671      71.601  56.794  25.753  1.00  0.00           C  
ATOM    875  C   LYS D 671      72.380  57.868  26.514  1.00  0.00           C  
ATOM    876  O   LYS D 671      73.305  58.460  25.963  1.00  0.00           O  
ATOM    877  CB  LYS D 671      70.380  57.429  25.084  1.00  0.00           C  
ATOM    878  CG  LYS D 671      69.451  58.156  26.022  1.00  0.00           C  
ATOM    879  CD  LYS D 671      68.289  58.788  25.270  1.00  0.00           C  
ATOM    880  CE  LYS D 671      67.372  57.730  24.683  1.00  0.00           C  
ATOM    881  NZ  LYS D 671      66.130  58.324  24.101  1.00  0.00           N  
ATOM    882  N   TRP D 672      72.026  58.113  27.775  1.00  0.00           N  
ATOM    883  CA  TRP D 672      72.707  59.144  28.561  1.00  0.00           C  
ATOM    884  C   TRP D 672      74.142  58.823  28.942  1.00  0.00           C  
ATOM    885  O   TRP D 672      74.987  59.711  28.993  1.00  0.00           O  
ATOM    886  CB  TRP D 672      71.953  59.447  29.853  1.00  0.00           C  
ATOM    887  CG  TRP D 672      70.586  59.999  29.679  1.00  0.00           C  
ATOM    888  CD1 TRP D 672      70.002  60.429  28.520  1.00  0.00           C  
ATOM    889  CD2 TRP D 672      69.622  60.189  30.712  1.00  0.00           C  
ATOM    890  NE1 TRP D 672      68.728  60.874  28.772  1.00  0.00           N  
ATOM    891  CE2 TRP D 672      68.469  60.737  30.112  1.00  0.00           C  
ATOM    892  CE3 TRP D 672      69.622  59.950  32.095  1.00  0.00           C  
ATOM    893  CZ2 TRP D 672      67.322  61.049  30.846  1.00  0.00           C  
ATOM    894  CZ3 TRP D 672      68.488  60.260  32.826  1.00  0.00           C  
ATOM    895  CH2 TRP D 672      67.349  60.804  32.199  1.00  0.00           C  
ATOM    896  N   ILE D 676      74.423  57.567  29.242  1.00  0.00           N  
ATOM    897  CA  ILE D 676      75.775  57.218  29.625  1.00  0.00           C  
ATOM    898  C   ILE D 676      76.597  56.835  28.404  1.00  0.00           C  
ATOM    899  O   ILE D 676      76.250  55.907  27.679  1.00  0.00           O  
ATOM    900  CB  ILE D 676      75.770  56.068  30.649  1.00  0.00           C  
ATOM    901  CG1 ILE D 676      74.973  56.494  31.891  1.00  0.00           C  
ATOM    902  CG2 ILE D 676      77.199  55.697  31.023  1.00  0.00           C  
ATOM    903  CD1 ILE D 676      74.942  55.456  33.009  1.00  0.00           C  
ATOM    904  N   ARG D 677      77.680  57.571  28.170  1.00  0.00           N  
ATOM    905  CA  ARG D 677      78.556  57.300  27.036  1.00  0.00           C  
ATOM    906  C   ARG D 677      80.020  57.214  27.445  1.00  0.00           C  
ATOM    907  O   ARG D 677      80.809  56.541  26.787  1.00  0.00           O  
ATOM    908  CB  ARG D 677      78.393  58.373  25.962  1.00  0.00           C  
ATOM    909  CG  ARG D 677      77.031  58.381  25.293  1.00  0.00           C  
ATOM    910  CD  ARG D 677      76.737  57.040  24.624  1.00  0.00           C  
ATOM    911  NE  ARG D 677      75.402  57.002  24.026  1.00  0.00           N  
ATOM    912  CZ  ARG D 677      74.853  55.913  23.498  1.00  0.00           C  
ATOM    913  NH1 ARG D 677      75.526  54.772  23.493  1.00  0.00           N  
ATOM    914  NH2 ARG D 677      73.631  55.963  22.977  1.00  0.00           N  
ATOM    915  N   SER D 678      80.385  57.893  28.526  1.00  0.00           N  
ATOM    916  CA  SER D 678      81.768  57.870  28.988  1.00  0.00           C  
ATOM    917  C   SER D 678      81.866  58.056  30.494  1.00  0.00           C  
ATOM    918  O   SER D 678      80.855  58.213  31.177  1.00  0.00           O  
ATOM    919  CB  SER D 678      82.587  58.966  28.299  1.00  0.00           C  
ATOM    920  OG  SER D 678      82.401  60.230  28.915  1.00  0.00           O  
ATOM    921  N   TRP D 681      83.100  58.033  30.993  1.00  0.00           N  
ATOM    922  CA  TRP D 681      83.391  58.199  32.412  1.00  0.00           C  
ATOM    923  C   TRP D 681      82.906  59.568  32.887  1.00  0.00           C  
ATOM    924  O   TRP D 681      82.720  59.790  34.082  1.00  0.00           O  
ATOM    925  CB  TRP D 681      84.899  58.098  32.643  1.00  0.00           C  
ATOM    926  CG  TRP D 681      85.654  59.043  31.776  1.00  0.00           C  
ATOM    927  CD1 TRP D 681      86.032  58.843  30.476  1.00  0.00           C  
ATOM    928  CD2 TRP D 681      86.022  60.387  32.096  1.00  0.00           C  
ATOM    929  NE1 TRP D 681      86.604  59.981  29.967  1.00  0.00           N  
ATOM    930  CE2 TRP D 681      86.610  60.947  30.938  1.00  0.00           C  
ATOM    931  CE3 TRP D 681      85.908  61.177  33.247  1.00  0.00           C  
ATOM    932  CZ2 TRP D 681      87.081  62.262  30.897  1.00  0.00           C  
ATOM    933  CZ3 TRP D 681      86.378  62.487  33.207  1.00  0.00           C  
ATOM    934  CH2 TRP D 681      86.957  63.016  32.037  1.00  0.00           C  
ATOM    935  N   ARG D 683      82.720  60.485  31.944  1.00  0.00           N  
ATOM    936  CA  ARG D 683      82.260  61.829  32.261  1.00  0.00           C  
ATOM    937  C   ARG D 683      80.839  61.829  32.816  1.00  0.00           C  
ATOM    938  O   ARG D 683      80.472  62.703  33.600  1.00  0.00           O  
ATOM    939  CB  ARG D 683      82.277  62.708  31.007  1.00  0.00           C  
ATOM    940  CG  ARG D 683      83.648  63.101  30.481  1.00  0.00           C  
ATOM    941  CD  ARG D 683      83.494  63.808  29.131  1.00  0.00           C  
ATOM    942  NE  ARG D 683      84.748  64.368  28.631  1.00  0.00           N  
ATOM    943  CZ  ARG D 683      85.347  65.442  29.139  1.00  0.00           C  
ATOM    944  NH1 ARG D 683      84.811  66.081  30.171  1.00  0.00           N  
ATOM    945  NH2 ARG D 683      86.480  65.887  28.609  1.00  0.00           N  
ATOM    946  N   ASP D 684      80.046  60.845  32.402  1.00  0.00           N  
ATOM    947  CA  ASP D 684      78.651  60.754  32.812  1.00  0.00           C  
ATOM    948  C   ASP D 684      78.408  59.977  34.105  1.00  0.00           C  
ATOM    949  O   ASP D 684      77.252  59.733  34.478  1.00  0.00           O  
ATOM    950  CB  ASP D 684      77.844  60.119  31.683  1.00  0.00           C  
ATOM    951  CG  ASP D 684      78.129  60.759  30.337  1.00  0.00           C  
ATOM    952  OD1 ASP D 684      78.514  60.026  29.399  1.00  0.00           O  
ATOM    953  OD2 ASP D 684      77.967  61.993  30.220  1.00  0.00           O  
ATOM    954  N   LEU D 685      79.492  59.593  34.780  1.00  0.00           N  
ATOM    955  CA  LEU D 685      79.400  58.829  36.018  1.00  0.00           C  
ATOM    956  C   LEU D 685      80.046  59.552  37.193  1.00  0.00           C  
ATOM    957  O   LEU D 685      81.005  60.300  37.021  1.00  0.00           O  
ATOM    958  CB  LEU D 685      80.065  57.459  35.825  1.00  0.00           C  
ATOM    959  CG  LEU D 685      79.467  56.614  34.693  1.00  0.00           C  
ATOM    960  CD1 LEU D 685      80.395  55.441  34.365  1.00  0.00           C  
ATOM    961  CD2 LEU D 685      78.080  56.131  35.097  1.00  0.00           C  
ATOM    962  N   PRO D 686      79.532  59.327  38.412  1.00  0.00           N  
ATOM    963  CA  PRO D 686      78.410  58.429  38.704  1.00  0.00           C  
ATOM    964  C   PRO D 686      77.050  59.056  38.417  1.00  0.00           C  
ATOM    965  O   PRO D 686      76.912  60.271  38.321  1.00  0.00           O  
ATOM    966  CB  PRO D 686      78.587  58.147  40.186  1.00  0.00           C  
ATOM    967  CG  PRO D 686      79.011  59.490  40.693  1.00  0.00           C  
ATOM    968  CD  PRO D 686      80.032  59.951  39.650  1.00  0.00           C  
ATOM    969  N   GLN D 687      76.047  58.204  38.281  1.00  0.00           N  
ATOM    970  CA  GLN D 687      74.684  58.648  38.051  1.00  0.00           C  
ATOM    971  C   GLN D 687      73.985  58.364  39.394  1.00  0.00           C  
ATOM    972  O   GLN D 687      73.890  57.208  39.806  1.00  0.00           O  
ATOM    973  CB  GLN D 687      74.067  57.819  36.929  1.00  0.00           C  
ATOM    974  CG  GLN D 687      72.818  58.408  36.347  1.00  0.00           C  
ATOM    975  CD  GLN D 687      73.096  59.422  35.262  1.00  0.00           C  
ATOM    976  OE1 GLN D 687      72.193  60.138  34.830  1.00  0.00           O  
ATOM    977  NE2 GLN D 687      74.344  59.484  34.806  1.00  0.00           N  
ATOM    978  N   LEU D 688      73.518  59.411  40.077  1.00  0.00           N  
ATOM    979  CA  LEU D 688      72.868  59.265  41.383  1.00  0.00           C  
ATOM    980  C   LEU D 688      71.422  59.776  41.387  1.00  0.00           C  
ATOM    981  O   LEU D 688      71.158  60.926  41.737  1.00  0.00           O  
ATOM    982  CB  LEU D 688      73.691  60.013  42.434  1.00  0.00           C  
ATOM    983  CG  LEU D 688      75.172  59.597  42.492  1.00  0.00           C  
ATOM    984  CD1 LEU D 688      75.940  60.545  43.409  1.00  0.00           C  
ATOM    985  CD2 LEU D 688      75.296  58.147  42.981  1.00  0.00           C  
ATOM    986  N   LEU D 689      70.482  58.909  41.028  1.00  0.00           N  
ATOM    987  CA  LEU D 689      69.092  59.323  40.951  1.00  0.00           C  
ATOM    988  C   LEU D 689      68.148  58.739  42.001  1.00  0.00           C  
ATOM    989  O   LEU D 689      68.399  57.687  42.591  1.00  0.00           O  
ATOM    990  CB  LEU D 689      68.554  59.006  39.549  1.00  0.00           C  
ATOM    991  CG  LEU D 689      69.351  59.607  38.371  1.00  0.00           C  
ATOM    992  CD1 LEU D 689      68.976  58.920  37.055  1.00  0.00           C  
ATOM    993  CD2 LEU D 689      69.089  61.103  38.283  1.00  0.00           C  
ATOM    994  N   ASN D 690      67.055  59.455  42.223  1.00  0.00           N  
ATOM    995  CA  ASN D 690      66.024  59.034  43.149  1.00  0.00           C  
ATOM    996  C   ASN D 690      64.679  59.491  42.598  1.00  0.00           C  
ATOM    997  O   ASN D 690      64.608  60.458  41.832  1.00  0.00           O  
ATOM    998  CB  ASN D 690      66.226  59.662  44.519  1.00  0.00           C  
ATOM    999  CG  ASN D 690      65.127  59.278  45.484  1.00  0.00           C  
ATOM   1000  OD1 ASN D 690      64.958  58.104  45.804  1.00  0.00           O  
ATOM   1001  ND2 ASN D 690      64.365  60.260  45.946  1.00  0.00           N  
ATOM   1002  N   GLN D 691      63.616  58.792  42.976  1.00  0.00           N  
ATOM   1003  CA  GLN D 691      62.285  59.177  42.541  1.00  0.00           C  
ATOM   1004  C   GLN D 691      61.272  58.888  43.626  1.00  0.00           C  
ATOM   1005  O   GLN D 691      61.272  57.799  44.180  1.00  0.00           O  
ATOM   1006  CB  GLN D 691      61.875  58.425  41.269  1.00  0.00           C  
ATOM   1007  CG  GLN D 691      60.478  58.800  40.757  1.00  0.00           C  
ATOM   1008  CD  GLN D 691      60.217  58.346  39.319  1.00  0.00           C  
ATOM   1009  OE1 GLN D 691      61.106  58.387  38.475  1.00  0.00           O  
ATOM   1010  NE2 GLN D 691      58.989  57.938  39.038  1.00  0.00           N  
ATOM   1011  N   TRP D 692      60.434  59.874  43.942  1.00  0.00           N  
ATOM   1012  CA  TRP D 692      59.365  59.708  44.920  1.00  0.00           C  
ATOM   1013  C   TRP D 692      58.108  59.558  44.083  1.00  0.00           C  
ATOM   1014  O   TRP D 692      57.934  60.254  43.083  1.00  0.00           O  
ATOM   1015  CB  TRP D 692      59.191  60.943  45.811  1.00  0.00           C  
ATOM   1016  CG  TRP D 692      60.325  61.175  46.774  1.00  0.00           C  
ATOM   1017  CD1 TRP D 692      61.441  61.943  46.567  1.00  0.00           C  
ATOM   1018  CD2 TRP D 692      60.498  60.552  48.058  1.00  0.00           C  
ATOM   1019  NE1 TRP D 692      62.295  61.827  47.638  1.00  0.00           N  
ATOM   1020  CE2 TRP D 692      61.745  60.979  48.565  1.00  0.00           C  
ATOM   1021  CE3 TRP D 692      59.721  59.670  48.822  1.00  0.00           C  
ATOM   1022  CZ2 TRP D 692      62.236  60.552  49.804  1.00  0.00           C  
ATOM   1023  CZ3 TRP D 692      60.209  59.246  50.060  1.00  0.00           C  
ATOM   1024  CH2 TRP D 692      61.456  59.687  50.535  1.00  0.00           C  
ATOM   1025  N   GLY D 693      57.223  58.659  44.476  1.00  0.00           N  
ATOM   1026  CA  GLY D 693      56.015  58.506  43.701  1.00  0.00           C  
ATOM   1027  C   GLY D 693      55.353  57.177  43.920  1.00  0.00           C  
ATOM   1028  O   GLY D 693      55.739  56.414  44.805  1.00  0.00           O  
ATOM   1029  N   ASN D 695      54.362  56.896  43.087  1.00  0.00           N  
ATOM   1030  CA  ASN D 695      53.606  55.667  43.195  1.00  0.00           C  
ATOM   1031  C   ASN D 695      54.012  54.622  42.182  1.00  0.00           C  
ATOM   1032  O   ASN D 695      54.533  54.937  41.114  1.00  0.00           O  
ATOM   1033  CB  ASN D 695      52.108  55.965  43.063  1.00  0.00           C  
ATOM   1034  CG  ASN D 695      51.757  56.661  41.755  1.00  0.00           C  
ATOM   1035  OD1 ASN D 695      52.613  56.894  40.902  1.00  0.00           O  
ATOM   1036  ND2 ASN D 695      50.486  56.991  41.593  1.00  0.00           N  
ATOM   1037  N   VAL D 696      53.796  53.367  42.560  1.00  0.00           N  
ATOM   1038  CA  VAL D 696      54.065  52.218  41.712  1.00  0.00           C  
ATOM   1039  C   VAL D 696      52.923  51.259  41.974  1.00  0.00           C  
ATOM   1040  O   VAL D 696      52.147  51.450  42.914  1.00  0.00           O  
ATOM   1041  CB  VAL D 696      55.394  51.520  42.048  1.00  0.00           C  
ATOM   1042  CG1 VAL D 696      56.561  52.390  41.609  1.00  0.00           C  
ATOM   1043  CG2 VAL D 696      55.466  51.209  43.533  1.00  0.00           C  
ATOM   1044  N   VAL D 697      52.805  50.238  41.139  1.00  0.00           N  
ATOM   1045  CA  VAL D 697      51.744  49.273  41.307  1.00  0.00           C  
ATOM   1046  C   VAL D 697      52.240  47.848  41.204  1.00  0.00           C  
ATOM   1047  O   VAL D 697      52.963  47.492  40.278  1.00  0.00           O  
ATOM   1048  CB  VAL D 697      50.637  49.473  40.268  1.00  0.00           C  
ATOM   1049  CG1 VAL D 697      49.631  48.332  40.364  1.00  0.00           C  
ATOM   1050  CG2 VAL D 697      49.946  50.800  40.502  1.00  0.00           C  
ATOM   1051  N   ARG D 698      51.848  47.053  42.190  1.00  0.00           N  
ATOM   1052  CA  ARG D 698      52.173  45.634  42.276  1.00  0.00           C  
ATOM   1053  C   ARG D 698      50.901  45.049  42.862  1.00  0.00           C  
ATOM   1054  O   ARG D 698      50.675  45.093  44.076  1.00  0.00           O  
ATOM   1055  CB  ARG D 698      53.354  45.410  43.207  1.00  0.00           C  
ATOM   1056  CG  ARG D 698      54.629  46.025  42.677  1.00  0.00           C  
ATOM   1057  CD  ARG D 698      55.769  45.890  43.649  1.00  0.00           C  
ATOM   1058  NE  ARG D 698      56.995  46.431  43.078  1.00  0.00           N  
ATOM   1059  CZ  ARG D 698      58.123  46.604  43.755  1.00  0.00           C  
ATOM   1060  NH1 ARG D 698      58.184  46.277  45.040  1.00  0.00           N  
ATOM   1061  NH2 ARG D 698      59.188  47.110  43.147  1.00  0.00           N  
ATOM   1062  N   TRP D 699      50.058  44.535  41.975  1.00  0.00           N  
ATOM   1063  CA  TRP D 699      48.778  43.980  42.362  1.00  0.00           C  
ATOM   1064  C   TRP D 699      48.840  43.085  43.584  1.00  0.00           C  
ATOM   1065  O   TRP D 699      49.752  42.273  43.743  1.00  0.00           O  
ATOM   1066  CB  TRP D 699      48.154  43.229  41.193  1.00  0.00           C  
ATOM   1067  CG  TRP D 699      46.673  43.346  41.191  1.00  0.00           C  
ATOM   1068  CD1 TRP D 699      45.774  42.397  41.570  1.00  0.00           C  
ATOM   1069  CD2 TRP D 699      45.909  44.496  40.808  1.00  0.00           C  
ATOM   1070  NE1 TRP D 699      44.492  42.881  41.445  1.00  0.00           N  
ATOM   1071  CE2 TRP D 699      44.546  44.167  40.978  1.00  0.00           C  
ATOM   1072  CE3 TRP D 699      46.245  45.772  40.337  1.00  0.00           C  
ATOM   1073  CZ2 TRP D 699      43.513  45.067  40.691  1.00  0.00           C  
ATOM   1074  CZ3 TRP D 699      45.217  46.669  40.050  1.00  0.00           C  
ATOM   1075  CH2 TRP D 699      43.866  46.308  40.230  1.00  0.00           C  
ATOM   1076  N   GLU D 700      47.856  43.261  44.454  1.00  0.00           N  
ATOM   1077  CA  GLU D 700      47.774  42.489  45.678  1.00  0.00           C  
ATOM   1078  C   GLU D 700      46.357  41.961  45.813  1.00  0.00           C  
ATOM   1079  O   GLU D 700      45.390  42.686  45.567  1.00  0.00           O  
ATOM   1080  CB  GLU D 700      48.107  43.378  46.878  1.00  0.00           C  
ATOM   1081  CG  GLU D 700      49.110  42.774  47.842  1.00  0.00           C  
ATOM   1082  CD  GLU D 700      50.515  42.760  47.281  1.00  0.00           C  
ATOM   1083  OE1 GLU D 700      50.729  42.127  46.229  1.00  0.00           O  
ATOM   1084  OE2 GLU D 700      51.408  43.385  47.890  1.00  0.00           O  
ATOM   1085  N   MET D 703      46.232  40.695  46.194  1.00  0.00           N  
ATOM   1086  CA  MET D 703      44.912  40.104  46.366  1.00  0.00           C  
ATOM   1087  C   MET D 703      44.417  40.323  47.799  1.00  0.00           C  
ATOM   1088  O   MET D 703      43.219  40.226  48.072  1.00  0.00           O  
ATOM   1089  CB  MET D 703      44.950  38.611  46.030  1.00  0.00           C  
ATOM   1090  CG  MET D 703      45.331  38.312  44.579  1.00  0.00           C  
ATOM   1091  SD  MET D 703      44.428  39.339  43.376  1.00  0.00           S  
ATOM   1092  CE  MET D 703      42.730  38.815  43.647  1.00  0.00           C  
ATOM   1093  N   ARG D 711      45.346  40.636  48.703  1.00  0.00           N  
ATOM   1094  CA  ARG D 711      45.026  40.882  50.111  1.00  0.00           C  
ATOM   1095  C   ARG D 711      45.240  42.358  50.467  1.00  0.00           C  
ATOM   1096  O   ARG D 711      46.348  42.877  50.331  1.00  0.00           O  
ATOM   1097  CB  ARG D 711      45.923  40.031  51.022  1.00  0.00           C  
ATOM   1098  CG  ARG D 711      45.830  38.524  50.846  1.00  0.00           C  
ATOM   1099  CD  ARG D 711      46.777  37.838  51.829  1.00  0.00           C  
ATOM   1100  NE  ARG D 711      46.772  36.382  51.717  1.00  0.00           N  
ATOM   1101  CZ  ARG D 711      47.520  35.576  52.465  1.00  0.00           C  
ATOM   1102  NH1 ARG D 711      48.334  36.084  53.381  1.00  0.00           N  
ATOM   1103  NH2 ARG D 711      47.457  34.262  52.299  1.00  0.00           N  
ATOM   1104  N   THR D 712      44.189  43.032  50.925  1.00  0.00           N  
ATOM   1105  CA  THR D 712      44.304  44.435  51.316  1.00  0.00           C  
ATOM   1106  C   THR D 712      44.870  44.508  52.736  1.00  0.00           C  
ATOM   1107  O   THR D 712      44.577  43.653  53.575  1.00  0.00           O  
ATOM   1108  CB  THR D 712      42.933  45.139  51.305  1.00  0.00           C  
ATOM   1109  OG1 THR D 712      42.340  44.996  50.011  1.00  0.00           O  
ATOM   1110  CG2 THR D 712      43.083  46.624  51.625  1.00  0.00           C  
ATOM   1111  N   ARG D 713      45.672  45.532  53.004  1.00  0.00           N  
ATOM   1112  CA  ARG D 713      46.282  45.707  54.318  1.00  0.00           C  
ATOM   1113  C   ARG D 713      46.999  47.053  54.287  1.00  0.00           C  
ATOM   1114  O   ARG D 713      48.148  47.140  53.862  1.00  0.00           O  
ATOM   1115  CB  ARG D 713      47.283  44.577  54.567  1.00  0.00           C  
ATOM   1116  CG  ARG D 713      47.503  44.213  56.025  1.00  0.00           C  
ATOM   1117  CD  ARG D 713      47.141  42.750  56.273  1.00  0.00           C  
ATOM   1118  NE  ARG D 713      45.708  42.561  56.487  1.00  0.00           N  
ATOM   1119  CZ  ARG D 713      45.108  41.374  56.541  1.00  0.00           C  
ATOM   1120  NH1 ARG D 713      45.818  40.260  56.389  1.00  0.00           N  
ATOM   1121  NH2 ARG D 713      43.799  41.300  56.759  1.00  0.00           N  
ATOM   1122  N   PRO D 714      46.323  48.120  54.741  1.00  0.00           N  
ATOM   1123  CA  PRO D 714      46.859  49.486  54.772  1.00  0.00           C  
ATOM   1124  C   PRO D 714      48.335  49.602  55.129  1.00  0.00           C  
ATOM   1125  O   PRO D 714      48.766  49.130  56.178  1.00  0.00           O  
ATOM   1126  CB  PRO D 714      45.962  50.180  55.784  1.00  0.00           C  
ATOM   1127  CG  PRO D 714      44.655  49.509  55.562  1.00  0.00           C  
ATOM   1128  CD  PRO D 714      45.041  48.054  55.463  1.00  0.00           C  
ATOM   1129  N   PHE D 715      49.085  50.243  54.236  1.00  0.00           N  
ATOM   1130  CA  PHE D 715      50.520  50.471  54.371  1.00  0.00           C  
ATOM   1131  C   PHE D 715      51.378  49.219  54.209  1.00  0.00           C  
ATOM   1132  O   PHE D 715      52.544  49.309  53.820  1.00  0.00           O  
ATOM   1133  CB  PHE D 715      50.825  51.165  55.703  1.00  0.00           C  
ATOM   1134  CG  PHE D 715      50.141  52.492  55.851  1.00  0.00           C  
ATOM   1135  CD1 PHE D 715      49.176  52.689  56.832  1.00  0.00           C  
ATOM   1136  CD2 PHE D 715      50.423  53.534  54.969  1.00  0.00           C  
ATOM   1137  CE1 PHE D 715      48.499  53.900  56.934  1.00  0.00           C  
ATOM   1138  CE2 PHE D 715      49.752  54.755  55.059  1.00  0.00           C  
ATOM   1139  CZ  PHE D 715      48.788  54.937  56.042  1.00  0.00           C  
ATOM   1140  N   LEU D 716      50.798  48.054  54.472  1.00  0.00           N  
ATOM   1141  CA  LEU D 716      51.525  46.794  54.345  1.00  0.00           C  
ATOM   1142  C   LEU D 716      51.360  46.118  52.987  1.00  0.00           C  
ATOM   1143  O   LEU D 716      52.343  45.800  52.321  1.00  0.00           O  
ATOM   1144  CB  LEU D 716      51.086  45.827  55.445  1.00  0.00           C  
ATOM   1145  CG  LEU D 716      52.028  45.648  56.634  1.00  0.00           C  
ATOM   1146  CD1 LEU D 716      52.738  46.956  56.950  1.00  0.00           C  
ATOM   1147  CD2 LEU D 716      51.222  45.144  57.825  1.00  0.00           C  
ATOM   1148  N   ARG D 718      50.116  45.880  52.588  1.00  0.00           N  
ATOM   1149  CA  ARG D 718      49.839  45.237  51.311  1.00  0.00           C  
ATOM   1150  C   ARG D 718      48.713  45.907  50.552  1.00  0.00           C  
ATOM   1151  O   ARG D 718      47.545  45.776  50.917  1.00  0.00           O  
ATOM   1152  CB  ARG D 718      49.483  43.764  51.512  1.00  0.00           C  
ATOM   1153  CG  ARG D 718      50.655  42.824  51.355  1.00  0.00           C  
ATOM   1154  CD  ARG D 718      50.235  41.374  51.489  1.00  0.00           C  
ATOM   1155  NE  ARG D 718      51.391  40.491  51.379  1.00  0.00           N  
ATOM   1156  CZ  ARG D 718      51.366  39.186  51.632  1.00  0.00           C  
ATOM   1157  NH1 ARG D 718      50.235  38.599  52.014  1.00  0.00           N  
ATOM   1158  NH2 ARG D 718      52.476  38.467  51.509  1.00  0.00           N  
ATOM   1159  N   THR D 723      49.076  46.619  49.491  1.00  0.00           N  
ATOM   1160  CA  THR D 723      48.112  47.307  48.641  1.00  0.00           C  
ATOM   1161  C   THR D 723      48.663  47.266  47.223  1.00  0.00           C  
ATOM   1162  O   THR D 723      49.875  47.290  47.031  1.00  0.00           O  
ATOM   1163  CB  THR D 723      47.915  48.788  49.071  1.00  0.00           C  
ATOM   1164  OG1 THR D 723      49.185  49.446  49.138  1.00  0.00           O  
ATOM   1165  CG2 THR D 723      47.237  48.868  50.426  1.00  0.00           C  
ATOM   1166  N   SER D 724      47.781  47.194  46.232  1.00  0.00           N  
ATOM   1167  CA  SER D 724      48.212  47.154  44.834  1.00  0.00           C  
ATOM   1168  C   SER D 724      49.043  48.404  44.528  1.00  0.00           C  
ATOM   1169  O   SER D 724      50.125  48.325  43.932  1.00  0.00           O  
ATOM   1170  CB  SER D 724      46.992  47.087  43.903  1.00  0.00           C  
ATOM   1171  OG  SER D 724      46.183  45.953  44.193  1.00  0.00           O  
ATOM   1172  N   GLU D 725      48.533  49.558  44.940  1.00  0.00           N  
ATOM   1173  CA  GLU D 725      49.253  50.800  44.730  1.00  0.00           C  
ATOM   1174  C   GLU D 725      49.784  51.339  46.048  1.00  0.00           C  
ATOM   1175  O   GLU D 725      49.139  51.220  47.088  1.00  0.00           O  
ATOM   1176  CB  GLU D 725      48.357  51.873  44.104  1.00  0.00           C  
ATOM   1177  CG  GLU D 725      49.028  53.245  44.134  1.00  0.00           C  
ATOM   1178  CD  GLU D 725      48.103  54.397  43.797  1.00  0.00           C  
ATOM   1179  OE1 GLU D 725      46.894  54.332  44.126  1.00  0.00           O  
ATOM   1180  OE2 GLU D 725      48.605  55.385  43.218  1.00  0.00           O  
ATOM   1181  N   PHE D 726      50.957  51.947  45.997  1.00  0.00           N  
ATOM   1182  CA  PHE D 726      51.545  52.533  47.184  1.00  0.00           C  
ATOM   1183  C   PHE D 726      52.573  53.589  46.824  1.00  0.00           C  
ATOM   1184  O   PHE D 726      52.991  53.701  45.671  1.00  0.00           O  
ATOM   1185  CB  PHE D 726      52.176  51.448  48.065  1.00  0.00           C  
ATOM   1186  CG  PHE D 726      53.300  50.690  47.411  1.00  0.00           C  
ATOM   1187  CD1 PHE D 726      54.611  51.166  47.472  1.00  0.00           C  
ATOM   1188  CD2 PHE D 726      53.057  49.465  46.795  1.00  0.00           C  
ATOM   1189  CE1 PHE D 726      55.674  50.423  46.935  1.00  0.00           C  
ATOM   1190  CE2 PHE D 726      54.106  48.709  46.252  1.00  0.00           C  
ATOM   1191  CZ  PHE D 726      55.420  49.188  46.325  1.00  0.00           C  
ATOM   1192  N   LEU D 728      52.960  54.384  47.812  1.00  0.00           N  
ATOM   1193  CA  LEU D 728      53.951  55.416  47.579  1.00  0.00           C  
ATOM   1194  C   LEU D 728      55.263  54.959  48.164  1.00  0.00           C  
ATOM   1195  O   LEU D 728      55.297  54.213  49.137  1.00  0.00           O  
ATOM   1196  CB  LEU D 728      53.549  56.733  48.245  1.00  0.00           C  
ATOM   1197  CG  LEU D 728      52.279  57.415  47.736  1.00  0.00           C  
ATOM   1198  CD1 LEU D 728      52.022  58.692  48.531  1.00  0.00           C  
ATOM   1199  CD2 LEU D 728      52.440  57.726  46.252  1.00  0.00           C  
ATOM   1200  N   TRP D 730      56.347  55.401  47.551  1.00  0.00           N  
ATOM   1201  CA  TRP D 730      57.660  55.073  48.039  1.00  0.00           C  
ATOM   1202  C   TRP D 730      58.702  55.935  47.366  1.00  0.00           C  
ATOM   1203  O   TRP D 730      58.397  56.852  46.610  1.00  0.00           O  
ATOM   1204  CB  TRP D 730      57.979  53.597  47.798  1.00  0.00           C  
ATOM   1205  CG  TRP D 730      58.407  53.253  46.407  1.00  0.00           C  
ATOM   1206  CD1 TRP D 730      58.075  53.907  45.249  1.00  0.00           C  
ATOM   1207  CD2 TRP D 730      59.147  52.093  46.011  1.00  0.00           C  
ATOM   1208  NE1 TRP D 730      58.558  53.221  44.166  1.00  0.00           N  
ATOM   1209  CE2 TRP D 730      59.218  52.102  44.604  1.00  0.00           C  
ATOM   1210  CE3 TRP D 730      59.753  51.042  46.713  1.00  0.00           C  
ATOM   1211  CZ2 TRP D 730      59.866  51.099  43.882  1.00  0.00           C  
ATOM   1212  CZ3 TRP D 730      60.401  50.042  45.991  1.00  0.00           C  
ATOM   1213  CH2 TRP D 730      60.450  50.080  44.590  1.00  0.00           C  
ATOM   1214  N   GLN D 731      59.944  55.608  47.657  1.00  0.00           N  
ATOM   1215  CA  GLN D 731      61.075  56.299  47.103  1.00  0.00           C  
ATOM   1216  C   GLN D 731      61.932  55.176  46.540  1.00  0.00           C  
ATOM   1217  O   GLN D 731      62.103  54.132  47.182  1.00  0.00           O  
ATOM   1218  CB  GLN D 731      61.774  57.048  48.244  1.00  0.00           C  
ATOM   1219  CG  GLN D 731      63.249  57.205  48.149  1.00  0.00           C  
ATOM   1220  CD  GLN D 731      64.001  55.912  48.360  1.00  0.00           C  
ATOM   1221  OE1 GLN D 731      63.875  55.251  49.401  1.00  0.00           O  
ATOM   1222  NE2 GLN D 731      64.798  55.541  47.367  1.00  0.00           N  
ATOM   1223  N   GLU D 732      62.420  55.348  45.321  1.00  0.00           N  
ATOM   1224  CA  GLU D 732      63.300  54.344  44.748  1.00  0.00           C  
ATOM   1225  C   GLU D 732      64.497  55.051  44.145  1.00  0.00           C  
ATOM   1226  O   GLU D 732      64.350  55.964  43.333  1.00  0.00           O  
ATOM   1227  CB  GLU D 732      62.584  53.479  43.695  1.00  0.00           C  
ATOM   1228  CG  GLU D 732      61.979  54.235  42.518  1.00  0.00           C  
ATOM   1229  CD  GLU D 732      61.314  53.308  41.503  1.00  0.00           C  
ATOM   1230  OE1 GLU D 732      61.965  52.351  41.044  1.00  0.00           O  
ATOM   1231  OE2 GLU D 732      60.140  53.538  41.154  1.00  0.00           O  
ATOM   1232  N   GLY D 733      65.682  54.643  44.588  1.00  0.00           N  
ATOM   1233  CA  GLY D 733      66.906  55.226  44.089  1.00  0.00           C  
ATOM   1234  C   GLY D 733      67.604  54.281  43.126  1.00  0.00           C  
ATOM   1235  O   GLY D 733      67.530  53.058  43.255  1.00  0.00           O  
ATOM   1236  N   HIS D 734      68.299  54.852  42.154  1.00  0.00           N  
ATOM   1237  CA  HIS D 734      69.005  54.059  41.163  1.00  0.00           C  
ATOM   1238  C   HIS D 734      70.342  54.723  40.869  1.00  0.00           C  
ATOM   1239  O   HIS D 734      70.402  55.923  40.593  1.00  0.00           O  
ATOM   1240  CB  HIS D 734      68.156  53.967  39.895  1.00  0.00           C  
ATOM   1241  CG  HIS D 734      66.851  53.262  40.102  1.00  0.00           C  
ATOM   1242  ND1 HIS D 734      66.722  51.892  40.014  1.00  0.00           N  
ATOM   1243  CD2 HIS D 734      65.621  53.734  40.421  1.00  0.00           C  
ATOM   1244  CE1 HIS D 734      65.470  51.551  40.265  1.00  0.00           C  
ATOM   1245  NE2 HIS D 734      64.781  52.650  40.516  1.00  0.00           N  
ATOM   1246  N   THR D 735      71.421  53.959  40.960  1.00  0.00           N  
ATOM   1247  CA  THR D 735      72.724  54.533  40.686  1.00  0.00           C  
ATOM   1248  C   THR D 735      73.555  53.696  39.732  1.00  0.00           C  
ATOM   1249  O   THR D 735      73.414  52.472  39.658  1.00  0.00           O  
ATOM   1250  CB  THR D 735      73.518  54.753  41.974  1.00  0.00           C  
ATOM   1251  OG1 THR D 735      73.904  53.491  42.522  1.00  0.00           O  
ATOM   1252  CG2 THR D 735      72.670  55.503  42.986  1.00  0.00           C  
ATOM   1253  N   ALA D 736      74.417  54.392  38.996  1.00  0.00           N  
ATOM   1254  CA  ALA D 736      75.312  53.797  38.012  1.00  0.00           C  
ATOM   1255  C   ALA D 736      76.716  54.281  38.344  1.00  0.00           C  
ATOM   1256  O   ALA D 736      76.925  55.465  38.614  1.00  0.00           O  
ATOM   1257  CB  ALA D 736      74.912  54.246  36.611  1.00  0.00           C  
ATOM   1258  N   HIS D 737      77.675  53.364  38.309  1.00  0.00           N  
ATOM   1259  CA  HIS D 737      79.054  53.685  38.653  1.00  0.00           C  
ATOM   1260  C   HIS D 737      80.073  53.119  37.673  1.00  0.00           C  
ATOM   1261  O   HIS D 737      79.781  52.207  36.900  1.00  0.00           O  
ATOM   1262  CB  HIS D 737      79.361  53.143  40.051  1.00  0.00           C  
ATOM   1263  CG  HIS D 737      78.352  53.538  41.082  1.00  0.00           C  
ATOM   1264  ND1 HIS D 737      78.525  54.621  41.919  1.00  0.00           N  
ATOM   1265  CD2 HIS D 737      77.140  53.015  41.387  1.00  0.00           C  
ATOM   1266  CE1 HIS D 737      77.463  54.745  42.696  1.00  0.00           C  
ATOM   1267  NE2 HIS D 737      76.608  53.784  42.393  1.00  0.00           N  
ATOM   1268  N   ALA D 738      81.282  53.660  37.736  1.00  0.00           N  
ATOM   1269  CA  ALA D 738      82.358  53.217  36.869  1.00  0.00           C  
ATOM   1270  C   ALA D 738      82.977  51.926  37.397  1.00  0.00           C  
ATOM   1271  O   ALA D 738      83.431  51.089  36.622  1.00  0.00           O  
ATOM   1272  CB  ALA D 738      83.426  54.306  36.766  1.00  0.00           C  
ATOM   1273  N   THR D 739      82.981  51.753  38.713  1.00  0.00           N  
ATOM   1274  CA  THR D 739      83.582  50.558  39.294  1.00  0.00           C  
ATOM   1275  C   THR D 739      82.679  49.816  40.264  1.00  0.00           C  
ATOM   1276  O   THR D 739      81.698  50.360  40.776  1.00  0.00           O  
ATOM   1277  CB  THR D 739      84.863  50.903  40.062  1.00  0.00           C  
ATOM   1278  OG1 THR D 739      84.520  51.661  41.227  1.00  0.00           O  
ATOM   1279  CG2 THR D 739      85.804  51.724  39.197  1.00  0.00           C  
ATOM   1280  N   ARG D 741      83.040  48.566  40.520  1.00  0.00           N  
ATOM   1281  CA  ARG D 741      82.310  47.718  41.441  1.00  0.00           C  
ATOM   1282  C   ARG D 741      82.386  48.299  42.851  1.00  0.00           C  
ATOM   1283  O   ARG D 741      81.374  48.420  43.544  1.00  0.00           O  
ATOM   1284  CB  ARG D 741      82.913  46.314  41.429  1.00  0.00           C  
ATOM   1285  CG  ARG D 741      82.260  45.368  42.404  1.00  0.00           C  
ATOM   1286  CD  ARG D 741      82.936  44.021  42.431  1.00  0.00           C  
ATOM   1287  NE  ARG D 741      82.284  43.160  43.410  1.00  0.00           N  
ATOM   1288  CZ  ARG D 741      82.718  41.957  43.768  1.00  0.00           C  
ATOM   1289  NH1 ARG D 741      83.820  41.459  43.222  1.00  0.00           N  
ATOM   1290  NH2 ARG D 741      82.053  41.258  44.683  1.00  0.00           N  
ATOM   1291  N   GLU D 742      83.593  48.667  43.267  1.00  0.00           N  
ATOM   1292  CA  GLU D 742      83.820  49.226  44.596  1.00  0.00           C  
ATOM   1293  C   GLU D 742      82.936  50.425  44.934  1.00  0.00           C  
ATOM   1294  O   GLU D 742      82.371  50.494  46.020  1.00  0.00           O  
ATOM   1295  CB  GLU D 742      85.289  49.626  44.762  1.00  0.00           C  
ATOM   1296  CG  GLU D 742      86.270  48.459  44.710  1.00  0.00           C  
ATOM   1297  CD  GLU D 742      86.448  47.874  43.315  1.00  0.00           C  
ATOM   1298  OE1 GLU D 742      86.957  46.737  43.217  1.00  0.00           O  
ATOM   1299  OE2 GLU D 742      86.096  48.546  42.321  1.00  0.00           O  
ATOM   1300  N   GLU D 743      82.821  51.373  44.011  1.00  0.00           N  
ATOM   1301  CA  GLU D 743      82.008  52.556  44.253  1.00  0.00           C  
ATOM   1302  C   GLU D 743      80.545  52.156  44.407  1.00  0.00           C  
ATOM   1303  O   GLU D 743      79.818  52.713  45.231  1.00  0.00           O  
ATOM   1304  CB  GLU D 743      82.151  53.552  43.097  1.00  0.00           C  
ATOM   1305  CG  GLU D 743      81.692  54.965  43.446  1.00  0.00           C  
ATOM   1306  CD  GLU D 743      81.773  55.926  42.267  1.00  0.00           C  
ATOM   1307  OE1 GLU D 743      80.764  56.088  41.543  1.00  0.00           O  
ATOM   1308  OE2 GLU D 743      82.854  56.516  42.060  1.00  0.00           O  
ATOM   1309  N   ALA D 786      80.117  51.187  43.610  1.00  0.00           N  
ATOM   1310  CA  ALA D 786      78.738  50.733  43.673  1.00  0.00           C  
ATOM   1311  C   ALA D 786      78.435  50.049  45.004  1.00  0.00           C  
ATOM   1312  O   ALA D 786      77.437  50.355  45.651  1.00  0.00           O  
ATOM   1313  CB  ALA D 786      78.431  49.783  42.505  1.00  0.00           C  
ATOM   1314  N   GLU D 787      79.295  49.128  45.420  1.00  0.00           N  
ATOM   1315  CA  GLU D 787      79.058  48.422  46.671  1.00  0.00           C  
ATOM   1316  C   GLU D 787      79.083  49.369  47.859  1.00  0.00           C  
ATOM   1317  O   GLU D 787      78.393  49.136  48.859  1.00  0.00           O  
ATOM   1318  CB  GLU D 787      80.078  47.308  46.871  1.00  0.00           C  
ATOM   1319  CG  GLU D 787      80.054  46.263  45.771  1.00  0.00           C  
ATOM   1320  CD  GLU D 787      80.730  44.974  46.192  1.00  0.00           C  
ATOM   1321  OE1 GLU D 787      80.124  44.236  46.995  1.00  0.00           O  
ATOM   1322  OE2 GLU D 787      81.868  44.705  45.736  1.00  0.00           O  
ATOM   1323  N   GLU D 788      79.871  50.436  47.757  1.00  0.00           N  
ATOM   1324  CA  GLU D 788      79.931  51.410  48.838  1.00  0.00           C  
ATOM   1325  C   GLU D 788      78.600  52.164  48.893  1.00  0.00           C  
ATOM   1326  O   GLU D 788      78.110  52.488  49.967  1.00  0.00           O  
ATOM   1327  CB  GLU D 788      81.098  52.388  48.633  1.00  0.00           C  
ATOM   1328  CG  GLU D 788      82.469  51.765  48.881  1.00  0.00           C  
ATOM   1329  CD  GLU D 788      83.637  52.709  48.579  1.00  0.00           C  
ATOM   1330  OE1 GLU D 788      84.803  52.290  48.764  1.00  0.00           O  
ATOM   1331  OE2 GLU D 788      83.398  53.863  48.160  1.00  0.00           O  
ATOM   1332  N   GLU D 789      78.018  52.424  47.728  1.00  0.00           N  
ATOM   1333  CA  GLU D 789      76.743  53.123  47.650  1.00  0.00           C  
ATOM   1334  C   GLU D 789      75.645  52.274  48.293  1.00  0.00           C  
ATOM   1335  O   GLU D 789      74.821  52.784  49.057  1.00  0.00           O  
ATOM   1336  CB  GLU D 789      76.389  53.420  46.185  1.00  0.00           C  
ATOM   1337  CG  GLU D 789      74.949  53.927  45.947  1.00  0.00           C  
ATOM   1338  CD  GLU D 789      74.735  55.367  46.373  1.00  0.00           C  
ATOM   1339  OE1 GLU D 789      73.590  55.859  46.264  1.00  0.00           O  
ATOM   1340  OE2 GLU D 789      75.707  56.011  46.811  1.00  0.00           O  
ATOM   1341  N   VAL D 790      75.638  50.980  47.987  1.00  0.00           N  
ATOM   1342  CA  VAL D 790      74.633  50.079  48.551  1.00  0.00           C  
ATOM   1343  C   VAL D 790      74.576  50.199  50.076  1.00  0.00           C  
ATOM   1344  O   VAL D 790      73.496  50.363  50.663  1.00  0.00           O  
ATOM   1345  CB  VAL D 790      74.919  48.607  48.172  1.00  0.00           C  
ATOM   1346  CG1 VAL D 790      73.998  47.677  48.957  1.00  0.00           C  
ATOM   1347  CG2 VAL D 790      74.710  48.410  46.676  1.00  0.00           C  
ATOM   1348  N   ARG D 791      75.745  50.121  50.708  1.00  0.00           N  
ATOM   1349  CA  ARG D 791      75.854  50.225  52.161  1.00  0.00           C  
ATOM   1350  C   ARG D 791      75.557  51.629  52.673  1.00  0.00           C  
ATOM   1351  O   ARG D 791      74.977  51.800  53.750  1.00  0.00           O  
ATOM   1352  CB  ARG D 791      77.252  49.804  52.610  1.00  0.00           C  
ATOM   1353  CG  ARG D 791      77.418  48.302  52.748  1.00  0.00           C  
ATOM   1354  CD  ARG D 791      76.754  47.783  54.033  1.00  0.00           C  
ATOM   1355  NE  ARG D 791      77.476  46.622  54.541  1.00  0.00           N  
ATOM   1356  CZ  ARG D 791      77.929  46.494  55.782  1.00  0.00           C  
ATOM   1357  NH1 ARG D 791      77.740  47.452  56.677  1.00  0.00           N  
ATOM   1358  NH2 ARG D 791      78.594  45.401  56.122  1.00  0.00           N  
ATOM   1359  N   ARG D 792      75.958  52.639  51.908  1.00  0.00           N  
ATOM   1360  CA  ARG D 792      75.711  54.008  52.319  1.00  0.00           C  
ATOM   1361  C   ARG D 792      74.204  54.236  52.433  1.00  0.00           C  
ATOM   1362  O   ARG D 792      73.735  54.861  53.382  1.00  0.00           O  
ATOM   1363  CB  ARG D 792      76.313  54.985  51.308  1.00  0.00           C  
ATOM   1364  CG  ARG D 792      75.904  56.431  51.541  1.00  0.00           C  
ATOM   1365  CD  ARG D 792      76.515  57.380  50.525  1.00  0.00           C  
ATOM   1366  NE  ARG D 792      77.973  57.292  50.542  1.00  0.00           N  
ATOM   1367  CZ  ARG D 792      78.711  56.785  49.557  1.00  0.00           C  
ATOM   1368  NH1 ARG D 792      78.137  56.321  48.453  1.00  0.00           N  
ATOM   1369  NH2 ARG D 792      80.027  56.721  49.691  1.00  0.00           N  
ATOM   1370  N   MET D 793      73.447  53.719  51.471  1.00  0.00           N  
ATOM   1371  CA  MET D 793      72.006  53.904  51.477  1.00  0.00           C  
ATOM   1372  C   MET D 793      71.287  53.042  52.529  1.00  0.00           C  
ATOM   1373  O   MET D 793      70.315  53.486  53.137  1.00  0.00           O  
ATOM   1374  CB  MET D 793      71.446  53.651  50.072  1.00  0.00           C  
ATOM   1375  CG  MET D 793      72.118  54.483  48.960  1.00  0.00           C  
ATOM   1376  SD  MET D 793      72.471  56.212  49.402  1.00  0.00           S  
ATOM   1377  CE  MET D 793      70.803  56.876  49.651  1.00  0.00           C  
ATOM   1378  N   LEU D 794      71.753  51.816  52.754  1.00  0.00           N  
ATOM   1379  CA  LEU D 794      71.119  50.998  53.773  1.00  0.00           C  
ATOM   1380  C   LEU D 794      71.351  51.705  55.105  1.00  0.00           C  
ATOM   1381  O   LEU D 794      70.462  51.739  55.963  1.00  0.00           O  
ATOM   1382  CB  LEU D 794      71.721  49.600  53.825  1.00  0.00           C  
ATOM   1383  CG  LEU D 794      70.985  48.673  54.796  1.00  0.00           C  
ATOM   1384  CD1 LEU D 794      69.645  48.248  54.176  1.00  0.00           C  
ATOM   1385  CD2 LEU D 794      71.853  47.452  55.102  1.00  0.00           C  
ATOM   1386  N   SER D 795      72.544  52.276  55.277  1.00  0.00           N  
ATOM   1387  CA  SER D 795      72.857  52.998  56.512  1.00  0.00           C  
ATOM   1388  C   SER D 795      71.941  54.207  56.697  1.00  0.00           C  
ATOM   1389  O   SER D 795      71.593  54.569  57.823  1.00  0.00           O  
ATOM   1390  CB  SER D 795      74.320  53.453  56.523  1.00  0.00           C  
ATOM   1391  OG  SER D 795      75.195  52.359  56.767  1.00  0.00           O  
ATOM   1392  N   ILE D 796      71.556  54.839  55.594  1.00  0.00           N  
ATOM   1393  CA  ILE D 796      70.662  55.984  55.671  1.00  0.00           C  
ATOM   1394  C   ILE D 796      69.291  55.495  56.150  1.00  0.00           C  
ATOM   1395  O   ILE D 796      68.651  56.130  56.992  1.00  0.00           O  
ATOM   1396  CB  ILE D 796      70.554  56.694  54.298  1.00  0.00           C  
ATOM   1397  CG1 ILE D 796      71.679  57.727  54.173  1.00  0.00           C  
ATOM   1398  CG2 ILE D 796      69.197  57.347  54.140  1.00  0.00           C  
ATOM   1399  CD1 ILE D 796      71.759  58.387  52.825  1.00  0.00           C  
ATOM   1400  N   TYR D 797      68.854  54.354  55.630  1.00  0.00           N  
ATOM   1401  CA  TYR D 797      67.577  53.776  56.045  1.00  0.00           C  
ATOM   1402  C   TYR D 797      67.646  53.429  57.534  1.00  0.00           C  
ATOM   1403  O   TYR D 797      66.717  53.703  58.300  1.00  0.00           O  
ATOM   1404  CB  TYR D 797      67.284  52.500  55.248  1.00  0.00           C  
ATOM   1405  CG  TYR D 797      66.939  52.722  53.798  1.00  0.00           C  
ATOM   1406  CD1 TYR D 797      67.078  51.687  52.867  1.00  0.00           C  
ATOM   1407  CD2 TYR D 797      66.460  53.958  53.347  1.00  0.00           C  
ATOM   1408  CE1 TYR D 797      66.751  51.876  51.522  1.00  0.00           C  
ATOM   1409  CE2 TYR D 797      66.135  54.154  52.002  1.00  0.00           C  
ATOM   1410  CZ  TYR D 797      66.282  53.109  51.097  1.00  0.00           C  
ATOM   1411  OH  TYR D 797      65.957  53.290  49.769  1.00  0.00           O  
ATOM   1412  N   ALA D 798      68.754  52.821  57.941  1.00  0.00           N  
ATOM   1413  CA  ALA D 798      68.924  52.439  59.341  1.00  0.00           C  
ATOM   1414  C   ALA D 798      68.924  53.688  60.204  1.00  0.00           C  
ATOM   1415  O   ALA D 798      68.411  53.691  61.319  1.00  0.00           O  
ATOM   1416  CB  ALA D 798      70.237  51.662  59.531  1.00  0.00           C  
ATOM   1417  N   ARG D 799      69.499  54.765  59.696  1.00  0.00           N  
ATOM   1418  CA  ARG D 799      69.518  55.981  60.483  1.00  0.00           C  
ATOM   1419  C   ARG D 799      68.099  56.520  60.610  1.00  0.00           C  
ATOM   1420  O   ARG D 799      67.693  56.982  61.679  1.00  0.00           O  
ATOM   1421  CB  ARG D 799      70.434  57.016  59.843  1.00  0.00           C  
ATOM   1422  CG  ARG D 799      70.591  58.243  60.692  1.00  0.00           C  
ATOM   1423  CD  ARG D 799      71.602  59.203  60.115  1.00  0.00           C  
ATOM   1424  NE  ARG D 799      71.544  60.464  60.837  1.00  0.00           N  
ATOM   1425  CZ  ARG D 799      71.869  61.638  60.315  1.00  0.00           C  
ATOM   1426  NH1 ARG D 799      72.280  61.709  59.056  1.00  0.00           N  
ATOM   1427  NH2 ARG D 799      71.767  62.737  61.048  1.00  0.00           N  
ATOM   1428  N   LEU D 800      67.343  56.461  59.520  1.00  0.00           N  
ATOM   1429  CA  LEU D 800      65.962  56.924  59.549  1.00  0.00           C  
ATOM   1430  C   LEU D 800      65.196  56.134  60.615  1.00  0.00           C  
ATOM   1431  O   LEU D 800      64.459  56.700  61.426  1.00  0.00           O  
ATOM   1432  CB  LEU D 800      65.284  56.701  58.191  1.00  0.00           C  
ATOM   1433  CG  LEU D 800      63.791  57.062  58.195  1.00  0.00           C  
ATOM   1434  CD1 LEU D 800      63.640  58.586  58.286  1.00  0.00           C  
ATOM   1435  CD2 LEU D 800      63.114  56.536  56.948  1.00  0.00           C  
ATOM   1436  N   ALA D 801      65.385  54.820  60.605  1.00  0.00           N  
ATOM   1437  CA  ALA D 801      64.708  53.937  61.541  1.00  0.00           C  
ATOM   1438  C   ALA D 801      65.074  54.225  62.984  1.00  0.00           C  
ATOM   1439  O   ALA D 801      64.201  54.476  63.816  1.00  0.00           O  
ATOM   1440  CB  ALA D 801      65.032  52.482  61.209  1.00  0.00           C  
ATOM   1441  N   ARG D 802      66.371  54.196  63.276  1.00  0.00           N  
ATOM   1442  CA  ARG D 802      66.848  54.413  64.635  1.00  0.00           C  
ATOM   1443  C   ARG D 802      66.737  55.836  65.161  1.00  0.00           C  
ATOM   1444  O   ARG D 802      66.070  56.080  66.166  1.00  0.00           O  
ATOM   1445  CB  ARG D 802      68.300  53.943  64.750  1.00  0.00           C  
ATOM   1446  CG  ARG D 802      68.477  52.443  64.553  1.00  0.00           C  
ATOM   1447  CD  ARG D 802      69.906  52.120  64.142  1.00  0.00           C  
ATOM   1448  NE  ARG D 802      70.089  50.684  64.026  1.00  0.00           N  
ATOM   1449  CZ  ARG D 802      71.050  50.103  63.320  1.00  0.00           C  
ATOM   1450  NH1 ARG D 802      71.933  50.841  62.653  1.00  0.00           N  
ATOM   1451  NH2 ARG D 802      71.117  48.778  63.274  1.00  0.00           N  
ATOM   1452  N   GLU D 803      67.387  56.777  64.484  1.00  0.00           N  
ATOM   1453  CA  GLU D 803      67.378  58.160  64.940  1.00  0.00           C  
ATOM   1454  C   GLU D 803      66.084  58.924  64.772  1.00  0.00           C  
ATOM   1455  O   GLU D 803      65.831  59.856  65.531  1.00  0.00           O  
ATOM   1456  CB  GLU D 803      68.512  58.939  64.280  1.00  0.00           C  
ATOM   1457  CG  GLU D 803      69.870  58.568  64.831  1.00  0.00           C  
ATOM   1458  CD  GLU D 803      71.014  59.181  64.052  1.00  0.00           C  
ATOM   1459  OE1 GLU D 803      70.937  60.394  63.730  1.00  0.00           O  
ATOM   1460  OE2 GLU D 803      71.986  58.439  63.775  1.00  0.00           O  
ATOM   1461  N   TYR D 807      65.262  58.552  63.797  1.00  0.00           N  
ATOM   1462  CA  TYR D 807      64.015  59.282  63.602  1.00  0.00           C  
ATOM   1463  C   TYR D 807      62.741  58.545  63.981  1.00  0.00           C  
ATOM   1464  O   TYR D 807      61.828  59.152  64.527  1.00  0.00           O  
ATOM   1465  CB  TYR D 807      63.907  59.781  62.160  1.00  0.00           C  
ATOM   1466  CG  TYR D 807      64.945  60.824  61.821  1.00  0.00           C  
ATOM   1467  CD1 TYR D 807      66.268  60.463  61.556  1.00  0.00           C  
ATOM   1468  CD2 TYR D 807      64.615  62.172  61.806  1.00  0.00           C  
ATOM   1469  CE1 TYR D 807      67.240  61.423  61.284  1.00  0.00           C  
ATOM   1470  CE2 TYR D 807      65.575  63.143  61.541  1.00  0.00           C  
ATOM   1471  CZ  TYR D 807      66.888  62.763  61.281  1.00  0.00           C  
ATOM   1472  OH  TYR D 807      67.843  63.728  61.035  1.00  0.00           O  
ATOM   1473  N   ALA D 808      62.667  57.247  63.696  1.00  0.00           N  
ATOM   1474  CA  ALA D 808      61.474  56.481  64.032  1.00  0.00           C  
ATOM   1475  C   ALA D 808      61.594  55.756  65.380  1.00  0.00           C  
ATOM   1476  O   ALA D 808      60.605  55.231  65.907  1.00  0.00           O  
ATOM   1477  CB  ALA D 808      61.184  55.477  62.931  1.00  0.00           C  
ATOM   1478  N   ALA D 809      62.805  55.726  65.930  1.00  0.00           N  
ATOM   1479  CA  ALA D 809      63.051  55.048  67.197  1.00  0.00           C  
ATOM   1480  C   ALA D 809      62.743  53.563  67.038  1.00  0.00           C  
ATOM   1481  O   ALA D 809      62.293  52.912  67.981  1.00  0.00           O  
ATOM   1482  CB  ALA D 809      62.176  55.651  68.300  1.00  0.00           C  
ATOM   1483  N   ILE D1153      62.977  53.044  65.835  1.00  0.00           N  
ATOM   1484  CA  ILE D1153      62.739  51.641  65.523  1.00  0.00           C  
ATOM   1485  C   ILE D1153      64.061  50.885  65.412  1.00  0.00           C  
ATOM   1486  O   ILE D1153      64.863  51.156  64.517  1.00  0.00           O  
ATOM   1487  CB  ILE D1153      62.011  51.469  64.167  1.00  0.00           C  
ATOM   1488  CG1 ILE D1153      60.627  52.118  64.213  1.00  0.00           C  
ATOM   1489  CG2 ILE D1153      61.917  49.985  63.818  1.00  0.00           C  
ATOM   1490  CD1 ILE D1153      59.814  51.967  62.914  1.00  0.00           C  
ATOM   1491  N   PRO D1154      64.306  49.922  66.311  1.00  0.00           N  
ATOM   1492  CA  PRO D1154      65.567  49.174  66.225  1.00  0.00           C  
ATOM   1493  C   PRO D1154      65.548  48.274  64.987  1.00  0.00           C  
ATOM   1494  O   PRO D1154      64.516  47.689  64.649  1.00  0.00           O  
ATOM   1495  CB  PRO D1154      65.577  48.346  67.513  1.00  0.00           C  
ATOM   1496  CG  PRO D1154      64.650  49.095  68.437  1.00  0.00           C  
ATOM   1497  CD  PRO D1154      63.547  49.539  67.511  1.00  0.00           C  
ATOM   1498  N   VAL D1155      66.676  48.167  64.301  1.00  0.00           N  
ATOM   1499  CA  VAL D1155      66.734  47.303  63.129  1.00  0.00           C  
ATOM   1500  C   VAL D1155      68.052  46.546  63.091  1.00  0.00           C  
ATOM   1501  O   VAL D1155      69.016  46.899  63.784  1.00  0.00           O  
ATOM   1502  CB  VAL D1155      66.591  48.103  61.799  1.00  0.00           C  
ATOM   1503  CG1 VAL D1155      65.194  48.708  61.690  1.00  0.00           C  
ATOM   1504  CG2 VAL D1155      67.657  49.189  61.726  1.00  0.00           C  
ATOM   1505  N   ILE D1156      68.076  45.499  62.278  1.00  0.00           N  
ATOM   1506  CA  ILE D1156      69.259  44.675  62.098  1.00  0.00           C  
ATOM   1507  C   ILE D1156      69.661  44.783  60.632  1.00  0.00           C  
ATOM   1508  O   ILE D1156      68.849  44.503  59.755  1.00  0.00           O  
ATOM   1509  CB  ILE D1156      68.960  43.196  62.403  1.00  0.00           C  
ATOM   1510  CG1 ILE D1156      68.387  43.062  63.816  1.00  0.00           C  
ATOM   1511  CG2 ILE D1156      70.240  42.371  62.256  1.00  0.00           C  
ATOM   1512  CD1 ILE D1156      67.977  41.646  64.188  1.00  0.00           C  
ATOM   1513  N   GLU D1157      70.899  45.193  60.371  1.00  0.00           N  
ATOM   1514  CA  GLU D1157      71.402  45.316  59.000  1.00  0.00           C  
ATOM   1515  C   GLU D1157      72.065  44.006  58.569  1.00  0.00           C  
ATOM   1516  O   GLU D1157      72.876  43.451  59.303  1.00  0.00           O  
ATOM   1517  CB  GLU D1157      72.454  46.428  58.906  1.00  0.00           C  
ATOM   1518  CG  GLU D1157      72.005  47.798  59.373  1.00  0.00           C  
ATOM   1519  CD  GLU D1157      73.120  48.823  59.281  1.00  0.00           C  
ATOM   1520  OE1 GLU D1157      73.169  49.736  60.136  1.00  0.00           O  
ATOM   1521  OE2 GLU D1157      73.943  48.719  58.345  1.00  0.00           O  
ATOM   1522  N   GLY D1158      71.738  43.516  57.380  1.00  0.00           N  
ATOM   1523  CA  GLY D1158      72.356  42.287  56.922  1.00  0.00           C  
ATOM   1524  C   GLY D1158      72.049  41.960  55.475  1.00  0.00           C  
ATOM   1525  O   GLY D1158      71.458  42.778  54.760  1.00  0.00           O  
ATOM   1526  N   LEU D1159      72.457  40.762  55.053  1.00  0.00           N  
ATOM   1527  CA  LEU D1159      72.231  40.284  53.696  1.00  0.00           C  
ATOM   1528  C   LEU D1159      71.075  39.310  53.681  1.00  0.00           C  
ATOM   1529  O   LEU D1159      70.875  38.557  54.628  1.00  0.00           O  
ATOM   1530  CB  LEU D1159      73.443  39.523  53.135  1.00  0.00           C  
ATOM   1531  CG  LEU D1159      74.628  40.190  52.438  1.00  0.00           C  
ATOM   1532  CD1 LEU D1159      74.160  41.405  51.647  1.00  0.00           C  
ATOM   1533  CD2 LEU D1159      75.656  40.583  53.471  1.00  0.00           C  
ATOM   1534  N   LYS D1160      70.323  39.320  52.590  1.00  0.00           N  
ATOM   1535  CA  LYS D1160      69.228  38.389  52.435  1.00  0.00           C  
ATOM   1536  C   LYS D1160      69.902  37.126  51.920  1.00  0.00           C  
ATOM   1537  O   LYS D1160      70.930  37.197  51.243  1.00  0.00           O  
ATOM   1538  CB  LYS D1160      68.234  38.896  51.385  1.00  0.00           C  
ATOM   1539  CG  LYS D1160      67.398  40.083  51.826  1.00  0.00           C  
ATOM   1540  CD  LYS D1160      66.458  39.714  52.966  1.00  0.00           C  
ATOM   1541  CE  LYS D1160      65.354  40.751  53.091  1.00  0.00           C  
ATOM   1542  NZ  LYS D1160      64.331  40.387  54.100  1.00  0.00           N  
ATOM   1543  N   THR D1161      69.350  35.971  52.242  1.00  0.00           N  
ATOM   1544  CA  THR D1161      69.927  34.733  51.740  1.00  0.00           C  
ATOM   1545  C   THR D1161      69.631  34.706  50.240  1.00  0.00           C  
ATOM   1546  O   THR D1161      68.798  35.478  49.747  1.00  0.00           O  
ATOM   1547  CB  THR D1161      69.264  33.525  52.392  1.00  0.00           C  
ATOM   1548  OG1 THR D1161      67.864  33.591  52.136  1.00  0.00           O  
ATOM   1549  CG2 THR D1161      69.491  33.528  53.903  1.00  0.00           C  
ATOM   1550  N   GLU D1162      70.309  33.820  49.521  1.00  0.00           N  
ATOM   1551  CA  GLU D1162      70.131  33.681  48.080  1.00  0.00           C  
ATOM   1552  C   GLU D1162      68.648  33.546  47.738  1.00  0.00           C  
ATOM   1553  O   GLU D1162      68.164  34.114  46.760  1.00  0.00           O  
ATOM   1554  CB  GLU D1162      70.886  32.444  47.594  1.00  0.00           C  
ATOM   1555  CG  GLU D1162      71.456  32.554  46.199  1.00  0.00           C  
ATOM   1556  CD  GLU D1162      72.341  33.778  46.033  1.00  0.00           C  
ATOM   1557  OE1 GLU D1162      72.920  34.247  47.041  1.00  0.00           O  
ATOM   1558  OE2 GLU D1162      72.467  34.261  44.887  1.00  0.00           O  
ATOM   1559  N   LYS D1416      67.932  32.793  48.563  1.00  0.00           N  
ATOM   1560  CA  LYS D1416      66.511  32.563  48.367  1.00  0.00           C  
ATOM   1561  C   LYS D1416      65.647  33.814  48.525  1.00  0.00           C  
ATOM   1562  O   LYS D1416      64.695  34.019  47.769  1.00  0.00           O  
ATOM   1563  CB  LYS D1416      66.031  31.485  49.352  1.00  0.00           C  
ATOM   1564  CG  LYS D1416      64.530  31.463  49.624  1.00  0.00           C  
ATOM   1565  CD  LYS D1416      64.164  30.282  50.529  1.00  0.00           C  
ATOM   1566  CE  LYS D1416      63.022  30.612  51.494  1.00  0.00           C  
ATOM   1567  NZ  LYS D1416      61.770  31.016  50.804  1.00  0.00           N  
ATOM   1568  N   GLU D1418      65.986  34.644  49.505  1.00  0.00           N  
ATOM   1569  CA  GLU D1418      65.222  35.849  49.808  1.00  0.00           C  
ATOM   1570  C   GLU D1418      65.640  37.145  49.113  1.00  0.00           C  
ATOM   1571  O   GLU D1418      64.956  38.158  49.231  1.00  0.00           O  
ATOM   1572  CB  GLU D1418      65.227  36.067  51.320  1.00  0.00           C  
ATOM   1573  CG  GLU D1418      64.414  35.038  52.102  1.00  0.00           C  
ATOM   1574  CD  GLU D1418      62.920  35.140  51.818  1.00  0.00           C  
ATOM   1575  OE1 GLU D1418      62.405  34.352  51.000  1.00  0.00           O  
ATOM   1576  OE2 GLU D1418      62.261  36.024  52.405  1.00  0.00           O  
ATOM   1577  N   LYS D1437      66.746  37.128  48.383  1.00  0.00           N  
ATOM   1578  CA  LYS D1437      67.200  38.345  47.723  1.00  0.00           C  
ATOM   1579  C   LYS D1437      66.375  38.616  46.473  1.00  0.00           C  
ATOM   1580  O   LYS D1437      65.532  37.812  46.074  1.00  0.00           O  
ATOM   1581  CB  LYS D1437      68.666  38.214  47.312  1.00  0.00           C  
ATOM   1582  CG  LYS D1437      68.828  37.374  46.064  1.00  0.00           C  
ATOM   1583  CD  LYS D1437      70.247  37.347  45.526  1.00  0.00           C  
ATOM   1584  CE  LYS D1437      70.279  36.604  44.191  1.00  0.00           C  
ATOM   1585  NZ  LYS D1437      71.653  36.461  43.664  1.00  0.00           N  
ATOM   1586  N   PHE D1438      66.632  39.757  45.849  1.00  0.00           N  
ATOM   1587  CA  PHE D1438      65.945  40.103  44.617  1.00  0.00           C  
ATOM   1588  C   PHE D1438      66.642  39.311  43.503  1.00  0.00           C  
ATOM   1589  O   PHE D1438      67.849  39.451  43.292  1.00  0.00           O  
ATOM   1590  CB  PHE D1438      66.052  41.607  44.348  1.00  0.00           C  
ATOM   1591  CG  PHE D1438      65.534  42.011  43.004  1.00  0.00           C  
ATOM   1592  CD1 PHE D1438      64.197  41.821  42.679  1.00  0.00           C  
ATOM   1593  CD2 PHE D1438      66.387  42.550  42.048  1.00  0.00           C  
ATOM   1594  CE1 PHE D1438      63.711  42.161  41.421  1.00  0.00           C  
ATOM   1595  CE2 PHE D1438      65.913  42.896  40.782  1.00  0.00           C  
ATOM   1596  CZ  PHE D1438      64.569  42.699  40.470  1.00  0.00           C  
ATOM   1597  N   ALA D1443      65.877  38.480  42.800  1.00  0.00           N  
ATOM   1598  CA  ALA D1443      66.406  37.639  41.726  1.00  0.00           C  
ATOM   1599  C   ALA D1443      67.434  38.313  40.815  1.00  0.00           C  
ATOM   1600  O   ALA D1443      68.512  37.768  40.584  1.00  0.00           O  
ATOM   1601  CB  ALA D1443      65.252  37.087  40.891  1.00  0.00           C  
ATOM   1602  N   GLY D1444      67.110  39.494  40.298  1.00  0.00           N  
ATOM   1603  CA  GLY D1444      68.039  40.179  39.413  1.00  0.00           C  
ATOM   1604  C   GLY D1444      69.212  40.868  40.091  1.00  0.00           C  
ATOM   1605  O   GLY D1444      69.949  41.618  39.446  1.00  0.00           O  
ATOM   1606  N   ALA D1448      69.408  40.617  41.381  1.00  0.00           N  
ATOM   1607  CA  ALA D1448      70.501  41.257  42.098  1.00  0.00           C  
ATOM   1608  C   ALA D1448      71.619  40.291  42.441  1.00  0.00           C  
ATOM   1609  O   ALA D1448      71.386  39.093  42.586  1.00  0.00           O  
ATOM   1610  CB  ALA D1448      69.974  41.903  43.376  1.00  0.00           C  
ATOM   1611  N   VAL D1456      72.837  40.815  42.558  1.00  0.00           N  
ATOM   1612  CA  VAL D1456      73.977  39.995  42.944  1.00  0.00           C  
ATOM   1613  C   VAL D1456      73.722  39.662  44.405  1.00  0.00           C  
ATOM   1614  O   VAL D1456      73.879  38.521  44.840  1.00  0.00           O  
ATOM   1615  CB  VAL D1456      75.296  40.766  42.814  1.00  0.00           C  
ATOM   1616  CG1 VAL D1456      76.430  39.983  43.471  1.00  0.00           C  
ATOM   1617  CG2 VAL D1456      75.599  41.002  41.342  1.00  0.00           C  
ATOM   1618  N   TYR D1457      73.329  40.678  45.162  1.00  0.00           N  
ATOM   1619  CA  TYR D1457      72.983  40.490  46.560  1.00  0.00           C  
ATOM   1620  C   TYR D1457      72.073  41.613  47.035  1.00  0.00           C  
ATOM   1621  O   TYR D1457      72.035  42.692  46.443  1.00  0.00           O  
ATOM   1622  CB  TYR D1457      74.233  40.372  47.442  1.00  0.00           C  
ATOM   1623  CG  TYR D1457      75.139  41.576  47.501  1.00  0.00           C  
ATOM   1624  CD1 TYR D1457      74.769  42.731  48.201  1.00  0.00           C  
ATOM   1625  CD2 TYR D1457      76.399  41.541  46.904  1.00  0.00           C  
ATOM   1626  CE1 TYR D1457      75.642  43.812  48.309  1.00  0.00           C  
ATOM   1627  CE2 TYR D1457      77.272  42.612  46.997  1.00  0.00           C  
ATOM   1628  CZ  TYR D1457      76.893  43.742  47.700  1.00  0.00           C  
ATOM   1629  OH  TYR D1457      77.773  44.794  47.779  1.00  0.00           O  
ATOM   1630  N   THR D1458      71.319  41.335  48.092  1.00  0.00           N  
ATOM   1631  CA  THR D1458      70.388  42.293  48.657  1.00  0.00           C  
ATOM   1632  C   THR D1458      70.673  42.505  50.143  1.00  0.00           C  
ATOM   1633  O   THR D1458      70.797  41.541  50.899  1.00  0.00           O  
ATOM   1634  CB  THR D1458      68.939  41.783  48.492  1.00  0.00           C  
ATOM   1635  OG1 THR D1458      68.605  41.760  47.101  1.00  0.00           O  
ATOM   1636  CG2 THR D1458      67.948  42.665  49.249  1.00  0.00           C  
ATOM   1637  N   THR D1459      70.809  43.763  50.551  1.00  0.00           N  
ATOM   1638  CA  THR D1459      71.032  44.071  51.958  1.00  0.00           C  
ATOM   1639  C   THR D1459      69.688  44.565  52.462  1.00  0.00           C  
ATOM   1640  O   THR D1459      68.866  45.036  51.679  1.00  0.00           O  
ATOM   1641  CB  THR D1459      72.097  45.159  52.163  1.00  0.00           C  
ATOM   1642  OG1 THR D1459      71.606  46.415  51.671  1.00  0.00           O  
ATOM   1643  CG2 THR D1459      73.383  44.768  51.439  1.00  0.00           C  
ATOM   1644  N   THR D1460      69.467  44.477  53.766  1.00  0.00           N  
ATOM   1645  CA  THR D1460      68.181  44.853  54.317  1.00  0.00           C  
ATOM   1646  C   THR D1460      68.259  45.315  55.758  1.00  0.00           C  
ATOM   1647  O   THR D1460      69.274  45.119  56.430  1.00  0.00           O  
ATOM   1648  CB  THR D1460      67.237  43.636  54.256  1.00  0.00           C  
ATOM   1649  OG1 THR D1460      66.002  43.945  54.906  1.00  0.00           O  
ATOM   1650  CG2 THR D1460      67.884  42.434  54.951  1.00  0.00           C  
ATOM   1651  N   ILE D1461      67.193  45.961  56.221  1.00  0.00           N  
ATOM   1652  CA  ILE D1461      67.112  46.378  57.616  1.00  0.00           C  
ATOM   1653  C   ILE D1461      65.844  45.723  58.126  1.00  0.00           C  
ATOM   1654  O   ILE D1461      64.742  45.998  57.639  1.00  0.00           O  
ATOM   1655  CB  ILE D1461      67.029  47.911  57.815  1.00  0.00           C  
ATOM   1656  CG1 ILE D1461      65.943  48.524  56.933  1.00  0.00           C  
ATOM   1657  CG2 ILE D1461      68.398  48.528  57.569  1.00  0.00           C  
ATOM   1658  CD1 ILE D1461      65.674  49.975  57.264  1.00  0.00           C  
ATOM   1659  N   GLU D1462      66.007  44.830  59.092  1.00  0.00           N  
ATOM   1660  CA  GLU D1462      64.878  44.100  59.637  1.00  0.00           C  
ATOM   1661  C   GLU D1462      64.442  44.607  61.006  1.00  0.00           C  
ATOM   1662  O   GLU D1462      65.258  44.748  61.918  1.00  0.00           O  
ATOM   1663  CB  GLU D1462      65.233  42.608  59.705  1.00  0.00           C  
ATOM   1664  CG  GLU D1462      65.647  42.033  58.351  1.00  0.00           C  
ATOM   1665  CD  GLU D1462      64.463  41.716  57.442  1.00  0.00           C  
ATOM   1666  OE1 GLU D1462      64.594  41.870  56.206  1.00  0.00           O  
ATOM   1667  OE2 GLU D1462      63.410  41.288  57.962  1.00  0.00           O  
ATOM   1668  N   ALA D1463      63.150  44.883  61.140  1.00  0.00           N  
ATOM   1669  CA  ALA D1463      62.605  45.359  62.403  1.00  0.00           C  
ATOM   1670  C   ALA D1463      61.688  44.293  62.984  1.00  0.00           C  
ATOM   1671  O   ALA D1463      61.184  43.425  62.261  1.00  0.00           O  
ATOM   1672  CB  ALA D1463      61.825  46.653  62.190  1.00  0.00           C  
ATOM   1673  N   LEU D1464      61.476  44.351  64.294  1.00  0.00           N  
ATOM   1674  CA  LEU D1464      60.600  43.390  64.945  1.00  0.00           C  
ATOM   1675  C   LEU D1464      59.373  44.153  65.431  1.00  0.00           C  
ATOM   1676  O   LEU D1464      59.495  45.144  66.157  1.00  0.00           O  
ATOM   1677  CB  LEU D1464      61.325  42.708  66.118  1.00  0.00           C  
ATOM   1678  CG  LEU D1464      60.599  41.485  66.704  1.00  0.00           C  
ATOM   1679  CD1 LEU D1464      60.566  40.361  65.664  1.00  0.00           C  
ATOM   1680  CD2 LEU D1464      61.291  41.010  67.965  1.00  0.00           C  
ATOM   1681  N   MET D1465      58.193  43.708  65.008  1.00  0.00           N  
ATOM   1682  CA  MET D1465      56.941  44.360  65.399  1.00  0.00           C  
ATOM   1683  C   MET D1465      56.502  43.866  66.776  1.00  0.00           C  
ATOM   1684  O   MET D1465      57.032  42.867  67.282  1.00  0.00           O  
ATOM   1685  CB  MET D1465      55.855  44.078  64.359  1.00  0.00           C  
ATOM   1686  CG  MET D1465      56.243  44.522  62.941  1.00  0.00           C  
ATOM   1687  SD  MET D1465      56.677  46.287  62.858  1.00  0.00           S  
ATOM   1688  CE  MET D1465      58.444  46.244  63.114  1.00  0.00           C  
ATOM   1689  N   LYS D1475      55.542  44.563  67.381  1.00  0.00           N  
ATOM   1690  CA  LYS D1475      55.066  44.196  68.706  1.00  0.00           C  
ATOM   1691  C   LYS D1475      54.340  42.863  68.759  1.00  0.00           C  
ATOM   1692  O   LYS D1475      54.068  42.351  69.852  1.00  0.00           O  
ATOM   1693  CB  LYS D1475      54.164  45.288  69.282  1.00  0.00           C  
ATOM   1694  CG  LYS D1475      54.913  46.368  70.046  1.00  0.00           C  
ATOM   1695  CD  LYS D1475      53.936  47.295  70.772  1.00  0.00           C  
ATOM   1696  CE  LYS D1475      54.668  48.321  71.621  1.00  0.00           C  
ATOM   1697  NZ  LYS D1475      53.747  49.247  72.339  1.00  0.00           N  
ATOM   1698  N   ASP D1689      54.020  42.293  67.601  1.00  0.00           N  
ATOM   1699  CA  ASP D1689      53.338  41.003  67.601  1.00  0.00           C  
ATOM   1700  C   ASP D1689      54.325  39.856  67.403  1.00  0.00           C  
ATOM   1701  O   ASP D1689      53.920  38.725  67.140  1.00  0.00           O  
ATOM   1702  CB  ASP D1689      52.258  40.941  66.514  1.00  0.00           C  
ATOM   1703  CG  ASP D1689      52.831  40.999  65.110  1.00  0.00           C  
ATOM   1704  OD1 ASP D1689      52.110  40.623  64.158  1.00  0.00           O  
ATOM   1705  OD2 ASP D1689      53.993  41.425  64.956  1.00  0.00           O  
ATOM   1706  N   GLY D1690      55.616  40.150  67.522  1.00  0.00           N  
ATOM   1707  CA  GLY D1690      56.630  39.122  67.347  1.00  0.00           C  
ATOM   1708  C   GLY D1690      57.028  38.818  65.906  1.00  0.00           C  
ATOM   1709  O   GLY D1690      57.933  38.008  65.660  1.00  0.00           O  
ATOM   1710  N   LYS D1692      56.359  39.450  64.945  1.00  0.00           N  
ATOM   1711  CA  LYS D1692      56.689  39.229  63.542  1.00  0.00           C  
ATOM   1712  C   LYS D1692      57.691  40.261  63.023  1.00  0.00           C  
ATOM   1713  O   LYS D1692      57.678  41.432  63.423  1.00  0.00           O  
ATOM   1714  CB  LYS D1692      55.427  39.266  62.680  1.00  0.00           C  
ATOM   1715  CG  LYS D1692      54.453  38.146  62.980  1.00  0.00           C  
ATOM   1716  CD  LYS D1692      53.217  38.269  62.111  1.00  0.00           C  
ATOM   1717  CE  LYS D1692      52.179  37.224  62.465  1.00  0.00           C  
ATOM   1718  NZ  LYS D1692      50.918  37.467  61.698  1.00  0.00           N  
ATOM   1719  N   ALA D1693      58.555  39.815  62.121  1.00  0.00           N  
ATOM   1720  CA  ALA D1693      59.568  40.689  61.545  1.00  0.00           C  
ATOM   1721  C   ALA D1693      59.035  41.481  60.346  1.00  0.00           C  
ATOM   1722  O   ALA D1693      58.068  41.086  59.679  1.00  0.00           O  
ATOM   1723  CB  ALA D1693      60.780  39.867  61.131  1.00  0.00           C  
ATOM   1724  N   LEU D1700      59.673  42.611  60.082  1.00  0.00           N  
ATOM   1725  CA  LEU D1700      59.279  43.446  58.966  1.00  0.00           C  
ATOM   1726  C   LEU D1700      60.515  44.036  58.312  1.00  0.00           C  
ATOM   1727  O   LEU D1700      61.392  44.592  58.983  1.00  0.00           O  
ATOM   1728  CB  LEU D1700      58.351  44.575  59.435  1.00  0.00           C  
ATOM   1729  CG  LEU D1700      57.796  45.493  58.340  1.00  0.00           C  
ATOM   1730  CD1 LEU D1700      56.987  44.657  57.368  1.00  0.00           C  
ATOM   1731  CD2 LEU D1700      56.923  46.572  58.930  1.00  0.00           C  
ATOM   1732  N   GLN D1701      60.590  43.881  57.000  1.00  0.00           N  
ATOM   1733  CA  GLN D1701      61.689  44.428  56.220  1.00  0.00           C  
ATOM   1734  C   GLN D1701      61.356  45.915  56.035  1.00  0.00           C  
ATOM   1735  O   GLN D1701      60.405  46.257  55.333  1.00  0.00           O  
ATOM   1736  CB  GLN D1701      61.741  43.706  54.879  1.00  0.00           C  
ATOM   1737  CG  GLN D1701      62.649  44.308  53.835  1.00  0.00           C  
ATOM   1738  CD  GLN D1701      62.522  43.564  52.526  1.00  0.00           C  
ATOM   1739  OE1 GLN D1701      62.894  42.396  52.427  1.00  0.00           O  
ATOM   1740  NE2 GLN D1701      61.971  44.229  51.518  1.00  0.00           N  
ATOM   1741  N   ALA D1702      62.123  46.794  56.675  1.00  0.00           N  
ATOM   1742  CA  ALA D1702      61.857  48.229  56.597  1.00  0.00           C  
ATOM   1743  C   ALA D1702      62.484  48.938  55.402  1.00  0.00           C  
ATOM   1744  O   ALA D1702      62.092  50.050  55.068  1.00  0.00           O  
ATOM   1745  CB  ALA D1702      62.297  48.906  57.894  1.00  0.00           C  
ATOM   1746  N   GLY D1703      63.453  48.295  54.759  1.00  0.00           N  
ATOM   1747  CA  GLY D1703      64.100  48.897  53.603  1.00  0.00           C  
ATOM   1748  C   GLY D1703      65.121  47.959  52.989  1.00  0.00           C  
ATOM   1749  O   GLY D1703      65.590  47.029  53.646  1.00  0.00           O  
ATOM   1750  N   THR D1704      65.469  48.179  51.729  1.00  0.00           N  
ATOM   1751  CA  THR D1704      66.451  47.320  51.086  1.00  0.00           C  
ATOM   1752  C   THR D1704      67.320  48.100  50.126  1.00  0.00           C  
ATOM   1753  O   THR D1704      66.909  49.122  49.584  1.00  0.00           O  
ATOM   1754  CB  THR D1704      65.788  46.177  50.311  1.00  0.00           C  
ATOM   1755  OG1 THR D1704      64.924  46.721  49.313  1.00  0.00           O  
ATOM   1756  CG2 THR D1704      64.981  45.292  51.251  1.00  0.00           C  
ATOM   1757  N   SER D1705      68.527  47.599  49.921  1.00  0.00           N  
ATOM   1758  CA  SER D1705      69.482  48.228  49.032  1.00  0.00           C  
ATOM   1759  C   SER D1705      70.196  47.089  48.308  1.00  0.00           C  
ATOM   1760  O   SER D1705      70.796  46.224  48.943  1.00  0.00           O  
ATOM   1761  CB  SER D1705      70.462  49.065  49.854  1.00  0.00           C  
ATOM   1762  OG  SER D1705      71.389  49.723  49.023  1.00  0.00           O  
ATOM   1763  N   HIS D1706      70.119  47.090  46.982  1.00  0.00           N  
ATOM   1764  CA  HIS D1706      70.718  46.030  46.180  1.00  0.00           C  
ATOM   1765  C   HIS D1706      71.953  46.401  45.374  1.00  0.00           C  
ATOM   1766  O   HIS D1706      72.128  47.542  44.926  1.00  0.00           O  
ATOM   1767  CB  HIS D1706      69.702  45.491  45.176  1.00  0.00           C  
ATOM   1768  CG  HIS D1706      68.319  45.346  45.720  1.00  0.00           C  
ATOM   1769  ND1 HIS D1706      67.893  44.220  46.391  1.00  0.00           N  
ATOM   1770  CD2 HIS D1706      67.259  46.189  45.685  1.00  0.00           C  
ATOM   1771  CE1 HIS D1706      66.629  44.375  46.743  1.00  0.00           C  
ATOM   1772  NE2 HIS D1706      66.221  45.562  46.327  1.00  0.00           N  
ATOM   1773  N   TYR D1707      72.803  45.402  45.188  1.00  0.00           N  
ATOM   1774  CA  TYR D1707      73.977  45.547  44.348  1.00  0.00           C  
ATOM   1775  C   TYR D1707      73.563  44.736  43.129  1.00  0.00           C  
ATOM   1776  O   TYR D1707      73.332  43.539  43.237  1.00  0.00           O  
ATOM   1777  CB  TYR D1707      75.213  44.918  44.975  1.00  0.00           C  
ATOM   1778  CG  TYR D1707      76.363  44.837  44.002  1.00  0.00           C  
ATOM   1779  CD1 TYR D1707      76.771  45.961  43.284  1.00  0.00           C  
ATOM   1780  CD2 TYR D1707      77.042  43.639  43.790  1.00  0.00           C  
ATOM   1781  CE1 TYR D1707      77.824  45.894  42.379  1.00  0.00           C  
ATOM   1782  CE2 TYR D1707      78.099  43.563  42.888  1.00  0.00           C  
ATOM   1783  CZ  TYR D1707      78.483  44.693  42.187  1.00  0.00           C  
ATOM   1784  OH  TYR D1707      79.521  44.621  41.293  1.00  0.00           O  
ATOM   1785  N   LEU D1708      73.446  45.379  41.977  1.00  0.00           N  
ATOM   1786  CA  LEU D1708      73.026  44.657  40.784  1.00  0.00           C  
ATOM   1787  C   LEU D1708      74.191  44.245  39.902  1.00  0.00           C  
ATOM   1788  O   LEU D1708      73.995  43.619  38.858  1.00  0.00           O  
ATOM   1789  CB  LEU D1708      72.038  45.512  39.990  1.00  0.00           C  
ATOM   1790  CG  LEU D1708      70.876  46.030  40.844  1.00  0.00           C  
ATOM   1791  CD1 LEU D1708      70.038  47.002  40.035  1.00  0.00           C  
ATOM   1792  CD2 LEU D1708      70.038  44.857  41.336  1.00  0.00           C  
ATOM   1793  N   GLY D1709      75.403  44.582  40.334  1.00  0.00           N  
ATOM   1794  CA  GLY D1709      76.580  44.254  39.547  1.00  0.00           C  
ATOM   1795  C   GLY D1709      76.379  44.782  38.141  1.00  0.00           C  
ATOM   1796  O   GLY D1709      75.914  45.911  37.963  1.00  0.00           O  
ATOM   1797  N   GLU D1710      76.700  43.967  37.140  1.00  0.00           N  
ATOM   1798  CA  GLU D1710      76.539  44.383  35.747  1.00  0.00           C  
ATOM   1799  C   GLU D1710      75.272  43.808  35.125  1.00  0.00           C  
ATOM   1800  O   GLU D1710      74.976  44.067  33.959  1.00  0.00           O  
ATOM   1801  CB  GLU D1710      77.746  43.941  34.921  1.00  0.00           C  
ATOM   1802  CG  GLU D1710      79.055  44.599  35.316  1.00  0.00           C  
ATOM   1803  CD  GLU D1710      80.227  44.057  34.524  1.00  0.00           C  
ATOM   1804  OE1 GLU D1710      79.992  43.407  33.482  1.00  0.00           O  
ATOM   1805  OE2 GLU D1710      81.384  44.293  34.931  1.00  0.00           O  
ATOM   1806  N   ASN D1711      74.527  43.034  35.908  1.00  0.00           N  
ATOM   1807  CA  ASN D1711      73.302  42.407  35.421  1.00  0.00           C  
ATOM   1808  C   ASN D1711      72.400  43.377  34.675  1.00  0.00           C  
ATOM   1809  O   ASN D1711      71.999  43.144  33.535  1.00  0.00           O  
ATOM   1810  CB  ASN D1711      72.512  41.798  36.583  1.00  0.00           C  
ATOM   1811  CG  ASN D1711      73.341  40.859  37.424  1.00  0.00           C  
ATOM   1812  OD1 ASN D1711      74.425  40.427  37.018  1.00  0.00           O  
ATOM   1813  ND2 ASN D1711      72.831  40.523  38.604  1.00  0.00           N  
ATOM   1814  N   PHE D1712      72.080  44.471  35.341  1.00  0.00           N  
ATOM   1815  CA  PHE D1712      71.214  45.482  34.769  1.00  0.00           C  
ATOM   1816  C   PHE D1712      71.861  46.134  33.546  1.00  0.00           C  
ATOM   1817  O   PHE D1712      71.220  46.289  32.507  1.00  0.00           O  
ATOM   1818  CB  PHE D1712      70.914  46.522  35.841  1.00  0.00           C  
ATOM   1819  CG  PHE D1712      69.873  47.502  35.453  1.00  0.00           C  
ATOM   1820  CD1 PHE D1712      68.601  47.071  35.109  1.00  0.00           C  
ATOM   1821  CD2 PHE D1712      70.157  48.864  35.446  1.00  0.00           C  
ATOM   1822  CE1 PHE D1712      67.616  47.987  34.761  1.00  0.00           C  
ATOM   1823  CE2 PHE D1712      69.181  49.795  35.101  1.00  0.00           C  
ATOM   1824  CZ  PHE D1712      67.909  49.358  34.757  1.00  0.00           C  
ATOM   1825  N   ALA D1726      73.135  46.499  33.675  1.00  0.00           N  
ATOM   1826  CA  ALA D1726      73.875  47.130  32.589  1.00  0.00           C  
ATOM   1827  C   ALA D1726      73.886  46.261  31.331  1.00  0.00           C  
ATOM   1828  O   ALA D1726      73.703  46.761  30.221  1.00  0.00           O  
ATOM   1829  CB  ALA D1726      75.301  47.421  33.037  1.00  0.00           C  
ATOM   1830  N   ARG D1727      74.109  44.962  31.511  1.00  0.00           N  
ATOM   1831  CA  ARG D1727      74.127  44.026  30.394  1.00  0.00           C  
ATOM   1832  C   ARG D1727      72.746  43.864  29.763  1.00  0.00           C  
ATOM   1833  O   ARG D1727      72.619  43.858  28.539  1.00  0.00           O  
ATOM   1834  CB  ARG D1727      74.643  42.657  30.849  1.00  0.00           C  
ATOM   1835  CG  ARG D1727      76.142  42.626  31.092  1.00  0.00           C  
ATOM   1836  CD  ARG D1727      76.612  41.291  31.655  1.00  0.00           C  
ATOM   1837  NE  ARG D1727      78.053  41.309  31.891  1.00  0.00           N  
ATOM   1838  CZ  ARG D1727      78.968  41.264  30.927  1.00  0.00           C  
ATOM   1839  NH1 ARG D1727      78.593  41.187  29.654  1.00  0.00           N  
ATOM   1840  NH2 ARG D1727      80.260  41.313  31.235  1.00  0.00           N  
ATOM   1841  N   ALA D1728      71.714  43.748  30.594  1.00  0.00           N  
ATOM   1842  CA  ALA D1728      70.356  43.577  30.085  1.00  0.00           C  
ATOM   1843  C   ALA D1728      69.870  44.771  29.262  1.00  0.00           C  
ATOM   1844  O   ALA D1728      69.090  44.613  28.331  1.00  0.00           O  
ATOM   1845  CB  ALA D1728      69.392  43.318  31.243  1.00  0.00           C  
ATOM   1846  N   PHE D1729      70.337  45.965  29.603  1.00  0.00           N  
ATOM   1847  CA  PHE D1729      69.915  47.163  28.889  1.00  0.00           C  
ATOM   1848  C   PHE D1729      71.020  47.830  28.091  1.00  0.00           C  
ATOM   1849  O   PHE D1729      70.848  48.935  27.585  1.00  0.00           O  
ATOM   1850  CB  PHE D1729      69.294  48.149  29.876  1.00  0.00           C  
ATOM   1851  CG  PHE D1729      67.935  47.736  30.339  1.00  0.00           C  
ATOM   1852  CD1 PHE D1729      66.800  48.175  29.669  1.00  0.00           C  
ATOM   1853  CD2 PHE D1729      67.789  46.853  31.401  1.00  0.00           C  
ATOM   1854  CE1 PHE D1729      65.534  47.737  30.047  1.00  0.00           C  
ATOM   1855  CE2 PHE D1729      66.529  46.407  31.789  1.00  0.00           C  
ATOM   1856  CZ  PHE D1729      65.399  46.850  31.111  1.00  0.00           C  
ATOM   1857  N   ASP D1730      72.153  47.148  27.974  1.00  0.00           N  
ATOM   1858  CA  ASP D1730      73.283  47.661  27.210  1.00  0.00           C  
ATOM   1859  C   ASP D1730      73.700  49.051  27.683  1.00  0.00           C  
ATOM   1860  O   ASP D1730      73.646  50.024  26.930  1.00  0.00           O  
ATOM   1861  CB  ASP D1730      72.922  47.688  25.717  1.00  0.00           C  
ATOM   1862  CG  ASP D1730      74.103  48.053  24.839  1.00  0.00           C  
ATOM   1863  OD1 ASP D1730      75.252  47.748  25.229  1.00  0.00           O  
ATOM   1864  OD2 ASP D1730      73.884  48.632  23.752  1.00  0.00           O  
ATOM   1865  N   ILE D1731      74.113  49.131  28.941  1.00  0.00           N  
ATOM   1866  CA  ILE D1731      74.541  50.391  29.531  1.00  0.00           C  
ATOM   1867  C   ILE D1731      76.045  50.345  29.744  1.00  0.00           C  
ATOM   1868  O   ILE D1731      76.534  49.804  30.737  1.00  0.00           O  
ATOM   1869  CB  ILE D1731      73.853  50.636  30.889  1.00  0.00           C  
ATOM   1870  CG1 ILE D1731      72.334  50.534  30.720  1.00  0.00           C  
ATOM   1871  CG2 ILE D1731      74.267  51.993  31.431  1.00  0.00           C  
ATOM   1872  CD1 ILE D1731      71.564  50.513  32.011  1.00  0.00           C  
ATOM   1873  N   LYS D1732      76.785  50.901  28.800  1.00  0.00           N  
ATOM   1874  CA  LYS D1732      78.225  50.898  28.920  1.00  0.00           C  
ATOM   1875  C   LYS D1732      78.780  52.277  28.657  1.00  0.00           C  
ATOM   1876  O   LYS D1732      78.055  53.186  28.243  1.00  0.00           O  
ATOM   1877  CB  LYS D1732      78.834  49.849  27.983  1.00  0.00           C  
ATOM   1878  CG  LYS D1732      78.305  49.863  26.571  1.00  0.00           C  
ATOM   1879  CD  LYS D1732      78.328  48.451  25.984  1.00  0.00           C  
ATOM   1880  CE  LYS D1732      78.443  48.491  24.471  1.00  0.00           C  
ATOM   1881  NZ  LYS D1732      77.529  49.502  23.868  1.00  0.00           N  
ATOM   1882  N   PHE D1758      80.068  52.439  28.913  1.00  0.00           N  
ATOM   1883  CA  PHE D1758      80.695  53.730  28.744  1.00  0.00           C  
ATOM   1884  C   PHE D1758      82.143  53.574  28.330  1.00  0.00           C  
ATOM   1885  O   PHE D1758      82.776  52.553  28.605  1.00  0.00           O  
ATOM   1886  CB  PHE D1758      80.648  54.488  30.070  1.00  0.00           C  
ATOM   1887  CG  PHE D1758      81.482  53.853  31.150  1.00  0.00           C  
ATOM   1888  CD1 PHE D1758      82.704  54.404  31.520  1.00  0.00           C  
ATOM   1889  CD2 PHE D1758      81.063  52.674  31.770  1.00  0.00           C  
ATOM   1890  CE1 PHE D1758      83.499  53.791  32.493  1.00  0.00           C  
ATOM   1891  CE2 PHE D1758      81.848  52.052  32.743  1.00  0.00           C  
ATOM   1892  CZ  PHE D1758      83.070  52.612  33.104  1.00  0.00           C  
ATOM   1893  N   GLN D1759      82.661  54.606  27.678  1.00  0.00           N  
ATOM   1894  CA  GLN D1759      84.047  54.622  27.260  1.00  0.00           C  
ATOM   1895  C   GLN D1759      84.794  55.153  28.478  1.00  0.00           C  
ATOM   1896  O   GLN D1759      84.565  56.284  28.911  1.00  0.00           O  
ATOM   1897  CB  GLN D1759      84.235  55.573  26.080  1.00  0.00           C  
ATOM   1898  CG  GLN D1759      85.577  55.428  25.377  1.00  0.00           C  
ATOM   1899  CD  GLN D1759      85.812  56.526  24.358  1.00  0.00           C  
ATOM   1900  OE1 GLN D1759      86.157  57.653  24.715  1.00  0.00           O  
ATOM   1901  NE2 GLN D1759      85.607  56.207  23.083  1.00  0.00           N  
ATOM   1902  N   ASP D1760      85.668  54.332  29.044  1.00  0.00           N  
ATOM   1903  CA  ASP D1760      86.431  54.738  30.216  1.00  0.00           C  
ATOM   1904  C   ASP D1760      87.578  55.656  29.784  1.00  0.00           C  
ATOM   1905  O   ASP D1760      87.706  55.987  28.605  1.00  0.00           O  
ATOM   1906  CB  ASP D1760      86.975  53.496  30.928  1.00  0.00           C  
ATOM   1907  CG  ASP D1760      87.263  53.740  32.400  1.00  0.00           C  
ATOM   1908  OD1 ASP D1760      87.714  52.797  33.085  1.00  0.00           O  
ATOM   1909  OD2 ASP D1760      87.037  54.872  32.877  1.00  0.00           O  
ATOM   1910  N   ARG D1764      88.407  56.071  30.735  1.00  0.00           N  
ATOM   1911  CA  ARG D1764      89.531  56.952  30.426  1.00  0.00           C  
ATOM   1912  C   ARG D1764      90.557  56.266  29.534  1.00  0.00           C  
ATOM   1913  O   ARG D1764      91.243  56.921  28.746  1.00  0.00           O  
ATOM   1914  CB  ARG D1764      90.211  57.425  31.711  1.00  0.00           C  
ATOM   1915  CG  ARG D1764      89.481  58.532  32.458  1.00  0.00           C  
ATOM   1916  CD  ARG D1764      90.311  58.970  33.652  1.00  0.00           C  
ATOM   1917  NE  ARG D1764      89.825  60.200  34.270  1.00  0.00           N  
ATOM   1918  CZ  ARG D1764      88.653  60.324  34.882  1.00  0.00           C  
ATOM   1919  NH1 ARG D1764      87.828  59.287  34.964  1.00  0.00           N  
ATOM   1920  NH2 ARG D1764      88.308  61.487  35.422  1.00  0.00           N  
ATOM   1921  N   ASP D1765      90.658  54.945  29.664  1.00  0.00           N  
ATOM   1922  CA  ASP D1765      91.602  54.159  28.878  1.00  0.00           C  
ATOM   1923  C   ASP D1765      91.029  53.837  27.503  1.00  0.00           C  
ATOM   1924  O   ASP D1765      91.465  52.893  26.846  1.00  0.00           O  
ATOM   1925  CB  ASP D1765      91.946  52.863  29.620  1.00  0.00           C  
ATOM   1926  CG  ASP D1765      90.709  52.036  29.973  1.00  0.00           C  
ATOM   1927  OD1 ASP D1765      90.867  50.984  30.635  1.00  0.00           O  
ATOM   1928  OD2 ASP D1765      89.583  52.434  29.594  1.00  0.00           O  
ATOM   1929  N   LEU D1767      90.049  54.634  27.082  1.00  0.00           N  
ATOM   1930  CA  LEU D1767      89.375  54.471  25.797  1.00  0.00           C  
ATOM   1931  C   LEU D1767      88.638  53.139  25.652  1.00  0.00           C  
ATOM   1932  O   LEU D1767      88.036  52.868  24.612  1.00  0.00           O  
ATOM   1933  CB  LEU D1767      90.364  54.643  24.636  1.00  0.00           C  
ATOM   1934  CG  LEU D1767      90.942  56.038  24.365  1.00  0.00           C  
ATOM   1935  CD1 LEU D1767      89.822  57.059  24.395  1.00  0.00           C  
ATOM   1936  CD2 LEU D1767      91.985  56.392  25.408  1.00  0.00           C  
ATOM   1937  N   GLN D1768      88.676  52.314  26.695  1.00  0.00           N  
ATOM   1938  CA  GLN D1768      87.996  51.018  26.671  1.00  0.00           C  
ATOM   1939  C   GLN D1768      86.513  51.159  27.044  1.00  0.00           C  
ATOM   1940  O   GLN D1768      86.159  51.919  27.944  1.00  0.00           O  
ATOM   1941  CB  GLN D1768      88.674  50.044  27.639  1.00  0.00           C  
ATOM   1942  CG  GLN D1768      90.171  49.883  27.411  1.00  0.00           C  
ATOM   1943  CD  GLN D1768      90.503  49.497  25.981  1.00  0.00           C  
ATOM   1944  OE1 GLN D1768      90.092  48.437  25.497  1.00  0.00           O  
ATOM   1945  NE2 GLN D1768      91.245  50.361  25.293  1.00  0.00           N  
ATOM   1946  N   VAL D1770      85.654  50.426  26.344  1.00  0.00           N  
ATOM   1947  CA  VAL D1770      84.219  50.466  26.601  1.00  0.00           C  
ATOM   1948  C   VAL D1770      83.839  49.369  27.600  1.00  0.00           C  
ATOM   1949  O   VAL D1770      84.121  48.191  27.382  1.00  0.00           O  
ATOM   1950  CB  VAL D1770      83.424  50.285  25.292  1.00  0.00           C  
ATOM   1951  CG1 VAL D1770      81.934  50.268  25.581  1.00  0.00           C  
ATOM   1952  CG2 VAL D1770      83.767  51.414  24.324  1.00  0.00           C  
ATOM   1953  N   LYS D1771      83.190  49.763  28.692  1.00  0.00           N  
ATOM   1954  CA  LYS D1771      82.817  48.814  29.735  1.00  0.00           C  
ATOM   1955  C   LYS D1771      81.391  49.006  30.239  1.00  0.00           C  
ATOM   1956  O   LYS D1771      80.769  50.041  30.002  1.00  0.00           O  
ATOM   1957  CB  LYS D1771      83.781  48.961  30.913  1.00  0.00           C  
ATOM   1958  CG  LYS D1771      85.203  49.293  30.491  1.00  0.00           C  
ATOM   1959  CD  LYS D1771      86.092  49.603  31.680  1.00  0.00           C  
ATOM   1960  CE  LYS D1771      87.446  50.130  31.219  1.00  0.00           C  
ATOM   1961  NZ  LYS D1771      88.336  50.463  32.369  1.00  0.00           N  
ATOM   1962  N   TYR D1772      80.881  48.000  30.943  1.00  0.00           N  
ATOM   1963  CA  TYR D1772      79.539  48.066  31.513  1.00  0.00           C  
ATOM   1964  C   TYR D1772      79.598  48.790  32.850  1.00  0.00           C  
ATOM   1965  O   TYR D1772      80.597  48.707  33.570  1.00  0.00           O  
ATOM   1966  CB  TYR D1772      78.973  46.661  31.743  1.00  0.00           C  
ATOM   1967  CG  TYR D1772      78.552  45.952  30.483  1.00  0.00           C  
ATOM   1968  CD1 TYR D1772      79.334  44.936  29.928  1.00  0.00           C  
ATOM   1969  CD2 TYR D1772      77.375  46.310  29.831  1.00  0.00           C  
ATOM   1970  CE1 TYR D1772      78.944  44.296  28.751  1.00  0.00           C  
ATOM   1971  CE2 TYR D1772      76.980  45.684  28.662  1.00  0.00           C  
ATOM   1972  CZ  TYR D1772      77.764  44.682  28.123  1.00  0.00           C  
ATOM   1973  OH  TYR D1772      77.365  44.093  26.946  1.00  0.00           O  
ATOM   1974  N   VAL D1773      78.530  49.507  33.181  1.00  0.00           N  
ATOM   1975  CA  VAL D1773      78.475  50.206  34.461  1.00  0.00           C  
ATOM   1976  C   VAL D1773      78.053  49.201  35.528  1.00  0.00           C  
ATOM   1977  O   VAL D1773      77.546  48.123  35.215  1.00  0.00           O  
ATOM   1978  CB  VAL D1773      77.424  51.332  34.458  1.00  0.00           C  
ATOM   1979  CG1 VAL D1773      77.800  52.411  33.456  1.00  0.00           C  
ATOM   1980  CG2 VAL D1773      76.054  50.750  34.132  1.00  0.00           C  
ATOM   1981  N   HIS D1774      78.280  49.555  36.786  1.00  0.00           N  
ATOM   1982  CA  HIS D1774      77.873  48.723  37.911  1.00  0.00           C  
ATOM   1983  C   HIS D1774      76.767  49.542  38.554  1.00  0.00           C  
ATOM   1984  O   HIS D1774      76.952  50.724  38.815  1.00  0.00           O  
ATOM   1985  CB  HIS D1774      79.041  48.522  38.872  1.00  0.00           C  
ATOM   1986  CG  HIS D1774      80.057  47.546  38.370  1.00  0.00           C  
ATOM   1987  ND1 HIS D1774      80.066  46.221  38.752  1.00  0.00           N  
ATOM   1988  CD2 HIS D1774      81.056  47.684  37.465  1.00  0.00           C  
ATOM   1989  CE1 HIS D1774      81.026  45.586  38.103  1.00  0.00           C  
ATOM   1990  NE2 HIS D1774      81.641  46.450  37.316  1.00  0.00           N  
ATOM   1991  N   THR D1775      75.617  48.934  38.804  1.00  0.00           N  
ATOM   1992  CA  THR D1775      74.515  49.697  39.370  1.00  0.00           C  
ATOM   1993  C   THR D1775      73.948  49.184  40.686  1.00  0.00           C  
ATOM   1994  O   THR D1775      74.144  48.032  41.066  1.00  0.00           O  
ATOM   1995  CB  THR D1775      73.357  49.782  38.369  1.00  0.00           C  
ATOM   1996  OG1 THR D1775      72.711  48.506  38.285  1.00  0.00           O  
ATOM   1997  CG2 THR D1775      73.878  50.167  36.992  1.00  0.00           C  
ATOM   1998  N   THR D1776      73.242  50.067  41.380  1.00  0.00           N  
ATOM   1999  CA  THR D1776      72.616  49.719  42.639  1.00  0.00           C  
ATOM   2000  C   THR D1776      71.168  50.151  42.544  1.00  0.00           C  
ATOM   2001  O   THR D1776      70.765  50.829  41.600  1.00  0.00           O  
ATOM   2002  CB  THR D1776      73.235  50.462  43.828  1.00  0.00           C  
ATOM   2003  OG1 THR D1776      72.764  51.813  43.836  1.00  0.00           O  
ATOM   2004  CG2 THR D1776      74.759  50.462  43.734  1.00  0.00           C  
ATOM   2005  N   SER D1777      70.395  49.766  43.546  1.00  0.00           N  
ATOM   2006  CA  SER D1777      68.986  50.095  43.608  1.00  0.00           C  
ATOM   2007  C   SER D1777      68.637  50.056  45.084  1.00  0.00           C  
ATOM   2008  O   SER D1777      69.214  49.281  45.837  1.00  0.00           O  
ATOM   2009  CB  SER D1777      68.181  49.038  42.859  1.00  0.00           C  
ATOM   2010  OG  SER D1777      66.810  49.332  42.898  1.00  0.00           O  
ATOM   2011  N   TRP D1778      67.709  50.895  45.507  1.00  0.00           N  
ATOM   2012  CA  TRP D1778      67.313  50.911  46.901  1.00  0.00           C  
ATOM   2013  C   TRP D1778      65.977  51.621  47.029  1.00  0.00           C  
ATOM   2014  O   TRP D1778      65.737  52.641  46.371  1.00  0.00           O  
ATOM   2015  CB  TRP D1778      68.374  51.609  47.766  1.00  0.00           C  
ATOM   2016  CG  TRP D1778      69.199  52.622  47.034  1.00  0.00           C  
ATOM   2017  CD1 TRP D1778      70.326  52.385  46.287  1.00  0.00           C  
ATOM   2018  CD2 TRP D1778      68.953  54.032  46.949  1.00  0.00           C  
ATOM   2019  NE1 TRP D1778      70.794  53.561  45.744  1.00  0.00           N  
ATOM   2020  CE2 TRP D1778      69.971  54.587  46.133  1.00  0.00           C  
ATOM   2021  CE3 TRP D1778      67.972  54.882  47.485  1.00  0.00           C  
ATOM   2022  CZ2 TRP D1778      70.034  55.954  45.839  1.00  0.00           C  
ATOM   2023  CZ3 TRP D1778      68.036  56.246  47.193  1.00  0.00           C  
ATOM   2024  CH2 TRP D1778      69.062  56.766  46.377  1.00  0.00           C  
ATOM   2025  N   GLY D1779      65.108  51.074  47.871  1.00  0.00           N  
ATOM   2026  CA  GLY D1779      63.801  51.669  48.058  1.00  0.00           C  
ATOM   2027  C   GLY D1779      63.267  51.503  49.461  1.00  0.00           C  
ATOM   2028  O   GLY D1779      63.697  50.617  50.208  1.00  0.00           O  
ATOM   2029  N   LEU D1782      62.330  52.377  49.813  1.00  0.00           N  
ATOM   2030  CA  LEU D1782      61.676  52.367  51.115  1.00  0.00           C  
ATOM   2031  C   LEU D1782      60.292  52.963  50.867  1.00  0.00           C  
ATOM   2032  O   LEU D1782      60.178  54.064  50.330  1.00  0.00           O  
ATOM   2033  CB  LEU D1782      62.475  53.206  52.113  1.00  0.00           C  
ATOM   2034  CG  LEU D1782      62.000  53.267  53.569  1.00  0.00           C  
ATOM   2035  CD1 LEU D1782      63.192  53.524  54.449  1.00  0.00           C  
ATOM   2036  CD2 LEU D1782      60.932  54.365  53.751  1.00  0.00           C  
ATOM   2037  N   SER D1783      59.249  52.231  51.252  1.00  0.00           N  
ATOM   2038  CA  SER D1783      57.869  52.650  51.018  1.00  0.00           C  
ATOM   2039  C   SER D1783      57.099  53.072  52.259  1.00  0.00           C  
ATOM   2040  O   SER D1783      57.622  53.041  53.372  1.00  0.00           O  
ATOM   2041  CB  SER D1783      57.107  51.516  50.342  1.00  0.00           C  
ATOM   2042  OG  SER D1783      56.936  50.435  51.245  1.00  0.00           O  
ATOM   2043  N   TRP D1785      55.836  53.453  52.068  1.00  0.00           N  
ATOM   2044  CA  TRP D1785      55.048  53.872  53.208  1.00  0.00           C  
ATOM   2045  C   TRP D1785      54.784  52.692  54.133  1.00  0.00           C  
ATOM   2046  O   TRP D1785      54.059  52.799  55.114  1.00  0.00           O  
ATOM   2047  CB  TRP D1785      53.742  54.572  52.785  1.00  0.00           C  
ATOM   2048  CG  TRP D1785      52.745  53.771  52.013  1.00  0.00           C  
ATOM   2049  CD1 TRP D1785      52.598  52.415  52.004  1.00  0.00           C  
ATOM   2050  CD2 TRP D1785      51.677  54.295  51.219  1.00  0.00           C  
ATOM   2051  NE1 TRP D1785      51.499  52.059  51.257  1.00  0.00           N  
ATOM   2052  CE2 TRP D1785      50.916  53.197  50.762  1.00  0.00           C  
ATOM   2053  CE3 TRP D1785      51.284  55.588  50.854  1.00  0.00           C  
ATOM   2054  CZ2 TRP D1785      49.784  53.352  49.955  1.00  0.00           C  
ATOM   2055  CZ3 TRP D1785      50.158  55.742  50.053  1.00  0.00           C  
ATOM   2056  CH2 TRP D1785      49.423  54.627  49.613  1.00  0.00           C  
ATOM   2057  N   ARG D1786      55.384  51.558  53.810  1.00  0.00           N  
ATOM   2058  CA  ARG D1786      55.264  50.393  54.667  1.00  0.00           C  
ATOM   2059  C   ARG D1786      55.967  50.813  55.957  1.00  0.00           C  
ATOM   2060  O   ARG D1786      55.706  50.279  57.032  1.00  0.00           O  
ATOM   2061  CB  ARG D1786      55.999  49.205  54.064  1.00  0.00           C  
ATOM   2062  CG  ARG D1786      56.240  48.084  55.062  1.00  0.00           C  
ATOM   2063  CD  ARG D1786      57.281  47.091  54.573  1.00  0.00           C  
ATOM   2064  NE  ARG D1786      56.885  46.447  53.327  1.00  0.00           N  
ATOM   2065  CZ  ARG D1786      57.633  45.561  52.679  1.00  0.00           C  
ATOM   2066  NH1 ARG D1786      58.819  45.209  53.162  1.00  0.00           N  
ATOM   2067  NH2 ARG D1786      57.204  45.040  51.539  1.00  0.00           N  
ATOM   2068  N   PHE D1787      56.866  51.782  55.834  1.00  0.00           N  
ATOM   2069  CA  PHE D1787      57.590  52.275  56.988  1.00  0.00           C  
ATOM   2070  C   PHE D1787      56.603  52.869  57.994  1.00  0.00           C  
ATOM   2071  O   PHE D1787      56.878  52.904  59.194  1.00  0.00           O  
ATOM   2072  CB  PHE D1787      58.605  53.335  56.567  1.00  0.00           C  
ATOM   2073  CG  PHE D1787      59.633  53.634  57.616  1.00  0.00           C  
ATOM   2074  CD1 PHE D1787      60.757  52.819  57.757  1.00  0.00           C  
ATOM   2075  CD2 PHE D1787      59.489  54.737  58.453  1.00  0.00           C  
ATOM   2076  CE1 PHE D1787      61.735  53.101  58.716  1.00  0.00           C  
ATOM   2077  CE2 PHE D1787      60.455  55.032  59.417  1.00  0.00           C  
ATOM   2078  CZ  PHE D1787      61.587  54.208  59.548  1.00  0.00           C  
ATOM   2079  N   ILE D1788      55.461  53.352  57.509  1.00  0.00           N  
ATOM   2080  CA  ILE D1788      54.462  53.898  58.414  1.00  0.00           C  
ATOM   2081  C   ILE D1788      53.874  52.740  59.225  1.00  0.00           C  
ATOM   2082  O   ILE D1788      53.607  52.876  60.419  1.00  0.00           O  
ATOM   2083  CB  ILE D1788      53.343  54.632  57.657  1.00  0.00           C  
ATOM   2084  CG1 ILE D1788      53.931  55.862  56.957  1.00  0.00           C  
ATOM   2085  CG2 ILE D1788      52.242  55.048  58.634  1.00  0.00           C  
ATOM   2086  CD1 ILE D1788      52.896  56.821  56.360  1.00  0.00           C  
ATOM   2087  N   GLY D1789      53.684  51.597  58.570  1.00  0.00           N  
ATOM   2088  CA  GLY D1789      53.172  50.431  59.266  1.00  0.00           C  
ATOM   2089  C   GLY D1789      54.160  50.018  60.349  1.00  0.00           C  
ATOM   2090  O   GLY D1789      53.762  49.629  61.448  1.00  0.00           O  
ATOM   2091  N   ALA D1790      55.453  50.112  60.046  1.00  0.00           N  
ATOM   2092  CA  ALA D1790      56.494  49.759  61.004  1.00  0.00           C  
ATOM   2093  C   ALA D1790      56.354  50.631  62.240  1.00  0.00           C  
ATOM   2094  O   ALA D1790      56.440  50.153  63.368  1.00  0.00           O  
ATOM   2095  CB  ALA D1790      57.885  49.950  60.378  1.00  0.00           C  
ATOM   2096  N   ILE D1791      56.128  51.918  62.019  1.00  0.00           N  
ATOM   2097  CA  ILE D1791      55.970  52.858  63.120  1.00  0.00           C  
ATOM   2098  C   ILE D1791      54.766  52.477  63.965  1.00  0.00           C  
ATOM   2099  O   ILE D1791      54.838  52.447  65.189  1.00  0.00           O  
ATOM   2100  CB  ILE D1791      55.787  54.306  62.599  1.00  0.00           C  
ATOM   2101  CG1 ILE D1791      57.106  54.809  62.008  1.00  0.00           C  
ATOM   2102  CG2 ILE D1791      55.336  55.221  63.729  1.00  0.00           C  
ATOM   2103  CD1 ILE D1791      56.986  56.138  61.279  1.00  0.00           C  
ATOM   2104  N   ILE D1792      53.657  52.186  63.299  1.00  0.00           N  
ATOM   2105  CA  ILE D1792      52.432  51.804  63.984  1.00  0.00           C  
ATOM   2106  C   ILE D1792      52.588  50.540  64.825  1.00  0.00           C  
ATOM   2107  O   ILE D1792      52.242  50.523  66.008  1.00  0.00           O  
ATOM   2108  CB  ILE D1792      51.291  51.545  62.985  1.00  0.00           C  
ATOM   2109  CG1 ILE D1792      50.938  52.841  62.246  1.00  0.00           C  
ATOM   2110  CG2 ILE D1792      50.090  50.943  63.722  1.00  0.00           C  
ATOM   2111  CD1 ILE D1792      49.965  52.651  61.104  1.00  0.00           C  
ATOM   2112  N   MET D1793      53.097  49.480  64.205  1.00  0.00           N  
ATOM   2113  CA  MET D1793      53.245  48.205  64.889  1.00  0.00           C  
ATOM   2114  C   MET D1793      54.393  48.110  65.866  1.00  0.00           C  
ATOM   2115  O   MET D1793      54.441  47.174  66.664  1.00  0.00           O  
ATOM   2116  CB  MET D1793      53.341  47.069  63.874  1.00  0.00           C  
ATOM   2117  CG  MET D1793      52.073  46.886  63.066  1.00  0.00           C  
ATOM   2118  SD  MET D1793      52.161  45.476  61.966  1.00  0.00           S  
ATOM   2119  CE  MET D1793      53.300  46.086  60.710  1.00  0.00           C  
ATOM   2120  N   THR D1794      55.315  49.064  65.817  1.00  0.00           N  
ATOM   2121  CA  THR D1794      56.433  49.045  66.749  1.00  0.00           C  
ATOM   2122  C   THR D1794      56.113  49.817  68.039  1.00  0.00           C  
ATOM   2123  O   THR D1794      56.422  49.352  69.136  1.00  0.00           O  
ATOM   2124  CB  THR D1794      57.728  49.675  66.135  1.00  0.00           C  
ATOM   2125  OG1 THR D1794      58.168  48.904  65.016  1.00  0.00           O  
ATOM   2126  CG2 THR D1794      58.854  49.713  67.172  1.00  0.00           C  
ATOM   2127  N   HIS D1795      55.486  50.983  67.911  1.00  0.00           N  
ATOM   2128  CA  HIS D1795      55.214  51.817  69.083  1.00  0.00           C  
ATOM   2129  C   HIS D1795      53.771  51.939  69.557  1.00  0.00           C  
ATOM   2130  O   HIS D1795      53.526  52.385  70.679  1.00  0.00           O  
ATOM   2131  CB  HIS D1795      55.767  53.223  68.841  1.00  0.00           C  
ATOM   2132  CG  HIS D1795      57.212  53.248  68.442  1.00  0.00           C  
ATOM   2133  ND1 HIS D1795      58.215  52.743  69.240  1.00  0.00           N  
ATOM   2134  CD2 HIS D1795      57.823  53.760  67.349  1.00  0.00           C  
ATOM   2135  CE1 HIS D1795      59.383  52.949  68.659  1.00  0.00           C  
ATOM   2136  NE2 HIS D1795      59.173  53.566  67.510  1.00  0.00           N  
ATOM   2137  N   GLY D1796      52.823  51.562  68.704  1.00  0.00           N  
ATOM   2138  CA  GLY D1796      51.423  51.656  69.070  1.00  0.00           C  
ATOM   2139  C   GLY D1796      51.070  50.768  70.246  1.00  0.00           C  
ATOM   2140  O   GLY D1796      51.758  49.786  70.515  1.00  0.00           O  
ATOM   2141  N   ASP D1797      50.006  51.125  70.957  1.00  0.00           N  
ATOM   2142  CA  ASP D1797      49.553  50.344  72.102  1.00  0.00           C  
ATOM   2143  C   ASP D1797      48.032  50.259  72.077  1.00  0.00           C  
ATOM   2144  O   ASP D1797      47.401  50.690  71.107  1.00  0.00           O  
ATOM   2145  CB  ASP D1797      50.054  50.962  73.418  1.00  0.00           C  
ATOM   2146  CG  ASP D1797      49.529  52.369  73.655  1.00  0.00           C  
ATOM   2147  OD1 ASP D1797      50.098  53.065  74.520  1.00  0.00           O  
ATOM   2148  OD2 ASP D1797      48.552  52.783  72.994  1.00  0.00           O  
ATOM   2149  N   ASP D1798      47.446  49.703  73.133  1.00  0.00           N  
ATOM   2150  CA  ASP D1798      46.001  49.553  73.202  1.00  0.00           C  
ATOM   2151  C   ASP D1798      45.211  50.853  73.152  1.00  0.00           C  
ATOM   2152  O   ASP D1798      44.011  50.839  72.867  1.00  0.00           O  
ATOM   2153  CB  ASP D1798      45.618  48.743  74.441  1.00  0.00           C  
ATOM   2154  CG  ASP D1798      45.865  47.255  74.254  1.00  0.00           C  
ATOM   2155  OD1 ASP D1798      45.712  46.493  75.226  1.00  0.00           O  
ATOM   2156  OD2 ASP D1798      46.210  46.849  73.123  1.00  0.00           O  
ATOM   2157  N   ARG D1799      45.873  51.975  73.413  1.00  0.00           N  
ATOM   2158  CA  ARG D1799      45.198  53.266  73.362  1.00  0.00           C  
ATOM   2159  C   ARG D1799      45.311  53.907  71.971  1.00  0.00           C  
ATOM   2160  O   ARG D1799      44.691  54.940  71.688  1.00  0.00           O  
ATOM   2161  CB  ARG D1799      45.761  54.195  74.436  1.00  0.00           C  
ATOM   2162  CG  ARG D1799      45.217  53.877  75.818  1.00  0.00           C  
ATOM   2163  CD  ARG D1799      45.714  54.847  76.872  1.00  0.00           C  
ATOM   2164  NE  ARG D1799      44.899  54.768  78.083  1.00  0.00           N  
ATOM   2165  CZ  ARG D1799      43.604  55.081  78.140  1.00  0.00           C  
ATOM   2166  NH1 ARG D1799      42.963  55.502  77.055  1.00  0.00           N  
ATOM   2167  NH2 ARG D1799      42.944  54.960  79.283  1.00  0.00           N  
ATOM   2168  N   GLY D1800      46.094  53.275  71.101  1.00  0.00           N  
ATOM   2169  CA  GLY D1800      46.264  53.780  69.751  1.00  0.00           C  
ATOM   2170  C   GLY D1800      47.712  54.016  69.363  1.00  0.00           C  
ATOM   2171  O   GLY D1800      48.633  53.345  69.845  1.00  0.00           O  
ATOM   2172  N   LEU D1801      47.918  54.995  68.493  1.00  0.00           N  
ATOM   2173  CA  LEU D1801      49.258  55.319  68.032  1.00  0.00           C  
ATOM   2174  C   LEU D1801      50.099  56.016  69.096  1.00  0.00           C  
ATOM   2175  O   LEU D1801      49.582  56.620  70.041  1.00  0.00           O  
ATOM   2176  CB  LEU D1801      49.198  56.242  66.804  1.00  0.00           C  
ATOM   2177  CG  LEU D1801      48.318  55.868  65.610  1.00  0.00           C  
ATOM   2178  CD1 LEU D1801      48.392  56.989  64.572  1.00  0.00           C  
ATOM   2179  CD2 LEU D1801      48.780  54.543  65.009  1.00  0.00           C  
ATOM   2180  N   VAL D1802      51.407  55.907  68.914  1.00  0.00           N  
ATOM   2181  CA  VAL D1802      52.402  56.577  69.741  1.00  0.00           C  
ATOM   2182  C   VAL D1802      53.430  56.890  68.654  1.00  0.00           C  
ATOM   2183  O   VAL D1802      54.132  56.000  68.178  1.00  0.00           O  
ATOM   2184  CB  VAL D1802      53.036  55.655  70.813  1.00  0.00           C  
ATOM   2185  CG1 VAL D1802      54.092  56.437  71.586  1.00  0.00           C  
ATOM   2186  CG2 VAL D1802      51.972  55.143  71.786  1.00  0.00           C  
ATOM   2187  N   LEU D1803      53.486  58.145  68.226  1.00  0.00           N  
ATOM   2188  CA  LEU D1803      54.400  58.523  67.159  1.00  0.00           C  
ATOM   2189  C   LEU D1803      55.754  59.014  67.637  1.00  0.00           C  
ATOM   2190  O   LEU D1803      55.852  59.693  68.654  1.00  0.00           O  
ATOM   2191  CB  LEU D1803      53.750  59.600  66.285  1.00  0.00           C  
ATOM   2192  CG  LEU D1803      52.435  59.204  65.616  1.00  0.00           C  
ATOM   2193  CD1 LEU D1803      51.972  60.330  64.688  1.00  0.00           C  
ATOM   2194  CD2 LEU D1803      52.635  57.905  64.834  1.00  0.00           C  
ATOM   2195  N   PRO D1804      56.825  58.673  66.904  1.00  0.00           N  
ATOM   2196  CA  PRO D1804      58.158  59.126  67.311  1.00  0.00           C  
ATOM   2197  C   PRO D1804      58.170  60.645  67.146  1.00  0.00           C  
ATOM   2198  O   PRO D1804      57.709  61.163  66.131  1.00  0.00           O  
ATOM   2199  CB  PRO D1804      59.087  58.432  66.309  1.00  0.00           C  
ATOM   2200  CG  PRO D1804      58.283  57.257  65.818  1.00  0.00           C  
ATOM   2201  CD  PRO D1804      56.900  57.823  65.704  1.00  0.00           C  
ATOM   2202  N   PRO D1805      58.693  61.376  68.141  1.00  0.00           N  
ATOM   2203  CA  PRO D1805      58.771  62.842  68.131  1.00  0.00           C  
ATOM   2204  C   PRO D1805      59.356  63.459  66.857  1.00  0.00           C  
ATOM   2205  O   PRO D1805      58.893  64.494  66.384  1.00  0.00           O  
ATOM   2206  CB  PRO D1805      59.648  63.144  69.344  1.00  0.00           C  
ATOM   2207  CG  PRO D1805      59.366  62.017  70.259  1.00  0.00           C  
ATOM   2208  CD  PRO D1805      59.338  60.829  69.346  1.00  0.00           C  
ATOM   2209  N   ARG D1806      60.368  62.807  66.301  1.00  0.00           N  
ATOM   2210  CA  ARG D1806      61.056  63.314  65.121  1.00  0.00           C  
ATOM   2211  C   ARG D1806      60.385  63.108  63.770  1.00  0.00           C  
ATOM   2212  O   ARG D1806      60.892  63.589  62.756  1.00  0.00           O  
ATOM   2213  CB  ARG D1806      62.477  62.757  65.115  1.00  0.00           C  
ATOM   2214  CG  ARG D1806      63.220  63.173  66.382  1.00  0.00           C  
ATOM   2215  CD  ARG D1806      64.502  62.404  66.636  1.00  0.00           C  
ATOM   2216  NE  ARG D1806      65.112  62.888  67.869  1.00  0.00           N  
ATOM   2217  CZ  ARG D1806      66.227  62.408  68.409  1.00  0.00           C  
ATOM   2218  NH1 ARG D1806      66.683  62.932  69.539  1.00  0.00           N  
ATOM   2219  NH2 ARG D1806      66.883  61.410  67.831  1.00  0.00           N  
ATOM   2220  N   LEU D1807      59.252  62.405  63.751  1.00  0.00           N  
ATOM   2221  CA  LEU D1807      58.502  62.181  62.513  1.00  0.00           C  
ATOM   2222  C   LEU D1807      57.035  62.537  62.746  1.00  0.00           C  
ATOM   2223  O   LEU D1807      56.229  62.550  61.816  1.00  0.00           O  
ATOM   2224  CB  LEU D1807      58.611  60.719  62.046  1.00  0.00           C  
ATOM   2225  CG  LEU D1807      59.999  60.263  61.574  1.00  0.00           C  
ATOM   2226  CD1 LEU D1807      59.999  58.775  61.270  1.00  0.00           C  
ATOM   2227  CD2 LEU D1807      60.396  61.052  60.332  1.00  0.00           C  
ATOM   2228  N   ALA D1808      56.695  62.838  63.990  1.00  0.00           N  
ATOM   2229  CA  ALA D1808      55.321  63.181  64.333  1.00  0.00           C  
ATOM   2230  C   ALA D1808      54.877  64.500  63.703  1.00  0.00           C  
ATOM   2231  O   ALA D1808      55.544  65.530  63.846  1.00  0.00           O  
ATOM   2232  CB  ALA D1808      55.162  63.255  65.846  1.00  0.00           C  
ATOM   2233  N   PRO D1809      53.735  64.482  62.995  1.00  0.00           N  
ATOM   2234  CA  PRO D1809      53.220  65.698  62.356  1.00  0.00           C  
ATOM   2235  C   PRO D1809      52.995  66.754  63.439  1.00  0.00           C  
ATOM   2236  O   PRO D1809      53.265  67.938  63.241  1.00  0.00           O  
ATOM   2237  CB  PRO D1809      51.905  65.234  61.728  1.00  0.00           C  
ATOM   2238  CG  PRO D1809      52.127  63.761  61.505  1.00  0.00           C  
ATOM   2239  CD  PRO D1809      52.827  63.347  62.770  1.00  0.00           C  
ATOM   2240  N   ILE D1810      52.504  66.299  64.588  1.00  0.00           N  
ATOM   2241  CA  ILE D1810      52.240  67.168  65.724  1.00  0.00           C  
ATOM   2242  C   ILE D1810      53.027  66.658  66.929  1.00  0.00           C  
ATOM   2243  O   ILE D1810      52.764  65.564  67.434  1.00  0.00           O  
ATOM   2244  CB  ILE D1810      50.739  67.167  66.086  1.00  0.00           C  
ATOM   2245  CG1 ILE D1810      49.909  67.642  64.891  1.00  0.00           C  
ATOM   2246  CG2 ILE D1810      50.495  68.053  67.293  1.00  0.00           C  
ATOM   2247  CD1 ILE D1810      48.391  67.686  65.164  1.00  0.00           C  
ATOM   2248  N   GLN D1811      53.994  67.443  67.390  1.00  0.00           N  
ATOM   2249  CA  GLN D1811      54.798  67.044  68.543  1.00  0.00           C  
ATOM   2250  C   GLN D1811      54.102  67.423  69.846  1.00  0.00           C  
ATOM   2251  O   GLN D1811      54.079  66.643  70.800  1.00  0.00           O  
ATOM   2252  CB  GLN D1811      56.176  67.705  68.481  1.00  0.00           C  
ATOM   2253  CG  GLN D1811      56.999  67.295  67.267  1.00  0.00           C  
ATOM   2254  CD  GLN D1811      58.315  68.034  67.195  1.00  0.00           C  
ATOM   2255  OE1 GLN D1811      58.351  69.261  67.266  1.00  0.00           O  
ATOM   2256  NE2 GLN D1811      59.406  67.294  67.049  1.00  0.00           N  
ATOM   2257  N   VAL D1812      53.523  68.622  69.860  1.00  0.00           N  
ATOM   2258  CA  VAL D1812      52.815  69.146  71.020  1.00  0.00           C  
ATOM   2259  C   VAL D1812      51.444  69.680  70.628  1.00  0.00           C  
ATOM   2260  O   VAL D1812      51.318  70.483  69.698  1.00  0.00           O  
ATOM   2261  CB  VAL D1812      53.570  70.327  71.672  1.00  0.00           C  
ATOM   2262  CG1 VAL D1812      52.841  70.775  72.922  1.00  0.00           C  
ATOM   2263  CG2 VAL D1812      54.987  69.935  71.991  1.00  0.00           C  
ATOM   2264  N   VAL D1813      50.417  69.230  71.337  1.00  0.00           N  
ATOM   2265  CA  VAL D1813      49.070  69.709  71.089  1.00  0.00           C  
ATOM   2266  C   VAL D1813      48.622  70.487  72.328  1.00  0.00           C  
ATOM   2267  O   VAL D1813      48.779  70.023  73.460  1.00  0.00           O  
ATOM   2268  CB  VAL D1813      48.087  68.554  70.813  1.00  0.00           C  
ATOM   2269  CG1 VAL D1813      48.032  67.606  72.004  1.00  0.00           C  
ATOM   2270  CG2 VAL D1813      46.702  69.120  70.512  1.00  0.00           C  
ATOM   2271  N   ILE D1814      48.091  71.686  72.107  1.00  0.00           N  
ATOM   2272  CA  ILE D1814      47.627  72.536  73.199  1.00  0.00           C  
ATOM   2273  C   ILE D1814      46.108  72.497  73.282  1.00  0.00           C  
ATOM   2274  O   ILE D1814      45.428  72.850  72.321  1.00  0.00           O  
ATOM   2275  CB  ILE D1814      48.060  74.000  72.984  1.00  0.00           C  
ATOM   2276  CG1 ILE D1814      49.581  74.087  72.931  1.00  0.00           C  
ATOM   2277  CG2 ILE D1814      47.529  74.882  74.111  1.00  0.00           C  
ATOM   2278  CD1 ILE D1814      50.098  75.484  72.557  1.00  0.00           C  
ATOM   2279  N   VAL D1815      45.578  72.067  74.424  1.00  0.00           N  
ATOM   2280  CA  VAL D1815      44.129  72.003  74.607  1.00  0.00           C  
ATOM   2281  C   VAL D1815      43.677  73.008  75.658  1.00  0.00           C  
ATOM   2282  O   VAL D1815      43.887  72.798  76.854  1.00  0.00           O  
ATOM   2283  CB  VAL D1815      43.655  70.604  75.071  1.00  0.00           C  
ATOM   2284  CG1 VAL D1815      42.141  70.609  75.233  1.00  0.00           C  
ATOM   2285  CG2 VAL D1815      44.072  69.541  74.075  1.00  0.00           C  
ATOM   2286  N   PRO D1816      43.049  74.114  75.228  1.00  0.00           N  
ATOM   2287  CA  PRO D1816      42.574  75.140  76.161  1.00  0.00           C  
ATOM   2288  C   PRO D1816      41.243  74.785  76.812  1.00  0.00           C  
ATOM   2289  O   PRO D1816      40.294  74.399  76.129  1.00  0.00           O  
ATOM   2290  CB  PRO D1816      42.466  76.374  75.277  1.00  0.00           C  
ATOM   2291  CG  PRO D1816      42.002  75.788  73.982  1.00  0.00           C  
ATOM   2292  CD  PRO D1816      42.897  74.570  73.833  1.00  0.00           C  
ATOM   2293  N   ILE D1817      41.189  74.905  78.135  1.00  0.00           N  
ATOM   2294  CA  ILE D1817      39.976  74.626  78.899  1.00  0.00           C  
ATOM   2295  C   ILE D1817      39.487  75.964  79.447  1.00  0.00           C  
ATOM   2296  O   ILE D1817      40.292  76.772  79.908  1.00  0.00           O  
ATOM   2297  CB  ILE D1817      40.254  73.673  80.087  1.00  0.00           C  
ATOM   2298  CG1 ILE D1817      40.721  72.310  79.572  1.00  0.00           C  
ATOM   2299  CG2 ILE D1817      38.992  73.501  80.924  1.00  0.00           C  
ATOM   2300  CD1 ILE D1817      42.126  71.948  79.983  1.00  0.00           C  
ATOM   2301  N   TYR D1818      38.177  76.201  79.408  1.00  0.00           N  
ATOM   2302  CA  TYR D1818      37.644  77.470  79.893  1.00  0.00           C  
ATOM   2303  C   TYR D1818      36.122  77.562  79.912  1.00  0.00           C  
ATOM   2304  O   TYR D1818      35.418  76.645  79.482  1.00  0.00           O  
ATOM   2305  CB  TYR D1818      38.180  78.605  79.021  1.00  0.00           C  
ATOM   2306  CG  TYR D1818      37.821  78.455  77.559  1.00  0.00           C  
ATOM   2307  CD1 TYR D1818      36.495  78.541  77.132  1.00  0.00           C  
ATOM   2308  CD2 TYR D1818      38.807  78.221  76.599  1.00  0.00           C  
ATOM   2309  CE1 TYR D1818      36.156  78.401  75.784  1.00  0.00           C  
ATOM   2310  CE2 TYR D1818      38.480  78.079  75.247  1.00  0.00           C  
ATOM   2311  CZ  TYR D1818      37.153  78.172  74.846  1.00  0.00           C  
ATOM   2312  OH  TYR D1818      36.829  78.059  73.511  1.00  0.00           O  
ATOM   2313  N   LYS D1819      35.635  78.697  80.415  1.00  0.00           N  
ATOM   2314  CA  LYS D1819      34.208  78.994  80.477  1.00  0.00           C  
ATOM   2315  C   LYS D1819      33.986  80.266  79.667  1.00  0.00           C  
ATOM   2316  O   LYS D1819      34.946  80.877  79.189  1.00  0.00           O  
ATOM   2317  CB  LYS D1819      33.749  79.214  81.921  1.00  0.00           C  
ATOM   2318  CG  LYS D1819      33.688  77.942  82.754  1.00  0.00           C  
ATOM   2319  CD  LYS D1819      33.166  78.218  84.157  1.00  0.00           C  
ATOM   2320  CE  LYS D1819      33.112  76.942  84.984  1.00  0.00           C  
ATOM   2321  NZ  LYS D1819      32.610  77.185  86.366  1.00  0.00           N  
ATOM   2322  N   ASP D1820      32.727  80.664  79.517  1.00  0.00           N  
ATOM   2323  CA  ASP D1820      32.382  81.860  78.753  1.00  0.00           C  
ATOM   2324  C   ASP D1820      33.196  83.081  79.179  1.00  0.00           C  
ATOM   2325  O   ASP D1820      33.608  83.884  78.341  1.00  0.00           O  
ATOM   2326  CB  ASP D1820      30.888  82.155  78.894  1.00  0.00           C  
ATOM   2327  CG  ASP D1820      30.019  80.972  78.494  1.00  0.00           C  
ATOM   2328  OD1 ASP D1820      30.168  79.891  79.107  1.00  0.00           O  
ATOM   2329  OD2 ASP D1820      29.190  81.124  77.570  1.00  0.00           O  
ATOM   2330  N   GLU D1821      33.433  83.214  80.480  1.00  0.00           N  
ATOM   2331  CA  GLU D1821      34.200  84.340  81.010  1.00  0.00           C  
ATOM   2332  C   GLU D1821      35.704  84.101  80.913  1.00  0.00           C  
ATOM   2333  O   GLU D1821      36.491  85.046  80.843  1.00  0.00           O  
ATOM   2334  CB  GLU D1821      33.842  84.577  82.475  1.00  0.00           C  
ATOM   2335  CG  GLU D1821      34.105  83.369  83.358  1.00  0.00           C  
ATOM   2336  CD  GLU D1821      34.184  83.720  84.828  1.00  0.00           C  
ATOM   2337  OE1 GLU D1821      35.088  84.500  85.202  1.00  0.00           O  
ATOM   2338  OE2 GLU D1821      33.347  83.216  85.609  1.00  0.00           O  
ATOM   2339  N   SER D1827      36.093  82.830  80.913  1.00  0.00           N  
ATOM   2340  CA  SER D1827      37.497  82.445  80.853  1.00  0.00           C  
ATOM   2341  C   SER D1827      38.042  82.411  79.431  1.00  0.00           C  
ATOM   2342  O   SER D1827      39.238  82.607  79.218  1.00  0.00           O  
ATOM   2343  CB  SER D1827      37.683  81.062  81.486  1.00  0.00           C  
ATOM   2344  OG  SER D1827      37.055  80.968  82.753  1.00  0.00           O  
ATOM   2345  N   ARG D1828      37.163  82.164  78.465  1.00  0.00           N  
ATOM   2346  CA  ARG D1828      37.560  82.059  77.061  1.00  0.00           C  
ATOM   2347  C   ARG D1828      38.639  83.034  76.592  1.00  0.00           C  
ATOM   2348  O   ARG D1828      39.632  82.623  75.990  1.00  0.00           O  
ATOM   2349  CB  ARG D1828      36.334  82.188  76.149  1.00  0.00           C  
ATOM   2350  CG  ARG D1828      36.640  81.903  74.686  1.00  0.00           C  
ATOM   2351  CD  ARG D1828      35.397  81.942  73.814  1.00  0.00           C  
ATOM   2352  NE  ARG D1828      35.708  81.603  72.428  1.00  0.00           N  
ATOM   2353  CZ  ARG D1828      34.814  81.566  71.444  1.00  0.00           C  
ATOM   2354  NH1 ARG D1828      33.542  81.848  71.688  1.00  0.00           N  
ATOM   2355  NH2 ARG D1828      35.194  81.245  70.215  1.00  0.00           N  
ATOM   2356  N   GLU D1829      38.451  84.320  76.868  1.00  0.00           N  
ATOM   2357  CA  GLU D1829      39.405  85.341  76.441  1.00  0.00           C  
ATOM   2358  C   GLU D1829      40.838  85.131  76.943  1.00  0.00           C  
ATOM   2359  O   GLU D1829      41.765  84.977  76.145  1.00  0.00           O  
ATOM   2360  CB  GLU D1829      38.911  86.727  76.872  1.00  0.00           C  
ATOM   2361  CG  GLU D1829      37.557  87.119  76.302  1.00  0.00           C  
ATOM   2362  CD  GLU D1829      37.567  87.230  74.790  1.00  0.00           C  
ATOM   2363  OE1 GLU D1829      38.353  88.041  74.256  1.00  0.00           O  
ATOM   2364  OE2 GLU D1829      36.787  86.508  74.135  1.00  0.00           O  
ATOM   2365  N   ARG D1830      41.015  85.130  78.262  1.00  0.00           N  
ATOM   2366  CA  ARG D1830      42.335  84.965  78.868  1.00  0.00           C  
ATOM   2367  C   ARG D1830      43.023  83.655  78.474  1.00  0.00           C  
ATOM   2368  O   ARG D1830      44.201  83.650  78.113  1.00  0.00           O  
ATOM   2369  CB  ARG D1830      42.228  85.045  80.397  1.00  0.00           C  
ATOM   2370  CG  ARG D1830      41.740  86.379  80.940  1.00  0.00           C  
ATOM   2371  CD  ARG D1830      41.704  86.356  82.462  1.00  0.00           C  
ATOM   2372  NE  ARG D1830      41.345  87.652  83.032  1.00  0.00           N  
ATOM   2373  CZ  ARG D1830      41.280  87.903  84.336  1.00  0.00           C  
ATOM   2374  NH1 ARG D1830      41.549  86.947  85.214  1.00  0.00           N  
ATOM   2375  NH2 ARG D1830      40.949  89.114  84.763  1.00  0.00           N  
ATOM   2376  N   VAL D1831      42.283  82.552  78.546  1.00  0.00           N  
ATOM   2377  CA  VAL D1831      42.807  81.229  78.215  1.00  0.00           C  
ATOM   2378  C   VAL D1831      43.359  81.148  76.791  1.00  0.00           C  
ATOM   2379  O   VAL D1831      44.522  80.791  76.584  1.00  0.00           O  
ATOM   2380  CB  VAL D1831      41.710  80.152  78.410  1.00  0.00           C  
ATOM   2381  CG1 VAL D1831      42.188  78.803  77.916  1.00  0.00           C  
ATOM   2382  CG2 VAL D1831      41.348  80.059  79.875  1.00  0.00           C  
ATOM   2383  N   LEU D1832      42.525  81.483  75.812  1.00  0.00           N  
ATOM   2384  CA  LEU D1832      42.936  81.441  74.414  1.00  0.00           C  
ATOM   2385  C   LEU D1832      44.113  82.371  74.149  1.00  0.00           C  
ATOM   2386  O   LEU D1832      44.996  82.066  73.345  1.00  0.00           O  
ATOM   2387  CB  LEU D1832      41.760  81.814  73.513  1.00  0.00           C  
ATOM   2388  CG  LEU D1832      40.588  80.833  73.606  1.00  0.00           C  
ATOM   2389  CD1 LEU D1832      39.388  81.354  72.836  1.00  0.00           C  
ATOM   2390  CD2 LEU D1832      41.028  79.481  73.069  1.00  0.00           C  
ATOM   2391  N   GLU D1833      44.127  83.504  74.837  1.00  0.00           N  
ATOM   2392  CA  GLU D1833      45.198  84.474  74.671  1.00  0.00           C  
ATOM   2393  C   GLU D1833      46.524  83.867  75.130  1.00  0.00           C  
ATOM   2394  O   GLU D1833      47.569  84.083  74.511  1.00  0.00           O  
ATOM   2395  CB  GLU D1833      44.873  85.737  75.474  1.00  0.00           C  
ATOM   2396  CG  GLU D1833      45.825  86.899  75.234  1.00  0.00           C  
ATOM   2397  CD  GLU D1833      45.395  88.166  75.959  1.00  0.00           C  
ATOM   2398  OE1 GLU D1833      45.365  88.162  77.212  1.00  0.00           O  
ATOM   2399  OE2 GLU D1833      45.083  89.163  75.272  1.00  0.00           O  
ATOM   2400  N   ALA D1834      46.474  83.102  76.216  1.00  0.00           N  
ATOM   2401  CA  ALA D1834      47.665  82.455  76.750  1.00  0.00           C  
ATOM   2402  C   ALA D1834      48.038  81.267  75.869  1.00  0.00           C  
ATOM   2403  O   ALA D1834      49.220  80.972  75.668  1.00  0.00           O  
ATOM   2404  CB  ALA D1834      47.408  81.987  78.172  1.00  0.00           C  
ATOM   2405  N   ALA D1835      47.022  80.589  75.345  1.00  0.00           N  
ATOM   2406  CA  ALA D1835      47.242  79.441  74.482  1.00  0.00           C  
ATOM   2407  C   ALA D1835      47.965  79.883  73.214  1.00  0.00           C  
ATOM   2408  O   ALA D1835      48.948  79.263  72.799  1.00  0.00           O  
ATOM   2409  CB  ALA D1835      45.909  78.785  74.135  1.00  0.00           C  
ATOM   2410  N   GLN D1836      47.481  80.963  72.606  1.00  0.00           N  
ATOM   2411  CA  GLN D1836      48.087  81.493  71.386  1.00  0.00           C  
ATOM   2412  C   GLN D1836      49.512  81.927  71.675  1.00  0.00           C  
ATOM   2413  O   GLN D1836      50.399  81.790  70.834  1.00  0.00           O  
ATOM   2414  CB  GLN D1836      47.273  82.681  70.864  1.00  0.00           C  
ATOM   2415  CG  GLN D1836      45.843  82.319  70.468  1.00  0.00           C  
ATOM   2416  CD  GLN D1836      44.932  83.535  70.331  1.00  0.00           C  
ATOM   2417  OE1 GLN D1836      43.736  83.400  70.060  1.00  0.00           O  
ATOM   2418  NE2 GLN D1836      45.492  84.727  70.522  1.00  0.00           N  
ATOM   2419  N   GLY D1837      49.729  82.448  72.875  1.00  0.00           N  
ATOM   2420  CA  GLY D1837      51.060  82.883  73.247  1.00  0.00           C  
ATOM   2421  C   GLY D1837      52.007  81.704  73.292  1.00  0.00           C  
ATOM   2422  O   GLY D1837      53.136  81.770  72.786  1.00  0.00           O  
ATOM   2423  N   LEU D1838      51.545  80.616  73.898  1.00  0.00           N  
ATOM   2424  CA  LEU D1838      52.356  79.413  74.008  1.00  0.00           C  
ATOM   2425  C   LEU D1838      52.620  78.842  72.622  1.00  0.00           C  
ATOM   2426  O   LEU D1838      53.741  78.430  72.318  1.00  0.00           O  
ATOM   2427  CB  LEU D1838      51.647  78.373  74.881  1.00  0.00           C  
ATOM   2428  CG  LEU D1838      52.331  77.014  75.070  1.00  0.00           C  
ATOM   2429  CD1 LEU D1838      53.675  77.203  75.742  1.00  0.00           C  
ATOM   2430  CD2 LEU D1838      51.436  76.099  75.903  1.00  0.00           C  
ATOM   2431  N   ARG D1839      51.590  78.829  71.779  1.00  0.00           N  
ATOM   2432  CA  ARG D1839      51.731  78.300  70.426  1.00  0.00           C  
ATOM   2433  C   ARG D1839      52.878  78.991  69.709  1.00  0.00           C  
ATOM   2434  O   ARG D1839      53.700  78.339  69.060  1.00  0.00           O  
ATOM   2435  CB  ARG D1839      50.445  78.501  69.620  1.00  0.00           C  
ATOM   2436  CG  ARG D1839      50.468  77.796  68.265  1.00  0.00           C  
ATOM   2437  CD  ARG D1839      49.982  78.687  67.129  1.00  0.00           C  
ATOM   2438  NE  ARG D1839      48.620  79.186  67.322  1.00  0.00           N  
ATOM   2439  CZ  ARG D1839      48.311  80.473  67.468  1.00  0.00           C  
ATOM   2440  NH1 ARG D1839      49.268  81.395  67.444  1.00  0.00           N  
ATOM   2441  NH2 ARG D1839      47.045  80.842  67.636  1.00  0.00           N  
ATOM   2442  N   GLN D1840      52.928  80.316  69.826  1.00  0.00           N  
ATOM   2443  CA  GLN D1840      53.980  81.102  69.193  1.00  0.00           C  
ATOM   2444  C   GLN D1840      55.344  80.804  69.799  1.00  0.00           C  
ATOM   2445  O   GLN D1840      56.336  80.661  69.083  1.00  0.00           O  
ATOM   2446  CB  GLN D1840      53.667  82.596  69.324  1.00  0.00           C  
ATOM   2447  CG  GLN D1840      52.417  83.006  68.570  1.00  0.00           C  
ATOM   2448  CD  GLN D1840      52.545  82.770  67.074  1.00  0.00           C  
ATOM   2449  OE1 GLN D1840      51.544  82.653  66.365  1.00  0.00           O  
ATOM   2450  NE2 GLN D1840      53.782  82.710  66.584  1.00  0.00           N  
ATOM   2451  N   ALA D1841      55.393  80.715  71.122  1.00  0.00           N  
ATOM   2452  CA  ALA D1841      56.644  80.437  71.809  1.00  0.00           C  
ATOM   2453  C   ALA D1841      57.219  79.101  71.351  1.00  0.00           C  
ATOM   2454  O   ALA D1841      58.418  78.989  71.080  1.00  0.00           O  
ATOM   2455  CB  ALA D1841      56.413  80.421  73.312  1.00  0.00           C  
ATOM   2456  N   LEU D1842      56.360  78.089  71.261  1.00  0.00           N  
ATOM   2457  CA  LEU D1842      56.791  76.764  70.837  1.00  0.00           C  
ATOM   2458  C   LEU D1842      57.207  76.767  69.372  1.00  0.00           C  
ATOM   2459  O   LEU D1842      58.190  76.130  69.000  1.00  0.00           O  
ATOM   2460  CB  LEU D1842      55.673  75.750  71.084  1.00  0.00           C  
ATOM   2461  CG  LEU D1842      55.269  75.660  72.561  1.00  0.00           C  
ATOM   2462  CD1 LEU D1842      54.105  74.708  72.733  1.00  0.00           C  
ATOM   2463  CD2 LEU D1842      56.460  75.196  73.383  1.00  0.00           C  
ATOM   2464  N   LEU D1843      56.466  77.483  68.535  1.00  0.00           N  
ATOM   2465  CA  LEU D1843      56.820  77.564  67.122  1.00  0.00           C  
ATOM   2466  C   LEU D1843      58.175  78.248  67.006  1.00  0.00           C  
ATOM   2467  O   LEU D1843      59.001  77.892  66.157  1.00  0.00           O  
ATOM   2468  CB  LEU D1843      55.776  78.369  66.351  1.00  0.00           C  
ATOM   2469  CG  LEU D1843      54.455  77.646  66.095  1.00  0.00           C  
ATOM   2470  CD1 LEU D1843      53.419  78.625  65.565  1.00  0.00           C  
ATOM   2471  CD2 LEU D1843      54.689  76.510  65.104  1.00  0.00           C  
ATOM   2472  N   ALA D1844      58.401  79.229  67.872  1.00  0.00           N  
ATOM   2473  CA  ALA D1844      59.657  79.958  67.873  1.00  0.00           C  
ATOM   2474  C   ALA D1844      60.801  79.008  68.195  1.00  0.00           C  
ATOM   2475  O   ALA D1844      61.930  79.223  67.766  1.00  0.00           O  
ATOM   2476  CB  ALA D1844      59.603  81.091  68.891  1.00  0.00           C  
ATOM   2477  N   GLN D1845      60.508  77.960  68.959  1.00  0.00           N  
ATOM   2478  CA  GLN D1845      61.527  76.972  69.314  1.00  0.00           C  
ATOM   2479  C   GLN D1845      61.711  75.989  68.154  1.00  0.00           C  
ATOM   2480  O   GLN D1845      62.554  75.088  68.206  1.00  0.00           O  
ATOM   2481  CB  GLN D1845      61.116  76.213  70.577  1.00  0.00           C  
ATOM   2482  CG  GLN D1845      61.186  77.041  71.848  1.00  0.00           C  
ATOM   2483  CD  GLN D1845      62.611  77.446  72.203  1.00  0.00           C  
ATOM   2484  OE1 GLN D1845      63.441  76.608  72.569  1.00  0.00           O  
ATOM   2485  NE2 GLN D1845      62.901  78.736  72.090  1.00  0.00           N  
ATOM   2486  N   GLY D1847      60.917  76.174  67.104  1.00  0.00           N  
ATOM   2487  CA  GLY D1847      61.004  75.297  65.951  1.00  0.00           C  
ATOM   2488  C   GLY D1847      60.291  73.970  66.152  1.00  0.00           C  
ATOM   2489  O   GLY D1847      60.620  72.971  65.508  1.00  0.00           O  
ATOM   2490  N   LEU D1848      59.313  73.953  67.049  1.00  0.00           N  
ATOM   2491  CA  LEU D1848      58.566  72.734  67.316  1.00  0.00           C  
ATOM   2492  C   LEU D1848      57.263  72.720  66.534  1.00  0.00           C  
ATOM   2493  O   LEU D1848      56.690  73.773  66.231  1.00  0.00           O  
ATOM   2494  CB  LEU D1848      58.265  72.606  68.810  1.00  0.00           C  
ATOM   2495  CG  LEU D1848      59.479  72.474  69.728  1.00  0.00           C  
ATOM   2496  CD1 LEU D1848      59.014  72.260  71.157  1.00  0.00           C  
ATOM   2497  CD2 LEU D1848      60.346  71.312  69.271  1.00  0.00           C  
ATOM   2498  N   ARG D1849      56.799  71.523  66.200  1.00  0.00           N  
ATOM   2499  CA  ARG D1849      55.560  71.393  65.467  1.00  0.00           C  
ATOM   2500  C   ARG D1849      54.445  71.293  66.486  1.00  0.00           C  
ATOM   2501  O   ARG D1849      54.185  70.235  67.044  1.00  0.00           O  
ATOM   2502  CB  ARG D1849      55.608  70.162  64.566  1.00  0.00           C  
ATOM   2503  CG  ARG D1849      56.740  70.225  63.541  1.00  0.00           C  
ATOM   2504  CD  ARG D1849      56.650  69.094  62.531  1.00  0.00           C  
ATOM   2505  NE  ARG D1849      56.894  67.784  63.126  1.00  0.00           N  
ATOM   2506  CZ  ARG D1849      58.095  67.327  63.456  1.00  0.00           C  
ATOM   2507  NH1 ARG D1849      59.168  68.074  63.250  1.00  0.00           N  
ATOM   2508  NH2 ARG D1849      58.224  66.118  63.985  1.00  0.00           N  
ATOM   2509  N   VAL D1850      53.794  72.420  66.737  1.00  0.00           N  
ATOM   2510  CA  VAL D1850      52.717  72.480  67.708  1.00  0.00           C  
ATOM   2511  C   VAL D1850      51.370  72.763  67.057  1.00  0.00           C  
ATOM   2512  O   VAL D1850      51.293  73.459  66.049  1.00  0.00           O  
ATOM   2513  CB  VAL D1850      53.021  73.573  68.767  1.00  0.00           C  
ATOM   2514  CG1 VAL D1850      53.433  74.852  68.079  1.00  0.00           C  
ATOM   2515  CG2 VAL D1850      51.802  73.826  69.645  1.00  0.00           C  
ATOM   2516  N   HIS D1851      50.310  72.213  67.641  1.00  0.00           N  
ATOM   2517  CA  HIS D1851      48.960  72.420  67.142  1.00  0.00           C  
ATOM   2518  C   HIS D1851      48.068  72.871  68.292  1.00  0.00           C  
ATOM   2519  O   HIS D1851      48.074  72.269  69.365  1.00  0.00           O  
ATOM   2520  CB  HIS D1851      48.394  71.128  66.545  1.00  0.00           C  
ATOM   2521  CG  HIS D1851      46.938  71.216  66.190  1.00  0.00           C  
ATOM   2522  ND1 HIS D1851      46.469  71.996  65.155  1.00  0.00           N  
ATOM   2523  CD2 HIS D1851      45.846  70.641  66.750  1.00  0.00           C  
ATOM   2524  CE1 HIS D1851      45.153  71.898  65.091  1.00  0.00           C  
ATOM   2525  NE2 HIS D1851      44.749  71.082  66.048  1.00  0.00           N  
ATOM   2526  N   LEU D1852      47.307  73.936  68.063  1.00  0.00           N  
ATOM   2527  CA  LEU D1852      46.395  74.460  69.070  1.00  0.00           C  
ATOM   2528  C   LEU D1852      44.989  74.011  68.717  1.00  0.00           C  
ATOM   2529  O   LEU D1852      44.431  74.457  67.720  1.00  0.00           O  
ATOM   2530  CB  LEU D1852      46.458  75.988  69.095  1.00  0.00           C  
ATOM   2531  CG  LEU D1852      45.370  76.709  69.895  1.00  0.00           C  
ATOM   2532  CD1 LEU D1852      45.427  76.315  71.368  1.00  0.00           C  
ATOM   2533  CD2 LEU D1852      45.566  78.206  69.735  1.00  0.00           C  
ATOM   2534  N   ASP D1853      44.426  73.118  69.524  1.00  0.00           N  
ATOM   2535  CA  ASP D1853      43.085  72.601  69.280  1.00  0.00           C  
ATOM   2536  C   ASP D1853      42.073  73.509  69.953  1.00  0.00           C  
ATOM   2537  O   ASP D1853      41.636  73.250  71.075  1.00  0.00           O  
ATOM   2538  CB  ASP D1853      42.958  71.180  69.831  1.00  0.00           C  
ATOM   2539  CG  ASP D1853      41.608  70.550  69.533  1.00  0.00           C  
ATOM   2540  OD1 ASP D1853      40.708  71.254  69.024  1.00  0.00           O  
ATOM   2541  OD2 ASP D1853      41.447  69.342  69.816  1.00  0.00           O  
ATOM   2542  N   ASP D1854      41.707  74.570  69.244  1.00  0.00           N  
ATOM   2543  CA  ASP D1854      40.756  75.566  69.724  1.00  0.00           C  
ATOM   2544  C   ASP D1854      39.286  75.193  69.474  1.00  0.00           C  
ATOM   2545  O   ASP D1854      38.375  75.893  69.924  1.00  0.00           O  
ATOM   2546  CB  ASP D1854      41.078  76.914  69.065  1.00  0.00           C  
ATOM   2547  CG  ASP D1854      40.088  78.000  69.436  1.00  0.00           C  
ATOM   2548  OD1 ASP D1854      39.842  78.189  70.647  1.00  0.00           O  
ATOM   2549  OD2 ASP D1854      39.558  78.667  68.520  1.00  0.00           O  
ATOM   2550  N   ARG D1855      39.054  74.091  68.767  1.00  0.00           N  
ATOM   2551  CA  ARG D1855      37.694  73.650  68.465  1.00  0.00           C  
ATOM   2552  C   ARG D1855      36.780  73.735  69.685  1.00  0.00           C  
ATOM   2553  O   ARG D1855      37.137  73.292  70.770  1.00  0.00           O  
ATOM   2554  CB  ARG D1855      37.716  72.218  67.922  1.00  0.00           C  
ATOM   2555  CG  ARG D1855      38.460  72.075  66.597  1.00  0.00           C  
ATOM   2556  CD  ARG D1855      38.484  70.627  66.134  1.00  0.00           C  
ATOM   2557  NE  ARG D1855      39.208  69.776  67.073  1.00  0.00           N  
ATOM   2558  CZ  ARG D1855      39.201  68.449  67.043  1.00  0.00           C  
ATOM   2559  NH1 ARG D1855      38.503  67.803  66.119  1.00  0.00           N  
ATOM   2560  NH2 ARG D1855      39.895  67.768  67.942  1.00  0.00           N  
ATOM   2561  N   ASP D1857      35.595  74.304  69.496  1.00  0.00           N  
ATOM   2562  CA  ASP D1857      34.635  74.474  70.585  1.00  0.00           C  
ATOM   2563  C   ASP D1857      33.530  73.421  70.630  1.00  0.00           C  
ATOM   2564  O   ASP D1857      32.877  73.241  71.660  1.00  0.00           O  
ATOM   2565  CB  ASP D1857      34.004  75.863  70.486  1.00  0.00           C  
ATOM   2566  CG  ASP D1857      33.380  76.124  69.123  1.00  0.00           C  
ATOM   2567  OD1 ASP D1857      32.382  75.452  68.780  1.00  0.00           O  
ATOM   2568  OD2 ASP D1857      33.894  76.997  68.389  1.00  0.00           O  
ATOM   2569  N   GLN D1858      33.318  72.727  69.518  1.00  0.00           N  
ATOM   2570  CA  GLN D1858      32.275  71.708  69.449  1.00  0.00           C  
ATOM   2571  C   GLN D1858      32.626  70.429  70.203  1.00  0.00           C  
ATOM   2572  O   GLN D1858      31.795  69.525  70.319  1.00  0.00           O  
ATOM   2573  CB  GLN D1858      31.959  71.364  67.988  1.00  0.00           C  
ATOM   2574  CG  GLN D1858      33.155  70.878  67.173  1.00  0.00           C  
ATOM   2575  CD  GLN D1858      34.078  72.005  66.736  1.00  0.00           C  
ATOM   2576  OE1 GLN D1858      35.135  71.762  66.152  1.00  0.00           O  
ATOM   2577  NE2 GLN D1858      33.678  73.244  67.008  1.00  0.00           N  
ATOM   2578  N   HIS D1859      33.850  70.353  70.719  1.00  0.00           N  
ATOM   2579  CA  HIS D1859      34.287  69.169  71.452  1.00  0.00           C  
ATOM   2580  C   HIS D1859      34.749  69.493  72.871  1.00  0.00           C  
ATOM   2581  O   HIS D1859      35.283  70.573  73.132  1.00  0.00           O  
ATOM   2582  CB  HIS D1859      35.420  68.478  70.690  1.00  0.00           C  
ATOM   2583  CG  HIS D1859      35.025  67.986  69.331  1.00  0.00           C  
ATOM   2584  ND1 HIS D1859      34.003  67.081  69.136  1.00  0.00           N  
ATOM   2585  CD2 HIS D1859      35.528  68.256  68.102  1.00  0.00           C  
ATOM   2586  CE1 HIS D1859      33.895  66.815  67.846  1.00  0.00           C  
ATOM   2587  NE2 HIS D1859      34.808  67.515  67.197  1.00  0.00           N  
ATOM   2588  N   THR D1860      34.538  68.552  73.788  1.00  0.00           N  
ATOM   2589  CA  THR D1860      34.954  68.747  75.172  1.00  0.00           C  
ATOM   2590  C   THR D1860      36.438  68.406  75.332  1.00  0.00           C  
ATOM   2591  O   THR D1860      37.021  67.705  74.499  1.00  0.00           O  
ATOM   2592  CB  THR D1860      34.148  67.855  76.149  1.00  0.00           C  
ATOM   2593  OG1 THR D1860      34.378  66.475  75.841  1.00  0.00           O  
ATOM   2594  CG2 THR D1860      32.660  68.152  76.050  1.00  0.00           C  
ATOM   2595  N   PRO D1861      37.071  68.913  76.403  1.00  0.00           N  
ATOM   2596  CA  PRO D1861      38.488  68.644  76.652  1.00  0.00           C  
ATOM   2597  C   PRO D1861      38.760  67.140  76.695  1.00  0.00           C  
ATOM   2598  O   PRO D1861      39.779  66.669  76.181  1.00  0.00           O  
ATOM   2599  CB  PRO D1861      38.729  69.319  77.995  1.00  0.00           C  
ATOM   2600  CG  PRO D1861      37.820  70.497  77.927  1.00  0.00           C  
ATOM   2601  CD  PRO D1861      36.550  69.881  77.384  1.00  0.00           C  
ATOM   2602  N   GLY D1862      37.834  66.400  77.305  1.00  0.00           N  
ATOM   2603  CA  GLY D1862      37.967  64.958  77.410  1.00  0.00           C  
ATOM   2604  C   GLY D1862      37.993  64.315  76.037  1.00  0.00           C  
ATOM   2605  O   GLY D1862      38.771  63.394  75.776  1.00  0.00           O  
ATOM   2606  N   TYR D1863      37.131  64.803  75.155  1.00  0.00           N  
ATOM   2607  CA  TYR D1863      37.063  64.292  73.800  1.00  0.00           C  
ATOM   2608  C   TYR D1863      38.407  64.530  73.113  1.00  0.00           C  
ATOM   2609  O   TYR D1863      38.990  63.617  72.524  1.00  0.00           O  
ATOM   2610  CB  TYR D1863      35.962  65.021  73.033  1.00  0.00           C  
ATOM   2611  CG  TYR D1863      35.898  64.686  71.561  1.00  0.00           C  
ATOM   2612  CD1 TYR D1863      35.102  63.639  71.094  1.00  0.00           C  
ATOM   2613  CD2 TYR D1863      36.638  65.418  70.633  1.00  0.00           C  
ATOM   2614  CE1 TYR D1863      35.043  63.334  69.731  1.00  0.00           C  
ATOM   2615  CE2 TYR D1863      36.591  65.120  69.279  1.00  0.00           C  
ATOM   2616  CZ  TYR D1863      35.792  64.081  68.834  1.00  0.00           C  
ATOM   2617  OH  TYR D1863      35.753  63.802  67.489  1.00  0.00           O  
ATOM   2618  N   LYS D1864      38.891  65.766  73.194  1.00  0.00           N  
ATOM   2619  CA  LYS D1864      40.155  66.141  72.576  1.00  0.00           C  
ATOM   2620  C   LYS D1864      41.329  65.310  73.072  1.00  0.00           C  
ATOM   2621  O   LYS D1864      42.148  64.846  72.278  1.00  0.00           O  
ATOM   2622  CB  LYS D1864      40.441  67.619  72.826  1.00  0.00           C  
ATOM   2623  CG  LYS D1864      39.456  68.551  72.150  1.00  0.00           C  
ATOM   2624  CD  LYS D1864      39.699  69.989  72.568  1.00  0.00           C  
ATOM   2625  CE  LYS D1864      38.712  70.941  71.915  1.00  0.00           C  
ATOM   2626  NZ  LYS D1864      38.856  72.314  72.475  1.00  0.00           N  
ATOM   2627  N   PHE D1865      41.413  65.130  74.385  1.00  0.00           N  
ATOM   2628  CA  PHE D1865      42.497  64.355  74.965  1.00  0.00           C  
ATOM   2629  C   PHE D1865      42.530  62.984  74.320  1.00  0.00           C  
ATOM   2630  O   PHE D1865      43.591  62.486  73.947  1.00  0.00           O  
ATOM   2631  CB  PHE D1865      42.306  64.194  76.473  1.00  0.00           C  
ATOM   2632  CG  PHE D1865      42.291  65.492  77.232  1.00  0.00           C  
ATOM   2633  CD1 PHE D1865      42.850  66.643  76.690  1.00  0.00           C  
ATOM   2634  CD2 PHE D1865      41.745  65.550  78.512  1.00  0.00           C  
ATOM   2635  CE1 PHE D1865      42.864  67.835  77.410  1.00  0.00           C  
ATOM   2636  CE2 PHE D1865      41.754  66.736  79.239  1.00  0.00           C  
ATOM   2637  CZ  PHE D1865      42.315  67.880  78.688  1.00  0.00           C  
ATOM   2638  N   HIS D1866      41.351  62.391  74.179  1.00  0.00           N  
ATOM   2639  CA  HIS D1866      41.223  61.077  73.588  1.00  0.00           C  
ATOM   2640  C   HIS D1866      41.698  61.038  72.144  1.00  0.00           C  
ATOM   2641  O   HIS D1866      42.381  60.103  71.740  1.00  0.00           O  
ATOM   2642  CB  HIS D1866      39.771  60.607  73.676  1.00  0.00           C  
ATOM   2643  CG  HIS D1866      39.543  59.247  73.093  1.00  0.00           C  
ATOM   2644  ND1 HIS D1866      39.388  59.032  71.739  1.00  0.00           N  
ATOM   2645  CD2 HIS D1866      39.474  58.027  73.677  1.00  0.00           C  
ATOM   2646  CE1 HIS D1866      39.233  57.738  71.516  1.00  0.00           C  
ATOM   2647  NE2 HIS D1866      39.282  57.106  72.675  1.00  0.00           N  
ATOM   2648  N   GLU D1867      41.347  62.054  71.364  1.00  0.00           N  
ATOM   2649  CA  GLU D1867      41.758  62.070  69.966  1.00  0.00           C  
ATOM   2650  C   GLU D1867      43.264  62.151  69.772  1.00  0.00           C  
ATOM   2651  O   GLU D1867      43.854  61.339  69.059  1.00  0.00           O  
ATOM   2652  CB  GLU D1867      41.106  63.230  69.214  1.00  0.00           C  
ATOM   2653  CG  GLU D1867      41.649  63.388  67.799  1.00  0.00           C  
ATOM   2654  CD  GLU D1867      40.912  64.436  66.982  1.00  0.00           C  
ATOM   2655  OE1 GLU D1867      41.316  64.667  65.820  1.00  0.00           O  
ATOM   2656  OE2 GLU D1867      39.931  65.024  67.494  1.00  0.00           O  
ATOM   2657  N   TRP D1878      43.887  63.138  70.401  1.00  0.00           N  
ATOM   2658  CA  TRP D1878      45.318  63.299  70.246  1.00  0.00           C  
ATOM   2659  C   TRP D1878      46.097  62.147  70.880  1.00  0.00           C  
ATOM   2660  O   TRP D1878      47.255  61.913  70.526  1.00  0.00           O  
ATOM   2661  CB  TRP D1878      45.742  64.647  70.808  1.00  0.00           C  
ATOM   2662  CG  TRP D1878      44.977  65.744  70.165  1.00  0.00           C  
ATOM   2663  CD1 TRP D1878      44.084  66.582  70.768  1.00  0.00           C  
ATOM   2664  CD2 TRP D1878      44.938  66.055  68.767  1.00  0.00           C  
ATOM   2665  NE1 TRP D1878      43.485  67.386  69.836  1.00  0.00           N  
ATOM   2666  CE2 TRP D1878      43.988  67.087  68.598  1.00  0.00           C  
ATOM   2667  CE3 TRP D1878      45.610  65.559  67.641  1.00  0.00           C  
ATOM   2668  CZ2 TRP D1878      43.686  67.637  67.341  1.00  0.00           C  
ATOM   2669  CZ3 TRP D1878      45.312  66.104  66.389  1.00  0.00           C  
ATOM   2670  CH2 TRP D1878      44.353  67.137  66.252  1.00  0.00           C  
ATOM   2671  N   GLU D1879      45.464  61.428  71.807  1.00  0.00           N  
ATOM   2672  CA  GLU D1879      46.110  60.277  72.435  1.00  0.00           C  
ATOM   2673  C   GLU D1879      46.091  59.167  71.395  1.00  0.00           C  
ATOM   2674  O   GLU D1879      47.101  58.510  71.142  1.00  0.00           O  
ATOM   2675  CB  GLU D1879      45.345  59.817  73.684  1.00  0.00           C  
ATOM   2676  CG  GLU D1879      45.697  58.397  74.129  1.00  0.00           C  
ATOM   2677  CD  GLU D1879      45.002  57.984  75.416  1.00  0.00           C  
ATOM   2678  OE1 GLU D1879      45.621  58.141  76.489  1.00  0.00           O  
ATOM   2679  OE2 GLU D1879      43.838  57.512  75.359  1.00  0.00           O  
ATOM   2680  N   LEU D1880      44.917  58.985  70.801  1.00  0.00           N  
ATOM   2681  CA  LEU D1880      44.684  57.995  69.766  1.00  0.00           C  
ATOM   2682  C   LEU D1880      45.625  58.253  68.587  1.00  0.00           C  
ATOM   2683  O   LEU D1880      46.115  57.317  67.957  1.00  0.00           O  
ATOM   2684  CB  LEU D1880      43.237  58.103  69.286  1.00  0.00           C  
ATOM   2685  CG  LEU D1880      42.450  56.850  68.903  1.00  0.00           C  
ATOM   2686  CD1 LEU D1880      41.163  57.295  68.227  1.00  0.00           C  
ATOM   2687  CD2 LEU D1880      43.250  55.959  67.976  1.00  0.00           C  
ATOM   2688  N   LYS D1881      45.868  59.529  68.291  1.00  0.00           N  
ATOM   2689  CA  LYS D1881      46.732  59.915  67.181  1.00  0.00           C  
ATOM   2690  C   LYS D1881      48.209  59.926  67.546  1.00  0.00           C  
ATOM   2691  O   LYS D1881      49.049  60.351  66.758  1.00  0.00           O  
ATOM   2692  CB  LYS D1881      46.318  61.288  66.630  1.00  0.00           C  
ATOM   2693  CG  LYS D1881      45.037  61.270  65.779  1.00  0.00           C  
ATOM   2694  CD  LYS D1881      44.776  62.640  65.158  1.00  0.00           C  
ATOM   2695  CE  LYS D1881      43.745  62.585  64.025  1.00  0.00           C  
ATOM   2696  NZ  LYS D1881      42.320  62.563  64.473  1.00  0.00           N  
ATOM   2697  N   GLY D1882      48.524  59.473  68.750  1.00  0.00           N  
ATOM   2698  CA  GLY D1882      49.912  59.390  69.171  1.00  0.00           C  
ATOM   2699  C   GLY D1882      50.751  60.648  69.322  1.00  0.00           C  
ATOM   2700  O   GLY D1882      51.972  60.590  69.160  1.00  0.00           O  
ATOM   2701  N   VAL D1883      50.123  61.778  69.631  1.00  0.00           N  
ATOM   2702  CA  VAL D1883      50.862  63.015  69.831  1.00  0.00           C  
ATOM   2703  C   VAL D1883      51.709  62.839  71.102  1.00  0.00           C  
ATOM   2704  O   VAL D1883      51.182  62.503  72.167  1.00  0.00           O  
ATOM   2705  CB  VAL D1883      49.900  64.209  70.024  1.00  0.00           C  
ATOM   2706  CG1 VAL D1883      50.681  65.499  70.162  1.00  0.00           C  
ATOM   2707  CG2 VAL D1883      48.938  64.296  68.854  1.00  0.00           C  
ATOM   2708  N   PRO D1884      53.035  63.044  71.000  1.00  0.00           N  
ATOM   2709  CA  PRO D1884      53.932  62.902  72.150  1.00  0.00           C  
ATOM   2710  C   PRO D1884      53.503  63.680  73.399  1.00  0.00           C  
ATOM   2711  O   PRO D1884      53.373  63.107  74.481  1.00  0.00           O  
ATOM   2712  CB  PRO D1884      55.273  63.389  71.601  1.00  0.00           C  
ATOM   2713  CG  PRO D1884      55.223  62.942  70.186  1.00  0.00           C  
ATOM   2714  CD  PRO D1884      53.803  63.304  69.771  1.00  0.00           C  
ATOM   2715  N   PHE D1885      53.277  64.982  73.255  1.00  0.00           N  
ATOM   2716  CA  PHE D1885      52.888  65.788  74.400  1.00  0.00           C  
ATOM   2717  C   PHE D1885      51.608  66.576  74.229  1.00  0.00           C  
ATOM   2718  O   PHE D1885      51.254  67.007  73.131  1.00  0.00           O  
ATOM   2719  CB  PHE D1885      54.022  66.741  74.790  1.00  0.00           C  
ATOM   2720  CG  PHE D1885      55.223  66.047  75.364  1.00  0.00           C  
ATOM   2721  CD1 PHE D1885      56.326  65.762  74.569  1.00  0.00           C  
ATOM   2722  CD2 PHE D1885      55.245  65.667  76.704  1.00  0.00           C  
ATOM   2723  CE1 PHE D1885      57.448  65.104  75.103  1.00  0.00           C  
ATOM   2724  CE2 PHE D1885      56.359  65.007  77.252  1.00  0.00           C  
ATOM   2725  CZ  PHE D1885      57.462  64.727  76.453  1.00  0.00           C  
ATOM   2726  N   ARG D1886      50.913  66.755  75.343  1.00  0.00           N  
ATOM   2727  CA  ARG D1886      49.667  67.493  75.365  1.00  0.00           C  
ATOM   2728  C   ARG D1886      49.720  68.517  76.485  1.00  0.00           C  
ATOM   2729  O   ARG D1886      50.111  68.206  77.618  1.00  0.00           O  
ATOM   2730  CB  ARG D1886      48.496  66.550  75.611  1.00  0.00           C  
ATOM   2731  CG  ARG D1886      47.195  67.277  75.900  1.00  0.00           C  
ATOM   2732  CD  ARG D1886      46.075  66.289  76.170  1.00  0.00           C  
ATOM   2733  NE  ARG D1886      45.995  65.885  77.572  1.00  0.00           N  
ATOM   2734  CZ  ARG D1886      45.887  64.626  77.984  1.00  0.00           C  
ATOM   2735  NH1 ARG D1886      45.857  63.631  77.103  1.00  0.00           N  
ATOM   2736  NH2 ARG D1886      45.787  64.365  79.278  1.00  0.00           N  
ATOM   2737  N   VAL D1887      49.341  69.744  76.163  1.00  0.00           N  
ATOM   2738  CA  VAL D1887      49.327  70.794  77.162  1.00  0.00           C  
ATOM   2739  C   VAL D1887      47.882  71.148  77.456  1.00  0.00           C  
ATOM   2740  O   VAL D1887      47.124  71.480  76.549  1.00  0.00           O  
ATOM   2741  CB  VAL D1887      50.075  72.055  76.678  1.00  0.00           C  
ATOM   2742  CG1 VAL D1887      49.852  73.201  77.665  1.00  0.00           C  
ATOM   2743  CG2 VAL D1887      51.568  71.753  76.539  1.00  0.00           C  
ATOM   2744  N   GLU D1888      47.506  71.046  78.726  1.00  0.00           N  
ATOM   2745  CA  GLU D1888      46.156  71.369  79.168  1.00  0.00           C  
ATOM   2746  C   GLU D1888      46.275  72.730  79.820  1.00  0.00           C  
ATOM   2747  O   GLU D1888      46.904  72.872  80.871  1.00  0.00           O  
ATOM   2748  CB  GLU D1888      45.672  70.356  80.197  1.00  0.00           C  
ATOM   2749  CG  GLU D1888      45.816  68.922  79.757  1.00  0.00           C  
ATOM   2750  CD  GLU D1888      45.333  67.949  80.811  1.00  0.00           C  
ATOM   2751  OE1 GLU D1888      45.435  66.727  80.581  1.00  0.00           O  
ATOM   2752  OE2 GLU D1888      44.853  68.405  81.870  1.00  0.00           O  
ATOM   2753  N   LEU D1889      45.680  73.732  79.186  1.00  0.00           N  
ATOM   2754  CA  LEU D1889      45.747  75.095  79.685  1.00  0.00           C  
ATOM   2755  C   LEU D1889      44.370  75.566  80.150  1.00  0.00           C  
ATOM   2756  O   LEU D1889      43.543  76.002  79.350  1.00  0.00           O  
ATOM   2757  CB  LEU D1889      46.290  75.998  78.578  1.00  0.00           C  
ATOM   2758  CG  LEU D1889      47.155  77.189  78.985  1.00  0.00           C  
ATOM   2759  CD1 LEU D1889      47.735  77.833  77.734  1.00  0.00           C  
ATOM   2760  CD2 LEU D1889      46.323  78.186  79.778  1.00  0.00           C  
ATOM   2761  N   GLY D1890      44.140  75.467  81.456  1.00  0.00           N  
ATOM   2762  CA  GLY D1890      42.872  75.870  82.034  1.00  0.00           C  
ATOM   2763  C   GLY D1890      42.965  77.118  82.895  1.00  0.00           C  
ATOM   2764  O   GLY D1890      44.063  77.555  83.238  1.00  0.00           O  
ATOM   2765  N   PRO D1891      41.816  77.701  83.280  1.00  0.00           N  
ATOM   2766  CA  PRO D1891      41.698  78.911  84.103  1.00  0.00           C  
ATOM   2767  C   PRO D1891      42.541  78.932  85.377  1.00  0.00           C  
ATOM   2768  O   PRO D1891      43.450  79.753  85.519  1.00  0.00           O  
ATOM   2769  CB  PRO D1891      40.203  78.970  84.409  1.00  0.00           C  
ATOM   2770  CG  PRO D1891      39.595  78.367  83.188  1.00  0.00           C  
ATOM   2771  CD  PRO D1891      40.480  77.160  82.972  1.00  0.00           C  
ATOM   2772  N   LYS D1892      42.222  78.030  86.301  1.00  0.00           N  
ATOM   2773  CA  LYS D1892      42.921  77.931  87.578  1.00  0.00           C  
ATOM   2774  C   LYS D1892      44.438  77.873  87.427  1.00  0.00           C  
ATOM   2775  O   LYS D1892      45.156  78.625  88.087  1.00  0.00           O  
ATOM   2776  CB  LYS D1892      42.426  76.699  88.336  1.00  0.00           C  
ATOM   2777  CG  LYS D1892      43.075  76.464  89.686  1.00  0.00           C  
ATOM   2778  CD  LYS D1892      42.582  75.154  90.282  1.00  0.00           C  
ATOM   2779  CE  LYS D1892      43.167  74.911  91.658  1.00  0.00           C  
ATOM   2780  NZ  LYS D1892      42.743  75.962  92.620  1.00  0.00           N  
ATOM   2781  N   ASP D1893      44.926  76.983  86.565  1.00  0.00           N  
ATOM   2782  CA  ASP D1893      46.367  76.850  86.351  1.00  0.00           C  
ATOM   2783  C   ASP D1893      46.967  78.135  85.793  1.00  0.00           C  
ATOM   2784  O   ASP D1893      48.034  78.573  86.224  1.00  0.00           O  
ATOM   2785  CB  ASP D1893      46.681  75.700  85.382  1.00  0.00           C  
ATOM   2786  CG  ASP D1893      46.337  74.335  85.950  1.00  0.00           C  
ATOM   2787  OD1 ASP D1893      46.678  74.071  87.119  1.00  0.00           O  
ATOM   2788  OD2 ASP D1893      45.739  73.517  85.220  1.00  0.00           O  
ATOM   2789  N   LEU D1894      46.278  78.727  84.822  1.00  0.00           N  
ATOM   2790  CA  LEU D1894      46.745  79.956  84.196  1.00  0.00           C  
ATOM   2791  C   LEU D1894      46.946  81.056  85.233  1.00  0.00           C  
ATOM   2792  O   LEU D1894      47.983  81.719  85.245  1.00  0.00           O  
ATOM   2793  CB  LEU D1894      45.754  80.410  83.125  1.00  0.00           C  
ATOM   2794  CG  LEU D1894      46.110  81.706  82.393  1.00  0.00           C  
ATOM   2795  CD1 LEU D1894      47.540  81.654  81.882  1.00  0.00           C  
ATOM   2796  CD2 LEU D1894      45.138  81.911  81.250  1.00  0.00           C  
ATOM   2797  N   GLU D1895      45.960  81.247  86.106  1.00  0.00           N  
ATOM   2798  CA  GLU D1895      46.066  82.259  87.151  1.00  0.00           C  
ATOM   2799  C   GLU D1895      47.419  82.186  87.847  1.00  0.00           C  
ATOM   2800  O   GLU D1895      47.979  83.207  88.244  1.00  0.00           O  
ATOM   2801  CB  GLU D1895      44.962  82.075  88.192  1.00  0.00           C  
ATOM   2802  CG  GLU D1895      43.616  82.637  87.790  1.00  0.00           C  
ATOM   2803  CD  GLU D1895      42.555  82.381  88.842  1.00  0.00           C  
ATOM   2804  OE1 GLU D1895      42.823  82.640  90.037  1.00  0.00           O  
ATOM   2805  OE2 GLU D1895      41.451  81.926  88.471  1.00  0.00           O  
ATOM   2806  N   GLY D1896      47.941  80.972  87.995  1.00  0.00           N  
ATOM   2807  CA  GLY D1896      49.224  80.798  88.651  1.00  0.00           C  
ATOM   2808  C   GLY D1896      50.372  80.807  87.665  1.00  0.00           C  
ATOM   2809  O   GLY D1896      51.531  80.600  88.030  1.00  0.00           O  
ATOM   2810  N   GLY D1898      50.049  81.059  86.404  1.00  0.00           N  
ATOM   2811  CA  GLY D1898      51.068  81.076  85.373  1.00  0.00           C  
ATOM   2812  C   GLY D1898      51.567  79.672  85.076  1.00  0.00           C  
ATOM   2813  O   GLY D1898      52.738  79.477  84.730  1.00  0.00           O  
ATOM   2814  N   GLN D1899      50.682  78.687  85.209  1.00  0.00           N  
ATOM   2815  CA  GLN D1899      51.072  77.309  84.953  1.00  0.00           C  
ATOM   2816  C   GLN D1899      50.100  76.544  84.062  1.00  0.00           C  
ATOM   2817  O   GLN D1899      49.033  77.041  83.708  1.00  0.00           O  
ATOM   2818  CB  GLN D1899      51.247  76.571  86.278  1.00  0.00           C  
ATOM   2819  CG  GLN D1899      52.111  77.322  87.270  1.00  0.00           C  
ATOM   2820  CD  GLN D1899      52.894  76.398  88.171  1.00  0.00           C  
ATOM   2821  OE1 GLN D1899      53.939  75.870  87.781  1.00  0.00           O  
ATOM   2822  NE2 GLN D1899      52.389  76.184  89.381  1.00  0.00           N  
ATOM   2823  N   ALA D1900      50.491  75.329  83.693  1.00  0.00           N  
ATOM   2824  CA  ALA D1900      49.666  74.469  82.853  1.00  0.00           C  
ATOM   2825  C   ALA D1900      50.076  73.015  83.067  1.00  0.00           C  
ATOM   2826  O   ALA D1900      51.107  72.738  83.682  1.00  0.00           O  
ATOM   2827  CB  ALA D1900      49.825  74.856  81.381  1.00  0.00           C  
ATOM   2828  N   VAL D1901      49.266  72.095  82.552  1.00  0.00           N  
ATOM   2829  CA  VAL D1901      49.530  70.669  82.687  1.00  0.00           C  
ATOM   2830  C   VAL D1901      50.141  70.065  81.429  1.00  0.00           C  
ATOM   2831  O   VAL D1901      49.611  70.212  80.324  1.00  0.00           O  
ATOM   2832  CB  VAL D1901      48.234  69.903  83.023  1.00  0.00           C  
ATOM   2833  CG1 VAL D1901      48.505  68.406  83.046  1.00  0.00           C  
ATOM   2834  CG2 VAL D1901      47.698  70.366  84.375  1.00  0.00           C  
ATOM   2835  N   LEU D1902      51.265  69.384  81.606  1.00  0.00           N  
ATOM   2836  CA  LEU D1902      51.952  68.744  80.497  1.00  0.00           C  
ATOM   2837  C   LEU D1902      51.768  67.231  80.601  1.00  0.00           C  
ATOM   2838  O   LEU D1902      52.278  66.602  81.525  1.00  0.00           O  
ATOM   2839  CB  LEU D1902      53.445  69.085  80.526  1.00  0.00           C  
ATOM   2840  CG  LEU D1902      54.269  68.439  79.410  1.00  0.00           C  
ATOM   2841  CD1 LEU D1902      53.757  68.931  78.074  1.00  0.00           C  
ATOM   2842  CD2 LEU D1902      55.744  68.768  79.574  1.00  0.00           C  
ATOM   2843  N   ALA D1903      51.033  66.654  79.657  1.00  0.00           N  
ATOM   2844  CA  ALA D1903      50.795  65.216  79.661  1.00  0.00           C  
ATOM   2845  C   ALA D1903      51.623  64.504  78.578  1.00  0.00           C  
ATOM   2846  O   ALA D1903      51.748  64.980  77.443  1.00  0.00           O  
ATOM   2847  CB  ALA D1903      49.306  64.933  79.463  1.00  0.00           C  
ATOM   2848  N   SER D1904      52.197  63.365  78.948  1.00  0.00           N  
ATOM   2849  CA  SER D1904      53.001  62.575  78.036  1.00  0.00           C  
ATOM   2850  C   SER D1904      52.235  61.358  77.537  1.00  0.00           C  
ATOM   2851  O   SER D1904      51.569  60.668  78.311  1.00  0.00           O  
ATOM   2852  CB  SER D1904      54.275  62.114  78.726  1.00  0.00           C  
ATOM   2853  OG  SER D1904      54.957  61.180  77.915  1.00  0.00           O  
ATOM   2854  N   ARG D1905      52.324  61.107  76.236  1.00  0.00           N  
ATOM   2855  CA  ARG D1905      51.655  59.964  75.631  1.00  0.00           C  
ATOM   2856  C   ARG D1905      52.261  58.677  76.182  1.00  0.00           C  
ATOM   2857  O   ARG D1905      51.662  57.612  76.094  1.00  0.00           O  
ATOM   2858  CB  ARG D1905      51.825  59.992  74.113  1.00  0.00           C  
ATOM   2859  CG  ARG D1905      51.113  58.861  73.392  1.00  0.00           C  
ATOM   2860  CD  ARG D1905      49.613  58.902  73.658  1.00  0.00           C  
ATOM   2861  NE  ARG D1905      48.943  57.836  72.930  1.00  0.00           N  
ATOM   2862  CZ  ARG D1905      48.992  56.552  73.270  1.00  0.00           C  
ATOM   2863  NH1 ARG D1905      49.669  56.171  74.349  1.00  0.00           N  
ATOM   2864  NH2 ARG D1905      48.407  55.643  72.498  1.00  0.00           N  
ATOM   2865  N   LEU D1906      53.460  58.786  76.740  1.00  0.00           N  
ATOM   2866  CA  LEU D1906      54.152  57.642  77.310  1.00  0.00           C  
ATOM   2867  C   LEU D1906      53.713  57.414  78.751  1.00  0.00           C  
ATOM   2868  O   LEU D1906      54.114  56.436  79.380  1.00  0.00           O  
ATOM   2869  CB  LEU D1906      55.666  57.868  77.254  1.00  0.00           C  
ATOM   2870  CG  LEU D1906      56.461  56.939  76.334  1.00  0.00           C  
ATOM   2871  CD1 LEU D1906      55.614  56.524  75.140  1.00  0.00           C  
ATOM   2872  CD2 LEU D1906      57.750  57.643  75.902  1.00  0.00           C  
ATOM   2873  N   GLY D1909      52.904  58.330  79.275  1.00  0.00           N  
ATOM   2874  CA  GLY D1909      52.410  58.189  80.633  1.00  0.00           C  
ATOM   2875  C   GLY D1909      52.872  59.227  81.636  1.00  0.00           C  
ATOM   2876  O   GLY D1909      54.066  59.524  81.740  1.00  0.00           O  
ATOM   2877  N   GLY D1910      51.913  59.776  82.380  1.00  0.00           N  
ATOM   2878  CA  GLY D1910      52.235  60.767  83.387  1.00  0.00           C  
ATOM   2879  C   GLY D1910      51.886  62.193  83.016  1.00  0.00           C  
ATOM   2880  O   GLY D1910      51.790  62.549  81.839  1.00  0.00           O  
ATOM   2881  N   LYS D1913      51.685  63.009  84.044  1.00  0.00           N  
ATOM   2882  CA  LYS D1913      51.356  64.419  83.887  1.00  0.00           C  
ATOM   2883  C   LYS D1913      52.138  65.190  84.932  1.00  0.00           C  
ATOM   2884  O   LYS D1913      52.557  64.627  85.945  1.00  0.00           O  
ATOM   2885  CB  LYS D1913      49.870  64.675  84.135  1.00  0.00           C  
ATOM   2886  CG  LYS D1913      48.920  63.996  83.187  1.00  0.00           C  
ATOM   2887  CD  LYS D1913      47.483  64.378  83.525  1.00  0.00           C  
ATOM   2888  CE  LYS D1913      46.487  63.662  82.627  1.00  0.00           C  
ATOM   2889  NZ  LYS D1913      45.081  63.972  83.006  1.00  0.00           N  
ATOM   2890  N   GLU D1914      52.337  66.475  84.683  1.00  0.00           N  
ATOM   2891  CA  GLU D1914      53.027  67.333  85.628  1.00  0.00           C  
ATOM   2892  C   GLU D1914      52.592  68.767  85.369  1.00  0.00           C  
ATOM   2893  O   GLU D1914      52.325  69.155  84.228  1.00  0.00           O  
ATOM   2894  CB  GLU D1914      54.549  67.196  85.497  1.00  0.00           C  
ATOM   2895  CG  GLU D1914      55.149  67.738  84.217  1.00  0.00           C  
ATOM   2896  CD  GLU D1914      56.653  67.498  84.134  1.00  0.00           C  
ATOM   2897  OE1 GLU D1914      57.367  67.877  85.089  1.00  0.00           O  
ATOM   2898  OE2 GLU D1914      57.119  66.935  83.113  1.00  0.00           O  
ATOM   2899  N   THR D1915      52.479  69.539  86.444  1.00  0.00           N  
ATOM   2900  CA  THR D1915      52.090  70.936  86.341  1.00  0.00           C  
ATOM   2901  C   THR D1915      53.381  71.731  86.250  1.00  0.00           C  
ATOM   2902  O   THR D1915      54.292  71.534  87.048  1.00  0.00           O  
ATOM   2903  CB  THR D1915      51.287  71.375  87.575  1.00  0.00           C  
ATOM   2904  OG1 THR D1915      50.133  70.535  87.712  1.00  0.00           O  
ATOM   2905  CG2 THR D1915      50.829  72.816  87.431  1.00  0.00           C  
ATOM   2906  N   LEU D1916      53.472  72.610  85.261  1.00  0.00           N  
ATOM   2907  CA  LEU D1916      54.674  73.412  85.079  1.00  0.00           C  
ATOM   2908  C   LEU D1916      54.339  74.832  84.661  1.00  0.00           C  
ATOM   2909  O   LEU D1916      53.246  75.109  84.168  1.00  0.00           O  
ATOM   2910  CB  LEU D1916      55.583  72.795  84.012  1.00  0.00           C  
ATOM   2911  CG  LEU D1916      56.214  71.424  84.247  1.00  0.00           C  
ATOM   2912  CD1 LEU D1916      57.129  71.107  83.073  1.00  0.00           C  
ATOM   2913  CD2 LEU D1916      57.003  71.416  85.547  1.00  0.00           C  
ATOM   2914  N   PRO D1917      55.282  75.756  84.856  1.00  0.00           N  
ATOM   2915  CA  PRO D1917      55.028  77.143  84.471  1.00  0.00           C  
ATOM   2916  C   PRO D1917      55.085  77.340  82.958  1.00  0.00           C  
ATOM   2917  O   PRO D1917      56.026  76.899  82.292  1.00  0.00           O  
ATOM   2918  CB  PRO D1917      56.119  77.912  85.214  1.00  0.00           C  
ATOM   2919  CG  PRO D1917      57.241  76.923  85.286  1.00  0.00           C  
ATOM   2920  CD  PRO D1917      56.529  75.638  85.630  1.00  0.00           C  
ATOM   2921  N   LEU D1918      54.060  78.000  82.428  1.00  0.00           N  
ATOM   2922  CA  LEU D1918      53.964  78.282  81.005  1.00  0.00           C  
ATOM   2923  C   LEU D1918      55.222  78.932  80.440  1.00  0.00           C  
ATOM   2924  O   LEU D1918      55.498  78.820  79.247  1.00  0.00           O  
ATOM   2925  CB  LEU D1918      52.762  79.188  80.742  1.00  0.00           C  
ATOM   2926  CG  LEU D1918      51.408  78.484  80.840  1.00  0.00           C  
ATOM   2927  CD1 LEU D1918      50.275  79.497  80.969  1.00  0.00           C  
ATOM   2928  CD2 LEU D1918      51.222  77.619  79.602  1.00  0.00           C  
ATOM   2929  N   ALA D1929      55.987  79.605  81.293  1.00  0.00           N  
ATOM   2930  CA  ALA D1929      57.197  80.285  80.842  1.00  0.00           C  
ATOM   2931  C   ALA D1929      58.392  79.359  80.636  1.00  0.00           C  
ATOM   2932  O   ALA D1929      59.300  79.675  79.869  1.00  0.00           O  
ATOM   2933  CB  ALA D1929      57.563  81.390  81.822  1.00  0.00           C  
ATOM   2934  N   ALA D1930      58.397  78.216  81.311  1.00  0.00           N  
ATOM   2935  CA  ALA D1930      59.512  77.291  81.180  1.00  0.00           C  
ATOM   2936  C   ALA D1930      59.278  76.211  80.123  1.00  0.00           C  
ATOM   2937  O   ALA D1930      60.218  75.558  79.670  1.00  0.00           O  
ATOM   2938  CB  ALA D1930      59.801  76.645  82.524  1.00  0.00           C  
ATOM   2939  N   LEU D1931      58.022  76.039  79.728  1.00  0.00           N  
ATOM   2940  CA  LEU D1931      57.643  75.032  78.746  1.00  0.00           C  
ATOM   2941  C   LEU D1931      58.404  75.139  77.423  1.00  0.00           C  
ATOM   2942  O   LEU D1931      58.935  74.148  76.920  1.00  0.00           O  
ATOM   2943  CB  LEU D1931      56.137  75.122  78.500  1.00  0.00           C  
ATOM   2944  CG  LEU D1931      55.323  73.830  78.477  1.00  0.00           C  
ATOM   2945  CD1 LEU D1931      55.735  72.912  79.624  1.00  0.00           C  
ATOM   2946  CD2 LEU D1931      53.841  74.191  78.563  1.00  0.00           C  
ATOM   2947  N   PRO D1934      58.477  76.345  76.845  1.00  0.00           N  
ATOM   2948  CA  PRO D1934      59.190  76.520  75.576  1.00  0.00           C  
ATOM   2949  C   PRO D1934      60.630  76.011  75.582  1.00  0.00           C  
ATOM   2950  O   PRO D1934      61.085  75.395  74.624  1.00  0.00           O  
ATOM   2951  CB  PRO D1934      59.117  78.028  75.350  1.00  0.00           C  
ATOM   2952  CG  PRO D1934      57.810  78.392  75.972  1.00  0.00           C  
ATOM   2953  CD  PRO D1934      57.847  77.609  77.266  1.00  0.00           C  
ATOM   2954  N   GLU D1950      61.347  76.264  76.664  1.00  0.00           N  
ATOM   2955  CA  GLU D1950      62.742  75.851  76.758  1.00  0.00           C  
ATOM   2956  C   GLU D1950      62.887  74.389  77.188  1.00  0.00           C  
ATOM   2957  O   GLU D1950      63.884  73.736  76.886  1.00  0.00           O  
ATOM   2958  CB  GLU D1950      63.466  76.784  77.743  1.00  0.00           C  
ATOM   2959  CG  GLU D1950      64.992  76.665  77.822  1.00  0.00           C  
ATOM   2960  CD  GLU D1950      65.471  75.438  78.590  1.00  0.00           C  
ATOM   2961  OE1 GLU D1950      64.819  75.057  79.590  1.00  0.00           O  
ATOM   2962  OE2 GLU D1950      66.515  74.868  78.204  1.00  0.00           O  
ATOM   2963  N   ALA D1951      61.883  73.870  77.881  1.00  0.00           N  
ATOM   2964  CA  ALA D1951      61.936  72.498  78.359  1.00  0.00           C  
ATOM   2965  C   ALA D1951      61.484  71.417  77.366  1.00  0.00           C  
ATOM   2966  O   ALA D1951      62.031  70.309  77.370  1.00  0.00           O  
ATOM   2967  CB  ALA D1951      61.127  72.381  79.647  1.00  0.00           C  
ATOM   2968  N   LEU D1952      60.502  71.725  76.523  1.00  0.00           N  
ATOM   2969  CA  LEU D1952      59.983  70.739  75.577  1.00  0.00           C  
ATOM   2970  C   LEU D1952      60.996  70.095  74.635  1.00  0.00           C  
ATOM   2971  O   LEU D1952      61.005  68.878  74.474  1.00  0.00           O  
ATOM   2972  CB  LEU D1952      58.815  71.332  74.784  1.00  0.00           C  
ATOM   2973  CG  LEU D1952      57.508  71.285  75.583  1.00  0.00           C  
ATOM   2974  CD1 LEU D1952      56.412  72.070  74.891  1.00  0.00           C  
ATOM   2975  CD2 LEU D1952      57.096  69.835  75.754  1.00  0.00           C  
ATOM   2976  N   PRO D1953      61.866  70.893  74.007  1.00  0.00           N  
ATOM   2977  CA  PRO D1953      62.848  70.287  73.101  1.00  0.00           C  
ATOM   2978  C   PRO D1953      63.556  69.108  73.762  1.00  0.00           C  
ATOM   2979  O   PRO D1953      63.658  68.024  73.185  1.00  0.00           O  
ATOM   2980  CB  PRO D1953      63.801  71.442  72.812  1.00  0.00           C  
ATOM   2981  CG  PRO D1953      62.890  72.644  72.891  1.00  0.00           C  
ATOM   2982  CD  PRO D1953      62.079  72.348  74.123  1.00  0.00           C  
ATOM   2983  N   GLY D1954      64.036  69.330  74.982  1.00  0.00           N  
ATOM   2984  CA  GLY D1954      64.727  68.284  75.715  1.00  0.00           C  
ATOM   2985  C   GLY D1954      63.809  67.129  76.058  1.00  0.00           C  
ATOM   2986  O   GLY D1954      64.221  65.967  76.044  1.00  0.00           O  
ATOM   2987  N   LYS D1955      62.555  67.439  76.369  1.00  0.00           N  
ATOM   2988  CA  LYS D1955      61.604  66.388  76.703  1.00  0.00           C  
ATOM   2989  C   LYS D1955      61.275  65.541  75.476  1.00  0.00           C  
ATOM   2990  O   LYS D1955      61.048  64.337  75.600  1.00  0.00           O  
ATOM   2991  CB  LYS D1955      60.331  66.985  77.304  1.00  0.00           C  
ATOM   2992  CG  LYS D1955      60.516  67.481  78.731  1.00  0.00           C  
ATOM   2993  CD  LYS D1955      59.234  68.079  79.288  1.00  0.00           C  
ATOM   2994  CE  LYS D1955      59.391  68.501  80.750  1.00  0.00           C  
ATOM   2995  NZ  LYS D1955      59.525  67.350  81.703  1.00  0.00           N  
ATOM   2996  N   LEU D1956      61.254  66.162  74.294  1.00  0.00           N  
ATOM   2997  CA  LEU D1956      60.972  65.415  73.072  1.00  0.00           C  
ATOM   2998  C   LEU D1956      62.113  64.425  72.824  1.00  0.00           C  
ATOM   2999  O   LEU D1956      61.878  63.284  72.432  1.00  0.00           O  
ATOM   3000  CB  LEU D1956      60.817  66.350  71.866  1.00  0.00           C  
ATOM   3001  CG  LEU D1956      59.456  66.921  71.423  1.00  0.00           C  
ATOM   3002  CD1 LEU D1956      58.348  65.900  71.676  1.00  0.00           C  
ATOM   3003  CD2 LEU D1956      59.153  68.207  72.145  1.00  0.00           C  
ATOM   3004  N   ASP D1957      63.348  64.861  73.058  1.00  0.00           N  
ATOM   3005  CA  ASP D1957      64.507  63.989  72.884  1.00  0.00           C  
ATOM   3006  C   ASP D1957      64.433  62.828  73.869  1.00  0.00           C  
ATOM   3007  O   ASP D1957      64.717  61.681  73.509  1.00  0.00           O  
ATOM   3008  CB  ASP D1957      65.810  64.764  73.106  1.00  0.00           C  
ATOM   3009  CG  ASP D1957      66.185  65.638  71.913  1.00  0.00           C  
ATOM   3010  OD1 ASP D1957      66.828  66.690  72.130  1.00  0.00           O  
ATOM   3011  OD2 ASP D1957      65.851  65.269  70.761  1.00  0.00           O  
ATOM   3012  N   ALA D1958      64.047  63.121  75.110  1.00  0.00           N  
ATOM   3013  CA  ALA D1958      63.934  62.081  76.131  1.00  0.00           C  
ATOM   3014  C   ALA D1958      62.842  61.093  75.732  1.00  0.00           C  
ATOM   3015  O   ALA D1958      62.966  59.885  75.948  1.00  0.00           O  
ATOM   3016  CB  ALA D1958      63.607  62.701  77.478  1.00  0.00           C  
ATOM   3017  N   PHE D1959      61.776  61.624  75.148  1.00  0.00           N  
ATOM   3018  CA  PHE D1959      60.648  60.822  74.691  1.00  0.00           C  
ATOM   3019  C   PHE D1959      61.158  59.867  73.614  1.00  0.00           C  
ATOM   3020  O   PHE D1959      60.887  58.662  73.643  1.00  0.00           O  
ATOM   3021  CB  PHE D1959      59.572  61.751  74.112  1.00  0.00           C  
ATOM   3022  CG  PHE D1959      58.242  61.094  73.879  1.00  0.00           C  
ATOM   3023  CD1 PHE D1959      57.161  61.393  74.695  1.00  0.00           C  
ATOM   3024  CD2 PHE D1959      58.047  60.237  72.800  1.00  0.00           C  
ATOM   3025  CE1 PHE D1959      55.905  60.856  74.439  1.00  0.00           C  
ATOM   3026  CE2 PHE D1959      56.792  59.694  72.537  1.00  0.00           C  
ATOM   3027  CZ  PHE D1959      55.720  60.008  73.357  1.00  0.00           C  
ATOM   3028  N   HIS D1960      61.900  60.416  72.661  1.00  0.00           N  
ATOM   3029  CA  HIS D1960      62.453  59.602  71.587  1.00  0.00           C  
ATOM   3030  C   HIS D1960      63.284  58.469  72.194  1.00  0.00           C  
ATOM   3031  O   HIS D1960      63.071  57.293  71.880  1.00  0.00           O  
ATOM   3032  CB  HIS D1960      63.339  60.452  70.664  1.00  0.00           C  
ATOM   3033  CG  HIS D1960      64.079  59.649  69.637  1.00  0.00           C  
ATOM   3034  ND1 HIS D1960      63.497  59.220  68.461  1.00  0.00           N  
ATOM   3035  CD2 HIS D1960      65.334  59.135  69.643  1.00  0.00           C  
ATOM   3036  CE1 HIS D1960      64.358  58.474  67.792  1.00  0.00           C  
ATOM   3037  NE2 HIS D1960      65.479  58.405  68.487  1.00  0.00           N  
ATOM   3038  N   GLU D1961      64.222  58.835  73.069  1.00  0.00           N  
ATOM   3039  CA  GLU D1961      65.100  57.866  73.720  1.00  0.00           C  
ATOM   3040  C   GLU D1961      64.330  56.780  74.478  1.00  0.00           C  
ATOM   3041  O   GLU D1961      64.712  55.601  74.443  1.00  0.00           O  
ATOM   3042  CB  GLU D1961      66.065  58.577  74.680  1.00  0.00           C  
ATOM   3043  CG  GLU D1961      67.113  59.474  74.009  1.00  0.00           C  
ATOM   3044  CD  GLU D1961      67.966  58.738  72.975  1.00  0.00           C  
ATOM   3045  OE1 GLU D1961      68.386  57.589  73.240  1.00  0.00           O  
ATOM   3046  OE2 GLU D1961      68.234  59.313  71.897  1.00  0.00           O  
ATOM   3047  N   GLU D1962      63.256  57.167  75.164  1.00  0.00           N  
ATOM   3048  CA  GLU D1962      62.462  56.194  75.897  1.00  0.00           C  
ATOM   3049  C   GLU D1962      61.779  55.238  74.920  1.00  0.00           C  
ATOM   3050  O   GLU D1962      61.686  54.031  75.183  1.00  0.00           O  
ATOM   3051  CB  GLU D1962      61.425  56.898  76.776  1.00  0.00           C  
ATOM   3052  CG  GLU D1962      60.486  55.954  77.526  1.00  0.00           C  
ATOM   3053  CD  GLU D1962      61.205  54.995  78.471  1.00  0.00           C  
ATOM   3054  OE1 GLU D1962      60.538  54.061  78.973  1.00  0.00           O  
ATOM   3055  OE2 GLU D1962      62.422  55.174  78.720  1.00  0.00           O  
ATOM   3056  N   LEU D1963      61.306  55.772  73.794  1.00  0.00           N  
ATOM   3057  CA  LEU D1963      60.659  54.942  72.780  1.00  0.00           C  
ATOM   3058  C   LEU D1963      61.632  53.893  72.263  1.00  0.00           C  
ATOM   3059  O   LEU D1963      61.291  52.712  72.142  1.00  0.00           O  
ATOM   3060  CB  LEU D1963      60.192  55.785  71.588  1.00  0.00           C  
ATOM   3061  CG  LEU D1963      58.807  56.424  71.591  1.00  0.00           C  
ATOM   3062  CD1 LEU D1963      58.528  56.977  70.201  1.00  0.00           C  
ATOM   3063  CD2 LEU D1963      57.742  55.396  71.957  1.00  0.00           C  
ATOM   3064  N   TYR D1964      62.844  54.334  71.944  1.00  0.00           N  
ATOM   3065  CA  TYR D1964      63.864  53.432  71.426  1.00  0.00           C  
ATOM   3066  C   TYR D1964      64.244  52.399  72.477  1.00  0.00           C  
ATOM   3067  O   TYR D1964      64.416  51.220  72.167  1.00  0.00           O  
ATOM   3068  CB  TYR D1964      65.100  54.221  71.001  1.00  0.00           C  
ATOM   3069  CG  TYR D1964      66.095  53.408  70.212  1.00  0.00           C  
ATOM   3070  CD1 TYR D1964      65.781  52.935  68.937  1.00  0.00           C  
ATOM   3071  CD2 TYR D1964      67.352  53.100  70.739  1.00  0.00           C  
ATOM   3072  CE1 TYR D1964      66.690  52.177  68.204  1.00  0.00           C  
ATOM   3073  CE2 TYR D1964      68.271  52.339  70.010  1.00  0.00           C  
ATOM   3074  CZ  TYR D1964      67.930  51.882  68.745  1.00  0.00           C  
ATOM   3075  OH  TYR D1964      68.823  51.122  68.027  1.00  0.00           O  
ATOM   3076  N   ARG D1965      64.368  52.839  73.724  1.00  0.00           N  
ATOM   3077  CA  ARG D1965      64.727  51.928  74.805  1.00  0.00           C  
ATOM   3078  C   ARG D1965      63.696  50.817  74.935  1.00  0.00           C  
ATOM   3079  O   ARG D1965      64.055  49.635  74.962  1.00  0.00           O  
ATOM   3080  CB  ARG D1965      64.843  52.679  76.139  1.00  0.00           C  
ATOM   3081  CG  ARG D1965      65.400  51.816  77.279  1.00  0.00           C  
ATOM   3082  CD  ARG D1965      65.280  52.511  78.638  1.00  0.00           C  
ATOM   3083  NE  ARG D1965      63.904  52.535  79.137  1.00  0.00           N  
ATOM   3084  CZ  ARG D1965      63.192  51.448  79.432  1.00  0.00           C  
ATOM   3085  NH1 ARG D1965      63.719  50.236  79.283  1.00  0.00           N  
ATOM   3086  NH2 ARG D1965      61.945  51.571  79.876  1.00  0.00           N  
ATOM   3087  N   ARG D1966      62.417  51.186  74.998  1.00  0.00           N  
ATOM   3088  CA  ARG D1966      61.361  50.184  75.140  1.00  0.00           C  
ATOM   3089  C   ARG D1966      61.353  49.207  73.976  1.00  0.00           C  
ATOM   3090  O   ARG D1966      61.123  48.002  74.157  1.00  0.00           O  
ATOM   3091  CB  ARG D1966      59.981  50.846  75.259  1.00  0.00           C  
ATOM   3092  CG  ARG D1966      59.802  51.668  76.523  1.00  0.00           C  
ATOM   3093  CD  ARG D1966      58.358  52.087  76.738  1.00  0.00           C  
ATOM   3094  NE  ARG D1966      58.260  53.116  77.771  1.00  0.00           N  
ATOM   3095  CZ  ARG D1966      57.121  53.653  78.204  1.00  0.00           C  
ATOM   3096  NH1 ARG D1966      55.961  53.255  77.699  1.00  0.00           N  
ATOM   3097  NH2 ARG D1966      57.145  54.601  79.136  1.00  0.00           N  
ATOM   3098  N   ALA D1967      61.608  49.730  72.782  1.00  0.00           N  
ATOM   3099  CA  ALA D1967      61.627  48.903  71.585  1.00  0.00           C  
ATOM   3100  C   ALA D1967      62.847  47.980  71.589  1.00  0.00           C  
ATOM   3101  O   ALA D1967      62.783  46.870  71.070  1.00  0.00           O  
ATOM   3102  CB  ALA D1967      61.616  49.786  70.339  1.00  0.00           C  
ATOM   3103  N   LEU D1968      63.955  48.441  72.170  1.00  0.00           N  
ATOM   3104  CA  LEU D1968      65.169  47.622  72.269  1.00  0.00           C  
ATOM   3105  C   LEU D1968      64.968  46.503  73.294  1.00  0.00           C  
ATOM   3106  O   LEU D1968      65.420  45.370  73.089  1.00  0.00           O  
ATOM   3107  CB  LEU D1968      66.363  48.462  72.717  1.00  0.00           C  
ATOM   3108  CG  LEU D1968      67.317  48.995  71.652  1.00  0.00           C  
ATOM   3109  CD1 LEU D1968      68.414  49.789  72.341  1.00  0.00           C  
ATOM   3110  CD2 LEU D1968      67.913  47.840  70.844  1.00  0.00           C  
ATOM   3111  N   ALA D1969      64.296  46.836  74.396  1.00  0.00           N  
ATOM   3112  CA  ALA D1969      64.032  45.874  75.461  1.00  0.00           C  
ATOM   3113  C   ALA D1969      63.135  44.770  74.928  1.00  0.00           C  
ATOM   3114  O   ALA D1969      63.371  43.586  75.181  1.00  0.00           O  
ATOM   3115  CB  ALA D1969      63.374  46.573  76.656  1.00  0.00           C  
ATOM   3116  N   PHE D1970      62.117  45.162  74.170  1.00  0.00           N  
ATOM   3117  CA  PHE D1970      61.192  44.197  73.587  1.00  0.00           C  
ATOM   3118  C   PHE D1970      61.943  43.248  72.656  1.00  0.00           C  
ATOM   3119  O   PHE D1970      61.688  42.037  72.658  1.00  0.00           O  
ATOM   3120  CB  PHE D1970      60.094  44.919  72.795  1.00  0.00           C  
ATOM   3121  CG  PHE D1970      59.093  43.992  72.158  1.00  0.00           C  
ATOM   3122  CD1 PHE D1970      57.868  43.744  72.767  1.00  0.00           C  
ATOM   3123  CD2 PHE D1970      59.387  43.346  70.960  1.00  0.00           C  
ATOM   3124  CE1 PHE D1970      56.949  42.864  72.194  1.00  0.00           C  
ATOM   3125  CE2 PHE D1970      58.479  42.464  70.379  1.00  0.00           C  
ATOM   3126  CZ  PHE D1970      57.256  42.224  70.996  1.00  0.00           C  
ATOM   3127  N   ARG D1971      62.862  43.797  71.857  1.00  0.00           N  
ATOM   3128  CA  ARG D1971      63.622  42.974  70.924  1.00  0.00           C  
ATOM   3129  C   ARG D1971      64.511  41.985  71.666  1.00  0.00           C  
ATOM   3130  O   ARG D1971      64.622  40.822  71.270  1.00  0.00           O  
ATOM   3131  CB  ARG D1971      64.481  43.830  69.984  1.00  0.00           C  
ATOM   3132  CG  ARG D1971      65.201  42.977  68.928  1.00  0.00           C  
ATOM   3133  CD  ARG D1971      65.877  43.800  67.855  1.00  0.00           C  
ATOM   3134  NE  ARG D1971      67.013  44.547  68.381  1.00  0.00           N  
ATOM   3135  CZ  ARG D1971      67.796  45.318  67.634  1.00  0.00           C  
ATOM   3136  NH1 ARG D1971      67.558  45.439  66.327  1.00  0.00           N  
ATOM   3137  NH2 ARG D1971      68.816  45.970  68.190  1.00  0.00           N  
ATOM   3138  N   GLU D1972      65.160  42.459  72.726  1.00  0.00           N  
ATOM   3139  CA  GLU D1972      66.006  41.599  73.541  1.00  0.00           C  
ATOM   3140  C   GLU D1972      65.133  40.471  74.093  1.00  0.00           C  
ATOM   3141  O   GLU D1972      65.481  39.293  73.990  1.00  0.00           O  
ATOM   3142  CB  GLU D1972      66.603  42.393  74.706  1.00  0.00           C  
ATOM   3143  CG  GLU D1972      67.762  43.302  74.338  1.00  0.00           C  
ATOM   3144  CD  GLU D1972      67.964  44.431  75.347  1.00  0.00           C  
ATOM   3145  OE1 GLU D1972      67.358  44.366  76.443  1.00  0.00           O  
ATOM   3146  OE2 GLU D1972      68.731  45.382  75.041  1.00  0.00           O  
ATOM   3147  N   ASP D2012      63.984  40.839  74.660  1.00  0.00           N  
ATOM   3148  CA  ASP D2012      63.069  39.860  75.248  1.00  0.00           C  
ATOM   3149  C   ASP D2012      62.446  38.936  74.214  1.00  0.00           C  
ATOM   3150  O   ASP D2012      61.888  37.891  74.561  1.00  0.00           O  
ATOM   3151  CB  ASP D2012      61.955  40.572  76.032  1.00  0.00           C  
ATOM   3152  CG  ASP D2012      62.486  41.384  77.204  1.00  0.00           C  
ATOM   3153  OD1 ASP D2012      61.712  42.176  77.799  1.00  0.00           O  
ATOM   3154  OD2 ASP D2012      63.679  41.232  77.537  1.00  0.00           O  
ATOM   3155  N   HIS D2013      62.540  39.307  72.942  1.00  0.00           N  
ATOM   3156  CA  HIS D2013      61.945  38.482  71.892  1.00  0.00           C  
ATOM   3157  C   HIS D2013      62.943  37.977  70.866  1.00  0.00           C  
ATOM   3158  O   HIS D2013      62.602  37.735  69.706  1.00  0.00           O  
ATOM   3159  CB  HIS D2013      60.819  39.252  71.212  1.00  0.00           C  
ATOM   3160  CG  HIS D2013      59.636  39.478  72.100  1.00  0.00           C  
ATOM   3161  ND1 HIS D2013      58.530  38.657  72.086  1.00  0.00           N  
ATOM   3162  CD2 HIS D2013      59.409  40.401  73.064  1.00  0.00           C  
ATOM   3163  CE1 HIS D2013      57.672  39.065  73.004  1.00  0.00           C  
ATOM   3164  NE2 HIS D2013      58.181  40.120  73.612  1.00  0.00           N  
ATOM   3165  N   THR D2014      64.182  37.815  71.313  1.00  0.00           N  
ATOM   3166  CA  THR D2014      65.251  37.308  70.469  1.00  0.00           C  
ATOM   3167  C   THR D2014      65.862  36.150  71.231  1.00  0.00           C  
ATOM   3168  O   THR D2014      66.113  36.249  72.435  1.00  0.00           O  
ATOM   3169  CB  THR D2014      66.326  38.379  70.202  1.00  0.00           C  
ATOM   3170  OG1 THR D2014      65.753  39.443  69.426  1.00  0.00           O  
ATOM   3171  CG2 THR D2014      67.517  37.766  69.448  1.00  0.00           C  
ATOM   3172  N   ARG D2015      66.116  35.055  70.531  1.00  0.00           N  
ATOM   3173  CA  ARG D2015      66.652  33.883  71.191  1.00  0.00           C  
ATOM   3174  C   ARG D2015      67.512  33.004  70.280  1.00  0.00           C  
ATOM   3175  O   ARG D2015      67.180  32.795  69.112  1.00  0.00           O  
ATOM   3176  CB  ARG D2015      65.466  33.091  71.744  1.00  0.00           C  
ATOM   3177  CG  ARG D2015      65.803  31.829  72.502  1.00  0.00           C  
ATOM   3178  CD  ARG D2015      64.516  31.143  72.929  1.00  0.00           C  
ATOM   3179  NE  ARG D2015      64.744  29.782  73.397  1.00  0.00           N  
ATOM   3180  CZ  ARG D2015      63.777  28.885  73.552  1.00  0.00           C  
ATOM   3181  NH1 ARG D2015      62.519  29.213  73.272  1.00  0.00           N  
ATOM   3182  NH2 ARG D2015      64.065  27.660  73.978  1.00  0.00           N  
ATOM   3183  N   LYS D2016      68.622  32.503  70.820  1.00  0.00           N  
ATOM   3184  CA  LYS D2016      69.516  31.615  70.074  1.00  0.00           C  
ATOM   3185  C   LYS D2016      68.969  30.200  70.198  1.00  0.00           C  
ATOM   3186  O   LYS D2016      68.589  29.781  71.284  1.00  0.00           O  
ATOM   3187  CB  LYS D2016      70.927  31.642  70.660  1.00  0.00           C  
ATOM   3188  CG  LYS D2016      71.694  32.940  70.477  1.00  0.00           C  
ATOM   3189  CD  LYS D2016      73.154  32.722  70.856  1.00  0.00           C  
ATOM   3190  CE  LYS D2016      74.037  33.884  70.421  1.00  0.00           C  
ATOM   3191  NZ  LYS D2016      75.489  33.556  70.578  1.00  0.00           N  
ATOM   3192  N   VAL D2017      68.924  29.462  69.099  1.00  0.00           N  
ATOM   3193  CA  VAL D2017      68.408  28.103  69.151  1.00  0.00           C  
ATOM   3194  C   VAL D2017      69.370  27.110  68.509  1.00  0.00           C  
ATOM   3195  O   VAL D2017      70.041  27.429  67.523  1.00  0.00           O  
ATOM   3196  CB  VAL D2017      67.039  27.997  68.446  1.00  0.00           C  
ATOM   3197  CG1 VAL D2017      66.020  28.881  69.154  1.00  0.00           C  
ATOM   3198  CG2 VAL D2017      67.167  28.395  66.994  1.00  0.00           C  
ATOM   3199  N   ASP D2018      69.437  25.905  69.075  1.00  0.00           N  
ATOM   3200  CA  ASP D2018      70.315  24.861  68.558  1.00  0.00           C  
ATOM   3201  C   ASP D2018      69.536  23.635  68.100  1.00  0.00           C  
ATOM   3202  O   ASP D2018      70.088  22.734  67.469  1.00  0.00           O  
ATOM   3203  CB  ASP D2018      71.350  24.464  69.616  1.00  0.00           C  
ATOM   3204  CG  ASP D2018      72.299  25.607  69.961  1.00  0.00           C  
ATOM   3205  OD1 ASP D2018      72.761  26.305  69.032  1.00  0.00           O  
ATOM   3206  OD2 ASP D2018      72.597  25.805  71.156  1.00  0.00           O  
ATOM   3207  N   THR D2019      68.244  23.610  68.404  1.00  0.00           N  
ATOM   3208  CA  THR D2019      67.405  22.491  68.008  1.00  0.00           C  
ATOM   3209  C   THR D2019      66.192  22.985  67.246  1.00  0.00           C  
ATOM   3210  O   THR D2019      65.713  24.094  67.479  1.00  0.00           O  
ATOM   3211  CB  THR D2019      66.930  21.700  69.232  1.00  0.00           C  
ATOM   3212  OG1 THR D2019      66.231  22.576  70.126  1.00  0.00           O  
ATOM   3213  CG2 THR D2019      68.128  21.086  69.955  1.00  0.00           C  
ATOM   3214  N   TYR D2020      65.693  22.158  66.333  1.00  0.00           N  
ATOM   3215  CA  TYR D2020      64.531  22.526  65.542  1.00  0.00           C  
ATOM   3216  C   TYR D2020      63.288  22.603  66.429  1.00  0.00           C  
ATOM   3217  O   TYR D2020      62.213  23.010  65.981  1.00  0.00           O  
ATOM   3218  CB  TYR D2020      64.316  21.516  64.412  1.00  0.00           C  
ATOM   3219  CG  TYR D2020      63.448  22.033  63.285  1.00  0.00           C  
ATOM   3220  CD1 TYR D2020      63.645  23.314  62.761  1.00  0.00           C  
ATOM   3221  CD2 TYR D2020      62.468  21.229  62.703  1.00  0.00           C  
ATOM   3222  CE1 TYR D2020      62.895  23.777  61.685  1.00  0.00           C  
ATOM   3223  CE2 TYR D2020      61.711  21.684  61.623  1.00  0.00           C  
ATOM   3224  CZ  TYR D2020      61.933  22.960  61.119  1.00  0.00           C  
ATOM   3225  OH  TYR D2020      61.211  23.421  60.041  1.00  0.00           O  
ATOM   3226  N   GLU D2027      63.443  22.211  67.691  1.00  0.00           N  
ATOM   3227  CA  GLU D2027      62.342  22.251  68.645  1.00  0.00           C  
ATOM   3228  C   GLU D2027      62.343  23.623  69.319  1.00  0.00           C  
ATOM   3229  O   GLU D2027      61.292  24.253  69.480  1.00  0.00           O  
ATOM   3230  CB  GLU D2027      62.510  21.149  69.701  1.00  0.00           C  
ATOM   3231  CG  GLU D2027      61.412  21.112  70.748  1.00  0.00           C  
ATOM   3232  CD  GLU D2027      61.641  20.042  71.798  1.00  0.00           C  
ATOM   3233  OE1 GLU D2027      62.669  20.109  72.504  1.00  0.00           O  
ATOM   3234  OE2 GLU D2027      60.791  19.134  71.916  1.00  0.00           O  
ATOM   3235  N   ALA D2028      63.530  24.073  69.717  1.00  0.00           N  
ATOM   3236  CA  ALA D2028      63.679  25.369  70.359  1.00  0.00           C  
ATOM   3237  C   ALA D2028      63.501  26.458  69.296  1.00  0.00           C  
ATOM   3238  O   ALA D2028      63.171  27.603  69.606  1.00  0.00           O  
ATOM   3239  CB  ALA D2028      65.051  25.476  71.000  1.00  0.00           C  
ATOM   3240  N   PHE D2029      63.728  26.087  68.042  1.00  0.00           N  
ATOM   3241  CA  PHE D2029      63.577  27.009  66.934  1.00  0.00           C  
ATOM   3242  C   PHE D2029      62.089  27.309  66.780  1.00  0.00           C  
ATOM   3243  O   PHE D2029      61.684  28.469  66.660  1.00  0.00           O  
ATOM   3244  CB  PHE D2029      64.135  26.373  65.661  1.00  0.00           C  
ATOM   3245  CG  PHE D2029      63.875  27.163  64.414  1.00  0.00           C  
ATOM   3246  CD1 PHE D2029      62.725  26.942  63.663  1.00  0.00           C  
ATOM   3247  CD2 PHE D2029      64.785  28.125  63.984  1.00  0.00           C  
ATOM   3248  CE1 PHE D2029      62.482  27.667  62.495  1.00  0.00           C  
ATOM   3249  CE2 PHE D2029      64.555  28.860  62.816  1.00  0.00           C  
ATOM   3250  CZ  PHE D2029      63.402  28.632  62.070  1.00  0.00           C  
ATOM   3251  N   LYS D2030      61.279  26.254  66.798  1.00  0.00           N  
ATOM   3252  CA  LYS D2030      59.835  26.397  66.671  1.00  0.00           C  
ATOM   3253  C   LYS D2030      59.228  27.227  67.809  1.00  0.00           C  
ATOM   3254  O   LYS D2030      58.248  27.938  67.601  1.00  0.00           O  
ATOM   3255  CB  LYS D2030      59.177  25.017  66.598  1.00  0.00           C  
ATOM   3256  CG  LYS D2030      59.483  24.276  65.304  1.00  0.00           C  
ATOM   3257  CD  LYS D2030      58.898  22.869  65.300  1.00  0.00           C  
ATOM   3258  CE  LYS D2030      59.289  22.101  64.040  1.00  0.00           C  
ATOM   3259  NZ  LYS D2030      58.796  20.692  64.044  1.00  0.00           N  
ATOM   3260  N   GLU D2031      59.803  27.149  69.005  1.00  0.00           N  
ATOM   3261  CA  GLU D2031      59.287  27.938  70.122  1.00  0.00           C  
ATOM   3262  C   GLU D2031      59.670  29.403  69.929  1.00  0.00           C  
ATOM   3263  O   GLU D2031      58.846  30.301  70.105  1.00  0.00           O  
ATOM   3264  CB  GLU D2031      59.858  27.457  71.466  1.00  0.00           C  
ATOM   3265  CG  GLU D2031      59.365  26.088  71.911  1.00  0.00           C  
ATOM   3266  CD  GLU D2031      60.005  25.606  73.214  1.00  0.00           C  
ATOM   3267  OE1 GLU D2031      59.713  24.451  73.605  1.00  0.00           O  
ATOM   3268  OE2 GLU D2031      60.786  26.368  73.842  1.00  0.00           O  
ATOM   3269  N   ALA D2032      60.928  29.633  69.566  1.00  0.00           N  
ATOM   3270  CA  ALA D2032      61.429  30.981  69.369  1.00  0.00           C  
ATOM   3271  C   ALA D2032      60.671  31.777  68.302  1.00  0.00           C  
ATOM   3272  O   ALA D2032      60.248  32.896  68.563  1.00  0.00           O  
ATOM   3273  CB  ALA D2032      62.916  30.936  69.041  1.00  0.00           C  
ATOM   3274  N   VAL D2033      60.489  31.207  67.114  1.00  0.00           N  
ATOM   3275  CA  VAL D2033      59.786  31.920  66.050  1.00  0.00           C  
ATOM   3276  C   VAL D2033      58.303  32.114  66.346  1.00  0.00           C  
ATOM   3277  O   VAL D2033      57.553  32.653  65.523  1.00  0.00           O  
ATOM   3278  CB  VAL D2033      59.911  31.210  64.694  1.00  0.00           C  
ATOM   3279  CG1 VAL D2033      61.374  31.092  64.308  1.00  0.00           C  
ATOM   3280  CG2 VAL D2033      59.237  29.856  64.752  1.00  0.00           C  
ATOM   3281  N   GLN D2034      57.877  31.665  67.519  1.00  0.00           N  
ATOM   3282  CA  GLN D2034      56.490  31.819  67.918  1.00  0.00           C  
ATOM   3283  C   GLN D2034      56.402  33.123  68.695  1.00  0.00           C  
ATOM   3284  O   GLN D2034      55.332  33.693  68.847  1.00  0.00           O  
ATOM   3285  CB  GLN D2034      56.069  30.662  68.827  1.00  0.00           C  
ATOM   3286  CG  GLN D2034      54.713  30.097  68.495  1.00  0.00           C  
ATOM   3287  CD  GLN D2034      54.702  29.436  67.142  1.00  0.00           C  
ATOM   3288  OE1 GLN D2034      53.703  29.484  66.419  1.00  0.00           O  
ATOM   3289  NE2 GLN D2034      55.816  28.802  66.788  1.00  0.00           N  
ATOM   3290  N   GLU D2036      57.556  33.589  69.158  1.00  0.00           N  
ATOM   3291  CA  GLU D2036      57.660  34.794  69.964  1.00  0.00           C  
ATOM   3292  C   GLU D2036      58.374  35.946  69.254  1.00  0.00           C  
ATOM   3293  O   GLU D2036      58.116  37.117  69.533  1.00  0.00           O  
ATOM   3294  CB  GLU D2036      58.424  34.460  71.246  1.00  0.00           C  
ATOM   3295  CG  GLU D2036      57.912  35.157  72.491  1.00  0.00           C  
ATOM   3296  CD  GLU D2036      56.591  34.586  72.969  1.00  0.00           C  
ATOM   3297  OE1 GLU D2036      56.004  35.166  73.905  1.00  0.00           O  
ATOM   3298  OE2 GLU D2036      56.143  33.557  72.413  1.00  0.00           O  
ATOM   3299  N   GLY D2037      59.288  35.615  68.354  1.00  0.00           N  
ATOM   3300  CA  GLY D2037      60.021  36.652  67.657  1.00  0.00           C  
ATOM   3301  C   GLY D2037      61.214  36.132  66.884  1.00  0.00           C  
ATOM   3302  O   GLY D2037      61.099  35.169  66.126  1.00  0.00           O  
ATOM   3303  N   PHE D2038      62.364  36.770  67.077  1.00  0.00           N  
ATOM   3304  CA  PHE D2038      63.584  36.382  66.377  1.00  0.00           C  
ATOM   3305  C   PHE D2038      64.189  35.072  66.873  1.00  0.00           C  
ATOM   3306  O   PHE D2038      64.147  34.755  68.063  1.00  0.00           O  
ATOM   3307  CB  PHE D2038      64.637  37.490  66.498  1.00  0.00           C  
ATOM   3308  CG  PHE D2038      64.405  38.669  65.588  1.00  0.00           C  
ATOM   3309  CD1 PHE D2038      64.658  39.962  66.034  1.00  0.00           C  
ATOM   3310  CD2 PHE D2038      63.957  38.490  64.285  1.00  0.00           C  
ATOM   3311  CE1 PHE D2038      64.469  41.060  65.194  1.00  0.00           C  
ATOM   3312  CE2 PHE D2038      63.767  39.582  63.437  1.00  0.00           C  
ATOM   3313  CZ  PHE D2038      64.023  40.869  63.895  1.00  0.00           C  
ATOM   3314  N   ALA D2039      64.751  34.314  65.941  1.00  0.00           N  
ATOM   3315  CA  ALA D2039      65.408  33.057  66.263  1.00  0.00           C  
ATOM   3316  C   ALA D2039      66.775  33.074  65.584  1.00  0.00           C  
ATOM   3317  O   ALA D2039      66.865  33.060  64.358  1.00  0.00           O  
ATOM   3318  CB  ALA D2039      64.585  31.876  65.764  1.00  0.00           C  
ATOM   3319  N   LEU D2041      67.828  33.144  66.391  1.00  0.00           N  
ATOM   3320  CA  LEU D2041      69.198  33.145  65.899  1.00  0.00           C  
ATOM   3321  C   LEU D2041      69.661  31.693  65.763  1.00  0.00           C  
ATOM   3322  O   LEU D2041      70.036  31.066  66.750  1.00  0.00           O  
ATOM   3323  CB  LEU D2041      70.080  33.905  66.889  1.00  0.00           C  
ATOM   3324  CG  LEU D2041      70.206  35.427  66.717  1.00  0.00           C  
ATOM   3325  CD1 LEU D2041      68.956  36.020  66.079  1.00  0.00           C  
ATOM   3326  CD2 LEU D2041      70.493  36.059  68.066  1.00  0.00           C  
ATOM   3327  N   ALA D2042      69.629  31.162  64.543  1.00  0.00           N  
ATOM   3328  CA  ALA D2042      70.014  29.772  64.296  1.00  0.00           C  
ATOM   3329  C   ALA D2042      70.976  29.578  63.123  1.00  0.00           C  
ATOM   3330  O   ALA D2042      71.010  30.385  62.191  1.00  0.00           O  
ATOM   3331  CB  ALA D2042      68.761  28.933  64.059  1.00  0.00           C  
ATOM   3332  N   PHE D2043      71.750  28.494  63.179  1.00  0.00           N  
ATOM   3333  CA  PHE D2043      72.703  28.152  62.122  1.00  0.00           C  
ATOM   3334  C   PHE D2043      71.923  27.536  60.969  1.00  0.00           C  
ATOM   3335  O   PHE D2043      70.886  26.911  61.188  1.00  0.00           O  
ATOM   3336  CB  PHE D2043      73.712  27.094  62.600  1.00  0.00           C  
ATOM   3337  CG  PHE D2043      74.662  27.572  63.655  1.00  0.00           C  
ATOM   3338  CD1 PHE D2043      75.665  28.481  63.345  1.00  0.00           C  
ATOM   3339  CD2 PHE D2043      74.568  27.093  64.959  1.00  0.00           C  
ATOM   3340  CE1 PHE D2043      76.569  28.908  64.323  1.00  0.00           C  
ATOM   3341  CE2 PHE D2043      75.463  27.512  65.943  1.00  0.00           C  
ATOM   3342  CZ  PHE D2043      76.467  28.421  65.625  1.00  0.00           C  
ATOM   3343  N   HIS D2044      72.407  27.705  59.744  1.00  0.00           N  
ATOM   3344  CA  HIS D2044      71.735  27.088  58.614  1.00  0.00           C  
ATOM   3345  C   HIS D2044      72.743  26.580  57.595  1.00  0.00           C  
ATOM   3346  O   HIS D2044      73.807  27.168  57.413  1.00  0.00           O  
ATOM   3347  CB  HIS D2044      70.741  28.049  57.949  1.00  0.00           C  
ATOM   3348  CG  HIS D2044      69.808  27.363  57.000  1.00  0.00           C  
ATOM   3349  ND1 HIS D2044      70.063  27.260  55.649  1.00  0.00           N  
ATOM   3350  CD2 HIS D2044      68.682  26.645  57.225  1.00  0.00           C  
ATOM   3351  CE1 HIS D2044      69.137  26.503  55.085  1.00  0.00           C  
ATOM   3352  NE2 HIS D2044      68.288  26.115  56.019  1.00  0.00           N  
ATOM   3353  N   CYS D2045      72.399  25.477  56.938  1.00  0.00           N  
ATOM   3354  CA  CYS D2045      73.271  24.854  55.948  1.00  0.00           C  
ATOM   3355  C   CYS D2045      73.517  25.699  54.694  1.00  0.00           C  
ATOM   3356  O   CYS D2045      74.500  25.483  53.981  1.00  0.00           O  
ATOM   3357  CB  CYS D2045      72.693  23.502  55.536  1.00  0.00           C  
ATOM   3358  SG  CYS D2045      71.035  23.615  54.782  1.00  0.00           S  
ATOM   3359  N   GLY D2046      72.621  26.646  54.422  1.00  0.00           N  
ATOM   3360  CA  GLY D2046      72.775  27.497  53.255  1.00  0.00           C  
ATOM   3361  C   GLY D2046      72.081  26.963  52.015  1.00  0.00           C  
ATOM   3362  O   GLY D2046      72.137  27.575  50.950  1.00  0.00           O  
ATOM   3363  N   ASP D2047      71.412  25.825  52.149  1.00  0.00           N  
ATOM   3364  CA  ASP D2047      70.716  25.213  51.021  1.00  0.00           C  
ATOM   3365  C   ASP D2047      69.286  25.737  50.893  1.00  0.00           C  
ATOM   3366  O   ASP D2047      68.500  25.640  51.832  1.00  0.00           O  
ATOM   3367  CB  ASP D2047      70.709  23.691  51.205  1.00  0.00           C  
ATOM   3368  CG  ASP D2047      70.088  22.953  50.033  1.00  0.00           C  
ATOM   3369  OD1 ASP D2047      70.128  21.707  50.048  1.00  0.00           O  
ATOM   3370  OD2 ASP D2047      69.563  23.595  49.103  1.00  0.00           O  
ATOM   3371  N   LYS D2048      68.949  26.290  49.731  1.00  0.00           N  
ATOM   3372  CA  LYS D2048      67.605  26.823  49.507  1.00  0.00           C  
ATOM   3373  C   LYS D2048      66.544  25.776  49.830  1.00  0.00           C  
ATOM   3374  O   LYS D2048      65.532  26.074  50.469  1.00  0.00           O  
ATOM   3375  CB  LYS D2048      67.430  27.275  48.051  1.00  0.00           C  
ATOM   3376  CG  LYS D2048      68.273  28.475  47.650  1.00  0.00           C  
ATOM   3377  CD  LYS D2048      68.015  28.876  46.198  1.00  0.00           C  
ATOM   3378  CE  LYS D2048      68.918  30.032  45.772  1.00  0.00           C  
ATOM   3379  NZ  LYS D2048      68.673  30.474  44.367  1.00  0.00           N  
ATOM   3380  N   ALA D2052      66.785  24.550  49.374  1.00  0.00           N  
ATOM   3381  CA  ALA D2052      65.861  23.451  49.605  1.00  0.00           C  
ATOM   3382  C   ALA D2052      65.527  23.335  51.086  1.00  0.00           C  
ATOM   3383  O   ALA D2052      64.361  23.205  51.459  1.00  0.00           O  
ATOM   3384  CB  ALA D2052      66.464  22.149  49.104  1.00  0.00           C  
ATOM   3385  N   CYS D2053      66.552  23.392  51.927  1.00  0.00           N  
ATOM   3386  CA  CYS D2053      66.356  23.284  53.363  1.00  0.00           C  
ATOM   3387  C   CYS D2053      65.626  24.506  53.904  1.00  0.00           C  
ATOM   3388  O   CYS D2053      64.735  24.381  54.746  1.00  0.00           O  
ATOM   3389  CB  CYS D2053      67.702  23.133  54.074  1.00  0.00           C  
ATOM   3390  SG  CYS D2053      67.544  22.725  55.839  1.00  0.00           S  
ATOM   3391  N   GLU D2054      66.007  25.684  53.414  1.00  0.00           N  
ATOM   3392  CA  GLU D2054      65.387  26.928  53.853  1.00  0.00           C  
ATOM   3393  C   GLU D2054      63.896  26.909  53.517  1.00  0.00           C  
ATOM   3394  O   GLU D2054      63.061  27.247  54.358  1.00  0.00           O  
ATOM   3395  CB  GLU D2054      66.064  28.126  53.183  1.00  0.00           C  
ATOM   3396  CG  GLU D2054      65.822  29.455  53.887  1.00  0.00           C  
ATOM   3397  CD  GLU D2054      66.641  30.589  53.291  1.00  0.00           C  
ATOM   3398  OE1 GLU D2054      67.861  30.397  53.079  1.00  0.00           O  
ATOM   3399  OE2 GLU D2054      66.068  31.673  53.044  1.00  0.00           O  
ATOM   3400  N   ARG D2055      63.567  26.512  52.291  1.00  0.00           N  
ATOM   3401  CA  ARG D2055      62.173  26.434  51.871  1.00  0.00           C  
ATOM   3402  C   ARG D2055      61.404  25.467  52.758  1.00  0.00           C  
ATOM   3403  O   ARG D2055      60.235  25.686  53.058  1.00  0.00           O  
ATOM   3404  CB  ARG D2055      62.071  25.973  50.417  1.00  0.00           C  
ATOM   3405  CG  ARG D2055      62.118  27.099  49.411  1.00  0.00           C  
ATOM   3406  CD  ARG D2055      62.174  26.565  47.996  1.00  0.00           C  
ATOM   3407  NE  ARG D2055      63.401  25.807  47.767  1.00  0.00           N  
ATOM   3408  CZ  ARG D2055      63.750  25.281  46.598  1.00  0.00           C  
ATOM   3409  NH1 ARG D2055      62.962  25.431  45.542  1.00  0.00           N  
ATOM   3410  NH2 ARG D2055      64.888  24.608  46.485  1.00  0.00           N  
ATOM   3411  N   LEU D2056      62.066  24.392  53.170  1.00  0.00           N  
ATOM   3412  CA  LEU D2056      61.435  23.397  54.027  1.00  0.00           C  
ATOM   3413  C   LEU D2056      61.066  24.012  55.371  1.00  0.00           C  
ATOM   3414  O   LEU D2056      59.953  23.833  55.865  1.00  0.00           O  
ATOM   3415  CB  LEU D2056      62.376  22.204  54.245  1.00  0.00           C  
ATOM   3416  CG  LEU D2056      62.039  20.900  53.515  1.00  0.00           C  
ATOM   3417  CD1 LEU D2056      60.691  20.392  54.005  1.00  0.00           C  
ATOM   3418  CD2 LEU D2056      62.020  21.121  52.007  1.00  0.00           C  
ATOM   3419  N   ILE D2057      62.011  24.730  55.964  1.00  0.00           N  
ATOM   3420  CA  ILE D2057      61.775  25.374  57.244  1.00  0.00           C  
ATOM   3421  C   ILE D2057      60.549  26.273  57.166  1.00  0.00           C  
ATOM   3422  O   ILE D2057      59.773  26.358  58.113  1.00  0.00           O  
ATOM   3423  CB  ILE D2057      62.985  26.226  57.675  1.00  0.00           C  
ATOM   3424  CG1 ILE D2057      64.164  25.308  58.042  1.00  0.00           C  
ATOM   3425  CG2 ILE D2057      62.584  27.146  58.821  1.00  0.00           C  
ATOM   3426  CD1 ILE D2057      65.355  26.015  58.680  1.00  0.00           C  
ATOM   3427  N   GLN D2062      60.374  26.942  56.032  1.00  0.00           N  
ATOM   3428  CA  GLN D2062      59.235  27.834  55.858  1.00  0.00           C  
ATOM   3429  C   GLN D2062      57.937  27.048  55.722  1.00  0.00           C  
ATOM   3430  O   GLN D2062      56.914  27.412  56.302  1.00  0.00           O  
ATOM   3431  CB  GLN D2062      59.440  28.728  54.633  1.00  0.00           C  
ATOM   3432  CG  GLN D2062      58.220  29.539  54.252  1.00  0.00           C  
ATOM   3433  CD  GLN D2062      58.533  30.615  53.229  1.00  0.00           C  
ATOM   3434  OE1 GLN D2062      59.476  30.489  52.445  1.00  0.00           O  
ATOM   3435  NE2 GLN D2062      57.732  31.675  53.222  1.00  0.00           N  
ATOM   3436  N   GLU D2063      57.978  25.970  54.953  1.00  0.00           N  
ATOM   3437  CA  GLU D2063      56.800  25.140  54.772  1.00  0.00           C  
ATOM   3438  C   GLU D2063      56.384  24.538  56.116  1.00  0.00           C  
ATOM   3439  O   GLU D2063      55.197  24.432  56.415  1.00  0.00           O  
ATOM   3440  CB  GLU D2063      57.098  24.026  53.762  1.00  0.00           C  
ATOM   3441  CG  GLU D2063      57.378  24.545  52.355  1.00  0.00           C  
ATOM   3442  CD  GLU D2063      57.968  23.492  51.424  1.00  0.00           C  
ATOM   3443  OE1 GLU D2063      58.199  23.808  50.235  1.00  0.00           O  
ATOM   3444  OE2 GLU D2063      58.209  22.354  51.878  1.00  0.00           O  
ATOM   3445  N   GLU D2064      57.367  24.187  56.937  1.00  0.00           N  
ATOM   3446  CA  GLU D2064      57.109  23.563  58.229  1.00  0.00           C  
ATOM   3447  C   GLU D2064      56.840  24.495  59.402  1.00  0.00           C  
ATOM   3448  O   GLU D2064      56.205  24.094  60.375  1.00  0.00           O  
ATOM   3449  CB  GLU D2064      58.275  22.630  58.588  1.00  0.00           C  
ATOM   3450  CG  GLU D2064      58.494  21.505  57.582  1.00  0.00           C  
ATOM   3451  CD  GLU D2064      59.762  20.701  57.840  1.00  0.00           C  
ATOM   3452  OE1 GLU D2064      60.069  19.806  57.023  1.00  0.00           O  
ATOM   3453  OE2 GLU D2064      60.451  20.960  58.852  1.00  0.00           O  
ATOM   3454  N   THR D2065      57.319  25.730  59.329  1.00  0.00           N  
ATOM   3455  CA  THR D2065      57.113  26.657  60.434  1.00  0.00           C  
ATOM   3456  C   THR D2065      56.609  28.028  60.006  1.00  0.00           C  
ATOM   3457  O   THR D2065      56.257  28.841  60.851  1.00  0.00           O  
ATOM   3458  CB  THR D2065      58.411  26.875  61.212  1.00  0.00           C  
ATOM   3459  OG1 THR D2065      59.304  27.681  60.427  1.00  0.00           O  
ATOM   3460  CG2 THR D2065      59.073  25.537  61.519  1.00  0.00           C  
ATOM   3461  N   THR D2075      56.574  28.269  58.700  1.00  0.00           N  
ATOM   3462  CA  THR D2075      56.148  29.549  58.116  1.00  0.00           C  
ATOM   3463  C   THR D2075      57.214  30.627  58.324  1.00  0.00           C  
ATOM   3464  O   THR D2075      57.108  31.734  57.799  1.00  0.00           O  
ATOM   3465  CB  THR D2075      54.786  30.079  58.691  1.00  0.00           C  
ATOM   3466  OG1 THR D2075      54.973  30.585  60.017  1.00  0.00           O  
ATOM   3467  CG2 THR D2075      53.738  28.978  58.707  1.00  0.00           C  
ATOM   3468  N   ALA D2076      58.246  30.297  59.089  1.00  0.00           N  
ATOM   3469  CA  ALA D2076      59.323  31.238  59.351  1.00  0.00           C  
ATOM   3470  C   ALA D2076      60.299  31.287  58.178  1.00  0.00           C  
ATOM   3471  O   ALA D2076      60.576  30.271  57.525  1.00  0.00           O  
ATOM   3472  CB  ALA D2076      60.060  30.853  60.620  1.00  0.00           C  
ATOM   3473  N   THR D2077      60.809  32.483  57.914  1.00  0.00           N  
ATOM   3474  CA  THR D2077      61.763  32.690  56.836  1.00  0.00           C  
ATOM   3475  C   THR D2077      63.018  33.292  57.425  1.00  0.00           C  
ATOM   3476  O   THR D2077      63.011  33.768  58.555  1.00  0.00           O  
ATOM   3477  CB  THR D2077      61.243  33.699  55.788  1.00  0.00           C  
ATOM   3478  OG1 THR D2077      60.676  34.828  56.472  1.00  0.00           O  
ATOM   3479  CG2 THR D2077      60.213  33.060  54.864  1.00  0.00           C  
ATOM   3480  N   THR D2078      64.097  33.268  56.658  1.00  0.00           N  
ATOM   3481  CA  THR D2078      65.333  33.887  57.107  1.00  0.00           C  
ATOM   3482  C   THR D2078      65.057  35.375  56.900  1.00  0.00           C  
ATOM   3483  O   THR D2078      64.403  35.749  55.929  1.00  0.00           O  
ATOM   3484  CB  THR D2078      66.535  33.473  56.224  1.00  0.00           C  
ATOM   3485  OG1 THR D2078      66.286  33.840  54.859  1.00  0.00           O  
ATOM   3486  CG2 THR D2078      66.761  31.980  56.302  1.00  0.00           C  
ATOM   3487  N   ARG D2079      65.511  36.222  57.813  1.00  0.00           N  
ATOM   3488  CA  ARG D2079      65.286  37.648  57.640  1.00  0.00           C  
ATOM   3489  C   ARG D2079      66.544  38.294  57.082  1.00  0.00           C  
ATOM   3490  O   ARG D2079      66.458  39.193  56.246  1.00  0.00           O  
ATOM   3491  CB  ARG D2079      64.870  38.301  58.960  1.00  0.00           C  
ATOM   3492  CG  ARG D2079      63.581  37.711  59.551  1.00  0.00           C  
ATOM   3493  CD  ARG D2079      62.491  37.572  58.489  1.00  0.00           C  
ATOM   3494  NE  ARG D2079      62.243  38.835  57.797  1.00  0.00           N  
ATOM   3495  CZ  ARG D2079      61.658  38.941  56.607  1.00  0.00           C  
ATOM   3496  NH1 ARG D2079      61.250  37.849  55.963  1.00  0.00           N  
ATOM   3497  NH2 ARG D2079      61.500  40.141  56.049  1.00  0.00           N  
ATOM   3498  N   CYS D2080      67.708  37.816  57.527  1.00  0.00           N  
ATOM   3499  CA  CYS D2080      68.994  38.329  57.049  1.00  0.00           C  
ATOM   3500  C   CYS D2080      70.199  37.748  57.786  1.00  0.00           C  
ATOM   3501  O   CYS D2080      70.107  37.357  58.947  1.00  0.00           O  
ATOM   3502  CB  CYS D2080      69.069  39.850  57.200  1.00  0.00           C  
ATOM   3503  SG  CYS D2080      69.467  40.400  58.886  1.00  0.00           S  
ATOM   3504  N   VAL D2081      71.328  37.692  57.091  1.00  0.00           N  
ATOM   3505  CA  VAL D2081      72.573  37.243  57.690  1.00  0.00           C  
ATOM   3506  C   VAL D2081      73.142  38.585  58.138  1.00  0.00           C  
ATOM   3507  O   VAL D2081      73.642  39.354  57.321  1.00  0.00           O  
ATOM   3508  CB  VAL D2081      73.512  36.621  56.652  1.00  0.00           C  
ATOM   3509  CG1 VAL D2081      74.763  36.095  57.342  1.00  0.00           C  
ATOM   3510  CG2 VAL D2081      72.800  35.510  55.904  1.00  0.00           C  
ATOM   3511  N   PRO D2082      73.056  38.890  59.438  1.00  0.00           N  
ATOM   3512  CA  PRO D2082      73.552  40.157  59.985  1.00  0.00           C  
ATOM   3513  C   PRO D2082      75.022  40.465  59.754  1.00  0.00           C  
ATOM   3514  O   PRO D2082      75.871  39.582  59.833  1.00  0.00           O  
ATOM   3515  CB  PRO D2082      73.184  40.057  61.466  1.00  0.00           C  
ATOM   3516  CG  PRO D2082      73.264  38.615  61.730  1.00  0.00           C  
ATOM   3517  CD  PRO D2082      72.608  37.998  60.520  1.00  0.00           C  
ATOM   3518  N   PHE D2083      75.306  41.730  59.456  1.00  0.00           N  
ATOM   3519  CA  PHE D2083      76.670  42.193  59.204  1.00  0.00           C  
ATOM   3520  C   PHE D2083      77.519  42.058  60.456  1.00  0.00           C  
ATOM   3521  O   PHE D2083      78.647  41.568  60.408  1.00  0.00           O  
ATOM   3522  CB  PHE D2083      76.667  43.663  58.774  1.00  0.00           C  
ATOM   3523  CG  PHE D2083      76.064  43.902  57.420  1.00  0.00           C  
ATOM   3524  CD1 PHE D2083      75.232  44.996  57.202  1.00  0.00           C  
ATOM   3525  CD2 PHE D2083      76.339  43.050  56.356  1.00  0.00           C  
ATOM   3526  CE1 PHE D2083      74.684  45.236  55.943  1.00  0.00           C  
ATOM   3527  CE2 PHE D2083      75.795  43.286  55.098  1.00  0.00           C  
ATOM   3528  CZ  PHE D2083      74.966  44.379  54.891  1.00  0.00           C  
ATOM   3529  N   GLU D2084      76.968  42.514  61.573  1.00  0.00           N  
ATOM   3530  CA  GLU D2084      77.666  42.454  62.842  1.00  0.00           C  
ATOM   3531  C   GLU D2084      77.050  41.385  63.726  1.00  0.00           C  
ATOM   3532  O   GLU D2084      76.087  41.632  64.450  1.00  0.00           O  
ATOM   3533  CB  GLU D2084      77.603  43.809  63.543  1.00  0.00           C  
ATOM   3534  CG  GLU D2084      78.373  44.909  62.840  1.00  0.00           C  
ATOM   3535  CD  GLU D2084      78.370  46.195  63.639  1.00  0.00           C  
ATOM   3536  OE1 GLU D2084      78.836  46.168  64.798  1.00  0.00           O  
ATOM   3537  OE2 GLU D2084      77.900  47.228  63.114  1.00  0.00           O  
ATOM   3538  N   ALA D2090      77.604  40.187  63.650  1.00  0.00           N  
ATOM   3539  CA  ALA D2090      77.121  39.079  64.449  1.00  0.00           C  
ATOM   3540  C   ALA D2090      78.325  38.272  64.875  1.00  0.00           C  
ATOM   3541  O   ALA D2090      79.291  38.138  64.122  1.00  0.00           O  
ATOM   3542  CB  ALA D2090      76.173  38.215  63.638  1.00  0.00           C  
ATOM   3543  N   GLU D2092      78.271  37.750  66.093  1.00  0.00           N  
ATOM   3544  CA  GLU D2092      79.357  36.945  66.624  1.00  0.00           C  
ATOM   3545  C   GLU D2092      79.695  35.841  65.634  1.00  0.00           C  
ATOM   3546  O   GLU D2092      78.838  35.035  65.276  1.00  0.00           O  
ATOM   3547  CB  GLU D2092      78.942  36.335  67.963  1.00  0.00           C  
ATOM   3548  CG  GLU D2092      79.951  35.378  68.570  1.00  0.00           C  
ATOM   3549  CD  GLU D2092      79.463  34.789  69.881  1.00  0.00           C  
ATOM   3550  OE1 GLU D2092      80.147  33.896  70.430  1.00  0.00           O  
ATOM   3551  OE2 GLU D2092      78.393  35.223  70.362  1.00  0.00           O  
ATOM   3552  N   PRO D2093      80.950  35.802  65.163  1.00  0.00           N  
ATOM   3553  CA  PRO D2093      81.368  34.771  64.210  1.00  0.00           C  
ATOM   3554  C   PRO D2093      81.324  33.395  64.865  1.00  0.00           C  
ATOM   3555  O   PRO D2093      82.146  33.080  65.721  1.00  0.00           O  
ATOM   3556  CB  PRO D2093      82.784  35.204  63.838  1.00  0.00           C  
ATOM   3557  CG  PRO D2093      83.269  35.864  65.100  1.00  0.00           C  
ATOM   3558  CD  PRO D2093      82.074  36.695  65.498  1.00  0.00           C  
ATOM   3559  N   GLU D2094      80.345  32.589  64.469  1.00  0.00           N  
ATOM   3560  CA  GLU D2094      80.168  31.246  65.010  1.00  0.00           C  
ATOM   3561  C   GLU D2094      80.161  30.196  63.906  1.00  0.00           C  
ATOM   3562  O   GLU D2094      79.985  30.504  62.725  1.00  0.00           O  
ATOM   3563  CB  GLU D2094      78.843  31.139  65.772  1.00  0.00           C  
ATOM   3564  CG  GLU D2094      78.818  31.788  67.136  1.00  0.00           C  
ATOM   3565  CD  GLU D2094      77.489  31.577  67.847  1.00  0.00           C  
ATOM   3566  OE1 GLU D2094      76.492  32.227  67.459  1.00  0.00           O  
ATOM   3567  OE2 GLU D2094      77.442  30.753  68.788  1.00  0.00           O  
ATOM   3568  N   GLU D2095      80.331  28.945  64.313  1.00  0.00           N  
ATOM   3569  CA  GLU D2095      80.329  27.825  63.389  1.00  0.00           C  
ATOM   3570  C   GLU D2095      79.522  26.754  64.109  1.00  0.00           C  
ATOM   3571  O   GLU D2095      79.621  26.632  65.329  1.00  0.00           O  
ATOM   3572  CB  GLU D2095      81.764  27.371  63.147  1.00  0.00           C  
ATOM   3573  CG  GLU D2095      82.118  27.070  61.697  1.00  0.00           C  
ATOM   3574  CD  GLU D2095      81.752  28.193  60.737  1.00  0.00           C  
ATOM   3575  OE1 GLU D2095      80.675  28.093  60.113  1.00  0.00           O  
ATOM   3576  OE2 GLU D2095      82.530  29.169  60.603  1.00  0.00           O  
ATOM   3577  N   GLY D2096      78.708  26.006  63.370  1.00  0.00           N  
ATOM   3578  CA  GLY D2096      77.887  24.977  63.988  1.00  0.00           C  
ATOM   3579  C   GLY D2096      77.167  24.109  62.969  1.00  0.00           C  
ATOM   3580  O   GLY D2096      77.710  23.832  61.897  1.00  0.00           O  
ATOM   3581  N   PHE D2097      75.946  23.680  63.286  1.00  0.00           N  
ATOM   3582  CA  PHE D2097      75.181  22.827  62.371  1.00  0.00           C  
ATOM   3583  C   PHE D2097      73.745  23.292  62.126  1.00  0.00           C  
ATOM   3584  O   PHE D2097      73.068  23.804  63.023  1.00  0.00           O  
ATOM   3585  CB  PHE D2097      75.189  21.380  62.884  1.00  0.00           C  
ATOM   3586  CG  PHE D2097      76.567  20.784  62.954  1.00  0.00           C  
ATOM   3587  CD1 PHE D2097      77.125  20.150  61.848  1.00  0.00           C  
ATOM   3588  CD2 PHE D2097      77.347  20.951  64.092  1.00  0.00           C  
ATOM   3589  CE1 PHE D2097      78.444  19.697  61.875  1.00  0.00           C  
ATOM   3590  CE2 PHE D2097      78.666  20.503  64.128  1.00  0.00           C  
ATOM   3591  CZ  PHE D2097      79.216  19.878  63.017  1.00  0.00           C  
ATOM   3592  N   CYS D2098      73.284  23.099  60.896  1.00  0.00           N  
ATOM   3593  CA  CYS D2098      71.943  23.510  60.525  1.00  0.00           C  
ATOM   3594  C   CYS D2098      70.931  23.059  61.570  1.00  0.00           C  
ATOM   3595  O   CYS D2098      70.772  21.868  61.821  1.00  0.00           O  
ATOM   3596  CB  CYS D2098      71.569  22.945  59.157  1.00  0.00           C  
ATOM   3597  SG  CYS D2098      70.042  23.697  58.523  1.00  0.00           S  
ATOM   3598  N   VAL D2100      70.262  24.032  62.179  1.00  0.00           N  
ATOM   3599  CA  VAL D2100      69.257  23.787  63.207  1.00  0.00           C  
ATOM   3600  C   VAL D2100      68.160  22.841  62.712  1.00  0.00           C  
ATOM   3601  O   VAL D2100      67.421  22.259  63.504  1.00  0.00           O  
ATOM   3602  CB  VAL D2100      68.608  25.128  63.644  1.00  0.00           C  
ATOM   3603  CG1 VAL D2100      67.902  25.763  62.453  1.00  0.00           C  
ATOM   3604  CG2 VAL D2100      67.635  24.911  64.797  1.00  0.00           C  
ATOM   3605  N   ARG D2101      68.068  22.670  61.400  1.00  0.00           N  
ATOM   3606  CA  ARG D2101      67.040  21.814  60.823  1.00  0.00           C  
ATOM   3607  C   ARG D2101      67.519  20.473  60.251  1.00  0.00           C  
ATOM   3608  O   ARG D2101      66.992  19.420  60.622  1.00  0.00           O  
ATOM   3609  CB  ARG D2101      66.288  22.614  59.753  1.00  0.00           C  
ATOM   3610  CG  ARG D2101      65.753  21.837  58.572  1.00  0.00           C  
ATOM   3611  CD  ARG D2101      64.547  21.002  58.908  1.00  0.00           C  
ATOM   3612  NE  ARG D2101      63.961  20.473  57.682  1.00  0.00           N  
ATOM   3613  CZ  ARG D2101      63.050  19.508  57.638  1.00  0.00           C  
ATOM   3614  NH1 ARG D2101      62.608  18.950  58.761  1.00  0.00           N  
ATOM   3615  NH2 ARG D2101      62.582  19.098  56.465  1.00  0.00           N  
ATOM   3616  N   CYS D2102      68.516  20.503  59.368  1.00  0.00           N  
ATOM   3617  CA  CYS D2102      69.002  19.274  58.740  1.00  0.00           C  
ATOM   3618  C   CYS D2102      70.310  18.707  59.294  1.00  0.00           C  
ATOM   3619  O   CYS D2102      70.760  17.651  58.848  1.00  0.00           O  
ATOM   3620  CB  CYS D2102      69.153  19.487  57.236  1.00  0.00           C  
ATOM   3621  SG  CYS D2102      70.637  20.444  56.795  1.00  0.00           S  
ATOM   3622  N   GLY D2103      70.925  19.403  60.247  1.00  0.00           N  
ATOM   3623  CA  GLY D2103      72.158  18.912  60.838  1.00  0.00           C  
ATOM   3624  C   GLY D2103      73.444  19.249  60.103  1.00  0.00           C  
ATOM   3625  O   GLY D2103      74.455  19.551  60.740  1.00  0.00           O  
ATOM   3626  N   ARG D2104      73.422  19.191  58.774  1.00  0.00           N  
ATOM   3627  CA  ARG D2104      74.605  19.501  57.973  1.00  0.00           C  
ATOM   3628  C   ARG D2104      75.309  20.753  58.490  1.00  0.00           C  
ATOM   3629  O   ARG D2104      74.694  21.587  59.152  1.00  0.00           O  
ATOM   3630  CB  ARG D2104      74.214  19.691  56.504  1.00  0.00           C  
ATOM   3631  CG  ARG D2104      73.710  18.419  55.842  1.00  0.00           C  
ATOM   3632  CD  ARG D2104      73.370  18.642  54.378  1.00  0.00           C  
ATOM   3633  NE  ARG D2104      72.209  19.510  54.209  1.00  0.00           N  
ATOM   3634  CZ  ARG D2104      71.699  19.850  53.030  1.00  0.00           C  
ATOM   3635  NH1 ARG D2104      72.250  19.397  51.911  1.00  0.00           N  
ATOM   3636  NH2 ARG D2104      70.633  20.637  52.970  1.00  0.00           N  
ATOM   3637  N   PRO D2105      76.612  20.899  58.195  1.00  0.00           N  
ATOM   3638  CA  PRO D2105      77.398  22.058  58.640  1.00  0.00           C  
ATOM   3639  C   PRO D2105      76.821  23.413  58.209  1.00  0.00           C  
ATOM   3640  O   PRO D2105      76.301  23.564  57.100  1.00  0.00           O  
ATOM   3641  CB  PRO D2105      78.773  21.796  58.029  1.00  0.00           C  
ATOM   3642  CG  PRO D2105      78.834  20.303  57.976  1.00  0.00           C  
ATOM   3643  CD  PRO D2105      77.465  19.954  57.454  1.00  0.00           C  
ATOM   3644  N   SER D2106      76.940  24.396  59.095  1.00  0.00           N  
ATOM   3645  CA  SER D2106      76.425  25.737  58.848  1.00  0.00           C  
ATOM   3646  C   SER D2106      77.201  26.522  57.798  1.00  0.00           C  
ATOM   3647  O   SER D2106      78.340  26.200  57.463  1.00  0.00           O  
ATOM   3648  CB  SER D2106      76.429  26.534  60.149  1.00  0.00           C  
ATOM   3649  OG  SER D2106      77.755  26.695  60.622  1.00  0.00           O  
ATOM   3650  N   ALA D2107      76.565  27.570  57.289  1.00  0.00           N  
ATOM   3651  CA  ALA D2107      77.179  28.442  56.299  1.00  0.00           C  
ATOM   3652  C   ALA D2107      77.204  29.848  56.894  1.00  0.00           C  
ATOM   3653  O   ALA D2107      76.805  30.041  58.042  1.00  0.00           O  
ATOM   3654  CB  ALA D2107      76.359  28.421  55.025  1.00  0.00           C  
ATOM   3655  N   TYR D2108      77.697  30.817  56.131  1.00  0.00           N  
ATOM   3656  CA  TYR D2108      77.729  32.216  56.565  1.00  0.00           C  
ATOM   3657  C   TYR D2108      78.682  32.560  57.691  1.00  0.00           C  
ATOM   3658  O   TYR D2108      78.903  33.738  57.974  1.00  0.00           O  
ATOM   3659  CB  TYR D2108      76.322  32.670  56.976  1.00  0.00           C  
ATOM   3660  CG  TYR D2108      75.253  32.276  55.991  1.00  0.00           C  
ATOM   3661  CD1 TYR D2108      74.247  31.385  56.350  1.00  0.00           C  
ATOM   3662  CD2 TYR D2108      75.258  32.779  54.692  1.00  0.00           C  
ATOM   3663  CE1 TYR D2108      73.267  31.000  55.435  1.00  0.00           C  
ATOM   3664  CE2 TYR D2108      74.284  32.403  53.771  1.00  0.00           C  
ATOM   3665  CZ  TYR D2108      73.293  31.516  54.150  1.00  0.00           C  
ATOM   3666  OH  TYR D2108      72.322  31.157  53.251  1.00  0.00           O  
ATOM   3667  N   GLY D2109      79.232  31.549  58.351  1.00  0.00           N  
ATOM   3668  CA  GLY D2109      80.156  31.820  59.436  1.00  0.00           C  
ATOM   3669  C   GLY D2109      79.514  32.546  60.604  1.00  0.00           C  
ATOM   3670  O   GLY D2109      80.190  33.257  61.361  1.00  0.00           O  
ATOM   3671  N   LYS D2110      78.203  32.375  60.752  1.00  0.00           N  
ATOM   3672  CA  LYS D2110      77.469  33.004  61.843  1.00  0.00           C  
ATOM   3673  C   LYS D2110      76.038  32.507  61.847  1.00  0.00           C  
ATOM   3674  O   LYS D2110      75.615  31.784  60.941  1.00  0.00           O  
ATOM   3675  CB  LYS D2110      77.470  34.525  61.689  1.00  0.00           C  
ATOM   3676  CG  LYS D2110      76.629  35.024  60.523  1.00  0.00           C  
ATOM   3677  CD  LYS D2110      76.875  36.501  60.250  1.00  0.00           C  
ATOM   3678  CE  LYS D2110      78.246  36.724  59.647  1.00  0.00           C  
ATOM   3679  NZ  LYS D2110      78.524  38.164  59.389  1.00  0.00           N  
ATOM   3680  N   ARG D2111      75.292  32.891  62.876  1.00  0.00           N  
ATOM   3681  CA  ARG D2111      73.898  32.492  62.967  1.00  0.00           C  
ATOM   3682  C   ARG D2111      73.077  33.429  62.088  1.00  0.00           C  
ATOM   3683  O   ARG D2111      73.414  34.606  61.935  1.00  0.00           O  
ATOM   3684  CB  ARG D2111      73.398  32.587  64.411  1.00  0.00           C  
ATOM   3685  CG  ARG D2111      74.013  31.585  65.377  1.00  0.00           C  
ATOM   3686  CD  ARG D2111      73.659  31.938  66.818  1.00  0.00           C  
ATOM   3687  NE  ARG D2111      74.172  30.953  67.763  1.00  0.00           N  
ATOM   3688  CZ  ARG D2111      73.611  29.770  67.984  1.00  0.00           C  
ATOM   3689  NH1 ARG D2111      72.506  29.423  67.330  1.00  0.00           N  
ATOM   3690  NH2 ARG D2111      74.164  28.925  68.844  1.00  0.00           N  
ATOM   3691  N   VAL D2112      72.012  32.889  61.507  1.00  0.00           N  
ATOM   3692  CA  VAL D2112      71.104  33.651  60.662  1.00  0.00           C  
ATOM   3693  C   VAL D2112      69.877  34.029  61.490  1.00  0.00           C  
ATOM   3694  O   VAL D2112      69.452  33.275  62.369  1.00  0.00           O  
ATOM   3695  CB  VAL D2112      70.612  32.819  59.471  1.00  0.00           C  
ATOM   3696  CG1 VAL D2112      69.642  33.631  58.642  1.00  0.00           C  
ATOM   3697  CG2 VAL D2112      71.789  32.363  58.627  1.00  0.00           C  
ATOM   3698  N   VAL D2113      69.307  35.195  61.210  1.00  0.00           N  
ATOM   3699  CA  VAL D2113      68.116  35.638  61.914  1.00  0.00           C  
ATOM   3700  C   VAL D2113      66.892  35.075  61.205  1.00  0.00           C  
ATOM   3701  O   VAL D2113      66.757  35.215  59.993  1.00  0.00           O  
ATOM   3702  CB  VAL D2113      68.006  37.171  61.921  1.00  0.00           C  
ATOM   3703  CG1 VAL D2113      66.737  37.592  62.645  1.00  0.00           C  
ATOM   3704  CG2 VAL D2113      69.231  37.780  62.593  1.00  0.00           C  
ATOM   3705  N   PHE D2114      66.019  34.419  61.962  1.00  0.00           N  
ATOM   3706  CA  PHE D2114      64.781  33.851  61.419  1.00  0.00           C  
ATOM   3707  C   PHE D2114      63.595  34.449  62.169  1.00  0.00           C  
ATOM   3708  O   PHE D2114      63.744  34.961  63.281  1.00  0.00           O  
ATOM   3709  CB  PHE D2114      64.695  32.333  61.628  1.00  0.00           C  
ATOM   3710  CG  PHE D2114      65.575  31.515  60.724  1.00  0.00           C  
ATOM   3711  CD1 PHE D2114      66.928  31.355  61.004  1.00  0.00           C  
ATOM   3712  CD2 PHE D2114      65.026  30.838  59.634  1.00  0.00           C  
ATOM   3713  CE1 PHE D2114      67.726  30.523  60.216  1.00  0.00           C  
ATOM   3714  CE2 PHE D2114      65.815  30.003  58.838  1.00  0.00           C  
ATOM   3715  CZ  PHE D2114      67.171  29.845  59.134  1.00  0.00           C  
ATOM   3716  N   ALA D2115      62.414  34.350  61.570  1.00  0.00           N  
ATOM   3717  CA  ALA D2115      61.204  34.848  62.202  1.00  0.00           C  
ATOM   3718  C   ALA D2115      60.015  34.678  61.286  1.00  0.00           C  
ATOM   3719  O   ALA D2115      60.159  34.360  60.110  1.00  0.00           O  
ATOM   3720  CB  ALA D2115      61.364  36.332  62.559  1.00  0.00           C  
ATOM   3721  N   LYS D2116      58.828  34.847  61.847  1.00  0.00           N  
ATOM   3722  CA  LYS D2116      57.626  34.821  61.036  1.00  0.00           C  
ATOM   3723  C   LYS D2116      57.627  36.281  60.595  1.00  0.00           C  
ATOM   3724  O   LYS D2116      57.824  37.177  61.419  1.00  0.00           O  
ATOM   3725  CB  LYS D2116      56.404  34.503  61.891  1.00  0.00           C  
ATOM   3726  CG  LYS D2116      56.391  33.067  62.385  1.00  0.00           C  
ATOM   3727  CD  LYS D2116      55.107  32.736  63.127  1.00  0.00           C  
ATOM   3728  CE  LYS D2116      55.070  31.276  63.518  1.00  0.00           C  
ATOM   3729  NZ  LYS D2116      53.812  30.965  64.248  1.00  0.00           N  
ATOM   3730  N   ALA D2117      57.445  36.528  59.306  1.00  0.00           N  
ATOM   3731  CA  ALA D2117      57.492  37.894  58.812  1.00  0.00           C  
ATOM   3732  C   ALA D2117      56.301  38.349  57.986  1.00  0.00           C  
ATOM   3733  O   ALA D2117      55.546  37.539  57.438  1.00  0.00           O  
ATOM   3734  CB  ALA D2117      58.766  38.093  58.002  1.00  0.00           C  
ATOM   3735  N   TYR D2118      56.151  39.667  57.913  1.00  0.00           N  
ATOM   3736  CA  TYR D2118      55.107  40.290  57.118  1.00  0.00           C  
ATOM   3737  C   TYR D2118      55.595  40.258  55.675  1.00  0.00           C  
ATOM   3738  O   TYR D2118      54.758  40.237  54.753  1.00  0.00           O  
ATOM   3739  CB  TYR D2118      54.879  41.737  57.573  1.00  0.00           C  
ATOM   3740  CG  TYR D2118      53.975  41.841  58.777  1.00  0.00           C  
ATOM   3741  CD1 TYR D2118      52.597  41.642  58.657  1.00  0.00           C  
ATOM   3742  CD2 TYR D2118      54.495  42.099  60.041  1.00  0.00           C  
ATOM   3743  CE1 TYR D2118      51.761  41.697  59.776  1.00  0.00           C  
ATOM   3744  CE2 TYR D2118      53.673  42.152  61.162  1.00  0.00           C  
ATOM   3745  CZ  TYR D2118      52.309  41.951  61.022  1.00  0.00           C  
ATOM   3746  OH  TYR D2118      51.498  42.000  62.130  1.00  0.00           O  
ATOM   3747  OXT TYR D2118      56.828  40.262  55.491  1.00  0.00           O  
TER
END
