# Supplementary material for: Backbone Brackets and Arginine Tweezers delineate Class I and Class II aminoacyl tRNA synthetases
Source: PLoS Comput Biol. 2018 Apr 16;14(4):e1006101. doi: 10.1371/journal.pcbi.1006101 (PMC5919687; doi:10.1371/journal.pcbi.1006101)
Supplement: S12 File — All structures of Class II aaRS with residues renumbered according to the MSA. (GZ) [file pcbi.1006101.s024.tar.gz › 1htt_A_renum.pdb]

ATOM      1  N   ASN A 311       9.106  -8.594  21.474  1.00  0.00           N  
ATOM      2  CA  ASN A 311       7.810  -7.967  21.732  1.00  0.00           C  
ATOM      3  C   ASN A 311       7.663  -6.629  21.048  1.00  0.00           C  
ATOM      4  O   ASN A 311       8.644  -5.917  20.830  1.00  0.00           O  
ATOM      5  CB  ASN A 311       7.521  -7.720  23.228  1.00  0.00           C  
ATOM      6  CG  ASN A 311       8.711  -7.612  24.142  1.00  0.00           C  
ATOM      7  OD1 ASN A 311       9.272  -6.537  24.338  1.00  0.00           O  
ATOM      8  ND2 ASN A 311       9.134  -8.722  24.747  1.00  0.00           N  
ATOM      9  N   ILE A 312       6.435  -6.381  20.585  1.00  0.00           N  
ATOM     10  CA  ILE A 312       6.050  -5.142  19.938  1.00  0.00           C  
ATOM     11  C   ILE A 312       5.641  -4.132  21.007  1.00  0.00           C  
ATOM     12  O   ILE A 312       5.247  -4.448  22.123  1.00  0.00           O  
ATOM     13  CB  ILE A 312       4.914  -5.488  18.954  1.00  0.00           C  
ATOM     14  CG1 ILE A 312       5.595  -6.240  17.869  1.00  0.00           C  
ATOM     15  CG2 ILE A 312       4.148  -4.302  18.373  1.00  0.00           C  
ATOM     16  CD1 ILE A 312       4.675  -7.283  17.286  1.00  0.00           C  
ATOM     17  N   GLN A 313       5.732  -2.873  20.682  1.00  0.00           N  
ATOM     18  CA  GLN A 313       5.453  -1.814  21.606  1.00  0.00           C  
ATOM     19  C   GLN A 313       4.377  -0.944  20.948  1.00  0.00           C  
ATOM     20  O   GLN A 313       3.948  -1.189  19.805  1.00  0.00           O  
ATOM     21  CB  GLN A 313       6.701  -1.043  21.794  1.00  0.00           C  
ATOM     22  CG  GLN A 313       7.875  -1.798  22.284  1.00  0.00           C  
ATOM     23  CD  GLN A 313       7.966  -1.450  23.730  1.00  0.00           C  
ATOM     24  OE1 GLN A 313       7.791  -2.294  24.593  1.00  0.00           O  
ATOM     25  NE2 GLN A 313       8.151  -0.166  24.042  1.00  0.00           N  
ATOM     26  N   ALA A 314       3.946   0.099  21.662  1.00  0.00           N  
ATOM     27  CA  ALA A 314       2.920   1.000  21.174  1.00  0.00           C  
ATOM     28  C   ALA A 314       3.506   2.121  20.318  1.00  0.00           C  
ATOM     29  O   ALA A 314       4.612   2.603  20.593  1.00  0.00           O  
ATOM     30  CB  ALA A 314       2.191   1.615  22.363  1.00  0.00           C  
ATOM     31  N   ILE A 315       2.767   2.541  19.281  1.00  0.00           N  
ATOM     32  CA  ILE A 315       3.137   3.668  18.449  1.00  0.00           C  
ATOM     33  C   ILE A 315       3.351   4.827  19.407  1.00  0.00           C  
ATOM     34  O   ILE A 315       2.598   5.000  20.354  1.00  0.00           O  
ATOM     35  CB  ILE A 315       1.980   3.948  17.440  1.00  0.00           C  
ATOM     36  CG1 ILE A 315       2.068   3.080  16.207  1.00  0.00           C  
ATOM     37  CG2 ILE A 315       2.100   5.340  16.858  1.00  0.00           C  
ATOM     38  CD1 ILE A 315       2.405   1.580  16.334  1.00  0.00           C  
ATOM     39  N   ARG A 316       4.426   5.563  19.237  1.00  0.00           N  
ATOM     40  CA  ARG A 316       4.760   6.710  20.047  1.00  0.00           C  
ATOM     41  C   ARG A 316       3.645   7.733  19.939  1.00  0.00           C  
ATOM     42  O   ARG A 316       3.139   7.979  18.851  1.00  0.00           O  
ATOM     43  CB  ARG A 316       6.098   7.215  19.529  1.00  0.00           C  
ATOM     44  CG  ARG A 316       6.634   8.581  19.922  1.00  0.00           C  
ATOM     45  CD  ARG A 316       7.985   8.758  19.217  1.00  0.00           C  
ATOM     46  NE  ARG A 316       8.355  10.159  19.079  1.00  0.00           N  
ATOM     47  CZ  ARG A 316       8.841  10.884  20.097  1.00  0.00           C  
ATOM     48  NH1 ARG A 316       9.020  10.343  21.312  1.00  0.00           N  
ATOM     49  NH2 ARG A 316       9.162  12.173  19.895  1.00  0.00           N  
ATOM     50  N   GLY A 317       3.241   8.250  21.099  1.00  0.00           N  
ATOM     51  CA  GLY A 317       2.122   9.164  21.233  1.00  0.00           C  
ATOM     52  C   GLY A 317       0.748   8.479  21.201  1.00  0.00           C  
ATOM     53  O   GLY A 317      -0.245   9.178  21.013  1.00  0.00           O  
ATOM     54  N   MET A 318       0.623   7.150  21.295  1.00  0.00           N  
ATOM     55  CA  MET A 318      -0.670   6.508  21.363  1.00  0.00           C  
ATOM     56  C   MET A 318      -0.711   5.725  22.672  1.00  0.00           C  
ATOM     57  O   MET A 318       0.146   4.888  22.974  1.00  0.00           O  
ATOM     58  CB  MET A 318      -0.866   5.591  20.144  1.00  0.00           C  
ATOM     59  CG  MET A 318      -1.301   6.422  18.949  1.00  0.00           C  
ATOM     60  SD  MET A 318      -1.569   5.512  17.417  1.00  0.00           S  
ATOM     61  CE  MET A 318      -1.720   6.887  16.329  1.00  0.00           C  
ATOM     62  N   ASN A 319      -1.671   6.063  23.533  1.00  0.00           N  
ATOM     63  CA  ASN A 319      -1.776   5.435  24.850  1.00  0.00           C  
ATOM     64  C   ASN A 319      -2.796   4.276  25.024  1.00  0.00           C  
ATOM     65  O   ASN A 319      -3.791   4.107  24.287  1.00  0.00           O  
ATOM     66  CB  ASN A 319      -2.115   6.481  25.899  1.00  0.00           C  
ATOM     67  CG  ASN A 319      -1.070   7.530  26.096  1.00  0.00           C  
ATOM     68  OD1 ASN A 319      -1.327   8.712  25.939  1.00  0.00           O  
ATOM     69  ND2 ASN A 319       0.137   7.150  26.462  1.00  0.00           N  
ATOM     70  N   ASP A 320      -2.473   3.452  26.028  1.00  0.00           N  
ATOM     71  CA  ASP A 320      -3.339   2.427  26.568  1.00  0.00           C  
ATOM     72  C   ASP A 320      -3.871   2.943  27.911  1.00  0.00           C  
ATOM     73  O   ASP A 320      -3.109   3.463  28.752  1.00  0.00           O  
ATOM     74  CB  ASP A 320      -2.642   1.192  26.951  1.00  0.00           C  
ATOM     75  CG  ASP A 320      -1.788   0.533  25.922  1.00  0.00           C  
ATOM     76  OD1 ASP A 320      -2.196   0.346  24.782  1.00  0.00           O  
ATOM     77  OD2 ASP A 320      -0.705   0.169  26.334  1.00  0.00           O  
ATOM     78  N   TYR A 321      -5.165   2.838  28.182  1.00  0.00           N  
ATOM     79  CA  TYR A 321      -5.625   3.263  29.486  1.00  0.00           C  
ATOM     80  C   TYR A 321      -5.953   1.970  30.222  1.00  0.00           C  
ATOM     81  O   TYR A 321      -6.813   1.163  29.835  1.00  0.00           O  
ATOM     82  CB  TYR A 321      -6.814   4.184  29.298  1.00  0.00           C  
ATOM     83  CG  TYR A 321      -6.432   5.401  28.449  1.00  0.00           C  
ATOM     84  CD1 TYR A 321      -5.715   6.480  28.962  1.00  0.00           C  
ATOM     85  CD2 TYR A 321      -6.848   5.429  27.122  1.00  0.00           C  
ATOM     86  CE1 TYR A 321      -5.427   7.584  28.162  1.00  0.00           C  
ATOM     87  CE2 TYR A 321      -6.569   6.516  26.315  1.00  0.00           C  
ATOM     88  CZ  TYR A 321      -5.865   7.596  26.838  1.00  0.00           C  
ATOM     89  OH  TYR A 321      -5.724   8.714  26.024  1.00  0.00           O  
ATOM     90  N   LEU A 322      -5.136   1.696  31.224  1.00  0.00           N  
ATOM     91  CA  LEU A 322      -5.243   0.484  31.991  1.00  0.00           C  
ATOM     92  C   LEU A 322      -6.425   0.462  32.966  1.00  0.00           C  
ATOM     93  O   LEU A 322      -6.937   1.539  33.321  1.00  0.00           O  
ATOM     94  CB  LEU A 322      -3.906   0.350  32.643  1.00  0.00           C  
ATOM     95  CG  LEU A 322      -2.794   0.080  31.646  1.00  0.00           C  
ATOM     96  CD1 LEU A 322      -1.598  -0.272  32.482  1.00  0.00           C  
ATOM     97  CD2 LEU A 322      -3.120  -1.053  30.644  1.00  0.00           C  
ATOM     98  N   PRO A 323      -6.799  -0.711  33.524  1.00  0.00           N  
ATOM     99  CA  PRO A 323      -7.975  -0.781  34.393  1.00  0.00           C  
ATOM    100  C   PRO A 323      -8.146   0.282  35.479  1.00  0.00           C  
ATOM    101  O   PRO A 323      -9.210   0.913  35.591  1.00  0.00           O  
ATOM    102  CB  PRO A 323      -7.916  -2.184  34.936  1.00  0.00           C  
ATOM    103  CG  PRO A 323      -7.286  -2.986  33.846  1.00  0.00           C  
ATOM    104  CD  PRO A 323      -6.140  -2.018  33.657  1.00  0.00           C  
ATOM    105  N   GLY A 324      -7.089   0.557  36.236  1.00  0.00           N  
ATOM    106  CA  GLY A 324      -7.166   1.538  37.301  1.00  0.00           C  
ATOM    107  C   GLY A 324      -7.556   2.932  36.837  1.00  0.00           C  
ATOM    108  O   GLY A 324      -8.317   3.627  37.505  1.00  0.00           O  
ATOM    109  N   GLU A 325      -7.093   3.337  35.659  1.00  0.00           N  
ATOM    110  CA  GLU A 325      -7.343   4.680  35.186  1.00  0.00           C  
ATOM    111  C   GLU A 325      -8.628   4.727  34.356  1.00  0.00           C  
ATOM    112  O   GLU A 325      -9.335   5.748  34.342  1.00  0.00           O  
ATOM    113  CB  GLU A 325      -6.119   5.156  34.371  1.00  0.00           C  
ATOM    114  CG  GLU A 325      -5.729   6.662  34.484  1.00  0.00           C  
ATOM    115  CD  GLU A 325      -5.534   7.479  33.184  1.00  0.00           C  
ATOM    116  OE1 GLU A 325      -5.213   6.918  32.134  1.00  0.00           O  
ATOM    117  OE2 GLU A 325      -5.703   8.702  33.217  1.00  0.00           O  
ATOM    118  N   THR A 332      -9.014   3.646  33.689  1.00  0.00           N  
ATOM    119  CA  THR A 332     -10.260   3.664  32.948  1.00  0.00           C  
ATOM    120  C   THR A 332     -11.496   3.851  33.874  1.00  0.00           C  
ATOM    121  O   THR A 332     -12.511   4.441  33.479  1.00  0.00           O  
ATOM    122  CB  THR A 332     -10.281   2.365  32.168  1.00  0.00           C  
ATOM    123  OG1 THR A 332     -10.774   2.708  30.887  1.00  0.00           O  
ATOM    124  CG2 THR A 332     -11.084   1.272  32.847  1.00  0.00           C  
ATOM    125  N   ALA A 333     -11.450   3.356  35.122  1.00  0.00           N  
ATOM    126  CA  ALA A 333     -12.512   3.535  36.095  1.00  0.00           C  
ATOM    127  C   ALA A 333     -12.720   5.021  36.358  1.00  0.00           C  
ATOM    128  O   ALA A 333     -13.861   5.468  36.375  1.00  0.00           O  
ATOM    129  CB  ALA A 333     -12.126   2.830  37.367  1.00  0.00           C  
ATOM    130  N   ILE A 334     -11.665   5.829  36.485  1.00  0.00           N  
ATOM    131  CA  ILE A 334     -11.790   7.279  36.592  1.00  0.00           C  
ATOM    132  C   ILE A 334     -12.415   7.835  35.335  1.00  0.00           C  
ATOM    133  O   ILE A 334     -13.328   8.655  35.429  1.00  0.00           O  
ATOM    134  CB  ILE A 334     -10.422   7.944  36.773  1.00  0.00           C  
ATOM    135  CG1 ILE A 334      -9.881   7.595  38.128  1.00  0.00           C  
ATOM    136  CG2 ILE A 334     -10.527   9.470  36.680  1.00  0.00           C  
ATOM    137  CD1 ILE A 334     -10.654   8.271  39.279  1.00  0.00           C  
ATOM    138  N   TRP A 335     -11.930   7.406  34.160  1.00  0.00           N  
ATOM    139  CA  TRP A 335     -12.458   7.836  32.868  1.00  0.00           C  
ATOM    140  C   TRP A 335     -13.953   7.600  32.745  1.00  0.00           C  
ATOM    141  O   TRP A 335     -14.663   8.537  32.389  1.00  0.00           O  
ATOM    142  CB  TRP A 335     -11.754   7.115  31.719  1.00  0.00           C  
ATOM    143  CG  TRP A 335     -10.455   7.792  31.263  1.00  0.00           C  
ATOM    144  CD1 TRP A 335      -9.321   7.712  32.029  1.00  0.00           C  
ATOM    145  CD2 TRP A 335     -10.267   8.576  30.141  1.00  0.00           C  
ATOM    146  NE1 TRP A 335      -8.428   8.446  31.423  1.00  0.00           N  
ATOM    147  CE2 TRP A 335      -8.933   8.978  30.304  1.00  0.00           C  
ATOM    148  CE3 TRP A 335     -10.989   9.017  29.025  1.00  0.00           C  
ATOM    149  CZ2 TRP A 335      -8.305   9.810  29.379  1.00  0.00           C  
ATOM    150  CZ3 TRP A 335     -10.371   9.856  28.085  1.00  0.00           C  
ATOM    151  CH2 TRP A 335      -9.038  10.247  28.266  1.00  0.00           C  
ATOM    152  N   GLN A 336     -14.518   6.427  33.080  1.00  0.00           N  
ATOM    153  CA  GLN A 336     -15.982   6.247  33.065  1.00  0.00           C  
ATOM    154  C   GLN A 336     -16.735   7.117  34.062  1.00  0.00           C  
ATOM    155  O   GLN A 336     -17.833   7.567  33.757  1.00  0.00           O  
ATOM    156  CB  GLN A 336     -16.418   4.798  33.323  1.00  0.00           C  
ATOM    157  CG  GLN A 336     -15.681   3.940  34.330  1.00  0.00           C  
ATOM    158  CD  GLN A 336     -15.199   2.644  33.700  1.00  0.00           C  
ATOM    159  OE1 GLN A 336     -15.489   1.526  34.118  1.00  0.00           O  
ATOM    160  NE2 GLN A 336     -14.403   2.740  32.648  1.00  0.00           N  
ATOM    161  N   ARG A 337     -16.190   7.448  35.214  1.00  0.00           N  
ATOM    162  CA  ARG A 337     -16.890   8.324  36.128  1.00  0.00           C  
ATOM    163  C   ARG A 337     -16.994   9.745  35.557  1.00  0.00           C  
ATOM    164  O   ARG A 337     -18.050  10.404  35.614  1.00  0.00           O  
ATOM    165  CB  ARG A 337     -16.148   8.326  37.465  1.00  0.00           C  
ATOM    166  CG  ARG A 337     -17.068   8.729  38.631  1.00  0.00           C  
ATOM    167  CD  ARG A 337     -16.481   8.660  40.038  1.00  0.00           C  
ATOM    168  NE  ARG A 337     -17.259   9.539  40.902  1.00  0.00           N  
ATOM    169  CZ  ARG A 337     -16.714  10.346  41.826  1.00  0.00           C  
ATOM    170  NH1 ARG A 337     -15.412  10.370  42.102  1.00  0.00           N  
ATOM    171  NH2 ARG A 337     -17.509  11.145  42.527  1.00  0.00           N  
ATOM    172  N   ILE A 338     -15.919  10.248  34.951  1.00  0.00           N  
ATOM    173  CA  ILE A 338     -15.981  11.560  34.343  1.00  0.00           C  
ATOM    174  C   ILE A 338     -16.885  11.537  33.104  1.00  0.00           C  
ATOM    175  O   ILE A 338     -17.698  12.434  32.911  1.00  0.00           O  
ATOM    176  CB  ILE A 338     -14.535  12.012  34.015  1.00  0.00           C  
ATOM    177  CG1 ILE A 338     -13.701  11.983  35.319  1.00  0.00           C  
ATOM    178  CG2 ILE A 338     -14.512  13.413  33.429  1.00  0.00           C  
ATOM    179  CD1 ILE A 338     -12.299  12.637  35.270  1.00  0.00           C  
ATOM    180  N   GLU A 339     -16.879  10.524  32.244  1.00  0.00           N  
ATOM    181  CA  GLU A 339     -17.727  10.559  31.066  1.00  0.00           C  
ATOM    182  C   GLU A 339     -19.212  10.434  31.422  1.00  0.00           C  
ATOM    183  O   GLU A 339     -20.058  11.115  30.818  1.00  0.00           O  
ATOM    184  CB  GLU A 339     -17.352   9.448  30.127  1.00  0.00           C  
ATOM    185  CG  GLU A 339     -15.953   9.525  29.569  1.00  0.00           C  
ATOM    186  CD  GLU A 339     -15.577   8.303  28.738  1.00  0.00           C  
ATOM    187  OE1 GLU A 339     -15.968   7.183  29.072  1.00  0.00           O  
ATOM    188  OE2 GLU A 339     -14.874   8.462  27.749  1.00  0.00           O  
ATOM    189  N   GLY A 340     -19.583   9.591  32.400  1.00  0.00           N  
ATOM    190  CA  GLY A 340     -20.972   9.525  32.835  1.00  0.00           C  
ATOM    191  C   GLY A 340     -21.522  10.917  33.225  1.00  0.00           C  
ATOM    192  O   GLY A 340     -22.612  11.309  32.784  1.00  0.00           O  
ATOM    193  N   THR A 341     -20.753  11.706  33.996  1.00  0.00           N  
ATOM    194  CA  THR A 341     -21.139  13.041  34.408  1.00  0.00           C  
ATOM    195  C   THR A 341     -21.315  13.987  33.230  1.00  0.00           C  
ATOM    196  O   THR A 341     -22.249  14.801  33.169  1.00  0.00           O  
ATOM    197  CB  THR A 341     -20.069  13.555  35.378  1.00  0.00           C  
ATOM    198  OG1 THR A 341     -19.971  12.620  36.456  1.00  0.00           O  
ATOM    199  CG2 THR A 341     -20.414  14.899  35.944  1.00  0.00           C  
ATOM    200  N   LEU A 342     -20.442  13.880  32.232  1.00  0.00           N  
ATOM    201  CA  LEU A 342     -20.543  14.782  31.104  1.00  0.00           C  
ATOM    202  C   LEU A 342     -21.780  14.459  30.294  1.00  0.00           C  
ATOM    203  O   LEU A 342     -22.543  15.383  30.007  1.00  0.00           O  
ATOM    204  CB  LEU A 342     -19.308  14.673  30.242  1.00  0.00           C  
ATOM    205  CG  LEU A 342     -17.977  14.977  30.928  1.00  0.00           C  
ATOM    206  CD1 LEU A 342     -16.915  14.806  29.861  1.00  0.00           C  
ATOM    207  CD2 LEU A 342     -17.892  16.372  31.530  1.00  0.00           C  
ATOM    208  N   LYS A 343     -22.030  13.167  30.020  1.00  0.00           N  
ATOM    209  CA  LYS A 343     -23.186  12.701  29.245  1.00  0.00           C  
ATOM    210  C   LYS A 343     -24.527  12.953  29.937  1.00  0.00           C  
ATOM    211  O   LYS A 343     -25.573  13.184  29.317  1.00  0.00           O  
ATOM    212  CB  LYS A 343     -23.062  11.219  28.988  1.00  0.00           C  
ATOM    213  CG  LYS A 343     -21.862  10.827  28.144  1.00  0.00           C  
ATOM    214  CD  LYS A 343     -21.701   9.357  28.324  1.00  0.00           C  
ATOM    215  CE  LYS A 343     -20.971   8.899  27.093  1.00  0.00           C  
ATOM    216  NZ  LYS A 343     -20.652   7.471  27.138  1.00  0.00           N  
ATOM    217  N   ASN A 344     -24.502  12.936  31.259  1.00  0.00           N  
ATOM    218  CA  ASN A 344     -25.655  13.224  32.062  1.00  0.00           C  
ATOM    219  C   ASN A 344     -26.084  14.655  31.897  1.00  0.00           C  
ATOM    220  O   ASN A 344     -27.237  14.911  31.532  1.00  0.00           O  
ATOM    221  CB  ASN A 344     -25.258  12.891  33.458  1.00  0.00           C  
ATOM    222  CG  ASN A 344     -26.163  13.424  34.537  1.00  0.00           C  
ATOM    223  OD1 ASN A 344     -25.854  14.441  35.170  1.00  0.00           O  
ATOM    224  ND2 ASN A 344     -27.286  12.744  34.781  1.00  0.00           N  
ATOM    225  N   VAL A 345     -25.137  15.572  32.093  1.00  0.00           N  
ATOM    226  CA  VAL A 345     -25.378  16.996  31.905  1.00  0.00           C  
ATOM    227  C   VAL A 345     -25.768  17.314  30.448  1.00  0.00           C  
ATOM    228  O   VAL A 345     -26.456  18.293  30.166  1.00  0.00           O  
ATOM    229  CB  VAL A 345     -24.089  17.816  32.321  1.00  0.00           C  
ATOM    230  CG1 VAL A 345     -24.427  19.283  32.459  1.00  0.00           C  
ATOM    231  CG2 VAL A 345     -23.543  17.416  33.689  1.00  0.00           C  
ATOM    232  N   LEU A 347     -25.350  16.553  29.429  1.00  0.00           N  
ATOM    233  CA  LEU A 347     -25.762  16.833  28.047  1.00  0.00           C  
ATOM    234  C   LEU A 347     -27.180  16.391  27.811  1.00  0.00           C  
ATOM    235  O   LEU A 347     -27.940  17.088  27.136  1.00  0.00           O  
ATOM    236  CB  LEU A 347     -24.847  16.131  27.043  1.00  0.00           C  
ATOM    237  CG  LEU A 347     -23.513  16.831  26.714  1.00  0.00           C  
ATOM    238  CD1 LEU A 347     -22.507  15.769  26.396  1.00  0.00           C  
ATOM    239  CD2 LEU A 347     -23.653  17.810  25.550  1.00  0.00           C  
ATOM    240  N   GLY A 348     -27.538  15.230  28.364  1.00  0.00           N  
ATOM    241  CA  GLY A 348     -28.919  14.729  28.395  1.00  0.00           C  
ATOM    242  C   GLY A 348     -29.879  15.728  29.080  1.00  0.00           C  
ATOM    243  O   GLY A 348     -30.955  15.996  28.524  1.00  0.00           O  
ATOM    244  N   SER A 349     -29.522  16.351  30.225  1.00  0.00           N  
ATOM    245  CA  SER A 349     -30.370  17.380  30.783  1.00  0.00           C  
ATOM    246  C   SER A 349     -30.631  18.601  29.899  1.00  0.00           C  
ATOM    247  O   SER A 349     -31.533  19.404  30.176  1.00  0.00           O  
ATOM    248  CB  SER A 349     -29.781  17.842  32.065  1.00  0.00           C  
ATOM    249  OG  SER A 349     -28.407  18.087  31.931  1.00  0.00           O  
ATOM    250  N   TYR A 352     -29.839  18.800  28.840  1.00  0.00           N  
ATOM    251  CA  TYR A 352     -30.096  19.891  27.896  1.00  0.00           C  
ATOM    252  C   TYR A 352     -30.797  19.411  26.627  1.00  0.00           C  
ATOM    253  O   TYR A 352     -31.042  20.202  25.719  1.00  0.00           O  
ATOM    254  CB  TYR A 352     -28.791  20.605  27.489  1.00  0.00           C  
ATOM    255  CG  TYR A 352     -28.189  21.541  28.535  1.00  0.00           C  
ATOM    256  CD1 TYR A 352     -27.464  20.996  29.596  1.00  0.00           C  
ATOM    257  CD2 TYR A 352     -28.331  22.929  28.437  1.00  0.00           C  
ATOM    258  CE1 TYR A 352     -26.877  21.820  30.556  1.00  0.00           C  
ATOM    259  CE2 TYR A 352     -27.746  23.767  29.389  1.00  0.00           C  
ATOM    260  CZ  TYR A 352     -27.033  23.192  30.441  1.00  0.00           C  
ATOM    261  OH  TYR A 352     -26.510  23.977  31.433  1.00  0.00           O  
ATOM    262  N   GLY A 361     -31.123  18.116  26.534  1.00  0.00           N  
ATOM    263  CA  GLY A 361     -31.836  17.528  25.405  1.00  0.00           C  
ATOM    264  C   GLY A 361     -30.978  17.264  24.182  1.00  0.00           C  
ATOM    265  O   GLY A 361     -31.469  17.260  23.061  1.00  0.00           O  
ATOM    266  N   TYR A 362     -29.690  17.030  24.386  1.00  0.00           N  
ATOM    267  CA  TYR A 362     -28.755  16.851  23.292  1.00  0.00           C  
ATOM    268  C   TYR A 362     -28.654  15.432  22.835  1.00  0.00           C  
ATOM    269  O   TYR A 362     -28.450  14.584  23.696  1.00  0.00           O  
ATOM    270  CB  TYR A 362     -27.400  17.332  23.739  1.00  0.00           C  
ATOM    271  CG  TYR A 362     -27.231  18.817  23.546  1.00  0.00           C  
ATOM    272  CD1 TYR A 362     -28.043  19.734  24.193  1.00  0.00           C  
ATOM    273  CD2 TYR A 362     -26.224  19.245  22.706  1.00  0.00           C  
ATOM    274  CE1 TYR A 362     -27.840  21.092  24.009  1.00  0.00           C  
ATOM    275  CE2 TYR A 362     -26.022  20.601  22.526  1.00  0.00           C  
ATOM    276  CZ  TYR A 362     -26.825  21.519  23.179  1.00  0.00           C  
ATOM    277  OH  TYR A 362     -26.564  22.861  23.012  1.00  0.00           O  
ATOM    278  N   SER A 363     -28.684  15.139  21.547  1.00  0.00           N  
ATOM    279  CA  SER A 363     -28.643  13.747  21.101  1.00  0.00           C  
ATOM    280  C   SER A 363     -27.245  13.199  20.683  1.00  0.00           C  
ATOM    281  O   SER A 363     -26.398  13.956  20.196  1.00  0.00           O  
ATOM    282  CB  SER A 363     -29.668  13.671  19.970  1.00  0.00           C  
ATOM    283  OG  SER A 363     -30.921  14.175  20.397  1.00  0.00           O  
ATOM    284  N   GLU A 364     -26.925  11.906  20.842  1.00  0.00           N  
ATOM    285  CA  GLU A 364     -25.608  11.421  20.464  1.00  0.00           C  
ATOM    286  C   GLU A 364     -25.570  11.106  18.994  1.00  0.00           C  
ATOM    287  O   GLU A 364     -26.577  10.561  18.527  1.00  0.00           O  
ATOM    288  CB  GLU A 364     -25.242  10.144  21.205  1.00  0.00           C  
ATOM    289  CG  GLU A 364     -23.827   9.602  20.908  1.00  0.00           C  
ATOM    290  CD  GLU A 364     -23.335   8.312  21.571  1.00  0.00           C  
ATOM    291  OE1 GLU A 364     -24.014   7.733  22.410  1.00  0.00           O  
ATOM    292  OE2 GLU A 364     -22.235   7.870  21.265  1.00  0.00           O  
ATOM    293  N   ILE A 365     -24.483  11.434  18.260  1.00  0.00           N  
ATOM    294  CA  ILE A 365     -24.337  10.947  16.889  1.00  0.00           C  
ATOM    295  C   ILE A 365     -23.019  10.170  16.802  1.00  0.00           C  
ATOM    296  O   ILE A 365     -22.076  10.425  17.548  1.00  0.00           O  
ATOM    297  CB  ILE A 365     -24.445  12.173  15.943  1.00  0.00           C  
ATOM    298  CG1 ILE A 365     -24.501  11.669  14.524  1.00  0.00           C  
ATOM    299  CG2 ILE A 365     -23.372  13.169  16.251  1.00  0.00           C  
ATOM    300  CD1 ILE A 365     -24.796  12.778  13.507  1.00  0.00           C  
ATOM    301  N   ARG A 366     -22.959   9.079  16.050  1.00  0.00           N  
ATOM    302  CA  ARG A 366     -21.733   8.339  15.897  1.00  0.00           C  
ATOM    303  C   ARG A 366     -21.288   8.448  14.440  1.00  0.00           C  
ATOM    304  O   ARG A 366     -22.077   8.238  13.507  1.00  0.00           O  
ATOM    305  CB  ARG A 366     -22.000   6.934  16.286  1.00  0.00           C  
ATOM    306  CG  ARG A 366     -22.163   6.796  17.773  1.00  0.00           C  
ATOM    307  CD  ARG A 366     -22.894   5.505  18.194  1.00  0.00           C  
ATOM    308  NE  ARG A 366     -23.327   5.668  19.583  1.00  0.00           N  
ATOM    309  CZ  ARG A 366     -23.314   4.675  20.477  1.00  0.00           C  
ATOM    310  NH1 ARG A 366     -22.997   3.428  20.161  1.00  0.00           N  
ATOM    311  NH2 ARG A 366     -23.668   4.917  21.727  1.00  0.00           N  
ATOM    312  N   LEU A 368     -20.015   8.854  14.236  1.00  0.00           N  
ATOM    313  CA  LEU A 368     -19.428   9.125  12.895  1.00  0.00           C  
ATOM    314  C   LEU A 368     -18.206   8.242  12.628  1.00  0.00           C  
ATOM    315  O   LEU A 368     -17.557   7.837  13.602  1.00  0.00           O  
ATOM    316  CB  LEU A 368     -19.008  10.603  12.802  1.00  0.00           C  
ATOM    317  CG  LEU A 368     -20.072  11.641  13.036  1.00  0.00           C  
ATOM    318  CD1 LEU A 368     -19.459  12.884  13.573  1.00  0.00           C  
ATOM    319  CD2 LEU A 368     -20.830  11.819  11.776  1.00  0.00           C  
ATOM    320  N   PRO A 370     -17.877   7.937  11.357  1.00  0.00           N  
ATOM    321  CA  PRO A 370     -16.717   7.094  10.999  1.00  0.00           C  
ATOM    322  C   PRO A 370     -15.392   7.686  11.413  1.00  0.00           C  
ATOM    323  O   PRO A 370     -15.249   8.910  11.496  1.00  0.00           O  
ATOM    324  CB  PRO A 370     -16.739   6.935   9.521  1.00  0.00           C  
ATOM    325  CG  PRO A 370     -18.137   7.373   9.129  1.00  0.00           C  
ATOM    326  CD  PRO A 370     -18.389   8.502  10.122  1.00  0.00           C  
ATOM    327  N   ILE A 371     -14.394   6.858  11.657  1.00  0.00           N  
ATOM    328  CA  ILE A 371     -13.094   7.403  11.998  1.00  0.00           C  
ATOM    329  C   ILE A 371     -12.290   7.862  10.750  1.00  0.00           C  
ATOM    330  O   ILE A 371     -11.412   8.733  10.818  1.00  0.00           O  
ATOM    331  CB  ILE A 371     -12.402   6.308  12.817  1.00  0.00           C  
ATOM    332  CG1 ILE A 371     -13.113   6.295  14.153  1.00  0.00           C  
ATOM    333  CG2 ILE A 371     -10.891   6.531  12.980  1.00  0.00           C  
ATOM    334  CD1 ILE A 371     -12.318   5.814  15.387  1.00  0.00           C  
ATOM    335  N   VAL A 372     -12.544   7.278   9.571  1.00  0.00           N  
ATOM    336  CA  VAL A 372     -11.813   7.635   8.370  1.00  0.00           C  
ATOM    337  C   VAL A 372     -12.777   8.319   7.405  1.00  0.00           C  
ATOM    338  O   VAL A 372     -13.896   7.851   7.142  1.00  0.00           O  
ATOM    339  CB  VAL A 372     -11.102   6.352   7.640  1.00  0.00           C  
ATOM    340  CG1 VAL A 372     -10.538   5.377   8.663  1.00  0.00           C  
ATOM    341  CG2 VAL A 372     -12.034   5.548   6.791  1.00  0.00           C  
ATOM    342  N   GLU A 373     -12.394   9.478   6.887  1.00  0.00           N  
ATOM    343  CA  GLU A 373     -13.186  10.184   5.887  1.00  0.00           C  
ATOM    344  C   GLU A 373     -12.309  10.362   4.655  1.00  0.00           C  
ATOM    345  O   GLU A 373     -11.102  10.070   4.712  1.00  0.00           O  
ATOM    346  CB  GLU A 373     -13.568  11.530   6.435  1.00  0.00           C  
ATOM    347  CG  GLU A 373     -14.472  11.527   7.672  1.00  0.00           C  
ATOM    348  CD  GLU A 373     -15.988  11.548   7.432  1.00  0.00           C  
ATOM    349  OE1 GLU A 373     -16.451  11.493   6.291  1.00  0.00           O  
ATOM    350  OE2 GLU A 373     -16.716  11.638   8.416  1.00  0.00           O  
ATOM    351  N   GLN A 374     -12.859  10.803   3.522  1.00  0.00           N  
ATOM    352  CA  GLN A 374     -12.037  11.153   2.355  1.00  0.00           C  
ATOM    353  C   GLN A 374     -11.118  12.341   2.656  1.00  0.00           C  
ATOM    354  O   GLN A 374     -11.606  13.374   3.128  1.00  0.00           O  
ATOM    355  CB  GLN A 374     -12.865  11.611   1.190  1.00  0.00           C  
ATOM    356  CG  GLN A 374     -13.878  10.679   0.612  1.00  0.00           C  
ATOM    357  CD  GLN A 374     -13.274   9.529  -0.166  1.00  0.00           C  
ATOM    358  OE1 GLN A 374     -13.842   8.438  -0.200  1.00  0.00           O  
ATOM    359  NE2 GLN A 374     -12.130   9.704  -0.830  1.00  0.00           N  
ATOM    360  N   THR A 375      -9.842  12.326   2.276  1.00  0.00           N  
ATOM    361  CA  THR A 375      -8.953  13.476   2.519  1.00  0.00           C  
ATOM    362  C   THR A 375      -9.426  14.856   2.053  1.00  0.00           C  
ATOM    363  O   THR A 375      -9.158  15.845   2.743  1.00  0.00           O  
ATOM    364  CB  THR A 375      -7.618  13.222   1.891  1.00  0.00           C  
ATOM    365  OG1 THR A 375      -7.374  11.834   2.006  1.00  0.00           O  
ATOM    366  CG2 THR A 375      -6.539  14.042   2.534  1.00  0.00           C  
ATOM    367  N   PRO A 376     -10.125  14.992   0.911  1.00  0.00           N  
ATOM    368  CA  PRO A 376     -10.605  16.305   0.455  1.00  0.00           C  
ATOM    369  C   PRO A 376     -11.550  16.997   1.407  1.00  0.00           C  
ATOM    370  O   PRO A 376     -11.575  18.222   1.435  1.00  0.00           O  
ATOM    371  CB  PRO A 376     -11.275  16.083  -0.864  1.00  0.00           C  
ATOM    372  CG  PRO A 376     -11.351  14.572  -1.000  1.00  0.00           C  
ATOM    373  CD  PRO A 376     -10.118  14.119  -0.264  1.00  0.00           C  
ATOM    374  N   LEU A 377     -12.287  16.247   2.228  1.00  0.00           N  
ATOM    375  CA  LEU A 377     -13.189  16.840   3.210  1.00  0.00           C  
ATOM    376  C   LEU A 377     -12.406  17.710   4.175  1.00  0.00           C  
ATOM    377  O   LEU A 377     -12.757  18.859   4.417  1.00  0.00           O  
ATOM    378  CB  LEU A 377     -13.909  15.733   3.989  1.00  0.00           C  
ATOM    379  CG  LEU A 377     -14.875  16.116   5.086  1.00  0.00           C  
ATOM    380  CD1 LEU A 377     -16.101  16.723   4.450  1.00  0.00           C  
ATOM    381  CD2 LEU A 377     -15.240  14.902   5.914  1.00  0.00           C  
ATOM    382  N   PHE A 378     -11.304  17.181   4.676  1.00  0.00           N  
ATOM    383  CA  PHE A 378     -10.528  17.890   5.649  1.00  0.00           C  
ATOM    384  C   PHE A 378      -9.870  19.075   5.016  1.00  0.00           C  
ATOM    385  O   PHE A 378      -9.959  20.173   5.579  1.00  0.00           O  
ATOM    386  CB  PHE A 378      -9.491  16.979   6.228  1.00  0.00           C  
ATOM    387  CG  PHE A 378     -10.114  15.857   7.037  1.00  0.00           C  
ATOM    388  CD1 PHE A 378     -10.879  16.161   8.183  1.00  0.00           C  
ATOM    389  CD2 PHE A 378      -9.916  14.540   6.623  1.00  0.00           C  
ATOM    390  CE1 PHE A 378     -11.447  15.118   8.906  1.00  0.00           C  
ATOM    391  CE2 PHE A 378     -10.492  13.508   7.361  1.00  0.00           C  
ATOM    392  CZ  PHE A 378     -11.252  13.796   8.493  1.00  0.00           C  
ATOM    393  N   LYS A 388      -9.287  18.858   3.830  1.00  0.00           N  
ATOM    394  CA  LYS A 388      -8.636  19.928   3.082  1.00  0.00           C  
ATOM    395  C   LYS A 388      -9.652  21.042   2.838  1.00  0.00           C  
ATOM    396  O   LYS A 388      -9.324  22.206   3.074  1.00  0.00           O  
ATOM    397  CB  LYS A 388      -8.147  19.514   1.678  1.00  0.00           C  
ATOM    398  CG  LYS A 388      -7.165  18.394   1.413  1.00  0.00           C  
ATOM    399  CD  LYS A 388      -5.726  18.783   1.726  1.00  0.00           C  
ATOM    400  CE  LYS A 388      -4.725  17.674   1.285  1.00  0.00           C  
ATOM    401  NZ  LYS A 388      -3.537  17.610   2.133  1.00  0.00           N  
ATOM    402  N   ARG A 389     -10.886  20.696   2.439  1.00  0.00           N  
ATOM    403  CA  ARG A 389     -11.886  21.675   2.070  1.00  0.00           C  
ATOM    404  C   ARG A 389     -12.445  22.401   3.272  1.00  0.00           C  
ATOM    405  O   ARG A 389     -12.633  23.624   3.254  1.00  0.00           O  
ATOM    406  CB  ARG A 389     -13.062  21.036   1.323  1.00  0.00           C  
ATOM    407  CG  ARG A 389     -12.930  20.589  -0.113  1.00  0.00           C  
ATOM    408  CD  ARG A 389     -14.224  20.981  -0.803  1.00  0.00           C  
ATOM    409  NE  ARG A 389     -14.961  19.796  -1.244  1.00  0.00           N  
ATOM    410  CZ  ARG A 389     -16.254  19.825  -1.651  1.00  0.00           C  
ATOM    411  NH1 ARG A 389     -16.985  20.950  -1.660  1.00  0.00           N  
ATOM    412  NH2 ARG A 389     -16.844  18.685  -2.038  1.00  0.00           N  
ATOM    413  N   ALA A 396     -12.733  21.667   4.337  1.00  0.00           N  
ATOM    414  CA  ALA A 396     -13.333  22.243   5.522  1.00  0.00           C  
ATOM    415  C   ALA A 396     -12.348  22.975   6.392  1.00  0.00           C  
ATOM    416  O   ALA A 396     -12.585  24.143   6.663  1.00  0.00           O  
ATOM    417  CB  ALA A 396     -13.965  21.176   6.373  1.00  0.00           C  
ATOM    418  N   ILE A 397     -11.258  22.319   6.820  1.00  0.00           N  
ATOM    419  CA  ILE A 397     -10.363  22.929   7.801  1.00  0.00           C  
ATOM    420  C   ILE A 397      -9.499  24.049   7.225  1.00  0.00           C  
ATOM    421  O   ILE A 397      -9.179  25.009   7.954  1.00  0.00           O  
ATOM    422  CB  ILE A 397      -9.467  21.828   8.439  1.00  0.00           C  
ATOM    423  CG1 ILE A 397     -10.371  20.787   9.056  1.00  0.00           C  
ATOM    424  CG2 ILE A 397      -8.503  22.417   9.480  1.00  0.00           C  
ATOM    425  CD1 ILE A 397      -9.580  19.552   9.490  1.00  0.00           C  
ATOM    426  N   GLY A 403      -9.131  23.900   5.934  1.00  0.00           N  
ATOM    427  CA  GLY A 403      -8.320  24.854   5.187  1.00  0.00           C  
ATOM    428  C   GLY A 403      -6.951  24.301   4.783  1.00  0.00           C  
ATOM    429  O   GLY A 403      -6.236  23.728   5.595  1.00  0.00           O  
ATOM    430  N   GLU A 404      -6.532  24.520   3.537  1.00  0.00           N  
ATOM    431  CA  GLU A 404      -5.235  24.078   3.054  1.00  0.00           C  
ATOM    432  C   GLU A 404      -4.046  24.661   3.808  1.00  0.00           C  
ATOM    433  O   GLU A 404      -3.099  23.947   4.141  1.00  0.00           O  
ATOM    434  CB  GLU A 404      -5.065  24.441   1.609  1.00  0.00           C  
ATOM    435  CG  GLU A 404      -5.965  23.704   0.629  1.00  0.00           C  
ATOM    436  CD  GLU A 404      -5.444  22.366   0.121  1.00  0.00           C  
ATOM    437  OE1 GLU A 404      -4.314  21.970   0.422  1.00  0.00           O  
ATOM    438  OE2 GLU A 404      -6.196  21.722  -0.609  1.00  0.00           O  
ATOM    439  N   VAL A 406      -4.023  25.966   4.074  1.00  0.00           N  
ATOM    440  CA  VAL A 406      -2.888  26.546   4.782  1.00  0.00           C  
ATOM    441  C   VAL A 406      -3.211  26.708   6.268  1.00  0.00           C  
ATOM    442  O   VAL A 406      -3.568  27.763   6.807  1.00  0.00           O  
ATOM    443  CB  VAL A 406      -2.481  27.890   4.073  1.00  0.00           C  
ATOM    444  CG1 VAL A 406      -3.675  28.812   3.854  1.00  0.00           C  
ATOM    445  CG2 VAL A 406      -1.338  28.503   4.895  1.00  0.00           C  
ATOM    446  N   THR A 473      -3.107  25.566   6.931  1.00  0.00           N  
ATOM    447  CA  THR A 473      -3.384  25.450   8.337  1.00  0.00           C  
ATOM    448  C   THR A 473      -2.443  24.353   8.831  1.00  0.00           C  
ATOM    449  O   THR A 473      -2.145  23.418   8.091  1.00  0.00           O  
ATOM    450  CB  THR A 473      -4.899  25.136   8.404  1.00  0.00           C  
ATOM    451  OG1 THR A 473      -5.370  25.559   9.666  1.00  0.00           O  
ATOM    452  CG2 THR A 473      -5.199  23.690   8.245  1.00  0.00           C  
ATOM    453  N   ASP A 477      -1.981  24.384  10.072  1.00  0.00           N  
ATOM    454  CA  ASP A 477      -1.048  23.382  10.564  1.00  0.00           C  
ATOM    455  C   ASP A 477      -1.588  21.955  10.504  1.00  0.00           C  
ATOM    456  O   ASP A 477      -0.815  21.021  10.276  1.00  0.00           O  
ATOM    457  CB  ASP A 477      -0.611  23.580  12.028  1.00  0.00           C  
ATOM    458  CG  ASP A 477      -0.990  24.795  12.886  1.00  0.00           C  
ATOM    459  OD1 ASP A 477      -1.493  25.805  12.383  1.00  0.00           O  
ATOM    460  OD2 ASP A 477      -0.770  24.719  14.106  1.00  0.00           O  
ATOM    461  N   VAL A 478      -2.903  21.761  10.670  1.00  0.00           N  
ATOM    462  CA  VAL A 478      -3.483  20.430  10.631  1.00  0.00           C  
ATOM    463  C   VAL A 478      -3.374  19.844   9.237  1.00  0.00           C  
ATOM    464  O   VAL A 478      -2.884  18.714   9.085  1.00  0.00           O  
ATOM    465  CB  VAL A 478      -4.964  20.468  11.106  1.00  0.00           C  
ATOM    466  CG1 VAL A 478      -5.727  19.174  10.871  1.00  0.00           C  
ATOM    467  CG2 VAL A 478      -4.925  20.577  12.620  1.00  0.00           C  
ATOM    468  N   VAL A 479      -3.752  20.599   8.211  1.00  0.00           N  
ATOM    469  CA  VAL A 479      -3.710  20.029   6.872  1.00  0.00           C  
ATOM    470  C   VAL A 479      -2.258  20.005   6.369  1.00  0.00           C  
ATOM    471  O   VAL A 479      -1.794  18.980   5.859  1.00  0.00           O  
ATOM    472  CB  VAL A 479      -4.642  20.849   5.926  1.00  0.00           C  
ATOM    473  CG1 VAL A 479      -4.594  20.253   4.535  1.00  0.00           C  
ATOM    474  CG2 VAL A 479      -6.095  20.724   6.315  1.00  0.00           C  
ATOM    475  N   GLU A 488      -1.546  21.109   6.634  1.00  0.00           N  
ATOM    476  CA  GLU A 488      -0.154  21.322   6.282  1.00  0.00           C  
ATOM    477  C   GLU A 488       0.718  20.217   6.851  1.00  0.00           C  
ATOM    478  O   GLU A 488       1.475  19.602   6.102  1.00  0.00           O  
ATOM    479  CB  GLU A 488       0.315  22.647   6.839  1.00  0.00           C  
ATOM    480  CG  GLU A 488       1.343  23.552   6.199  1.00  0.00           C  
ATOM    481  CD  GLU A 488       0.772  24.933   5.889  1.00  0.00           C  
ATOM    482  OE1 GLU A 488       0.208  25.076   4.804  1.00  0.00           O  
ATOM    483  OE2 GLU A 488       0.876  25.852   6.714  1.00  0.00           O  
ATOM    484  N   LYS A 495       0.642  19.908   8.146  1.00  0.00           N  
ATOM    485  CA  LYS A 495       1.564  18.934   8.706  1.00  0.00           C  
ATOM    486  C   LYS A 495       1.053  17.890   9.694  1.00  0.00           C  
ATOM    487  O   LYS A 495       1.896  17.124  10.195  1.00  0.00           O  
ATOM    488  CB  LYS A 495       2.749  19.669   9.370  1.00  0.00           C  
ATOM    489  CG  LYS A 495       2.517  20.868  10.273  1.00  0.00           C  
ATOM    490  CD  LYS A 495       2.570  22.043   9.349  1.00  0.00           C  
ATOM    491  CE  LYS A 495       2.518  23.357  10.069  1.00  0.00           C  
ATOM    492  NZ  LYS A 495       3.732  23.584  10.819  1.00  0.00           N  
ATOM    493  N   GLU A 496      -0.264  17.767   9.974  1.00  0.00           N  
ATOM    494  CA  GLU A 496      -0.677  16.818  10.993  1.00  0.00           C  
ATOM    495  C   GLU A 496      -1.483  15.596  10.656  1.00  0.00           C  
ATOM    496  O   GLU A 496      -1.454  14.619  11.393  1.00  0.00           O  
ATOM    497  CB  GLU A 496      -1.398  17.551  12.037  1.00  0.00           C  
ATOM    498  CG  GLU A 496      -0.320  17.798  13.060  1.00  0.00           C  
ATOM    499  CD  GLU A 496      -0.204  19.232  13.492  1.00  0.00           C  
ATOM    500  OE1 GLU A 496      -1.222  19.805  13.887  1.00  0.00           O  
ATOM    501  OE2 GLU A 496       0.909  19.759  13.434  1.00  0.00           O  
ATOM    502  N   MET A 497      -2.140  15.570   9.532  1.00  0.00           N  
ATOM    503  CA  MET A 497      -3.053  14.496   9.231  1.00  0.00           C  
ATOM    504  C   MET A 497      -2.434  13.161   8.896  1.00  0.00           C  
ATOM    505  O   MET A 497      -1.363  13.140   8.315  1.00  0.00           O  
ATOM    506  CB  MET A 497      -3.924  14.922   8.089  1.00  0.00           C  
ATOM    507  CG  MET A 497      -4.495  16.295   8.291  1.00  0.00           C  
ATOM    508  SD  MET A 497      -5.835  16.467   7.132  1.00  0.00           S  
ATOM    509  CE  MET A 497      -5.019  16.504   5.555  1.00  0.00           C  
ATOM    510  N   TYR A 498      -3.071  12.030   9.246  1.00  0.00           N  
ATOM    511  CA  TYR A 498      -2.621  10.695   8.873  1.00  0.00           C  
ATOM    512  C   TYR A 498      -3.378  10.305   7.641  1.00  0.00           C  
ATOM    513  O   TYR A 498      -4.520   9.865   7.740  1.00  0.00           O  
ATOM    514  CB  TYR A 498      -2.926   9.654   9.922  1.00  0.00           C  
ATOM    515  CG  TYR A 498      -2.012   9.677  11.130  1.00  0.00           C  
ATOM    516  CD1 TYR A 498      -2.188  10.627  12.125  1.00  0.00           C  
ATOM    517  CD2 TYR A 498      -1.013   8.734  11.246  1.00  0.00           C  
ATOM    518  CE1 TYR A 498      -1.368  10.623  13.237  1.00  0.00           C  
ATOM    519  CE2 TYR A 498      -0.195   8.734  12.356  1.00  0.00           C  
ATOM    520  CZ  TYR A 498      -0.375   9.683  13.332  1.00  0.00           C  
ATOM    521  OH  TYR A 498       0.513   9.731  14.385  1.00  0.00           O  
ATOM    522  N   THR A 499      -2.768  10.508   6.496  1.00  0.00           N  
ATOM    523  CA  THR A 499      -3.396  10.230   5.206  1.00  0.00           C  
ATOM    524  C   THR A 499      -2.842   8.926   4.656  1.00  0.00           C  
ATOM    525  O   THR A 499      -1.731   8.587   5.050  1.00  0.00           O  
ATOM    526  CB  THR A 499      -3.088  11.421   4.257  1.00  0.00           C  
ATOM    527  OG1 THR A 499      -3.279  12.650   4.984  1.00  0.00           O  
ATOM    528  CG2 THR A 499      -3.986  11.405   3.030  1.00  0.00           C  
ATOM    529  N   PHE A 500      -3.542   8.148   3.826  1.00  0.00           N  
ATOM    530  CA  PHE A 500      -2.986   6.945   3.215  1.00  0.00           C  
ATOM    531  C   PHE A 500      -3.841   6.571   2.051  1.00  0.00           C  
ATOM    532  O   PHE A 500      -4.975   7.030   1.958  1.00  0.00           O  
ATOM    533  CB  PHE A 500      -2.938   5.742   4.140  1.00  0.00           C  
ATOM    534  CG  PHE A 500      -4.230   5.346   4.818  1.00  0.00           C  
ATOM    535  CD1 PHE A 500      -4.640   6.046   5.977  1.00  0.00           C  
ATOM    536  CD2 PHE A 500      -5.014   4.329   4.259  1.00  0.00           C  
ATOM    537  CE1 PHE A 500      -5.842   5.734   6.576  1.00  0.00           C  
ATOM    538  CE2 PHE A 500      -6.217   4.028   4.868  1.00  0.00           C  
ATOM    539  CZ  PHE A 500      -6.622   4.730   6.017  1.00  0.00           C  
ATOM    540  N   GLU A 501      -3.312   5.769   1.147  1.00  0.00           N  
ATOM    541  CA  GLU A 501      -4.007   5.463  -0.094  1.00  0.00           C  
ATOM    542  C   GLU A 501      -4.793   4.174   0.020  1.00  0.00           C  
ATOM    543  O   GLU A 501      -4.356   3.191   0.624  1.00  0.00           O  
ATOM    544  CB  GLU A 501      -2.958   5.401  -1.217  1.00  0.00           C  
ATOM    545  CG  GLU A 501      -3.513   5.153  -2.613  1.00  0.00           C  
ATOM    546  CD  GLU A 501      -2.516   5.382  -3.741  1.00  0.00           C  
ATOM    547  OE1 GLU A 501      -1.519   4.658  -3.815  1.00  0.00           O  
ATOM    548  OE2 GLU A 501      -2.749   6.282  -4.554  1.00  0.00           O  
ATOM    549  N   ASP A 502      -5.977   4.161  -0.519  1.00  0.00           N  
ATOM    550  CA  ASP A 502      -6.772   2.980  -0.405  1.00  0.00           C  
ATOM    551  C   ASP A 502      -6.516   2.068  -1.592  1.00  0.00           C  
ATOM    552  O   ASP A 502      -6.059   2.519  -2.635  1.00  0.00           O  
ATOM    553  CB  ASP A 502      -8.222   3.414  -0.331  1.00  0.00           C  
ATOM    554  CG  ASP A 502      -9.207   2.352   0.149  1.00  0.00           C  
ATOM    555  OD1 ASP A 502      -8.916   1.627   1.119  1.00  0.00           O  
ATOM    556  OD2 ASP A 502     -10.277   2.273  -0.464  1.00  0.00           O  
ATOM    557  N   ARG A 503      -6.889   0.792  -1.519  1.00  0.00           N  
ATOM    558  CA  ARG A 503      -6.772  -0.174  -2.601  1.00  0.00           C  
ATOM    559  C   ARG A 503      -7.534   0.167  -3.881  1.00  0.00           C  
ATOM    560  O   ARG A 503      -7.746  -0.703  -4.732  1.00  0.00           O  
ATOM    561  CB  ARG A 503      -7.251  -1.521  -2.118  1.00  0.00           C  
ATOM    562  CG  ARG A 503      -6.168  -2.376  -1.596  1.00  0.00           C  
ATOM    563  CD  ARG A 503      -6.908  -3.454  -0.872  1.00  0.00           C  
ATOM    564  NE  ARG A 503      -6.729  -3.353   0.578  1.00  0.00           N  
ATOM    565  CZ  ARG A 503      -6.810  -4.437   1.349  1.00  0.00           C  
ATOM    566  NH1 ARG A 503      -7.206  -5.601   0.844  1.00  0.00           N  
ATOM    567  NH2 ARG A 503      -6.549  -4.355   2.642  1.00  0.00           N  
ATOM    568  N   ASN A 651      -8.034   1.379  -4.054  1.00  0.00           N  
ATOM    569  CA  ASN A 651      -8.714   1.745  -5.278  1.00  0.00           C  
ATOM    570  C   ASN A 651      -8.228   3.121  -5.700  1.00  0.00           C  
ATOM    571  O   ASN A 651      -8.899   3.834  -6.445  1.00  0.00           O  
ATOM    572  CB  ASN A 651     -10.194   1.765  -5.000  1.00  0.00           C  
ATOM    573  CG  ASN A 651     -10.591   2.928  -4.101  1.00  0.00           C  
ATOM    574  OD1 ASN A 651      -9.797   3.503  -3.342  1.00  0.00           O  
ATOM    575  ND2 ASN A 651     -11.847   3.318  -4.172  1.00  0.00           N  
ATOM    576  N   GLY A 652      -7.108   3.562  -5.125  1.00  0.00           N  
ATOM    577  CA  GLY A 652      -6.576   4.861  -5.416  1.00  0.00           C  
ATOM    578  C   GLY A 652      -7.054   5.902  -4.431  1.00  0.00           C  
ATOM    579  O   GLY A 652      -6.284   6.811  -4.162  1.00  0.00           O  
ATOM    580  N   ASP A 653      -8.248   5.804  -3.842  1.00  0.00           N  
ATOM    581  CA  ASP A 653      -8.812   6.815  -2.941  1.00  0.00           C  
ATOM    582  C   ASP A 653      -7.959   7.215  -1.768  1.00  0.00           C  
ATOM    583  O   ASP A 653      -7.489   6.343  -1.048  1.00  0.00           O  
ATOM    584  CB  ASP A 653     -10.118   6.363  -2.341  1.00  0.00           C  
ATOM    585  CG  ASP A 653     -11.306   6.490  -3.274  1.00  0.00           C  
ATOM    586  OD1 ASP A 653     -11.250   6.059  -4.423  1.00  0.00           O  
ATOM    587  OD2 ASP A 653     -12.314   7.033  -2.850  1.00  0.00           O  
ATOM    588  N   SER A 654      -7.763   8.517  -1.543  1.00  0.00           N  
ATOM    589  CA  SER A 654      -6.993   8.965  -0.394  1.00  0.00           C  
ATOM    590  C   SER A 654      -7.982   9.102   0.750  1.00  0.00           C  
ATOM    591  O   SER A 654      -9.075   9.694   0.628  1.00  0.00           O  
ATOM    592  CB  SER A 654      -6.303  10.315  -0.673  1.00  0.00           C  
ATOM    593  OG  SER A 654      -5.348  10.788   0.289  1.00  0.00           O  
ATOM    594  N   LEU A 655      -7.577   8.458   1.827  1.00  0.00           N  
ATOM    595  CA  LEU A 655      -8.323   8.391   3.040  1.00  0.00           C  
ATOM    596  C   LEU A 655      -7.538   9.089   4.155  1.00  0.00           C  
ATOM    597  O   LEU A 655      -6.305   8.937   4.185  1.00  0.00           O  
ATOM    598  CB  LEU A 655      -8.508   6.924   3.300  1.00  0.00           C  
ATOM    599  CG  LEU A 655      -9.686   6.113   2.783  1.00  0.00           C  
ATOM    600  CD1 LEU A 655     -10.157   6.489   1.397  1.00  0.00           C  
ATOM    601  CD2 LEU A 655      -9.218   4.678   2.859  1.00  0.00           C  
ATOM    602  N   THR A 656      -8.207   9.810   5.075  1.00  0.00           N  
ATOM    603  CA  THR A 656      -7.519  10.399   6.229  1.00  0.00           C  
ATOM    604  C   THR A 656      -8.237  10.087   7.559  1.00  0.00           C  
ATOM    605  O   THR A 656      -9.465  10.218   7.679  1.00  0.00           O  
ATOM    606  CB  THR A 656      -7.391  11.966   6.080  1.00  0.00           C  
ATOM    607  OG1 THR A 656      -6.647  12.296   4.919  1.00  0.00           O  
ATOM    608  CG2 THR A 656      -6.635  12.580   7.233  1.00  0.00           C  
ATOM    609  N   LEU A 657      -7.481   9.589   8.546  1.00  0.00           N  
ATOM    610  CA  LEU A 657      -7.936   9.387   9.916  1.00  0.00           C  
ATOM    611  C   LEU A 657      -8.353  10.769  10.374  1.00  0.00           C  
ATOM    612  O   LEU A 657      -7.616  11.735  10.123  1.00  0.00           O  
ATOM    613  CB  LEU A 657      -6.788   8.899  10.813  1.00  0.00           C  
ATOM    614  CG  LEU A 657      -6.443   7.435  11.108  1.00  0.00           C  
ATOM    615  CD1 LEU A 657      -6.236   6.645   9.840  1.00  0.00           C  
ATOM    616  CD2 LEU A 657      -5.127   7.372  11.847  1.00  0.00           C  
ATOM    617  N   ARG A 658      -9.504  10.943  11.000  1.00  0.00           N  
ATOM    618  CA  ARG A 658      -9.936  12.300  11.287  1.00  0.00           C  
ATOM    619  C   ARG A 658      -9.090  13.019  12.330  1.00  0.00           C  
ATOM    620  O   ARG A 658      -8.645  12.428  13.313  1.00  0.00           O  
ATOM    621  CB  ARG A 658     -11.425  12.281  11.706  1.00  0.00           C  
ATOM    622  CG  ARG A 658     -11.744  11.280  12.781  1.00  0.00           C  
ATOM    623  CD  ARG A 658     -13.101  11.346  13.439  1.00  0.00           C  
ATOM    624  NE  ARG A 658     -13.044  10.377  14.518  1.00  0.00           N  
ATOM    625  CZ  ARG A 658     -14.123   9.800  15.032  1.00  0.00           C  
ATOM    626  NH1 ARG A 658     -15.356  10.120  14.680  1.00  0.00           N  
ATOM    627  NH2 ARG A 658     -13.949   8.867  15.952  1.00  0.00           N  
ATOM    628  N   PRO A 659      -8.788  14.299  12.120  1.00  0.00           N  
ATOM    629  CA  PRO A 659      -8.007  15.051  13.099  1.00  0.00           C  
ATOM    630  C   PRO A 659      -8.927  15.841  14.013  1.00  0.00           C  
ATOM    631  O   PRO A 659      -8.521  16.408  15.024  1.00  0.00           O  
ATOM    632  CB  PRO A 659      -7.114  15.920  12.263  1.00  0.00           C  
ATOM    633  CG  PRO A 659      -7.975  16.241  11.081  1.00  0.00           C  
ATOM    634  CD  PRO A 659      -8.585  14.880  10.793  1.00  0.00           C  
ATOM    635  N   GLU A 660     -10.173  15.991  13.600  1.00  0.00           N  
ATOM    636  CA  GLU A 660     -11.209  16.676  14.356  1.00  0.00           C  
ATOM    637  C   GLU A 660     -12.552  16.132  13.877  1.00  0.00           C  
ATOM    638  O   GLU A 660     -12.576  15.483  12.834  1.00  0.00           O  
ATOM    639  CB  GLU A 660     -11.159  18.179  14.127  1.00  0.00           C  
ATOM    640  CG  GLU A 660     -11.513  18.505  12.704  1.00  0.00           C  
ATOM    641  CD  GLU A 660     -12.808  19.228  12.556  1.00  0.00           C  
ATOM    642  OE1 GLU A 660     -13.104  20.052  13.391  1.00  0.00           O  
ATOM    643  OE2 GLU A 660     -13.496  18.990  11.585  1.00  0.00           O  
ATOM    644  N   GLY A 661     -13.673  16.429  14.537  1.00  0.00           N  
ATOM    645  CA  GLY A 661     -14.918  15.756  14.215  1.00  0.00           C  
ATOM    646  C   GLY A 661     -15.957  16.618  13.554  1.00  0.00           C  
ATOM    647  O   GLY A 661     -16.902  16.053  12.993  1.00  0.00           O  
ATOM    648  N   THR A 662     -15.816  17.954  13.521  1.00  0.00           N  
ATOM    649  CA  THR A 662     -16.855  18.816  12.949  1.00  0.00           C  
ATOM    650  C   THR A 662     -17.113  18.644  11.472  1.00  0.00           C  
ATOM    651  O   THR A 662     -18.261  18.666  11.028  1.00  0.00           O  
ATOM    652  CB  THR A 662     -16.535  20.255  13.152  1.00  0.00           C  
ATOM    653  OG1 THR A 662     -16.032  20.357  14.491  1.00  0.00           O  
ATOM    654  CG2 THR A 662     -17.752  21.143  12.929  1.00  0.00           C  
ATOM    655  N   ALA A 663     -16.051  18.395  10.720  1.00  0.00           N  
ATOM    656  CA  ALA A 663     -16.111  18.189   9.285  1.00  0.00           C  
ATOM    657  C   ALA A 663     -16.995  16.972   8.980  1.00  0.00           C  
ATOM    658  O   ALA A 663     -17.946  17.075   8.195  1.00  0.00           O  
ATOM    659  CB  ALA A 663     -14.692  17.966   8.779  1.00  0.00           C  
ATOM    660  N   GLY A 664     -16.741  15.860   9.704  1.00  0.00           N  
ATOM    661  CA  GLY A 664     -17.463  14.588   9.569  1.00  0.00           C  
ATOM    662  C   GLY A 664     -18.926  14.741   9.976  1.00  0.00           C  
ATOM    663  O   GLY A 664     -19.834  14.150   9.390  1.00  0.00           O  
ATOM    664  N   CYS A 665     -19.166  15.575  10.979  1.00  0.00           N  
ATOM    665  CA  CYS A 665     -20.492  15.837  11.446  1.00  0.00           C  
ATOM    666  C   CYS A 665     -21.276  16.498  10.336  1.00  0.00           C  
ATOM    667  O   CYS A 665     -22.284  15.928   9.897  1.00  0.00           O  
ATOM    668  CB  CYS A 665     -20.414  16.738  12.679  1.00  0.00           C  
ATOM    669  SG  CYS A 665     -22.005  16.949  13.507  1.00  0.00           S  
ATOM    670  N   VAL A 666     -20.824  17.656   9.834  1.00  0.00           N  
ATOM    671  CA  VAL A 666     -21.534  18.352   8.774  1.00  0.00           C  
ATOM    672  C   VAL A 666     -21.698  17.445   7.567  1.00  0.00           C  
ATOM    673  O   VAL A 666     -22.798  17.428   7.002  1.00  0.00           O  
ATOM    674  CB  VAL A 666     -20.786  19.594   8.360  1.00  0.00           C  
ATOM    675  CG1 VAL A 666     -21.437  20.224   7.141  1.00  0.00           C  
ATOM    676  CG2 VAL A 666     -20.823  20.574   9.501  1.00  0.00           C  
ATOM    677  N   ARG A 667     -20.662  16.666   7.206  1.00  0.00           N  
ATOM    678  CA  ARG A 667     -20.716  15.750   6.068  1.00  0.00           C  
ATOM    679  C   ARG A 667     -21.839  14.752   6.227  1.00  0.00           C  
ATOM    680  O   ARG A 667     -22.604  14.519   5.290  1.00  0.00           O  
ATOM    681  CB  ARG A 667     -19.433  14.975   5.929  1.00  0.00           C  
ATOM    682  CG  ARG A 667     -19.301  14.175   4.635  1.00  0.00           C  
ATOM    683  CD  ARG A 667     -18.773  12.775   4.937  1.00  0.00           C  
ATOM    684  NE  ARG A 667     -19.883  11.873   5.233  1.00  0.00           N  
ATOM    685  CZ  ARG A 667     -19.973  11.036   6.276  1.00  0.00           C  
ATOM    686  NH1 ARG A 667     -19.080  10.916   7.229  1.00  0.00           N  
ATOM    687  NH2 ARG A 667     -21.058  10.316   6.368  1.00  0.00           N  
ATOM    688  N   ALA A 668     -21.996  14.175   7.412  1.00  0.00           N  
ATOM    689  CA  ALA A 668     -23.057  13.219   7.630  1.00  0.00           C  
ATOM    690  C   ALA A 668     -24.434  13.882   7.614  1.00  0.00           C  
ATOM    691  O   ALA A 668     -25.423  13.266   7.174  1.00  0.00           O  
ATOM    692  CB  ALA A 668     -22.835  12.547   8.950  1.00  0.00           C  
ATOM    693  N   GLY A 669     -24.494  15.129   8.084  1.00  0.00           N  
ATOM    694  CA  GLY A 669     -25.713  15.890   8.168  1.00  0.00           C  
ATOM    695  C   GLY A 669     -26.247  16.176   6.787  1.00  0.00           C  
ATOM    696  O   GLY A 669     -27.415  15.922   6.499  1.00  0.00           O  
ATOM    697  N   ILE A 670     -25.401  16.715   5.920  1.00  0.00           N  
ATOM    698  CA  ILE A 670     -25.746  16.945   4.526  1.00  0.00           C  
ATOM    699  C   ILE A 670     -26.035  15.613   3.818  1.00  0.00           C  
ATOM    700  O   ILE A 670     -27.070  15.485   3.177  1.00  0.00           O  
ATOM    701  CB  ILE A 670     -24.594  17.656   3.790  1.00  0.00           C  
ATOM    702  CG1 ILE A 670     -24.129  18.921   4.506  1.00  0.00           C  
ATOM    703  CG2 ILE A 670     -25.113  18.040   2.411  1.00  0.00           C  
ATOM    704  CD1 ILE A 670     -22.855  19.540   3.898  1.00  0.00           C  
ATOM    705  N   GLU A 671     -25.191  14.581   3.974  1.00  0.00           N  
ATOM    706  CA  GLU A 671     -25.379  13.321   3.268  1.00  0.00           C  
ATOM    707  C   GLU A 671     -26.681  12.606   3.625  1.00  0.00           C  
ATOM    708  O   GLU A 671     -27.239  11.857   2.825  1.00  0.00           O  
ATOM    709  CB  GLU A 671     -24.232  12.402   3.568  1.00  0.00           C  
ATOM    710  CG  GLU A 671     -24.285  11.248   2.592  1.00  0.00           C  
ATOM    711  CD  GLU A 671     -23.331  10.106   2.859  1.00  0.00           C  
ATOM    712  OE1 GLU A 671     -22.511  10.247   3.765  1.00  0.00           O  
ATOM    713  OE2 GLU A 671     -23.406   9.079   2.171  1.00  0.00           O  
ATOM    714  N   HIS A 672     -27.156  12.779   4.866  1.00  0.00           N  
ATOM    715  CA  HIS A 672     -28.341  12.098   5.332  1.00  0.00           C  
ATOM    716  C   HIS A 672     -29.593  12.909   5.303  1.00  0.00           C  
ATOM    717  O   HIS A 672     -30.656  12.375   5.579  1.00  0.00           O  
ATOM    718  CB  HIS A 672     -28.134  11.643   6.721  1.00  0.00           C  
ATOM    719  CG  HIS A 672     -27.269  10.423   6.682  1.00  0.00           C  
ATOM    720  ND1 HIS A 672     -26.099  10.351   7.288  1.00  0.00           N  
ATOM    721  CD2 HIS A 672     -27.560   9.218   6.082  1.00  0.00           C  
ATOM    722  CE1 HIS A 672     -25.665   9.124   7.088  1.00  0.00           C  
ATOM    723  NE2 HIS A 672     -26.546   8.453   6.367  1.00  0.00           N  
ATOM    724  N   GLY A 675     -29.499  14.193   5.031  1.00  0.00           N  
ATOM    725  CA  GLY A 675     -30.695  15.024   5.050  1.00  0.00           C  
ATOM    726  C   GLY A 675     -31.056  15.596   6.421  1.00  0.00           C  
ATOM    727  O   GLY A 675     -32.132  16.167   6.573  1.00  0.00           O  
ATOM    728  N   LEU A 677     -30.153  15.587   7.404  1.00  0.00           N  
ATOM    729  CA  LEU A 677     -30.499  16.069   8.712  1.00  0.00           C  
ATOM    730  C   LEU A 677     -30.526  17.562   8.882  1.00  0.00           C  
ATOM    731  O   LEU A 677     -31.131  18.049   9.829  1.00  0.00           O  
ATOM    732  CB  LEU A 677     -29.552  15.581   9.752  1.00  0.00           C  
ATOM    733  CG  LEU A 677     -29.215  14.122   9.872  1.00  0.00           C  
ATOM    734  CD1 LEU A 677     -28.285  14.000  11.073  1.00  0.00           C  
ATOM    735  CD2 LEU A 677     -30.458  13.259  10.045  1.00  0.00           C  
ATOM    736  N   LEU A 681     -29.886  18.360   8.055  1.00  0.00           N  
ATOM    737  CA  LEU A 681     -29.731  19.761   8.432  1.00  0.00           C  
ATOM    738  C   LEU A 681     -30.640  20.760   7.743  1.00  0.00           C  
ATOM    739  O   LEU A 681     -30.850  21.843   8.291  1.00  0.00           O  
ATOM    740  CB  LEU A 681     -28.272  20.189   8.198  1.00  0.00           C  
ATOM    741  CG  LEU A 681     -27.145  19.241   8.650  1.00  0.00           C  
ATOM    742  CD1 LEU A 681     -25.856  19.556   7.925  1.00  0.00           C  
ATOM    743  CD2 LEU A 681     -26.953  19.365  10.127  1.00  0.00           C  
ATOM    744  N   TYR A 683     -31.181  20.479   6.551  1.00  0.00           N  
ATOM    745  CA  TYR A 683     -31.913  21.509   5.809  1.00  0.00           C  
ATOM    746  C   TYR A 683     -33.240  21.857   6.452  1.00  0.00           C  
ATOM    747  O   TYR A 683     -34.138  21.020   6.568  1.00  0.00           O  
ATOM    748  CB  TYR A 683     -32.173  21.053   4.356  1.00  0.00           C  
ATOM    749  CG  TYR A 683     -32.865  22.045   3.410  1.00  0.00           C  
ATOM    750  CD1 TYR A 683     -32.766  23.437   3.571  1.00  0.00           C  
ATOM    751  CD2 TYR A 683     -33.585  21.528   2.338  1.00  0.00           C  
ATOM    752  CE1 TYR A 683     -33.374  24.303   2.664  1.00  0.00           C  
ATOM    753  CE2 TYR A 683     -34.196  22.389   1.425  1.00  0.00           C  
ATOM    754  CZ  TYR A 683     -34.086  23.774   1.583  1.00  0.00           C  
ATOM    755  OH  TYR A 683     -34.633  24.616   0.620  1.00  0.00           O  
ATOM    756  N   ASN A 684     -33.369  23.123   6.816  1.00  0.00           N  
ATOM    757  CA  ASN A 684     -34.558  23.634   7.487  1.00  0.00           C  
ATOM    758  C   ASN A 684     -34.899  22.857   8.755  1.00  0.00           C  
ATOM    759  O   ASN A 684     -36.066  22.631   9.080  1.00  0.00           O  
ATOM    760  CB  ASN A 684     -35.783  23.603   6.558  1.00  0.00           C  
ATOM    761  CG  ASN A 684     -36.162  25.007   6.110  1.00  0.00           C  
ATOM    762  OD1 ASN A 684     -36.408  25.211   4.931  1.00  0.00           O  
ATOM    763  ND2 ASN A 684     -36.216  26.059   6.930  1.00  0.00           N  
ATOM    764  N   GLN A 685     -33.864  22.437   9.495  1.00  0.00           N  
ATOM    765  CA  GLN A 685     -34.002  21.654  10.709  1.00  0.00           C  
ATOM    766  C   GLN A 685     -33.088  22.216  11.784  1.00  0.00           C  
ATOM    767  O   GLN A 685     -32.227  23.061  11.519  1.00  0.00           O  
ATOM    768  CB  GLN A 685     -33.654  20.210  10.385  1.00  0.00           C  
ATOM    769  CG  GLN A 685     -34.801  19.620   9.559  1.00  0.00           C  
ATOM    770  CD  GLN A 685     -34.536  18.353   8.765  1.00  0.00           C  
ATOM    771  OE1 GLN A 685     -34.237  17.297   9.314  1.00  0.00           O  
ATOM    772  NE2 GLN A 685     -34.674  18.400   7.450  1.00  0.00           N  
ATOM    773  N   GLU A 686     -33.320  21.789  13.015  1.00  0.00           N  
ATOM    774  CA  GLU A 686     -32.570  22.207  14.183  1.00  0.00           C  
ATOM    775  C   GLU A 686     -32.047  20.905  14.713  1.00  0.00           C  
ATOM    776  O   GLU A 686     -32.790  19.934  14.769  1.00  0.00           O  
ATOM    777  CB  GLU A 686     -33.500  22.849  15.193  1.00  0.00           C  
ATOM    778  CG  GLU A 686     -32.895  23.178  16.541  1.00  0.00           C  
ATOM    779  CD  GLU A 686     -33.795  23.982  17.480  1.00  0.00           C  
ATOM    780  OE1 GLU A 686     -34.528  24.837  16.982  1.00  0.00           O  
ATOM    781  OE2 GLU A 686     -33.762  23.782  18.703  1.00  0.00           O  
ATOM    782  N   GLN A 687     -30.772  20.812  15.018  1.00  0.00           N  
ATOM    783  CA  GLN A 687     -30.184  19.616  15.581  1.00  0.00           C  
ATOM    784  C   GLN A 687     -29.307  20.061  16.713  1.00  0.00           C  
ATOM    785  O   GLN A 687     -28.690  21.124  16.669  1.00  0.00           O  
ATOM    786  CB  GLN A 687     -29.308  18.881  14.593  1.00  0.00           C  
ATOM    787  CG  GLN A 687     -29.981  18.308  13.338  1.00  0.00           C  
ATOM    788  CD  GLN A 687     -31.135  17.323  13.488  1.00  0.00           C  
ATOM    789  OE1 GLN A 687     -31.250  16.534  14.429  1.00  0.00           O  
ATOM    790  NE2 GLN A 687     -32.025  17.317  12.513  1.00  0.00           N  
ATOM    791  N   ARG A 688     -29.298  19.322  17.788  1.00  0.00           N  
ATOM    792  CA  ARG A 688     -28.453  19.646  18.911  1.00  0.00           C  
ATOM    793  C   ARG A 688     -27.811  18.299  19.167  1.00  0.00           C  
ATOM    794  O   ARG A 688     -28.452  17.342  19.616  1.00  0.00           O  
ATOM    795  CB  ARG A 688     -29.314  20.143  20.085  1.00  0.00           C  
ATOM    796  CG  ARG A 688     -30.224  21.324  19.740  1.00  0.00           C  
ATOM    797  CD  ARG A 688     -30.477  22.131  20.979  1.00  0.00           C  
ATOM    798  NE  ARG A 688     -31.477  23.156  20.723  1.00  0.00           N  
ATOM    799  CZ  ARG A 688     -31.883  23.999  21.683  1.00  0.00           C  
ATOM    800  NH1 ARG A 688     -31.317  24.067  22.892  1.00  0.00           N  
ATOM    801  NH2 ARG A 688     -32.875  24.826  21.390  1.00  0.00           N  
ATOM    802  N   LEU A 689     -26.552  18.180  18.774  1.00  0.00           N  
ATOM    803  CA  LEU A 689     -25.830  16.919  18.765  1.00  0.00           C  
ATOM    804  C   LEU A 689     -24.602  16.924  19.644  1.00  0.00           C  
ATOM    805  O   LEU A 689     -24.100  18.008  19.943  1.00  0.00           O  
ATOM    806  CB  LEU A 689     -25.371  16.631  17.359  1.00  0.00           C  
ATOM    807  CG  LEU A 689     -26.327  16.692  16.226  1.00  0.00           C  
ATOM    808  CD1 LEU A 689     -25.515  16.632  14.974  1.00  0.00           C  
ATOM    809  CD2 LEU A 689     -27.362  15.560  16.327  1.00  0.00           C  
ATOM    810  N   TRP A 690     -24.118  15.752  20.029  1.00  0.00           N  
ATOM    811  CA  TRP A 690     -22.806  15.626  20.623  1.00  0.00           C  
ATOM    812  C   TRP A 690     -22.163  14.315  20.132  1.00  0.00           C  
ATOM    813  O   TRP A 690     -22.848  13.432  19.584  1.00  0.00           O  
ATOM    814  CB  TRP A 690     -22.867  15.653  22.169  1.00  0.00           C  
ATOM    815  CG  TRP A 690     -23.550  14.489  22.889  1.00  0.00           C  
ATOM    816  CD1 TRP A 690     -24.903  14.535  23.107  1.00  0.00           C  
ATOM    817  CD2 TRP A 690     -22.982  13.300  23.316  1.00  0.00           C  
ATOM    818  NE1 TRP A 690     -25.194  13.379  23.643  1.00  0.00           N  
ATOM    819  CE2 TRP A 690     -24.102  12.614  23.789  1.00  0.00           C  
ATOM    820  CE3 TRP A 690     -21.737  12.688  23.380  1.00  0.00           C  
ATOM    821  CZ2 TRP A 690     -24.000  11.335  24.317  1.00  0.00           C  
ATOM    822  CZ3 TRP A 690     -21.632  11.399  23.912  1.00  0.00           C  
ATOM    823  CH2 TRP A 690     -22.759  10.726  24.377  1.00  0.00           C  
ATOM    824  N   TYR A 691     -20.833  14.174  20.245  1.00  0.00           N  
ATOM    825  CA  TYR A 691     -20.115  12.981  19.787  1.00  0.00           C  
ATOM    826  C   TYR A 691     -18.918  12.728  20.685  1.00  0.00           C  
ATOM    827  O   TYR A 691     -18.391  13.696  21.254  1.00  0.00           O  
ATOM    828  CB  TYR A 691     -19.622  13.171  18.348  1.00  0.00           C  
ATOM    829  CG  TYR A 691     -18.827  14.435  17.970  1.00  0.00           C  
ATOM    830  CD1 TYR A 691     -17.602  14.742  18.598  1.00  0.00           C  
ATOM    831  CD2 TYR A 691     -19.323  15.275  16.969  1.00  0.00           C  
ATOM    832  CE1 TYR A 691     -16.874  15.870  18.250  1.00  0.00           C  
ATOM    833  CE2 TYR A 691     -18.592  16.412  16.602  1.00  0.00           C  
ATOM    834  CZ  TYR A 691     -17.375  16.701  17.249  1.00  0.00           C  
ATOM    835  OH  TYR A 691     -16.638  17.823  16.900  1.00  0.00           O  
ATOM    836  N   ILE A 692     -18.449  11.499  20.844  1.00  0.00           N  
ATOM    837  CA  ILE A 692     -17.294  11.222  21.681  1.00  0.00           C  
ATOM    838  C   ILE A 692     -16.450  10.212  20.932  1.00  0.00           C  
ATOM    839  O   ILE A 692     -16.993   9.264  20.347  1.00  0.00           O  
ATOM    840  CB  ILE A 692     -17.774  10.671  23.049  1.00  0.00           C  
ATOM    841  CG1 ILE A 692     -16.650  10.545  24.019  1.00  0.00           C  
ATOM    842  CG2 ILE A 692     -18.384   9.295  22.871  1.00  0.00           C  
ATOM    843  CD1 ILE A 692     -17.213  10.329  25.434  1.00  0.00           C  
ATOM    844  N   GLY A 693     -15.141  10.402  20.850  1.00  0.00           N  
ATOM    845  CA  GLY A 693     -14.328   9.392  20.185  1.00  0.00           C  
ATOM    846  C   GLY A 693     -12.902   9.838  19.948  1.00  0.00           C  
ATOM    847  O   GLY A 693     -12.492  10.899  20.448  1.00  0.00           O  
ATOM    848  N   PRO A 695     -12.118   9.030  19.224  1.00  0.00           N  
ATOM    849  CA  PRO A 695     -10.731   9.405  18.976  1.00  0.00           C  
ATOM    850  C   PRO A 695     -10.542  10.309  17.784  1.00  0.00           C  
ATOM    851  O   PRO A 695     -11.276  10.224  16.806  1.00  0.00           O  
ATOM    852  CB  PRO A 695      -9.974   8.106  18.813  1.00  0.00           C  
ATOM    853  CG  PRO A 695     -10.975   7.062  19.159  1.00  0.00           C  
ATOM    854  CD  PRO A 695     -12.261   7.699  18.657  1.00  0.00           C  
ATOM    855  N   MET A 696      -9.617  11.229  17.904  1.00  0.00           N  
ATOM    856  CA  MET A 696      -9.163  11.991  16.765  1.00  0.00           C  
ATOM    857  C   MET A 696      -7.663  11.680  16.693  1.00  0.00           C  
ATOM    858  O   MET A 696      -7.067  11.221  17.694  1.00  0.00           O  
ATOM    859  CB  MET A 696      -9.374  13.457  16.992  1.00  0.00           C  
ATOM    860  CG  MET A 696     -10.803  13.846  17.421  1.00  0.00           C  
ATOM    861  SD  MET A 696     -12.237  13.584  16.339  1.00  0.00           S  
ATOM    862  CE  MET A 696     -13.336  12.954  17.579  1.00  0.00           C  
ATOM    863  N   PHE A 697      -7.014  11.865  15.538  1.00  0.00           N  
ATOM    864  CA  PHE A 697      -5.608  11.492  15.350  1.00  0.00           C  
ATOM    865  C   PHE A 697      -4.819  12.642  14.778  1.00  0.00           C  
ATOM    866  O   PHE A 697      -5.235  13.263  13.790  1.00  0.00           O  
ATOM    867  CB  PHE A 697      -5.477  10.293  14.387  1.00  0.00           C  
ATOM    868  CG  PHE A 697      -6.192   9.031  14.870  1.00  0.00           C  
ATOM    869  CD1 PHE A 697      -7.572   8.883  14.683  1.00  0.00           C  
ATOM    870  CD2 PHE A 697      -5.484   8.038  15.534  1.00  0.00           C  
ATOM    871  CE1 PHE A 697      -8.250   7.755  15.154  1.00  0.00           C  
ATOM    872  CE2 PHE A 697      -6.171   6.915  16.006  1.00  0.00           C  
ATOM    873  CZ  PHE A 697      -7.550   6.766  15.821  1.00  0.00           C  
ATOM    874  N   ARG A 698      -3.700  13.018  15.385  1.00  0.00           N  
ATOM    875  CA  ARG A 698      -2.889  14.075  14.814  1.00  0.00           C  
ATOM    876  C   ARG A 698      -1.424  13.736  14.974  1.00  0.00           C  
ATOM    877  O   ARG A 698      -0.974  13.363  16.052  1.00  0.00           O  
ATOM    878  CB  ARG A 698      -3.163  15.396  15.480  1.00  0.00           C  
ATOM    879  CG  ARG A 698      -4.489  15.958  14.960  1.00  0.00           C  
ATOM    880  CD  ARG A 698      -4.651  17.381  15.457  1.00  0.00           C  
ATOM    881  NE  ARG A 698      -6.012  17.915  15.417  1.00  0.00           N  
ATOM    882  CZ  ARG A 698      -6.338  19.024  16.095  1.00  0.00           C  
ATOM    883  NH1 ARG A 698      -5.437  19.697  16.800  1.00  0.00           N  
ATOM    884  NH2 ARG A 698      -7.588  19.466  16.049  1.00  0.00           N  
ATOM    885  N   HIS A 699      -0.663  13.773  13.868  1.00  0.00           N  
ATOM    886  CA  HIS A 699       0.748  13.487  13.854  1.00  0.00           C  
ATOM    887  C   HIS A 699       1.482  14.664  14.452  1.00  0.00           C  
ATOM    888  O   HIS A 699       1.810  15.597  13.749  1.00  0.00           O  
ATOM    889  CB  HIS A 699       1.184  13.253  12.420  1.00  0.00           C  
ATOM    890  CG  HIS A 699       2.432  12.422  12.402  1.00  0.00           C  
ATOM    891  ND1 HIS A 699       2.435  11.136  12.098  1.00  0.00           N  
ATOM    892  CD2 HIS A 699       3.694  12.798  12.790  1.00  0.00           C  
ATOM    893  CE1 HIS A 699       3.646  10.691  12.304  1.00  0.00           C  
ATOM    894  NE2 HIS A 699       4.391  11.696  12.720  1.00  0.00           N  
ATOM    895  N   GLU A 700       1.735  14.700  15.741  1.00  0.00           N  
ATOM    896  CA  GLU A 700       2.467  15.805  16.295  1.00  0.00           C  
ATOM    897  C   GLU A 700       3.319  15.361  17.434  1.00  0.00           C  
ATOM    898  O   GLU A 700       3.272  14.206  17.874  1.00  0.00           O  
ATOM    899  CB  GLU A 700       1.561  16.903  16.776  1.00  0.00           C  
ATOM    900  CG  GLU A 700       0.267  16.549  17.457  1.00  0.00           C  
ATOM    901  CD  GLU A 700      -0.497  17.828  17.740  1.00  0.00           C  
ATOM    902  OE1 GLU A 700      -0.782  18.572  16.806  1.00  0.00           O  
ATOM    903  OE2 GLU A 700      -0.790  18.092  18.897  1.00  0.00           O  
ATOM    904  N   ARG A 703       4.147  16.277  17.890  1.00  0.00           N  
ATOM    905  CA  ARG A 703       5.173  15.867  18.787  1.00  0.00           C  
ATOM    906  C   ARG A 703       4.624  15.645  20.181  1.00  0.00           C  
ATOM    907  O   ARG A 703       4.041  16.577  20.755  1.00  0.00           O  
ATOM    908  CB  ARG A 703       6.242  16.939  18.702  1.00  0.00           C  
ATOM    909  CG  ARG A 703       7.559  16.522  19.310  1.00  0.00           C  
ATOM    910  CD  ARG A 703       7.652  17.153  20.682  1.00  0.00           C  
ATOM    911  NE  ARG A 703       8.476  16.254  21.451  1.00  0.00           N  
ATOM    912  CZ  ARG A 703       9.786  16.448  21.581  1.00  0.00           C  
ATOM    913  NH1 ARG A 703      10.408  17.556  21.112  1.00  0.00           N  
ATOM    914  NH2 ARG A 703      10.449  15.497  22.241  1.00  0.00           N  
ATOM    915  N   PRO A 713       4.797  14.405  20.693  1.00  0.00           N  
ATOM    916  CA  PRO A 713       4.329  14.065  22.035  1.00  0.00           C  
ATOM    917  C   PRO A 713       4.728  15.105  23.094  1.00  0.00           C  
ATOM    918  O   PRO A 713       5.881  15.548  23.110  1.00  0.00           O  
ATOM    919  CB  PRO A 713       4.918  12.681  22.244  1.00  0.00           C  
ATOM    920  CG  PRO A 713       4.882  12.044  20.891  1.00  0.00           C  
ATOM    921  CD  PRO A 713       5.379  13.198  20.072  1.00  0.00           C  
ATOM    922  N   GLN A 714       3.792  15.583  23.925  1.00  0.00           N  
ATOM    923  CA  GLN A 714       4.055  16.521  25.020  1.00  0.00           C  
ATOM    924  C   GLN A 714       3.164  16.107  26.194  1.00  0.00           C  
ATOM    925  O   GLN A 714       2.614  15.005  26.155  1.00  0.00           O  
ATOM    926  CB  GLN A 714       3.677  17.916  24.629  1.00  0.00           C  
ATOM    927  CG  GLN A 714       4.556  18.546  23.607  1.00  0.00           C  
ATOM    928  CD  GLN A 714       5.815  19.028  24.243  1.00  0.00           C  
ATOM    929  OE1 GLN A 714       5.806  20.105  24.838  1.00  0.00           O  
ATOM    930  NE2 GLN A 714       6.885  18.239  24.173  1.00  0.00           N  
ATOM    931  N   LYS A 715       2.941  16.927  27.242  1.00  0.00           N  
ATOM    932  CA  LYS A 715       2.025  16.507  28.306  1.00  0.00           C  
ATOM    933  C   LYS A 715       0.568  16.741  27.922  1.00  0.00           C  
ATOM    934  O   LYS A 715      -0.322  15.989  28.303  1.00  0.00           O  
ATOM    935  CB  LYS A 715       2.255  17.247  29.603  1.00  0.00           C  
ATOM    936  CG  LYS A 715       2.065  16.322  30.782  1.00  0.00           C  
ATOM    937  CD  LYS A 715       2.033  17.074  32.086  1.00  0.00           C  
ATOM    938  CE  LYS A 715       1.930  15.989  33.148  1.00  0.00           C  
ATOM    939  NZ  LYS A 715       1.967  16.562  34.483  1.00  0.00           N  
ATOM    940  N   GLY A 716       0.237  17.787  27.198  1.00  0.00           N  
ATOM    941  CA  GLY A 716      -1.146  17.896  26.769  1.00  0.00           C  
ATOM    942  C   GLY A 716      -1.363  17.177  25.439  1.00  0.00           C  
ATOM    943  O   GLY A 716      -2.497  16.829  25.118  1.00  0.00           O  
ATOM    944  N   ARG A 718      -0.313  16.947  24.622  1.00  0.00           N  
ATOM    945  CA  ARG A 718      -0.493  16.491  23.247  1.00  0.00           C  
ATOM    946  C   ARG A 718      -0.090  15.071  23.006  1.00  0.00           C  
ATOM    947  O   ARG A 718       1.017  14.696  23.394  1.00  0.00           O  
ATOM    948  CB  ARG A 718       0.304  17.307  22.285  1.00  0.00           C  
ATOM    949  CG  ARG A 718       0.138  18.791  22.509  1.00  0.00           C  
ATOM    950  CD  ARG A 718       0.444  19.596  21.265  1.00  0.00           C  
ATOM    951  NE  ARG A 718       1.657  19.118  20.608  1.00  0.00           N  
ATOM    952  CZ  ARG A 718       2.847  19.713  20.761  1.00  0.00           C  
ATOM    953  NH1 ARG A 718       2.985  20.814  21.521  1.00  0.00           N  
ATOM    954  NH2 ARG A 718       3.898  19.179  20.130  1.00  0.00           N  
ATOM    955  N   TYR A 723      -0.974  14.313  22.361  1.00  0.00           N  
ATOM    956  CA  TYR A 723      -0.755  12.907  22.019  1.00  0.00           C  
ATOM    957  C   TYR A 723      -1.129  12.767  20.545  1.00  0.00           C  
ATOM    958  O   TYR A 723      -1.666  13.709  19.970  1.00  0.00           O  
ATOM    959  CB  TYR A 723      -1.669  11.950  22.831  1.00  0.00           C  
ATOM    960  CG  TYR A 723      -1.573  12.196  24.317  1.00  0.00           C  
ATOM    961  CD1 TYR A 723      -0.530  11.592  25.017  1.00  0.00           C  
ATOM    962  CD2 TYR A 723      -2.438  13.102  24.959  1.00  0.00           C  
ATOM    963  CE1 TYR A 723      -0.320  11.904  26.363  1.00  0.00           C  
ATOM    964  CE2 TYR A 723      -2.221  13.408  26.313  1.00  0.00           C  
ATOM    965  CZ  TYR A 723      -1.162  12.809  26.991  1.00  0.00           C  
ATOM    966  OH  TYR A 723      -0.910  13.135  28.294  1.00  0.00           O  
ATOM    967  N   ARG A 724      -0.921  11.608  19.941  1.00  0.00           N  
ATOM    968  CA  ARG A 724      -1.166  11.377  18.536  1.00  0.00           C  
ATOM    969  C   ARG A 724      -2.514  10.777  18.228  1.00  0.00           C  
ATOM    970  O   ARG A 724      -3.042  10.930  17.125  1.00  0.00           O  
ATOM    971  CB  ARG A 724      -0.056  10.505  18.027  1.00  0.00           C  
ATOM    972  CG  ARG A 724       1.236  11.311  18.039  1.00  0.00           C  
ATOM    973  CD  ARG A 724       2.229  10.709  17.097  1.00  0.00           C  
ATOM    974  NE  ARG A 724       3.229  11.703  16.787  1.00  0.00           N  
ATOM    975  CZ  ARG A 724       4.513  11.375  16.619  1.00  0.00           C  
ATOM    976  NH1 ARG A 724       4.932  10.108  16.684  1.00  0.00           N  
ATOM    977  NH2 ARG A 724       5.398  12.339  16.364  1.00  0.00           N  
ATOM    978  N   GLN A 725      -2.995   9.984  19.190  1.00  0.00           N  
ATOM    979  CA  GLN A 725      -4.381   9.519  19.301  1.00  0.00           C  
ATOM    980  C   GLN A 725      -4.902  10.169  20.581  1.00  0.00           C  
ATOM    981  O   GLN A 725      -4.439   9.887  21.694  1.00  0.00           O  
ATOM    982  CB  GLN A 725      -4.537   8.038  19.517  1.00  0.00           C  
ATOM    983  CG  GLN A 725      -6.006   7.630  19.402  1.00  0.00           C  
ATOM    984  CD  GLN A 725      -6.344   6.225  19.874  1.00  0.00           C  
ATOM    985  OE1 GLN A 725      -6.751   5.342  19.119  1.00  0.00           O  
ATOM    986  NE2 GLN A 725      -6.156   5.968  21.167  1.00  0.00           N  
ATOM    987  N   PHE A 726      -5.850  11.075  20.439  1.00  0.00           N  
ATOM    988  CA  PHE A 726      -6.442  11.753  21.560  1.00  0.00           C  
ATOM    989  C   PHE A 726      -7.941  11.570  21.408  1.00  0.00           C  
ATOM    990  O   PHE A 726      -8.425  10.937  20.465  1.00  0.00           O  
ATOM    991  CB  PHE A 726      -6.011  13.251  21.563  1.00  0.00           C  
ATOM    992  CG  PHE A 726      -6.422  14.188  20.413  1.00  0.00           C  
ATOM    993  CD1 PHE A 726      -5.749  14.170  19.185  1.00  0.00           C  
ATOM    994  CD2 PHE A 726      -7.483  15.100  20.572  1.00  0.00           C  
ATOM    995  CE1 PHE A 726      -6.136  15.039  18.156  1.00  0.00           C  
ATOM    996  CE2 PHE A 726      -7.861  15.970  19.530  1.00  0.00           C  
ATOM    997  CZ  PHE A 726      -7.185  15.938  18.319  1.00  0.00           C  
ATOM    998  N   HIS A 728      -8.724  11.990  22.387  1.00  0.00           N  
ATOM    999  CA  HIS A 728     -10.160  11.766  22.373  1.00  0.00           C  
ATOM   1000  C   HIS A 728     -10.867  13.084  22.596  1.00  0.00           C  
ATOM   1001  O   HIS A 728     -10.423  13.894  23.447  1.00  0.00           O  
ATOM   1002  CB  HIS A 728     -10.528  10.767  23.485  1.00  0.00           C  
ATOM   1003  CG  HIS A 728      -9.805   9.428  23.363  1.00  0.00           C  
ATOM   1004  ND1 HIS A 728      -8.581   9.182  23.822  1.00  0.00           N  
ATOM   1005  CD2 HIS A 728     -10.260   8.296  22.719  1.00  0.00           C  
ATOM   1006  CE1 HIS A 728      -8.260   7.954  23.487  1.00  0.00           C  
ATOM   1007  NE2 HIS A 728      -9.280   7.442  22.823  1.00  0.00           N  
ATOM   1008  N   GLN A 730     -11.928  13.328  21.843  1.00  0.00           N  
ATOM   1009  CA  GLN A 730     -12.695  14.534  22.063  1.00  0.00           C  
ATOM   1010  C   GLN A 730     -14.149  14.211  22.326  1.00  0.00           C  
ATOM   1011  O   GLN A 730     -14.641  13.159  21.891  1.00  0.00           O  
ATOM   1012  CB  GLN A 730     -12.667  15.474  20.849  1.00  0.00           C  
ATOM   1013  CG  GLN A 730     -11.404  16.275  20.490  1.00  0.00           C  
ATOM   1014  CD  GLN A 730     -11.600  17.351  19.415  1.00  0.00           C  
ATOM   1015  OE1 GLN A 730     -12.418  17.238  18.490  1.00  0.00           O  
ATOM   1016  NE2 GLN A 730     -10.852  18.452  19.485  1.00  0.00           N  
ATOM   1017  N   LEU A 731     -14.808  15.109  23.067  1.00  0.00           N  
ATOM   1018  CA  LEU A 731     -16.269  15.150  23.269  1.00  0.00           C  
ATOM   1019  C   LEU A 731     -16.564  16.494  22.684  1.00  0.00           C  
ATOM   1020  O   LEU A 731     -15.919  17.478  23.091  1.00  0.00           O  
ATOM   1021  CB  LEU A 731     -16.816  15.260  24.749  1.00  0.00           C  
ATOM   1022  CG  LEU A 731     -18.346  15.136  25.178  1.00  0.00           C  
ATOM   1023  CD1 LEU A 731     -19.372  15.365  24.067  1.00  0.00           C  
ATOM   1024  CD2 LEU A 731     -18.613  13.694  25.536  1.00  0.00           C  
ATOM   1025  N   GLY A 732     -17.491  16.569  21.760  1.00  0.00           N  
ATOM   1026  CA  GLY A 732     -17.820  17.871  21.211  1.00  0.00           C  
ATOM   1027  C   GLY A 732     -19.298  18.013  20.939  1.00  0.00           C  
ATOM   1028  O   GLY A 732     -20.008  16.986  20.871  1.00  0.00           O  
ATOM   1029  N   CYS A 733     -19.730  19.263  20.766  1.00  0.00           N  
ATOM   1030  CA  CYS A 733     -21.136  19.555  20.535  1.00  0.00           C  
ATOM   1031  C   CYS A 733     -21.278  20.340  19.285  1.00  0.00           C  
ATOM   1032  O   CYS A 733     -20.421  21.186  19.034  1.00  0.00           O  
ATOM   1033  CB  CYS A 733     -21.797  20.411  21.616  1.00  0.00           C  
ATOM   1034  SG  CYS A 733     -21.760  19.527  23.182  1.00  0.00           S  
ATOM   1035  N   GLU A 734     -22.361  20.054  18.561  1.00  0.00           N  
ATOM   1036  CA  GLU A 734     -22.703  20.730  17.323  1.00  0.00           C  
ATOM   1037  C   GLU A 734     -24.186  21.082  17.325  1.00  0.00           C  
ATOM   1038  O   GLU A 734     -25.024  20.201  17.542  1.00  0.00           O  
ATOM   1039  CB  GLU A 734     -22.376  19.810  16.103  1.00  0.00           C  
ATOM   1040  CG  GLU A 734     -20.947  19.217  16.012  1.00  0.00           C  
ATOM   1041  CD  GLU A 734     -19.733  20.184  16.062  1.00  0.00           C  
ATOM   1042  OE1 GLU A 734     -19.873  21.414  16.095  1.00  0.00           O  
ATOM   1043  OE2 GLU A 734     -18.603  19.702  16.084  1.00  0.00           O  
ATOM   1044  N   VAL A 735     -24.536  22.355  17.182  1.00  0.00           N  
ATOM   1045  CA  VAL A 735     -25.915  22.784  17.089  1.00  0.00           C  
ATOM   1046  C   VAL A 735     -26.124  23.438  15.720  1.00  0.00           C  
ATOM   1047  O   VAL A 735     -25.387  24.342  15.298  1.00  0.00           O  
ATOM   1048  CB  VAL A 735     -26.212  23.772  18.239  1.00  0.00           C  
ATOM   1049  CG1 VAL A 735     -27.599  24.390  18.052  1.00  0.00           C  
ATOM   1050  CG2 VAL A 735     -26.119  23.047  19.574  1.00  0.00           C  
ATOM   1051  N   PHE A 736     -27.140  23.013  14.993  1.00  0.00           N  
ATOM   1052  CA  PHE A 736     -27.357  23.498  13.649  1.00  0.00           C  
ATOM   1053  C   PHE A 736     -28.738  24.094  13.523  1.00  0.00           C  
ATOM   1054  O   PHE A 736     -29.705  23.526  14.016  1.00  0.00           O  
ATOM   1055  CB  PHE A 736     -27.208  22.346  12.611  1.00  0.00           C  
ATOM   1056  CG  PHE A 736     -25.839  21.632  12.528  1.00  0.00           C  
ATOM   1057  CD1 PHE A 736     -24.770  22.222  11.853  1.00  0.00           C  
ATOM   1058  CD2 PHE A 736     -25.664  20.357  13.092  1.00  0.00           C  
ATOM   1059  CE1 PHE A 736     -23.553  21.533  11.743  1.00  0.00           C  
ATOM   1060  CE2 PHE A 736     -24.445  19.673  12.975  1.00  0.00           C  
ATOM   1061  CZ  PHE A 736     -23.387  20.257  12.297  1.00  0.00           C  
ATOM   1062  N   GLY A 737     -28.856  25.249  12.918  1.00  0.00           N  
ATOM   1063  CA  GLY A 737     -30.141  25.845  12.671  1.00  0.00           C  
ATOM   1064  C   GLY A 737     -30.372  27.094  13.519  1.00  0.00           C  
ATOM   1065  O   GLY A 737     -31.323  27.860  13.293  1.00  0.00           O  
ATOM   1066  N   LEU A 738     -29.523  27.364  14.507  1.00  0.00           N  
ATOM   1067  CA  LEU A 738     -29.788  28.521  15.322  1.00  0.00           C  
ATOM   1068  C   LEU A 738     -28.683  29.492  15.098  1.00  0.00           C  
ATOM   1069  O   LEU A 738     -27.539  29.061  14.967  1.00  0.00           O  
ATOM   1070  CB  LEU A 738     -29.889  28.072  16.732  1.00  0.00           C  
ATOM   1071  CG  LEU A 738     -31.158  27.294  16.908  1.00  0.00           C  
ATOM   1072  CD1 LEU A 738     -31.036  26.456  18.168  1.00  0.00           C  
ATOM   1073  CD2 LEU A 738     -32.335  28.265  16.839  1.00  0.00           C  
ATOM   1074  N   GLN A 739     -29.098  30.750  15.094  1.00  0.00           N  
ATOM   1075  CA  GLN A 739     -28.337  31.848  14.589  1.00  0.00           C  
ATOM   1076  C   GLN A 739     -27.838  32.860  15.582  1.00  0.00           C  
ATOM   1077  O   GLN A 739     -26.660  33.189  15.635  1.00  0.00           O  
ATOM   1078  CB  GLN A 739     -29.257  32.436  13.574  1.00  0.00           C  
ATOM   1079  CG  GLN A 739     -28.936  33.677  12.822  1.00  0.00           C  
ATOM   1080  CD  GLN A 739     -30.086  33.891  11.857  1.00  0.00           C  
ATOM   1081  OE1 GLN A 739     -30.941  34.748  12.074  1.00  0.00           O  
ATOM   1082  NE2 GLN A 739     -30.188  33.100  10.791  1.00  0.00           N  
ATOM   1083  N   GLY A 783     -28.772  33.455  16.324  1.00  0.00           N  
ATOM   1084  CA  GLY A 783     -28.520  34.551  17.261  1.00  0.00           C  
ATOM   1085  C   GLY A 783     -27.526  34.169  18.335  1.00  0.00           C  
ATOM   1086  O   GLY A 783     -27.085  33.022  18.392  1.00  0.00           O  
ATOM   1087  N   PRO A 787     -27.157  35.092  19.226  1.00  0.00           N  
ATOM   1088  CA  PRO A 787     -26.194  34.762  20.276  1.00  0.00           C  
ATOM   1089  C   PRO A 787     -26.698  33.851  21.384  1.00  0.00           C  
ATOM   1090  O   PRO A 787     -25.894  33.248  22.095  1.00  0.00           O  
ATOM   1091  CB  PRO A 787     -25.753  36.094  20.771  1.00  0.00           C  
ATOM   1092  CG  PRO A 787     -26.963  36.951  20.558  1.00  0.00           C  
ATOM   1093  CD  PRO A 787     -27.332  36.533  19.167  1.00  0.00           C  
ATOM   1094  N   ASP A 788     -28.018  33.675  21.520  1.00  0.00           N  
ATOM   1095  CA  ASP A 788     -28.626  32.912  22.609  1.00  0.00           C  
ATOM   1096  C   ASP A 788     -28.239  31.448  22.631  1.00  0.00           C  
ATOM   1097  O   ASP A 788     -27.989  30.879  23.694  1.00  0.00           O  
ATOM   1098  CB  ASP A 788     -30.152  33.031  22.558  1.00  0.00           C  
ATOM   1099  CG  ASP A 788     -30.925  32.615  21.306  1.00  0.00           C  
ATOM   1100  OD1 ASP A 788     -30.306  32.299  20.303  1.00  0.00           O  
ATOM   1101  OD2 ASP A 788     -32.163  32.600  21.325  1.00  0.00           O  
ATOM   1102  N   ILE A 789     -28.108  30.780  21.489  1.00  0.00           N  
ATOM   1103  CA  ILE A 789     -27.658  29.400  21.535  1.00  0.00           C  
ATOM   1104  C   ILE A 789     -26.157  29.330  21.860  1.00  0.00           C  
ATOM   1105  O   ILE A 789     -25.709  28.410  22.557  1.00  0.00           O  
ATOM   1106  CB  ILE A 789     -28.035  28.723  20.189  1.00  0.00           C  
ATOM   1107  CG1 ILE A 789     -27.643  27.242  20.260  1.00  0.00           C  
ATOM   1108  CG2 ILE A 789     -27.420  29.462  19.016  1.00  0.00           C  
ATOM   1109  CD1 ILE A 789     -28.442  26.334  21.218  1.00  0.00           C  
ATOM   1110  N   ASP A 790     -25.379  30.361  21.505  1.00  0.00           N  
ATOM   1111  CA  ASP A 790     -23.947  30.400  21.806  1.00  0.00           C  
ATOM   1112  C   ASP A 790     -23.822  30.535  23.308  1.00  0.00           C  
ATOM   1113  O   ASP A 790     -22.982  29.900  23.960  1.00  0.00           O  
ATOM   1114  CB  ASP A 790     -23.272  31.599  21.142  1.00  0.00           C  
ATOM   1115  CG  ASP A 790     -23.580  31.871  19.660  1.00  0.00           C  
ATOM   1116  OD1 ASP A 790     -24.736  31.888  19.244  1.00  0.00           O  
ATOM   1117  OD2 ASP A 790     -22.645  32.097  18.903  1.00  0.00           O  
ATOM   1118  N   ALA A 791     -24.727  31.317  23.882  1.00  0.00           N  
ATOM   1119  CA  ALA A 791     -24.767  31.428  25.325  1.00  0.00           C  
ATOM   1120  C   ALA A 791     -25.249  30.136  25.977  1.00  0.00           C  
ATOM   1121  O   ALA A 791     -24.762  29.780  27.052  1.00  0.00           O  
ATOM   1122  CB  ALA A 791     -25.683  32.553  25.726  1.00  0.00           C  
ATOM   1123  N   GLU A 792     -26.150  29.371  25.365  1.00  0.00           N  
ATOM   1124  CA  GLU A 792     -26.519  28.087  25.947  1.00  0.00           C  
ATOM   1125  C   GLU A 792     -25.315  27.149  26.037  1.00  0.00           C  
ATOM   1126  O   GLU A 792     -25.124  26.491  27.074  1.00  0.00           O  
ATOM   1127  CB  GLU A 792     -27.594  27.394  25.130  1.00  0.00           C  
ATOM   1128  CG  GLU A 792     -27.784  25.951  25.600  1.00  0.00           C  
ATOM   1129  CD  GLU A 792     -28.854  25.184  24.880  1.00  0.00           C  
ATOM   1130  OE1 GLU A 792     -28.587  24.552  23.863  1.00  0.00           O  
ATOM   1131  OE2 GLU A 792     -29.976  25.233  25.362  1.00  0.00           O  
ATOM   1132  N   LEU A 793     -24.497  27.082  24.965  1.00  0.00           N  
ATOM   1133  CA  LEU A 793     -23.326  26.227  24.972  1.00  0.00           C  
ATOM   1134  C   LEU A 793     -22.289  26.686  25.982  1.00  0.00           C  
ATOM   1135  O   LEU A 793     -21.683  25.854  26.655  1.00  0.00           O  
ATOM   1136  CB  LEU A 793     -22.772  26.188  23.554  1.00  0.00           C  
ATOM   1137  CG  LEU A 793     -23.690  25.483  22.551  1.00  0.00           C  
ATOM   1138  CD1 LEU A 793     -23.277  25.884  21.197  1.00  0.00           C  
ATOM   1139  CD2 LEU A 793     -23.624  23.972  22.675  1.00  0.00           C  
ATOM   1140  N   ILE A 794     -22.082  27.986  26.199  1.00  0.00           N  
ATOM   1141  CA  ILE A 794     -21.132  28.380  27.233  1.00  0.00           C  
ATOM   1142  C   ILE A 794     -21.711  28.091  28.621  1.00  0.00           C  
ATOM   1143  O   ILE A 794     -20.980  27.714  29.548  1.00  0.00           O  
ATOM   1144  CB  ILE A 794     -20.787  29.839  26.988  1.00  0.00           C  
ATOM   1145  CG1 ILE A 794     -19.992  29.829  25.682  1.00  0.00           C  
ATOM   1146  CG2 ILE A 794     -19.959  30.477  28.090  1.00  0.00           C  
ATOM   1147  CD1 ILE A 794     -19.386  31.165  25.218  1.00  0.00           C  
ATOM   1148  N   MET A 795     -23.047  28.168  28.792  1.00  0.00           N  
ATOM   1149  CA  MET A 795     -23.712  27.740  30.031  1.00  0.00           C  
ATOM   1150  C   MET A 795     -23.560  26.232  30.325  1.00  0.00           C  
ATOM   1151  O   MET A 795     -23.319  25.809  31.471  1.00  0.00           O  
ATOM   1152  CB  MET A 795     -25.166  28.127  29.928  1.00  0.00           C  
ATOM   1153  CG  MET A 795     -25.327  29.496  30.584  1.00  0.00           C  
ATOM   1154  SD  MET A 795     -26.957  30.230  30.311  1.00  0.00           S  
ATOM   1155  CE  MET A 795     -26.691  31.564  29.188  1.00  0.00           C  
ATOM   1156  N   LEU A 796     -23.620  25.414  29.262  1.00  0.00           N  
ATOM   1157  CA  LEU A 796     -23.427  23.982  29.324  1.00  0.00           C  
ATOM   1158  C   LEU A 796     -22.034  23.666  29.800  1.00  0.00           C  
ATOM   1159  O   LEU A 796     -21.913  22.793  30.666  1.00  0.00           O  
ATOM   1160  CB  LEU A 796     -23.685  23.376  27.928  1.00  0.00           C  
ATOM   1161  CG  LEU A 796     -23.736  21.860  27.700  1.00  0.00           C  
ATOM   1162  CD1 LEU A 796     -24.400  21.560  26.385  1.00  0.00           C  
ATOM   1163  CD2 LEU A 796     -22.369  21.287  27.618  1.00  0.00           C  
ATOM   1164  N   THR A 797     -20.973  24.314  29.274  1.00  0.00           N  
ATOM   1165  CA  THR A 797     -19.639  23.967  29.752  1.00  0.00           C  
ATOM   1166  C   THR A 797     -19.452  24.411  31.192  1.00  0.00           C  
ATOM   1167  O   THR A 797     -18.922  23.639  31.999  1.00  0.00           O  
ATOM   1168  CB  THR A 797     -18.518  24.559  28.843  1.00  0.00           C  
ATOM   1169  OG1 THR A 797     -18.604  25.944  28.687  1.00  0.00           O  
ATOM   1170  CG2 THR A 797     -18.688  24.029  27.458  1.00  0.00           C  
ATOM   1171  N   ALA A 798     -19.988  25.563  31.597  1.00  0.00           N  
ATOM   1172  CA  ALA A 798     -19.882  26.006  32.981  1.00  0.00           C  
ATOM   1173  C   ALA A 798     -20.505  25.014  33.935  1.00  0.00           C  
ATOM   1174  O   ALA A 798     -19.952  24.737  34.997  1.00  0.00           O  
ATOM   1175  CB  ALA A 798     -20.584  27.313  33.169  1.00  0.00           C  
ATOM   1176  N   ARG A 799     -21.616  24.391  33.558  1.00  0.00           N  
ATOM   1177  CA  ARG A 799     -22.232  23.408  34.429  1.00  0.00           C  
ATOM   1178  C   ARG A 799     -21.336  22.198  34.579  1.00  0.00           C  
ATOM   1179  O   ARG A 799     -21.151  21.694  35.693  1.00  0.00           O  
ATOM   1180  CB  ARG A 799     -23.572  22.985  33.889  1.00  0.00           C  
ATOM   1181  CG  ARG A 799     -24.357  22.230  34.931  1.00  0.00           C  
ATOM   1182  CD  ARG A 799     -25.715  21.918  34.339  1.00  0.00           C  
ATOM   1183  NE  ARG A 799     -26.618  23.051  34.425  1.00  0.00           N  
ATOM   1184  CZ  ARG A 799     -27.459  23.196  35.453  1.00  0.00           C  
ATOM   1185  NH1 ARG A 799     -27.598  22.278  36.414  1.00  0.00           N  
ATOM   1186  NH2 ARG A 799     -28.212  24.281  35.489  1.00  0.00           N  
ATOM   1187  N   TRP A 800     -20.722  21.734  33.505  1.00  0.00           N  
ATOM   1188  CA  TRP A 800     -19.757  20.645  33.630  1.00  0.00           C  
ATOM   1189  C   TRP A 800     -18.687  20.976  34.663  1.00  0.00           C  
ATOM   1190  O   TRP A 800     -18.403  20.186  35.559  1.00  0.00           O  
ATOM   1191  CB  TRP A 800     -19.041  20.383  32.318  1.00  0.00           C  
ATOM   1192  CG  TRP A 800     -19.773  19.650  31.220  1.00  0.00           C  
ATOM   1193  CD1 TRP A 800     -20.780  18.767  31.465  1.00  0.00           C  
ATOM   1194  CD2 TRP A 800     -19.425  19.685  29.901  1.00  0.00           C  
ATOM   1195  NE1 TRP A 800     -21.067  18.214  30.308  1.00  0.00           N  
ATOM   1196  CE2 TRP A 800     -20.292  18.724  29.346  1.00  0.00           C  
ATOM   1197  CE3 TRP A 800     -18.508  20.371  29.111  1.00  0.00           C  
ATOM   1198  CZ2 TRP A 800     -20.259  18.425  27.991  1.00  0.00           C  
ATOM   1199  CZ3 TRP A 800     -18.476  20.073  27.750  1.00  0.00           C  
ATOM   1200  CH2 TRP A 800     -19.340  19.111  27.198  1.00  0.00           C  
ATOM   1201  N   TRP A 801     -18.130  22.178  34.659  1.00  0.00           N  
ATOM   1202  CA  TRP A 801     -17.035  22.474  35.579  1.00  0.00           C  
ATOM   1203  C   TRP A 801     -17.466  22.486  37.026  1.00  0.00           C  
ATOM   1204  O   TRP A 801     -16.692  22.093  37.907  1.00  0.00           O  
ATOM   1205  CB  TRP A 801     -16.374  23.832  35.285  1.00  0.00           C  
ATOM   1206  CG  TRP A 801     -15.838  24.074  33.857  1.00  0.00           C  
ATOM   1207  CD1 TRP A 801     -15.802  25.373  33.441  1.00  0.00           C  
ATOM   1208  CD2 TRP A 801     -15.471  23.180  32.850  1.00  0.00           C  
ATOM   1209  NE1 TRP A 801     -15.437  25.319  32.194  1.00  0.00           N  
ATOM   1210  CE2 TRP A 801     -15.245  24.059  31.795  1.00  0.00           C  
ATOM   1211  CE3 TRP A 801     -15.319  21.808  32.627  1.00  0.00           C  
ATOM   1212  CZ2 TRP A 801     -14.887  23.611  30.538  1.00  0.00           C  
ATOM   1213  CZ3 TRP A 801     -14.961  21.343  31.374  1.00  0.00           C  
ATOM   1214  CH2 TRP A 801     -14.752  22.245  30.345  1.00  0.00           C  
ATOM   1215  N   ARG A 802     -18.684  22.959  37.294  1.00  0.00           N  
ATOM   1216  CA  ARG A 802     -19.258  22.921  38.632  1.00  0.00           C  
ATOM   1217  C   ARG A 802     -19.419  21.471  39.012  1.00  0.00           C  
ATOM   1218  O   ARG A 802     -18.962  21.101  40.087  1.00  0.00           O  
ATOM   1219  CB  ARG A 802     -20.612  23.518  38.681  1.00  0.00           C  
ATOM   1220  CG  ARG A 802     -20.741  25.023  38.461  1.00  0.00           C  
ATOM   1221  CD  ARG A 802     -22.238  25.347  38.370  1.00  0.00           C  
ATOM   1222  NE  ARG A 802     -23.003  24.537  39.328  1.00  0.00           N  
ATOM   1223  CZ  ARG A 802     -24.165  23.926  39.027  1.00  0.00           C  
ATOM   1224  NH1 ARG A 802     -24.778  24.113  37.845  1.00  0.00           N  
ATOM   1225  NH2 ARG A 802     -24.734  23.144  39.957  1.00  0.00           N  
ATOM   1226  N   ALA A 803     -19.952  20.633  38.101  1.00  0.00           N  
ATOM   1227  CA  ALA A 803     -20.160  19.213  38.341  1.00  0.00           C  
ATOM   1228  C   ALA A 803     -18.873  18.442  38.562  1.00  0.00           C  
ATOM   1229  O   ALA A 803     -18.840  17.489  39.332  1.00  0.00           O  
ATOM   1230  CB  ALA A 803     -20.878  18.582  37.168  1.00  0.00           C  
ATOM   1231  N   LEU A 807     -17.794  18.792  37.874  1.00  0.00           N  
ATOM   1232  CA  LEU A 807     -16.542  18.108  38.106  1.00  0.00           C  
ATOM   1233  C   LEU A 807     -15.703  18.777  39.173  1.00  0.00           C  
ATOM   1234  O   LEU A 807     -14.624  18.307  39.512  1.00  0.00           O  
ATOM   1235  CB  LEU A 807     -15.782  18.036  36.811  1.00  0.00           C  
ATOM   1236  CG  LEU A 807     -15.829  16.798  35.897  1.00  0.00           C  
ATOM   1237  CD1 LEU A 807     -16.306  15.594  36.666  1.00  0.00           C  
ATOM   1238  CD2 LEU A 807     -16.750  17.039  34.745  1.00  0.00           C  
ATOM   1239  N   GLY A 808     -16.156  19.910  39.705  1.00  0.00           N  
ATOM   1240  CA  GLY A 808     -15.453  20.628  40.763  1.00  0.00           C  
ATOM   1241  C   GLY A 808     -14.179  21.333  40.316  1.00  0.00           C  
ATOM   1242  O   GLY A 808     -13.240  21.521  41.091  1.00  0.00           O  
ATOM   1243  N   ILE A 809     -14.100  21.759  39.061  1.00  0.00           N  
ATOM   1244  CA  ILE A 809     -12.894  22.412  38.568  1.00  0.00           C  
ATOM   1245  C   ILE A 809     -13.168  23.858  38.214  1.00  0.00           C  
ATOM   1246  O   ILE A 809     -12.290  24.556  37.710  1.00  0.00           O  
ATOM   1247  CB  ILE A 809     -12.362  21.669  37.344  1.00  0.00           C  
ATOM   1248  CG1 ILE A 809     -13.408  21.655  36.265  1.00  0.00           C  
ATOM   1249  CG2 ILE A 809     -11.931  20.274  37.765  1.00  0.00           C  
ATOM   1250  CD1 ILE A 809     -13.020  20.830  35.056  1.00  0.00           C  
ATOM   1251  N   SER A1143     -14.374  24.330  38.507  1.00  0.00           N  
ATOM   1252  CA  SER A1143     -14.830  25.690  38.233  1.00  0.00           C  
ATOM   1253  C   SER A1143     -13.834  26.786  38.531  1.00  0.00           C  
ATOM   1254  O   SER A1143     -13.556  27.630  37.687  1.00  0.00           O  
ATOM   1255  CB  SER A1143     -16.104  25.936  39.032  1.00  0.00           C  
ATOM   1256  OG  SER A1143     -16.122  25.130  40.216  1.00  0.00           O  
ATOM   1257  N   GLU A1153     -13.208  26.777  39.694  1.00  0.00           N  
ATOM   1258  CA  GLU A1153     -12.257  27.826  40.027  1.00  0.00           C  
ATOM   1259  C   GLU A1153     -10.898  27.554  39.375  1.00  0.00           C  
ATOM   1260  O   GLU A1153      -9.842  27.672  40.004  1.00  0.00           O  
ATOM   1261  CB  GLU A1153     -12.128  27.883  41.561  1.00  0.00           C  
ATOM   1262  CG  GLU A1153     -13.332  28.357  42.387  1.00  0.00           C  
ATOM   1263  CD  GLU A1153     -13.521  29.873  42.497  1.00  0.00           C  
ATOM   1264  OE1 GLU A1153     -13.081  30.621  41.613  1.00  0.00           O  
ATOM   1265  OE2 GLU A1153     -14.116  30.303  43.491  1.00  0.00           O  
ATOM   1266  N   HIS A1154     -10.823  27.099  38.136  1.00  0.00           N  
ATOM   1267  CA  HIS A1154      -9.555  26.751  37.518  1.00  0.00           C  
ATOM   1268  C   HIS A1154      -9.635  26.807  36.026  1.00  0.00           C  
ATOM   1269  O   HIS A1154      -8.793  26.240  35.346  1.00  0.00           O  
ATOM   1270  CB  HIS A1154      -9.130  25.343  37.848  1.00  0.00           C  
ATOM   1271  CG  HIS A1154      -8.464  25.275  39.176  1.00  0.00           C  
ATOM   1272  ND1 HIS A1154      -7.224  25.659  39.395  1.00  0.00           N  
ATOM   1273  CD2 HIS A1154      -9.044  24.856  40.339  1.00  0.00           C  
ATOM   1274  CE1 HIS A1154      -7.019  25.493  40.676  1.00  0.00           C  
ATOM   1275  NE2 HIS A1154      -8.115  25.009  41.229  1.00  0.00           N  
ATOM   1276  N   VAL A1155     -10.645  27.438  35.475  1.00  0.00           N  
ATOM   1277  CA  VAL A1155     -10.781  27.439  34.050  1.00  0.00           C  
ATOM   1278  C   VAL A1155     -11.343  28.820  33.789  1.00  0.00           C  
ATOM   1279  O   VAL A1155     -12.177  29.319  34.551  1.00  0.00           O  
ATOM   1280  CB  VAL A1155     -11.666  26.199  33.757  1.00  0.00           C  
ATOM   1281  CG1 VAL A1155     -13.039  26.475  34.240  1.00  0.00           C  
ATOM   1282  CG2 VAL A1155     -11.542  25.789  32.326  1.00  0.00           C  
ATOM   1283  N   THR A1156     -10.769  29.474  32.783  1.00  0.00           N  
ATOM   1284  CA  THR A1156     -11.043  30.860  32.454  1.00  0.00           C  
ATOM   1285  C   THR A1156     -11.676  30.923  31.075  1.00  0.00           C  
ATOM   1286  O   THR A1156     -11.353  30.084  30.233  1.00  0.00           O  
ATOM   1287  CB  THR A1156      -9.715  31.658  32.466  1.00  0.00           C  
ATOM   1288  OG1 THR A1156      -8.885  31.212  33.541  1.00  0.00           O  
ATOM   1289  CG2 THR A1156     -10.001  33.148  32.630  1.00  0.00           C  
ATOM   1290  N   LEU A1157     -12.535  31.895  30.799  1.00  0.00           N  
ATOM   1291  CA  LEU A1157     -13.192  31.958  29.516  1.00  0.00           C  
ATOM   1292  C   LEU A1157     -12.686  33.121  28.704  1.00  0.00           C  
ATOM   1293  O   LEU A1157     -12.714  34.272  29.148  1.00  0.00           O  
ATOM   1294  CB  LEU A1157     -14.705  32.081  29.710  1.00  0.00           C  
ATOM   1295  CG  LEU A1157     -15.588  32.263  28.490  1.00  0.00           C  
ATOM   1296  CD1 LEU A1157     -15.592  31.045  27.586  1.00  0.00           C  
ATOM   1297  CD2 LEU A1157     -16.960  32.591  29.009  1.00  0.00           C  
ATOM   1298  N   GLU A1158     -12.172  32.796  27.524  1.00  0.00           N  
ATOM   1299  CA  GLU A1158     -11.735  33.805  26.589  1.00  0.00           C  
ATOM   1300  C   GLU A1158     -12.744  33.851  25.460  1.00  0.00           C  
ATOM   1301  O   GLU A1158     -13.229  32.826  24.994  1.00  0.00           O  
ATOM   1302  CB  GLU A1158     -10.322  33.451  26.096  1.00  0.00           C  
ATOM   1303  CG  GLU A1158      -9.285  33.710  27.212  1.00  0.00           C  
ATOM   1304  CD  GLU A1158      -7.786  33.464  26.983  1.00  0.00           C  
ATOM   1305  OE1 GLU A1158      -7.337  33.159  25.862  1.00  0.00           O  
ATOM   1306  OE2 GLU A1158      -7.055  33.580  27.976  1.00  0.00           O  
ATOM   1307  N   LEU A1159     -13.090  35.022  24.998  1.00  0.00           N  
ATOM   1308  CA  LEU A1159     -14.112  35.173  23.992  1.00  0.00           C  
ATOM   1309  C   LEU A1159     -13.633  36.245  23.037  1.00  0.00           C  
ATOM   1310  O   LEU A1159     -12.816  37.074  23.455  1.00  0.00           O  
ATOM   1311  CB  LEU A1159     -15.359  35.582  24.741  1.00  0.00           C  
ATOM   1312  CG  LEU A1159     -16.717  35.946  24.184  1.00  0.00           C  
ATOM   1313  CD1 LEU A1159     -17.332  34.730  23.539  1.00  0.00           C  
ATOM   1314  CD2 LEU A1159     -17.598  36.478  25.315  1.00  0.00           C  
ATOM   1315  N   ASN A1160     -14.101  36.224  21.785  1.00  0.00           N  
ATOM   1316  CA  ASN A1160     -13.803  37.255  20.800  1.00  0.00           C  
ATOM   1317  C   ASN A1160     -14.648  37.019  19.551  1.00  0.00           C  
ATOM   1318  O   ASN A1160     -15.151  35.908  19.365  1.00  0.00           O  
ATOM   1319  CB  ASN A1160     -12.293  37.187  20.494  1.00  0.00           C  
ATOM   1320  CG  ASN A1160     -11.648  38.133  19.502  1.00  0.00           C  
ATOM   1321  OD1 ASN A1160     -12.199  39.181  19.175  1.00  0.00           O  
ATOM   1322  ND2 ASN A1160     -10.464  37.804  19.021  1.00  0.00           N  
ATOM   1323  N   SER A1161     -14.891  38.043  18.736  1.00  0.00           N  
ATOM   1324  CA  SER A1161     -15.557  37.867  17.470  1.00  0.00           C  
ATOM   1325  C   SER A1161     -14.510  38.041  16.359  1.00  0.00           C  
ATOM   1326  O   SER A1161     -13.654  38.933  16.453  1.00  0.00           O  
ATOM   1327  CB  SER A1161     -16.650  38.910  17.330  1.00  0.00           C  
ATOM   1328  OG  SER A1161     -17.461  38.813  16.164  1.00  0.00           O  
ATOM   1329  N   ILE A1162     -14.498  37.178  15.326  1.00  0.00           N  
ATOM   1330  CA  ILE A1162     -13.620  37.440  14.199  1.00  0.00           C  
ATOM   1331  C   ILE A1162     -14.430  37.855  12.960  1.00  0.00           C  
ATOM   1332  O   ILE A1162     -13.955  37.935  11.826  1.00  0.00           O  
ATOM   1333  CB  ILE A1162     -12.671  36.206  13.898  1.00  0.00           C  
ATOM   1334  CG1 ILE A1162     -13.354  34.981  13.357  1.00  0.00           C  
ATOM   1335  CG2 ILE A1162     -11.909  35.984  15.208  1.00  0.00           C  
ATOM   1336  CD1 ILE A1162     -12.451  33.857  12.829  1.00  0.00           C  
ATOM   1337  N   GLY A1163     -15.677  38.253  13.192  1.00  0.00           N  
ATOM   1338  CA  GLY A1163     -16.486  38.913  12.183  1.00  0.00           C  
ATOM   1339  C   GLY A1163     -16.803  38.053  10.987  1.00  0.00           C  
ATOM   1340  O   GLY A1163     -17.074  36.865  11.106  1.00  0.00           O  
ATOM   1341  N   SER A1164     -16.845  38.641   9.814  1.00  0.00           N  
ATOM   1342  CA  SER A1164     -17.189  37.879   8.625  1.00  0.00           C  
ATOM   1343  C   SER A1164     -16.006  37.800   7.649  1.00  0.00           C  
ATOM   1344  O   SER A1164     -14.932  38.333   7.964  1.00  0.00           O  
ATOM   1345  CB  SER A1164     -18.391  38.570   8.009  1.00  0.00           C  
ATOM   1346  OG  SER A1164     -18.162  39.967   7.855  1.00  0.00           O  
ATOM   1347  N   LEU A1165     -16.166  37.194   6.447  1.00  0.00           N  
ATOM   1348  CA  LEU A1165     -15.089  37.225   5.453  1.00  0.00           C  
ATOM   1349  C   LEU A1165     -14.746  38.672   5.127  1.00  0.00           C  
ATOM   1350  O   LEU A1165     -13.614  39.109   5.273  1.00  0.00           O  
ATOM   1351  CB  LEU A1165     -15.434  36.596   4.099  1.00  0.00           C  
ATOM   1352  CG  LEU A1165     -15.669  35.109   3.907  1.00  0.00           C  
ATOM   1353  CD1 LEU A1165     -14.700  34.291   4.762  1.00  0.00           C  
ATOM   1354  CD2 LEU A1165     -17.122  34.820   4.243  1.00  0.00           C  
ATOM   1355  N   GLU A1166     -15.750  39.461   4.790  1.00  0.00           N  
ATOM   1356  CA  GLU A1166     -15.565  40.844   4.431  1.00  0.00           C  
ATOM   1357  C   GLU A1166     -14.768  41.617   5.444  1.00  0.00           C  
ATOM   1358  O   GLU A1166     -13.787  42.234   5.066  1.00  0.00           O  
ATOM   1359  CB  GLU A1166     -16.912  41.510   4.251  1.00  0.00           C  
ATOM   1360  CG  GLU A1166     -17.811  40.986   3.096  1.00  0.00           C  
ATOM   1361  CD  GLU A1166     -18.474  39.593   3.176  1.00  0.00           C  
ATOM   1362  OE1 GLU A1166     -18.907  39.146   4.254  1.00  0.00           O  
ATOM   1363  OE2 GLU A1166     -18.572  38.962   2.116  1.00  0.00           O  
ATOM   1364  N   ALA A1167     -15.096  41.559   6.716  1.00  0.00           N  
ATOM   1365  CA  ALA A1167     -14.353  42.318   7.706  1.00  0.00           C  
ATOM   1366  C   ALA A1167     -12.925  41.806   7.828  1.00  0.00           C  
ATOM   1367  O   ALA A1167     -11.970  42.582   7.941  1.00  0.00           O  
ATOM   1368  CB  ALA A1167     -15.001  42.215   9.072  1.00  0.00           C  
ATOM   1369  N   ARG A1168     -12.736  40.500   7.713  1.00  0.00           N  
ATOM   1370  CA  ARG A1168     -11.411  39.927   7.776  1.00  0.00           C  
ATOM   1371  C   ARG A1168     -10.582  40.338   6.565  1.00  0.00           C  
ATOM   1372  O   ARG A1168      -9.451  40.784   6.726  1.00  0.00           O  
ATOM   1373  CB  ARG A1168     -11.489  38.450   7.785  1.00  0.00           C  
ATOM   1374  CG  ARG A1168     -10.930  37.867   9.062  1.00  0.00           C  
ATOM   1375  CD  ARG A1168     -10.759  36.367   8.843  1.00  0.00           C  
ATOM   1376  NE  ARG A1168     -11.981  35.730   8.355  1.00  0.00           N  
ATOM   1377  CZ  ARG A1168     -12.110  34.402   8.300  1.00  0.00           C  
ATOM   1378  NH1 ARG A1168     -11.112  33.556   8.634  1.00  0.00           N  
ATOM   1379  NH2 ARG A1168     -13.264  33.931   7.837  1.00  0.00           N  
ATOM   1380  N   ALA A1169     -11.134  40.216   5.362  1.00  0.00           N  
ATOM   1381  CA  ALA A1169     -10.504  40.646   4.126  1.00  0.00           C  
ATOM   1382  C   ALA A1169     -10.199  42.145   4.117  1.00  0.00           C  
ATOM   1383  O   ALA A1169      -9.322  42.578   3.376  1.00  0.00           O  
ATOM   1384  CB  ALA A1169     -11.401  40.352   2.940  1.00  0.00           C  
ATOM   1385  N   ASN A1170     -10.930  42.976   4.874  1.00  0.00           N  
ATOM   1386  CA  ASN A1170     -10.570  44.385   5.027  1.00  0.00           C  
ATOM   1387  C   ASN A1170      -9.397  44.503   5.966  1.00  0.00           C  
ATOM   1388  O   ASN A1170      -8.517  45.348   5.816  1.00  0.00           O  
ATOM   1389  CB  ASN A1170     -11.683  45.216   5.615  1.00  0.00           C  
ATOM   1390  CG  ASN A1170     -12.432  45.882   4.491  1.00  0.00           C  
ATOM   1391  OD1 ASN A1170     -12.358  47.098   4.309  1.00  0.00           O  
ATOM   1392  ND2 ASN A1170     -13.176  45.096   3.710  1.00  0.00           N  
ATOM   1393  N   TYR A1188      -9.430  43.686   7.001  1.00  0.00           N  
ATOM   1394  CA  TYR A1188      -8.302  43.552   7.888  1.00  0.00           C  
ATOM   1395  C   TYR A1188      -7.216  42.788   7.100  1.00  0.00           C  
ATOM   1396  O   TYR A1188      -6.005  42.860   7.330  1.00  0.00           O  
ATOM   1397  CB  TYR A1188      -8.825  42.797   9.094  1.00  0.00           C  
ATOM   1398  CG  TYR A1188      -7.788  42.535  10.154  1.00  0.00           C  
ATOM   1399  CD1 TYR A1188      -7.398  43.574  10.988  1.00  0.00           C  
ATOM   1400  CD2 TYR A1188      -7.243  41.256  10.290  1.00  0.00           C  
ATOM   1401  CE1 TYR A1188      -6.448  43.335  11.973  1.00  0.00           C  
ATOM   1402  CE2 TYR A1188      -6.288  41.020  11.276  1.00  0.00           C  
ATOM   1403  CZ  TYR A1188      -5.908  42.066  12.111  1.00  0.00           C  
ATOM   1404  OH  TYR A1188      -5.009  41.838  13.125  1.00  0.00           O  
ATOM   1405  N   LEU A1189     -16.334  44.651  14.519  1.00  0.00           N  
ATOM   1406  CA  LEU A1189     -15.813  43.888  13.407  1.00  0.00           C  
ATOM   1407  C   LEU A1189     -16.501  44.373  12.138  1.00  0.00           C  
ATOM   1408  O   LEU A1189     -15.853  44.744  11.164  1.00  0.00           O  
ATOM   1409  CB  LEU A1189     -16.100  42.397  13.669  1.00  0.00           C  
ATOM   1410  N   ASP A1334     -17.827  44.332  12.192  1.00  0.00           N  
ATOM   1411  CA  ASP A1334     -18.785  44.799  11.205  1.00  0.00           C  
ATOM   1412  C   ASP A1334     -20.060  44.868  12.033  1.00  0.00           C  
ATOM   1413  O   ASP A1334     -20.241  44.039  12.937  1.00  0.00           O  
ATOM   1414  CB  ASP A1334     -18.951  43.820  10.020  1.00  0.00           C  
ATOM   1415  CG  ASP A1334     -19.269  42.346  10.264  1.00  0.00           C  
ATOM   1416  OD1 ASP A1334     -20.446  41.987  10.334  1.00  0.00           O  
ATOM   1417  OD2 ASP A1334     -18.337  41.543  10.343  1.00  0.00           O  
ATOM   1418  N   GLU A1335     -20.949  45.825  11.804  1.00  0.00           N  
ATOM   1419  CA  GLU A1335     -22.059  46.033  12.717  1.00  0.00           C  
ATOM   1420  C   GLU A1335     -22.903  44.832  13.088  1.00  0.00           C  
ATOM   1421  O   GLU A1335     -23.202  44.676  14.271  1.00  0.00           O  
ATOM   1422  CB  GLU A1335     -23.010  47.096  12.207  1.00  0.00           C  
ATOM   1423  CG  GLU A1335     -22.604  48.501  12.718  1.00  0.00           C  
ATOM   1424  CD  GLU A1335     -22.318  48.718  14.219  1.00  0.00           C  
ATOM   1425  OE1 GLU A1335     -23.022  48.188  15.093  1.00  0.00           O  
ATOM   1426  OE2 GLU A1335     -21.375  49.464  14.511  1.00  0.00           O  
ATOM   1427  N   GLU A1336     -23.228  43.944  12.153  1.00  0.00           N  
ATOM   1428  CA  GLU A1336     -23.980  42.772  12.509  1.00  0.00           C  
ATOM   1429  C   GLU A1336     -23.208  41.881  13.461  1.00  0.00           C  
ATOM   1430  O   GLU A1336     -23.806  41.318  14.385  1.00  0.00           O  
ATOM   1431  CB  GLU A1336     -24.313  41.992  11.300  1.00  0.00           C  
ATOM   1432  CG  GLU A1336     -25.499  42.543  10.564  1.00  0.00           C  
ATOM   1433  CD  GLU A1336     -26.161  41.490   9.673  1.00  0.00           C  
ATOM   1434  OE1 GLU A1336     -26.440  40.371  10.144  1.00  0.00           O  
ATOM   1435  OE2 GLU A1336     -26.406  41.800   8.499  1.00  0.00           O  
ATOM   1436  N   SER A1384     -21.886  41.770  13.319  1.00  0.00           N  
ATOM   1437  CA  SER A1384     -21.107  40.966  14.248  1.00  0.00           C  
ATOM   1438  C   SER A1384     -20.851  41.724  15.538  1.00  0.00           C  
ATOM   1439  O   SER A1384     -20.622  41.097  16.570  1.00  0.00           O  
ATOM   1440  CB  SER A1384     -19.775  40.574  13.653  1.00  0.00           C  
ATOM   1441  OG  SER A1384     -19.967  40.025  12.363  1.00  0.00           O  
ATOM   1442  N   ARG A1385     -20.911  43.055  15.538  1.00  0.00           N  
ATOM   1443  CA  ARG A1385     -20.761  43.827  16.769  1.00  0.00           C  
ATOM   1444  C   ARG A1385     -22.023  43.699  17.606  1.00  0.00           C  
ATOM   1445  O   ARG A1385     -21.924  43.478  18.809  1.00  0.00           O  
ATOM   1446  CB  ARG A1385     -20.510  45.300  16.463  1.00  0.00           C  
ATOM   1447  CG  ARG A1385     -19.431  45.893  17.374  1.00  0.00           C  
ATOM   1448  CD  ARG A1385     -18.142  46.281  16.643  1.00  0.00           C  
ATOM   1449  NE  ARG A1385     -18.187  47.622  16.069  1.00  0.00           N  
ATOM   1450  CZ  ARG A1385     -18.350  47.852  14.761  1.00  0.00           C  
ATOM   1451  NH1 ARG A1385     -18.498  46.874  13.863  1.00  0.00           N  
ATOM   1452  NH2 ARG A1385     -18.375  49.115  14.350  1.00  0.00           N  
ATOM   1453  N   GLU A1386     -23.201  43.796  16.991  1.00  0.00           N  
ATOM   1454  CA  GLU A1386     -24.464  43.528  17.653  1.00  0.00           C  
ATOM   1455  C   GLU A1386     -24.548  42.105  18.185  1.00  0.00           C  
ATOM   1456  O   GLU A1386     -24.814  41.910  19.374  1.00  0.00           O  
ATOM   1457  CB  GLU A1386     -25.622  43.719  16.709  1.00  0.00           C  
ATOM   1458  CG  GLU A1386     -26.370  45.034  16.818  1.00  0.00           C  
ATOM   1459  CD  GLU A1386     -25.598  46.248  16.321  1.00  0.00           C  
ATOM   1460  OE1 GLU A1386     -24.887  46.873  17.119  1.00  0.00           O  
ATOM   1461  OE2 GLU A1386     -25.719  46.570  15.134  1.00  0.00           O  
ATOM   1462  N   HIS A1387     -24.316  41.087  17.341  1.00  0.00           N  
ATOM   1463  CA  HIS A1387     -24.342  39.685  17.778  1.00  0.00           C  
ATOM   1464  C   HIS A1387     -23.394  39.460  18.947  1.00  0.00           C  
ATOM   1465  O   HIS A1387     -23.778  38.803  19.920  1.00  0.00           O  
ATOM   1466  CB  HIS A1387     -23.951  38.732  16.624  1.00  0.00           C  
ATOM   1467  CG  HIS A1387     -23.929  37.216  16.894  1.00  0.00           C  
ATOM   1468  ND1 HIS A1387     -24.761  36.339  16.331  1.00  0.00           N  
ATOM   1469  CD2 HIS A1387     -23.061  36.498  17.712  1.00  0.00           C  
ATOM   1470  CE1 HIS A1387     -24.435  35.144  16.768  1.00  0.00           C  
ATOM   1471  NE2 HIS A1387     -23.417  35.252  17.598  1.00  0.00           N  
ATOM   1472  N   PHE A1388     -22.171  39.986  18.884  1.00  0.00           N  
ATOM   1473  CA  PHE A1388     -21.216  39.749  19.936  1.00  0.00           C  
ATOM   1474  C   PHE A1388     -21.681  40.403  21.217  1.00  0.00           C  
ATOM   1475  O   PHE A1388     -21.638  39.781  22.296  1.00  0.00           O  
ATOM   1476  CB  PHE A1388     -19.834  40.292  19.537  1.00  0.00           C  
ATOM   1477  CG  PHE A1388     -18.741  39.885  20.517  1.00  0.00           C  
ATOM   1478  CD1 PHE A1388     -18.430  38.533  20.692  1.00  0.00           C  
ATOM   1479  CD2 PHE A1388     -18.091  40.857  21.278  1.00  0.00           C  
ATOM   1480  CE1 PHE A1388     -17.477  38.162  21.637  1.00  0.00           C  
ATOM   1481  CE2 PHE A1388     -17.139  40.485  22.219  1.00  0.00           C  
ATOM   1482  CZ  PHE A1388     -16.828  39.134  22.407  1.00  0.00           C  
ATOM   1483  N   ALA A1389     -22.182  41.637  21.090  1.00  0.00           N  
ATOM   1484  CA  ALA A1389     -22.627  42.415  22.243  1.00  0.00           C  
ATOM   1485  C   ALA A1389     -23.758  41.704  22.968  1.00  0.00           C  
ATOM   1486  O   ALA A1389     -23.675  41.505  24.187  1.00  0.00           O  
ATOM   1487  CB  ALA A1389     -23.135  43.791  21.823  1.00  0.00           C  
ATOM   1488  N   GLY A1390     -24.765  41.254  22.202  1.00  0.00           N  
ATOM   1489  CA  GLY A1390     -25.884  40.485  22.715  1.00  0.00           C  
ATOM   1490  C   GLY A1390     -25.351  39.282  23.460  1.00  0.00           C  
ATOM   1491  O   GLY A1390     -25.780  39.047  24.594  1.00  0.00           O  
ATOM   1492  N   LEU A1391     -24.361  38.580  22.874  1.00  0.00           N  
ATOM   1493  CA  LEU A1391     -23.744  37.450  23.532  1.00  0.00           C  
ATOM   1494  C   LEU A1391     -23.099  37.857  24.849  1.00  0.00           C  
ATOM   1495  O   LEU A1391     -23.356  37.233  25.884  1.00  0.00           O  
ATOM   1496  CB  LEU A1391     -22.696  36.835  22.654  1.00  0.00           C  
ATOM   1497  CG  LEU A1391     -21.921  35.687  23.325  1.00  0.00           C  
ATOM   1498  CD1 LEU A1391     -22.873  34.519  23.541  1.00  0.00           C  
ATOM   1499  CD2 LEU A1391     -20.749  35.257  22.477  1.00  0.00           C  
ATOM   1500  N   CYS A1392     -22.304  38.910  24.874  1.00  0.00           N  
ATOM   1501  CA  CYS A1392     -21.703  39.338  26.114  1.00  0.00           C  
ATOM   1502  C   CYS A1392     -22.730  39.746  27.170  1.00  0.00           C  
ATOM   1503  O   CYS A1392     -22.531  39.503  28.373  1.00  0.00           O  
ATOM   1504  CB  CYS A1392     -20.752  40.463  25.795  1.00  0.00           C  
ATOM   1505  SG  CYS A1392     -19.241  39.724  25.112  1.00  0.00           S  
ATOM   1506  N   LYS A1393     -23.876  40.284  26.743  1.00  0.00           N  
ATOM   1507  CA  LYS A1393     -24.987  40.646  27.616  1.00  0.00           C  
ATOM   1508  C   LYS A1393     -25.605  39.397  28.266  1.00  0.00           C  
ATOM   1509  O   LYS A1393     -25.817  39.363  29.487  1.00  0.00           O  
ATOM   1510  CB  LYS A1393     -25.967  41.409  26.744  1.00  0.00           C  
ATOM   1511  CG  LYS A1393     -27.407  41.530  27.166  1.00  0.00           C  
ATOM   1512  CD  LYS A1393     -28.264  41.995  25.979  1.00  0.00           C  
ATOM   1513  CE  LYS A1393     -29.733  42.247  26.382  1.00  0.00           C  
ATOM   1514  NZ  LYS A1393     -30.457  41.005  26.640  1.00  0.00           N  
ATOM   1515  N   LEU A1394     -25.862  38.321  27.514  1.00  0.00           N  
ATOM   1516  CA  LEU A1394     -26.384  37.090  28.094  1.00  0.00           C  
ATOM   1517  C   LEU A1394     -25.468  36.501  29.176  1.00  0.00           C  
ATOM   1518  O   LEU A1394     -25.939  36.034  30.223  1.00  0.00           O  
ATOM   1519  CB  LEU A1394     -26.590  36.013  27.017  1.00  0.00           C  
ATOM   1520  CG  LEU A1394     -27.837  35.700  26.125  1.00  0.00           C  
ATOM   1521  CD1 LEU A1394     -29.111  36.283  26.698  1.00  0.00           C  
ATOM   1522  CD2 LEU A1394     -27.633  36.271  24.750  1.00  0.00           C  
ATOM   1523  N   LEU A1395     -24.149  36.529  28.983  1.00  0.00           N  
ATOM   1524  CA  LEU A1395     -23.242  35.936  29.954  1.00  0.00           C  
ATOM   1525  C   LEU A1395     -23.141  36.744  31.227  1.00  0.00           C  
ATOM   1526  O   LEU A1395     -23.121  36.173  32.322  1.00  0.00           O  
ATOM   1527  CB  LEU A1395     -21.855  35.777  29.348  1.00  0.00           C  
ATOM   1528  CG  LEU A1395     -21.399  34.521  28.595  1.00  0.00           C  
ATOM   1529  CD1 LEU A1395     -22.421  33.944  27.641  1.00  0.00           C  
ATOM   1530  CD2 LEU A1395     -20.203  34.954  27.784  1.00  0.00           C  
ATOM   1531  N   GLU A1396     -23.106  38.073  31.127  1.00  0.00           N  
ATOM   1532  CA  GLU A1396     -23.039  38.937  32.307  1.00  0.00           C  
ATOM   1533  C   GLU A1396     -24.282  38.712  33.123  1.00  0.00           C  
ATOM   1534  O   GLU A1396     -24.162  38.417  34.307  1.00  0.00           O  
ATOM   1535  CB  GLU A1396     -22.980  40.408  31.942  1.00  0.00           C  
ATOM   1536  CG  GLU A1396     -22.655  41.245  33.155  1.00  0.00           C  
ATOM   1537  CD  GLU A1396     -23.678  42.343  33.378  1.00  0.00           C  
ATOM   1538  OE1 GLU A1396     -24.779  42.058  33.879  1.00  0.00           O  
ATOM   1539  OE2 GLU A1396     -23.352  43.482  33.041  1.00  0.00           O  
ATOM   1540  N   SER A1397     -25.446  38.702  32.488  1.00  0.00           N  
ATOM   1541  CA  SER A1397     -26.696  38.387  33.164  1.00  0.00           C  
ATOM   1542  C   SER A1397     -26.781  36.972  33.735  1.00  0.00           C  
ATOM   1543  O   SER A1397     -27.783  36.623  34.348  1.00  0.00           O  
ATOM   1544  CB  SER A1397     -27.826  38.606  32.189  1.00  0.00           C  
ATOM   1545  OG  SER A1397     -27.692  39.923  31.657  1.00  0.00           O  
ATOM   1546  N   ALA A1398     -25.779  36.119  33.550  1.00  0.00           N  
ATOM   1547  CA  ALA A1398     -25.754  34.798  34.141  1.00  0.00           C  
ATOM   1548  C   ALA A1398     -24.610  34.699  35.134  1.00  0.00           C  
ATOM   1549  O   ALA A1398     -24.486  33.716  35.871  1.00  0.00           O  
ATOM   1550  CB  ALA A1398     -25.564  33.764  33.048  1.00  0.00           C  
ATOM   1551  N   GLY A1400     -23.737  35.713  35.158  1.00  0.00           N  
ATOM   1552  CA  GLY A1400     -22.603  35.736  36.071  1.00  0.00           C  
ATOM   1553  C   GLY A1400     -21.433  34.873  35.595  1.00  0.00           C  
ATOM   1554  O   GLY A1400     -20.580  34.475  36.409  1.00  0.00           O  
ATOM   1555  N   ILE A1401     -21.379  34.564  34.278  1.00  0.00           N  
ATOM   1556  CA  ILE A1401     -20.248  33.840  33.704  1.00  0.00           C  
ATOM   1557  C   ILE A1401     -19.201  34.903  33.403  1.00  0.00           C  
ATOM   1558  O   ILE A1401     -19.419  35.812  32.597  1.00  0.00           O  
ATOM   1559  CB  ILE A1401     -20.639  33.094  32.388  1.00  0.00           C  
ATOM   1560  CG1 ILE A1401     -21.706  32.029  32.615  1.00  0.00           C  
ATOM   1561  CG2 ILE A1401     -19.401  32.385  31.858  1.00  0.00           C  
ATOM   1562  CD1 ILE A1401     -22.407  31.537  31.333  1.00  0.00           C  
ATOM   1563  N   ALA A1402     -18.092  34.842  34.120  1.00  0.00           N  
ATOM   1564  CA  ALA A1402     -17.014  35.791  33.924  1.00  0.00           C  
ATOM   1565  C   ALA A1402     -16.248  35.483  32.645  1.00  0.00           C  
ATOM   1566  O   ALA A1402     -15.852  34.332  32.426  1.00  0.00           O  
ATOM   1567  CB  ALA A1402     -16.062  35.716  35.090  1.00  0.00           C  
ATOM   1568  N   TYR A1416     -16.043  36.469  31.776  1.00  0.00           N  
ATOM   1569  CA  TYR A1416     -15.310  36.212  30.545  1.00  0.00           C  
ATOM   1570  C   TYR A1416     -14.263  37.279  30.261  1.00  0.00           C  
ATOM   1571  O   TYR A1416     -14.339  38.389  30.794  1.00  0.00           O  
ATOM   1572  CB  TYR A1416     -16.292  36.128  29.366  1.00  0.00           C  
ATOM   1573  CG  TYR A1416     -17.053  37.409  29.064  1.00  0.00           C  
ATOM   1574  CD1 TYR A1416     -16.505  38.352  28.189  1.00  0.00           C  
ATOM   1575  CD2 TYR A1416     -18.274  37.649  29.685  1.00  0.00           C  
ATOM   1576  CE1 TYR A1416     -17.171  39.547  27.938  1.00  0.00           C  
ATOM   1577  CE2 TYR A1416     -18.946  38.846  29.437  1.00  0.00           C  
ATOM   1578  CZ  TYR A1416     -18.390  39.791  28.566  1.00  0.00           C  
ATOM   1579  OH  TYR A1416     -19.041  40.988  28.329  1.00  0.00           O  
ATOM   1580  N   THR A1428     -13.349  36.976  29.346  1.00  0.00           N  
ATOM   1581  CA  THR A1428     -12.281  37.879  28.948  1.00  0.00           C  
ATOM   1582  C   THR A1428     -12.441  38.100  27.454  1.00  0.00           C  
ATOM   1583  O   THR A1428     -12.554  37.129  26.700  1.00  0.00           O  
ATOM   1584  CB  THR A1428     -10.890  37.241  29.198  1.00  0.00           C  
ATOM   1585  OG1 THR A1428     -10.922  36.433  30.388  1.00  0.00           O  
ATOM   1586  CG2 THR A1428      -9.835  38.327  29.295  1.00  0.00           C  
ATOM   1587  N   VAL A1429     -12.503  39.333  26.973  1.00  0.00           N  
ATOM   1588  CA  VAL A1429     -12.524  39.545  25.539  1.00  0.00           C  
ATOM   1589  C   VAL A1429     -11.060  39.639  25.161  1.00  0.00           C  
ATOM   1590  O   VAL A1429     -10.343  40.530  25.609  1.00  0.00           O  
ATOM   1591  CB  VAL A1429     -13.197  40.852  25.114  1.00  0.00           C  
ATOM   1592  CG1 VAL A1429     -13.542  40.683  23.636  1.00  0.00           C  
ATOM   1593  CG2 VAL A1429     -14.399  41.204  25.978  1.00  0.00           C  
ATOM   1594  N   ASN A1430     -10.560  38.678  24.422  1.00  0.00           N  
ATOM   1595  CA  ASN A1430      -9.179  38.667  24.019  1.00  0.00           C  
ATOM   1596  C   ASN A1430      -9.167  38.813  22.514  1.00  0.00           C  
ATOM   1597  O   ASN A1430      -9.476  37.890  21.753  1.00  0.00           O  
ATOM   1598  CB  ASN A1430      -8.578  37.360  24.487  1.00  0.00           C  
ATOM   1599  CG  ASN A1430      -7.382  36.874  23.689  1.00  0.00           C  
ATOM   1600  OD1 ASN A1430      -6.737  37.622  22.950  1.00  0.00           O  
ATOM   1601  ND2 ASN A1430      -7.063  35.590  23.772  1.00  0.00           N  
ATOM   1602  N   GLN A1431      -8.694  39.969  22.082  1.00  0.00           N  
ATOM   1603  CA  GLN A1431      -8.771  40.344  20.686  1.00  0.00           C  
ATOM   1604  C   GLN A1431      -7.809  39.621  19.768  1.00  0.00           C  
ATOM   1605  O   GLN A1431      -7.986  39.665  18.550  1.00  0.00           O  
ATOM   1606  CB  GLN A1431      -8.585  41.843  20.608  1.00  0.00           C  
ATOM   1607  CG  GLN A1431      -9.766  42.410  21.395  1.00  0.00           C  
ATOM   1608  CD  GLN A1431      -9.950  43.919  21.412  1.00  0.00           C  
ATOM   1609  OE1 GLN A1431      -9.807  44.598  22.434  1.00  0.00           O  
ATOM   1610  NE2 GLN A1431     -10.316  44.470  20.260  1.00  0.00           N  
ATOM   1611  N   ARG A1432      -6.785  38.955  20.321  1.00  0.00           N  
ATOM   1612  CA  ARG A1432      -5.868  38.156  19.512  1.00  0.00           C  
ATOM   1613  C   ARG A1432      -6.400  36.739  19.372  1.00  0.00           C  
ATOM   1614  O   ARG A1432      -5.749  35.919  18.715  1.00  0.00           O  
ATOM   1615  CB  ARG A1432      -4.462  38.070  20.145  1.00  0.00           C  
ATOM   1616  CG  ARG A1432      -3.430  39.140  19.762  1.00  0.00           C  
ATOM   1617  CD  ARG A1432      -3.187  40.239  20.801  1.00  0.00           C  
ATOM   1618  NE  ARG A1432      -4.088  41.389  20.698  1.00  0.00           N  
ATOM   1619  CZ  ARG A1432      -4.205  42.296  21.688  1.00  0.00           C  
ATOM   1620  NH1 ARG A1432      -3.540  42.171  22.847  1.00  0.00           N  
ATOM   1621  NH2 ARG A1432      -5.019  43.345  21.517  1.00  0.00           N  
ATOM   1622  N   LEU A1433      -7.563  36.402  19.971  1.00  0.00           N  
ATOM   1623  CA  LEU A1433      -8.030  35.033  19.899  1.00  0.00           C  
ATOM   1624  C   LEU A1433      -8.663  34.795  18.552  1.00  0.00           C  
ATOM   1625  O   LEU A1433      -9.733  35.303  18.242  1.00  0.00           O  
ATOM   1626  CB  LEU A1433      -9.083  34.692  20.968  1.00  0.00           C  
ATOM   1627  CG  LEU A1433      -9.139  33.297  21.635  1.00  0.00           C  
ATOM   1628  CD1 LEU A1433     -10.549  33.122  22.150  1.00  0.00           C  
ATOM   1629  CD2 LEU A1433      -8.922  32.139  20.691  1.00  0.00           C  
ATOM   1630  N   VAL A1434      -7.932  34.128  17.693  1.00  0.00           N  
ATOM   1631  CA  VAL A1434      -8.483  33.574  16.482  1.00  0.00           C  
ATOM   1632  C   VAL A1434      -8.172  32.100  16.674  1.00  0.00           C  
ATOM   1633  O   VAL A1434      -7.262  31.718  17.436  1.00  0.00           O  
ATOM   1634  CB  VAL A1434      -7.779  34.137  15.277  1.00  0.00           C  
ATOM   1635  CG1 VAL A1434      -8.418  33.561  14.042  1.00  0.00           C  
ATOM   1636  CG2 VAL A1434      -7.909  35.644  15.273  1.00  0.00           C  
ATOM   1637  N   ARG A1435      -8.967  31.236  16.080  1.00  0.00           N  
ATOM   1638  CA  ARG A1435      -8.754  29.816  16.293  1.00  0.00           C  
ATOM   1639  C   ARG A1435      -7.860  29.245  15.196  1.00  0.00           C  
ATOM   1640  O   ARG A1435      -7.669  29.911  14.181  1.00  0.00           O  
ATOM   1641  CB  ARG A1435     -10.126  29.168  16.327  1.00  0.00           C  
ATOM   1642  CG  ARG A1435     -10.951  29.679  17.513  1.00  0.00           C  
ATOM   1643  CD  ARG A1435     -11.456  28.575  18.409  1.00  0.00           C  
ATOM   1644  NE  ARG A1435     -10.378  27.740  18.894  1.00  0.00           N  
ATOM   1645  CZ  ARG A1435     -10.258  26.463  18.523  1.00  0.00           C  
ATOM   1646  NH1 ARG A1435     -11.106  25.866  17.689  1.00  0.00           N  
ATOM   1647  NH2 ARG A1435      -9.235  25.780  19.011  1.00  0.00           N  
ATOM   1648  N   GLY A1436      -7.335  28.021  15.315  1.00  0.00           N  
ATOM   1649  CA  GLY A1436      -6.401  27.500  14.318  1.00  0.00           C  
ATOM   1650  C   GLY A1436      -7.013  26.761  13.145  1.00  0.00           C  
ATOM   1651  O   GLY A1436      -6.301  26.044  12.455  1.00  0.00           O  
ATOM   1652  N   LEU A1437      -8.305  26.914  12.873  1.00  0.00           N  
ATOM   1653  CA  LEU A1437      -8.993  26.179  11.802  1.00  0.00           C  
ATOM   1654  C   LEU A1437      -9.729  27.257  11.029  1.00  0.00           C  
ATOM   1655  O   LEU A1437     -10.303  28.154  11.653  1.00  0.00           O  
ATOM   1656  CB  LEU A1437     -10.087  25.199  12.296  1.00  0.00           C  
ATOM   1657  CG  LEU A1437     -10.051  24.114  13.402  1.00  0.00           C  
ATOM   1658  CD1 LEU A1437      -9.206  22.957  12.952  1.00  0.00           C  
ATOM   1659  CD2 LEU A1437      -9.538  24.697  14.708  1.00  0.00           C  
ATOM   1660  N   ASP A1438      -9.871  27.199   9.717  1.00  0.00           N  
ATOM   1661  CA  ASP A1438     -10.426  28.365   9.054  1.00  0.00           C  
ATOM   1662  C   ASP A1438     -11.856  28.216   8.576  1.00  0.00           C  
ATOM   1663  O   ASP A1438     -12.157  28.438   7.403  1.00  0.00           O  
ATOM   1664  CB  ASP A1438      -9.457  28.762   7.887  1.00  0.00           C  
ATOM   1665  CG  ASP A1438      -8.100  29.411   8.276  1.00  0.00           C  
ATOM   1666  OD1 ASP A1438      -7.939  30.003   9.364  1.00  0.00           O  
ATOM   1667  OD2 ASP A1438      -7.184  29.313   7.449  1.00  0.00           O  
ATOM   1668  N   TYR A1443     -12.765  27.825   9.471  1.00  0.00           N  
ATOM   1669  CA  TYR A1443     -14.178  27.792   9.091  1.00  0.00           C  
ATOM   1670  C   TYR A1443     -15.079  28.625   9.995  1.00  0.00           C  
ATOM   1671  O   TYR A1443     -16.271  28.808   9.742  1.00  0.00           O  
ATOM   1672  CB  TYR A1443     -14.703  26.369   9.065  1.00  0.00           C  
ATOM   1673  CG  TYR A1443     -14.482  25.469  10.283  1.00  0.00           C  
ATOM   1674  CD1 TYR A1443     -14.796  25.839  11.607  1.00  0.00           C  
ATOM   1675  CD2 TYR A1443     -13.990  24.184  10.018  1.00  0.00           C  
ATOM   1676  CE1 TYR A1443     -14.626  24.926  12.646  1.00  0.00           C  
ATOM   1677  CE2 TYR A1443     -13.816  23.270  11.052  1.00  0.00           C  
ATOM   1678  CZ  TYR A1443     -14.136  23.650  12.352  1.00  0.00           C  
ATOM   1679  OH  TYR A1443     -13.918  22.694  13.319  1.00  0.00           O  
ATOM   1680  N   TYR A1444     -14.467  29.133  11.046  1.00  0.00           N  
ATOM   1681  CA  TYR A1444     -15.144  29.905  12.043  1.00  0.00           C  
ATOM   1682  C   TYR A1444     -15.538  31.288  11.594  1.00  0.00           C  
ATOM   1683  O   TYR A1444     -14.800  31.852  10.793  1.00  0.00           O  
ATOM   1684  CB  TYR A1444     -14.259  30.057  13.225  1.00  0.00           C  
ATOM   1685  CG  TYR A1444     -13.999  28.760  13.950  1.00  0.00           C  
ATOM   1686  CD1 TYR A1444     -15.032  28.179  14.692  1.00  0.00           C  
ATOM   1687  CD2 TYR A1444     -12.722  28.204  13.944  1.00  0.00           C  
ATOM   1688  CE1 TYR A1444     -14.786  27.041  15.454  1.00  0.00           C  
ATOM   1689  CE2 TYR A1444     -12.476  27.066  14.705  1.00  0.00           C  
ATOM   1690  CZ  TYR A1444     -13.507  26.500  15.461  1.00  0.00           C  
ATOM   1691  OH  TYR A1444     -13.221  25.424  16.275  1.00  0.00           O  
ATOM   1692  N   ASN A1448     -16.638  31.883  12.085  1.00  0.00           N  
ATOM   1693  CA  ASN A1448     -16.864  33.276  11.741  1.00  0.00           C  
ATOM   1694  C   ASN A1448     -17.170  34.191  12.912  1.00  0.00           C  
ATOM   1695  O   ASN A1448     -16.255  34.876  13.337  1.00  0.00           O  
ATOM   1696  CB  ASN A1448     -17.958  33.425  10.699  1.00  0.00           C  
ATOM   1697  CG  ASN A1448     -19.269  32.877  11.111  1.00  0.00           C  
ATOM   1698  OD1 ASN A1448     -19.472  31.672  11.171  1.00  0.00           O  
ATOM   1699  ND2 ASN A1448     -20.180  33.767  11.470  1.00  0.00           N  
ATOM   1700  N   ARG A1456     -18.315  34.304  13.561  1.00  0.00           N  
ATOM   1701  CA  ARG A1456     -18.429  35.356  14.561  1.00  0.00           C  
ATOM   1702  C   ARG A1456     -17.843  34.976  15.926  1.00  0.00           C  
ATOM   1703  O   ARG A1456     -16.723  35.373  16.233  1.00  0.00           O  
ATOM   1704  CB  ARG A1456     -19.882  35.694  14.636  1.00  0.00           C  
ATOM   1705  CG  ARG A1456     -20.474  36.377  13.436  1.00  0.00           C  
ATOM   1706  CD  ARG A1456     -21.961  36.081  13.509  1.00  0.00           C  
ATOM   1707  NE  ARG A1456     -22.728  37.118  12.843  1.00  0.00           N  
ATOM   1708  CZ  ARG A1456     -24.048  37.027  12.631  1.00  0.00           C  
ATOM   1709  NH1 ARG A1456     -24.784  35.960  13.019  1.00  0.00           N  
ATOM   1710  NH2 ARG A1456     -24.616  38.054  11.989  1.00  0.00           N  
ATOM   1711  N   THR A1457     -18.562  34.194  16.750  1.00  0.00           N  
ATOM   1712  CA  THR A1457     -18.144  33.802  18.097  1.00  0.00           C  
ATOM   1713  C   THR A1457     -16.962  32.863  18.058  1.00  0.00           C  
ATOM   1714  O   THR A1457     -17.016  31.834  17.357  1.00  0.00           O  
ATOM   1715  CB  THR A1457     -19.251  33.059  18.829  1.00  0.00           C  
ATOM   1716  OG1 THR A1457     -20.445  33.823  18.680  1.00  0.00           O  
ATOM   1717  CG2 THR A1457     -18.890  32.804  20.276  1.00  0.00           C  
ATOM   1718  N   VAL A1458     -15.948  33.182  18.846  1.00  0.00           N  
ATOM   1719  CA  VAL A1458     -14.803  32.320  18.964  1.00  0.00           C  
ATOM   1720  C   VAL A1458     -14.491  32.340  20.442  1.00  0.00           C  
ATOM   1721  O   VAL A1458     -14.558  33.411  21.071  1.00  0.00           O  
ATOM   1722  CB  VAL A1458     -13.745  32.934  17.996  1.00  0.00           C  
ATOM   1723  CG1 VAL A1458     -12.463  33.338  18.665  1.00  0.00           C  
ATOM   1724  CG2 VAL A1458     -13.549  31.895  16.891  1.00  0.00           C  
ATOM   1725  N   PHE A1459     -14.247  31.167  21.033  1.00  0.00           N  
ATOM   1726  CA  PHE A1459     -14.023  31.084  22.464  1.00  0.00           C  
ATOM   1727  C   PHE A1459     -13.141  29.906  22.839  1.00  0.00           C  
ATOM   1728  O   PHE A1459     -13.043  28.913  22.106  1.00  0.00           O  
ATOM   1729  CB  PHE A1459     -15.394  30.978  23.222  1.00  0.00           C  
ATOM   1730  CG  PHE A1459     -16.320  29.765  22.993  1.00  0.00           C  
ATOM   1731  CD1 PHE A1459     -17.214  29.750  21.910  1.00  0.00           C  
ATOM   1732  CD2 PHE A1459     -16.269  28.665  23.886  1.00  0.00           C  
ATOM   1733  CE1 PHE A1459     -18.038  28.643  21.738  1.00  0.00           C  
ATOM   1734  CE2 PHE A1459     -17.096  27.563  23.706  1.00  0.00           C  
ATOM   1735  CZ  PHE A1459     -17.978  27.555  22.632  1.00  0.00           C  
ATOM   1736  N   GLU A1460     -12.502  29.976  23.995  1.00  0.00           N  
ATOM   1737  CA  GLU A1460     -11.663  28.911  24.484  1.00  0.00           C  
ATOM   1738  C   GLU A1460     -11.738  28.930  25.991  1.00  0.00           C  
ATOM   1739  O   GLU A1460     -11.780  30.012  26.598  1.00  0.00           O  
ATOM   1740  CB  GLU A1460     -10.214  29.119  24.057  1.00  0.00           C  
ATOM   1741  CG  GLU A1460      -9.844  28.448  22.700  1.00  0.00           C  
ATOM   1742  CD  GLU A1460      -8.469  28.737  22.060  1.00  0.00           C  
ATOM   1743  OE1 GLU A1460      -7.671  29.485  22.644  1.00  0.00           O  
ATOM   1744  OE2 GLU A1460      -8.215  28.216  20.963  1.00  0.00           O  
ATOM   1745  N   TRP A1461     -11.866  27.761  26.600  1.00  0.00           N  
ATOM   1746  CA  TRP A1461     -11.837  27.621  28.049  1.00  0.00           C  
ATOM   1747  C   TRP A1461     -10.421  27.127  28.363  1.00  0.00           C  
ATOM   1748  O   TRP A1461     -10.026  26.024  27.926  1.00  0.00           O  
ATOM   1749  CB  TRP A1461     -12.865  26.585  28.536  1.00  0.00           C  
ATOM   1750  CG  TRP A1461     -14.279  27.090  28.739  1.00  0.00           C  
ATOM   1751  CD1 TRP A1461     -15.229  26.892  27.781  1.00  0.00           C  
ATOM   1752  CD2 TRP A1461     -14.765  27.747  29.843  1.00  0.00           C  
ATOM   1753  NE1 TRP A1461     -16.322  27.427  28.265  1.00  0.00           N  
ATOM   1754  CE2 TRP A1461     -16.103  27.936  29.476  1.00  0.00           C  
ATOM   1755  CE3 TRP A1461     -14.323  28.213  31.088  1.00  0.00           C  
ATOM   1756  CZ2 TRP A1461     -17.008  28.575  30.321  1.00  0.00           C  
ATOM   1757  CZ3 TRP A1461     -15.232  28.856  31.939  1.00  0.00           C  
ATOM   1758  CH2 TRP A1461     -16.565  29.035  31.557  1.00  0.00           C  
ATOM   1759  N   VAL A1462      -9.680  27.907  29.148  1.00  0.00           N  
ATOM   1760  CA  VAL A1462      -8.250  27.724  29.322  1.00  0.00           C  
ATOM   1761  C   VAL A1462      -7.930  27.466  30.763  1.00  0.00           C  
ATOM   1762  O   VAL A1462      -8.583  28.045  31.619  1.00  0.00           O  
ATOM   1763  CB  VAL A1462      -7.630  29.034  28.723  1.00  0.00           C  
ATOM   1764  CG1 VAL A1462      -7.075  30.009  29.742  1.00  0.00           C  
ATOM   1765  CG2 VAL A1462      -6.620  28.567  27.726  1.00  0.00           C  
ATOM   1766  N   THR A1463      -6.981  26.630  31.086  1.00  0.00           N  
ATOM   1767  CA  THR A1463      -6.603  26.439  32.461  1.00  0.00           C  
ATOM   1768  C   THR A1463      -5.155  26.856  32.636  1.00  0.00           C  
ATOM   1769  O   THR A1463      -4.379  26.931  31.678  1.00  0.00           O  
ATOM   1770  CB  THR A1463      -6.797  24.986  32.822  1.00  0.00           C  
ATOM   1771  OG1 THR A1463      -6.393  24.913  34.172  1.00  0.00           O  
ATOM   1772  CG2 THR A1463      -6.001  24.000  32.004  1.00  0.00           C  
ATOM   1773  N   ASN A1464      -4.753  27.130  33.860  1.00  0.00           N  
ATOM   1774  CA  ASN A1464      -3.395  27.555  34.131  1.00  0.00           C  
ATOM   1775  C   ASN A1464      -2.631  26.519  34.914  1.00  0.00           C  
ATOM   1776  O   ASN A1464      -3.117  25.418  35.178  1.00  0.00           O  
ATOM   1777  CB  ASN A1464      -3.356  28.915  34.913  1.00  0.00           C  
ATOM   1778  CG  ASN A1464      -4.343  29.249  36.077  1.00  0.00           C  
ATOM   1779  OD1 ASN A1464      -4.923  28.404  36.770  1.00  0.00           O  
ATOM   1780  ND2 ASN A1464      -4.598  30.531  36.374  1.00  0.00           N  
ATOM   1781  N   GLN A1693      -2.672  20.959  27.983  1.00  0.00           N  
ATOM   1782  CA  GLN A1693      -1.805  22.033  27.542  1.00  0.00           C  
ATOM   1783  C   GLN A1693      -2.631  23.284  27.351  1.00  0.00           C  
ATOM   1784  O   GLN A1693      -2.958  23.732  26.256  1.00  0.00           O  
ATOM   1785  CB  GLN A1693      -1.098  21.627  26.246  1.00  0.00           C  
ATOM   1786  CG  GLN A1693       0.357  22.064  26.259  1.00  0.00           C  
ATOM   1787  CD  GLN A1693       1.204  21.265  25.279  1.00  0.00           C  
ATOM   1788  OE1 GLN A1693       1.196  20.028  25.272  1.00  0.00           O  
ATOM   1789  NE2 GLN A1693       1.980  21.927  24.439  1.00  0.00           N  
ATOM   1790  N   GLY A1700      -3.047  23.818  28.475  1.00  0.00           N  
ATOM   1791  CA  GLY A1700      -3.708  25.099  28.477  1.00  0.00           C  
ATOM   1792  C   GLY A1700      -5.159  25.053  28.066  1.00  0.00           C  
ATOM   1793  O   GLY A1700      -6.047  25.107  28.918  1.00  0.00           O  
ATOM   1794  N   THR A1701      -5.443  24.953  26.796  1.00  0.00           N  
ATOM   1795  CA  THR A1701      -6.810  24.952  26.392  1.00  0.00           C  
ATOM   1796  C   THR A1701      -7.458  23.599  26.604  1.00  0.00           C  
ATOM   1797  O   THR A1701      -6.988  22.558  26.143  1.00  0.00           O  
ATOM   1798  CB  THR A1701      -6.768  25.439  24.998  1.00  0.00           C  
ATOM   1799  OG1 THR A1701      -6.227  26.763  25.149  1.00  0.00           O  
ATOM   1800  CG2 THR A1701      -8.108  25.523  24.293  1.00  0.00           C  
ATOM   1801  N   VAL A1702      -8.510  23.589  27.414  1.00  0.00           N  
ATOM   1802  CA  VAL A1702      -9.199  22.341  27.699  1.00  0.00           C  
ATOM   1803  C   VAL A1702     -10.391  22.114  26.776  1.00  0.00           C  
ATOM   1804  O   VAL A1702     -10.755  20.976  26.458  1.00  0.00           O  
ATOM   1805  CB  VAL A1702      -9.632  22.354  29.166  1.00  0.00           C  
ATOM   1806  CG1 VAL A1702     -10.479  21.143  29.561  1.00  0.00           C  
ATOM   1807  CG2 VAL A1702      -8.343  22.331  29.971  1.00  0.00           C  
ATOM   1808  N   CYS A1703     -11.015  23.195  26.333  1.00  0.00           N  
ATOM   1809  CA  CYS A1703     -12.189  23.111  25.509  1.00  0.00           C  
ATOM   1810  C   CYS A1703     -12.081  24.293  24.572  1.00  0.00           C  
ATOM   1811  O   CYS A1703     -11.654  25.367  25.041  1.00  0.00           O  
ATOM   1812  CB  CYS A1703     -13.417  23.215  26.422  1.00  0.00           C  
ATOM   1813  SG  CYS A1703     -14.977  23.276  25.517  1.00  0.00           S  
ATOM   1814  N   ALA A1704     -12.413  24.127  23.286  1.00  0.00           N  
ATOM   1815  CA  ALA A1704     -12.351  25.230  22.337  1.00  0.00           C  
ATOM   1816  C   ALA A1704     -13.452  25.125  21.268  1.00  0.00           C  
ATOM   1817  O   ALA A1704     -13.873  24.005  20.925  1.00  0.00           O  
ATOM   1818  CB  ALA A1704     -10.964  25.196  21.720  1.00  0.00           C  
ATOM   1819  N   GLY A1705     -13.972  26.251  20.762  1.00  0.00           N  
ATOM   1820  CA  GLY A1705     -15.054  26.208  19.774  1.00  0.00           C  
ATOM   1821  C   GLY A1705     -15.382  27.574  19.158  1.00  0.00           C  
ATOM   1822  O   GLY A1705     -14.710  28.577  19.401  1.00  0.00           O  
ATOM   1823  N   GLY A1706     -16.435  27.684  18.384  1.00  0.00           N  
ATOM   1824  CA  GLY A1706     -16.795  28.940  17.789  1.00  0.00           C  
ATOM   1825  C   GLY A1706     -17.951  28.726  16.835  1.00  0.00           C  
ATOM   1826  O   GLY A1706     -18.553  27.636  16.827  1.00  0.00           O  
ATOM   1827  N   ARG A1707     -18.314  29.750  16.061  1.00  0.00           N  
ATOM   1828  CA  ARG A1707     -19.401  29.630  15.078  1.00  0.00           C  
ATOM   1829  C   ARG A1707     -18.848  29.258  13.709  1.00  0.00           C  
ATOM   1830  O   ARG A1707     -17.706  29.584  13.394  1.00  0.00           O  
ATOM   1831  CB  ARG A1707     -20.187  30.930  14.849  1.00  0.00           C  
ATOM   1832  CG  ARG A1707     -20.966  31.552  15.989  1.00  0.00           C  
ATOM   1833  CD  ARG A1707     -22.095  32.509  15.542  1.00  0.00           C  
ATOM   1834  NE  ARG A1707     -23.128  31.804  14.811  1.00  0.00           N  
ATOM   1835  CZ  ARG A1707     -24.077  31.090  15.429  1.00  0.00           C  
ATOM   1836  NH1 ARG A1707     -24.256  31.087  16.733  1.00  0.00           N  
ATOM   1837  NH2 ARG A1707     -24.920  30.378  14.718  1.00  0.00           N  
ATOM   1838  N   TYR A1708     -19.631  28.653  12.837  1.00  0.00           N  
ATOM   1839  CA  TYR A1708     -19.164  28.318  11.518  1.00  0.00           C  
ATOM   1840  C   TYR A1708     -20.367  28.277  10.590  1.00  0.00           C  
ATOM   1841  O   TYR A1708     -20.719  27.269   9.977  1.00  0.00           O  
ATOM   1842  CB  TYR A1708     -18.405  26.975  11.600  1.00  0.00           C  
ATOM   1843  CG  TYR A1708     -19.135  25.766  12.161  1.00  0.00           C  
ATOM   1844  CD1 TYR A1708     -19.183  25.536  13.529  1.00  0.00           C  
ATOM   1845  CD2 TYR A1708     -19.713  24.847  11.290  1.00  0.00           C  
ATOM   1846  CE1 TYR A1708     -19.797  24.386  14.027  1.00  0.00           C  
ATOM   1847  CE2 TYR A1708     -20.329  23.692  11.784  1.00  0.00           C  
ATOM   1848  CZ  TYR A1708     -20.354  23.472  13.152  1.00  0.00           C  
ATOM   1849  OH  TYR A1708     -20.836  22.282  13.624  1.00  0.00           O  
ATOM   1850  N   ASP A1709     -20.988  29.435  10.422  1.00  0.00           N  
ATOM   1851  CA  ASP A1709     -22.213  29.599   9.650  1.00  0.00           C  
ATOM   1852  C   ASP A1709     -22.149  29.276   8.156  1.00  0.00           C  
ATOM   1853  O   ASP A1709     -23.169  29.075   7.481  1.00  0.00           O  
ATOM   1854  CB  ASP A1709     -22.709  31.038   9.836  1.00  0.00           C  
ATOM   1855  CG  ASP A1709     -23.213  31.410  11.232  1.00  0.00           C  
ATOM   1856  OD1 ASP A1709     -23.404  30.523  12.064  1.00  0.00           O  
ATOM   1857  OD2 ASP A1709     -23.428  32.598  11.498  1.00  0.00           O  
ATOM   1858  N   GLY A1710     -20.950  29.210   7.588  1.00  0.00           N  
ATOM   1859  CA  GLY A1710     -20.808  28.915   6.170  1.00  0.00           C  
ATOM   1860  C   GLY A1710     -20.408  27.483   5.833  1.00  0.00           C  
ATOM   1861  O   GLY A1710     -20.707  27.004   4.732  1.00  0.00           O  
ATOM   1862  N   LEU A1725     -19.830  26.722   6.757  1.00  0.00           N  
ATOM   1863  CA  LEU A1725     -19.251  25.453   6.401  1.00  0.00           C  
ATOM   1864  C   LEU A1725     -20.190  24.458   5.753  1.00  0.00           C  
ATOM   1865  O   LEU A1725     -19.768  23.762   4.838  1.00  0.00           O  
ATOM   1866  CB  LEU A1725     -18.634  24.819   7.618  1.00  0.00           C  
ATOM   1867  CG  LEU A1725     -17.935  23.476   7.376  1.00  0.00           C  
ATOM   1868  CD1 LEU A1725     -16.673  23.647   6.545  1.00  0.00           C  
ATOM   1869  CD2 LEU A1725     -17.603  22.868   8.717  1.00  0.00           C  
ATOM   1870  N   VAL A1726     -21.467  24.395   6.118  1.00  0.00           N  
ATOM   1871  CA  VAL A1726     -22.380  23.434   5.515  1.00  0.00           C  
ATOM   1872  C   VAL A1726     -22.530  23.679   4.019  1.00  0.00           C  
ATOM   1873  O   VAL A1726     -22.582  22.710   3.257  1.00  0.00           O  
ATOM   1874  CB  VAL A1726     -23.778  23.496   6.164  1.00  0.00           C  
ATOM   1875  CG1 VAL A1726     -24.672  22.440   5.503  1.00  0.00           C  
ATOM   1876  CG2 VAL A1726     -23.715  23.155   7.647  1.00  0.00           C  
ATOM   1877  N   GLU A1761     -22.541  24.941   3.563  1.00  0.00           N  
ATOM   1878  CA  GLU A1761     -22.709  25.173   2.137  1.00  0.00           C  
ATOM   1879  C   GLU A1761     -21.425  24.870   1.378  1.00  0.00           C  
ATOM   1880  O   GLU A1761     -21.465  24.250   0.302  1.00  0.00           O  
ATOM   1881  CB  GLU A1761     -23.175  26.605   1.904  1.00  0.00           C  
ATOM   1882  CG  GLU A1761     -22.225  27.734   1.585  1.00  0.00           C  
ATOM   1883  CD  GLU A1761     -22.995  28.980   1.138  1.00  0.00           C  
ATOM   1884  OE1 GLU A1761     -23.738  28.907   0.146  1.00  0.00           O  
ATOM   1885  OE2 GLU A1761     -22.853  30.022   1.788  1.00  0.00           O  
ATOM   1886  N   GLN A1765     -20.287  25.186   2.017  1.00  0.00           N  
ATOM   1887  CA  GLN A1765     -18.974  24.912   1.459  1.00  0.00           C  
ATOM   1888  C   GLN A1765     -18.815  23.432   1.181  1.00  0.00           C  
ATOM   1889  O   GLN A1765     -18.340  23.075   0.116  1.00  0.00           O  
ATOM   1890  CB  GLN A1765     -17.935  25.378   2.428  1.00  0.00           C  
ATOM   1891  CG  GLN A1765     -16.584  25.716   1.852  1.00  0.00           C  
ATOM   1892  CD  GLN A1765     -15.784  26.428   2.929  1.00  0.00           C  
ATOM   1893  OE1 GLN A1765     -16.175  27.513   3.363  1.00  0.00           O  
ATOM   1894  NE2 GLN A1765     -14.683  25.892   3.457  1.00  0.00           N  
ATOM   1895  N   LEU A1767     -19.252  22.547   2.067  1.00  0.00           N  
ATOM   1896  CA  LEU A1767     -19.177  21.110   1.814  1.00  0.00           C  
ATOM   1897  C   LEU A1767     -20.376  20.517   1.048  1.00  0.00           C  
ATOM   1898  O   LEU A1767     -20.636  19.303   1.086  1.00  0.00           O  
ATOM   1899  CB  LEU A1767     -19.000  20.399   3.154  1.00  0.00           C  
ATOM   1900  CG  LEU A1767     -17.638  20.278   3.838  1.00  0.00           C  
ATOM   1901  CD1 LEU A1767     -16.644  21.334   3.401  1.00  0.00           C  
ATOM   1902  CD2 LEU A1767     -17.898  20.388   5.323  1.00  0.00           C  
ATOM   1903  N   GLY A1768     -21.154  21.366   0.384  1.00  0.00           N  
ATOM   1904  CA  GLY A1768     -22.183  20.908  -0.527  1.00  0.00           C  
ATOM   1905  C   GLY A1768     -23.644  21.062  -0.146  1.00  0.00           C  
ATOM   1906  O   GLY A1768     -24.510  20.663  -0.936  1.00  0.00           O  
ATOM   1907  N   GLY A1770     -23.979  21.604   1.026  1.00  0.00           N  
ATOM   1908  CA  GLY A1770     -25.365  21.650   1.457  1.00  0.00           C  
ATOM   1909  C   GLY A1770     -25.947  23.033   1.370  1.00  0.00           C  
ATOM   1910  O   GLY A1770     -25.336  23.942   0.807  1.00  0.00           O  
ATOM   1911  N   ARG A1771     -27.149  23.232   1.893  1.00  0.00           N  
ATOM   1912  CA  ARG A1771     -27.688  24.577   1.913  1.00  0.00           C  
ATOM   1913  C   ARG A1771     -27.169  25.329   3.136  1.00  0.00           C  
ATOM   1914  O   ARG A1771     -26.650  24.731   4.080  1.00  0.00           O  
ATOM   1915  CB  ARG A1771     -29.215  24.518   1.891  1.00  0.00           C  
ATOM   1916  CG  ARG A1771     -29.632  24.196   0.456  1.00  0.00           C  
ATOM   1917  CD  ARG A1771     -30.988  24.802   0.091  1.00  0.00           C  
ATOM   1918  NE  ARG A1771     -31.450  24.373  -1.221  1.00  0.00           N  
ATOM   1919  CZ  ARG A1771     -31.756  23.090  -1.493  1.00  0.00           C  
ATOM   1920  NH1 ARG A1771     -31.677  22.102  -0.583  1.00  0.00           N  
ATOM   1921  NH2 ARG A1771     -32.161  22.786  -2.726  1.00  0.00           N  
ATOM   1922  N   ALA A1772     -27.207  26.654   3.081  1.00  0.00           N  
ATOM   1923  CA  ALA A1772     -26.681  27.463   4.160  1.00  0.00           C  
ATOM   1924  C   ALA A1772     -27.542  27.337   5.408  1.00  0.00           C  
ATOM   1925  O   ALA A1772     -28.770  27.519   5.363  1.00  0.00           O  
ATOM   1926  CB  ALA A1772     -26.632  28.942   3.760  1.00  0.00           C  
ATOM   1927  N   THR A1773     -26.863  27.090   6.520  1.00  0.00           N  
ATOM   1928  CA  THR A1773     -27.508  26.848   7.792  1.00  0.00           C  
ATOM   1929  C   THR A1773     -26.593  27.457   8.847  1.00  0.00           C  
ATOM   1930  O   THR A1773     -25.388  27.279   8.713  1.00  0.00           O  
ATOM   1931  CB  THR A1773     -27.625  25.303   8.037  1.00  0.00           C  
ATOM   1932  OG1 THR A1773     -27.991  24.676   6.810  1.00  0.00           O  
ATOM   1933  CG2 THR A1773     -28.650  24.963   9.120  1.00  0.00           C  
ATOM   1934  N   PRO A1774     -27.058  28.191   9.868  1.00  0.00           N  
ATOM   1935  CA  PRO A1774     -26.119  28.684  10.884  1.00  0.00           C  
ATOM   1936  C   PRO A1774     -25.696  27.482  11.729  1.00  0.00           C  
ATOM   1937  O   PRO A1774     -26.473  26.530  11.839  1.00  0.00           O  
ATOM   1938  CB  PRO A1774     -26.870  29.691  11.698  1.00  0.00           C  
ATOM   1939  CG  PRO A1774     -27.987  30.110  10.812  1.00  0.00           C  
ATOM   1940  CD  PRO A1774     -28.357  28.791  10.159  1.00  0.00           C  
ATOM   1941  N   ALA A1775     -24.525  27.458  12.343  1.00  0.00           N  
ATOM   1942  CA  ALA A1775     -24.090  26.327  13.123  1.00  0.00           C  
ATOM   1943  C   ALA A1775     -23.073  26.860  14.072  1.00  0.00           C  
ATOM   1944  O   ALA A1775     -22.421  27.833  13.683  1.00  0.00           O  
ATOM   1945  CB  ALA A1775     -23.449  25.305  12.236  1.00  0.00           C  
ATOM   1946  N   VAL A1776     -22.947  26.283  15.279  1.00  0.00           N  
ATOM   1947  CA  VAL A1776     -22.077  26.724  16.383  1.00  0.00           C  
ATOM   1948  C   VAL A1776     -21.681  25.427  17.073  1.00  0.00           C  
ATOM   1949  O   VAL A1776     -22.498  24.496  17.048  1.00  0.00           O  
ATOM   1950  CB  VAL A1776     -22.768  27.545  17.556  1.00  0.00           C  
ATOM   1951  CG1 VAL A1776     -21.903  28.700  17.972  1.00  0.00           C  
ATOM   1952  CG2 VAL A1776     -24.136  28.078  17.165  1.00  0.00           C  
ATOM   1953  N   GLY A1777     -20.527  25.317  17.736  1.00  0.00           N  
ATOM   1954  CA  GLY A1777     -20.233  24.094  18.454  1.00  0.00           C  
ATOM   1955  C   GLY A1777     -18.924  24.241  19.177  1.00  0.00           C  
ATOM   1956  O   GLY A1777     -18.345  25.331  19.142  1.00  0.00           O  
ATOM   1957  N   PHE A1778     -18.435  23.185  19.815  1.00  0.00           N  
ATOM   1958  CA  PHE A1778     -17.146  23.170  20.505  1.00  0.00           C  
ATOM   1959  C   PHE A1778     -16.666  21.729  20.667  1.00  0.00           C  
ATOM   1960  O   PHE A1778     -17.450  20.790  20.429  1.00  0.00           O  
ATOM   1961  CB  PHE A1778     -17.251  23.800  21.913  1.00  0.00           C  
ATOM   1962  CG  PHE A1778     -18.170  23.080  22.916  1.00  0.00           C  
ATOM   1963  CD1 PHE A1778     -17.723  21.958  23.619  1.00  0.00           C  
ATOM   1964  CD2 PHE A1778     -19.451  23.550  23.122  1.00  0.00           C  
ATOM   1965  CE1 PHE A1778     -18.545  21.305  24.525  1.00  0.00           C  
ATOM   1966  CE2 PHE A1778     -20.266  22.894  24.026  1.00  0.00           C  
ATOM   1967  CZ  PHE A1778     -19.824  21.778  24.728  1.00  0.00           C  
ATOM   1968  N   ALA A1779     -15.419  21.545  21.100  1.00  0.00           N  
ATOM   1969  CA  ALA A1779     -14.902  20.222  21.404  1.00  0.00           C  
ATOM   1970  C   ALA A1779     -13.915  20.353  22.547  1.00  0.00           C  
ATOM   1971  O   ALA A1779     -13.324  21.415  22.771  1.00  0.00           O  
ATOM   1972  CB  ALA A1779     -14.198  19.594  20.204  1.00  0.00           C  
ATOM   1973  N   MET A1782     -13.775  19.304  23.328  1.00  0.00           N  
ATOM   1974  CA  MET A1782     -12.975  19.338  24.529  1.00  0.00           C  
ATOM   1975  C   MET A1782     -12.088  18.118  24.539  1.00  0.00           C  
ATOM   1976  O   MET A1782     -12.466  17.006  24.143  1.00  0.00           O  
ATOM   1977  CB  MET A1782     -13.887  19.340  25.794  1.00  0.00           C  
ATOM   1978  CG  MET A1782     -13.190  19.052  27.141  1.00  0.00           C  
ATOM   1979  SD  MET A1782     -14.154  19.139  28.667  1.00  0.00           S  
ATOM   1980  CE  MET A1782     -15.501  18.076  28.232  1.00  0.00           C  
ATOM   1981  N   GLY A1783     -10.885  18.340  25.015  1.00  0.00           N  
ATOM   1982  CA  GLY A1783      -9.909  17.302  25.078  1.00  0.00           C  
ATOM   1983  C   GLY A1783     -10.057  16.539  26.366  1.00  0.00           C  
ATOM   1984  O   GLY A1783      -9.575  16.956  27.440  1.00  0.00           O  
ATOM   1985  N   LEU A1784     -10.628  15.342  26.219  1.00  0.00           N  
ATOM   1986  CA  LEU A1784     -10.868  14.523  27.376  1.00  0.00           C  
ATOM   1987  C   LEU A1784      -9.611  14.179  28.113  1.00  0.00           C  
ATOM   1988  O   LEU A1784      -9.673  14.017  29.328  1.00  0.00           O  
ATOM   1989  CB  LEU A1784     -11.583  13.263  26.993  1.00  0.00           C  
ATOM   1990  CG  LEU A1784     -13.031  13.600  26.824  1.00  0.00           C  
ATOM   1991  CD1 LEU A1784     -13.733  12.480  26.119  1.00  0.00           C  
ATOM   1992  CD2 LEU A1784     -13.641  13.855  28.186  1.00  0.00           C  
ATOM   1993  N   GLU A1785      -8.441  14.166  27.477  1.00  0.00           N  
ATOM   1994  CA  GLU A1785      -7.230  13.854  28.230  1.00  0.00           C  
ATOM   1995  C   GLU A1785      -6.849  14.956  29.189  1.00  0.00           C  
ATOM   1996  O   GLU A1785      -6.440  14.708  30.329  1.00  0.00           O  
ATOM   1997  CB  GLU A1785      -6.073  13.638  27.331  1.00  0.00           C  
ATOM   1998  CG  GLU A1785      -6.171  12.231  26.811  1.00  0.00           C  
ATOM   1999  CD  GLU A1785      -6.695  12.110  25.401  1.00  0.00           C  
ATOM   2000  OE1 GLU A1785      -7.253  13.052  24.831  1.00  0.00           O  
ATOM   2001  OE2 GLU A1785      -6.538  11.020  24.881  1.00  0.00           O  
ATOM   2002  N   ARG A1786      -7.046  16.191  28.722  1.00  0.00           N  
ATOM   2003  CA  ARG A1786      -6.717  17.363  29.500  1.00  0.00           C  
ATOM   2004  C   ARG A1786      -7.722  17.547  30.629  1.00  0.00           C  
ATOM   2005  O   ARG A1786      -7.348  17.949  31.738  1.00  0.00           O  
ATOM   2006  CB  ARG A1786      -6.700  18.549  28.566  1.00  0.00           C  
ATOM   2007  CG  ARG A1786      -5.575  18.420  27.523  1.00  0.00           C  
ATOM   2008  CD  ARG A1786      -5.467  19.593  26.574  1.00  0.00           C  
ATOM   2009  NE  ARG A1786      -4.327  19.336  25.725  1.00  0.00           N  
ATOM   2010  CZ  ARG A1786      -3.906  20.164  24.752  1.00  0.00           C  
ATOM   2011  NH1 ARG A1786      -4.425  21.355  24.457  1.00  0.00           N  
ATOM   2012  NH2 ARG A1786      -2.862  19.779  24.033  1.00  0.00           N  
ATOM   2013  N   LEU A1787      -9.002  17.215  30.401  1.00  0.00           N  
ATOM   2014  CA  LEU A1787      -9.975  17.249  31.483  1.00  0.00           C  
ATOM   2015  C   LEU A1787      -9.632  16.212  32.541  1.00  0.00           C  
ATOM   2016  O   LEU A1787      -9.479  16.579  33.706  1.00  0.00           O  
ATOM   2017  CB  LEU A1787     -11.378  16.969  30.971  1.00  0.00           C  
ATOM   2018  CG  LEU A1787     -12.543  17.155  31.920  1.00  0.00           C  
ATOM   2019  CD1 LEU A1787     -12.605  18.540  32.506  1.00  0.00           C  
ATOM   2020  CD2 LEU A1787     -13.780  16.908  31.111  1.00  0.00           C  
ATOM   2021  N   VAL A1788      -9.427  14.941  32.177  1.00  0.00           N  
ATOM   2022  CA  VAL A1788      -9.148  13.914  33.173  1.00  0.00           C  
ATOM   2023  C   VAL A1788      -7.916  14.276  33.973  1.00  0.00           C  
ATOM   2024  O   VAL A1788      -7.892  14.087  35.188  1.00  0.00           O  
ATOM   2025  CB  VAL A1788      -8.958  12.551  32.511  1.00  0.00           C  
ATOM   2026  CG1 VAL A1788      -8.727  11.503  33.553  1.00  0.00           C  
ATOM   2027  CG2 VAL A1788     -10.237  12.110  31.804  1.00  0.00           C  
ATOM   2028  N   LEU A1789      -6.931  14.894  33.343  1.00  0.00           N  
ATOM   2029  CA  LEU A1789      -5.704  15.323  33.989  1.00  0.00           C  
ATOM   2030  C   LEU A1789      -5.980  16.439  34.991  1.00  0.00           C  
ATOM   2031  O   LEU A1789      -5.374  16.467  36.062  1.00  0.00           O  
ATOM   2032  CB  LEU A1789      -4.799  15.783  32.857  1.00  0.00           C  
ATOM   2033  CG  LEU A1789      -3.322  15.529  32.618  1.00  0.00           C  
ATOM   2034  CD1 LEU A1789      -2.925  14.074  32.861  1.00  0.00           C  
ATOM   2035  CD2 LEU A1789      -3.067  15.975  31.171  1.00  0.00           C  
ATOM   2036  N   LEU A1790      -6.894  17.352  34.640  1.00  0.00           N  
ATOM   2037  CA  LEU A1790      -7.199  18.532  35.435  1.00  0.00           C  
ATOM   2038  C   LEU A1790      -8.035  18.180  36.640  1.00  0.00           C  
ATOM   2039  O   LEU A1790      -7.796  18.697  37.728  1.00  0.00           O  
ATOM   2040  CB  LEU A1790      -7.945  19.554  34.583  1.00  0.00           C  
ATOM   2041  CG  LEU A1790      -8.469  20.841  35.215  1.00  0.00           C  
ATOM   2042  CD1 LEU A1790      -7.302  21.678  35.749  1.00  0.00           C  
ATOM   2043  CD2 LEU A1790      -9.225  21.640  34.167  1.00  0.00           C  
ATOM   2044  N   VAL A1791      -9.012  17.291  36.480  1.00  0.00           N  
ATOM   2045  CA  VAL A1791      -9.837  16.840  37.582  1.00  0.00           C  
ATOM   2046  C   VAL A1791      -8.876  16.160  38.543  1.00  0.00           C  
ATOM   2047  O   VAL A1791      -8.694  16.647  39.642  1.00  0.00           O  
ATOM   2048  CB  VAL A1791     -10.925  15.835  37.096  1.00  0.00           C  
ATOM   2049  CG1 VAL A1791     -11.726  15.413  38.314  1.00  0.00           C  
ATOM   2050  CG2 VAL A1791     -11.841  16.435  36.030  1.00  0.00           C  
ATOM   2051  N   GLN A1792      -8.134  15.142  38.132  1.00  0.00           N  
ATOM   2052  CA  GLN A1792      -7.194  14.445  39.001  1.00  0.00           C  
ATOM   2053  C   GLN A1792      -6.248  15.346  39.779  1.00  0.00           C  
ATOM   2054  O   GLN A1792      -5.821  15.067  40.891  1.00  0.00           O  
ATOM   2055  CB  GLN A1792      -6.354  13.475  38.175  1.00  0.00           C  
ATOM   2056  CG  GLN A1792      -7.152  12.361  37.504  1.00  0.00           C  
ATOM   2057  CD  GLN A1792      -6.309  11.203  36.995  1.00  0.00           C  
ATOM   2058  OE1 GLN A1792      -5.597  10.553  37.762  1.00  0.00           O  
ATOM   2059  NE2 GLN A1792      -6.348  10.853  35.714  1.00  0.00           N  
ATOM   2060  N   ALA A1793      -5.911  16.478  39.207  1.00  0.00           N  
ATOM   2061  CA  ALA A1793      -4.983  17.392  39.834  1.00  0.00           C  
ATOM   2062  C   ALA A1793      -5.650  18.325  40.832  1.00  0.00           C  
ATOM   2063  O   ALA A1793      -5.253  18.509  41.991  1.00  0.00           O  
ATOM   2064  CB  ALA A1793      -4.305  18.229  38.758  1.00  0.00           C  
ATOM   2065  N   VAL A1794      -6.684  18.976  40.346  1.00  0.00           N  
ATOM   2066  CA  VAL A1794      -7.380  19.963  41.126  1.00  0.00           C  
ATOM   2067  C   VAL A1794      -8.370  19.334  42.078  1.00  0.00           C  
ATOM   2068  O   VAL A1794      -8.793  19.952  43.045  1.00  0.00           O  
ATOM   2069  CB  VAL A1794      -7.994  20.909  40.089  1.00  0.00           C  
ATOM   2070  CG1 VAL A1794      -9.294  21.569  40.489  1.00  0.00           C  
ATOM   2071  CG2 VAL A1794      -6.969  21.999  39.929  1.00  0.00           C  
ATOM   2072  N   ASN A1795      -8.713  18.086  41.876  1.00  0.00           N  
ATOM   2073  CA  ASN A1795      -9.730  17.453  42.676  1.00  0.00           C  
ATOM   2074  C   ASN A1795      -9.155  16.157  43.208  1.00  0.00           C  
ATOM   2075  O   ASN A1795      -9.849  15.153  43.231  1.00  0.00           O  
ATOM   2076  CB  ASN A1795     -10.893  17.222  41.771  1.00  0.00           C  
ATOM   2077  CG  ASN A1795     -12.201  17.438  42.470  1.00  0.00           C  
ATOM   2078  OD1 ASN A1795     -12.518  16.848  43.496  1.00  0.00           O  
ATOM   2079  ND2 ASN A1795     -12.981  18.320  41.885  1.00  0.00           N  
ATOM   2080  N   PRO A1796      -7.912  16.163  43.712  1.00  0.00           N  
ATOM   2081  CA  PRO A1796      -7.142  15.010  44.213  1.00  0.00           C  
ATOM   2082  C   PRO A1796      -7.817  13.674  44.519  1.00  0.00           C  
ATOM   2083  O   PRO A1796      -7.295  12.602  44.177  1.00  0.00           O  
ATOM   2084  CB  PRO A1796      -6.409  15.545  45.432  1.00  0.00           C  
ATOM   2085  CG  PRO A1796      -7.422  16.474  46.031  1.00  0.00           C  
ATOM   2086  CD  PRO A1796      -7.789  17.192  44.746  1.00  0.00           C  
ATOM   2087  N   GLU A1797      -8.957  13.713  45.218  1.00  0.00           N  
ATOM   2088  CA  GLU A1797      -9.635  12.484  45.534  1.00  0.00           C  
ATOM   2089  C   GLU A1797     -10.999  12.351  44.869  1.00  0.00           C  
ATOM   2090  O   GLU A1797     -11.996  11.995  45.508  1.00  0.00           O  
ATOM   2091  CB  GLU A1797      -9.717  12.366  47.070  1.00  0.00           C  
ATOM   2092  CG  GLU A1797      -8.376  11.848  47.644  1.00  0.00           C  
ATOM   2093  CD  GLU A1797      -8.399  11.260  49.063  1.00  0.00           C  
ATOM   2094  OE1 GLU A1797      -8.217  12.027  50.026  1.00  0.00           O  
ATOM   2095  OE2 GLU A1797      -8.582  10.034  49.190  1.00  0.00           O  
ATOM   2096  N   PHE A1798     -11.098  12.669  43.573  1.00  0.00           N  
ATOM   2097  CA  PHE A1798     -12.267  12.275  42.802  1.00  0.00           C  
ATOM   2098  C   PHE A1798     -11.959  10.784  42.649  1.00  0.00           C  
ATOM   2099  O   PHE A1798     -11.009  10.405  41.967  1.00  0.00           O  
ATOM   2100  CB  PHE A1798     -12.279  13.005  41.452  1.00  0.00           C  
ATOM   2101  CG  PHE A1798     -13.485  12.736  40.543  1.00  0.00           C  
ATOM   2102  CD1 PHE A1798     -13.513  11.615  39.690  1.00  0.00           C  
ATOM   2103  CD2 PHE A1798     -14.570  13.626  40.530  1.00  0.00           C  
ATOM   2104  CE1 PHE A1798     -14.609  11.403  38.846  1.00  0.00           C  
ATOM   2105  CE2 PHE A1798     -15.662  13.400  39.679  1.00  0.00           C  
ATOM   2106  CZ  PHE A1798     -15.685  12.292  38.836  1.00  0.00           C  
ATOM   2107  N   LYS A1799     -12.669   9.921  43.369  1.00  0.00           N  
ATOM   2108  CA  LYS A1799     -12.319   8.507  43.442  1.00  0.00           C  
ATOM   2109  C   LYS A1799     -13.232   7.652  42.582  1.00  0.00           C  
ATOM   2110  O   LYS A1799     -14.392   7.993  42.373  1.00  0.00           O  
ATOM   2111  CB  LYS A1799     -12.395   8.149  44.925  1.00  0.00           C  
ATOM   2112  CG  LYS A1799     -11.372   7.218  45.553  1.00  0.00           C  
ATOM   2113  CD  LYS A1799      -9.943   7.593  45.218  1.00  0.00           C  
ATOM   2114  CE  LYS A1799      -8.868   6.696  45.865  1.00  0.00           C  
ATOM   2115  NZ  LYS A1799      -8.778   6.754  47.316  1.00  0.00           N  
ATOM   2116  N   ALA A1800     -12.758   6.535  42.065  1.00  0.00           N  
ATOM   2117  CA  ALA A1800     -13.623   5.691  41.268  1.00  0.00           C  
ATOM   2118  C   ALA A1800     -14.075   4.464  42.031  1.00  0.00           C  
ATOM   2119  O   ALA A1800     -13.538   4.138  43.101  1.00  0.00           O  
ATOM   2120  CB  ALA A1800     -12.921   5.191  40.053  1.00  0.00           C  
ATOM   2121  N   ASP A1801     -15.058   3.785  41.430  1.00  0.00           N  
ATOM   2122  CA  ASP A1801     -15.622   2.524  41.913  1.00  0.00           C  
ATOM   2123  C   ASP A1801     -14.614   1.402  42.165  1.00  0.00           C  
ATOM   2124  O   ASP A1801     -13.641   1.298  41.408  1.00  0.00           O  
ATOM   2125  CB  ASP A1801     -16.655   1.976  40.895  1.00  0.00           C  
ATOM   2126  CG  ASP A1801     -16.188   1.713  39.431  1.00  0.00           C  
ATOM   2127  OD1 ASP A1801     -15.687   0.628  39.101  1.00  0.00           O  
ATOM   2128  OD2 ASP A1801     -16.355   2.604  38.590  1.00  0.00           O  
ATOM   2129  N   PRO A1802     -14.770   0.591  43.233  1.00  0.00           N  
ATOM   2130  CA  PRO A1802     -13.872  -0.568  43.436  1.00  0.00           C  
ATOM   2131  C   PRO A1802     -14.452  -1.595  42.471  1.00  0.00           C  
ATOM   2132  O   PRO A1802     -15.668  -1.579  42.269  1.00  0.00           O  
ATOM   2133  CB  PRO A1802     -14.024  -0.997  44.863  1.00  0.00           C  
ATOM   2134  CG  PRO A1802     -14.298   0.339  45.500  1.00  0.00           C  
ATOM   2135  CD  PRO A1802     -15.284   0.978  44.538  1.00  0.00           C  
ATOM   2136  N   VAL A1803     -13.724  -2.504  41.843  1.00  0.00           N  
ATOM   2137  CA  VAL A1803     -14.409  -3.268  40.804  1.00  0.00           C  
ATOM   2138  C   VAL A1803     -15.055  -4.558  41.250  1.00  0.00           C  
ATOM   2139  O   VAL A1803     -15.770  -5.153  40.449  1.00  0.00           O  
ATOM   2140  CB  VAL A1803     -13.454  -3.560  39.617  1.00  0.00           C  
ATOM   2141  CG1 VAL A1803     -13.157  -2.234  38.916  1.00  0.00           C  
ATOM   2142  CG2 VAL A1803     -12.178  -4.266  40.082  1.00  0.00           C  
ATOM   2143  N   VAL A1804     -14.815  -5.003  42.495  1.00  0.00           N  
ATOM   2144  CA  VAL A1804     -15.444  -6.188  43.083  1.00  0.00           C  
ATOM   2145  C   VAL A1804     -15.964  -5.788  44.447  1.00  0.00           C  
ATOM   2146  O   VAL A1804     -15.304  -5.036  45.173  1.00  0.00           O  
ATOM   2147  CB  VAL A1804     -14.417  -7.341  43.223  1.00  0.00           C  
ATOM   2148  CG1 VAL A1804     -14.667  -8.335  44.338  1.00  0.00           C  
ATOM   2149  CG2 VAL A1804     -14.569  -8.170  41.966  1.00  0.00           C  
ATOM   2150  N   ASP A1805     -17.176  -6.248  44.756  1.00  0.00           N  
ATOM   2151  CA  ASP A1805     -17.763  -6.052  46.075  1.00  0.00           C  
ATOM   2152  C   ASP A1805     -17.739  -7.345  46.869  1.00  0.00           C  
ATOM   2153  O   ASP A1805     -17.307  -7.353  48.028  1.00  0.00           O  
ATOM   2154  CB  ASP A1805     -19.180  -5.584  45.942  1.00  0.00           C  
ATOM   2155  CG  ASP A1805     -19.293  -4.294  45.163  1.00  0.00           C  
ATOM   2156  OD1 ASP A1805     -18.646  -3.322  45.543  1.00  0.00           O  
ATOM   2157  OD2 ASP A1805     -20.033  -4.271  44.187  1.00  0.00           O  
ATOM   2158  N   ILE A1806     -18.135  -8.447  46.227  1.00  0.00           N  
ATOM   2159  CA  ILE A1806     -18.202  -9.751  46.873  1.00  0.00           C  
ATOM   2160  C   ILE A1806     -17.350 -10.761  46.104  1.00  0.00           C  
ATOM   2161  O   ILE A1806     -17.458 -10.902  44.878  1.00  0.00           O  
ATOM   2162  CB  ILE A1806     -19.682 -10.291  46.934  1.00  0.00           C  
ATOM   2163  CG1 ILE A1806     -20.654  -9.360  47.671  1.00  0.00           C  
ATOM   2164  CG2 ILE A1806     -19.630 -11.628  47.680  1.00  0.00           C  
ATOM   2165  CD1 ILE A1806     -22.081  -9.476  47.110  1.00  0.00           C  
ATOM   2166  N   TYR A1807     -16.533 -11.503  46.843  1.00  0.00           N  
ATOM   2167  CA  TYR A1807     -15.677 -12.527  46.284  1.00  0.00           C  
ATOM   2168  C   TYR A1807     -16.223 -13.879  46.711  1.00  0.00           C  
ATOM   2169  O   TYR A1807     -16.470 -14.116  47.899  1.00  0.00           O  
ATOM   2170  CB  TYR A1807     -14.235 -12.309  46.811  1.00  0.00           C  
ATOM   2171  CG  TYR A1807     -13.199 -13.064  45.976  1.00  0.00           C  
ATOM   2172  CD1 TYR A1807     -12.868 -12.614  44.680  1.00  0.00           C  
ATOM   2173  CD2 TYR A1807     -12.672 -14.272  46.457  1.00  0.00           C  
ATOM   2174  CE1 TYR A1807     -12.039 -13.388  43.877  1.00  0.00           C  
ATOM   2175  CE2 TYR A1807     -11.838 -15.040  45.655  1.00  0.00           C  
ATOM   2176  CZ  TYR A1807     -11.548 -14.589  44.380  1.00  0.00           C  
ATOM   2177  OH  TYR A1807     -10.782 -15.373  43.576  1.00  0.00           O  
ATOM   2178  N   LEU A1808     -16.440 -14.792  45.787  1.00  0.00           N  
ATOM   2179  CA  LEU A1808     -16.950 -16.096  46.131  1.00  0.00           C  
ATOM   2180  C   LEU A1808     -15.784 -17.073  46.219  1.00  0.00           C  
ATOM   2181  O   LEU A1808     -15.190 -17.464  45.204  1.00  0.00           O  
ATOM   2182  CB  LEU A1808     -17.955 -16.493  45.064  1.00  0.00           C  
ATOM   2183  CG  LEU A1808     -19.096 -17.459  45.374  1.00  0.00           C  
ATOM   2184  CD1 LEU A1808     -19.797 -17.649  44.065  1.00  0.00           C  
ATOM   2185  CD2 LEU A1808     -18.670 -18.844  45.876  1.00  0.00           C  
ATOM   2186  N   VAL A1809     -15.431 -17.424  47.459  1.00  0.00           N  
ATOM   2187  CA  VAL A1809     -14.367 -18.376  47.818  1.00  0.00           C  
ATOM   2188  C   VAL A1809     -14.943 -19.784  47.761  1.00  0.00           C  
ATOM   2189  O   VAL A1809     -15.994 -20.054  48.341  1.00  0.00           O  
ATOM   2190  CB  VAL A1809     -13.864 -18.116  49.246  1.00  0.00           C  
ATOM   2191  CG1 VAL A1809     -12.796 -19.090  49.658  1.00  0.00           C  
ATOM   2192  CG2 VAL A1809     -13.324 -16.729  49.304  1.00  0.00           C  
ATOM   2193  N   ALA A1810     -14.292 -20.755  47.153  1.00  0.00           N  
ATOM   2194  CA  ALA A1810     -14.889 -22.075  47.049  1.00  0.00           C  
ATOM   2195  C   ALA A1810     -13.821 -23.116  46.896  1.00  0.00           C  
ATOM   2196  O   ALA A1810     -13.088 -23.053  45.903  1.00  0.00           O  
ATOM   2197  CB  ALA A1810     -15.777 -22.203  45.831  1.00  0.00           C  
ATOM   2198  N   SER A1811     -13.727 -24.061  47.831  1.00  0.00           N  
ATOM   2199  CA  SER A1811     -12.734 -25.108  47.709  1.00  0.00           C  
ATOM   2200  C   SER A1811     -13.395 -26.391  48.147  1.00  0.00           C  
ATOM   2201  O   SER A1811     -14.472 -26.372  48.749  1.00  0.00           O  
ATOM   2202  CB  SER A1811     -11.512 -24.817  48.600  1.00  0.00           C  
ATOM   2203  OG  SER A1811     -10.260 -25.290  48.081  1.00  0.00           O  
ATOM   2204  N   GLY A1812     -12.746 -27.510  47.867  1.00  0.00           N  
ATOM   2205  CA  GLY A1812     -13.268 -28.807  48.247  1.00  0.00           C  
ATOM   2206  C   GLY A1812     -13.684 -29.539  46.983  1.00  0.00           C  
ATOM   2207  O   GLY A1812     -13.836 -28.915  45.922  1.00  0.00           O  
ATOM   2208  N   ALA A1813     -13.876 -30.856  47.083  1.00  0.00           N  
ATOM   2209  CA  ALA A1813     -14.174 -31.677  45.915  1.00  0.00           C  
ATOM   2210  C   ALA A1813     -15.528 -31.359  45.274  1.00  0.00           C  
ATOM   2211  O   ALA A1813     -16.566 -31.372  45.945  1.00  0.00           O  
ATOM   2212  CB  ALA A1813     -14.161 -33.156  46.299  1.00  0.00           C  
ATOM   2213  N   ASP A1814     -15.459 -31.024  43.970  1.00  0.00           N  
ATOM   2214  CA  ASP A1814     -16.599 -30.721  43.097  1.00  0.00           C  
ATOM   2215  C   ASP A1814     -17.563 -29.627  43.556  1.00  0.00           C  
ATOM   2216  O   ASP A1814     -18.727 -29.510  43.159  1.00  0.00           O  
ATOM   2217  CB  ASP A1814     -17.337 -32.034  42.838  1.00  0.00           C  
ATOM   2218  CG  ASP A1814     -16.495 -33.006  42.005  1.00  0.00           C  
ATOM   2219  OD1 ASP A1814     -15.323 -33.247  42.330  1.00  0.00           O  
ATOM   2220  OD2 ASP A1814     -17.024 -33.526  41.020  1.00  0.00           O  
ATOM   2221  N   THR A1815     -16.963 -28.692  44.256  1.00  0.00           N  
ATOM   2222  CA  THR A1815     -17.640 -27.527  44.709  1.00  0.00           C  
ATOM   2223  C   THR A1815     -17.858 -26.535  43.573  1.00  0.00           C  
ATOM   2224  O   THR A1815     -18.883 -25.853  43.567  1.00  0.00           O  
ATOM   2225  CB  THR A1815     -16.777 -26.993  45.820  1.00  0.00           C  
ATOM   2226  OG1 THR A1815     -16.814 -28.091  46.713  1.00  0.00           O  
ATOM   2227  CG2 THR A1815     -17.178 -25.696  46.465  1.00  0.00           C  
ATOM   2228  N   GLN A1816     -17.009 -26.442  42.530  1.00  0.00           N  
ATOM   2229  CA  GLN A1816     -17.138 -25.334  41.577  1.00  0.00           C  
ATOM   2230  C   GLN A1816     -18.455 -25.175  40.855  1.00  0.00           C  
ATOM   2231  O   GLN A1816     -18.874 -24.026  40.742  1.00  0.00           O  
ATOM   2232  CB  GLN A1816     -16.035 -25.343  40.499  1.00  0.00           C  
ATOM   2233  CG  GLN A1816     -14.844 -24.379  40.845  1.00  0.00           C  
ATOM   2234  CD  GLN A1816     -14.943 -22.850  40.667  1.00  0.00           C  
ATOM   2235  OE1 GLN A1816     -15.103 -22.313  39.575  1.00  0.00           O  
ATOM   2236  NE2 GLN A1816     -14.728 -22.017  41.666  1.00  0.00           N  
ATOM   2237  N   SER A1817     -19.176 -26.215  40.446  1.00  0.00           N  
ATOM   2238  CA  SER A1817     -20.476 -25.940  39.832  1.00  0.00           C  
ATOM   2239  C   SER A1817     -21.446 -25.339  40.866  1.00  0.00           C  
ATOM   2240  O   SER A1817     -22.199 -24.417  40.576  1.00  0.00           O  
ATOM   2241  CB  SER A1817     -21.085 -27.203  39.264  1.00  0.00           C  
ATOM   2242  OG  SER A1817     -21.746 -26.870  38.054  1.00  0.00           O  
ATOM   2243  N   ALA A1818     -21.404 -25.777  42.123  1.00  0.00           N  
ATOM   2244  CA  ALA A1818     -22.225 -25.196  43.176  1.00  0.00           C  
ATOM   2245  C   ALA A1818     -21.852 -23.739  43.377  1.00  0.00           C  
ATOM   2246  O   ALA A1818     -22.752 -22.899  43.454  1.00  0.00           O  
ATOM   2247  CB  ALA A1818     -22.015 -25.881  44.521  1.00  0.00           C  
ATOM   2248  N   ALA A1819     -20.540 -23.441  43.428  1.00  0.00           N  
ATOM   2249  CA  ALA A1819     -20.028 -22.079  43.541  1.00  0.00           C  
ATOM   2250  C   ALA A1819     -20.521 -21.222  42.392  1.00  0.00           C  
ATOM   2251  O   ALA A1819     -21.117 -20.164  42.620  1.00  0.00           O  
ATOM   2252  CB  ALA A1819     -18.522 -22.062  43.509  1.00  0.00           C  
ATOM   2253  N   MET A1820     -20.375 -21.677  41.150  1.00  0.00           N  
ATOM   2254  CA  MET A1820     -20.848 -20.885  40.025  1.00  0.00           C  
ATOM   2255  C   MET A1820     -22.365 -20.776  40.018  1.00  0.00           C  
ATOM   2256  O   MET A1820     -22.910 -19.727  39.670  1.00  0.00           O  
ATOM   2257  CB  MET A1820     -20.349 -21.471  38.678  1.00  0.00           C  
ATOM   2258  CG  MET A1820     -18.813 -21.359  38.557  1.00  0.00           C  
ATOM   2259  SD  MET A1820     -18.014 -21.313  36.923  1.00  0.00           S  
ATOM   2260  CE  MET A1820     -18.730 -22.704  36.091  1.00  0.00           C  
ATOM   2261  N   ALA A1821     -23.102 -21.774  40.481  1.00  0.00           N  
ATOM   2262  CA  ALA A1821     -24.561 -21.673  40.538  1.00  0.00           C  
ATOM   2263  C   ALA A1821     -25.067 -20.690  41.605  1.00  0.00           C  
ATOM   2264  O   ALA A1821     -25.985 -19.885  41.394  1.00  0.00           O  
ATOM   2265  CB  ALA A1821     -25.113 -23.035  40.811  1.00  0.00           C  
ATOM   2266  N   LEU A1822     -24.439 -20.671  42.766  1.00  0.00           N  
ATOM   2267  CA  LEU A1822     -24.831 -19.734  43.792  1.00  0.00           C  
ATOM   2268  C   LEU A1822     -24.488 -18.343  43.296  1.00  0.00           C  
ATOM   2269  O   LEU A1822     -25.276 -17.421  43.499  1.00  0.00           O  
ATOM   2270  CB  LEU A1822     -24.091 -20.043  45.113  1.00  0.00           C  
ATOM   2271  CG  LEU A1822     -24.367 -19.181  46.355  1.00  0.00           C  
ATOM   2272  CD1 LEU A1822     -25.855 -19.290  46.688  1.00  0.00           C  
ATOM   2273  CD2 LEU A1822     -23.447 -19.593  47.518  1.00  0.00           C  
ATOM   2274  N   ALA A1830     -23.356 -18.162  42.592  1.00  0.00           N  
ATOM   2275  CA  ALA A1830     -22.969 -16.858  42.049  1.00  0.00           C  
ATOM   2276  C   ALA A1830     -24.028 -16.351  41.073  1.00  0.00           C  
ATOM   2277  O   ALA A1830     -24.523 -15.223  41.212  1.00  0.00           O  
ATOM   2278  CB  ALA A1830     -21.649 -16.959  41.307  1.00  0.00           C  
ATOM   2279  N   GLU A1831     -24.445 -17.186  40.114  1.00  0.00           N  
ATOM   2280  CA  GLU A1831     -25.498 -16.784  39.201  1.00  0.00           C  
ATOM   2281  C   GLU A1831     -26.791 -16.348  39.904  1.00  0.00           C  
ATOM   2282  O   GLU A1831     -27.365 -15.304  39.590  1.00  0.00           O  
ATOM   2283  CB  GLU A1831     -25.793 -17.927  38.267  1.00  0.00           C  
ATOM   2284  CG  GLU A1831     -24.595 -18.270  37.403  1.00  0.00           C  
ATOM   2285  CD  GLU A1831     -24.121 -17.175  36.450  1.00  0.00           C  
ATOM   2286  OE1 GLU A1831     -24.878 -16.780  35.547  1.00  0.00           O  
ATOM   2287  OE2 GLU A1831     -22.978 -16.744  36.620  1.00  0.00           O  
ATOM   2288  N   ARG A1832     -27.230 -17.108  40.917  1.00  0.00           N  
ATOM   2289  CA  ARG A1832     -28.424 -16.825  41.690  1.00  0.00           C  
ATOM   2290  C   ARG A1832     -28.305 -15.510  42.435  1.00  0.00           C  
ATOM   2291  O   ARG A1832     -29.189 -14.675  42.333  1.00  0.00           O  
ATOM   2292  CB  ARG A1832     -28.582 -17.962  42.614  1.00  0.00           C  
ATOM   2293  CG  ARG A1832     -29.795 -17.836  43.441  1.00  0.00           C  
ATOM   2294  CD  ARG A1832     -29.618 -18.891  44.472  1.00  0.00           C  
ATOM   2295  NE  ARG A1832     -30.586 -18.657  45.516  1.00  0.00           N  
ATOM   2296  CZ  ARG A1832     -30.515 -19.320  46.657  1.00  0.00           C  
ATOM   2297  NH1 ARG A1832     -29.544 -20.203  46.922  1.00  0.00           N  
ATOM   2298  NH2 ARG A1832     -31.437 -19.062  47.560  1.00  0.00           N  
ATOM   2299  N   LEU A1833     -27.233 -15.268  43.177  1.00  0.00           N  
ATOM   2300  CA  LEU A1833     -27.001 -13.984  43.831  1.00  0.00           C  
ATOM   2301  C   LEU A1833     -26.903 -12.818  42.845  1.00  0.00           C  
ATOM   2302  O   LEU A1833     -27.132 -11.664  43.224  1.00  0.00           O  
ATOM   2303  CB  LEU A1833     -25.721 -14.021  44.608  1.00  0.00           C  
ATOM   2304  CG  LEU A1833     -25.581 -15.072  45.680  1.00  0.00           C  
ATOM   2305  CD1 LEU A1833     -24.109 -15.321  45.973  1.00  0.00           C  
ATOM   2306  CD2 LEU A1833     -26.362 -14.619  46.890  1.00  0.00           C  
ATOM   2307  N   ARG A1834     -26.556 -13.070  41.575  1.00  0.00           N  
ATOM   2308  CA  ARG A1834     -26.545 -11.998  40.595  1.00  0.00           C  
ATOM   2309  C   ARG A1834     -27.966 -11.630  40.253  1.00  0.00           C  
ATOM   2310  O   ARG A1834     -28.275 -10.432  40.179  1.00  0.00           O  
ATOM   2311  CB  ARG A1834     -25.792 -12.386  39.312  1.00  0.00           C  
ATOM   2312  CG  ARG A1834     -24.309 -12.133  39.624  1.00  0.00           C  
ATOM   2313  CD  ARG A1834     -23.368 -12.574  38.516  1.00  0.00           C  
ATOM   2314  NE  ARG A1834     -21.990 -12.705  38.992  1.00  0.00           N  
ATOM   2315  CZ  ARG A1834     -21.336 -13.863  38.863  1.00  0.00           C  
ATOM   2316  NH1 ARG A1834     -21.919 -14.899  38.276  1.00  0.00           N  
ATOM   2317  NH2 ARG A1834     -20.095 -13.985  39.316  1.00  0.00           N  
ATOM   2318  N   ASP A1835     -28.844 -12.631  40.108  1.00  0.00           N  
ATOM   2319  CA  ASP A1835     -30.267 -12.365  39.899  1.00  0.00           C  
ATOM   2320  C   ASP A1835     -30.866 -11.649  41.112  1.00  0.00           C  
ATOM   2321  O   ASP A1835     -31.696 -10.759  40.987  1.00  0.00           O  
ATOM   2322  CB  ASP A1835     -31.021 -13.663  39.675  1.00  0.00           C  
ATOM   2323  CG  ASP A1835     -30.490 -14.449  38.477  1.00  0.00           C  
ATOM   2324  OD1 ASP A1835     -30.382 -13.883  37.389  1.00  0.00           O  
ATOM   2325  OD2 ASP A1835     -30.172 -15.637  38.619  1.00  0.00           O  
ATOM   2326  N   GLU A1836     -30.406 -11.980  42.305  1.00  0.00           N  
ATOM   2327  CA  GLU A1836     -30.975 -11.428  43.492  1.00  0.00           C  
ATOM   2328  C   GLU A1836     -30.378 -10.107  43.892  1.00  0.00           C  
ATOM   2329  O   GLU A1836     -31.069  -9.299  44.516  1.00  0.00           O  
ATOM   2330  CB  GLU A1836     -30.844 -12.476  44.601  1.00  0.00           C  
ATOM   2331  CG  GLU A1836     -31.858 -13.638  44.389  1.00  0.00           C  
ATOM   2332  CD  GLU A1836     -31.801 -14.895  45.274  1.00  0.00           C  
ATOM   2333  OE1 GLU A1836     -31.317 -14.869  46.413  1.00  0.00           O  
ATOM   2334  OE2 GLU A1836     -32.281 -15.928  44.798  1.00  0.00           O  
ATOM   2335  N   LEU A1837     -29.120  -9.825  43.621  1.00  0.00           N  
ATOM   2336  CA  LEU A1837     -28.653  -8.498  43.932  1.00  0.00           C  
ATOM   2337  C   LEU A1837     -28.227  -7.813  42.643  1.00  0.00           C  
ATOM   2338  O   LEU A1837     -27.061  -7.904  42.231  1.00  0.00           O  
ATOM   2339  CB  LEU A1837     -27.486  -8.525  44.853  1.00  0.00           C  
ATOM   2340  CG  LEU A1837     -27.466  -9.223  46.136  1.00  0.00           C  
ATOM   2341  CD1 LEU A1837     -26.567 -10.425  45.994  1.00  0.00           C  
ATOM   2342  CD2 LEU A1837     -26.832  -8.350  47.186  1.00  0.00           C  
ATOM   2343  N   PRO A1838     -29.161  -7.112  41.973  1.00  0.00           N  
ATOM   2344  CA  PRO A1838     -28.836  -6.442  40.721  1.00  0.00           C  
ATOM   2345  C   PRO A1838     -27.755  -5.395  40.937  1.00  0.00           C  
ATOM   2346  O   PRO A1838     -27.808  -4.620  41.904  1.00  0.00           O  
ATOM   2347  CB  PRO A1838     -30.126  -5.845  40.248  1.00  0.00           C  
ATOM   2348  CG  PRO A1838     -31.173  -6.677  40.931  1.00  0.00           C  
ATOM   2349  CD  PRO A1838     -30.535  -6.741  42.296  1.00  0.00           C  
ATOM   2350  N   GLY A1839     -26.741  -5.422  40.069  1.00  0.00           N  
ATOM   2351  CA  GLY A1839     -25.650  -4.471  40.164  1.00  0.00           C  
ATOM   2352  C   GLY A1839     -24.702  -4.617  41.360  1.00  0.00           C  
ATOM   2353  O   GLY A1839     -24.171  -3.603  41.843  1.00  0.00           O  
ATOM   2354  N   VAL A1840     -24.496  -5.836  41.887  1.00  0.00           N  
ATOM   2355  CA  VAL A1840     -23.405  -6.038  42.830  1.00  0.00           C  
ATOM   2356  C   VAL A1840     -22.271  -6.659  42.039  1.00  0.00           C  
ATOM   2357  O   VAL A1840     -22.479  -7.459  41.133  1.00  0.00           O  
ATOM   2358  CB  VAL A1840     -23.723  -6.998  44.014  1.00  0.00           C  
ATOM   2359  CG1 VAL A1840     -24.541  -6.185  44.980  1.00  0.00           C  
ATOM   2360  CG2 VAL A1840     -24.332  -8.324  43.563  1.00  0.00           C  
ATOM   2361  N   LYS A1841     -21.051  -6.270  42.320  1.00  0.00           N  
ATOM   2362  CA  LYS A1841     -19.923  -6.790  41.595  1.00  0.00           C  
ATOM   2363  C   LYS A1841     -19.461  -8.023  42.323  1.00  0.00           C  
ATOM   2364  O   LYS A1841     -18.871  -7.903  43.406  1.00  0.00           O  
ATOM   2365  CB  LYS A1841     -18.859  -5.711  41.555  1.00  0.00           C  
ATOM   2366  CG  LYS A1841     -19.277  -4.533  40.711  1.00  0.00           C  
ATOM   2367  CD  LYS A1841     -18.506  -3.381  41.291  1.00  0.00           C  
ATOM   2368  CE  LYS A1841     -18.832  -2.067  40.601  1.00  0.00           C  
ATOM   2369  NZ  LYS A1841     -18.096  -0.999  41.247  1.00  0.00           N  
ATOM   2370  N   LEU A1842     -19.752  -9.182  41.760  1.00  0.00           N  
ATOM   2371  CA  LEU A1842     -19.435 -10.434  42.409  1.00  0.00           C  
ATOM   2372  C   LEU A1842     -18.527 -11.273  41.535  1.00  0.00           C  
ATOM   2373  O   LEU A1842     -18.893 -11.587  40.407  1.00  0.00           O  
ATOM   2374  CB  LEU A1842     -20.760 -11.159  42.692  1.00  0.00           C  
ATOM   2375  CG  LEU A1842     -20.845 -12.364  43.592  1.00  0.00           C  
ATOM   2376  CD1 LEU A1842     -21.928 -12.123  44.610  1.00  0.00           C  
ATOM   2377  CD2 LEU A1842     -21.226 -13.589  42.804  1.00  0.00           C  
ATOM   2378  N   MET A1843     -17.384 -11.691  42.077  1.00  0.00           N  
ATOM   2379  CA  MET A1843     -16.415 -12.473  41.323  1.00  0.00           C  
ATOM   2380  C   MET A1843     -16.222 -13.840  41.947  1.00  0.00           C  
ATOM   2381  O   MET A1843     -15.950 -13.939  43.148  1.00  0.00           O  
ATOM   2382  CB  MET A1843     -15.053 -11.777  41.293  1.00  0.00           C  
ATOM   2383  CG  MET A1843     -14.146 -12.344  40.201  1.00  0.00           C  
ATOM   2384  SD  MET A1843     -12.510 -11.564  40.186  1.00  0.00           S  
ATOM   2385  CE  MET A1843     -12.962 -10.151  39.227  1.00  0.00           C  
ATOM   2386  N   THR A1844     -16.347 -14.867  41.113  1.00  0.00           N  
ATOM   2387  CA  THR A1844     -16.174 -16.275  41.487  1.00  0.00           C  
ATOM   2388  C   THR A1844     -14.697 -16.740  41.445  1.00  0.00           C  
ATOM   2389  O   THR A1844     -14.126 -16.832  40.352  1.00  0.00           O  
ATOM   2390  CB  THR A1844     -16.981 -17.211  40.510  1.00  0.00           C  
ATOM   2391  OG1 THR A1844     -18.248 -16.605  40.223  1.00  0.00           O  
ATOM   2392  CG2 THR A1844     -17.067 -18.638  41.081  1.00  0.00           C  
ATOM   2393  N   ASN A1845     -14.055 -17.101  42.547  1.00  0.00           N  
ATOM   2394  CA  ASN A1845     -12.708 -17.643  42.494  1.00  0.00           C  
ATOM   2395  C   ASN A1845     -12.610 -18.766  41.485  1.00  0.00           C  
ATOM   2396  O   ASN A1845     -13.540 -19.554  41.262  1.00  0.00           O  
ATOM   2397  CB  ASN A1845     -12.278 -18.230  43.810  1.00  0.00           C  
ATOM   2398  CG  ASN A1845     -10.810 -18.662  43.781  1.00  0.00           C  
ATOM   2399  OD1 ASN A1845      -9.930 -17.871  44.117  1.00  0.00           O  
ATOM   2400  ND2 ASN A1845     -10.449 -19.881  43.412  1.00  0.00           N  
ATOM   2401  N   HIS A1847     -11.505 -18.866  40.793  1.00  0.00           N  
ATOM   2402  CA  HIS A1847     -11.371 -19.913  39.812  1.00  0.00           C  
ATOM   2403  C   HIS A1847      -9.951 -20.465  39.869  1.00  0.00           C  
ATOM   2404  O   HIS A1847      -9.073 -19.801  40.427  1.00  0.00           O  
ATOM   2405  CB  HIS A1847     -11.692 -19.324  38.460  1.00  0.00           C  
ATOM   2406  CG  HIS A1847     -13.149 -19.240  38.027  1.00  0.00           C  
ATOM   2407  ND1 HIS A1847     -14.038 -20.206  38.084  1.00  0.00           N  
ATOM   2408  CD2 HIS A1847     -13.722 -18.211  37.341  1.00  0.00           C  
ATOM   2409  CE1 HIS A1847     -15.111 -19.815  37.445  1.00  0.00           C  
ATOM   2410  NE2 HIS A1847     -14.903 -18.606  37.002  1.00  0.00           N  
ATOM   2411  N   GLY A1848      -9.736 -21.692  39.369  1.00  0.00           N  
ATOM   2412  CA  GLY A1848      -8.402 -22.283  39.380  1.00  0.00           C  
ATOM   2413  C   GLY A1848      -7.955 -22.804  40.752  1.00  0.00           C  
ATOM   2414  O   GLY A1848      -6.783 -23.102  41.023  1.00  0.00           O  
ATOM   2415  N   GLY A1849      -8.919 -23.004  41.640  1.00  0.00           N  
ATOM   2416  CA  GLY A1849      -8.593 -23.514  42.942  1.00  0.00           C  
ATOM   2417  C   GLY A1849      -7.800 -22.464  43.687  1.00  0.00           C  
ATOM   2418  O   GLY A1849      -7.902 -21.268  43.389  1.00  0.00           O  
ATOM   2419  N   GLY A1850      -6.963 -22.961  44.589  1.00  0.00           N  
ATOM   2420  CA  GLY A1850      -6.237 -22.130  45.523  1.00  0.00           C  
ATOM   2421  C   GLY A1850      -6.764 -22.479  46.911  1.00  0.00           C  
ATOM   2422  O   GLY A1850      -7.932 -22.844  47.116  1.00  0.00           O  
ATOM   2423  N   ASN A1851      -5.901 -22.472  47.915  1.00  0.00           N  
ATOM   2424  CA  ASN A1851      -6.385 -22.765  49.257  1.00  0.00           C  
ATOM   2425  C   ASN A1851      -7.095 -21.529  49.758  1.00  0.00           C  
ATOM   2426  O   ASN A1851      -6.947 -20.445  49.180  1.00  0.00           O  
ATOM   2427  CB  ASN A1851      -5.225 -23.147  50.219  1.00  0.00           C  
ATOM   2428  CG  ASN A1851      -4.116 -22.129  50.461  1.00  0.00           C  
ATOM   2429  OD1 ASN A1851      -4.272 -20.918  50.335  1.00  0.00           O  
ATOM   2430  ND2 ASN A1851      -2.953 -22.604  50.863  1.00  0.00           N  
ATOM   2431  N   PHE A1852      -7.889 -21.680  50.800  1.00  0.00           N  
ATOM   2432  CA  PHE A1852      -8.654 -20.567  51.320  1.00  0.00           C  
ATOM   2433  C   PHE A1852      -7.841 -19.332  51.599  1.00  0.00           C  
ATOM   2434  O   PHE A1852      -8.339 -18.253  51.310  1.00  0.00           O  
ATOM   2435  CB  PHE A1852      -9.371 -20.952  52.612  1.00  0.00           C  
ATOM   2436  CG  PHE A1852     -10.742 -21.581  52.405  1.00  0.00           C  
ATOM   2437  CD1 PHE A1852     -11.129 -22.102  51.157  1.00  0.00           C  
ATOM   2438  CD2 PHE A1852     -11.615 -21.630  53.486  1.00  0.00           C  
ATOM   2439  CE1 PHE A1852     -12.389 -22.673  50.990  1.00  0.00           C  
ATOM   2440  CE2 PHE A1852     -12.871 -22.204  53.306  1.00  0.00           C  
ATOM   2441  CZ  PHE A1852     -13.260 -22.725  52.066  1.00  0.00           C  
ATOM   2442  N   LYS A1853      -6.601 -19.501  52.073  1.00  0.00           N  
ATOM   2443  CA  LYS A1853      -5.697 -18.394  52.385  1.00  0.00           C  
ATOM   2444  C   LYS A1853      -5.370 -17.592  51.106  1.00  0.00           C  
ATOM   2445  O   LYS A1853      -5.478 -16.349  51.096  1.00  0.00           O  
ATOM   2446  CB  LYS A1853      -4.459 -19.027  53.053  1.00  0.00           C  
ATOM   2447  CG  LYS A1853      -3.271 -18.169  53.495  1.00  0.00           C  
ATOM   2448  CD  LYS A1853      -3.046 -18.247  55.007  1.00  0.00           C  
ATOM   2449  CE  LYS A1853      -3.945 -17.264  55.756  1.00  0.00           C  
ATOM   2450  NZ  LYS A1853      -3.545 -15.888  55.492  1.00  0.00           N  
ATOM   2451  N   LYS A1854      -5.071 -18.303  49.999  1.00  0.00           N  
ATOM   2452  CA  LYS A1854      -4.802 -17.665  48.716  1.00  0.00           C  
ATOM   2453  C   LYS A1854      -6.070 -16.945  48.280  1.00  0.00           C  
ATOM   2454  O   LYS A1854      -6.046 -15.726  48.072  1.00  0.00           O  
ATOM   2455  CB  LYS A1854      -4.445 -18.655  47.593  1.00  0.00           C  
ATOM   2456  CG  LYS A1854      -3.095 -19.362  47.613  1.00  0.00           C  
ATOM   2457  CD  LYS A1854      -3.057 -20.258  46.367  1.00  0.00           C  
ATOM   2458  CE  LYS A1854      -1.849 -21.204  46.170  1.00  0.00           C  
ATOM   2459  NZ  LYS A1854      -1.833 -22.359  47.060  1.00  0.00           N  
ATOM   2460  N   GLN A1855      -7.201 -17.662  48.226  1.00  0.00           N  
ATOM   2461  CA  GLN A1855      -8.468 -17.085  47.824  1.00  0.00           C  
ATOM   2462  C   GLN A1855      -8.889 -15.871  48.632  1.00  0.00           C  
ATOM   2463  O   GLN A1855      -9.469 -14.926  48.092  1.00  0.00           O  
ATOM   2464  CB  GLN A1855      -9.519 -18.111  47.938  1.00  0.00           C  
ATOM   2465  CG  GLN A1855      -9.327 -19.154  46.898  1.00  0.00           C  
ATOM   2466  CD  GLN A1855     -10.374 -20.218  47.089  1.00  0.00           C  
ATOM   2467  OE1 GLN A1855     -11.432 -20.284  46.457  1.00  0.00           O  
ATOM   2468  NE2 GLN A1855     -10.061 -21.061  48.053  1.00  0.00           N  
ATOM   2469  N   PHE A1856      -8.603 -15.815  49.924  1.00  0.00           N  
ATOM   2470  CA  PHE A1856      -8.975 -14.639  50.683  1.00  0.00           C  
ATOM   2471  C   PHE A1856      -8.054 -13.494  50.343  1.00  0.00           C  
ATOM   2472  O   PHE A1856      -8.519 -12.354  50.238  1.00  0.00           O  
ATOM   2473  CB  PHE A1856      -8.942 -14.916  52.207  1.00  0.00           C  
ATOM   2474  CG  PHE A1856     -10.140 -15.755  52.703  1.00  0.00           C  
ATOM   2475  CD1 PHE A1856     -11.380 -15.732  52.040  1.00  0.00           C  
ATOM   2476  CD2 PHE A1856      -9.989 -16.585  53.825  1.00  0.00           C  
ATOM   2477  CE1 PHE A1856     -12.434 -16.529  52.484  1.00  0.00           C  
ATOM   2478  CE2 PHE A1856     -11.058 -17.382  54.261  1.00  0.00           C  
ATOM   2479  CZ  PHE A1856     -12.276 -17.355  53.588  1.00  0.00           C  
ATOM   2480  N   ALA A1857      -6.772 -13.768  50.092  1.00  0.00           N  
ATOM   2481  CA  ALA A1857      -5.852 -12.722  49.688  1.00  0.00           C  
ATOM   2482  C   ALA A1857      -6.258 -12.173  48.313  1.00  0.00           C  
ATOM   2483  O   ALA A1857      -6.242 -10.951  48.078  1.00  0.00           O  
ATOM   2484  CB  ALA A1857      -4.458 -13.312  49.658  1.00  0.00           C  
ATOM   2485  N   ARG A1860      -6.720 -13.048  47.404  1.00  0.00           N  
ATOM   2486  CA  ARG A1860      -7.216 -12.611  46.110  1.00  0.00           C  
ATOM   2487  C   ARG A1860      -8.407 -11.701  46.348  1.00  0.00           C  
ATOM   2488  O   ARG A1860      -8.498 -10.656  45.713  1.00  0.00           O  
ATOM   2489  CB  ARG A1860      -7.637 -13.796  45.232  1.00  0.00           C  
ATOM   2490  CG  ARG A1860      -6.505 -14.822  44.998  1.00  0.00           C  
ATOM   2491  CD  ARG A1860      -6.876 -16.076  44.166  1.00  0.00           C  
ATOM   2492  NE  ARG A1860      -5.902 -17.157  44.347  1.00  0.00           N  
ATOM   2493  CZ  ARG A1860      -5.876 -18.284  43.605  1.00  0.00           C  
ATOM   2494  NH1 ARG A1860      -6.769 -18.505  42.635  1.00  0.00           N  
ATOM   2495  NH2 ARG A1860      -4.929 -19.214  43.829  1.00  0.00           N  
ATOM   2496  N   ALA A1861      -9.286 -11.984  47.319  1.00  0.00           N  
ATOM   2497  CA  ALA A1861     -10.408 -11.095  47.624  1.00  0.00           C  
ATOM   2498  C   ALA A1861      -9.939  -9.713  48.043  1.00  0.00           C  
ATOM   2499  O   ALA A1861     -10.547  -8.709  47.649  1.00  0.00           O  
ATOM   2500  CB  ALA A1861     -11.248 -11.621  48.766  1.00  0.00           C  
ATOM   2501  N   ASP A1862      -8.843  -9.654  48.810  1.00  0.00           N  
ATOM   2502  CA  ASP A1862      -8.243  -8.392  49.233  1.00  0.00           C  
ATOM   2503  C   ASP A1862      -7.684  -7.637  48.034  1.00  0.00           C  
ATOM   2504  O   ASP A1862      -7.852  -6.418  47.959  1.00  0.00           O  
ATOM   2505  CB  ASP A1862      -7.058  -8.550  50.182  1.00  0.00           C  
ATOM   2506  CG  ASP A1862      -7.211  -9.383  51.442  1.00  0.00           C  
ATOM   2507  OD1 ASP A1862      -8.064  -9.071  52.289  1.00  0.00           O  
ATOM   2508  OD2 ASP A1862      -6.433 -10.336  51.575  1.00  0.00           O  
ATOM   2509  N   LYS A1863      -7.031  -8.332  47.086  1.00  0.00           N  
ATOM   2510  CA  LYS A1863      -6.496  -7.699  45.877  1.00  0.00           C  
ATOM   2511  C   LYS A1863      -7.599  -6.927  45.132  1.00  0.00           C  
ATOM   2512  O   LYS A1863      -7.376  -5.792  44.688  1.00  0.00           O  
ATOM   2513  CB  LYS A1863      -5.862  -8.781  44.929  1.00  0.00           C  
ATOM   2514  CG  LYS A1863      -5.394  -8.381  43.491  1.00  0.00           C  
ATOM   2515  CD  LYS A1863      -4.959  -9.542  42.525  1.00  0.00           C  
ATOM   2516  CE  LYS A1863      -4.681  -9.022  41.063  1.00  0.00           C  
ATOM   2517  NZ  LYS A1863      -4.428 -10.023  40.010  1.00  0.00           N  
ATOM   2518  N   TRP A1864      -8.815  -7.486  45.030  1.00  0.00           N  
ATOM   2519  CA  TRP A1864      -9.865  -6.843  44.254  1.00  0.00           C  
ATOM   2520  C   TRP A1864     -10.674  -5.799  44.985  1.00  0.00           C  
ATOM   2521  O   TRP A1864     -11.523  -5.149  44.368  1.00  0.00           O  
ATOM   2522  CB  TRP A1864     -10.822  -7.871  43.726  1.00  0.00           C  
ATOM   2523  CG  TRP A1864     -10.217  -8.806  42.713  1.00  0.00           C  
ATOM   2524  CD1 TRP A1864      -9.959 -10.116  43.017  1.00  0.00           C  
ATOM   2525  CD2 TRP A1864      -9.878  -8.457  41.440  1.00  0.00           C  
ATOM   2526  NE1 TRP A1864      -9.450 -10.615  41.926  1.00  0.00           N  
ATOM   2527  CE2 TRP A1864      -9.376  -9.673  40.957  1.00  0.00           C  
ATOM   2528  CE3 TRP A1864      -9.915  -7.323  40.625  1.00  0.00           C  
ATOM   2529  CZ2 TRP A1864      -8.904  -9.751  39.633  1.00  0.00           C  
ATOM   2530  CZ3 TRP A1864      -9.445  -7.411  39.310  1.00  0.00           C  
ATOM   2531  CH2 TRP A1864      -8.942  -8.617  38.816  1.00  0.00           C  
ATOM   2532  N   GLY A1865     -10.441  -5.651  46.286  1.00  0.00           N  
ATOM   2533  CA  GLY A1865     -11.184  -4.692  47.096  1.00  0.00           C  
ATOM   2534  C   GLY A1865     -12.568  -5.187  47.551  1.00  0.00           C  
ATOM   2535  O   GLY A1865     -13.467  -4.388  47.863  1.00  0.00           O  
ATOM   2536  N   ALA A1866     -12.755  -6.519  47.611  1.00  0.00           N  
ATOM   2537  CA  ALA A1866     -14.005  -7.083  48.084  1.00  0.00           C  
ATOM   2538  C   ALA A1866     -14.193  -6.692  49.548  1.00  0.00           C  
ATOM   2539  O   ALA A1866     -13.209  -6.513  50.289  1.00  0.00           O  
ATOM   2540  CB  ALA A1866     -13.967  -8.586  47.974  1.00  0.00           C  
ATOM   2541  N   ARG A1867     -15.457  -6.461  49.934  1.00  0.00           N  
ATOM   2542  CA  ARG A1867     -15.847  -6.159  51.317  1.00  0.00           C  
ATOM   2543  C   ARG A1867     -16.275  -7.423  52.028  1.00  0.00           C  
ATOM   2544  O   ARG A1867     -16.059  -7.603  53.225  1.00  0.00           O  
ATOM   2545  CB  ARG A1867     -17.018  -5.169  51.366  1.00  0.00           C  
ATOM   2546  CG  ARG A1867     -16.565  -3.714  51.470  1.00  0.00           C  
ATOM   2547  CD  ARG A1867     -17.688  -2.695  51.351  1.00  0.00           C  
ATOM   2548  NE  ARG A1867     -18.178  -2.592  49.984  1.00  0.00           N  
ATOM   2549  CZ  ARG A1867     -19.284  -1.899  49.682  1.00  0.00           C  
ATOM   2550  NH1 ARG A1867     -19.999  -1.278  50.634  1.00  0.00           N  
ATOM   2551  NH2 ARG A1867     -19.693  -1.833  48.407  1.00  0.00           N  
ATOM   2552  N   VAL A1878     -16.870  -8.342  51.294  1.00  0.00           N  
ATOM   2553  CA  VAL A1878     -17.435  -9.532  51.870  1.00  0.00           C  
ATOM   2554  C   VAL A1878     -17.042 -10.712  50.987  1.00  0.00           C  
ATOM   2555  O   VAL A1878     -16.934 -10.589  49.755  1.00  0.00           O  
ATOM   2556  CB  VAL A1878     -18.999  -9.400  51.928  1.00  0.00           C  
ATOM   2557  CG1 VAL A1878     -19.527 -10.628  52.673  1.00  0.00           C  
ATOM   2558  CG2 VAL A1878     -19.480  -8.133  52.640  1.00  0.00           C  
ATOM   2559  N   ALA A1879     -16.851 -11.870  51.604  1.00  0.00           N  
ATOM   2560  CA  ALA A1879     -16.555 -13.095  50.885  1.00  0.00           C  
ATOM   2561  C   ALA A1879     -17.645 -14.087  51.239  1.00  0.00           C  
ATOM   2562  O   ALA A1879     -18.067 -14.097  52.396  1.00  0.00           O  
ATOM   2563  CB  ALA A1879     -15.224 -13.735  51.327  1.00  0.00           C  
ATOM   2564  N   VAL A1880     -18.179 -14.859  50.297  1.00  0.00           N  
ATOM   2565  CA  VAL A1880     -19.086 -15.920  50.671  1.00  0.00           C  
ATOM   2566  C   VAL A1880     -18.293 -17.180  50.350  1.00  0.00           C  
ATOM   2567  O   VAL A1880     -17.747 -17.325  49.252  1.00  0.00           O  
ATOM   2568  CB  VAL A1880     -20.460 -15.831  49.882  1.00  0.00           C  
ATOM   2569  CG1 VAL A1880     -20.920 -14.379  49.973  1.00  0.00           C  
ATOM   2570  CG2 VAL A1880     -20.404 -16.221  48.443  1.00  0.00           C  
ATOM   2571  N   VAL A1881     -18.143 -18.060  51.336  1.00  0.00           N  
ATOM   2572  CA  VAL A1881     -17.308 -19.261  51.323  1.00  0.00           C  
ATOM   2573  C   VAL A1881     -18.096 -20.535  51.021  1.00  0.00           C  
ATOM   2574  O   VAL A1881     -19.218 -20.678  51.498  1.00  0.00           O  
ATOM   2575  CB  VAL A1881     -16.673 -19.311  52.709  1.00  0.00           C  
ATOM   2576  CG1 VAL A1881     -15.774 -20.494  52.824  1.00  0.00           C  
ATOM   2577  CG2 VAL A1881     -15.883 -18.042  52.981  1.00  0.00           C  
ATOM   2578  N   LEU A1882     -17.569 -21.537  50.334  1.00  0.00           N  
ATOM   2579  CA  LEU A1882     -18.319 -22.747  50.073  1.00  0.00           C  
ATOM   2580  C   LEU A1882     -17.422 -23.988  50.047  1.00  0.00           C  
ATOM   2581  O   LEU A1882     -16.762 -24.248  49.042  1.00  0.00           O  
ATOM   2582  CB  LEU A1882     -19.009 -22.589  48.751  1.00  0.00           C  
ATOM   2583  CG  LEU A1882     -20.221 -23.364  48.334  1.00  0.00           C  
ATOM   2584  CD1 LEU A1882     -21.451 -22.796  49.040  1.00  0.00           C  
ATOM   2585  CD2 LEU A1882     -20.439 -23.209  46.846  1.00  0.00           C  
ATOM   2586  N   GLY A1883     -17.289 -24.722  51.164  1.00  0.00           N  
ATOM   2587  CA  GLY A1883     -16.579 -25.999  51.207  1.00  0.00           C  
ATOM   2588  C   GLY A1883     -17.555 -27.142  50.912  1.00  0.00           C  
ATOM   2589  O   GLY A1883     -18.717 -26.917  50.542  1.00  0.00           O  
ATOM   2590  N   GLU A1884     -17.143 -28.390  51.147  1.00  0.00           N  
ATOM   2591  CA  GLU A1884     -17.992 -29.565  50.882  1.00  0.00           C  
ATOM   2592  C   GLU A1884     -19.187 -29.590  51.838  1.00  0.00           C  
ATOM   2593  O   GLU A1884     -20.332 -29.869  51.459  1.00  0.00           O  
ATOM   2594  CB  GLU A1884     -17.221 -30.874  51.092  1.00  0.00           C  
ATOM   2595  CG  GLU A1884     -15.765 -30.907  50.580  1.00  0.00           C  
ATOM   2596  CD  GLU A1884     -14.815 -31.877  51.297  1.00  0.00           C  
ATOM   2597  OE1 GLU A1884     -14.680 -31.813  52.527  1.00  0.00           O  
ATOM   2598  OE2 GLU A1884     -14.189 -32.685  50.604  1.00  0.00           O  
ATOM   2599  N   SER A1885     -18.882 -29.261  53.098  1.00  0.00           N  
ATOM   2600  CA  SER A1885     -19.850 -29.197  54.188  1.00  0.00           C  
ATOM   2601  C   SER A1885     -21.006 -28.259  53.853  1.00  0.00           C  
ATOM   2602  O   SER A1885     -22.158 -28.698  53.852  1.00  0.00           O  
ATOM   2603  CB  SER A1885     -19.103 -28.742  55.450  1.00  0.00           C  
ATOM   2604  OG  SER A1885     -18.033 -27.866  55.063  1.00  0.00           O  
ATOM   2605  N   GLU A1886     -20.713 -27.009  53.478  1.00  0.00           N  
ATOM   2606  CA  GLU A1886     -21.748 -26.054  53.130  1.00  0.00           C  
ATOM   2607  C   GLU A1886     -22.592 -26.538  51.974  1.00  0.00           C  
ATOM   2608  O   GLU A1886     -23.800 -26.333  51.972  1.00  0.00           O  
ATOM   2609  CB  GLU A1886     -21.156 -24.714  52.751  1.00  0.00           C  
ATOM   2610  CG  GLU A1886     -20.536 -23.932  53.900  1.00  0.00           C  
ATOM   2611  CD  GLU A1886     -19.275 -24.514  54.524  1.00  0.00           C  
ATOM   2612  OE1 GLU A1886     -18.432 -25.030  53.810  1.00  0.00           O  
ATOM   2613  OE2 GLU A1886     -19.109 -24.445  55.735  1.00  0.00           O  
ATOM   2614  N   VAL A1887     -22.001 -27.239  51.025  1.00  0.00           N  
ATOM   2615  CA  VAL A1887     -22.738 -27.721  49.886  1.00  0.00           C  
ATOM   2616  C   VAL A1887     -23.746 -28.746  50.355  1.00  0.00           C  
ATOM   2617  O   VAL A1887     -24.917 -28.666  49.972  1.00  0.00           O  
ATOM   2618  CB  VAL A1887     -21.745 -28.333  48.843  1.00  0.00           C  
ATOM   2619  CG1 VAL A1887     -22.469 -28.950  47.653  1.00  0.00           C  
ATOM   2620  CG2 VAL A1887     -20.872 -27.218  48.281  1.00  0.00           C  
ATOM   2621  N   ALA A1888     -23.334 -29.672  51.232  1.00  0.00           N  
ATOM   2622  CA  ALA A1888     -24.220 -30.742  51.710  1.00  0.00           C  
ATOM   2623  C   ALA A1888     -25.289 -30.217  52.667  1.00  0.00           C  
ATOM   2624  O   ALA A1888     -26.466 -30.605  52.623  1.00  0.00           O  
ATOM   2625  CB  ALA A1888     -23.412 -31.814  52.435  1.00  0.00           C  
ATOM   2626  N   ASN A1889     -24.926 -29.306  53.558  1.00  0.00           N  
ATOM   2627  CA  ASN A1889     -25.860 -28.741  54.516  1.00  0.00           C  
ATOM   2628  C   ASN A1889     -26.709 -27.615  53.952  1.00  0.00           C  
ATOM   2629  O   ASN A1889     -27.512 -27.023  54.685  1.00  0.00           O  
ATOM   2630  CB  ASN A1889     -25.123 -28.199  55.712  1.00  0.00           C  
ATOM   2631  CG  ASN A1889     -24.355 -29.286  56.407  1.00  0.00           C  
ATOM   2632  OD1 ASN A1889     -24.567 -30.489  56.185  1.00  0.00           O  
ATOM   2633  ND2 ASN A1889     -23.436 -28.888  57.272  1.00  0.00           N  
ATOM   2634  N   GLY A1890     -26.566 -27.276  52.668  1.00  0.00           N  
ATOM   2635  CA  GLY A1890     -27.315 -26.173  52.073  1.00  0.00           C  
ATOM   2636  C   GLY A1890     -26.934 -24.799  52.608  1.00  0.00           C  
ATOM   2637  O   GLY A1890     -27.704 -23.859  52.401  1.00  0.00           O  
ATOM   2638  N   THR A1891     -25.794 -24.627  53.284  1.00  0.00           N  
ATOM   2639  CA  THR A1891     -25.379 -23.316  53.762  1.00  0.00           C  
ATOM   2640  C   THR A1891     -24.378 -22.612  52.853  1.00  0.00           C  
ATOM   2641  O   THR A1891     -24.041 -23.117  51.776  1.00  0.00           O  
ATOM   2642  CB  THR A1891     -24.721 -23.405  55.132  1.00  0.00           C  
ATOM   2643  OG1 THR A1891     -23.875 -24.550  55.094  1.00  0.00           O  
ATOM   2644  CG2 THR A1891     -25.728 -23.396  56.251  1.00  0.00           C  
ATOM   2645  N   ALA A1892     -23.932 -21.414  53.262  1.00  0.00           N  
ATOM   2646  CA  ALA A1892     -22.847 -20.653  52.648  1.00  0.00           C  
ATOM   2647  C   ALA A1892     -22.261 -19.844  53.803  1.00  0.00           C  
ATOM   2648  O   ALA A1892     -23.039 -19.373  54.649  1.00  0.00           O  
ATOM   2649  CB  ALA A1892     -23.398 -19.698  51.593  1.00  0.00           C  
ATOM   2650  N   VAL A1893     -20.944 -19.696  53.970  1.00  0.00           N  
ATOM   2651  CA  VAL A1893     -20.430 -18.879  55.088  1.00  0.00           C  
ATOM   2652  C   VAL A1893     -20.342 -17.439  54.643  1.00  0.00           C  
ATOM   2653  O   VAL A1893     -19.811 -17.224  53.575  1.00  0.00           O  
ATOM   2654  CB  VAL A1893     -19.009 -19.300  55.535  1.00  0.00           C  
ATOM   2655  CG1 VAL A1893     -18.543 -18.387  56.660  1.00  0.00           C  
ATOM   2656  CG2 VAL A1893     -18.991 -20.720  56.046  1.00  0.00           C  
ATOM   2657  N   VAL A1894     -20.800 -16.445  55.367  1.00  0.00           N  
ATOM   2658  CA  VAL A1894     -20.696 -15.069  54.935  1.00  0.00           C  
ATOM   2659  C   VAL A1894     -19.638 -14.471  55.833  1.00  0.00           C  
ATOM   2660  O   VAL A1894     -19.818 -14.481  57.045  1.00  0.00           O  
ATOM   2661  CB  VAL A1894     -22.071 -14.367  55.100  1.00  0.00           C  
ATOM   2662  CG1 VAL A1894     -21.965 -12.864  54.927  1.00  0.00           C  
ATOM   2663  CG2 VAL A1894     -23.020 -14.913  54.038  1.00  0.00           C  
ATOM   2664  N   LYS A1895     -18.515 -14.004  55.279  1.00  0.00           N  
ATOM   2665  CA  LYS A1895     -17.410 -13.452  56.040  1.00  0.00           C  
ATOM   2666  C   LYS A1895     -17.283 -11.981  55.718  1.00  0.00           C  
ATOM   2667  O   LYS A1895     -17.064 -11.578  54.568  1.00  0.00           O  
ATOM   2668  CB  LYS A1895     -16.117 -14.170  55.659  1.00  0.00           C  
ATOM   2669  CG  LYS A1895     -14.864 -13.879  56.502  1.00  0.00           C  
ATOM   2670  CD  LYS A1895     -13.645 -14.421  55.751  1.00  0.00           C  
ATOM   2671  CE  LYS A1895     -12.536 -14.870  56.689  1.00  0.00           C  
ATOM   2672  NZ  LYS A1895     -12.093 -13.803  57.565  1.00  0.00           N  
ATOM   2673  N   ASP A1896     -17.458 -11.138  56.715  1.00  0.00           N  
ATOM   2674  CA  ASP A1896     -17.333  -9.715  56.527  1.00  0.00           C  
ATOM   2675  C   ASP A1896     -15.860  -9.449  56.568  1.00  0.00           C  
ATOM   2676  O   ASP A1896     -15.286  -9.371  57.656  1.00  0.00           O  
ATOM   2677  CB  ASP A1896     -18.026  -9.008  57.648  1.00  0.00           C  
ATOM   2678  CG  ASP A1896     -17.975  -7.512  57.574  1.00  0.00           C  
ATOM   2679  OD1 ASP A1896     -16.956  -6.953  57.942  1.00  0.00           O  
ATOM   2680  OD2 ASP A1896     -18.968  -6.921  57.161  1.00  0.00           O  
ATOM   2681  N   LEU A1898     -15.259  -9.243  55.400  1.00  0.00           N  
ATOM   2682  CA  LEU A1898     -13.811  -9.095  55.309  1.00  0.00           C  
ATOM   2683  C   LEU A1898     -13.294  -7.901  56.096  1.00  0.00           C  
ATOM   2684  O   LEU A1898     -12.195  -7.960  56.638  1.00  0.00           O  
ATOM   2685  CB  LEU A1898     -13.379  -8.979  53.826  1.00  0.00           C  
ATOM   2686  CG  LEU A1898     -13.680 -10.109  52.815  1.00  0.00           C  
ATOM   2687  CD1 LEU A1898     -13.032  -9.841  51.462  1.00  0.00           C  
ATOM   2688  CD2 LEU A1898     -13.115 -11.407  53.358  1.00  0.00           C  
ATOM   2689  N   ARG A1899     -14.100  -6.851  56.263  1.00  0.00           N  
ATOM   2690  CA  ARG A1899     -13.677  -5.681  57.027  1.00  0.00           C  
ATOM   2691  C   ARG A1899     -13.445  -5.992  58.505  1.00  0.00           C  
ATOM   2692  O   ARG A1899     -12.668  -5.279  59.152  1.00  0.00           O  
ATOM   2693  CB  ARG A1899     -14.702  -4.566  57.029  1.00  0.00           C  
ATOM   2694  CG  ARG A1899     -15.532  -4.126  55.833  1.00  0.00           C  
ATOM   2695  CD  ARG A1899     -16.979  -3.913  56.355  1.00  0.00           C  
ATOM   2696  NE  ARG A1899     -17.069  -3.308  57.695  1.00  0.00           N  
ATOM   2697  CZ  ARG A1899     -17.911  -3.721  58.676  1.00  0.00           C  
ATOM   2698  NH1 ARG A1899     -18.885  -4.618  58.504  1.00  0.00           N  
ATOM   2699  NH2 ARG A1899     -17.818  -3.160  59.881  1.00  0.00           N  
ATOM   2700  N   SER A1900     -14.151  -6.980  59.086  1.00  0.00           N  
ATOM   2701  CA  SER A1900     -13.975  -7.258  60.507  1.00  0.00           C  
ATOM   2702  C   SER A1900     -13.737  -8.720  60.832  1.00  0.00           C  
ATOM   2703  O   SER A1900     -13.437  -9.092  61.972  1.00  0.00           O  
ATOM   2704  CB  SER A1900     -15.195  -6.756  61.295  1.00  0.00           C  
ATOM   2705  OG  SER A1900     -16.364  -6.628  60.501  1.00  0.00           O  
ATOM   2706  N   GLY A1901     -13.841  -9.599  59.853  1.00  0.00           N  
ATOM   2707  CA  GLY A1901     -13.677 -11.018  60.104  1.00  0.00           C  
ATOM   2708  C   GLY A1901     -14.967 -11.740  60.495  1.00  0.00           C  
ATOM   2709  O   GLY A1901     -15.045 -12.961  60.325  1.00  0.00           O  
ATOM   2710  N   GLU A1902     -16.011 -11.033  60.954  1.00  0.00           N  
ATOM   2711  CA  GLU A1902     -17.250 -11.650  61.431  1.00  0.00           C  
ATOM   2712  C   GLU A1902     -17.862 -12.549  60.365  1.00  0.00           C  
ATOM   2713  O   GLU A1902     -18.287 -12.096  59.301  1.00  0.00           O  
ATOM   2714  CB  GLU A1902     -18.254 -10.517  61.897  1.00  0.00           C  
ATOM   2715  CG  GLU A1902     -19.131  -9.658  60.893  1.00  0.00           C  
ATOM   2716  CD  GLU A1902     -19.365  -8.135  61.118  1.00  0.00           C  
ATOM   2717  OE1 GLU A1902     -19.158  -7.612  62.226  1.00  0.00           O  
ATOM   2718  OE2 GLU A1902     -19.763  -7.456  60.158  1.00  0.00           O  
ATOM   2719  N   GLN A1903     -17.795 -13.858  60.575  1.00  0.00           N  
ATOM   2720  CA  GLN A1903     -18.372 -14.760  59.609  1.00  0.00           C  
ATOM   2721  C   GLN A1903     -19.484 -15.629  60.159  1.00  0.00           C  
ATOM   2722  O   GLN A1903     -19.310 -16.295  61.181  1.00  0.00           O  
ATOM   2723  CB  GLN A1903     -17.298 -15.640  59.020  1.00  0.00           C  
ATOM   2724  CG  GLN A1903     -16.511 -16.668  59.812  1.00  0.00           C  
ATOM   2725  CD  GLN A1903     -15.560 -17.414  58.863  1.00  0.00           C  
ATOM   2726  OE1 GLN A1903     -15.906 -18.408  58.225  1.00  0.00           O  
ATOM   2727  NE2 GLN A1903     -14.321 -16.972  58.668  1.00  0.00           N  
ATOM   2728  N   THR A1904     -20.659 -15.629  59.534  1.00  0.00           N  
ATOM   2729  CA  THR A1904     -21.773 -16.412  60.026  1.00  0.00           C  
ATOM   2730  C   THR A1904     -22.202 -17.414  58.976  1.00  0.00           C  
ATOM   2731  O   THR A1904     -21.960 -17.200  57.792  1.00  0.00           O  
ATOM   2732  CB  THR A1904     -22.981 -15.476  60.413  1.00  0.00           C  
ATOM   2733  OG1 THR A1904     -23.480 -14.692  59.322  1.00  0.00           O  
ATOM   2734  CG2 THR A1904     -22.510 -14.488  61.470  1.00  0.00           C  
ATOM   2735  N   ALA A1905     -22.774 -18.559  59.317  1.00  0.00           N  
ATOM   2736  CA  ALA A1905     -23.286 -19.437  58.273  1.00  0.00           C  
ATOM   2737  C   ALA A1905     -24.734 -19.035  58.033  1.00  0.00           C  
ATOM   2738  O   ALA A1905     -25.504 -18.831  58.993  1.00  0.00           O  
ATOM   2739  CB  ALA A1905     -23.301 -20.898  58.681  1.00  0.00           C  
ATOM   2740  N   VAL A1906     -25.095 -18.862  56.776  1.00  0.00           N  
ATOM   2741  CA  VAL A1906     -26.442 -18.509  56.460  1.00  0.00           C  
ATOM   2742  C   VAL A1906     -26.982 -19.540  55.502  1.00  0.00           C  
ATOM   2743  O   VAL A1906     -26.233 -20.190  54.763  1.00  0.00           O  
ATOM   2744  CB  VAL A1906     -26.435 -17.120  55.856  1.00  0.00           C  
ATOM   2745  CG1 VAL A1906     -27.791 -16.746  55.357  1.00  0.00           C  
ATOM   2746  CG2 VAL A1906     -26.132 -16.117  56.933  1.00  0.00           C  
ATOM   2747  N   ALA A1907     -28.285 -19.779  55.570  1.00  0.00           N  
ATOM   2748  CA  ALA A1907     -28.896 -20.688  54.633  1.00  0.00           C  
ATOM   2749  C   ALA A1907     -28.779 -20.026  53.279  1.00  0.00           C  
ATOM   2750  O   ALA A1907     -28.867 -18.800  53.185  1.00  0.00           O  
ATOM   2751  CB  ALA A1907     -30.365 -20.894  54.945  1.00  0.00           C  
ATOM   2752  N   GLN A1909     -28.609 -20.784  52.205  1.00  0.00           N  
ATOM   2753  CA  GLN A1909     -28.445 -20.170  50.893  1.00  0.00           C  
ATOM   2754  C   GLN A1909     -29.611 -19.329  50.460  1.00  0.00           C  
ATOM   2755  O   GLN A1909     -29.418 -18.349  49.761  1.00  0.00           O  
ATOM   2756  CB  GLN A1909     -28.211 -21.217  49.846  1.00  0.00           C  
ATOM   2757  CG  GLN A1909     -26.768 -21.678  49.969  1.00  0.00           C  
ATOM   2758  CD  GLN A1909     -26.530 -22.863  49.080  1.00  0.00           C  
ATOM   2759  OE1 GLN A1909     -27.360 -23.110  48.202  1.00  0.00           O  
ATOM   2760  NE2 GLN A1909     -25.456 -23.637  49.262  1.00  0.00           N  
ATOM   2761  N   ASP A1910     -30.804 -19.624  50.951  1.00  0.00           N  
ATOM   2762  CA  ASP A1910     -31.994 -18.862  50.596  1.00  0.00           C  
ATOM   2763  C   ASP A1910     -31.977 -17.557  51.326  1.00  0.00           C  
ATOM   2764  O   ASP A1910     -32.607 -16.618  50.874  1.00  0.00           O  
ATOM   2765  CB  ASP A1910     -33.289 -19.589  50.954  1.00  0.00           C  
ATOM   2766  CG  ASP A1910     -33.102 -21.100  50.986  1.00  0.00           C  
ATOM   2767  OD1 ASP A1910     -33.196 -21.790  49.957  1.00  0.00           O  
ATOM   2768  OD2 ASP A1910     -32.797 -21.563  52.087  1.00  0.00           O  
ATOM   2769  N   SER A1913     -31.234 -17.447  52.408  1.00  0.00           N  
ATOM   2770  CA  SER A1913     -31.185 -16.197  53.129  1.00  0.00           C  
ATOM   2771  C   SER A1913     -29.886 -15.422  52.897  1.00  0.00           C  
ATOM   2772  O   SER A1913     -29.735 -14.315  53.444  1.00  0.00           O  
ATOM   2773  CB  SER A1913     -31.373 -16.460  54.651  1.00  0.00           C  
ATOM   2774  OG  SER A1913     -32.572 -17.138  55.088  1.00  0.00           O  
ATOM   2775  N   VAL A1914     -28.921 -15.895  52.078  1.00  0.00           N  
ATOM   2776  CA  VAL A1914     -27.671 -15.133  51.927  1.00  0.00           C  
ATOM   2777  C   VAL A1914     -27.852 -13.758  51.287  1.00  0.00           C  
ATOM   2778  O   VAL A1914     -27.364 -12.771  51.860  1.00  0.00           O  
ATOM   2779  CB  VAL A1914     -26.615 -15.880  51.112  1.00  0.00           C  
ATOM   2780  CG1 VAL A1914     -26.102 -17.004  51.960  1.00  0.00           C  
ATOM   2781  CG2 VAL A1914     -27.168 -16.413  49.814  1.00  0.00           C  
ATOM   2782  N   ALA A1915     -28.638 -13.647  50.204  1.00  0.00           N  
ATOM   2783  CA  ALA A1915     -28.819 -12.378  49.520  1.00  0.00           C  
ATOM   2784  C   ALA A1915     -29.211 -11.300  50.509  1.00  0.00           C  
ATOM   2785  O   ALA A1915     -28.471 -10.334  50.664  1.00  0.00           O  
ATOM   2786  CB  ALA A1915     -29.907 -12.467  48.457  1.00  0.00           C  
ATOM   2787  N   ALA A1916     -30.255 -11.526  51.299  1.00  0.00           N  
ATOM   2788  CA  ALA A1916     -30.664 -10.548  52.279  1.00  0.00           C  
ATOM   2789  C   ALA A1916     -29.542 -10.197  53.262  1.00  0.00           C  
ATOM   2790  O   ALA A1916     -29.356  -9.023  53.625  1.00  0.00           O  
ATOM   2791  CB  ALA A1916     -31.856 -11.109  53.015  1.00  0.00           C  
ATOM   2792  N   HIS A1917     -28.716 -11.196  53.629  1.00  0.00           N  
ATOM   2793  CA  HIS A1917     -27.602 -10.919  54.529  1.00  0.00           C  
ATOM   2794  C   HIS A1917     -26.559 -10.035  53.840  1.00  0.00           C  
ATOM   2795  O   HIS A1917     -25.937  -9.179  54.500  1.00  0.00           O  
ATOM   2796  CB  HIS A1917     -26.892 -12.195  55.005  1.00  0.00           C  
ATOM   2797  CG  HIS A1917     -26.000 -11.976  56.249  1.00  0.00           C  
ATOM   2798  ND1 HIS A1917     -25.490 -10.812  56.692  1.00  0.00           N  
ATOM   2799  CD2 HIS A1917     -25.582 -12.938  57.146  1.00  0.00           C  
ATOM   2800  CE1 HIS A1917     -24.797 -11.032  57.795  1.00  0.00           C  
ATOM   2801  NE2 HIS A1917     -24.862 -12.321  58.060  1.00  0.00           N  
ATOM   2802  N   LEU A1918     -26.345 -10.215  52.539  1.00  0.00           N  
ATOM   2803  CA  LEU A1918     -25.423  -9.349  51.837  1.00  0.00           C  
ATOM   2804  C   LEU A1918     -25.998  -7.950  51.698  1.00  0.00           C  
ATOM   2805  O   LEU A1918     -25.270  -6.999  51.982  1.00  0.00           O  
ATOM   2806  CB  LEU A1918     -25.113  -9.948  50.479  1.00  0.00           C  
ATOM   2807  CG  LEU A1918     -24.300 -11.189  50.661  1.00  0.00           C  
ATOM   2808  CD1 LEU A1918     -24.267 -11.990  49.388  1.00  0.00           C  
ATOM   2809  CD2 LEU A1918     -22.953 -10.773  51.181  1.00  0.00           C  
ATOM   2810  N   ARG A1929     -27.288  -7.798  51.358  1.00  0.00           N  
ATOM   2811  CA  ARG A1929     -27.932  -6.489  51.242  1.00  0.00           C  
ATOM   2812  C   ARG A1929     -27.672  -5.676  52.490  1.00  0.00           C  
ATOM   2813  O   ARG A1929     -27.199  -4.548  52.418  1.00  0.00           O  
ATOM   2814  CB  ARG A1929     -29.453  -6.583  51.086  1.00  0.00           C  
ATOM   2815  CG  ARG A1929     -29.995  -6.907  49.685  1.00  0.00           C  
ATOM   2816  CD  ARG A1929     -31.516  -6.657  49.528  1.00  0.00           C  
ATOM   2817  NE  ARG A1929     -32.370  -7.665  50.172  1.00  0.00           N  
ATOM   2818  CZ  ARG A1929     -32.941  -7.508  51.392  1.00  0.00           C  
ATOM   2819  NH1 ARG A1929     -32.777  -6.413  52.161  1.00  0.00           N  
ATOM   2820  NH2 ARG A1929     -33.697  -8.505  51.863  1.00  0.00           N  
ATOM   2821  N   THR A1930     -27.808  -6.322  53.637  1.00  0.00           N  
ATOM   2822  CA  THR A1930     -27.570  -5.634  54.885  1.00  0.00           C  
ATOM   2823  C   THR A1930     -26.120  -5.184  54.943  1.00  0.00           C  
ATOM   2824  O   THR A1930     -25.815  -4.036  55.249  1.00  0.00           O  
ATOM   2825  CB  THR A1930     -27.904  -6.607  56.042  1.00  0.00           C  
ATOM   2826  OG1 THR A1930     -29.186  -7.148  55.726  1.00  0.00           O  
ATOM   2827  CG2 THR A1930     -27.917  -5.958  57.415  1.00  0.00           C  
ATOM   2828  N   LEU A1931     -25.210  -6.102  54.634  1.00  0.00           N  
ATOM   2829  CA  LEU A1931     -23.816  -5.791  54.790  1.00  0.00           C  
ATOM   2830  C   LEU A1931     -23.232  -4.795  53.802  1.00  0.00           C  
ATOM   2831  O   LEU A1931     -22.232  -4.161  54.136  1.00  0.00           O  
ATOM   2832  CB  LEU A1931     -23.027  -7.078  54.740  1.00  0.00           C  
ATOM   2833  CG  LEU A1931     -23.001  -7.934  56.010  1.00  0.00           C  
ATOM   2834  CD1 LEU A1931     -21.883  -8.942  55.820  1.00  0.00           C  
ATOM   2835  CD2 LEU A1931     -22.689  -7.141  57.281  1.00  0.00           C  
ATOM   2836  N   LEU A1956     -23.789  -4.633  52.602  1.00  0.00           N  
ATOM   2837  CA  LEU A1956     -23.221  -3.711  51.636  1.00  0.00           C  
ATOM   2838  C   LEU A1956     -23.893  -2.347  51.677  1.00  0.00           C  
ATOM   2839  O   LEU A1956     -23.207  -1.316  51.736  1.00  0.00           O  
ATOM   2840  CB  LEU A1956     -23.343  -4.283  50.232  1.00  0.00           C  
ATOM   2841  CG  LEU A1956     -22.633  -5.589  49.857  1.00  0.00           C  
ATOM   2842  CD1 LEU A1956     -22.725  -5.693  48.350  1.00  0.00           C  
ATOM   2843  CD2 LEU A1956     -21.160  -5.628  50.238  1.00  0.00           C  
ATOM   2844  N   GLY A1957     -25.222  -2.321  51.597  1.00  0.00           N  
ATOM   2845  CA  GLY A1957     -25.949  -1.069  51.575  1.00  0.00           C  
ATOM   2846  C   GLY A1957     -27.447  -1.333  51.560  1.00  0.00           C  
ATOM   2847  O   GLY A1957     -27.995  -1.599  50.485  1.00  0.00           O  
ATOM   2848  OXT GLY A1957     -28.066  -1.251  52.627  1.00  0.00           O  
HETATM 2849  P   AMP A 451      -8.081  22.346  18.069  1.00  0.00           P  
HETATM 2850  O1P AMP A 451      -7.692  23.664  18.584  1.00  0.00           O  
HETATM 2851  O2P AMP A 451      -7.116  21.677  17.211  1.00  0.00           O  
HETATM 2852  O3P AMP A 451      -9.643  22.497  17.298  1.00  0.00           O  
HETATM 2853  O5' AMP A 451      -8.319  21.419  19.364  1.00  0.00           O  
HETATM 2854  C5' AMP A 451      -9.419  21.566  20.282  1.00  0.00           C  
HETATM 2855  C4' AMP A 451      -9.128  20.850  21.564  1.00  0.00           C  
HETATM 2856  O4' AMP A 451      -8.772  19.509  21.317  1.00  0.00           O  
HETATM 2857  C3' AMP A 451      -7.901  21.404  22.173  1.00  0.00           C  
HETATM 2858  O3' AMP A 451      -8.214  22.596  22.892  1.00  0.00           O  
HETATM 2859  C2' AMP A 451      -7.391  20.318  23.074  1.00  0.00           C  
HETATM 2860  O2' AMP A 451      -8.074  20.258  24.349  1.00  0.00           O  
HETATM 2861  C1' AMP A 451      -7.762  19.112  22.251  1.00  0.00           C  
HETATM 2862  N9  AMP A 451      -6.580  18.614  21.542  1.00  0.00           N  
HETATM 2863  C8  AMP A 451      -6.091  19.006  20.328  1.00  0.00           C  
HETATM 2864  N7  AMP A 451      -5.028  18.377  19.941  1.00  0.00           N  
HETATM 2865  C5  AMP A 451      -4.779  17.488  20.972  1.00  0.00           C  
HETATM 2866  C6  AMP A 451      -3.778  16.506  21.151  1.00  0.00           C  
HETATM 2867  N6  AMP A 451      -2.846  16.243  20.241  1.00  0.00           N  
HETATM 2868  N1  AMP A 451      -3.821  15.780  22.272  1.00  0.00           N  
HETATM 2869  C2  AMP A 451      -4.797  16.043  23.141  1.00  0.00           C  
HETATM 2870  N3  AMP A 451      -5.805  16.923  23.095  1.00  0.00           N  
HETATM 2871  C4  AMP A 451      -5.726  17.630  21.956  1.00  0.00           C  
HETATM 2872  N   HIS A 450     -12.831  21.068  15.973  1.00  0.00           N  
HETATM 2873  CA  HIS A 450     -12.282  22.220  16.637  1.00  0.00           C  
HETATM 2874  C   HIS A 450     -10.936  21.705  17.179  1.00  0.00           C  
HETATM 2875  O   HIS A 450     -10.983  20.491  17.430  1.00  0.00           O  
HETATM 2876  CB  HIS A 450     -13.342  22.602  17.709  1.00  0.00           C  
HETATM 2877  CG  HIS A 450     -14.797  22.684  17.190  1.00  0.00           C  
HETATM 2878  ND1 HIS A 450     -15.344  23.799  16.767  1.00  0.00           N  
HETATM 2879  CD2 HIS A 450     -15.682  21.651  17.096  1.00  0.00           C  
HETATM 2880  CE1 HIS A 450     -16.573  23.486  16.403  1.00  0.00           C  
HETATM 2881  NE2 HIS A 450     -16.764  22.210  16.600  1.00  0.00           N  
TER
END
