# Supplementary material for: Backbone Brackets and Arginine Tweezers delineate Class I and Class II aminoacyl tRNA synthetases
Source: PLoS Comput Biol. 2018 Apr 16;14(4):e1006101. doi: 10.1371/journal.pcbi.1006101 (PMC5919687; doi:10.1371/journal.pcbi.1006101)
Supplement: S12 File — All structures of Class II aaRS with residues renumbered according to the MSA. (GZ) [file pcbi.1006101.s024.tar.gz › 1htt_B_renum.pdb]

ATOM      1  N   ASN B 311     -20.626  17.783  -2.561  1.00  0.00           N  
ATOM      2  CA  ASN B 311     -20.724  17.005  -1.323  1.00  0.00           C  
ATOM      3  C   ASN B 311     -19.794  15.802  -1.386  1.00  0.00           C  
ATOM      4  O   ASN B 311     -19.624  15.143  -2.419  1.00  0.00           O  
ATOM      5  CB  ASN B 311     -22.213  16.519  -1.064  1.00  0.00           C  
ATOM      6  CG  ASN B 311     -22.553  15.309  -0.099  1.00  0.00           C  
ATOM      7  OD1 ASN B 311     -23.280  14.356  -0.437  1.00  0.00           O  
ATOM      8  ND2 ASN B 311     -22.128  15.223   1.168  1.00  0.00           N  
ATOM      9  N   ILE B 312     -19.092  15.603  -0.280  1.00  0.00           N  
ATOM     10  CA  ILE B 312     -18.243  14.451  -0.111  1.00  0.00           C  
ATOM     11  C   ILE B 312     -19.136  13.393   0.553  1.00  0.00           C  
ATOM     12  O   ILE B 312     -20.060  13.705   1.318  1.00  0.00           O  
ATOM     13  CB  ILE B 312     -17.017  14.850   0.775  1.00  0.00           C  
ATOM     14  CG1 ILE B 312     -16.311  16.156   0.324  1.00  0.00           C  
ATOM     15  CG2 ILE B 312     -16.007  13.719   0.648  1.00  0.00           C  
ATOM     16  CD1 ILE B 312     -16.740  17.456   1.061  1.00  0.00           C  
ATOM     17  N   GLN B 313     -18.955  12.129   0.238  1.00  0.00           N  
ATOM     18  CA  GLN B 313     -19.788  11.151   0.877  1.00  0.00           C  
ATOM     19  C   GLN B 313     -18.967  10.216   1.742  1.00  0.00           C  
ATOM     20  O   GLN B 313     -17.770  10.414   1.895  1.00  0.00           O  
ATOM     21  CB  GLN B 313     -20.590  10.453  -0.234  1.00  0.00           C  
ATOM     22  CG  GLN B 313     -21.759  11.418  -0.608  1.00  0.00           C  
ATOM     23  CD  GLN B 313     -22.930  10.893  -1.450  1.00  0.00           C  
ATOM     24  OE1 GLN B 313     -23.572   9.883  -1.142  1.00  0.00           O  
ATOM     25  NE2 GLN B 313     -23.279  11.543  -2.550  1.00  0.00           N  
ATOM     26  N   ALA B 314     -19.569   9.238   2.394  1.00  0.00           N  
ATOM     27  CA  ALA B 314     -18.848   8.373   3.308  1.00  0.00           C  
ATOM     28  C   ALA B 314     -18.145   7.238   2.580  1.00  0.00           C  
ATOM     29  O   ALA B 314     -18.682   6.705   1.592  1.00  0.00           O  
ATOM     30  CB  ALA B 314     -19.820   7.753   4.336  1.00  0.00           C  
ATOM     31  N   ILE B 315     -16.950   6.876   3.070  1.00  0.00           N  
ATOM     32  CA  ILE B 315     -16.214   5.723   2.577  1.00  0.00           C  
ATOM     33  C   ILE B 315     -17.194   4.547   2.613  1.00  0.00           C  
ATOM     34  O   ILE B 315     -17.874   4.314   3.618  1.00  0.00           O  
ATOM     35  CB  ILE B 315     -14.974   5.362   3.479  1.00  0.00           C  
ATOM     36  CG1 ILE B 315     -14.125   6.572   3.844  1.00  0.00           C  
ATOM     37  CG2 ILE B 315     -14.086   4.371   2.718  1.00  0.00           C  
ATOM     38  CD1 ILE B 315     -13.591   7.397   2.691  1.00  0.00           C  
ATOM     39  N   ARG B 316     -17.353   3.842   1.509  1.00  0.00           N  
ATOM     40  CA  ARG B 316     -18.294   2.762   1.475  1.00  0.00           C  
ATOM     41  C   ARG B 316     -17.979   1.734   2.542  1.00  0.00           C  
ATOM     42  O   ARG B 316     -16.829   1.460   2.865  1.00  0.00           O  
ATOM     43  CB  ARG B 316     -18.293   2.123   0.087  1.00  0.00           C  
ATOM     44  CG  ARG B 316     -19.624   1.387  -0.123  1.00  0.00           C  
ATOM     45  CD  ARG B 316     -20.869   2.137   0.433  1.00  0.00           C  
ATOM     46  NE  ARG B 316     -22.095   1.352   0.305  1.00  0.00           N  
ATOM     47  CZ  ARG B 316     -23.137   1.793  -0.413  1.00  0.00           C  
ATOM     48  NH1 ARG B 316     -23.158   3.016  -0.955  1.00  0.00           N  
ATOM     49  NH2 ARG B 316     -24.204   1.007  -0.544  1.00  0.00           N  
ATOM     50  N   GLY B 317     -19.053   1.268   3.148  1.00  0.00           N  
ATOM     51  CA  GLY B 317     -18.958   0.315   4.208  1.00  0.00           C  
ATOM     52  C   GLY B 317     -18.573   0.944   5.534  1.00  0.00           C  
ATOM     53  O   GLY B 317     -18.231   0.190   6.449  1.00  0.00           O  
ATOM     54  N   MET B 318     -18.535   2.276   5.672  1.00  0.00           N  
ATOM     55  CA  MET B 318     -18.313   2.913   6.976  1.00  0.00           C  
ATOM     56  C   MET B 318     -19.584   3.691   7.319  1.00  0.00           C  
ATOM     57  O   MET B 318     -19.975   4.652   6.643  1.00  0.00           O  
ATOM     58  CB  MET B 318     -17.106   3.860   6.931  1.00  0.00           C  
ATOM     59  CG  MET B 318     -15.912   3.016   6.526  1.00  0.00           C  
ATOM     60  SD  MET B 318     -14.263   3.519   7.047  1.00  0.00           S  
ATOM     61  CE  MET B 318     -13.320   2.366   6.100  1.00  0.00           C  
ATOM     62  N   ASN B 319     -20.278   3.286   8.376  1.00  0.00           N  
ATOM     63  CA  ASN B 319     -21.595   3.845   8.668  1.00  0.00           C  
ATOM     64  C   ASN B 319     -21.611   4.934   9.703  1.00  0.00           C  
ATOM     65  O   ASN B 319     -20.804   4.955  10.632  1.00  0.00           O  
ATOM     66  CB  ASN B 319     -22.552   2.795   9.186  1.00  0.00           C  
ATOM     67  CG  ASN B 319     -22.406   1.473   8.456  1.00  0.00           C  
ATOM     68  OD1 ASN B 319     -22.691   1.401   7.260  1.00  0.00           O  
ATOM     69  ND2 ASN B 319     -21.918   0.413   9.116  1.00  0.00           N  
ATOM     70  N   ASP B 320     -22.536   5.849   9.511  1.00  0.00           N  
ATOM     71  CA  ASP B 320     -22.854   6.843  10.527  1.00  0.00           C  
ATOM     72  C   ASP B 320     -24.064   6.301  11.339  1.00  0.00           C  
ATOM     73  O   ASP B 320     -24.905   5.540  10.810  1.00  0.00           O  
ATOM     74  CB  ASP B 320     -23.220   8.171   9.856  1.00  0.00           C  
ATOM     75  CG  ASP B 320     -22.206   8.606   8.809  1.00  0.00           C  
ATOM     76  OD1 ASP B 320     -22.319   8.144   7.683  1.00  0.00           O  
ATOM     77  OD2 ASP B 320     -21.321   9.402   9.109  1.00  0.00           O  
ATOM     78  N   TYR B 321     -24.176   6.617  12.628  1.00  0.00           N  
ATOM     79  CA  TYR B 321     -25.301   6.162  13.413  1.00  0.00           C  
ATOM     80  C   TYR B 321     -25.948   7.445  13.849  1.00  0.00           C  
ATOM     81  O   TYR B 321     -25.335   8.241  14.580  1.00  0.00           O  
ATOM     82  CB  TYR B 321     -24.765   5.312  14.556  1.00  0.00           C  
ATOM     83  CG  TYR B 321     -24.104   4.049  13.983  1.00  0.00           C  
ATOM     84  CD1 TYR B 321     -24.884   3.081  13.318  1.00  0.00           C  
ATOM     85  CD2 TYR B 321     -22.721   3.865  14.077  1.00  0.00           C  
ATOM     86  CE1 TYR B 321     -24.290   1.953  12.752  1.00  0.00           C  
ATOM     87  CE2 TYR B 321     -22.122   2.739  13.518  1.00  0.00           C  
ATOM     88  CZ  TYR B 321     -22.914   1.800  12.861  1.00  0.00           C  
ATOM     89  OH  TYR B 321     -22.319   0.708  12.280  1.00  0.00           O  
ATOM     90  N   LEU B 322     -27.121   7.691  13.247  1.00  0.00           N  
ATOM     91  CA  LEU B 322     -27.867   8.927  13.454  1.00  0.00           C  
ATOM     92  C   LEU B 322     -28.537   9.011  14.800  1.00  0.00           C  
ATOM     93  O   LEU B 322     -28.779   7.937  15.358  1.00  0.00           O  
ATOM     94  CB  LEU B 322     -28.925   9.077  12.395  1.00  0.00           C  
ATOM     95  CG  LEU B 322     -28.572   9.424  10.963  1.00  0.00           C  
ATOM     96  CD1 LEU B 322     -27.205  10.095  10.819  1.00  0.00           C  
ATOM     97  CD2 LEU B 322     -28.651   8.117  10.214  1.00  0.00           C  
ATOM     98  N   PRO B 323     -28.925  10.212  15.288  1.00  0.00           N  
ATOM     99  CA  PRO B 323     -29.569  10.350  16.611  1.00  0.00           C  
ATOM    100  C   PRO B 323     -30.611   9.289  17.026  1.00  0.00           C  
ATOM    101  O   PRO B 323     -30.483   8.629  18.067  1.00  0.00           O  
ATOM    102  CB  PRO B 323     -30.145  11.736  16.577  1.00  0.00           C  
ATOM    103  CG  PRO B 323     -29.134  12.513  15.811  1.00  0.00           C  
ATOM    104  CD  PRO B 323     -28.849  11.542  14.691  1.00  0.00           C  
ATOM    105  N   GLY B 324     -31.626   9.032  16.207  1.00  0.00           N  
ATOM    106  CA  GLY B 324     -32.621   8.035  16.573  1.00  0.00           C  
ATOM    107  C   GLY B 324     -32.084   6.642  16.932  1.00  0.00           C  
ATOM    108  O   GLY B 324     -32.519   6.045  17.932  1.00  0.00           O  
ATOM    109  N   GLU B 325     -31.100   6.162  16.161  1.00  0.00           N  
ATOM    110  CA  GLU B 325     -30.598   4.825  16.337  1.00  0.00           C  
ATOM    111  C   GLU B 325     -29.485   4.712  17.379  1.00  0.00           C  
ATOM    112  O   GLU B 325     -29.256   3.628  17.945  1.00  0.00           O  
ATOM    113  CB  GLU B 325     -30.157   4.330  14.966  1.00  0.00           C  
ATOM    114  CG  GLU B 325     -30.430   2.831  14.778  1.00  0.00           C  
ATOM    115  CD  GLU B 325     -31.889   2.319  14.734  1.00  0.00           C  
ATOM    116  OE1 GLU B 325     -32.858   3.029  15.033  1.00  0.00           O  
ATOM    117  OE2 GLU B 325     -32.062   1.158  14.379  1.00  0.00           O  
ATOM    118  N   THR B 332     -28.809   5.808  17.742  1.00  0.00           N  
ATOM    119  CA  THR B 332     -27.796   5.712  18.784  1.00  0.00           C  
ATOM    120  C   THR B 332     -28.490   5.557  20.113  1.00  0.00           C  
ATOM    121  O   THR B 332     -27.975   4.934  21.044  1.00  0.00           O  
ATOM    122  CB  THR B 332     -26.937   6.948  18.814  1.00  0.00           C  
ATOM    123  OG1 THR B 332     -27.797   8.076  18.933  1.00  0.00           O  
ATOM    124  CG2 THR B 332     -26.042   6.966  17.614  1.00  0.00           C  
ATOM    125  N   ALA B 333     -29.705   6.110  20.197  1.00  0.00           N  
ATOM    126  CA  ALA B 333     -30.558   5.976  21.364  1.00  0.00           C  
ATOM    127  C   ALA B 333     -30.713   4.524  21.764  1.00  0.00           C  
ATOM    128  O   ALA B 333     -30.515   4.203  22.941  1.00  0.00           O  
ATOM    129  CB  ALA B 333     -31.927   6.569  21.076  1.00  0.00           C  
ATOM    130  N   ILE B 334     -30.971   3.673  20.762  1.00  0.00           N  
ATOM    131  CA  ILE B 334     -31.083   2.234  20.950  1.00  0.00           C  
ATOM    132  C   ILE B 334     -29.734   1.641  21.286  1.00  0.00           C  
ATOM    133  O   ILE B 334     -29.651   0.848  22.241  1.00  0.00           O  
ATOM    134  CB  ILE B 334     -31.678   1.647  19.672  1.00  0.00           C  
ATOM    135  CG1 ILE B 334     -33.161   2.074  19.721  1.00  0.00           C  
ATOM    136  CG2 ILE B 334     -31.519   0.133  19.551  1.00  0.00           C  
ATOM    137  CD1 ILE B 334     -33.977   2.092  18.410  1.00  0.00           C  
ATOM    138  N   TRP B 335     -28.680   2.081  20.562  1.00  0.00           N  
ATOM    139  CA  TRP B 335     -27.306   1.644  20.843  1.00  0.00           C  
ATOM    140  C   TRP B 335     -26.861   1.917  22.278  1.00  0.00           C  
ATOM    141  O   TRP B 335     -26.252   1.068  22.908  1.00  0.00           O  
ATOM    142  CB  TRP B 335     -26.297   2.324  19.912  1.00  0.00           C  
ATOM    143  CG  TRP B 335     -26.038   1.634  18.573  1.00  0.00           C  
ATOM    144  CD1 TRP B 335     -26.901   1.809  17.525  1.00  0.00           C  
ATOM    145  CD2 TRP B 335     -24.995   0.786  18.272  1.00  0.00           C  
ATOM    146  NE1 TRP B 335     -26.426   1.069  16.565  1.00  0.00           N  
ATOM    147  CE2 TRP B 335     -25.301   0.440  16.945  1.00  0.00           C  
ATOM    148  CE3 TRP B 335     -23.859   0.263  18.886  1.00  0.00           C  
ATOM    149  CZ2 TRP B 335     -24.497  -0.430  16.204  1.00  0.00           C  
ATOM    150  CZ3 TRP B 335     -23.050  -0.601  18.148  1.00  0.00           C  
ATOM    151  CH2 TRP B 335     -23.366  -0.947  16.820  1.00  0.00           C  
ATOM    152  N   GLN B 336     -27.141   3.066  22.859  1.00  0.00           N  
ATOM    153  CA  GLN B 336     -26.798   3.320  24.238  1.00  0.00           C  
ATOM    154  C   GLN B 336     -27.573   2.414  25.223  1.00  0.00           C  
ATOM    155  O   GLN B 336     -27.044   2.020  26.286  1.00  0.00           O  
ATOM    156  CB  GLN B 336     -27.118   4.711  24.600  1.00  0.00           C  
ATOM    157  CG  GLN B 336     -26.580   5.888  23.855  1.00  0.00           C  
ATOM    158  CD  GLN B 336     -27.563   7.061  23.995  1.00  0.00           C  
ATOM    159  OE1 GLN B 336     -27.363   8.152  24.557  1.00  0.00           O  
ATOM    160  NE2 GLN B 336     -28.712   6.781  23.423  1.00  0.00           N  
ATOM    161  N   ARG B 337     -28.829   2.020  24.924  1.00  0.00           N  
ATOM    162  CA  ARG B 337     -29.570   1.174  25.859  1.00  0.00           C  
ATOM    163  C   ARG B 337     -28.939  -0.219  25.903  1.00  0.00           C  
ATOM    164  O   ARG B 337     -28.557  -0.734  26.961  1.00  0.00           O  
ATOM    165  CB  ARG B 337     -31.018   1.121  25.411  1.00  0.00           C  
ATOM    166  CG  ARG B 337     -32.020   0.658  26.487  1.00  0.00           C  
ATOM    167  CD  ARG B 337     -32.244   1.604  27.705  1.00  0.00           C  
ATOM    168  NE  ARG B 337     -31.317   1.385  28.829  1.00  0.00           N  
ATOM    169  CZ  ARG B 337     -30.835   2.381  29.603  1.00  0.00           C  
ATOM    170  NH1 ARG B 337     -31.181   3.668  29.417  1.00  0.00           N  
ATOM    171  NH2 ARG B 337     -29.982   2.061  30.586  1.00  0.00           N  
ATOM    172  N   ILE B 338     -28.720  -0.814  24.726  1.00  0.00           N  
ATOM    173  CA  ILE B 338     -28.067  -2.109  24.663  1.00  0.00           C  
ATOM    174  C   ILE B 338     -26.653  -2.066  25.267  1.00  0.00           C  
ATOM    175  O   ILE B 338     -26.282  -2.957  26.020  1.00  0.00           O  
ATOM    176  CB  ILE B 338     -28.027  -2.547  23.224  1.00  0.00           C  
ATOM    177  CG1 ILE B 338     -29.426  -2.576  22.672  1.00  0.00           C  
ATOM    178  CG2 ILE B 338     -27.346  -3.889  23.149  1.00  0.00           C  
ATOM    179  CD1 ILE B 338     -29.534  -3.123  21.254  1.00  0.00           C  
ATOM    180  N   GLU B 339     -25.819  -1.053  25.052  1.00  0.00           N  
ATOM    181  CA  GLU B 339     -24.490  -1.075  25.640  1.00  0.00           C  
ATOM    182  C   GLU B 339     -24.565  -1.003  27.162  1.00  0.00           C  
ATOM    183  O   GLU B 339     -23.851  -1.757  27.842  1.00  0.00           O  
ATOM    184  CB  GLU B 339     -23.673   0.089  25.121  1.00  0.00           C  
ATOM    185  CG  GLU B 339     -23.000  -0.048  23.760  1.00  0.00           C  
ATOM    186  CD  GLU B 339     -22.656   1.303  23.121  1.00  0.00           C  
ATOM    187  OE1 GLU B 339     -23.143   2.347  23.583  1.00  0.00           O  
ATOM    188  OE2 GLU B 339     -21.907   1.306  22.144  1.00  0.00           O  
ATOM    189  N   GLY B 340     -25.440  -0.135  27.713  1.00  0.00           N  
ATOM    190  CA  GLY B 340     -25.589  -0.010  29.153  1.00  0.00           C  
ATOM    191  C   GLY B 340     -25.929  -1.371  29.782  1.00  0.00           C  
ATOM    192  O   GLY B 340     -25.347  -1.757  30.806  1.00  0.00           O  
ATOM    193  N   THR B 341     -26.816  -2.143  29.151  1.00  0.00           N  
ATOM    194  CA  THR B 341     -27.171  -3.457  29.624  1.00  0.00           C  
ATOM    195  C   THR B 341     -25.930  -4.351  29.630  1.00  0.00           C  
ATOM    196  O   THR B 341     -25.626  -5.041  30.614  1.00  0.00           O  
ATOM    197  CB  THR B 341     -28.295  -3.999  28.675  1.00  0.00           C  
ATOM    198  OG1 THR B 341     -29.296  -2.987  28.613  1.00  0.00           O  
ATOM    199  CG2 THR B 341     -28.881  -5.339  29.104  1.00  0.00           C  
ATOM    200  N   LEU B 342     -25.132  -4.309  28.557  1.00  0.00           N  
ATOM    201  CA  LEU B 342     -24.007  -5.235  28.424  1.00  0.00           C  
ATOM    202  C   LEU B 342     -22.909  -4.941  29.443  1.00  0.00           C  
ATOM    203  O   LEU B 342     -22.370  -5.860  30.082  1.00  0.00           O  
ATOM    204  CB  LEU B 342     -23.467  -5.147  26.996  1.00  0.00           C  
ATOM    205  CG  LEU B 342     -24.409  -5.488  25.839  1.00  0.00           C  
ATOM    206  CD1 LEU B 342     -23.709  -5.205  24.531  1.00  0.00           C  
ATOM    207  CD2 LEU B 342     -24.802  -6.948  25.862  1.00  0.00           C  
ATOM    208  N   LYS B 343     -22.649  -3.649  29.675  1.00  0.00           N  
ATOM    209  CA  LYS B 343     -21.624  -3.253  30.608  1.00  0.00           C  
ATOM    210  C   LYS B 343     -22.029  -3.559  32.013  1.00  0.00           C  
ATOM    211  O   LYS B 343     -21.176  -3.844  32.861  1.00  0.00           O  
ATOM    212  CB  LYS B 343     -21.365  -1.807  30.568  1.00  0.00           C  
ATOM    213  CG  LYS B 343     -20.778  -1.360  29.299  1.00  0.00           C  
ATOM    214  CD  LYS B 343     -20.764   0.129  29.432  1.00  0.00           C  
ATOM    215  CE  LYS B 343     -20.160   0.704  28.180  1.00  0.00           C  
ATOM    216  NZ  LYS B 343     -20.752   0.100  26.994  1.00  0.00           N  
ATOM    217  N   ASN B 344     -23.338  -3.495  32.283  1.00  0.00           N  
ATOM    218  CA  ASN B 344     -23.869  -3.802  33.615  1.00  0.00           C  
ATOM    219  C   ASN B 344     -23.676  -5.266  33.971  1.00  0.00           C  
ATOM    220  O   ASN B 344     -23.087  -5.614  35.004  1.00  0.00           O  
ATOM    221  CB  ASN B 344     -25.339  -3.517  33.704  1.00  0.00           C  
ATOM    222  CG  ASN B 344     -25.693  -3.233  35.153  1.00  0.00           C  
ATOM    223  OD1 ASN B 344     -26.224  -4.050  35.928  1.00  0.00           O  
ATOM    224  ND2 ASN B 344     -25.370  -1.985  35.499  1.00  0.00           N  
ATOM    225  N   VAL B 345     -24.093  -6.135  33.060  1.00  0.00           N  
ATOM    226  CA  VAL B 345     -23.861  -7.536  33.236  1.00  0.00           C  
ATOM    227  C   VAL B 345     -22.373  -7.829  33.337  1.00  0.00           C  
ATOM    228  O   VAL B 345     -22.018  -8.809  33.981  1.00  0.00           O  
ATOM    229  CB  VAL B 345     -24.491  -8.289  32.066  1.00  0.00           C  
ATOM    230  CG1 VAL B 345     -24.107  -9.768  32.118  1.00  0.00           C  
ATOM    231  CG2 VAL B 345     -26.002  -8.102  32.113  1.00  0.00           C  
ATOM    232  N   LEU B 347     -21.451  -7.058  32.744  1.00  0.00           N  
ATOM    233  CA  LEU B 347     -20.011  -7.361  32.922  1.00  0.00           C  
ATOM    234  C   LEU B 347     -19.542  -6.916  34.290  1.00  0.00           C  
ATOM    235  O   LEU B 347     -18.688  -7.573  34.913  1.00  0.00           O  
ATOM    236  CB  LEU B 347     -19.101  -6.654  31.912  1.00  0.00           C  
ATOM    237  CG  LEU B 347     -19.036  -7.177  30.532  1.00  0.00           C  
ATOM    238  CD1 LEU B 347     -18.787  -6.044  29.600  1.00  0.00           C  
ATOM    239  CD2 LEU B 347     -17.987  -8.253  30.469  1.00  0.00           C  
ATOM    240  N   GLY B 348     -20.101  -5.778  34.734  1.00  0.00           N  
ATOM    241  CA  GLY B 348     -19.813  -5.226  36.042  1.00  0.00           C  
ATOM    242  C   GLY B 348     -20.159  -6.244  37.132  1.00  0.00           C  
ATOM    243  O   GLY B 348     -19.314  -6.509  38.009  1.00  0.00           O  
ATOM    244  N   SER B 349     -21.352  -6.895  37.058  1.00  0.00           N  
ATOM    245  CA  SER B 349     -21.762  -7.834  38.100  1.00  0.00           C  
ATOM    246  C   SER B 349     -20.864  -9.058  38.198  1.00  0.00           C  
ATOM    247  O   SER B 349     -20.906  -9.735  39.234  1.00  0.00           O  
ATOM    248  CB  SER B 349     -23.169  -8.272  37.866  1.00  0.00           C  
ATOM    249  OG  SER B 349     -23.228  -8.996  36.678  1.00  0.00           O  
ATOM    250  N   TYR B 352     -20.055  -9.342  37.152  1.00  0.00           N  
ATOM    251  CA  TYR B 352     -19.060 -10.407  37.184  1.00  0.00           C  
ATOM    252  C   TYR B 352     -17.687  -9.930  37.621  1.00  0.00           C  
ATOM    253  O   TYR B 352     -16.754 -10.720  37.680  1.00  0.00           O  
ATOM    254  CB  TYR B 352     -18.896 -11.024  35.841  1.00  0.00           C  
ATOM    255  CG  TYR B 352     -19.870 -12.116  35.499  1.00  0.00           C  
ATOM    256  CD1 TYR B 352     -21.121 -11.812  34.967  1.00  0.00           C  
ATOM    257  CD2 TYR B 352     -19.449 -13.447  35.616  1.00  0.00           C  
ATOM    258  CE1 TYR B 352     -21.945 -12.853  34.525  1.00  0.00           C  
ATOM    259  CE2 TYR B 352     -20.264 -14.487  35.171  1.00  0.00           C  
ATOM    260  CZ  TYR B 352     -21.504 -14.173  34.627  1.00  0.00           C  
ATOM    261  OH  TYR B 352     -22.279 -15.191  34.127  1.00  0.00           O  
ATOM    262  N   GLY B 361     -17.506  -8.643  37.883  1.00  0.00           N  
ATOM    263  CA  GLY B 361     -16.231  -8.088  38.337  1.00  0.00           C  
ATOM    264  C   GLY B 361     -15.189  -7.859  37.241  1.00  0.00           C  
ATOM    265  O   GLY B 361     -13.991  -7.824  37.508  1.00  0.00           O  
ATOM    266  N   TYR B 362     -15.602  -7.691  35.991  1.00  0.00           N  
ATOM    267  CA  TYR B 362     -14.663  -7.464  34.908  1.00  0.00           C  
ATOM    268  C   TYR B 362     -14.329  -6.005  34.679  1.00  0.00           C  
ATOM    269  O   TYR B 362     -15.214  -5.179  34.452  1.00  0.00           O  
ATOM    270  CB  TYR B 362     -15.221  -8.041  33.629  1.00  0.00           C  
ATOM    271  CG  TYR B 362     -15.091  -9.543  33.534  1.00  0.00           C  
ATOM    272  CD1 TYR B 362     -15.253 -10.409  34.633  1.00  0.00           C  
ATOM    273  CD2 TYR B 362     -14.819 -10.065  32.287  1.00  0.00           C  
ATOM    274  CE1 TYR B 362     -15.144 -11.793  34.471  1.00  0.00           C  
ATOM    275  CE2 TYR B 362     -14.712 -11.447  32.115  1.00  0.00           C  
ATOM    276  CZ  TYR B 362     -14.876 -12.296  33.200  1.00  0.00           C  
ATOM    277  OH  TYR B 362     -14.780 -13.645  32.968  1.00  0.00           O  
ATOM    278  N   SER B 363     -13.051  -5.685  34.621  1.00  0.00           N  
ATOM    279  CA  SER B 363     -12.581  -4.320  34.410  1.00  0.00           C  
ATOM    280  C   SER B 363     -12.430  -3.855  32.937  1.00  0.00           C  
ATOM    281  O   SER B 363     -12.141  -4.660  32.029  1.00  0.00           O  
ATOM    282  CB  SER B 363     -11.271  -4.254  35.160  1.00  0.00           C  
ATOM    283  OG  SER B 363     -11.417  -4.685  36.513  1.00  0.00           O  
ATOM    284  N   GLU B 364     -12.599  -2.553  32.639  1.00  0.00           N  
ATOM    285  CA  GLU B 364     -12.431  -2.057  31.263  1.00  0.00           C  
ATOM    286  C   GLU B 364     -10.970  -1.726  30.948  1.00  0.00           C  
ATOM    287  O   GLU B 364     -10.282  -1.199  31.828  1.00  0.00           O  
ATOM    288  CB  GLU B 364     -13.251  -0.777  31.009  1.00  0.00           C  
ATOM    289  CG  GLU B 364     -13.307  -0.418  29.509  1.00  0.00           C  
ATOM    290  CD  GLU B 364     -13.995   0.856  29.054  1.00  0.00           C  
ATOM    291  OE1 GLU B 364     -14.368   1.684  29.864  1.00  0.00           O  
ATOM    292  OE2 GLU B 364     -14.140   1.043  27.855  1.00  0.00           O  
ATOM    293  N   ILE B 365     -10.470  -2.064  29.739  1.00  0.00           N  
ATOM    294  CA  ILE B 365      -9.145  -1.648  29.265  1.00  0.00           C  
ATOM    295  C   ILE B 365      -9.354  -0.955  27.935  1.00  0.00           C  
ATOM    296  O   ILE B 365     -10.134  -1.407  27.100  1.00  0.00           O  
ATOM    297  CB  ILE B 365      -8.209  -2.902  29.133  1.00  0.00           C  
ATOM    298  CG1 ILE B 365      -6.789  -2.391  28.988  1.00  0.00           C  
ATOM    299  CG2 ILE B 365      -8.581  -3.837  27.975  1.00  0.00           C  
ATOM    300  CD1 ILE B 365      -5.782  -3.549  29.000  1.00  0.00           C  
ATOM    301  N   ARG B 366      -8.758   0.212  27.738  1.00  0.00           N  
ATOM    302  CA  ARG B 366      -8.878   0.930  26.456  1.00  0.00           C  
ATOM    303  C   ARG B 366      -7.545   0.866  25.672  1.00  0.00           C  
ATOM    304  O   ARG B 366      -6.481   1.254  26.186  1.00  0.00           O  
ATOM    305  CB  ARG B 366      -9.311   2.382  26.769  1.00  0.00           C  
ATOM    306  CG  ARG B 366     -10.806   2.574  27.024  1.00  0.00           C  
ATOM    307  CD  ARG B 366     -11.046   3.838  27.840  1.00  0.00           C  
ATOM    308  NE  ARG B 366     -12.312   3.806  28.575  1.00  0.00           N  
ATOM    309  CZ  ARG B 366     -13.007   4.905  28.909  1.00  0.00           C  
ATOM    310  NH1 ARG B 366     -12.629   6.124  28.544  1.00  0.00           N  
ATOM    311  NH2 ARG B 366     -14.124   4.769  29.610  1.00  0.00           N  
ATOM    312  N   LEU B 368      -7.588   0.384  24.420  1.00  0.00           N  
ATOM    313  CA  LEU B 368      -6.371   0.099  23.619  1.00  0.00           C  
ATOM    314  C   LEU B 368      -6.294   0.909  22.322  1.00  0.00           C  
ATOM    315  O   LEU B 368      -7.352   1.228  21.796  1.00  0.00           O  
ATOM    316  CB  LEU B 368      -6.366  -1.403  23.323  1.00  0.00           C  
ATOM    317  CG  LEU B 368      -6.522  -2.277  24.570  1.00  0.00           C  
ATOM    318  CD1 LEU B 368      -6.991  -3.666  24.211  1.00  0.00           C  
ATOM    319  CD2 LEU B 368      -5.203  -2.214  25.326  1.00  0.00           C  
ATOM    320  N   PRO B 370      -5.087   1.233  21.792  1.00  0.00           N  
ATOM    321  CA  PRO B 370      -4.965   2.062  20.583  1.00  0.00           C  
ATOM    322  C   PRO B 370      -5.640   1.517  19.336  1.00  0.00           C  
ATOM    323  O   PRO B 370      -5.714   0.300  19.140  1.00  0.00           O  
ATOM    324  CB  PRO B 370      -3.465   2.256  20.375  1.00  0.00           C  
ATOM    325  CG  PRO B 370      -2.819   1.981  21.703  1.00  0.00           C  
ATOM    326  CD  PRO B 370      -3.704   0.804  22.089  1.00  0.00           C  
ATOM    327  N   ILE B 371      -6.131   2.435  18.496  1.00  0.00           N  
ATOM    328  CA  ILE B 371      -6.758   2.046  17.257  1.00  0.00           C  
ATOM    329  C   ILE B 371      -5.691   1.527  16.282  1.00  0.00           C  
ATOM    330  O   ILE B 371      -5.973   0.703  15.416  1.00  0.00           O  
ATOM    331  CB  ILE B 371      -7.479   3.291  16.763  1.00  0.00           C  
ATOM    332  CG1 ILE B 371      -8.575   3.654  17.697  1.00  0.00           C  
ATOM    333  CG2 ILE B 371      -8.050   3.056  15.391  1.00  0.00           C  
ATOM    334  CD1 ILE B 371      -9.947   2.987  17.450  1.00  0.00           C  
ATOM    335  N   VAL B 372      -4.451   2.024  16.383  1.00  0.00           N  
ATOM    336  CA  VAL B 372      -3.387   1.664  15.463  1.00  0.00           C  
ATOM    337  C   VAL B 372      -2.251   0.970  16.187  1.00  0.00           C  
ATOM    338  O   VAL B 372      -1.767   1.392  17.247  1.00  0.00           O  
ATOM    339  CB  VAL B 372      -2.819   2.910  14.759  1.00  0.00           C  
ATOM    340  CG1 VAL B 372      -1.851   2.427  13.694  1.00  0.00           C  
ATOM    341  CG2 VAL B 372      -3.887   3.716  14.047  1.00  0.00           C  
ATOM    342  N   GLU B 373      -1.815  -0.142  15.633  1.00  0.00           N  
ATOM    343  CA  GLU B 373      -0.681  -0.869  16.183  1.00  0.00           C  
ATOM    344  C   GLU B 373       0.329  -1.109  15.041  1.00  0.00           C  
ATOM    345  O   GLU B 373       0.101  -0.741  13.868  1.00  0.00           O  
ATOM    346  CB  GLU B 373      -1.155  -2.211  16.763  1.00  0.00           C  
ATOM    347  CG  GLU B 373      -2.110  -2.173  17.958  1.00  0.00           C  
ATOM    348  CD  GLU B 373      -1.523  -2.020  19.345  1.00  0.00           C  
ATOM    349  OE1 GLU B 373      -0.319  -1.901  19.513  1.00  0.00           O  
ATOM    350  OE2 GLU B 373      -2.292  -2.015  20.297  1.00  0.00           O  
ATOM    351  N   GLN B 374       1.473  -1.712  15.363  1.00  0.00           N  
ATOM    352  CA  GLN B 374       2.444  -2.038  14.340  1.00  0.00           C  
ATOM    353  C   GLN B 374       1.971  -3.240  13.562  1.00  0.00           C  
ATOM    354  O   GLN B 374       1.586  -4.242  14.183  1.00  0.00           O  
ATOM    355  CB  GLN B 374       3.767  -2.399  14.950  1.00  0.00           C  
ATOM    356  CG  GLN B 374       4.283  -1.415  15.980  1.00  0.00           C  
ATOM    357  CD  GLN B 374       5.631  -0.843  15.604  1.00  0.00           C  
ATOM    358  OE1 GLN B 374       6.465  -0.716  16.495  1.00  0.00           O  
ATOM    359  NE2 GLN B 374       5.907  -0.498  14.330  1.00  0.00           N  
ATOM    360  N   THR B 375       2.123  -3.203  12.242  1.00  0.00           N  
ATOM    361  CA  THR B 375       1.743  -4.307  11.356  1.00  0.00           C  
ATOM    362  C   THR B 375       2.323  -5.683  11.718  1.00  0.00           C  
ATOM    363  O   THR B 375       1.593  -6.671  11.556  1.00  0.00           O  
ATOM    364  CB  THR B 375       2.133  -3.915   9.917  1.00  0.00           C  
ATOM    365  OG1 THR B 375       1.705  -2.554   9.777  1.00  0.00           O  
ATOM    366  CG2 THR B 375       1.491  -4.766   8.828  1.00  0.00           C  
ATOM    367  N   PRO B 376       3.575  -5.851  12.217  1.00  0.00           N  
ATOM    368  CA  PRO B 376       4.055  -7.191  12.558  1.00  0.00           C  
ATOM    369  C   PRO B 376       3.265  -7.844  13.666  1.00  0.00           C  
ATOM    370  O   PRO B 376       3.167  -9.065  13.652  1.00  0.00           O  
ATOM    371  CB  PRO B 376       5.474  -7.072  12.955  1.00  0.00           C  
ATOM    372  CG  PRO B 376       5.563  -5.637  13.349  1.00  0.00           C  
ATOM    373  CD  PRO B 376       4.767  -5.018  12.224  1.00  0.00           C  
ATOM    374  N   LEU B 377       2.642  -7.098  14.595  1.00  0.00           N  
ATOM    375  CA  LEU B 377       1.778  -7.694  15.623  1.00  0.00           C  
ATOM    376  C   LEU B 377       0.656  -8.507  14.995  1.00  0.00           C  
ATOM    377  O   LEU B 377       0.439  -9.657  15.322  1.00  0.00           O  
ATOM    378  CB  LEU B 377       1.134  -6.623  16.494  1.00  0.00           C  
ATOM    379  CG  LEU B 377       0.298  -7.028  17.700  1.00  0.00           C  
ATOM    380  CD1 LEU B 377       1.194  -7.580  18.773  1.00  0.00           C  
ATOM    381  CD2 LEU B 377      -0.403  -5.806  18.277  1.00  0.00           C  
ATOM    382  N   PHE B 378      -0.038  -7.970  14.024  1.00  0.00           N  
ATOM    383  CA  PHE B 378      -1.162  -8.651  13.465  1.00  0.00           C  
ATOM    384  C   PHE B 378      -0.683  -9.773  12.611  1.00  0.00           C  
ATOM    385  O   PHE B 378      -1.320 -10.822  12.640  1.00  0.00           O  
ATOM    386  CB  PHE B 378      -2.004  -7.635  12.697  1.00  0.00           C  
ATOM    387  CG  PHE B 378      -2.601  -6.584  13.665  1.00  0.00           C  
ATOM    388  CD1 PHE B 378      -3.690  -6.919  14.502  1.00  0.00           C  
ATOM    389  CD2 PHE B 378      -2.035  -5.296  13.746  1.00  0.00           C  
ATOM    390  CE1 PHE B 378      -4.186  -5.977  15.401  1.00  0.00           C  
ATOM    391  CE2 PHE B 378      -2.545  -4.363  14.653  1.00  0.00           C  
ATOM    392  CZ  PHE B 378      -3.611  -4.704  15.476  1.00  0.00           C  
ATOM    393  N   LYS B 388       0.466  -9.608  11.952  1.00  0.00           N  
ATOM    394  CA  LYS B 388       1.048 -10.674  11.131  1.00  0.00           C  
ATOM    395  C   LYS B 388       1.523 -11.845  12.009  1.00  0.00           C  
ATOM    396  O   LYS B 388       1.254 -13.005  11.675  1.00  0.00           O  
ATOM    397  CB  LYS B 388       2.275 -10.185  10.320  1.00  0.00           C  
ATOM    398  CG  LYS B 388       2.096  -9.033   9.311  1.00  0.00           C  
ATOM    399  CD  LYS B 388       3.344  -8.770   8.384  1.00  0.00           C  
ATOM    400  CE  LYS B 388       4.597  -7.957   8.895  1.00  0.00           C  
ATOM    401  NZ  LYS B 388       4.537  -6.500   8.708  1.00  0.00           N  
ATOM    402  N   ARG B 389       2.185 -11.529  13.134  1.00  0.00           N  
ATOM    403  CA  ARG B 389       2.756 -12.489  14.063  1.00  0.00           C  
ATOM    404  C   ARG B 389       1.675 -13.196  14.914  1.00  0.00           C  
ATOM    405  O   ARG B 389       1.797 -14.407  15.163  1.00  0.00           O  
ATOM    406  CB  ARG B 389       3.774 -11.749  14.961  1.00  0.00           C  
ATOM    407  CG  ARG B 389       4.849 -12.604  15.643  1.00  0.00           C  
ATOM    408  CD  ARG B 389       5.676 -11.996  16.795  1.00  0.00           C  
ATOM    409  NE  ARG B 389       6.461 -10.858  16.346  1.00  0.00           N  
ATOM    410  CZ  ARG B 389       7.288 -10.147  17.152  1.00  0.00           C  
ATOM    411  NH1 ARG B 389       7.484 -10.427  18.462  1.00  0.00           N  
ATOM    412  NH2 ARG B 389       7.959  -9.114  16.605  1.00  0.00           N  
ATOM    413  N   ALA B 396       0.626 -12.480  15.403  1.00  0.00           N  
ATOM    414  CA  ALA B 396      -0.468 -13.048  16.209  1.00  0.00           C  
ATOM    415  C   ALA B 396      -1.585 -13.677  15.391  1.00  0.00           C  
ATOM    416  O   ALA B 396      -1.849 -14.852  15.576  1.00  0.00           O  
ATOM    417  CB  ALA B 396      -1.115 -11.999  17.103  1.00  0.00           C  
ATOM    418  N   ILE B 397      -2.275 -13.018  14.465  1.00  0.00           N  
ATOM    419  CA  ILE B 397      -3.392 -13.686  13.779  1.00  0.00           C  
ATOM    420  C   ILE B 397      -2.858 -14.819  12.881  1.00  0.00           C  
ATOM    421  O   ILE B 397      -3.465 -15.893  12.771  1.00  0.00           O  
ATOM    422  CB  ILE B 397      -4.219 -12.662  12.893  1.00  0.00           C  
ATOM    423  CG1 ILE B 397      -4.833 -11.537  13.692  1.00  0.00           C  
ATOM    424  CG2 ILE B 397      -5.357 -13.404  12.212  1.00  0.00           C  
ATOM    425  CD1 ILE B 397      -5.384 -10.448  12.757  1.00  0.00           C  
ATOM    426  N   GLY B 403      -1.736 -14.577  12.186  1.00  0.00           N  
ATOM    427  CA  GLY B 403      -1.136 -15.533  11.267  1.00  0.00           C  
ATOM    428  C   GLY B 403      -1.046 -15.028   9.828  1.00  0.00           C  
ATOM    429  O   GLY B 403      -1.992 -14.471   9.276  1.00  0.00           O  
ATOM    430  N   GLU B 404       0.090 -15.307   9.194  1.00  0.00           N  
ATOM    431  CA  GLU B 404       0.360 -14.903   7.820  1.00  0.00           C  
ATOM    432  C   GLU B 404      -0.595 -15.494   6.798  1.00  0.00           C  
ATOM    433  O   GLU B 404      -1.043 -14.784   5.899  1.00  0.00           O  
ATOM    434  CB  GLU B 404       1.790 -15.301   7.441  1.00  0.00           C  
ATOM    435  CG  GLU B 404       2.448 -14.663   6.198  1.00  0.00           C  
ATOM    436  CD  GLU B 404       2.996 -13.232   6.358  1.00  0.00           C  
ATOM    437  OE1 GLU B 404       3.912 -13.028   7.177  1.00  0.00           O  
ATOM    438  OE2 GLU B 404       2.511 -12.339   5.640  1.00  0.00           O  
ATOM    439  N   VAL B 406      -0.905 -16.789   6.874  1.00  0.00           N  
ATOM    440  CA  VAL B 406      -1.821 -17.370   5.892  1.00  0.00           C  
ATOM    441  C   VAL B 406      -3.251 -17.426   6.452  1.00  0.00           C  
ATOM    442  O   VAL B 406      -3.802 -18.459   6.849  1.00  0.00           O  
ATOM    443  CB  VAL B 406      -1.264 -18.786   5.440  1.00  0.00           C  
ATOM    444  CG1 VAL B 406      -1.047 -19.690   6.645  1.00  0.00           C  
ATOM    445  CG2 VAL B 406      -2.217 -19.429   4.426  1.00  0.00           C  
ATOM    446  N   THR B 473      -3.854 -16.241   6.533  1.00  0.00           N  
ATOM    447  CA  THR B 473      -5.217 -16.062   6.991  1.00  0.00           C  
ATOM    448  C   THR B 473      -5.845 -14.996   6.094  1.00  0.00           C  
ATOM    449  O   THR B 473      -5.158 -14.122   5.578  1.00  0.00           O  
ATOM    450  CB  THR B 473      -5.209 -15.600   8.463  1.00  0.00           C  
ATOM    451  OG1 THR B 473      -4.478 -14.371   8.434  1.00  0.00           O  
ATOM    452  CG2 THR B 473      -4.642 -16.608   9.462  1.00  0.00           C  
ATOM    453  N   ASP B 477      -7.156 -15.007   5.880  1.00  0.00           N  
ATOM    454  CA  ASP B 477      -7.844 -13.979   5.113  1.00  0.00           C  
ATOM    455  C   ASP B 477      -7.680 -12.593   5.693  1.00  0.00           C  
ATOM    456  O   ASP B 477      -7.598 -11.627   4.942  1.00  0.00           O  
ATOM    457  CB  ASP B 477      -9.320 -14.259   5.043  1.00  0.00           C  
ATOM    458  CG  ASP B 477      -9.669 -15.307   4.003  1.00  0.00           C  
ATOM    459  OD1 ASP B 477      -9.350 -16.488   4.216  1.00  0.00           O  
ATOM    460  OD2 ASP B 477     -10.261 -14.917   2.984  1.00  0.00           O  
ATOM    461  N   VAL B 478      -7.637 -12.473   7.023  1.00  0.00           N  
ATOM    462  CA  VAL B 478      -7.416 -11.177   7.672  1.00  0.00           C  
ATOM    463  C   VAL B 478      -6.061 -10.583   7.238  1.00  0.00           C  
ATOM    464  O   VAL B 478      -6.014  -9.452   6.724  1.00  0.00           O  
ATOM    465  CB  VAL B 478      -7.405 -11.269   9.259  1.00  0.00           C  
ATOM    466  CG1 VAL B 478      -7.415  -9.837   9.778  1.00  0.00           C  
ATOM    467  CG2 VAL B 478      -8.580 -12.049   9.850  1.00  0.00           C  
ATOM    468  N   VAL B 479      -4.964 -11.336   7.410  1.00  0.00           N  
ATOM    469  CA  VAL B 479      -3.652 -10.815   7.079  1.00  0.00           C  
ATOM    470  C   VAL B 479      -3.469 -10.851   5.552  1.00  0.00           C  
ATOM    471  O   VAL B 479      -3.110  -9.820   4.960  1.00  0.00           O  
ATOM    472  CB  VAL B 479      -2.590 -11.651   7.873  1.00  0.00           C  
ATOM    473  CG1 VAL B 479      -1.150 -11.289   7.535  1.00  0.00           C  
ATOM    474  CG2 VAL B 479      -2.711 -11.273   9.351  1.00  0.00           C  
ATOM    475  N   GLU B 488      -3.779 -11.981   4.900  1.00  0.00           N  
ATOM    476  CA  GLU B 488      -3.732 -12.101   3.442  1.00  0.00           C  
ATOM    477  C   GLU B 488      -4.477 -11.011   2.683  1.00  0.00           C  
ATOM    478  O   GLU B 488      -3.955 -10.570   1.669  1.00  0.00           O  
ATOM    479  CB  GLU B 488      -4.348 -13.383   2.893  1.00  0.00           C  
ATOM    480  CG  GLU B 488      -3.480 -14.606   2.624  1.00  0.00           C  
ATOM    481  CD  GLU B 488      -4.145 -15.638   1.693  1.00  0.00           C  
ATOM    482  OE1 GLU B 488      -4.874 -15.243   0.769  1.00  0.00           O  
ATOM    483  OE2 GLU B 488      -3.913 -16.843   1.876  1.00  0.00           O  
ATOM    484  N   LYS B 495      -5.682 -10.576   3.079  1.00  0.00           N  
ATOM    485  CA  LYS B 495      -6.381  -9.602   2.259  1.00  0.00           C  
ATOM    486  C   LYS B 495      -7.226  -8.540   2.985  1.00  0.00           C  
ATOM    487  O   LYS B 495      -7.876  -7.722   2.310  1.00  0.00           O  
ATOM    488  CB  LYS B 495      -7.258 -10.381   1.238  1.00  0.00           C  
ATOM    489  CG  LYS B 495      -8.397 -11.191   1.850  1.00  0.00           C  
ATOM    490  CD  LYS B 495      -8.264 -12.678   1.613  1.00  0.00           C  
ATOM    491  CE  LYS B 495      -8.725 -13.131   0.232  1.00  0.00           C  
ATOM    492  NZ  LYS B 495      -8.559 -14.573   0.101  1.00  0.00           N  
ATOM    493  N   GLU B 496      -7.235  -8.430   4.316  1.00  0.00           N  
ATOM    494  CA  GLU B 496      -8.211  -7.527   4.895  1.00  0.00           C  
ATOM    495  C   GLU B 496      -7.695  -6.315   5.613  1.00  0.00           C  
ATOM    496  O   GLU B 496      -8.422  -5.342   5.787  1.00  0.00           O  
ATOM    497  CB  GLU B 496      -9.104  -8.328   5.835  1.00  0.00           C  
ATOM    498  CG  GLU B 496     -10.121  -9.196   5.075  1.00  0.00           C  
ATOM    499  CD  GLU B 496     -10.693 -10.390   5.840  1.00  0.00           C  
ATOM    500  OE1 GLU B 496     -10.776 -10.356   7.079  1.00  0.00           O  
ATOM    501  OE2 GLU B 496     -11.048 -11.371   5.178  1.00  0.00           O  
ATOM    502  N   MET B 497      -6.456  -6.298   6.047  1.00  0.00           N  
ATOM    503  CA  MET B 497      -5.979  -5.206   6.880  1.00  0.00           C  
ATOM    504  C   MET B 497      -5.821  -3.832   6.214  1.00  0.00           C  
ATOM    505  O   MET B 497      -5.555  -3.752   5.013  1.00  0.00           O  
ATOM    506  CB  MET B 497      -4.638  -5.580   7.477  1.00  0.00           C  
ATOM    507  CG  MET B 497      -4.568  -6.742   8.456  1.00  0.00           C  
ATOM    508  SD  MET B 497      -3.067  -6.536   9.438  1.00  0.00           S  
ATOM    509  CE  MET B 497      -1.985  -7.325   8.291  1.00  0.00           C  
ATOM    510  N   TYR B 498      -6.002  -2.736   6.977  1.00  0.00           N  
ATOM    511  CA  TYR B 498      -5.751  -1.388   6.509  1.00  0.00           C  
ATOM    512  C   TYR B 498      -4.376  -1.010   7.024  1.00  0.00           C  
ATOM    513  O   TYR B 498      -4.172  -0.647   8.197  1.00  0.00           O  
ATOM    514  CB  TYR B 498      -6.734  -0.348   7.048  1.00  0.00           C  
ATOM    515  CG  TYR B 498      -8.074  -0.302   6.330  1.00  0.00           C  
ATOM    516  CD1 TYR B 498      -9.010  -1.247   6.688  1.00  0.00           C  
ATOM    517  CD2 TYR B 498      -8.346   0.617   5.308  1.00  0.00           C  
ATOM    518  CE1 TYR B 498     -10.210  -1.300   6.016  1.00  0.00           C  
ATOM    519  CE2 TYR B 498      -9.568   0.558   4.644  1.00  0.00           C  
ATOM    520  CZ  TYR B 498     -10.476  -0.418   5.008  1.00  0.00           C  
ATOM    521  OH  TYR B 498     -11.612  -0.642   4.293  1.00  0.00           O  
ATOM    522  N   THR B 499      -3.400  -1.160   6.138  1.00  0.00           N  
ATOM    523  CA  THR B 499      -2.017  -0.881   6.491  1.00  0.00           C  
ATOM    524  C   THR B 499      -1.555   0.383   5.759  1.00  0.00           C  
ATOM    525  O   THR B 499      -2.069   0.712   4.680  1.00  0.00           O  
ATOM    526  CB  THR B 499      -1.168  -2.111   6.113  1.00  0.00           C  
ATOM    527  OG1 THR B 499      -1.789  -3.261   6.672  1.00  0.00           O  
ATOM    528  CG2 THR B 499       0.256  -1.977   6.623  1.00  0.00           C  
ATOM    529  N   PHE B 500      -0.612   1.128   6.312  1.00  0.00           N  
ATOM    530  CA  PHE B 500      -0.100   2.315   5.677  1.00  0.00           C  
ATOM    531  C   PHE B 500       1.255   2.638   6.282  1.00  0.00           C  
ATOM    532  O   PHE B 500       1.665   2.134   7.343  1.00  0.00           O  
ATOM    533  CB  PHE B 500      -1.073   3.503   5.847  1.00  0.00           C  
ATOM    534  CG  PHE B 500      -1.484   3.897   7.255  1.00  0.00           C  
ATOM    535  CD1 PHE B 500      -2.380   3.099   7.987  1.00  0.00           C  
ATOM    536  CD2 PHE B 500      -0.927   5.035   7.842  1.00  0.00           C  
ATOM    537  CE1 PHE B 500      -2.688   3.446   9.295  1.00  0.00           C  
ATOM    538  CE2 PHE B 500      -1.247   5.377   9.154  1.00  0.00           C  
ATOM    539  CZ  PHE B 500      -2.122   4.576   9.874  1.00  0.00           C  
ATOM    540  N   GLU B 501       2.013   3.420   5.530  1.00  0.00           N  
ATOM    541  CA  GLU B 501       3.400   3.722   5.861  1.00  0.00           C  
ATOM    542  C   GLU B 501       3.410   5.011   6.681  1.00  0.00           C  
ATOM    543  O   GLU B 501       2.736   5.997   6.338  1.00  0.00           O  
ATOM    544  CB  GLU B 501       4.200   3.901   4.568  1.00  0.00           C  
ATOM    545  CG  GLU B 501       3.695   3.070   3.370  1.00  0.00           C  
ATOM    546  CD  GLU B 501       3.674   3.663   1.938  1.00  0.00           C  
ATOM    547  OE1 GLU B 501       4.184   4.772   1.689  1.00  0.00           O  
ATOM    548  OE2 GLU B 501       3.133   2.982   1.047  1.00  0.00           O  
ATOM    549  N   ASP B 502       4.109   5.006   7.797  1.00  0.00           N  
ATOM    550  CA  ASP B 502       4.149   6.190   8.600  1.00  0.00           C  
ATOM    551  C   ASP B 502       5.275   7.108   8.128  1.00  0.00           C  
ATOM    552  O   ASP B 502       6.219   6.672   7.465  1.00  0.00           O  
ATOM    553  CB  ASP B 502       4.357   5.810  10.049  1.00  0.00           C  
ATOM    554  CG  ASP B 502       4.289   6.992  11.006  1.00  0.00           C  
ATOM    555  OD1 ASP B 502       3.470   7.891  10.836  1.00  0.00           O  
ATOM    556  OD2 ASP B 502       5.091   7.029  11.925  1.00  0.00           O  
ATOM    557  N   ARG B 503       5.240   8.382   8.561  1.00  0.00           N  
ATOM    558  CA  ARG B 503       6.267   9.395   8.314  1.00  0.00           C  
ATOM    559  C   ARG B 503       7.649   8.937   8.784  1.00  0.00           C  
ATOM    560  O   ARG B 503       8.565   9.748   8.736  1.00  0.00           O  
ATOM    561  CB  ARG B 503       5.979  10.721   9.057  1.00  0.00           C  
ATOM    562  CG  ARG B 503       5.307  11.991   8.544  1.00  0.00           C  
ATOM    563  CD  ARG B 503       3.810  11.941   8.224  1.00  0.00           C  
ATOM    564  NE  ARG B 503       3.027  11.225   9.231  1.00  0.00           N  
ATOM    565  CZ  ARG B 503       2.006  10.393   8.932  1.00  0.00           C  
ATOM    566  NH1 ARG B 503       1.526  10.197   7.698  1.00  0.00           N  
ATOM    567  NH2 ARG B 503       1.419   9.739   9.915  1.00  0.00           N  
ATOM    568  N   ASN B 651       7.860   7.740   9.348  1.00  0.00           N  
ATOM    569  CA  ASN B 651       9.218   7.334   9.637  1.00  0.00           C  
ATOM    570  C   ASN B 651       9.461   5.942   9.075  1.00  0.00           C  
ATOM    571  O   ASN B 651      10.241   5.132   9.581  1.00  0.00           O  
ATOM    572  CB  ASN B 651       9.481   7.361  11.144  1.00  0.00           C  
ATOM    573  CG  ASN B 651      10.999   7.425  11.437  1.00  0.00           C  
ATOM    574  OD1 ASN B 651      11.548   8.491  11.740  1.00  0.00           O  
ATOM    575  ND2 ASN B 651      11.803   6.361  11.366  1.00  0.00           N  
ATOM    576  N   GLY B 652       8.732   5.582   8.022  1.00  0.00           N  
ATOM    577  CA  GLY B 652       8.943   4.314   7.346  1.00  0.00           C  
ATOM    578  C   GLY B 652       8.177   3.159   7.946  1.00  0.00           C  
ATOM    579  O   GLY B 652       7.803   2.246   7.216  1.00  0.00           O  
ATOM    580  N   ASP B 653       7.945   3.191   9.254  1.00  0.00           N  
ATOM    581  CA  ASP B 653       7.178   2.186  10.011  1.00  0.00           C  
ATOM    582  C   ASP B 653       5.826   1.900   9.402  1.00  0.00           C  
ATOM    583  O   ASP B 653       5.097   2.857   9.110  1.00  0.00           O  
ATOM    584  CB  ASP B 653       6.871   2.632  11.417  1.00  0.00           C  
ATOM    585  CG  ASP B 653       7.933   3.567  11.953  1.00  0.00           C  
ATOM    586  OD1 ASP B 653       7.847   4.764  11.626  1.00  0.00           O  
ATOM    587  OD2 ASP B 653       8.834   3.071  12.643  1.00  0.00           O  
ATOM    588  N   SER B 654       5.496   0.626   9.172  1.00  0.00           N  
ATOM    589  CA  SER B 654       4.152   0.312   8.725  1.00  0.00           C  
ATOM    590  C   SER B 654       3.258   0.199   9.962  1.00  0.00           C  
ATOM    591  O   SER B 654       3.655  -0.228  11.075  1.00  0.00           O  
ATOM    592  CB  SER B 654       4.168  -0.980   7.871  1.00  0.00           C  
ATOM    593  OG  SER B 654       5.002  -2.057   8.265  1.00  0.00           O  
ATOM    594  N   LEU B 655       2.082   0.771   9.769  1.00  0.00           N  
ATOM    595  CA  LEU B 655       1.083   0.823  10.798  1.00  0.00           C  
ATOM    596  C   LEU B 655      -0.185   0.167  10.279  1.00  0.00           C  
ATOM    597  O   LEU B 655      -0.513   0.335   9.094  1.00  0.00           O  
ATOM    598  CB  LEU B 655       0.770   2.236  11.133  1.00  0.00           C  
ATOM    599  CG  LEU B 655       1.854   3.224  11.400  1.00  0.00           C  
ATOM    600  CD1 LEU B 655       1.173   4.582  11.628  1.00  0.00           C  
ATOM    601  CD2 LEU B 655       2.729   2.764  12.565  1.00  0.00           C  
ATOM    602  N   THR B 656      -0.907  -0.556  11.138  1.00  0.00           N  
ATOM    603  CA  THR B 656      -2.167  -1.117  10.720  1.00  0.00           C  
ATOM    604  C   THR B 656      -3.297  -0.775  11.698  1.00  0.00           C  
ATOM    605  O   THR B 656      -3.135  -0.809  12.925  1.00  0.00           O  
ATOM    606  CB  THR B 656      -1.963  -2.627  10.577  1.00  0.00           C  
ATOM    607  OG1 THR B 656      -0.930  -2.753   9.626  1.00  0.00           O  
ATOM    608  CG2 THR B 656      -3.134  -3.401  10.015  1.00  0.00           C  
ATOM    609  N   LEU B 657      -4.431  -0.329  11.134  1.00  0.00           N  
ATOM    610  CA  LEU B 657      -5.700  -0.160  11.828  1.00  0.00           C  
ATOM    611  C   LEU B 657      -6.184  -1.548  12.188  1.00  0.00           C  
ATOM    612  O   LEU B 657      -6.348  -2.418  11.312  1.00  0.00           O  
ATOM    613  CB  LEU B 657      -6.691   0.492  10.911  1.00  0.00           C  
ATOM    614  CG  LEU B 657      -6.746   2.008  10.807  1.00  0.00           C  
ATOM    615  CD1 LEU B 657      -5.402   2.608  11.067  1.00  0.00           C  
ATOM    616  CD2 LEU B 657      -7.250   2.390   9.423  1.00  0.00           C  
ATOM    617  N   ARG B 658      -6.332  -1.746  13.491  1.00  0.00           N  
ATOM    618  CA  ARG B 658      -6.714  -3.031  14.036  1.00  0.00           C  
ATOM    619  C   ARG B 658      -7.937  -3.724  13.396  1.00  0.00           C  
ATOM    620  O   ARG B 658      -8.962  -3.095  13.133  1.00  0.00           O  
ATOM    621  CB  ARG B 658      -6.911  -2.832  15.559  1.00  0.00           C  
ATOM    622  CG  ARG B 658      -8.122  -2.027  16.045  1.00  0.00           C  
ATOM    623  CD  ARG B 658      -8.311  -2.112  17.565  1.00  0.00           C  
ATOM    624  NE  ARG B 658      -9.585  -1.465  17.849  1.00  0.00           N  
ATOM    625  CZ  ARG B 658      -9.755  -0.620  18.886  1.00  0.00           C  
ATOM    626  NH1 ARG B 658      -8.871  -0.456  19.876  1.00  0.00           N  
ATOM    627  NH2 ARG B 658     -10.890   0.056  18.972  1.00  0.00           N  
ATOM    628  N   PRO B 659      -7.835  -5.026  13.077  1.00  0.00           N  
ATOM    629  CA  PRO B 659      -8.949  -5.785  12.484  1.00  0.00           C  
ATOM    630  C   PRO B 659      -9.665  -6.615  13.539  1.00  0.00           C  
ATOM    631  O   PRO B 659     -10.745  -7.138  13.279  1.00  0.00           O  
ATOM    632  CB  PRO B 659      -8.337  -6.653  11.402  1.00  0.00           C  
ATOM    633  CG  PRO B 659      -7.010  -6.997  11.991  1.00  0.00           C  
ATOM    634  CD  PRO B 659      -6.601  -5.659  12.594  1.00  0.00           C  
ATOM    635  N   GLU B 660      -9.021  -6.785  14.707  1.00  0.00           N  
ATOM    636  CA  GLU B 660      -9.557  -7.435  15.885  1.00  0.00           C  
ATOM    637  C   GLU B 660      -8.777  -6.904  17.079  1.00  0.00           C  
ATOM    638  O   GLU B 660      -7.733  -6.290  16.882  1.00  0.00           O  
ATOM    639  CB  GLU B 660      -9.430  -8.958  15.799  1.00  0.00           C  
ATOM    640  CG  GLU B 660      -8.163  -9.736  15.444  1.00  0.00           C  
ATOM    641  CD  GLU B 660      -7.016  -9.725  16.439  1.00  0.00           C  
ATOM    642  OE1 GLU B 660      -7.196  -9.986  17.623  1.00  0.00           O  
ATOM    643  OE2 GLU B 660      -5.901  -9.467  16.009  1.00  0.00           O  
ATOM    644  N   GLY B 661      -9.191  -7.127  18.319  1.00  0.00           N  
ATOM    645  CA  GLY B 661      -8.566  -6.471  19.451  1.00  0.00           C  
ATOM    646  C   GLY B 661      -7.779  -7.334  20.407  1.00  0.00           C  
ATOM    647  O   GLY B 661      -7.074  -6.808  21.279  1.00  0.00           O  
ATOM    648  N   THR B 662      -7.827  -8.647  20.272  1.00  0.00           N  
ATOM    649  CA  THR B 662      -7.060  -9.519  21.145  1.00  0.00           C  
ATOM    650  C   THR B 662      -5.536  -9.246  21.091  1.00  0.00           C  
ATOM    651  O   THR B 662      -4.872  -9.092  22.126  1.00  0.00           O  
ATOM    652  CB  THR B 662      -7.358 -10.968  20.753  1.00  0.00           C  
ATOM    653  OG1 THR B 662      -8.758 -11.067  20.422  1.00  0.00           O  
ATOM    654  CG2 THR B 662      -6.958 -11.909  21.855  1.00  0.00           C  
ATOM    655  N   ALA B 663      -4.962  -9.146  19.890  1.00  0.00           N  
ATOM    656  CA  ALA B 663      -3.543  -8.932  19.732  1.00  0.00           C  
ATOM    657  C   ALA B 663      -3.098  -7.696  20.490  1.00  0.00           C  
ATOM    658  O   ALA B 663      -2.148  -7.755  21.275  1.00  0.00           O  
ATOM    659  CB  ALA B 663      -3.245  -8.763  18.253  1.00  0.00           C  
ATOM    660  N   GLY B 664      -3.868  -6.605  20.334  1.00  0.00           N  
ATOM    661  CA  GLY B 664      -3.596  -5.335  20.999  1.00  0.00           C  
ATOM    662  C   GLY B 664      -3.623  -5.478  22.518  1.00  0.00           C  
ATOM    663  O   GLY B 664      -2.808  -4.900  23.255  1.00  0.00           O  
ATOM    664  N   CYS B 665      -4.555  -6.320  22.980  1.00  0.00           N  
ATOM    665  CA  CYS B 665      -4.733  -6.592  24.396  1.00  0.00           C  
ATOM    666  C   CYS B 665      -3.519  -7.285  24.990  1.00  0.00           C  
ATOM    667  O   CYS B 665      -2.891  -6.762  25.921  1.00  0.00           O  
ATOM    668  CB  CYS B 665      -5.991  -7.449  24.593  1.00  0.00           C  
ATOM    669  SG  CYS B 665      -6.674  -7.040  26.207  1.00  0.00           S  
ATOM    670  N   VAL B 666      -3.152  -8.442  24.437  1.00  0.00           N  
ATOM    671  CA  VAL B 666      -1.945  -9.168  24.836  1.00  0.00           C  
ATOM    672  C   VAL B 666      -0.716  -8.239  24.846  1.00  0.00           C  
ATOM    673  O   VAL B 666       0.036  -8.185  25.824  1.00  0.00           O  
ATOM    674  CB  VAL B 666      -1.756 -10.322  23.843  1.00  0.00           C  
ATOM    675  CG1 VAL B 666      -0.411 -10.976  24.084  1.00  0.00           C  
ATOM    676  CG2 VAL B 666      -2.899 -11.312  23.973  1.00  0.00           C  
ATOM    677  N   ARG B 667      -0.571  -7.456  23.766  1.00  0.00           N  
ATOM    678  CA  ARG B 667       0.516  -6.518  23.590  1.00  0.00           C  
ATOM    679  C   ARG B 667       0.629  -5.511  24.716  1.00  0.00           C  
ATOM    680  O   ARG B 667       1.730  -5.236  25.219  1.00  0.00           O  
ATOM    681  CB  ARG B 667       0.330  -5.774  22.288  1.00  0.00           C  
ATOM    682  CG  ARG B 667       1.580  -5.001  21.872  1.00  0.00           C  
ATOM    683  CD  ARG B 667       1.260  -3.533  21.741  1.00  0.00           C  
ATOM    684  NE  ARG B 667       1.304  -2.842  23.016  1.00  0.00           N  
ATOM    685  CZ  ARG B 667       0.463  -1.850  23.315  1.00  0.00           C  
ATOM    686  NH1 ARG B 667      -0.575  -1.467  22.580  1.00  0.00           N  
ATOM    687  NH2 ARG B 667       0.663  -1.261  24.459  1.00  0.00           N  
ATOM    688  N   ALA B 668      -0.503  -4.930  25.108  1.00  0.00           N  
ATOM    689  CA  ALA B 668      -0.506  -3.980  26.213  1.00  0.00           C  
ATOM    690  C   ALA B 668      -0.266  -4.655  27.544  1.00  0.00           C  
ATOM    691  O   ALA B 668       0.322  -4.059  28.453  1.00  0.00           O  
ATOM    692  CB  ALA B 668      -1.828  -3.274  26.313  1.00  0.00           C  
ATOM    693  N   GLY B 669      -0.706  -5.903  27.641  1.00  0.00           N  
ATOM    694  CA  GLY B 669      -0.550  -6.684  28.835  1.00  0.00           C  
ATOM    695  C   GLY B 669       0.919  -6.974  29.072  1.00  0.00           C  
ATOM    696  O   GLY B 669       1.401  -6.772  30.201  1.00  0.00           O  
ATOM    697  N   ILE B 670       1.610  -7.441  28.017  1.00  0.00           N  
ATOM    698  CA  ILE B 670       3.053  -7.699  28.037  1.00  0.00           C  
ATOM    699  C   ILE B 670       3.784  -6.380  28.312  1.00  0.00           C  
ATOM    700  O   ILE B 670       4.501  -6.290  29.322  1.00  0.00           O  
ATOM    701  CB  ILE B 670       3.562  -8.306  26.658  1.00  0.00           C  
ATOM    702  CG1 ILE B 670       3.043  -9.687  26.376  1.00  0.00           C  
ATOM    703  CG2 ILE B 670       5.059  -8.487  26.725  1.00  0.00           C  
ATOM    704  CD1 ILE B 670       3.392 -10.191  24.984  1.00  0.00           C  
ATOM    705  N   GLU B 671       3.538  -5.349  27.472  1.00  0.00           N  
ATOM    706  CA  GLU B 671       4.198  -4.058  27.605  1.00  0.00           C  
ATOM    707  C   GLU B 671       4.100  -3.453  29.008  1.00  0.00           C  
ATOM    708  O   GLU B 671       5.041  -2.900  29.569  1.00  0.00           O  
ATOM    709  CB  GLU B 671       3.614  -3.054  26.569  1.00  0.00           C  
ATOM    710  CG  GLU B 671       4.376  -1.703  26.562  1.00  0.00           C  
ATOM    711  CD  GLU B 671       4.074  -0.677  25.466  1.00  0.00           C  
ATOM    712  OE1 GLU B 671       3.706  -1.108  24.393  1.00  0.00           O  
ATOM    713  OE2 GLU B 671       4.225   0.540  25.653  1.00  0.00           O  
ATOM    714  N   HIS B 672       2.945  -3.546  29.640  1.00  0.00           N  
ATOM    715  CA  HIS B 672       2.745  -2.871  30.899  1.00  0.00           C  
ATOM    716  C   HIS B 672       3.075  -3.644  32.114  1.00  0.00           C  
ATOM    717  O   HIS B 672       3.089  -3.048  33.187  1.00  0.00           O  
ATOM    718  CB  HIS B 672       1.332  -2.436  30.988  1.00  0.00           C  
ATOM    719  CG  HIS B 672       1.269  -1.241  30.110  1.00  0.00           C  
ATOM    720  ND1 HIS B 672       1.726  -0.066  30.499  1.00  0.00           N  
ATOM    721  CD2 HIS B 672       0.830  -1.186  28.811  1.00  0.00           C  
ATOM    722  CE1 HIS B 672       1.588   0.718  29.467  1.00  0.00           C  
ATOM    723  NE2 HIS B 672       1.057   0.047  28.465  1.00  0.00           N  
ATOM    724  N   GLY B 675       3.267  -4.944  31.949  1.00  0.00           N  
ATOM    725  CA  GLY B 675       3.524  -5.831  33.076  1.00  0.00           C  
ATOM    726  C   GLY B 675       2.254  -6.390  33.724  1.00  0.00           C  
ATOM    727  O   GLY B 675       2.294  -6.925  34.834  1.00  0.00           O  
ATOM    728  N   LEU B 677       1.116  -6.391  33.037  1.00  0.00           N  
ATOM    729  CA  LEU B 677      -0.100  -6.817  33.683  1.00  0.00           C  
ATOM    730  C   LEU B 677      -0.251  -8.298  33.677  1.00  0.00           C  
ATOM    731  O   LEU B 677      -1.150  -8.768  34.355  1.00  0.00           O  
ATOM    732  CB  LEU B 677      -1.328  -6.312  33.007  1.00  0.00           C  
ATOM    733  CG  LEU B 677      -1.364  -4.864  32.653  1.00  0.00           C  
ATOM    734  CD1 LEU B 677      -2.524  -4.621  31.697  1.00  0.00           C  
ATOM    735  CD2 LEU B 677      -1.438  -4.052  33.924  1.00  0.00           C  
ATOM    736  N   LEU B 681       0.529  -9.078  32.941  1.00  0.00           N  
ATOM    737  CA  LEU B 681       0.141 -10.466  32.838  1.00  0.00           C  
ATOM    738  C   LEU B 681       0.967 -11.505  33.532  1.00  0.00           C  
ATOM    739  O   LEU B 681       0.492 -12.631  33.709  1.00  0.00           O  
ATOM    740  CB  LEU B 681       0.044 -10.891  31.388  1.00  0.00           C  
ATOM    741  CG  LEU B 681      -0.815 -10.078  30.431  1.00  0.00           C  
ATOM    742  CD1 LEU B 681      -1.113 -10.988  29.270  1.00  0.00           C  
ATOM    743  CD2 LEU B 681      -2.127  -9.612  31.035  1.00  0.00           C  
ATOM    744  N   TYR B 683       2.198 -11.226  33.928  1.00  0.00           N  
ATOM    745  CA  TYR B 683       3.002 -12.318  34.466  1.00  0.00           C  
ATOM    746  C   TYR B 683       2.595 -12.626  35.889  1.00  0.00           C  
ATOM    747  O   TYR B 683       2.592 -11.735  36.743  1.00  0.00           O  
ATOM    748  CB  TYR B 683       4.503 -11.981  34.446  1.00  0.00           C  
ATOM    749  CG  TYR B 683       5.369 -13.076  35.077  1.00  0.00           C  
ATOM    750  CD1 TYR B 683       5.331 -14.394  34.581  1.00  0.00           C  
ATOM    751  CD2 TYR B 683       6.180 -12.764  36.176  1.00  0.00           C  
ATOM    752  CE1 TYR B 683       6.098 -15.398  35.184  1.00  0.00           C  
ATOM    753  CE2 TYR B 683       6.945 -13.766  36.783  1.00  0.00           C  
ATOM    754  CZ  TYR B 683       6.900 -15.074  36.286  1.00  0.00           C  
ATOM    755  OH  TYR B 683       7.648 -16.058  36.908  1.00  0.00           O  
ATOM    756  N   ASN B 684       2.282 -13.900  36.113  1.00  0.00           N  
ATOM    757  CA  ASN B 684       1.870 -14.401  37.423  1.00  0.00           C  
ATOM    758  C   ASN B 684       0.694 -13.602  38.000  1.00  0.00           C  
ATOM    759  O   ASN B 684       0.645 -13.264  39.192  1.00  0.00           O  
ATOM    760  CB  ASN B 684       3.067 -14.337  38.377  1.00  0.00           C  
ATOM    761  CG  ASN B 684       3.097 -15.519  39.327  1.00  0.00           C  
ATOM    762  OD1 ASN B 684       3.111 -16.667  38.873  1.00  0.00           O  
ATOM    763  ND2 ASN B 684       3.107 -15.323  40.645  1.00  0.00           N  
ATOM    764  N   GLN B 685      -0.258 -13.240  37.125  1.00  0.00           N  
ATOM    765  CA  GLN B 685      -1.391 -12.420  37.502  1.00  0.00           C  
ATOM    766  C   GLN B 685      -2.617 -12.922  36.771  1.00  0.00           C  
ATOM    767  O   GLN B 685      -2.526 -13.662  35.784  1.00  0.00           O  
ATOM    768  CB  GLN B 685      -1.125 -10.968  37.133  1.00  0.00           C  
ATOM    769  CG  GLN B 685      -0.122 -10.207  37.988  1.00  0.00           C  
ATOM    770  CD  GLN B 685       0.436  -8.960  37.293  1.00  0.00           C  
ATOM    771  OE1 GLN B 685      -0.147  -7.865  37.314  1.00  0.00           O  
ATOM    772  NE2 GLN B 685       1.594  -9.069  36.655  1.00  0.00           N  
ATOM    773  N   GLU B 686      -3.770 -12.560  37.310  1.00  0.00           N  
ATOM    774  CA  GLU B 686      -5.049 -12.950  36.751  1.00  0.00           C  
ATOM    775  C   GLU B 686      -5.628 -11.625  36.361  1.00  0.00           C  
ATOM    776  O   GLU B 686      -5.464 -10.651  37.122  1.00  0.00           O  
ATOM    777  CB  GLU B 686      -5.921 -13.618  37.818  1.00  0.00           C  
ATOM    778  CG  GLU B 686      -7.372 -14.015  37.487  1.00  0.00           C  
ATOM    779  CD  GLU B 686      -8.180 -14.475  38.707  1.00  0.00           C  
ATOM    780  OE1 GLU B 686      -8.623 -13.640  39.501  1.00  0.00           O  
ATOM    781  OE2 GLU B 686      -8.383 -15.674  38.875  1.00  0.00           O  
ATOM    782  N   GLN B 687      -6.220 -11.596  35.180  1.00  0.00           N  
ATOM    783  CA  GLN B 687      -6.865 -10.406  34.682  1.00  0.00           C  
ATOM    784  C   GLN B 687      -8.208 -10.804  34.071  1.00  0.00           C  
ATOM    785  O   GLN B 687      -8.305 -11.844  33.396  1.00  0.00           O  
ATOM    786  CB  GLN B 687      -6.013  -9.742  33.608  1.00  0.00           C  
ATOM    787  CG  GLN B 687      -4.653  -9.199  34.048  1.00  0.00           C  
ATOM    788  CD  GLN B 687      -4.777  -8.020  34.985  1.00  0.00           C  
ATOM    789  OE1 GLN B 687      -5.878  -7.478  35.131  1.00  0.00           O  
ATOM    790  NE2 GLN B 687      -3.711  -7.560  35.637  1.00  0.00           N  
ATOM    791  N   ARG B 688      -9.272 -10.028  34.347  1.00  0.00           N  
ATOM    792  CA  ARG B 688     -10.609 -10.259  33.792  1.00  0.00           C  
ATOM    793  C   ARG B 688     -10.981  -8.927  33.168  1.00  0.00           C  
ATOM    794  O   ARG B 688     -11.277  -7.969  33.906  1.00  0.00           O  
ATOM    795  CB  ARG B 688     -11.584 -10.607  34.906  1.00  0.00           C  
ATOM    796  CG  ARG B 688     -11.772 -12.079  35.056  1.00  0.00           C  
ATOM    797  CD  ARG B 688     -11.447 -12.571  36.430  1.00  0.00           C  
ATOM    798  NE  ARG B 688     -12.303 -13.721  36.584  1.00  0.00           N  
ATOM    799  CZ  ARG B 688     -12.328 -14.487  37.668  1.00  0.00           C  
ATOM    800  NH1 ARG B 688     -11.505 -14.351  38.712  1.00  0.00           N  
ATOM    801  NH2 ARG B 688     -13.221 -15.453  37.657  1.00  0.00           N  
ATOM    802  N   LEU B 689     -10.887  -8.837  31.835  1.00  0.00           N  
ATOM    803  CA  LEU B 689     -10.982  -7.558  31.145  1.00  0.00           C  
ATOM    804  C   LEU B 689     -11.978  -7.554  30.015  1.00  0.00           C  
ATOM    805  O   LEU B 689     -12.261  -8.626  29.460  1.00  0.00           O  
ATOM    806  CB  LEU B 689      -9.637  -7.198  30.560  1.00  0.00           C  
ATOM    807  CG  LEU B 689      -8.489  -7.132  31.512  1.00  0.00           C  
ATOM    808  CD1 LEU B 689      -7.224  -7.255  30.694  1.00  0.00           C  
ATOM    809  CD2 LEU B 689      -8.636  -5.895  32.401  1.00  0.00           C  
ATOM    810  N   TRP B 690     -12.478  -6.378  29.667  1.00  0.00           N  
ATOM    811  CA  TRP B 690     -13.332  -6.264  28.513  1.00  0.00           C  
ATOM    812  C   TRP B 690     -12.981  -4.969  27.772  1.00  0.00           C  
ATOM    813  O   TRP B 690     -12.362  -4.064  28.349  1.00  0.00           O  
ATOM    814  CB  TRP B 690     -14.866  -6.298  28.931  1.00  0.00           C  
ATOM    815  CG  TRP B 690     -15.435  -5.160  29.776  1.00  0.00           C  
ATOM    816  CD1 TRP B 690     -15.354  -5.226  31.135  1.00  0.00           C  
ATOM    817  CD2 TRP B 690     -15.901  -3.955  29.350  1.00  0.00           C  
ATOM    818  NE1 TRP B 690     -15.725  -4.052  31.575  1.00  0.00           N  
ATOM    819  CE2 TRP B 690     -16.054  -3.269  30.549  1.00  0.00           C  
ATOM    820  CE3 TRP B 690     -16.181  -3.323  28.164  1.00  0.00           C  
ATOM    821  CZ2 TRP B 690     -16.493  -1.960  30.593  1.00  0.00           C  
ATOM    822  CZ3 TRP B 690     -16.621  -2.007  28.194  1.00  0.00           C  
ATOM    823  CH2 TRP B 690     -16.772  -1.319  29.399  1.00  0.00           C  
ATOM    824  N   TYR B 691     -13.353  -4.870  26.497  1.00  0.00           N  
ATOM    825  CA  TYR B 691     -13.047  -3.703  25.676  1.00  0.00           C  
ATOM    826  C   TYR B 691     -14.145  -3.508  24.630  1.00  0.00           C  
ATOM    827  O   TYR B 691     -14.768  -4.466  24.138  1.00  0.00           O  
ATOM    828  CB  TYR B 691     -11.627  -3.855  24.947  1.00  0.00           C  
ATOM    829  CG  TYR B 691     -11.301  -5.118  24.101  1.00  0.00           C  
ATOM    830  CD1 TYR B 691     -11.792  -5.244  22.815  1.00  0.00           C  
ATOM    831  CD2 TYR B 691     -10.571  -6.184  24.640  1.00  0.00           C  
ATOM    832  CE1 TYR B 691     -11.585  -6.405  22.086  1.00  0.00           C  
ATOM    833  CE2 TYR B 691     -10.358  -7.363  23.911  1.00  0.00           C  
ATOM    834  CZ  TYR B 691     -10.882  -7.468  22.641  1.00  0.00           C  
ATOM    835  OH  TYR B 691     -10.809  -8.651  21.920  1.00  0.00           O  
ATOM    836  N   ILE B 692     -14.393  -2.271  24.248  1.00  0.00           N  
ATOM    837  CA  ILE B 692     -15.408  -1.952  23.239  1.00  0.00           C  
ATOM    838  C   ILE B 692     -14.783  -0.900  22.302  1.00  0.00           C  
ATOM    839  O   ILE B 692     -14.062   0.012  22.762  1.00  0.00           O  
ATOM    840  CB  ILE B 692     -16.731  -1.419  23.974  1.00  0.00           C  
ATOM    841  CG1 ILE B 692     -17.681  -0.771  23.019  1.00  0.00           C  
ATOM    842  CG2 ILE B 692     -16.390  -0.351  25.012  1.00  0.00           C  
ATOM    843  CD1 ILE B 692     -18.505  -1.757  22.251  1.00  0.00           C  
ATOM    844  N   GLY B 693     -14.984  -1.007  20.996  1.00  0.00           N  
ATOM    845  CA  GLY B 693     -14.479   0.015  20.113  1.00  0.00           C  
ATOM    846  C   GLY B 693     -14.597  -0.441  18.682  1.00  0.00           C  
ATOM    847  O   GLY B 693     -15.208  -1.490  18.399  1.00  0.00           O  
ATOM    848  N   PRO B 695     -14.093   0.382  17.748  1.00  0.00           N  
ATOM    849  CA  PRO B 695     -14.164   0.012  16.346  1.00  0.00           C  
ATOM    850  C   PRO B 695     -13.035  -0.891  15.921  1.00  0.00           C  
ATOM    851  O   PRO B 695     -11.949  -0.766  16.478  1.00  0.00           O  
ATOM    852  CB  PRO B 695     -14.196   1.335  15.642  1.00  0.00           C  
ATOM    853  CG  PRO B 695     -13.355   2.246  16.484  1.00  0.00           C  
ATOM    854  CD  PRO B 695     -13.602   1.750  17.881  1.00  0.00           C  
ATOM    855  N   MET B 696     -13.321  -1.845  15.050  1.00  0.00           N  
ATOM    856  CA  MET B 696     -12.302  -2.618  14.380  1.00  0.00           C  
ATOM    857  C   MET B 696     -12.438  -2.281  12.884  1.00  0.00           C  
ATOM    858  O   MET B 696     -13.484  -1.777  12.443  1.00  0.00           O  
ATOM    859  CB  MET B 696     -12.502  -4.112  14.528  1.00  0.00           C  
ATOM    860  CG  MET B 696     -12.512  -4.713  15.894  1.00  0.00           C  
ATOM    861  SD  MET B 696     -11.434  -3.815  16.992  1.00  0.00           S  
ATOM    862  CE  MET B 696     -11.630  -4.823  18.421  1.00  0.00           C  
ATOM    863  N   PHE B 697     -11.425  -2.513  12.038  1.00  0.00           N  
ATOM    864  CA  PHE B 697     -11.513  -2.186  10.615  1.00  0.00           C  
ATOM    865  C   PHE B 697     -11.104  -3.359   9.726  1.00  0.00           C  
ATOM    866  O   PHE B 697     -10.093  -4.008   9.987  1.00  0.00           O  
ATOM    867  CB  PHE B 697     -10.613  -0.992  10.301  1.00  0.00           C  
ATOM    868  CG  PHE B 697     -10.872   0.219  11.178  1.00  0.00           C  
ATOM    869  CD1 PHE B 697     -10.340   0.272  12.466  1.00  0.00           C  
ATOM    870  CD2 PHE B 697     -11.642   1.257  10.691  1.00  0.00           C  
ATOM    871  CE1 PHE B 697     -10.589   1.385  13.278  1.00  0.00           C  
ATOM    872  CE2 PHE B 697     -11.878   2.356  11.515  1.00  0.00           C  
ATOM    873  CZ  PHE B 697     -11.362   2.440  12.810  1.00  0.00           C  
ATOM    874  N   ARG B 698     -11.851  -3.714   8.697  1.00  0.00           N  
ATOM    875  CA  ARG B 698     -11.431  -4.747   7.791  1.00  0.00           C  
ATOM    876  C   ARG B 698     -11.915  -4.387   6.395  1.00  0.00           C  
ATOM    877  O   ARG B 698     -13.063  -3.977   6.154  1.00  0.00           O  
ATOM    878  CB  ARG B 698     -12.016  -6.079   8.151  1.00  0.00           C  
ATOM    879  CG  ARG B 698     -11.404  -6.670   9.367  1.00  0.00           C  
ATOM    880  CD  ARG B 698     -11.988  -8.043   9.609  1.00  0.00           C  
ATOM    881  NE  ARG B 698     -11.580  -8.497  10.925  1.00  0.00           N  
ATOM    882  CZ  ARG B 698     -12.010  -9.656  11.447  1.00  0.00           C  
ATOM    883  NH1 ARG B 698     -12.729 -10.550  10.758  1.00  0.00           N  
ATOM    884  NH2 ARG B 698     -11.667  -9.946  12.698  1.00  0.00           N  
ATOM    885  N   HIS B 699     -11.022  -4.482   5.415  1.00  0.00           N  
ATOM    886  CA  HIS B 699     -11.354  -4.200   4.032  1.00  0.00           C  
ATOM    887  C   HIS B 699     -12.036  -5.403   3.405  1.00  0.00           C  
ATOM    888  O   HIS B 699     -11.433  -6.176   2.657  1.00  0.00           O  
ATOM    889  CB  HIS B 699     -10.091  -3.849   3.213  1.00  0.00           C  
ATOM    890  CG  HIS B 699     -10.424  -3.262   1.846  1.00  0.00           C  
ATOM    891  ND1 HIS B 699     -10.706  -1.978   1.618  1.00  0.00           N  
ATOM    892  CD2 HIS B 699     -10.527  -3.943   0.656  1.00  0.00           C  
ATOM    893  CE1 HIS B 699     -10.989  -1.854   0.332  1.00  0.00           C  
ATOM    894  NE2 HIS B 699     -10.876  -3.039  -0.230  1.00  0.00           N  
ATOM    895  N   GLU B 700     -13.306  -5.593   3.721  1.00  0.00           N  
ATOM    896  CA  GLU B 700     -14.056  -6.652   3.081  1.00  0.00           C  
ATOM    897  C   GLU B 700     -15.113  -6.016   2.197  1.00  0.00           C  
ATOM    898  O   GLU B 700     -15.457  -4.850   2.402  1.00  0.00           O  
ATOM    899  CB  GLU B 700     -14.750  -7.480   4.091  1.00  0.00           C  
ATOM    900  CG  GLU B 700     -13.833  -8.049   5.145  1.00  0.00           C  
ATOM    901  CD  GLU B 700     -14.555  -8.294   6.458  1.00  0.00           C  
ATOM    902  OE1 GLU B 700     -15.472  -7.515   6.761  1.00  0.00           O  
ATOM    903  OE2 GLU B 700     -14.187  -9.248   7.163  1.00  0.00           O  
ATOM    904  N   ARG B 703     -15.634  -6.737   1.197  1.00  0.00           N  
ATOM    905  CA  ARG B 703     -16.725  -6.211   0.393  1.00  0.00           C  
ATOM    906  C   ARG B 703     -17.967  -6.093   1.267  1.00  0.00           C  
ATOM    907  O   ARG B 703     -18.435  -7.100   1.813  1.00  0.00           O  
ATOM    908  CB  ARG B 703     -16.997  -7.138  -0.778  1.00  0.00           C  
ATOM    909  CG  ARG B 703     -18.046  -6.565  -1.744  1.00  0.00           C  
ATOM    910  CD  ARG B 703     -19.425  -7.123  -1.405  1.00  0.00           C  
ATOM    911  NE  ARG B 703     -20.467  -6.685  -2.311  1.00  0.00           N  
ATOM    912  CZ  ARG B 703     -21.610  -7.367  -2.405  1.00  0.00           C  
ATOM    913  NH1 ARG B 703     -21.868  -8.464  -1.675  1.00  0.00           N  
ATOM    914  NH2 ARG B 703     -22.527  -6.915  -3.248  1.00  0.00           N  
ATOM    915  N   PRO B 713     -18.500  -4.877   1.404  1.00  0.00           N  
ATOM    916  CA  PRO B 713     -19.680  -4.697   2.244  1.00  0.00           C  
ATOM    917  C   PRO B 713     -20.952  -5.373   1.728  1.00  0.00           C  
ATOM    918  O   PRO B 713     -21.363  -5.200   0.566  1.00  0.00           O  
ATOM    919  CB  PRO B 713     -19.834  -3.183   2.386  1.00  0.00           C  
ATOM    920  CG  PRO B 713     -18.411  -2.705   2.251  1.00  0.00           C  
ATOM    921  CD  PRO B 713     -17.970  -3.552   1.076  1.00  0.00           C  
ATOM    922  N   GLN B 714     -21.558  -6.152   2.640  1.00  0.00           N  
ATOM    923  CA  GLN B 714     -22.867  -6.792   2.481  1.00  0.00           C  
ATOM    924  C   GLN B 714     -23.539  -6.687   3.856  1.00  0.00           C  
ATOM    925  O   GLN B 714     -22.801  -6.718   4.841  1.00  0.00           O  
ATOM    926  CB  GLN B 714     -22.714  -8.259   2.075  1.00  0.00           C  
ATOM    927  CG  GLN B 714     -21.828  -9.105   2.962  1.00  0.00           C  
ATOM    928  CD  GLN B 714     -20.619  -9.661   2.226  1.00  0.00           C  
ATOM    929  OE1 GLN B 714     -20.712 -10.170   1.109  1.00  0.00           O  
ATOM    930  NE2 GLN B 714     -19.439  -9.618   2.824  1.00  0.00           N  
ATOM    931  N   LYS B 715     -24.877  -6.626   3.972  1.00  0.00           N  
ATOM    932  CA  LYS B 715     -25.595  -6.383   5.243  1.00  0.00           C  
ATOM    933  C   LYS B 715     -24.932  -6.694   6.609  1.00  0.00           C  
ATOM    934  O   LYS B 715     -24.855  -5.816   7.475  1.00  0.00           O  
ATOM    935  CB  LYS B 715     -26.959  -7.118   5.210  1.00  0.00           C  
ATOM    936  CG  LYS B 715     -27.882  -6.756   6.393  1.00  0.00           C  
ATOM    937  CD  LYS B 715     -29.317  -7.224   6.234  1.00  0.00           C  
ATOM    938  CE  LYS B 715     -30.100  -6.824   7.475  1.00  0.00           C  
ATOM    939  NZ  LYS B 715     -31.371  -6.211   7.133  1.00  0.00           N  
ATOM    940  N   GLY B 716     -24.460  -7.913   6.862  1.00  0.00           N  
ATOM    941  CA  GLY B 716     -23.841  -8.165   8.142  1.00  0.00           C  
ATOM    942  C   GLY B 716     -22.407  -7.668   8.190  1.00  0.00           C  
ATOM    943  O   GLY B 716     -21.959  -7.306   9.275  1.00  0.00           O  
ATOM    944  N   ARG B 718     -21.652  -7.703   7.080  1.00  0.00           N  
ATOM    945  CA  ARG B 718     -20.246  -7.303   7.096  1.00  0.00           C  
ATOM    946  C   ARG B 718     -19.936  -5.846   6.715  1.00  0.00           C  
ATOM    947  O   ARG B 718     -20.452  -5.287   5.745  1.00  0.00           O  
ATOM    948  CB  ARG B 718     -19.435  -8.242   6.189  1.00  0.00           C  
ATOM    949  CG  ARG B 718     -19.199  -9.678   6.708  1.00  0.00           C  
ATOM    950  CD  ARG B 718     -19.042  -9.795   8.251  1.00  0.00           C  
ATOM    951  NE  ARG B 718     -18.158 -10.862   8.734  1.00  0.00           N  
ATOM    952  CZ  ARG B 718     -18.500 -11.750   9.696  1.00  0.00           C  
ATOM    953  NH1 ARG B 718     -19.695 -11.791  10.298  1.00  0.00           N  
ATOM    954  NH2 ARG B 718     -17.614 -12.669  10.057  1.00  0.00           N  
ATOM    955  N   TYR B 723     -19.054  -5.189   7.484  1.00  0.00           N  
ATOM    956  CA  TYR B 723     -18.660  -3.793   7.266  1.00  0.00           C  
ATOM    957  C   TYR B 723     -17.144  -3.609   7.330  1.00  0.00           C  
ATOM    958  O   TYR B 723     -16.447  -4.485   7.846  1.00  0.00           O  
ATOM    959  CB  TYR B 723     -19.246  -2.857   8.324  1.00  0.00           C  
ATOM    960  CG  TYR B 723     -20.739  -2.930   8.309  1.00  0.00           C  
ATOM    961  CD1 TYR B 723     -21.452  -2.440   7.211  1.00  0.00           C  
ATOM    962  CD2 TYR B 723     -21.381  -3.532   9.387  1.00  0.00           C  
ATOM    963  CE1 TYR B 723     -22.845  -2.568   7.199  1.00  0.00           C  
ATOM    964  CE2 TYR B 723     -22.772  -3.662   9.371  1.00  0.00           C  
ATOM    965  CZ  TYR B 723     -23.498  -3.176   8.283  1.00  0.00           C  
ATOM    966  OH  TYR B 723     -24.872  -3.267   8.309  1.00  0.00           O  
ATOM    967  N   ARG B 724     -16.672  -2.451   6.853  1.00  0.00           N  
ATOM    968  CA  ARG B 724     -15.276  -2.091   6.870  1.00  0.00           C  
ATOM    969  C   ARG B 724     -14.925  -1.476   8.223  1.00  0.00           C  
ATOM    970  O   ARG B 724     -13.810  -1.644   8.715  1.00  0.00           O  
ATOM    971  CB  ARG B 724     -15.016  -1.110   5.752  1.00  0.00           C  
ATOM    972  CG  ARG B 724     -15.605  -1.542   4.425  1.00  0.00           C  
ATOM    973  CD  ARG B 724     -14.606  -2.048   3.415  1.00  0.00           C  
ATOM    974  NE  ARG B 724     -14.575  -1.161   2.266  1.00  0.00           N  
ATOM    975  CZ  ARG B 724     -14.385  -1.590   1.016  1.00  0.00           C  
ATOM    976  NH1 ARG B 724     -14.219  -2.874   0.671  1.00  0.00           N  
ATOM    977  NH2 ARG B 724     -14.357  -0.682   0.054  1.00  0.00           N  
ATOM    978  N   GLN B 725     -15.826  -0.680   8.809  1.00  0.00           N  
ATOM    979  CA  GLN B 725     -15.676  -0.211  10.182  1.00  0.00           C  
ATOM    980  C   GLN B 725     -16.896  -0.773  10.873  1.00  0.00           C  
ATOM    981  O   GLN B 725     -18.048  -0.467  10.511  1.00  0.00           O  
ATOM    982  CB  GLN B 725     -15.748   1.299  10.386  1.00  0.00           C  
ATOM    983  CG  GLN B 725     -15.538   1.681  11.844  1.00  0.00           C  
ATOM    984  CD  GLN B 725     -15.493   3.170  12.171  1.00  0.00           C  
ATOM    985  OE1 GLN B 725     -15.282   4.060  11.349  1.00  0.00           O  
ATOM    986  NE2 GLN B 725     -15.605   3.540  13.439  1.00  0.00           N  
ATOM    987  N   PHE B 726     -16.595  -1.642  11.823  1.00  0.00           N  
ATOM    988  CA  PHE B 726     -17.571  -2.328  12.635  1.00  0.00           C  
ATOM    989  C   PHE B 726     -17.124  -2.227  14.075  1.00  0.00           C  
ATOM    990  O   PHE B 726     -16.019  -1.738  14.319  1.00  0.00           O  
ATOM    991  CB  PHE B 726     -17.689  -3.782  12.218  1.00  0.00           C  
ATOM    992  CG  PHE B 726     -16.452  -4.633  12.336  1.00  0.00           C  
ATOM    993  CD1 PHE B 726     -16.116  -5.239  13.548  1.00  0.00           C  
ATOM    994  CD2 PHE B 726     -15.694  -4.867  11.193  1.00  0.00           C  
ATOM    995  CE1 PHE B 726     -15.018  -6.099  13.618  1.00  0.00           C  
ATOM    996  CE2 PHE B 726     -14.601  -5.724  11.275  1.00  0.00           C  
ATOM    997  CZ  PHE B 726     -14.260  -6.344  12.482  1.00  0.00           C  
ATOM    998  N   HIS B 728     -17.978  -2.587  15.057  1.00  0.00           N  
ATOM    999  CA  HIS B 728     -17.641  -2.409  16.465  1.00  0.00           C  
ATOM   1000  C   HIS B 728     -17.790  -3.708  17.205  1.00  0.00           C  
ATOM   1001  O   HIS B 728     -18.746  -4.467  16.944  1.00  0.00           O  
ATOM   1002  CB  HIS B 728     -18.547  -1.390  17.083  1.00  0.00           C  
ATOM   1003  CG  HIS B 728     -18.441  -0.042  16.400  1.00  0.00           C  
ATOM   1004  ND1 HIS B 728     -19.155   0.327  15.347  1.00  0.00           N  
ATOM   1005  CD2 HIS B 728     -17.610   0.986  16.735  1.00  0.00           C  
ATOM   1006  CE1 HIS B 728     -18.808   1.530  15.015  1.00  0.00           C  
ATOM   1007  NE2 HIS B 728     -17.875   1.912  15.859  1.00  0.00           N  
ATOM   1008  N   GLN B 730     -16.838  -3.945  18.100  1.00  0.00           N  
ATOM   1009  CA  GLN B 730     -16.842  -5.166  18.855  1.00  0.00           C  
ATOM   1010  C   GLN B 730     -16.832  -4.899  20.350  1.00  0.00           C  
ATOM   1011  O   GLN B 730     -16.307  -3.861  20.778  1.00  0.00           O  
ATOM   1012  CB  GLN B 730     -15.601  -6.025  18.545  1.00  0.00           C  
ATOM   1013  CG  GLN B 730     -15.451  -6.787  17.226  1.00  0.00           C  
ATOM   1014  CD  GLN B 730     -14.315  -7.816  17.271  1.00  0.00           C  
ATOM   1015  OE1 GLN B 730     -13.416  -7.765  18.133  1.00  0.00           O  
ATOM   1016  NE2 GLN B 730     -14.340  -8.802  16.365  1.00  0.00           N  
ATOM   1017  N   LEU B 731     -17.430  -5.810  21.143  1.00  0.00           N  
ATOM   1018  CA  LEU B 731     -17.226  -5.820  22.593  1.00  0.00           C  
ATOM   1019  C   LEU B 731     -16.549  -7.137  22.807  1.00  0.00           C  
ATOM   1020  O   LEU B 731     -17.020  -8.138  22.247  1.00  0.00           O  
ATOM   1021  CB  LEU B 731     -18.491  -5.885  23.470  1.00  0.00           C  
ATOM   1022  CG  LEU B 731     -18.206  -5.578  24.962  1.00  0.00           C  
ATOM   1023  CD1 LEU B 731     -19.275  -4.643  25.514  1.00  0.00           C  
ATOM   1024  CD2 LEU B 731     -18.136  -6.854  25.754  1.00  0.00           C  
ATOM   1025  N   GLY B 732     -15.496  -7.174  23.590  1.00  0.00           N  
ATOM   1026  CA  GLY B 732     -14.831  -8.437  23.784  1.00  0.00           C  
ATOM   1027  C   GLY B 732     -14.271  -8.566  25.177  1.00  0.00           C  
ATOM   1028  O   GLY B 732     -14.069  -7.530  25.830  1.00  0.00           O  
ATOM   1029  N   CYS B 733     -14.014  -9.809  25.599  1.00  0.00           N  
ATOM   1030  CA  CYS B 733     -13.505 -10.074  26.932  1.00  0.00           C  
ATOM   1031  C   CYS B 733     -12.330 -10.968  26.788  1.00  0.00           C  
ATOM   1032  O   CYS B 733     -12.308 -11.840  25.912  1.00  0.00           O  
ATOM   1033  CB  CYS B 733     -14.398 -10.879  27.867  1.00  0.00           C  
ATOM   1034  SG  CYS B 733     -16.087 -10.301  28.000  1.00  0.00           S  
ATOM   1035  N   GLU B 734     -11.414 -10.796  27.707  1.00  0.00           N  
ATOM   1036  CA  GLU B 734     -10.183 -11.539  27.708  1.00  0.00           C  
ATOM   1037  C   GLU B 734      -9.870 -11.718  29.169  1.00  0.00           C  
ATOM   1038  O   GLU B 734      -9.918 -10.742  29.948  1.00  0.00           O  
ATOM   1039  CB  GLU B 734      -8.963 -10.787  27.082  1.00  0.00           C  
ATOM   1040  CG  GLU B 734      -8.988 -10.218  25.646  1.00  0.00           C  
ATOM   1041  CD  GLU B 734      -9.352 -11.134  24.456  1.00  0.00           C  
ATOM   1042  OE1 GLU B 734      -9.332 -12.361  24.609  1.00  0.00           O  
ATOM   1043  OE2 GLU B 734      -9.650 -10.625  23.361  1.00  0.00           O  
ATOM   1044  N   VAL B 735      -9.651 -12.985  29.522  1.00  0.00           N  
ATOM   1045  CA  VAL B 735      -9.201 -13.347  30.857  1.00  0.00           C  
ATOM   1046  C   VAL B 735      -7.861 -14.127  30.777  1.00  0.00           C  
ATOM   1047  O   VAL B 735      -7.646 -15.052  29.968  1.00  0.00           O  
ATOM   1048  CB  VAL B 735     -10.367 -14.132  31.550  1.00  0.00           C  
ATOM   1049  CG1 VAL B 735     -10.889 -15.281  30.734  1.00  0.00           C  
ATOM   1050  CG2 VAL B 735      -9.828 -14.603  32.875  1.00  0.00           C  
ATOM   1051  N   PHE B 736      -6.893 -13.683  31.583  1.00  0.00           N  
ATOM   1052  CA  PHE B 736      -5.522 -14.211  31.597  1.00  0.00           C  
ATOM   1053  C   PHE B 736      -5.178 -14.800  32.968  1.00  0.00           C  
ATOM   1054  O   PHE B 736      -5.400 -14.194  34.040  1.00  0.00           O  
ATOM   1055  CB  PHE B 736      -4.451 -13.102  31.284  1.00  0.00           C  
ATOM   1056  CG  PHE B 736      -4.588 -12.459  29.914  1.00  0.00           C  
ATOM   1057  CD1 PHE B 736      -4.137 -13.129  28.779  1.00  0.00           C  
ATOM   1058  CD2 PHE B 736      -5.250 -11.232  29.770  1.00  0.00           C  
ATOM   1059  CE1 PHE B 736      -4.367 -12.582  27.502  1.00  0.00           C  
ATOM   1060  CE2 PHE B 736      -5.466 -10.704  28.480  1.00  0.00           C  
ATOM   1061  CZ  PHE B 736      -5.032 -11.376  27.335  1.00  0.00           C  
ATOM   1062  N   GLY B 737      -4.656 -16.018  32.933  1.00  0.00           N  
ATOM   1063  CA  GLY B 737      -4.175 -16.639  34.155  1.00  0.00           C  
ATOM   1064  C   GLY B 737      -4.977 -17.871  34.551  1.00  0.00           C  
ATOM   1065  O   GLY B 737      -4.584 -18.647  35.424  1.00  0.00           O  
ATOM   1066  N   LEU B 738      -6.131 -18.109  33.947  1.00  0.00           N  
ATOM   1067  CA  LEU B 738      -6.912 -19.252  34.357  1.00  0.00           C  
ATOM   1068  C   LEU B 738      -6.860 -20.260  33.235  1.00  0.00           C  
ATOM   1069  O   LEU B 738      -7.038 -19.902  32.072  1.00  0.00           O  
ATOM   1070  CB  LEU B 738      -8.330 -18.792  34.650  1.00  0.00           C  
ATOM   1071  CG  LEU B 738      -8.676 -17.944  35.903  1.00  0.00           C  
ATOM   1072  CD1 LEU B 738      -7.470 -17.864  36.836  1.00  0.00           C  
ATOM   1073  CD2 LEU B 738      -9.158 -16.571  35.482  1.00  0.00           C  
ATOM   1074  N   GLN B 739      -6.577 -21.496  33.607  1.00  0.00           N  
ATOM   1075  CA  GLN B 739      -6.302 -22.579  32.688  1.00  0.00           C  
ATOM   1076  C   GLN B 739      -7.438 -23.568  32.438  1.00  0.00           C  
ATOM   1077  O   GLN B 739      -7.718 -24.012  31.324  1.00  0.00           O  
ATOM   1078  CB  GLN B 739      -5.062 -23.295  33.250  1.00  0.00           C  
ATOM   1079  CG  GLN B 739      -4.465 -24.468  32.465  1.00  0.00           C  
ATOM   1080  CD  GLN B 739      -3.455 -24.138  31.354  1.00  0.00           C  
ATOM   1081  OE1 GLN B 739      -3.775 -23.606  30.287  1.00  0.00           O  
ATOM   1082  NE2 GLN B 739      -2.170 -24.440  31.542  1.00  0.00           N  
ATOM   1083  N   GLY B 783      -8.075 -24.031  33.514  1.00  0.00           N  
ATOM   1084  CA  GLY B 783      -9.025 -25.142  33.466  1.00  0.00           C  
ATOM   1085  C   GLY B 783     -10.275 -24.806  32.676  1.00  0.00           C  
ATOM   1086  O   GLY B 783     -10.379 -23.689  32.151  1.00  0.00           O  
ATOM   1087  N   PRO B 787     -11.241 -25.737  32.567  1.00  0.00           N  
ATOM   1088  CA  PRO B 787     -12.467 -25.457  31.806  1.00  0.00           C  
ATOM   1089  C   PRO B 787     -13.438 -24.511  32.512  1.00  0.00           C  
ATOM   1090  O   PRO B 787     -14.268 -23.869  31.867  1.00  0.00           O  
ATOM   1091  CB  PRO B 787     -13.085 -26.799  31.547  1.00  0.00           C  
ATOM   1092  CG  PRO B 787     -12.100 -27.794  32.112  1.00  0.00           C  
ATOM   1093  CD  PRO B 787     -11.429 -27.020  33.230  1.00  0.00           C  
ATOM   1094  N   ASP B 788     -13.299 -24.348  33.832  1.00  0.00           N  
ATOM   1095  CA  ASP B 788     -14.213 -23.545  34.604  1.00  0.00           C  
ATOM   1096  C   ASP B 788     -14.324 -22.129  34.134  1.00  0.00           C  
ATOM   1097  O   ASP B 788     -15.436 -21.637  33.928  1.00  0.00           O  
ATOM   1098  CB  ASP B 788     -13.829 -23.550  36.075  1.00  0.00           C  
ATOM   1099  CG  ASP B 788     -12.386 -23.261  36.402  1.00  0.00           C  
ATOM   1100  OD1 ASP B 788     -11.538 -24.047  35.995  1.00  0.00           O  
ATOM   1101  OD2 ASP B 788     -12.115 -22.270  37.074  1.00  0.00           O  
ATOM   1102  N   ILE B 789     -13.204 -21.465  33.862  1.00  0.00           N  
ATOM   1103  CA  ILE B 789     -13.279 -20.092  33.401  1.00  0.00           C  
ATOM   1104  C   ILE B 789     -13.937 -20.036  32.035  1.00  0.00           C  
ATOM   1105  O   ILE B 789     -14.777 -19.170  31.795  1.00  0.00           O  
ATOM   1106  CB  ILE B 789     -11.852 -19.507  33.427  1.00  0.00           C  
ATOM   1107  CG1 ILE B 789     -11.931 -17.990  33.262  1.00  0.00           C  
ATOM   1108  CG2 ILE B 789     -10.982 -20.216  32.373  1.00  0.00           C  
ATOM   1109  CD1 ILE B 789     -13.156 -17.207  33.829  1.00  0.00           C  
ATOM   1110  N   ASP B 790     -13.713 -21.029  31.202  1.00  0.00           N  
ATOM   1111  CA  ASP B 790     -14.317 -21.038  29.883  1.00  0.00           C  
ATOM   1112  C   ASP B 790     -15.826 -21.135  30.016  1.00  0.00           C  
ATOM   1113  O   ASP B 790     -16.565 -20.514  29.241  1.00  0.00           O  
ATOM   1114  CB  ASP B 790     -13.823 -22.229  29.045  1.00  0.00           C  
ATOM   1115  CG  ASP B 790     -12.321 -22.547  29.010  1.00  0.00           C  
ATOM   1116  OD1 ASP B 790     -11.596 -22.313  29.969  1.00  0.00           O  
ATOM   1117  OD2 ASP B 790     -11.892 -23.084  28.004  1.00  0.00           O  
ATOM   1118  N   ALA B 791     -16.273 -21.898  31.014  1.00  0.00           N  
ATOM   1119  CA  ALA B 791     -17.691 -22.027  31.297  1.00  0.00           C  
ATOM   1120  C   ALA B 791     -18.256 -20.730  31.894  1.00  0.00           C  
ATOM   1121  O   ALA B 791     -19.374 -20.317  31.544  1.00  0.00           O  
ATOM   1122  CB  ALA B 791     -17.872 -23.155  32.249  1.00  0.00           C  
ATOM   1123  N   GLU B 792     -17.496 -20.007  32.736  1.00  0.00           N  
ATOM   1124  CA  GLU B 792     -17.944 -18.706  33.215  1.00  0.00           C  
ATOM   1125  C   GLU B 792     -18.172 -17.719  32.064  1.00  0.00           C  
ATOM   1126  O   GLU B 792     -19.151 -16.978  32.086  1.00  0.00           O  
ATOM   1127  CB  GLU B 792     -16.936 -18.108  34.171  1.00  0.00           C  
ATOM   1128  CG  GLU B 792     -17.493 -16.782  34.669  1.00  0.00           C  
ATOM   1129  CD  GLU B 792     -16.599 -16.068  35.642  1.00  0.00           C  
ATOM   1130  OE1 GLU B 792     -15.611 -15.507  35.177  1.00  0.00           O  
ATOM   1131  OE2 GLU B 792     -16.891 -16.076  36.842  1.00  0.00           O  
ATOM   1132  N   LEU B 793     -17.327 -17.691  31.028  1.00  0.00           N  
ATOM   1133  CA  LEU B 793     -17.547 -16.809  29.871  1.00  0.00           C  
ATOM   1134  C   LEU B 793     -18.788 -17.241  29.084  1.00  0.00           C  
ATOM   1135  O   LEU B 793     -19.574 -16.410  28.653  1.00  0.00           O  
ATOM   1136  CB  LEU B 793     -16.311 -16.816  28.932  1.00  0.00           C  
ATOM   1137  CG  LEU B 793     -14.876 -16.509  29.437  1.00  0.00           C  
ATOM   1138  CD1 LEU B 793     -13.905 -16.904  28.349  1.00  0.00           C  
ATOM   1139  CD2 LEU B 793     -14.693 -15.046  29.770  1.00  0.00           C  
ATOM   1140  N   ILE B 794     -19.064 -18.522  28.893  1.00  0.00           N  
ATOM   1141  CA  ILE B 794     -20.286 -18.912  28.217  1.00  0.00           C  
ATOM   1142  C   ILE B 794     -21.493 -18.566  29.090  1.00  0.00           C  
ATOM   1143  O   ILE B 794     -22.515 -18.099  28.585  1.00  0.00           O  
ATOM   1144  CB  ILE B 794     -20.239 -20.410  27.905  1.00  0.00           C  
ATOM   1145  CG1 ILE B 794     -19.088 -20.742  26.971  1.00  0.00           C  
ATOM   1146  CG2 ILE B 794     -21.524 -20.801  27.198  1.00  0.00           C  
ATOM   1147  CD1 ILE B 794     -19.125 -22.193  26.465  1.00  0.00           C  
ATOM   1148  N   MET B 795     -21.411 -18.712  30.412  1.00  0.00           N  
ATOM   1149  CA  MET B 795     -22.486 -18.298  31.308  1.00  0.00           C  
ATOM   1150  C   MET B 795     -22.799 -16.802  31.191  1.00  0.00           C  
ATOM   1151  O   MET B 795     -23.985 -16.394  31.233  1.00  0.00           O  
ATOM   1152  CB  MET B 795     -22.102 -18.640  32.747  1.00  0.00           C  
ATOM   1153  CG  MET B 795     -22.582 -20.040  33.128  1.00  0.00           C  
ATOM   1154  SD  MET B 795     -21.761 -20.909  34.505  1.00  0.00           S  
ATOM   1155  CE  MET B 795     -21.396 -19.563  35.613  1.00  0.00           C  
ATOM   1156  N   LEU B 796     -21.727 -16.002  30.994  1.00  0.00           N  
ATOM   1157  CA  LEU B 796     -21.797 -14.546  30.816  1.00  0.00           C  
ATOM   1158  C   LEU B 796     -22.529 -14.193  29.546  1.00  0.00           C  
ATOM   1159  O   LEU B 796     -23.350 -13.272  29.543  1.00  0.00           O  
ATOM   1160  CB  LEU B 796     -20.404 -13.901  30.715  1.00  0.00           C  
ATOM   1161  CG  LEU B 796     -19.953 -12.511  31.221  1.00  0.00           C  
ATOM   1162  CD1 LEU B 796     -18.534 -12.291  30.731  1.00  0.00           C  
ATOM   1163  CD2 LEU B 796     -20.833 -11.399  30.713  1.00  0.00           C  
ATOM   1164  N   THR B 797     -22.273 -14.883  28.443  1.00  0.00           N  
ATOM   1165  CA  THR B 797     -22.977 -14.536  27.218  1.00  0.00           C  
ATOM   1166  C   THR B 797     -24.457 -14.882  27.337  1.00  0.00           C  
ATOM   1167  O   THR B 797     -25.331 -14.071  26.991  1.00  0.00           O  
ATOM   1168  CB  THR B 797     -22.332 -15.255  26.002  1.00  0.00           C  
ATOM   1169  OG1 THR B 797     -22.068 -16.587  26.358  1.00  0.00           O  
ATOM   1170  CG2 THR B 797     -21.025 -14.632  25.607  1.00  0.00           C  
ATOM   1171  N   ALA B 798     -24.749 -16.060  27.903  1.00  0.00           N  
ATOM   1172  CA  ALA B 798     -26.113 -16.507  28.151  1.00  0.00           C  
ATOM   1173  C   ALA B 798     -26.934 -15.496  28.951  1.00  0.00           C  
ATOM   1174  O   ALA B 798     -28.077 -15.187  28.604  1.00  0.00           O  
ATOM   1175  CB  ALA B 798     -26.049 -17.817  28.907  1.00  0.00           C  
ATOM   1176  N   ARG B 799     -26.350 -14.928  29.998  1.00  0.00           N  
ATOM   1177  CA  ARG B 799     -27.017 -13.893  30.761  1.00  0.00           C  
ATOM   1178  C   ARG B 799     -27.354 -12.698  29.890  1.00  0.00           C  
ATOM   1179  O   ARG B 799     -28.502 -12.248  29.895  1.00  0.00           O  
ATOM   1180  CB  ARG B 799     -26.113 -13.483  31.906  1.00  0.00           C  
ATOM   1181  CG  ARG B 799     -26.735 -12.549  32.918  1.00  0.00           C  
ATOM   1182  CD  ARG B 799     -25.791 -12.346  34.093  1.00  0.00           C  
ATOM   1183  NE  ARG B 799     -25.694 -13.449  35.054  1.00  0.00           N  
ATOM   1184  CZ  ARG B 799     -26.629 -13.729  35.989  1.00  0.00           C  
ATOM   1185  NH1 ARG B 799     -27.791 -13.090  36.107  1.00  0.00           N  
ATOM   1186  NH2 ARG B 799     -26.398 -14.711  36.828  1.00  0.00           N  
ATOM   1187  N   TRP B 800     -26.401 -12.194  29.086  1.00  0.00           N  
ATOM   1188  CA  TRP B 800     -26.654 -11.072  28.182  1.00  0.00           C  
ATOM   1189  C   TRP B 800     -27.846 -11.397  27.298  1.00  0.00           C  
ATOM   1190  O   TRP B 800     -28.688 -10.533  27.095  1.00  0.00           O  
ATOM   1191  CB  TRP B 800     -25.466 -10.769  27.238  1.00  0.00           C  
ATOM   1192  CG  TRP B 800     -24.201 -10.048  27.754  1.00  0.00           C  
ATOM   1193  CD1 TRP B 800     -24.265  -9.173  28.798  1.00  0.00           C  
ATOM   1194  CD2 TRP B 800     -22.912 -10.109  27.251  1.00  0.00           C  
ATOM   1195  NE1 TRP B 800     -23.058  -8.677  28.960  1.00  0.00           N  
ATOM   1196  CE2 TRP B 800     -22.228  -9.203  28.072  1.00  0.00           C  
ATOM   1197  CE3 TRP B 800     -22.217 -10.771  26.244  1.00  0.00           C  
ATOM   1198  CZ2 TRP B 800     -20.873  -8.939  27.919  1.00  0.00           C  
ATOM   1199  CZ3 TRP B 800     -20.860 -10.515  26.081  1.00  0.00           C  
ATOM   1200  CH2 TRP B 800     -20.193  -9.612  26.907  1.00  0.00           C  
ATOM   1201  N   TRP B 801     -28.026 -12.641  26.830  1.00  0.00           N  
ATOM   1202  CA  TRP B 801     -29.129 -12.962  25.922  1.00  0.00           C  
ATOM   1203  C   TRP B 801     -30.470 -12.947  26.618  1.00  0.00           C  
ATOM   1204  O   TRP B 801     -31.516 -12.627  26.026  1.00  0.00           O  
ATOM   1205  CB  TRP B 801     -28.985 -14.339  25.293  1.00  0.00           C  
ATOM   1206  CG  TRP B 801     -27.629 -14.660  24.709  1.00  0.00           C  
ATOM   1207  CD1 TRP B 801     -27.215 -15.954  24.741  1.00  0.00           C  
ATOM   1208  CD2 TRP B 801     -26.720 -13.804  24.156  1.00  0.00           C  
ATOM   1209  NE1 TRP B 801     -26.039 -15.943  24.213  1.00  0.00           N  
ATOM   1210  CE2 TRP B 801     -25.696 -14.700  23.851  1.00  0.00           C  
ATOM   1211  CE3 TRP B 801     -26.563 -12.445  23.863  1.00  0.00           C  
ATOM   1212  CZ2 TRP B 801     -24.509 -14.252  23.256  1.00  0.00           C  
ATOM   1213  CZ3 TRP B 801     -25.377 -11.996  23.270  1.00  0.00           C  
ATOM   1214  CH2 TRP B 801     -24.354 -12.893  22.968  1.00  0.00           C  
ATOM   1215  N   ARG B 802     -30.463 -13.362  27.873  1.00  0.00           N  
ATOM   1216  CA  ARG B 802     -31.674 -13.319  28.645  1.00  0.00           C  
ATOM   1217  C   ARG B 802     -32.027 -11.860  28.807  1.00  0.00           C  
ATOM   1218  O   ARG B 802     -33.144 -11.457  28.505  1.00  0.00           O  
ATOM   1219  CB  ARG B 802     -31.464 -13.932  30.005  1.00  0.00           C  
ATOM   1220  CG  ARG B 802     -31.530 -15.457  30.132  1.00  0.00           C  
ATOM   1221  CD  ARG B 802     -30.934 -15.888  31.492  1.00  0.00           C  
ATOM   1222  NE  ARG B 802     -31.292 -14.948  32.554  1.00  0.00           N  
ATOM   1223  CZ  ARG B 802     -30.636 -14.843  33.716  1.00  0.00           C  
ATOM   1224  NH1 ARG B 802     -29.635 -15.663  34.082  1.00  0.00           N  
ATOM   1225  NH2 ARG B 802     -31.053 -13.883  34.540  1.00  0.00           N  
ATOM   1226  N   ALA B 803     -31.038 -11.040  29.161  1.00  0.00           N  
ATOM   1227  CA  ALA B 803     -31.251  -9.631  29.433  1.00  0.00           C  
ATOM   1228  C   ALA B 803     -31.741  -8.843  28.235  1.00  0.00           C  
ATOM   1229  O   ALA B 803     -32.447  -7.842  28.358  1.00  0.00           O  
ATOM   1230  CB  ALA B 803     -29.959  -9.031  29.916  1.00  0.00           C  
ATOM   1231  N   LEU B 807     -31.343  -9.243  27.043  1.00  0.00           N  
ATOM   1232  CA  LEU B 807     -31.796  -8.549  25.858  1.00  0.00           C  
ATOM   1233  C   LEU B 807     -32.966  -9.305  25.214  1.00  0.00           C  
ATOM   1234  O   LEU B 807     -33.395  -9.007  24.095  1.00  0.00           O  
ATOM   1235  CB  LEU B 807     -30.576  -8.395  24.910  1.00  0.00           C  
ATOM   1236  CG  LEU B 807     -29.384  -7.572  25.471  1.00  0.00           C  
ATOM   1237  CD1 LEU B 807     -28.165  -7.676  24.579  1.00  0.00           C  
ATOM   1238  CD2 LEU B 807     -29.801  -6.125  25.598  1.00  0.00           C  
ATOM   1239  N   GLY B 808     -33.482 -10.356  25.866  1.00  0.00           N  
ATOM   1240  CA  GLY B 808     -34.638 -11.097  25.387  1.00  0.00           C  
ATOM   1241  C   GLY B 808     -34.421 -11.803  24.064  1.00  0.00           C  
ATOM   1242  O   GLY B 808     -35.348 -11.932  23.273  1.00  0.00           O  
ATOM   1243  N   ILE B 809     -33.217 -12.274  23.762  1.00  0.00           N  
ATOM   1244  CA  ILE B 809     -32.959 -12.901  22.469  1.00  0.00           C  
ATOM   1245  C   ILE B 809     -32.546 -14.361  22.639  1.00  0.00           C  
ATOM   1246  O   ILE B 809     -32.261 -15.064  21.647  1.00  0.00           O  
ATOM   1247  CB  ILE B 809     -31.847 -12.120  21.669  1.00  0.00           C  
ATOM   1248  CG1 ILE B 809     -30.571 -11.951  22.483  1.00  0.00           C  
ATOM   1249  CG2 ILE B 809     -32.413 -10.772  21.269  1.00  0.00           C  
ATOM   1250  CD1 ILE B 809     -29.305 -12.038  21.623  1.00  0.00           C  
ATOM   1251  N   SER B1143     -32.589 -14.839  23.894  1.00  0.00           N  
ATOM   1252  CA  SER B1143     -32.238 -16.210  24.290  1.00  0.00           C  
ATOM   1253  C   SER B1143     -32.760 -17.310  23.382  1.00  0.00           C  
ATOM   1254  O   SER B1143     -32.002 -18.193  22.976  1.00  0.00           O  
ATOM   1255  CB  SER B1143     -32.744 -16.441  25.701  1.00  0.00           C  
ATOM   1256  OG  SER B1143     -33.905 -15.627  25.916  1.00  0.00           O  
ATOM   1257  N   GLU B1153     -34.017 -17.256  22.941  1.00  0.00           N  
ATOM   1258  CA  GLU B1153     -34.483 -18.326  22.096  1.00  0.00           C  
ATOM   1259  C   GLU B1153     -34.237 -18.035  20.644  1.00  0.00           C  
ATOM   1260  O   GLU B1153     -35.118 -18.168  19.795  1.00  0.00           O  
ATOM   1261  CB  GLU B1153     -35.954 -18.573  22.346  1.00  0.00           C  
ATOM   1262  CG  GLU B1153     -36.302 -19.998  21.854  1.00  0.00           C  
ATOM   1263  CD  GLU B1153     -35.642 -21.248  22.485  1.00  0.00           C  
ATOM   1264  OE1 GLU B1153     -34.544 -21.197  23.068  1.00  0.00           O  
ATOM   1265  OE2 GLU B1153     -36.263 -22.315  22.369  1.00  0.00           O  
ATOM   1266  N   HIS B1154     -33.043 -17.535  20.333  1.00  0.00           N  
ATOM   1267  CA  HIS B1154     -32.668 -17.206  18.972  1.00  0.00           C  
ATOM   1268  C   HIS B1154     -31.176 -17.321  18.774  1.00  0.00           C  
ATOM   1269  O   HIS B1154     -30.680 -16.913  17.726  1.00  0.00           O  
ATOM   1270  CB  HIS B1154     -33.109 -15.770  18.615  1.00  0.00           C  
ATOM   1271  CG  HIS B1154     -34.607 -15.638  18.380  1.00  0.00           C  
ATOM   1272  ND1 HIS B1154     -35.472 -15.208  19.289  1.00  0.00           N  
ATOM   1273  CD2 HIS B1154     -35.318 -16.012  17.264  1.00  0.00           C  
ATOM   1274  CE1 HIS B1154     -36.682 -15.314  18.785  1.00  0.00           C  
ATOM   1275  NE2 HIS B1154     -36.577 -15.795  17.569  1.00  0.00           N  
ATOM   1276  N   VAL B1155     -30.432 -17.801  19.769  1.00  0.00           N  
ATOM   1277  CA  VAL B1155     -28.993 -17.939  19.610  1.00  0.00           C  
ATOM   1278  C   VAL B1155     -28.592 -19.373  19.999  1.00  0.00           C  
ATOM   1279  O   VAL B1155     -29.017 -19.882  21.039  1.00  0.00           O  
ATOM   1280  CB  VAL B1155     -28.239 -16.865  20.494  1.00  0.00           C  
ATOM   1281  CG1 VAL B1155     -28.667 -15.476  20.081  1.00  0.00           C  
ATOM   1282  CG2 VAL B1155     -28.536 -17.036  21.965  1.00  0.00           C  
ATOM   1283  N   THR B1156     -27.830 -20.070  19.158  1.00  0.00           N  
ATOM   1284  CA  THR B1156     -27.388 -21.437  19.376  1.00  0.00           C  
ATOM   1285  C   THR B1156     -25.932 -21.433  19.842  1.00  0.00           C  
ATOM   1286  O   THR B1156     -25.170 -20.576  19.373  1.00  0.00           O  
ATOM   1287  CB  THR B1156     -27.460 -22.233  18.055  1.00  0.00           C  
ATOM   1288  OG1 THR B1156     -28.709 -21.996  17.424  1.00  0.00           O  
ATOM   1289  CG2 THR B1156     -27.227 -23.718  18.312  1.00  0.00           C  
ATOM   1290  N   LEU B1157     -25.505 -22.358  20.709  1.00  0.00           N  
ATOM   1291  CA  LEU B1157     -24.106 -22.473  21.065  1.00  0.00           C  
ATOM   1292  C   LEU B1157     -23.462 -23.647  20.306  1.00  0.00           C  
ATOM   1293  O   LEU B1157     -24.013 -24.755  20.295  1.00  0.00           O  
ATOM   1294  CB  LEU B1157     -24.001 -22.668  22.580  1.00  0.00           C  
ATOM   1295  CG  LEU B1157     -22.645 -22.954  23.246  1.00  0.00           C  
ATOM   1296  CD1 LEU B1157     -21.813 -21.697  23.206  1.00  0.00           C  
ATOM   1297  CD2 LEU B1157     -22.795 -23.348  24.702  1.00  0.00           C  
ATOM   1298  N   GLU B1158     -22.356 -23.402  19.572  1.00  0.00           N  
ATOM   1299  CA  GLU B1158     -21.509 -24.431  18.962  1.00  0.00           C  
ATOM   1300  C   GLU B1158     -20.223 -24.475  19.760  1.00  0.00           C  
ATOM   1301  O   GLU B1158     -19.725 -23.443  20.207  1.00  0.00           O  
ATOM   1302  CB  GLU B1158     -21.085 -24.134  17.555  1.00  0.00           C  
ATOM   1303  CG  GLU B1158     -22.017 -24.724  16.552  1.00  0.00           C  
ATOM   1304  CD  GLU B1158     -23.084 -23.761  16.079  1.00  0.00           C  
ATOM   1305  OE1 GLU B1158     -23.499 -22.894  16.859  1.00  0.00           O  
ATOM   1306  OE2 GLU B1158     -23.501 -23.880  14.921  1.00  0.00           O  
ATOM   1307  N   LEU B1159     -19.671 -25.655  19.944  1.00  0.00           N  
ATOM   1308  CA  LEU B1159     -18.454 -25.856  20.699  1.00  0.00           C  
ATOM   1309  C   LEU B1159     -17.679 -26.991  20.051  1.00  0.00           C  
ATOM   1310  O   LEU B1159     -18.257 -27.783  19.296  1.00  0.00           O  
ATOM   1311  CB  LEU B1159     -18.738 -26.306  22.108  1.00  0.00           C  
ATOM   1312  CG  LEU B1159     -18.972 -25.418  23.288  1.00  0.00           C  
ATOM   1313  CD1 LEU B1159     -19.380 -26.254  24.491  1.00  0.00           C  
ATOM   1314  CD2 LEU B1159     -17.699 -24.713  23.627  1.00  0.00           C  
ATOM   1315  N   ASN B1160     -16.365 -27.031  20.283  1.00  0.00           N  
ATOM   1316  CA  ASN B1160     -15.510 -28.195  20.030  1.00  0.00           C  
ATOM   1317  C   ASN B1160     -14.082 -27.820  20.363  1.00  0.00           C  
ATOM   1318  O   ASN B1160     -13.841 -26.672  20.737  1.00  0.00           O  
ATOM   1319  CB  ASN B1160     -15.560 -28.753  18.582  1.00  0.00           C  
ATOM   1320  CG  ASN B1160     -15.030 -27.944  17.444  1.00  0.00           C  
ATOM   1321  OD1 ASN B1160     -14.660 -28.518  16.420  1.00  0.00           O  
ATOM   1322  ND2 ASN B1160     -15.052 -26.632  17.582  1.00  0.00           N  
ATOM   1323  N   SER B1161     -13.178 -28.792  20.443  1.00  0.00           N  
ATOM   1324  CA  SER B1161     -11.798 -28.521  20.814  1.00  0.00           C  
ATOM   1325  C   SER B1161     -10.937 -28.732  19.579  1.00  0.00           C  
ATOM   1326  O   SER B1161     -11.215 -29.624  18.760  1.00  0.00           O  
ATOM   1327  CB  SER B1161     -11.337 -29.479  21.943  1.00  0.00           C  
ATOM   1328  OG  SER B1161     -10.060 -29.270  22.572  1.00  0.00           O  
ATOM   1329  N   ILE B1162      -9.941 -27.876  19.367  1.00  0.00           N  
ATOM   1330  CA  ILE B1162      -9.003 -28.159  18.306  1.00  0.00           C  
ATOM   1331  C   ILE B1162      -7.644 -28.448  18.922  1.00  0.00           C  
ATOM   1332  O   ILE B1162      -6.657 -28.604  18.207  1.00  0.00           O  
ATOM   1333  CB  ILE B1162      -8.945 -26.978  17.265  1.00  0.00           C  
ATOM   1334  CG1 ILE B1162      -8.669 -25.590  17.796  1.00  0.00           C  
ATOM   1335  CG2 ILE B1162     -10.293 -27.052  16.581  1.00  0.00           C  
ATOM   1336  CD1 ILE B1162      -7.261 -25.098  17.438  1.00  0.00           C  
ATOM   1337  N   GLY B1163      -7.580 -28.555  20.257  1.00  0.00           N  
ATOM   1338  CA  GLY B1163      -6.365 -28.917  20.959  1.00  0.00           C  
ATOM   1339  C   GLY B1163      -5.160 -28.090  20.538  1.00  0.00           C  
ATOM   1340  O   GLY B1163      -4.303 -27.774  21.365  1.00  0.00           O  
ATOM   1341  N   ASP B1334      -5.882 -35.744  21.622  1.00  0.00           N  
ATOM   1342  CA  ASP B1334      -5.112 -35.198  22.725  1.00  0.00           C  
ATOM   1343  C   ASP B1334      -5.770 -35.413  24.096  1.00  0.00           C  
ATOM   1344  O   ASP B1334      -6.642 -34.646  24.491  1.00  0.00           O  
ATOM   1345  CB  ASP B1334      -4.915 -33.720  22.443  1.00  0.00           C  
ATOM   1346  CG  ASP B1334      -4.132 -32.866  23.440  1.00  0.00           C  
ATOM   1347  OD1 ASP B1334      -3.957 -33.223  24.602  1.00  0.00           O  
ATOM   1348  OD2 ASP B1334      -3.700 -31.786  23.050  1.00  0.00           O  
ATOM   1349  N   GLU B1335      -5.295 -36.369  24.897  1.00  0.00           N  
ATOM   1350  CA  GLU B1335      -5.806 -36.661  26.238  1.00  0.00           C  
ATOM   1351  C   GLU B1335      -6.130 -35.462  27.112  1.00  0.00           C  
ATOM   1352  O   GLU B1335      -7.262 -35.303  27.545  1.00  0.00           O  
ATOM   1353  CB  GLU B1335      -4.799 -37.542  26.979  1.00  0.00           C  
ATOM   1354  CG  GLU B1335      -3.386 -36.973  27.342  1.00  0.00           C  
ATOM   1355  CD  GLU B1335      -2.593 -36.186  26.274  1.00  0.00           C  
ATOM   1356  OE1 GLU B1335      -2.428 -36.674  25.144  1.00  0.00           O  
ATOM   1357  OE2 GLU B1335      -2.145 -35.071  26.584  1.00  0.00           O  
ATOM   1358  N   GLU B1336      -5.175 -34.559  27.267  1.00  0.00           N  
ATOM   1359  CA  GLU B1336      -5.315 -33.374  28.088  1.00  0.00           C  
ATOM   1360  C   GLU B1336      -6.459 -32.529  27.549  1.00  0.00           C  
ATOM   1361  O   GLU B1336      -7.291 -32.008  28.301  1.00  0.00           O  
ATOM   1362  CB  GLU B1336      -4.001 -32.568  28.064  1.00  0.00           C  
ATOM   1363  CG  GLU B1336      -3.908 -31.293  28.960  1.00  0.00           C  
ATOM   1364  CD  GLU B1336      -4.024 -29.877  28.341  1.00  0.00           C  
ATOM   1365  OE1 GLU B1336      -4.966 -29.600  27.590  1.00  0.00           O  
ATOM   1366  OE2 GLU B1336      -3.177 -29.030  28.647  1.00  0.00           O  
ATOM   1367  N   SER B1384      -6.550 -32.422  26.238  1.00  0.00           N  
ATOM   1368  CA  SER B1384      -7.611 -31.640  25.681  1.00  0.00           C  
ATOM   1369  C   SER B1384      -8.914 -32.434  25.664  1.00  0.00           C  
ATOM   1370  O   SER B1384      -9.968 -31.793  25.657  1.00  0.00           O  
ATOM   1371  CB  SER B1384      -7.169 -31.194  24.296  1.00  0.00           C  
ATOM   1372  OG  SER B1384      -5.923 -30.495  24.422  1.00  0.00           O  
ATOM   1373  N   ARG B1385      -8.923 -33.778  25.711  1.00  0.00           N  
ATOM   1374  CA  ARG B1385     -10.174 -34.533  25.786  1.00  0.00           C  
ATOM   1375  C   ARG B1385     -10.733 -34.322  27.174  1.00  0.00           C  
ATOM   1376  O   ARG B1385     -11.904 -33.982  27.310  1.00  0.00           O  
ATOM   1377  CB  ARG B1385      -9.988 -36.040  25.591  1.00  0.00           C  
ATOM   1378  CG  ARG B1385      -9.766 -36.502  24.155  1.00  0.00           C  
ATOM   1379  CD  ARG B1385      -9.424 -38.006  23.995  1.00  0.00           C  
ATOM   1380  NE  ARG B1385      -8.116 -38.393  24.533  1.00  0.00           N  
ATOM   1381  CZ  ARG B1385      -7.849 -39.636  24.992  1.00  0.00           C  
ATOM   1382  NH1 ARG B1385      -8.744 -40.629  24.939  1.00  0.00           N  
ATOM   1383  NH2 ARG B1385      -6.648 -39.919  25.510  1.00  0.00           N  
ATOM   1384  N   GLU B1386      -9.893 -34.439  28.196  1.00  0.00           N  
ATOM   1385  CA  GLU B1386     -10.277 -34.184  29.576  1.00  0.00           C  
ATOM   1386  C   GLU B1386     -10.819 -32.765  29.801  1.00  0.00           C  
ATOM   1387  O   GLU B1386     -11.900 -32.582  30.384  1.00  0.00           O  
ATOM   1388  CB  GLU B1386      -9.056 -34.435  30.443  1.00  0.00           C  
ATOM   1389  CG  GLU B1386      -8.934 -33.678  31.766  1.00  0.00           C  
ATOM   1390  CD  GLU B1386      -7.551 -33.846  32.388  1.00  0.00           C  
ATOM   1391  OE1 GLU B1386      -6.575 -33.312  31.835  1.00  0.00           O  
ATOM   1392  OE2 GLU B1386      -7.454 -34.516  33.425  1.00  0.00           O  
ATOM   1393  N   HIS B1387     -10.060 -31.751  29.343  1.00  0.00           N  
ATOM   1394  CA  HIS B1387     -10.431 -30.351  29.487  1.00  0.00           C  
ATOM   1395  C   HIS B1387     -11.732 -30.061  28.763  1.00  0.00           C  
ATOM   1396  O   HIS B1387     -12.605 -29.383  29.311  1.00  0.00           O  
ATOM   1397  CB  HIS B1387      -9.338 -29.466  28.919  1.00  0.00           C  
ATOM   1398  CG  HIS B1387      -9.479 -27.982  29.193  1.00  0.00           C  
ATOM   1399  ND1 HIS B1387     -10.146 -27.123  28.418  1.00  0.00           N  
ATOM   1400  CD2 HIS B1387      -8.901 -27.290  30.232  1.00  0.00           C  
ATOM   1401  CE1 HIS B1387      -9.986 -25.927  28.953  1.00  0.00           C  
ATOM   1402  NE2 HIS B1387      -9.242 -26.040  30.038  1.00  0.00           N  
ATOM   1403  N   PHE B1388     -11.885 -30.511  27.526  1.00  0.00           N  
ATOM   1404  CA  PHE B1388     -13.118 -30.270  26.801  1.00  0.00           C  
ATOM   1405  C   PHE B1388     -14.285 -30.976  27.492  1.00  0.00           C  
ATOM   1406  O   PHE B1388     -15.346 -30.360  27.658  1.00  0.00           O  
ATOM   1407  CB  PHE B1388     -12.949 -30.770  25.365  1.00  0.00           C  
ATOM   1408  CG  PHE B1388     -14.117 -30.488  24.424  1.00  0.00           C  
ATOM   1409  CD1 PHE B1388     -14.717 -29.226  24.383  1.00  0.00           C  
ATOM   1410  CD2 PHE B1388     -14.590 -31.516  23.598  1.00  0.00           C  
ATOM   1411  CE1 PHE B1388     -15.790 -29.001  23.519  1.00  0.00           C  
ATOM   1412  CE2 PHE B1388     -15.663 -31.283  22.736  1.00  0.00           C  
ATOM   1413  CZ  PHE B1388     -16.263 -30.025  22.700  1.00  0.00           C  
ATOM   1414  N   ALA B1389     -14.098 -32.231  27.943  1.00  0.00           N  
ATOM   1415  CA  ALA B1389     -15.145 -32.970  28.627  1.00  0.00           C  
ATOM   1416  C   ALA B1389     -15.586 -32.239  29.890  1.00  0.00           C  
ATOM   1417  O   ALA B1389     -16.773 -31.929  30.006  1.00  0.00           O  
ATOM   1418  CB  ALA B1389     -14.657 -34.347  29.025  1.00  0.00           C  
ATOM   1419  N   GLY B1390     -14.666 -31.883  30.796  1.00  0.00           N  
ATOM   1420  CA  GLY B1390     -14.987 -31.121  31.997  1.00  0.00           C  
ATOM   1421  C   GLY B1390     -15.806 -29.879  31.648  1.00  0.00           C  
ATOM   1422  O   GLY B1390     -16.791 -29.555  32.306  1.00  0.00           O  
ATOM   1423  N   LEU B1391     -15.452 -29.211  30.554  1.00  0.00           N  
ATOM   1424  CA  LEU B1391     -16.165 -28.055  30.062  1.00  0.00           C  
ATOM   1425  C   LEU B1391     -17.591 -28.429  29.705  1.00  0.00           C  
ATOM   1426  O   LEU B1391     -18.539 -27.742  30.096  1.00  0.00           O  
ATOM   1427  CB  LEU B1391     -15.424 -27.519  28.847  1.00  0.00           C  
ATOM   1428  CG  LEU B1391     -16.038 -26.405  28.015  1.00  0.00           C  
ATOM   1429  CD1 LEU B1391     -16.300 -25.143  28.849  1.00  0.00           C  
ATOM   1430  CD2 LEU B1391     -15.067 -26.101  26.892  1.00  0.00           C  
ATOM   1431  N   CYS B1392     -17.759 -29.540  29.002  1.00  0.00           N  
ATOM   1432  CA  CYS B1392     -19.072 -29.980  28.594  1.00  0.00           C  
ATOM   1433  C   CYS B1392     -19.911 -30.353  29.800  1.00  0.00           C  
ATOM   1434  O   CYS B1392     -21.108 -30.063  29.847  1.00  0.00           O  
ATOM   1435  CB  CYS B1392     -18.913 -31.151  27.639  1.00  0.00           C  
ATOM   1436  SG  CYS B1392     -18.812 -30.646  25.886  1.00  0.00           S  
ATOM   1437  N   LYS B1393     -19.272 -30.879  30.842  1.00  0.00           N  
ATOM   1438  CA  LYS B1393     -19.957 -31.242  32.067  1.00  0.00           C  
ATOM   1439  C   LYS B1393     -20.483 -30.005  32.772  1.00  0.00           C  
ATOM   1440  O   LYS B1393     -21.645 -30.011  33.173  1.00  0.00           O  
ATOM   1441  CB  LYS B1393     -19.022 -32.010  33.031  1.00  0.00           C  
ATOM   1442  CG  LYS B1393     -18.460 -33.337  32.503  1.00  0.00           C  
ATOM   1443  CD  LYS B1393     -19.514 -34.399  32.146  1.00  0.00           C  
ATOM   1444  CE  LYS B1393     -18.869 -35.436  31.234  1.00  0.00           C  
ATOM   1445  NZ  LYS B1393     -18.643 -34.861  29.914  1.00  0.00           N  
ATOM   1446  N   LEU B1394     -19.699 -28.928  32.910  1.00  0.00           N  
ATOM   1447  CA  LEU B1394     -20.156 -27.683  33.537  1.00  0.00           C  
ATOM   1448  C   LEU B1394     -21.372 -27.069  32.856  1.00  0.00           C  
ATOM   1449  O   LEU B1394     -22.268 -26.550  33.520  1.00  0.00           O  
ATOM   1450  CB  LEU B1394     -19.053 -26.631  33.542  1.00  0.00           C  
ATOM   1451  CG  LEU B1394     -17.951 -26.883  34.545  1.00  0.00           C  
ATOM   1452  CD1 LEU B1394     -16.761 -26.002  34.271  1.00  0.00           C  
ATOM   1453  CD2 LEU B1394     -18.482 -26.605  35.928  1.00  0.00           C  
ATOM   1454  N   LEU B1395     -21.457 -27.136  31.527  1.00  0.00           N  
ATOM   1455  CA  LEU B1395     -22.591 -26.561  30.827  1.00  0.00           C  
ATOM   1456  C   LEU B1395     -23.858 -27.384  30.983  1.00  0.00           C  
ATOM   1457  O   LEU B1395     -24.934 -26.803  31.214  1.00  0.00           O  
ATOM   1458  CB  LEU B1395     -22.294 -26.406  29.355  1.00  0.00           C  
ATOM   1459  CG  LEU B1395     -21.095 -25.549  28.997  1.00  0.00           C  
ATOM   1460  CD1 LEU B1395     -21.244 -25.210  27.524  1.00  0.00           C  
ATOM   1461  CD2 LEU B1395     -21.009 -24.269  29.835  1.00  0.00           C  
ATOM   1462  N   GLU B1396     -23.779 -28.724  30.893  1.00  0.00           N  
ATOM   1463  CA  GLU B1396     -24.924 -29.603  31.176  1.00  0.00           C  
ATOM   1464  C   GLU B1396     -25.459 -29.255  32.564  1.00  0.00           C  
ATOM   1465  O   GLU B1396     -26.618 -28.851  32.694  1.00  0.00           O  
ATOM   1466  CB  GLU B1396     -24.538 -31.081  31.212  1.00  0.00           C  
ATOM   1467  CG  GLU B1396     -24.169 -31.797  29.909  1.00  0.00           C  
ATOM   1468  CD  GLU B1396     -23.307 -33.065  30.054  1.00  0.00           C  
ATOM   1469  OE1 GLU B1396     -23.210 -33.630  31.157  1.00  0.00           O  
ATOM   1470  OE2 GLU B1396     -22.717 -33.480  29.046  1.00  0.00           O  
ATOM   1471  N   SER B1397     -24.587 -29.235  33.575  1.00  0.00           N  
ATOM   1472  CA  SER B1397     -24.959 -28.899  34.928  1.00  0.00           C  
ATOM   1473  C   SER B1397     -25.410 -27.458  35.127  1.00  0.00           C  
ATOM   1474  O   SER B1397     -25.594 -26.989  36.252  1.00  0.00           O  
ATOM   1475  CB  SER B1397     -23.760 -29.234  35.793  1.00  0.00           C  
ATOM   1476  OG  SER B1397     -23.406 -30.603  35.547  1.00  0.00           O  
ATOM   1477  N   ALA B1398     -25.558 -26.690  34.068  1.00  0.00           N  
ATOM   1478  CA  ALA B1398     -26.079 -25.351  34.183  1.00  0.00           C  
ATOM   1479  C   ALA B1398     -27.261 -25.239  33.250  1.00  0.00           C  
ATOM   1480  O   ALA B1398     -27.978 -24.240  33.231  1.00  0.00           O  
ATOM   1481  CB  ALA B1398     -25.017 -24.359  33.779  1.00  0.00           C  
ATOM   1482  N   GLY B1400     -27.467 -26.263  32.428  1.00  0.00           N  
ATOM   1483  CA  GLY B1400     -28.580 -26.294  31.513  1.00  0.00           C  
ATOM   1484  C   GLY B1400     -28.310 -25.450  30.292  1.00  0.00           C  
ATOM   1485  O   GLY B1400     -29.243 -24.983  29.624  1.00  0.00           O  
ATOM   1486  N   ILE B1401     -27.035 -25.218  29.976  1.00  0.00           N  
ATOM   1487  CA  ILE B1401     -26.712 -24.481  28.770  1.00  0.00           C  
ATOM   1488  C   ILE B1401     -26.692 -25.542  27.684  1.00  0.00           C  
ATOM   1489  O   ILE B1401     -25.967 -26.538  27.767  1.00  0.00           O  
ATOM   1490  CB  ILE B1401     -25.326 -23.760  28.916  1.00  0.00           C  
ATOM   1491  CG1 ILE B1401     -25.355 -22.730  30.032  1.00  0.00           C  
ATOM   1492  CG2 ILE B1401     -25.005 -22.984  27.648  1.00  0.00           C  
ATOM   1493  CD1 ILE B1401     -23.951 -22.337  30.516  1.00  0.00           C  
ATOM   1494  N   ALA B1402     -27.599 -25.400  26.733  1.00  0.00           N  
ATOM   1495  CA  ALA B1402     -27.651 -26.286  25.580  1.00  0.00           C  
ATOM   1496  C   ALA B1402     -26.572 -25.958  24.522  1.00  0.00           C  
ATOM   1497  O   ALA B1402     -26.486 -24.830  24.004  1.00  0.00           O  
ATOM   1498  CB  ALA B1402     -29.039 -26.178  24.943  1.00  0.00           C  
ATOM   1499  N   TYR B1416     -25.737 -26.943  24.189  1.00  0.00           N  
ATOM   1500  CA  TYR B1416     -24.692 -26.756  23.200  1.00  0.00           C  
ATOM   1501  C   TYR B1416     -24.660 -27.855  22.161  1.00  0.00           C  
ATOM   1502  O   TYR B1416     -25.170 -28.949  22.399  1.00  0.00           O  
ATOM   1503  CB  TYR B1416     -23.330 -26.711  23.859  1.00  0.00           C  
ATOM   1504  CG  TYR B1416     -22.948 -27.941  24.635  1.00  0.00           C  
ATOM   1505  CD1 TYR B1416     -23.357 -28.061  25.960  1.00  0.00           C  
ATOM   1506  CD2 TYR B1416     -22.179 -28.922  24.028  1.00  0.00           C  
ATOM   1507  CE1 TYR B1416     -22.990 -29.179  26.702  1.00  0.00           C  
ATOM   1508  CE2 TYR B1416     -21.809 -30.046  24.763  1.00  0.00           C  
ATOM   1509  CZ  TYR B1416     -22.215 -30.173  26.097  1.00  0.00           C  
ATOM   1510  OH  TYR B1416     -21.850 -31.304  26.819  1.00  0.00           O  
ATOM   1511  N   THR B1428     -23.992 -27.596  21.051  1.00  0.00           N  
ATOM   1512  CA  THR B1428     -23.794 -28.570  20.004  1.00  0.00           C  
ATOM   1513  C   THR B1428     -22.298 -28.763  19.898  1.00  0.00           C  
ATOM   1514  O   THR B1428     -21.555 -27.781  19.990  1.00  0.00           O  
ATOM   1515  CB  THR B1428     -24.350 -28.039  18.677  1.00  0.00           C  
ATOM   1516  OG1 THR B1428     -25.753 -27.834  18.859  1.00  0.00           O  
ATOM   1517  CG2 THR B1428     -24.081 -28.997  17.518  1.00  0.00           C  
ATOM   1518  N   VAL B1429     -21.829 -30.007  19.796  1.00  0.00           N  
ATOM   1519  CA  VAL B1429     -20.426 -30.255  19.517  1.00  0.00           C  
ATOM   1520  C   VAL B1429     -20.430 -30.396  18.011  1.00  0.00           C  
ATOM   1521  O   VAL B1429     -21.157 -31.224  17.446  1.00  0.00           O  
ATOM   1522  CB  VAL B1429     -19.866 -31.566  20.124  1.00  0.00           C  
ATOM   1523  CG1 VAL B1429     -18.369 -31.652  19.802  1.00  0.00           C  
ATOM   1524  CG2 VAL B1429     -20.075 -31.608  21.629  1.00  0.00           C  
ATOM   1525  N   ASN B1430     -19.719 -29.478  17.368  1.00  0.00           N  
ATOM   1526  CA  ASN B1430     -19.621 -29.432  15.928  1.00  0.00           C  
ATOM   1527  C   ASN B1430     -18.148 -29.599  15.640  1.00  0.00           C  
ATOM   1528  O   ASN B1430     -17.340 -28.704  15.876  1.00  0.00           O  
ATOM   1529  CB  ASN B1430     -20.161 -28.082  15.434  1.00  0.00           C  
ATOM   1530  CG  ASN B1430     -19.724 -27.709  14.022  1.00  0.00           C  
ATOM   1531  OD1 ASN B1430     -19.505 -28.539  13.133  1.00  0.00           O  
ATOM   1532  ND2 ASN B1430     -19.516 -26.427  13.787  1.00  0.00           N  
ATOM   1533  N   GLN B1431     -17.813 -30.764  15.115  1.00  0.00           N  
ATOM   1534  CA  GLN B1431     -16.424 -31.100  14.885  1.00  0.00           C  
ATOM   1535  C   GLN B1431     -15.754 -30.261  13.805  1.00  0.00           C  
ATOM   1536  O   GLN B1431     -14.524 -30.253  13.749  1.00  0.00           O  
ATOM   1537  CB  GLN B1431     -16.286 -32.590  14.495  1.00  0.00           C  
ATOM   1538  CG  GLN B1431     -16.759 -33.730  15.437  1.00  0.00           C  
ATOM   1539  CD  GLN B1431     -16.039 -33.931  16.783  1.00  0.00           C  
ATOM   1540  OE1 GLN B1431     -16.639 -34.369  17.771  1.00  0.00           O  
ATOM   1541  NE2 GLN B1431     -14.751 -33.640  16.935  1.00  0.00           N  
ATOM   1542  N   ARG B1432     -16.502 -29.614  12.896  1.00  0.00           N  
ATOM   1543  CA  ARG B1432     -15.841 -28.830  11.854  1.00  0.00           C  
ATOM   1544  C   ARG B1432     -15.684 -27.369  12.205  1.00  0.00           C  
ATOM   1545  O   ARG B1432     -15.276 -26.550  11.372  1.00  0.00           O  
ATOM   1546  CB  ARG B1432     -16.596 -28.942  10.516  1.00  0.00           C  
ATOM   1547  CG  ARG B1432     -18.112 -28.953  10.471  1.00  0.00           C  
ATOM   1548  CD  ARG B1432     -18.583 -27.710   9.756  1.00  0.00           C  
ATOM   1549  NE  ARG B1432     -19.056 -26.725  10.703  1.00  0.00           N  
ATOM   1550  CZ  ARG B1432     -18.550 -25.494  10.774  1.00  0.00           C  
ATOM   1551  NH1 ARG B1432     -17.486 -25.096  10.071  1.00  0.00           N  
ATOM   1552  NH2 ARG B1432     -19.110 -24.663  11.643  1.00  0.00           N  
ATOM   1553  N   LEU B1433     -16.005 -26.991  13.440  1.00  0.00           N  
ATOM   1554  CA  LEU B1433     -15.883 -25.598  13.808  1.00  0.00           C  
ATOM   1555  C   LEU B1433     -14.441 -25.326  14.162  1.00  0.00           C  
ATOM   1556  O   LEU B1433     -13.960 -25.599  15.259  1.00  0.00           O  
ATOM   1557  CB  LEU B1433     -16.797 -25.278  15.002  1.00  0.00           C  
ATOM   1558  CG  LEU B1433     -17.307 -23.855  15.377  1.00  0.00           C  
ATOM   1559  CD1 LEU B1433     -16.355 -23.269  16.406  1.00  0.00           C  
ATOM   1560  CD2 LEU B1433     -17.516 -22.995  14.131  1.00  0.00           C  
ATOM   1561  N   VAL B1434     -13.686 -24.868  13.190  1.00  0.00           N  
ATOM   1562  CA  VAL B1434     -12.358 -24.339  13.480  1.00  0.00           C  
ATOM   1563  C   VAL B1434     -12.566 -22.851  13.263  1.00  0.00           C  
ATOM   1564  O   VAL B1434     -13.421 -22.449  12.454  1.00  0.00           O  
ATOM   1565  CB  VAL B1434     -11.266 -24.914  12.509  1.00  0.00           C  
ATOM   1566  CG1 VAL B1434     -10.663 -26.170  13.134  1.00  0.00           C  
ATOM   1567  CG2 VAL B1434     -11.861 -25.268  11.144  1.00  0.00           C  
ATOM   1568  N   ARG B1435     -11.894 -21.988  14.011  1.00  0.00           N  
ATOM   1569  CA  ARG B1435     -12.136 -20.565  13.781  1.00  0.00           C  
ATOM   1570  C   ARG B1435     -11.242 -20.025  12.639  1.00  0.00           C  
ATOM   1571  O   ARG B1435     -10.308 -20.697  12.182  1.00  0.00           O  
ATOM   1572  CB  ARG B1435     -11.892 -19.846  15.110  1.00  0.00           C  
ATOM   1573  CG  ARG B1435     -12.818 -20.343  16.241  1.00  0.00           C  
ATOM   1574  CD  ARG B1435     -13.447 -19.227  17.102  1.00  0.00           C  
ATOM   1575  NE  ARG B1435     -14.042 -18.280  16.195  1.00  0.00           N  
ATOM   1576  CZ  ARG B1435     -13.614 -17.030  16.109  1.00  0.00           C  
ATOM   1577  NH1 ARG B1435     -12.839 -16.460  16.999  1.00  0.00           N  
ATOM   1578  NH2 ARG B1435     -14.102 -16.289  15.140  1.00  0.00           N  
ATOM   1579  N   GLY B1436     -11.449 -18.803  12.141  1.00  0.00           N  
ATOM   1580  CA  GLY B1436     -10.639 -18.310  11.035  1.00  0.00           C  
ATOM   1581  C   GLY B1436      -9.352 -17.585  11.440  1.00  0.00           C  
ATOM   1582  O   GLY B1436      -8.834 -16.807  10.628  1.00  0.00           O  
ATOM   1583  N   LEU B1437      -8.814 -17.772  12.660  1.00  0.00           N  
ATOM   1584  CA  LEU B1437      -7.601 -17.077  13.115  1.00  0.00           C  
ATOM   1585  C   LEU B1437      -6.671 -18.130  13.687  1.00  0.00           C  
ATOM   1586  O   LEU B1437      -7.124 -19.037  14.392  1.00  0.00           O  
ATOM   1587  CB  LEU B1437      -7.882 -16.105  14.228  1.00  0.00           C  
ATOM   1588  CG  LEU B1437      -9.134 -15.304  14.063  1.00  0.00           C  
ATOM   1589  CD1 LEU B1437      -9.814 -15.274  15.420  1.00  0.00           C  
ATOM   1590  CD2 LEU B1437      -8.816 -13.971  13.391  1.00  0.00           C  
ATOM   1591  N   ASP B1438      -5.361 -18.030  13.518  1.00  0.00           N  
ATOM   1592  CA  ASP B1438      -4.496 -19.118  13.914  1.00  0.00           C  
ATOM   1593  C   ASP B1438      -3.810 -18.954  15.257  1.00  0.00           C  
ATOM   1594  O   ASP B1438      -2.601 -19.156  15.371  1.00  0.00           O  
ATOM   1595  CB  ASP B1438      -3.474 -19.313  12.793  1.00  0.00           C  
ATOM   1596  CG  ASP B1438      -4.010 -19.662  11.405  1.00  0.00           C  
ATOM   1597  OD1 ASP B1438      -5.233 -19.721  11.175  1.00  0.00           O  
ATOM   1598  OD2 ASP B1438      -3.156 -19.878  10.539  1.00  0.00           O  
ATOM   1599  N   TYR B1443      -4.510 -18.590  16.324  1.00  0.00           N  
ATOM   1600  CA  TYR B1443      -3.827 -18.604  17.625  1.00  0.00           C  
ATOM   1601  C   TYR B1443      -4.543 -19.386  18.741  1.00  0.00           C  
ATOM   1602  O   TYR B1443      -4.095 -19.463  19.900  1.00  0.00           O  
ATOM   1603  CB  TYR B1443      -3.590 -17.188  18.085  1.00  0.00           C  
ATOM   1604  CG  TYR B1443      -4.793 -16.274  18.186  1.00  0.00           C  
ATOM   1605  CD1 TYR B1443      -5.684 -16.379  19.245  1.00  0.00           C  
ATOM   1606  CD2 TYR B1443      -4.941 -15.260  17.252  1.00  0.00           C  
ATOM   1607  CE1 TYR B1443      -6.720 -15.458  19.379  1.00  0.00           C  
ATOM   1608  CE2 TYR B1443      -5.978 -14.339  17.386  1.00  0.00           C  
ATOM   1609  CZ  TYR B1443      -6.866 -14.436  18.452  1.00  0.00           C  
ATOM   1610  OH  TYR B1443      -7.865 -13.484  18.575  1.00  0.00           O  
ATOM   1611  N   TYR B1444      -5.678 -19.974  18.372  1.00  0.00           N  
ATOM   1612  CA  TYR B1444      -6.502 -20.713  19.300  1.00  0.00           C  
ATOM   1613  C   TYR B1444      -6.020 -22.107  19.559  1.00  0.00           C  
ATOM   1614  O   TYR B1444      -5.493 -22.730  18.637  1.00  0.00           O  
ATOM   1615  CB  TYR B1444      -7.890 -20.904  18.813  1.00  0.00           C  
ATOM   1616  CG  TYR B1444      -8.699 -19.651  18.782  1.00  0.00           C  
ATOM   1617  CD1 TYR B1444      -8.833 -18.876  19.930  1.00  0.00           C  
ATOM   1618  CD2 TYR B1444      -9.335 -19.334  17.590  1.00  0.00           C  
ATOM   1619  CE1 TYR B1444      -9.632 -17.759  19.879  1.00  0.00           C  
ATOM   1620  CE2 TYR B1444     -10.132 -18.215  17.544  1.00  0.00           C  
ATOM   1621  CZ  TYR B1444     -10.261 -17.452  18.690  1.00  0.00           C  
ATOM   1622  OH  TYR B1444     -11.041 -16.351  18.629  1.00  0.00           O  
ATOM   1623  N   ASN B1448      -6.247 -22.647  20.755  1.00  0.00           N  
ATOM   1624  CA  ASN B1448      -5.894 -24.029  20.922  1.00  0.00           C  
ATOM   1625  C   ASN B1448      -6.998 -24.940  21.440  1.00  0.00           C  
ATOM   1626  O   ASN B1448      -7.515 -25.724  20.626  1.00  0.00           O  
ATOM   1627  CB  ASN B1448      -4.636 -24.136  21.802  1.00  0.00           C  
ATOM   1628  CG  ASN B1448      -4.676 -23.684  23.242  1.00  0.00           C  
ATOM   1629  OD1 ASN B1448      -5.295 -22.692  23.593  1.00  0.00           O  
ATOM   1630  ND2 ASN B1448      -4.035 -24.367  24.168  1.00  0.00           N  
ATOM   1631  N   ARG B1456      -7.443 -24.948  22.702  1.00  0.00           N  
ATOM   1632  CA  ARG B1456      -8.398 -25.996  23.058  1.00  0.00           C  
ATOM   1633  C   ARG B1456      -9.850 -25.614  22.739  1.00  0.00           C  
ATOM   1634  O   ARG B1456     -10.400 -26.025  21.716  1.00  0.00           O  
ATOM   1635  CB  ARG B1456      -8.191 -26.326  24.540  1.00  0.00           C  
ATOM   1636  CG  ARG B1456      -6.796 -26.893  24.849  1.00  0.00           C  
ATOM   1637  CD  ARG B1456      -6.399 -27.123  26.332  1.00  0.00           C  
ATOM   1638  NE  ARG B1456      -6.319 -25.913  27.146  1.00  0.00           N  
ATOM   1639  CZ  ARG B1456      -5.821 -25.893  28.402  1.00  0.00           C  
ATOM   1640  NH1 ARG B1456      -5.242 -26.968  28.958  1.00  0.00           N  
ATOM   1641  NH2 ARG B1456      -5.881 -24.750  29.101  1.00  0.00           N  
ATOM   1642  N   THR B1457     -10.463 -24.773  23.558  1.00  0.00           N  
ATOM   1643  CA  THR B1457     -11.865 -24.408  23.415  1.00  0.00           C  
ATOM   1644  C   THR B1457     -12.084 -23.506  22.216  1.00  0.00           C  
ATOM   1645  O   THR B1457     -11.365 -22.497  22.081  1.00  0.00           O  
ATOM   1646  CB  THR B1457     -12.348 -23.657  24.689  1.00  0.00           C  
ATOM   1647  OG1 THR B1457     -11.901 -24.436  25.802  1.00  0.00           O  
ATOM   1648  CG2 THR B1457     -13.855 -23.370  24.676  1.00  0.00           C  
ATOM   1649  N   VAL B1458     -13.040 -23.853  21.367  1.00  0.00           N  
ATOM   1650  CA  VAL B1458     -13.474 -22.957  20.329  1.00  0.00           C  
ATOM   1651  C   VAL B1458     -14.983 -23.006  20.344  1.00  0.00           C  
ATOM   1652  O   VAL B1458     -15.593 -24.080  20.476  1.00  0.00           O  
ATOM   1653  CB  VAL B1458     -12.957 -23.321  18.882  1.00  0.00           C  
ATOM   1654  CG1 VAL B1458     -11.524 -22.815  18.790  1.00  0.00           C  
ATOM   1655  CG2 VAL B1458     -12.959 -24.790  18.552  1.00  0.00           C  
ATOM   1656  N   PHE B1459     -15.602 -21.827  20.299  1.00  0.00           N  
ATOM   1657  CA  PHE B1459     -17.038 -21.757  20.368  1.00  0.00           C  
ATOM   1658  C   PHE B1459     -17.587 -20.597  19.576  1.00  0.00           C  
ATOM   1659  O   PHE B1459     -16.864 -19.631  19.305  1.00  0.00           O  
ATOM   1660  CB  PHE B1459     -17.472 -21.645  21.817  1.00  0.00           C  
ATOM   1661  CG  PHE B1459     -17.144 -20.411  22.629  1.00  0.00           C  
ATOM   1662  CD1 PHE B1459     -17.907 -19.246  22.496  1.00  0.00           C  
ATOM   1663  CD2 PHE B1459     -16.113 -20.481  23.560  1.00  0.00           C  
ATOM   1664  CE1 PHE B1459     -17.628 -18.158  23.305  1.00  0.00           C  
ATOM   1665  CE2 PHE B1459     -15.845 -19.386  24.370  1.00  0.00           C  
ATOM   1666  CZ  PHE B1459     -16.597 -18.229  24.244  1.00  0.00           C  
ATOM   1667  N   GLU B1460     -18.871 -20.649  19.260  1.00  0.00           N  
ATOM   1668  CA  GLU B1460     -19.503 -19.652  18.429  1.00  0.00           C  
ATOM   1669  C   GLU B1460     -20.979 -19.620  18.798  1.00  0.00           C  
ATOM   1670  O   GLU B1460     -21.546 -20.709  18.956  1.00  0.00           O  
ATOM   1671  CB  GLU B1460     -19.288 -20.081  17.003  1.00  0.00           C  
ATOM   1672  CG  GLU B1460     -19.798 -19.122  15.981  1.00  0.00           C  
ATOM   1673  CD  GLU B1460     -19.215 -19.408  14.603  1.00  0.00           C  
ATOM   1674  OE1 GLU B1460     -18.008 -19.187  14.437  1.00  0.00           O  
ATOM   1675  OE2 GLU B1460     -19.958 -19.840  13.711  1.00  0.00           O  
ATOM   1676  N   TRP B1461     -21.583 -18.441  19.037  1.00  0.00           N  
ATOM   1677  CA  TRP B1461     -23.016 -18.333  19.293  1.00  0.00           C  
ATOM   1678  C   TRP B1461     -23.556 -17.876  17.966  1.00  0.00           C  
ATOM   1679  O   TRP B1461     -23.126 -16.826  17.453  1.00  0.00           O  
ATOM   1680  CB  TRP B1461     -23.368 -17.282  20.333  1.00  0.00           C  
ATOM   1681  CG  TRP B1461     -23.125 -17.649  21.790  1.00  0.00           C  
ATOM   1682  CD1 TRP B1461     -21.954 -17.290  22.406  1.00  0.00           C  
ATOM   1683  CD2 TRP B1461     -24.005 -18.247  22.668  1.00  0.00           C  
ATOM   1684  NE1 TRP B1461     -22.085 -17.632  23.664  1.00  0.00           N  
ATOM   1685  CE2 TRP B1461     -23.283 -18.198  23.870  1.00  0.00           C  
ATOM   1686  CE3 TRP B1461     -25.283 -18.804  22.661  1.00  0.00           C  
ATOM   1687  CZ2 TRP B1461     -23.826 -18.693  25.060  1.00  0.00           C  
ATOM   1688  CZ3 TRP B1461     -25.825 -19.297  23.851  1.00  0.00           C  
ATOM   1689  CH2 TRP B1461     -25.104 -19.242  25.045  1.00  0.00           C  
ATOM   1690  N   VAL B1462     -24.449 -18.651  17.386  1.00  0.00           N  
ATOM   1691  CA  VAL B1462     -24.908 -18.404  16.029  1.00  0.00           C  
ATOM   1692  C   VAL B1462     -26.386 -18.075  16.066  1.00  0.00           C  
ATOM   1693  O   VAL B1462     -27.079 -18.564  16.956  1.00  0.00           O  
ATOM   1694  CB  VAL B1462     -24.679 -19.676  15.171  1.00  0.00           C  
ATOM   1695  CG1 VAL B1462     -25.097 -19.402  13.738  1.00  0.00           C  
ATOM   1696  CG2 VAL B1462     -23.222 -20.087  15.157  1.00  0.00           C  
ATOM   1697  N   THR B1463     -26.890 -17.270  15.152  1.00  0.00           N  
ATOM   1698  CA  THR B1463     -28.303 -16.997  15.075  1.00  0.00           C  
ATOM   1699  C   THR B1463     -28.752 -17.531  13.750  1.00  0.00           C  
ATOM   1700  O   THR B1463     -27.936 -17.849  12.884  1.00  0.00           O  
ATOM   1701  CB  THR B1463     -28.595 -15.488  15.154  1.00  0.00           C  
ATOM   1702  OG1 THR B1463     -30.012 -15.398  15.120  1.00  0.00           O  
ATOM   1703  CG2 THR B1463     -28.060 -14.637  14.004  1.00  0.00           C  
ATOM   1704  N   ASN B1464     -30.046 -17.588  13.522  1.00  0.00           N  
ATOM   1705  CA  ASN B1464     -30.554 -18.189  12.309  1.00  0.00           C  
ATOM   1706  C   ASN B1464     -31.568 -17.255  11.674  1.00  0.00           C  
ATOM   1707  O   ASN B1464     -31.808 -16.134  12.131  1.00  0.00           O  
ATOM   1708  CB  ASN B1464     -31.194 -19.560  12.653  1.00  0.00           C  
ATOM   1709  CG  ASN B1464     -30.452 -20.403  13.734  1.00  0.00           C  
ATOM   1710  OD1 ASN B1464     -30.384 -20.054  14.918  1.00  0.00           O  
ATOM   1711  ND2 ASN B1464     -29.854 -21.562  13.448  1.00  0.00           N  
ATOM   1712  N   GLN B1693     -24.780 -11.772   9.826  1.00  0.00           N  
ATOM   1713  CA  GLN B1693     -24.226 -12.879   9.066  1.00  0.00           C  
ATOM   1714  C   GLN B1693     -24.025 -14.111   9.955  1.00  0.00           C  
ATOM   1715  O   GLN B1693     -22.942 -14.708   9.986  1.00  0.00           O  
ATOM   1716  CB  GLN B1693     -22.864 -12.530   8.444  1.00  0.00           C  
ATOM   1717  CG  GLN B1693     -22.620 -11.280   7.611  1.00  0.00           C  
ATOM   1718  CD  GLN B1693     -22.989 -11.313   6.136  1.00  0.00           C  
ATOM   1719  OE1 GLN B1693     -23.560 -10.345   5.611  1.00  0.00           O  
ATOM   1720  NE2 GLN B1693     -22.633 -12.368   5.409  1.00  0.00           N  
ATOM   1721  N   GLY B1700     -25.060 -14.489  10.707  1.00  0.00           N  
ATOM   1722  CA  GLY B1700     -25.038 -15.746  11.413  1.00  0.00           C  
ATOM   1723  C   GLY B1700     -24.338 -15.691  12.746  1.00  0.00           C  
ATOM   1724  O   GLY B1700     -25.001 -15.755  13.776  1.00  0.00           O  
ATOM   1725  N   THR B1701     -23.022 -15.613  12.778  1.00  0.00           N  
ATOM   1726  CA  THR B1701     -22.300 -15.606  14.025  1.00  0.00           C  
ATOM   1727  C   THR B1701     -22.503 -14.279  14.683  1.00  0.00           C  
ATOM   1728  O   THR B1701     -22.339 -13.249  14.042  1.00  0.00           O  
ATOM   1729  CB  THR B1701     -20.854 -15.860  13.717  1.00  0.00           C  
ATOM   1730  OG1 THR B1701     -20.801 -17.127  13.063  1.00  0.00           O  
ATOM   1731  CG2 THR B1701     -19.991 -15.866  14.959  1.00  0.00           C  
ATOM   1732  N   VAL B1702     -22.931 -14.283  15.930  1.00  0.00           N  
ATOM   1733  CA  VAL B1702     -23.169 -13.028  16.635  1.00  0.00           C  
ATOM   1734  C   VAL B1702     -22.013 -12.771  17.577  1.00  0.00           C  
ATOM   1735  O   VAL B1702     -21.632 -11.620  17.798  1.00  0.00           O  
ATOM   1736  CB  VAL B1702     -24.487 -13.104  17.449  1.00  0.00           C  
ATOM   1737  CG1 VAL B1702     -24.754 -11.818  18.233  1.00  0.00           C  
ATOM   1738  CG2 VAL B1702     -25.637 -13.349  16.482  1.00  0.00           C  
ATOM   1739  N   CYS B1703     -21.476 -13.848  18.164  1.00  0.00           N  
ATOM   1740  CA  CYS B1703     -20.388 -13.783  19.123  1.00  0.00           C  
ATOM   1741  C   CYS B1703     -19.506 -14.970  18.779  1.00  0.00           C  
ATOM   1742  O   CYS B1703     -20.047 -15.991  18.311  1.00  0.00           O  
ATOM   1743  CB  CYS B1703     -20.966 -13.900  20.529  1.00  0.00           C  
ATOM   1744  SG  CYS B1703     -19.841 -13.830  21.946  1.00  0.00           S  
ATOM   1745  N   ALA B1704     -18.173 -14.822  18.913  1.00  0.00           N  
ATOM   1746  CA  ALA B1704     -17.226 -15.900  18.656  1.00  0.00           C  
ATOM   1747  C   ALA B1704     -15.988 -15.723  19.526  1.00  0.00           C  
ATOM   1748  O   ALA B1704     -15.638 -14.579  19.851  1.00  0.00           O  
ATOM   1749  CB  ALA B1704     -16.853 -15.869  17.186  1.00  0.00           C  
ATOM   1750  N   GLY B1705     -15.354 -16.818  19.949  1.00  0.00           N  
ATOM   1751  CA  GLY B1705     -14.209 -16.770  20.848  1.00  0.00           C  
ATOM   1752  C   GLY B1705     -13.593 -18.154  21.003  1.00  0.00           C  
ATOM   1753  O   GLY B1705     -13.977 -19.120  20.318  1.00  0.00           O  
ATOM   1754  N   GLY B1706     -12.646 -18.279  21.917  1.00  0.00           N  
ATOM   1755  CA  GLY B1706     -11.950 -19.523  22.136  1.00  0.00           C  
ATOM   1756  C   GLY B1706     -10.777 -19.326  23.090  1.00  0.00           C  
ATOM   1757  O   GLY B1706     -10.654 -18.315  23.809  1.00  0.00           O  
ATOM   1758  N   ARG B1707      -9.900 -20.312  23.142  1.00  0.00           N  
ATOM   1759  CA  ARG B1707      -8.745 -20.249  24.019  1.00  0.00           C  
ATOM   1760  C   ARG B1707      -7.475 -20.020  23.180  1.00  0.00           C  
ATOM   1761  O   ARG B1707      -7.398 -20.472  22.028  1.00  0.00           O  
ATOM   1762  CB  ARG B1707      -8.718 -21.554  24.755  1.00  0.00           C  
ATOM   1763  CG  ARG B1707      -8.041 -21.442  26.062  1.00  0.00           C  
ATOM   1764  CD  ARG B1707      -8.503 -22.554  26.977  1.00  0.00           C  
ATOM   1765  NE  ARG B1707      -7.540 -22.454  28.031  1.00  0.00           N  
ATOM   1766  CZ  ARG B1707      -7.780 -21.781  29.135  1.00  0.00           C  
ATOM   1767  NH1 ARG B1707      -9.003 -21.470  29.508  1.00  0.00           N  
ATOM   1768  NH2 ARG B1707      -6.758 -21.551  29.934  1.00  0.00           N  
ATOM   1769  N   TYR B1708      -6.460 -19.342  23.715  1.00  0.00           N  
ATOM   1770  CA  TYR B1708      -5.251 -19.058  22.970  1.00  0.00           C  
ATOM   1771  C   TYR B1708      -4.101 -19.039  23.984  1.00  0.00           C  
ATOM   1772  O   TYR B1708      -3.437 -18.036  24.268  1.00  0.00           O  
ATOM   1773  CB  TYR B1708      -5.500 -17.703  22.201  1.00  0.00           C  
ATOM   1774  CG  TYR B1708      -5.936 -16.467  22.983  1.00  0.00           C  
ATOM   1775  CD1 TYR B1708      -7.280 -16.197  23.245  1.00  0.00           C  
ATOM   1776  CD2 TYR B1708      -4.967 -15.605  23.511  1.00  0.00           C  
ATOM   1777  CE1 TYR B1708      -7.645 -15.104  24.055  1.00  0.00           C  
ATOM   1778  CE2 TYR B1708      -5.322 -14.515  24.320  1.00  0.00           C  
ATOM   1779  CZ  TYR B1708      -6.667 -14.263  24.588  1.00  0.00           C  
ATOM   1780  OH  TYR B1708      -6.993 -13.201  25.418  1.00  0.00           O  
ATOM   1781  N   ASP B1709      -3.813 -20.196  24.579  1.00  0.00           N  
ATOM   1782  CA  ASP B1709      -2.835 -20.288  25.675  1.00  0.00           C  
ATOM   1783  C   ASP B1709      -1.393 -19.916  25.307  1.00  0.00           C  
ATOM   1784  O   ASP B1709      -0.561 -19.535  26.148  1.00  0.00           O  
ATOM   1785  CB  ASP B1709      -2.852 -21.725  26.260  1.00  0.00           C  
ATOM   1786  CG  ASP B1709      -4.086 -22.190  27.052  1.00  0.00           C  
ATOM   1787  OD1 ASP B1709      -4.643 -21.403  27.818  1.00  0.00           O  
ATOM   1788  OD2 ASP B1709      -4.476 -23.354  26.924  1.00  0.00           O  
ATOM   1789  N   GLY B1710      -1.071 -19.990  24.018  1.00  0.00           N  
ATOM   1790  CA  GLY B1710       0.284 -19.729  23.603  1.00  0.00           C  
ATOM   1791  C   GLY B1710       0.534 -18.305  23.153  1.00  0.00           C  
ATOM   1792  O   GLY B1710       1.702 -17.883  23.195  1.00  0.00           O  
ATOM   1793  N   LEU B1725      -0.497 -17.500  22.819  1.00  0.00           N  
ATOM   1794  CA  LEU B1725      -0.235 -16.226  22.162  1.00  0.00           C  
ATOM   1795  C   LEU B1725       0.543 -15.219  22.987  1.00  0.00           C  
ATOM   1796  O   LEU B1725       1.284 -14.422  22.402  1.00  0.00           O  
ATOM   1797  CB  LEU B1725      -1.540 -15.618  21.697  1.00  0.00           C  
ATOM   1798  CG  LEU B1725      -1.450 -14.483  20.687  1.00  0.00           C  
ATOM   1799  CD1 LEU B1725      -2.701 -14.386  19.883  1.00  0.00           C  
ATOM   1800  CD2 LEU B1725      -1.412 -13.171  21.386  1.00  0.00           C  
ATOM   1801  N   VAL B1726       0.524 -15.276  24.313  1.00  0.00           N  
ATOM   1802  CA  VAL B1726       1.301 -14.298  25.056  1.00  0.00           C  
ATOM   1803  C   VAL B1726       2.806 -14.492  24.859  1.00  0.00           C  
ATOM   1804  O   VAL B1726       3.576 -13.532  24.794  1.00  0.00           O  
ATOM   1805  CB  VAL B1726       0.943 -14.363  26.560  1.00  0.00           C  
ATOM   1806  CG1 VAL B1726       1.713 -13.297  27.364  1.00  0.00           C  
ATOM   1807  CG2 VAL B1726      -0.532 -14.021  26.733  1.00  0.00           C  
ATOM   1808  N   GLU B1761       3.259 -15.724  24.671  1.00  0.00           N  
ATOM   1809  CA  GLU B1761       4.682 -16.015  24.525  1.00  0.00           C  
ATOM   1810  C   GLU B1761       5.178 -15.678  23.119  1.00  0.00           C  
ATOM   1811  O   GLU B1761       6.251 -15.097  22.916  1.00  0.00           O  
ATOM   1812  CB  GLU B1761       4.866 -17.479  24.852  1.00  0.00           C  
ATOM   1813  CG  GLU B1761       6.122 -17.796  25.636  1.00  0.00           C  
ATOM   1814  CD  GLU B1761       6.349 -19.290  25.865  1.00  0.00           C  
ATOM   1815  OE1 GLU B1761       6.030 -20.098  24.978  1.00  0.00           O  
ATOM   1816  OE2 GLU B1761       6.869 -19.628  26.938  1.00  0.00           O  
ATOM   1817  N   GLN B1765       4.344 -16.014  22.142  1.00  0.00           N  
ATOM   1818  CA  GLN B1765       4.564 -15.715  20.739  1.00  0.00           C  
ATOM   1819  C   GLN B1765       4.787 -14.223  20.540  1.00  0.00           C  
ATOM   1820  O   GLN B1765       5.698 -13.835  19.819  1.00  0.00           O  
ATOM   1821  CB  GLN B1765       3.343 -16.198  19.983  1.00  0.00           C  
ATOM   1822  CG  GLN B1765       3.256 -16.140  18.472  1.00  0.00           C  
ATOM   1823  CD  GLN B1765       2.089 -17.015  18.008  1.00  0.00           C  
ATOM   1824  OE1 GLN B1765       1.629 -17.895  18.743  1.00  0.00           O  
ATOM   1825  NE2 GLN B1765       1.529 -16.858  16.814  1.00  0.00           N  
ATOM   1826  N   LEU B1767       4.020 -13.341  21.193  1.00  0.00           N  
ATOM   1827  CA  LEU B1767       4.251 -11.914  21.032  1.00  0.00           C  
ATOM   1828  C   LEU B1767       5.287 -11.396  22.013  1.00  0.00           C  
ATOM   1829  O   LEU B1767       5.366 -10.196  22.266  1.00  0.00           O  
ATOM   1830  CB  LEU B1767       2.948 -11.164  21.197  1.00  0.00           C  
ATOM   1831  CG  LEU B1767       1.806 -11.652  20.316  1.00  0.00           C  
ATOM   1832  CD1 LEU B1767       0.670 -10.696  20.544  1.00  0.00           C  
ATOM   1833  CD2 LEU B1767       2.152 -11.692  18.829  1.00  0.00           C  
ATOM   1834  N   GLY B1768       6.101 -12.275  22.597  1.00  0.00           N  
ATOM   1835  CA  GLY B1768       7.244 -11.878  23.387  1.00  0.00           C  
ATOM   1836  C   GLY B1768       7.147 -11.911  24.883  1.00  0.00           C  
ATOM   1837  O   GLY B1768       8.035 -11.329  25.516  1.00  0.00           O  
ATOM   1838  N   GLY B1770       6.134 -12.544  25.478  1.00  0.00           N  
ATOM   1839  CA  GLY B1770       5.978 -12.533  26.936  1.00  0.00           C  
ATOM   1840  C   GLY B1770       6.106 -13.913  27.559  1.00  0.00           C  
ATOM   1841  O   GLY B1770       6.342 -14.910  26.869  1.00  0.00           O  
ATOM   1842  N   ARG B1771       5.964 -14.012  28.882  1.00  0.00           N  
ATOM   1843  CA  ARG B1771       6.002 -15.320  29.539  1.00  0.00           C  
ATOM   1844  C   ARG B1771       4.721 -16.125  29.269  1.00  0.00           C  
ATOM   1845  O   ARG B1771       3.656 -15.539  29.092  1.00  0.00           O  
ATOM   1846  CB  ARG B1771       6.187 -15.115  31.034  1.00  0.00           C  
ATOM   1847  CG  ARG B1771       7.605 -14.804  31.554  1.00  0.00           C  
ATOM   1848  CD  ARG B1771       7.884 -13.338  31.951  1.00  0.00           C  
ATOM   1849  NE  ARG B1771       8.906 -13.263  33.013  1.00  0.00           N  
ATOM   1850  CZ  ARG B1771       9.032 -12.200  33.845  1.00  0.00           C  
ATOM   1851  NH1 ARG B1771       8.261 -11.107  33.740  1.00  0.00           N  
ATOM   1852  NH2 ARG B1771       9.956 -12.220  34.819  1.00  0.00           N  
ATOM   1853  N   ALA B1772       4.771 -17.453  29.186  1.00  0.00           N  
ATOM   1854  CA  ALA B1772       3.577 -18.248  28.907  1.00  0.00           C  
ATOM   1855  C   ALA B1772       2.509 -18.091  29.986  1.00  0.00           C  
ATOM   1856  O   ALA B1772       2.817 -18.246  31.175  1.00  0.00           O  
ATOM   1857  CB  ALA B1772       3.934 -19.728  28.812  1.00  0.00           C  
ATOM   1858  N   THR B1773       1.277 -17.831  29.544  1.00  0.00           N  
ATOM   1859  CA  THR B1773       0.139 -17.497  30.402  1.00  0.00           C  
ATOM   1860  C   THR B1773      -1.102 -18.051  29.703  1.00  0.00           C  
ATOM   1861  O   THR B1773      -1.220 -17.880  28.482  1.00  0.00           O  
ATOM   1862  CB  THR B1773       0.061 -15.925  30.564  1.00  0.00           C  
ATOM   1863  OG1 THR B1773       0.883 -15.614  31.676  1.00  0.00           O  
ATOM   1864  CG2 THR B1773      -1.322 -15.341  30.791  1.00  0.00           C  
ATOM   1865  N   PRO B1774      -2.010 -18.756  30.421  1.00  0.00           N  
ATOM   1866  CA  PRO B1774      -3.209 -19.276  29.763  1.00  0.00           C  
ATOM   1867  C   PRO B1774      -4.180 -18.106  29.562  1.00  0.00           C  
ATOM   1868  O   PRO B1774      -4.227 -17.161  30.378  1.00  0.00           O  
ATOM   1869  CB  PRO B1774      -3.720 -20.308  30.693  1.00  0.00           C  
ATOM   1870  CG  PRO B1774      -2.592 -20.494  31.671  1.00  0.00           C  
ATOM   1871  CD  PRO B1774      -2.106 -19.101  31.835  1.00  0.00           C  
ATOM   1872  N   ALA B1775      -4.962 -18.139  28.497  1.00  0.00           N  
ATOM   1873  CA  ALA B1775      -5.852 -17.051  28.223  1.00  0.00           C  
ATOM   1874  C   ALA B1775      -6.973 -17.555  27.340  1.00  0.00           C  
ATOM   1875  O   ALA B1775      -6.717 -18.468  26.528  1.00  0.00           O  
ATOM   1876  CB  ALA B1775      -5.068 -16.015  27.523  1.00  0.00           C  
ATOM   1877  N   VAL B1776      -8.190 -16.991  27.506  1.00  0.00           N  
ATOM   1878  CA  VAL B1776      -9.441 -17.337  26.781  1.00  0.00           C  
ATOM   1879  C   VAL B1776     -10.250 -16.044  26.648  1.00  0.00           C  
ATOM   1880  O   VAL B1776     -10.107 -15.104  27.456  1.00  0.00           O  
ATOM   1881  CB  VAL B1776     -10.481 -18.247  27.513  1.00  0.00           C  
ATOM   1882  CG1 VAL B1776     -11.024 -19.306  26.563  1.00  0.00           C  
ATOM   1883  CG2 VAL B1776      -9.887 -18.825  28.757  1.00  0.00           C  
ATOM   1884  N   GLY B1777     -11.155 -15.971  25.689  1.00  0.00           N  
ATOM   1885  CA  GLY B1777     -11.976 -14.787  25.564  1.00  0.00           C  
ATOM   1886  C   GLY B1777     -12.862 -14.922  24.345  1.00  0.00           C  
ATOM   1887  O   GLY B1777     -12.910 -15.986  23.696  1.00  0.00           O  
ATOM   1888  N   PHE B1778     -13.551 -13.838  23.997  1.00  0.00           N  
ATOM   1889  CA  PHE B1778     -14.462 -13.822  22.850  1.00  0.00           C  
ATOM   1890  C   PHE B1778     -14.682 -12.366  22.470  1.00  0.00           C  
ATOM   1891  O   PHE B1778     -14.204 -11.446  23.178  1.00  0.00           O  
ATOM   1892  CB  PHE B1778     -15.869 -14.486  23.161  1.00  0.00           C  
ATOM   1893  CG  PHE B1778     -16.701 -13.822  24.264  1.00  0.00           C  
ATOM   1894  CD1 PHE B1778     -16.371 -13.994  25.613  1.00  0.00           C  
ATOM   1895  CD2 PHE B1778     -17.720 -12.938  23.923  1.00  0.00           C  
ATOM   1896  CE1 PHE B1778     -17.040 -13.270  26.606  1.00  0.00           C  
ATOM   1897  CE2 PHE B1778     -18.381 -12.219  24.921  1.00  0.00           C  
ATOM   1898  CZ  PHE B1778     -18.044 -12.376  26.259  1.00  0.00           C  
ATOM   1899  N   ALA B1779     -15.368 -12.173  21.343  1.00  0.00           N  
ATOM   1900  CA  ALA B1779     -15.767 -10.867  20.873  1.00  0.00           C  
ATOM   1901  C   ALA B1779     -17.050 -11.025  20.088  1.00  0.00           C  
ATOM   1902  O   ALA B1779     -17.285 -12.031  19.407  1.00  0.00           O  
ATOM   1903  CB  ALA B1779     -14.720 -10.293  19.967  1.00  0.00           C  
ATOM   1904  N   MET B1782     -17.900 -10.040  20.196  1.00  0.00           N  
ATOM   1905  CA  MET B1782     -19.203 -10.098  19.592  1.00  0.00           C  
ATOM   1906  C   MET B1782     -19.390  -8.905  18.712  1.00  0.00           C  
ATOM   1907  O   MET B1782     -18.957  -7.800  19.048  1.00  0.00           O  
ATOM   1908  CB  MET B1782     -20.266 -10.119  20.722  1.00  0.00           C  
ATOM   1909  CG  MET B1782     -21.763  -9.925  20.360  1.00  0.00           C  
ATOM   1910  SD  MET B1782     -22.912  -9.819  21.755  1.00  0.00           S  
ATOM   1911  CE  MET B1782     -22.294  -8.561  22.853  1.00  0.00           C  
ATOM   1912  N   GLY B1783     -20.094  -9.098  17.615  1.00  0.00           N  
ATOM   1913  CA  GLY B1783     -20.340  -8.026  16.673  1.00  0.00           C  
ATOM   1914  C   GLY B1783     -21.532  -7.222  17.101  1.00  0.00           C  
ATOM   1915  O   GLY B1783     -22.676  -7.587  16.794  1.00  0.00           O  
ATOM   1916  N   LEU B1784     -21.285  -6.074  17.730  1.00  0.00           N  
ATOM   1917  CA  LEU B1784     -22.378  -5.230  18.212  1.00  0.00           C  
ATOM   1918  C   LEU B1784     -23.343  -4.834  17.109  1.00  0.00           C  
ATOM   1919  O   LEU B1784     -24.478  -4.499  17.405  1.00  0.00           O  
ATOM   1920  CB  LEU B1784     -21.941  -3.910  18.822  1.00  0.00           C  
ATOM   1921  CG  LEU B1784     -20.920  -3.745  19.902  1.00  0.00           C  
ATOM   1922  CD1 LEU B1784     -21.219  -2.451  20.593  1.00  0.00           C  
ATOM   1923  CD2 LEU B1784     -21.024  -4.779  20.959  1.00  0.00           C  
ATOM   1924  N   GLU B1785     -22.979  -4.928  15.841  1.00  0.00           N  
ATOM   1925  CA  GLU B1785     -23.874  -4.543  14.757  1.00  0.00           C  
ATOM   1926  C   GLU B1785     -24.942  -5.601  14.587  1.00  0.00           C  
ATOM   1927  O   GLU B1785     -26.128  -5.321  14.365  1.00  0.00           O  
ATOM   1928  CB  GLU B1785     -23.124  -4.448  13.461  1.00  0.00           C  
ATOM   1929  CG  GLU B1785     -21.766  -3.730  13.561  1.00  0.00           C  
ATOM   1930  CD  GLU B1785     -21.818  -2.225  13.435  1.00  0.00           C  
ATOM   1931  OE1 GLU B1785     -22.891  -1.675  13.224  1.00  0.00           O  
ATOM   1932  OE2 GLU B1785     -20.775  -1.597  13.536  1.00  0.00           O  
ATOM   1933  N   ARG B1786     -24.495  -6.848  14.712  1.00  0.00           N  
ATOM   1934  CA  ARG B1786     -25.383  -7.978  14.535  1.00  0.00           C  
ATOM   1935  C   ARG B1786     -26.281  -8.161  15.771  1.00  0.00           C  
ATOM   1936  O   ARG B1786     -27.465  -8.498  15.632  1.00  0.00           O  
ATOM   1937  CB  ARG B1786     -24.511  -9.176  14.263  1.00  0.00           C  
ATOM   1938  CG  ARG B1786     -25.287 -10.245  13.518  1.00  0.00           C  
ATOM   1939  CD  ARG B1786     -24.243 -11.116  12.861  1.00  0.00           C  
ATOM   1940  NE  ARG B1786     -23.644 -10.444  11.709  1.00  0.00           N  
ATOM   1941  CZ  ARG B1786     -22.331 -10.226  11.561  1.00  0.00           C  
ATOM   1942  NH1 ARG B1786     -21.474 -10.403  12.563  1.00  0.00           N  
ATOM   1943  NH2 ARG B1786     -21.879  -9.734  10.403  1.00  0.00           N  
ATOM   1944  N   LEU B1787     -25.750  -7.905  16.989  1.00  0.00           N  
ATOM   1945  CA  LEU B1787     -26.545  -7.856  18.218  1.00  0.00           C  
ATOM   1946  C   LEU B1787     -27.677  -6.851  18.080  1.00  0.00           C  
ATOM   1947  O   LEU B1787     -28.837  -7.259  18.149  1.00  0.00           O  
ATOM   1948  CB  LEU B1787     -25.730  -7.414  19.372  1.00  0.00           C  
ATOM   1949  CG  LEU B1787     -26.397  -7.449  20.677  1.00  0.00           C  
ATOM   1950  CD1 LEU B1787     -26.469  -8.885  21.134  1.00  0.00           C  
ATOM   1951  CD2 LEU B1787     -25.604  -6.628  21.664  1.00  0.00           C  
ATOM   1952  N   VAL B1788     -27.366  -5.567  17.823  1.00  0.00           N  
ATOM   1953  CA  VAL B1788     -28.365  -4.520  17.617  1.00  0.00           C  
ATOM   1954  C   VAL B1788     -29.418  -4.955  16.604  1.00  0.00           C  
ATOM   1955  O   VAL B1788     -30.615  -4.787  16.827  1.00  0.00           O  
ATOM   1956  CB  VAL B1788     -27.635  -3.205  17.163  1.00  0.00           C  
ATOM   1957  CG1 VAL B1788     -28.627  -2.114  16.771  1.00  0.00           C  
ATOM   1958  CG2 VAL B1788     -26.838  -2.621  18.341  1.00  0.00           C  
ATOM   1959  N   LEU B1789     -29.013  -5.607  15.528  1.00  0.00           N  
ATOM   1960  CA  LEU B1789     -29.966  -6.017  14.521  1.00  0.00           C  
ATOM   1961  C   LEU B1789     -30.861  -7.120  15.012  1.00  0.00           C  
ATOM   1962  O   LEU B1789     -32.077  -7.099  14.762  1.00  0.00           O  
ATOM   1963  CB  LEU B1789     -29.231  -6.478  13.284  1.00  0.00           C  
ATOM   1964  CG  LEU B1789     -29.141  -5.439  12.183  1.00  0.00           C  
ATOM   1965  CD1 LEU B1789     -28.095  -5.883  11.174  1.00  0.00           C  
ATOM   1966  CD2 LEU B1789     -30.538  -5.238  11.561  1.00  0.00           C  
ATOM   1967  N   LEU B1790     -30.282  -8.055  15.765  1.00  0.00           N  
ATOM   1968  CA  LEU B1790     -31.061  -9.184  16.225  1.00  0.00           C  
ATOM   1969  C   LEU B1790     -32.051  -8.765  17.278  1.00  0.00           C  
ATOM   1970  O   LEU B1790     -33.188  -9.229  17.218  1.00  0.00           O  
ATOM   1971  CB  LEU B1790     -30.200 -10.285  16.807  1.00  0.00           C  
ATOM   1972  CG  LEU B1790     -30.946 -11.566  17.269  1.00  0.00           C  
ATOM   1973  CD1 LEU B1790     -31.816 -12.123  16.142  1.00  0.00           C  
ATOM   1974  CD2 LEU B1790     -29.907 -12.603  17.742  1.00  0.00           C  
ATOM   1975  N   VAL B1791     -31.682  -7.899  18.218  1.00  0.00           N  
ATOM   1976  CA  VAL B1791     -32.596  -7.380  19.228  1.00  0.00           C  
ATOM   1977  C   VAL B1791     -33.738  -6.735  18.469  1.00  0.00           C  
ATOM   1978  O   VAL B1791     -34.818  -7.304  18.396  1.00  0.00           O  
ATOM   1979  CB  VAL B1791     -31.850  -6.352  20.124  1.00  0.00           C  
ATOM   1980  CG1 VAL B1791     -32.770  -5.618  21.060  1.00  0.00           C  
ATOM   1981  CG2 VAL B1791     -30.864  -7.091  20.980  1.00  0.00           C  
ATOM   1982  N   GLN B1792     -33.492  -5.648  17.762  1.00  0.00           N  
ATOM   1983  CA  GLN B1792     -34.504  -4.949  16.985  1.00  0.00           C  
ATOM   1984  C   GLN B1792     -35.467  -5.828  16.165  1.00  0.00           C  
ATOM   1985  O   GLN B1792     -36.642  -5.478  16.033  1.00  0.00           O  
ATOM   1986  CB  GLN B1792     -33.802  -3.993  16.058  1.00  0.00           C  
ATOM   1987  CG  GLN B1792     -33.042  -2.936  16.812  1.00  0.00           C  
ATOM   1988  CD  GLN B1792     -32.715  -1.722  15.946  1.00  0.00           C  
ATOM   1989  OE1 GLN B1792     -31.783  -1.685  15.134  1.00  0.00           O  
ATOM   1990  NE2 GLN B1792     -33.527  -0.677  16.097  1.00  0.00           N  
ATOM   1991  N   ALA B1793     -35.002  -6.966  15.625  1.00  0.00           N  
ATOM   1992  CA  ALA B1793     -35.848  -7.872  14.851  1.00  0.00           C  
ATOM   1993  C   ALA B1793     -36.682  -8.850  15.697  1.00  0.00           C  
ATOM   1994  O   ALA B1793     -37.890  -9.070  15.499  1.00  0.00           O  
ATOM   1995  CB  ALA B1793     -34.978  -8.685  13.935  1.00  0.00           C  
ATOM   1996  N   VAL B1794     -36.013  -9.459  16.663  1.00  0.00           N  
ATOM   1997  CA  VAL B1794     -36.613 -10.439  17.525  1.00  0.00           C  
ATOM   1998  C   VAL B1794     -37.382  -9.795  18.671  1.00  0.00           C  
ATOM   1999  O   VAL B1794     -38.235 -10.439  19.277  1.00  0.00           O  
ATOM   2000  CB  VAL B1794     -35.414 -11.309  17.937  1.00  0.00           C  
ATOM   2001  CG1 VAL B1794     -35.521 -11.984  19.293  1.00  0.00           C  
ATOM   2002  CG2 VAL B1794     -35.304 -12.303  16.799  1.00  0.00           C  
ATOM   2003  N   ASN B1795     -37.129  -8.518  18.944  1.00  0.00           N  
ATOM   2004  CA  ASN B1795     -37.647  -7.800  20.100  1.00  0.00           C  
ATOM   2005  C   ASN B1795     -38.495  -6.564  19.784  1.00  0.00           C  
ATOM   2006  O   ASN B1795     -38.747  -5.840  20.756  1.00  0.00           O  
ATOM   2007  CB  ASN B1795     -36.505  -7.300  20.969  1.00  0.00           C  
ATOM   2008  CG  ASN B1795     -36.186  -8.019  22.253  1.00  0.00           C  
ATOM   2009  OD1 ASN B1795     -36.506  -7.543  23.336  1.00  0.00           O  
ATOM   2010  ND2 ASN B1795     -35.506  -9.155  22.224  1.00  0.00           N  
ATOM   2011  N   PRO B1796     -39.012  -6.305  18.543  1.00  0.00           N  
ATOM   2012  CA  PRO B1796     -39.791  -5.099  18.119  1.00  0.00           C  
ATOM   2013  C   PRO B1796     -40.132  -3.991  19.136  1.00  0.00           C  
ATOM   2014  O   PRO B1796     -39.915  -2.792  18.912  1.00  0.00           O  
ATOM   2015  CB  PRO B1796     -41.074  -5.614  17.483  1.00  0.00           C  
ATOM   2016  CG  PRO B1796     -40.679  -6.971  17.013  1.00  0.00           C  
ATOM   2017  CD  PRO B1796     -39.903  -7.424  18.235  1.00  0.00           C  
ATOM   2018  N   GLU B1797     -40.693  -4.368  20.286  1.00  0.00           N  
ATOM   2019  CA  GLU B1797     -41.003  -3.444  21.339  1.00  0.00           C  
ATOM   2020  C   GLU B1797     -39.738  -3.166  22.144  1.00  0.00           C  
ATOM   2021  O   GLU B1797     -39.703  -3.328  23.367  1.00  0.00           O  
ATOM   2022  CB  GLU B1797     -42.133  -4.066  22.199  1.00  0.00           C  
ATOM   2023  CG  GLU B1797     -43.619  -3.843  21.791  1.00  0.00           C  
ATOM   2024  CD  GLU B1797     -44.125  -4.436  20.461  1.00  0.00           C  
ATOM   2025  OE1 GLU B1797     -44.525  -5.607  20.424  1.00  0.00           O  
ATOM   2026  OE2 GLU B1797     -44.139  -3.716  19.456  1.00  0.00           O  
ATOM   2027  N   PHE B1798     -38.649  -2.755  21.485  1.00  0.00           N  
ATOM   2028  CA  PHE B1798     -37.441  -2.332  22.191  1.00  0.00           C  
ATOM   2029  C   PHE B1798     -37.319  -0.887  21.766  1.00  0.00           C  
ATOM   2030  O   PHE B1798     -36.907  -0.547  20.655  1.00  0.00           O  
ATOM   2031  CB  PHE B1798     -36.154  -3.095  21.760  1.00  0.00           C  
ATOM   2032  CG  PHE B1798     -34.977  -2.978  22.749  1.00  0.00           C  
ATOM   2033  CD1 PHE B1798     -34.102  -1.884  22.706  1.00  0.00           C  
ATOM   2034  CD2 PHE B1798     -34.768  -3.978  23.715  1.00  0.00           C  
ATOM   2035  CE1 PHE B1798     -33.046  -1.803  23.619  1.00  0.00           C  
ATOM   2036  CE2 PHE B1798     -33.705  -3.884  24.621  1.00  0.00           C  
ATOM   2037  CZ  PHE B1798     -32.844  -2.795  24.573  1.00  0.00           C  
ATOM   2038  N   LYS B1799     -37.879  -0.038  22.604  1.00  0.00           N  
ATOM   2039  CA  LYS B1799     -37.807   1.391  22.403  1.00  0.00           C  
ATOM   2040  C   LYS B1799     -36.715   1.871  23.335  1.00  0.00           C  
ATOM   2041  O   LYS B1799     -36.228   1.145  24.214  1.00  0.00           O  
ATOM   2042  CB  LYS B1799     -39.119   2.134  22.790  1.00  0.00           C  
ATOM   2043  CG  LYS B1799     -40.337   2.054  21.862  1.00  0.00           C  
ATOM   2044  CD  LYS B1799     -40.847   0.617  21.759  1.00  0.00           C  
ATOM   2045  CE  LYS B1799     -41.865   0.449  20.649  1.00  0.00           C  
ATOM   2046  NZ  LYS B1799     -43.171   0.288  21.238  1.00  0.00           N  
ATOM   2047  N   ALA B1800     -36.319   3.110  23.126  1.00  0.00           N  
ATOM   2048  CA  ALA B1800     -35.385   3.756  24.008  1.00  0.00           C  
ATOM   2049  C   ALA B1800     -36.073   5.023  24.516  1.00  0.00           C  
ATOM   2050  O   ALA B1800     -37.158   5.420  24.059  1.00  0.00           O  
ATOM   2051  CB  ALA B1800     -34.126   4.112  23.237  1.00  0.00           C  
ATOM   2052  N   ASP B1801     -35.416   5.643  25.480  1.00  0.00           N  
ATOM   2053  CA  ASP B1801     -35.901   6.840  26.123  1.00  0.00           C  
ATOM   2054  C   ASP B1801     -35.942   8.006  25.147  1.00  0.00           C  
ATOM   2055  O   ASP B1801     -34.991   8.168  24.370  1.00  0.00           O  
ATOM   2056  CB  ASP B1801     -34.973   7.149  27.266  1.00  0.00           C  
ATOM   2057  CG  ASP B1801     -34.879   6.006  28.265  1.00  0.00           C  
ATOM   2058  OD1 ASP B1801     -34.295   4.961  27.949  1.00  0.00           O  
ATOM   2059  OD2 ASP B1801     -35.406   6.172  29.364  1.00  0.00           O  
ATOM   2060  N   PRO B1802     -37.030   8.795  25.133  1.00  0.00           N  
ATOM   2061  CA  PRO B1802     -37.108   9.951  24.235  1.00  0.00           C  
ATOM   2062  C   PRO B1802     -36.070  10.989  24.659  1.00  0.00           C  
ATOM   2063  O   PRO B1802     -35.540  10.914  25.776  1.00  0.00           O  
ATOM   2064  CB  PRO B1802     -38.524  10.474  24.353  1.00  0.00           C  
ATOM   2065  CG  PRO B1802     -38.863  10.152  25.783  1.00  0.00           C  
ATOM   2066  CD  PRO B1802     -38.254   8.757  25.925  1.00  0.00           C  
ATOM   2067  N   VAL B1803     -35.812  11.978  23.799  1.00  0.00           N  
ATOM   2068  CA  VAL B1803     -34.717  12.874  24.089  1.00  0.00           C  
ATOM   2069  C   VAL B1803     -35.124  13.996  24.965  1.00  0.00           C  
ATOM   2070  O   VAL B1803     -34.319  14.347  25.807  1.00  0.00           O  
ATOM   2071  CB  VAL B1803     -34.057  13.466  22.811  1.00  0.00           C  
ATOM   2072  CG1 VAL B1803     -33.152  12.368  22.238  1.00  0.00           C  
ATOM   2073  CG2 VAL B1803     -35.079  13.945  21.774  1.00  0.00           C  
ATOM   2074  N   VAL B1804     -36.306  14.581  24.802  1.00  0.00           N  
ATOM   2075  CA  VAL B1804     -36.685  15.681  25.676  1.00  0.00           C  
ATOM   2076  C   VAL B1804     -37.895  15.274  26.519  1.00  0.00           C  
ATOM   2077  O   VAL B1804     -38.788  14.568  26.035  1.00  0.00           O  
ATOM   2078  CB  VAL B1804     -37.061  16.935  24.872  1.00  0.00           C  
ATOM   2079  CG1 VAL B1804     -37.141  18.129  25.789  1.00  0.00           C  
ATOM   2080  CG2 VAL B1804     -35.992  17.295  23.905  1.00  0.00           C  
ATOM   2081  N   ASP B1805     -37.934  15.683  27.791  1.00  0.00           N  
ATOM   2082  CA  ASP B1805     -39.101  15.525  28.652  1.00  0.00           C  
ATOM   2083  C   ASP B1805     -39.858  16.834  28.766  1.00  0.00           C  
ATOM   2084  O   ASP B1805     -41.075  16.857  28.539  1.00  0.00           O  
ATOM   2085  CB  ASP B1805     -38.705  15.101  30.050  1.00  0.00           C  
ATOM   2086  CG  ASP B1805     -38.047  13.726  30.104  1.00  0.00           C  
ATOM   2087  OD1 ASP B1805     -38.275  12.887  29.213  1.00  0.00           O  
ATOM   2088  OD2 ASP B1805     -37.284  13.516  31.048  1.00  0.00           O  
ATOM   2089  N   ILE B1806     -39.163  17.943  29.069  1.00  0.00           N  
ATOM   2090  CA  ILE B1806     -39.789  19.254  29.279  1.00  0.00           C  
ATOM   2091  C   ILE B1806     -39.255  20.251  28.262  1.00  0.00           C  
ATOM   2092  O   ILE B1806     -38.038  20.330  28.078  1.00  0.00           O  
ATOM   2093  CB  ILE B1806     -39.489  19.712  30.737  1.00  0.00           C  
ATOM   2094  CG1 ILE B1806     -40.126  18.742  31.661  1.00  0.00           C  
ATOM   2095  CG2 ILE B1806     -40.038  21.059  31.044  1.00  0.00           C  
ATOM   2096  CD1 ILE B1806     -39.726  18.949  33.100  1.00  0.00           C  
ATOM   2097  N   TYR B1807     -40.125  21.006  27.596  1.00  0.00           N  
ATOM   2098  CA  TYR B1807     -39.697  21.994  26.633  1.00  0.00           C  
ATOM   2099  C   TYR B1807     -40.007  23.350  27.220  1.00  0.00           C  
ATOM   2100  O   TYR B1807     -41.118  23.585  27.680  1.00  0.00           O  
ATOM   2101  CB  TYR B1807     -40.452  21.767  25.355  1.00  0.00           C  
ATOM   2102  CG  TYR B1807     -39.856  22.504  24.174  1.00  0.00           C  
ATOM   2103  CD1 TYR B1807     -38.831  21.928  23.433  1.00  0.00           C  
ATOM   2104  CD2 TYR B1807     -40.349  23.752  23.814  1.00  0.00           C  
ATOM   2105  CE1 TYR B1807     -38.309  22.605  22.327  1.00  0.00           C  
ATOM   2106  CE2 TYR B1807     -39.843  24.441  22.713  1.00  0.00           C  
ATOM   2107  CZ  TYR B1807     -38.821  23.860  21.975  1.00  0.00           C  
ATOM   2108  OH  TYR B1807     -38.332  24.526  20.872  1.00  0.00           O  
ATOM   2109  N   LEU B1808     -39.043  24.247  27.252  1.00  0.00           N  
ATOM   2110  CA  LEU B1808     -39.184  25.601  27.790  1.00  0.00           C  
ATOM   2111  C   LEU B1808     -39.568  26.577  26.650  1.00  0.00           C  
ATOM   2112  O   LEU B1808     -38.708  27.003  25.865  1.00  0.00           O  
ATOM   2113  CB  LEU B1808     -37.842  25.938  28.404  1.00  0.00           C  
ATOM   2114  CG  LEU B1808     -37.406  27.055  29.329  1.00  0.00           C  
ATOM   2115  CD1 LEU B1808     -38.125  28.348  29.059  1.00  0.00           C  
ATOM   2116  CD2 LEU B1808     -37.652  26.582  30.726  1.00  0.00           C  
ATOM   2117  N   VAL B1809     -40.862  26.888  26.506  1.00  0.00           N  
ATOM   2118  CA  VAL B1809     -41.387  27.829  25.525  1.00  0.00           C  
ATOM   2119  C   VAL B1809     -41.228  29.223  26.127  1.00  0.00           C  
ATOM   2120  O   VAL B1809     -41.420  29.429  27.330  1.00  0.00           O  
ATOM   2121  CB  VAL B1809     -42.868  27.495  25.277  1.00  0.00           C  
ATOM   2122  CG1 VAL B1809     -43.534  28.497  24.365  1.00  0.00           C  
ATOM   2123  CG2 VAL B1809     -42.945  26.127  24.640  1.00  0.00           C  
ATOM   2124  N   ALA B1810     -40.874  30.235  25.363  1.00  0.00           N  
ATOM   2125  CA  ALA B1810     -40.706  31.541  25.932  1.00  0.00           C  
ATOM   2126  C   ALA B1810     -40.807  32.513  24.801  1.00  0.00           C  
ATOM   2127  O   ALA B1810     -40.178  32.300  23.758  1.00  0.00           O  
ATOM   2128  CB  ALA B1810     -39.347  31.648  26.562  1.00  0.00           C  
ATOM   2129  N   SER B1811     -41.585  33.565  24.972  1.00  0.00           N  
ATOM   2130  CA  SER B1811     -41.711  34.557  23.926  1.00  0.00           C  
ATOM   2131  C   SER B1811     -41.931  35.900  24.551  1.00  0.00           C  
ATOM   2132  O   SER B1811     -42.272  35.984  25.739  1.00  0.00           O  
ATOM   2133  CB  SER B1811     -42.883  34.233  23.045  1.00  0.00           C  
ATOM   2134  OG  SER B1811     -42.820  32.844  22.743  1.00  0.00           O  
ATOM   2135  N   GLY B1812     -41.727  36.955  23.775  1.00  0.00           N  
ATOM   2136  CA  GLY B1812     -41.947  38.292  24.302  1.00  0.00           C  
ATOM   2137  C   GLY B1812     -40.627  39.027  24.466  1.00  0.00           C  
ATOM   2138  O   GLY B1812     -39.548  38.422  24.414  1.00  0.00           O  
ATOM   2139  N   ALA B1813     -40.701  40.342  24.646  1.00  0.00           N  
ATOM   2140  CA  ALA B1813     -39.508  41.168  24.759  1.00  0.00           C  
ATOM   2141  C   ALA B1813     -38.627  40.865  25.979  1.00  0.00           C  
ATOM   2142  O   ALA B1813     -39.073  40.929  27.134  1.00  0.00           O  
ATOM   2143  CB  ALA B1813     -39.915  42.633  24.820  1.00  0.00           C  
ATOM   2144  N   ASP B1814     -37.365  40.515  25.704  1.00  0.00           N  
ATOM   2145  CA  ASP B1814     -36.339  40.256  26.724  1.00  0.00           C  
ATOM   2146  C   ASP B1814     -36.634  39.100  27.684  1.00  0.00           C  
ATOM   2147  O   ASP B1814     -36.050  38.980  28.771  1.00  0.00           O  
ATOM   2148  CB  ASP B1814     -36.060  41.487  27.625  1.00  0.00           C  
ATOM   2149  CG  ASP B1814     -35.389  42.765  27.130  1.00  0.00           C  
ATOM   2150  OD1 ASP B1814     -35.329  43.022  25.921  1.00  0.00           O  
ATOM   2151  OD2 ASP B1814     -34.938  43.516  28.001  1.00  0.00           O  
ATOM   2152  N   THR B1815     -37.465  38.163  27.267  1.00  0.00           N  
ATOM   2153  CA  THR B1815     -37.765  37.013  28.093  1.00  0.00           C  
ATOM   2154  C   THR B1815     -36.638  35.989  28.102  1.00  0.00           C  
ATOM   2155  O   THR B1815     -36.495  35.276  29.096  1.00  0.00           O  
ATOM   2156  CB  THR B1815     -39.023  36.405  27.566  1.00  0.00           C  
ATOM   2157  OG1 THR B1815     -38.851  36.398  26.146  1.00  0.00           O  
ATOM   2158  CG2 THR B1815     -40.264  37.149  28.003  1.00  0.00           C  
ATOM   2159  N   GLN B1816     -35.791  35.911  27.047  1.00  0.00           N  
ATOM   2160  CA  GLN B1816     -34.791  34.848  26.922  1.00  0.00           C  
ATOM   2161  C   GLN B1816     -33.775  34.707  28.039  1.00  0.00           C  
ATOM   2162  O   GLN B1816     -33.484  33.556  28.384  1.00  0.00           O  
ATOM   2163  CB  GLN B1816     -34.004  34.948  25.595  1.00  0.00           C  
ATOM   2164  CG  GLN B1816     -34.542  34.076  24.433  1.00  0.00           C  
ATOM   2165  CD  GLN B1816     -34.358  32.543  24.468  1.00  0.00           C  
ATOM   2166  OE1 GLN B1816     -33.407  31.991  23.902  1.00  0.00           O  
ATOM   2167  NE2 GLN B1816     -35.246  31.735  25.024  1.00  0.00           N  
ATOM   2168  N   SER B1817     -33.243  35.757  28.653  1.00  0.00           N  
ATOM   2169  CA  SER B1817     -32.384  35.500  29.795  1.00  0.00           C  
ATOM   2170  C   SER B1817     -33.171  34.856  30.939  1.00  0.00           C  
ATOM   2171  O   SER B1817     -32.672  33.966  31.629  1.00  0.00           O  
ATOM   2172  CB  SER B1817     -31.765  36.768  30.309  1.00  0.00           C  
ATOM   2173  OG  SER B1817     -30.403  36.744  29.937  1.00  0.00           O  
ATOM   2174  N   ALA B1818     -34.442  35.247  31.085  1.00  0.00           N  
ATOM   2175  CA  ALA B1818     -35.327  34.731  32.104  1.00  0.00           C  
ATOM   2176  C   ALA B1818     -35.610  33.286  31.805  1.00  0.00           C  
ATOM   2177  O   ALA B1818     -35.462  32.456  32.705  1.00  0.00           O  
ATOM   2178  CB  ALA B1818     -36.626  35.484  32.097  1.00  0.00           C  
ATOM   2179  N   ALA B1819     -35.952  32.977  30.559  1.00  0.00           N  
ATOM   2180  CA  ALA B1819     -36.158  31.606  30.142  1.00  0.00           C  
ATOM   2181  C   ALA B1819     -34.944  30.726  30.423  1.00  0.00           C  
ATOM   2182  O   ALA B1819     -35.093  29.664  31.051  1.00  0.00           O  
ATOM   2183  CB  ALA B1819     -36.433  31.549  28.671  1.00  0.00           C  
ATOM   2184  N   MET B1820     -33.738  31.161  30.008  1.00  0.00           N  
ATOM   2185  CA  MET B1820     -32.524  30.384  30.240  1.00  0.00           C  
ATOM   2186  C   MET B1820     -32.209  30.284  31.733  1.00  0.00           C  
ATOM   2187  O   MET B1820     -31.794  29.229  32.230  1.00  0.00           O  
ATOM   2188  CB  MET B1820     -31.337  31.017  29.485  1.00  0.00           C  
ATOM   2189  CG  MET B1820     -31.109  30.480  28.060  1.00  0.00           C  
ATOM   2190  SD  MET B1820     -29.785  31.254  27.081  1.00  0.00           S  
ATOM   2191  CE  MET B1820     -30.830  32.329  26.159  1.00  0.00           C  
ATOM   2192  N   ALA B1821     -32.453  31.326  32.512  1.00  0.00           N  
ATOM   2193  CA  ALA B1821     -32.251  31.249  33.951  1.00  0.00           C  
ATOM   2194  C   ALA B1821     -33.206  30.248  34.647  1.00  0.00           C  
ATOM   2195  O   ALA B1821     -32.792  29.426  35.489  1.00  0.00           O  
ATOM   2196  CB  ALA B1821     -32.439  32.634  34.522  1.00  0.00           C  
ATOM   2197  N   LEU B1822     -34.492  30.239  34.265  1.00  0.00           N  
ATOM   2198  CA  LEU B1822     -35.445  29.293  34.809  1.00  0.00           C  
ATOM   2199  C   LEU B1822     -34.967  27.896  34.490  1.00  0.00           C  
ATOM   2200  O   LEU B1822     -34.867  27.057  35.382  1.00  0.00           O  
ATOM   2201  CB  LEU B1822     -36.832  29.534  34.196  1.00  0.00           C  
ATOM   2202  CG  LEU B1822     -38.040  28.638  34.566  1.00  0.00           C  
ATOM   2203  CD1 LEU B1822     -38.180  28.604  36.096  1.00  0.00           C  
ATOM   2204  CD2 LEU B1822     -39.309  29.138  33.848  1.00  0.00           C  
ATOM   2205  N   ALA B1830     -34.602  27.652  33.235  1.00  0.00           N  
ATOM   2206  CA  ALA B1830     -34.123  26.355  32.819  1.00  0.00           C  
ATOM   2207  C   ALA B1830     -32.931  25.896  33.651  1.00  0.00           C  
ATOM   2208  O   ALA B1830     -32.914  24.755  34.139  1.00  0.00           O  
ATOM   2209  CB  ALA B1830     -33.738  26.428  31.363  1.00  0.00           C  
ATOM   2210  N   GLU B1831     -31.969  26.773  33.931  1.00  0.00           N  
ATOM   2211  CA  GLU B1831     -30.826  26.327  34.699  1.00  0.00           C  
ATOM   2212  C   GLU B1831     -31.231  25.944  36.111  1.00  0.00           C  
ATOM   2213  O   GLU B1831     -30.784  24.936  36.681  1.00  0.00           O  
ATOM   2214  CB  GLU B1831     -29.783  27.425  34.716  1.00  0.00           C  
ATOM   2215  CG  GLU B1831     -29.096  27.688  33.364  1.00  0.00           C  
ATOM   2216  CD  GLU B1831     -28.196  26.581  32.825  1.00  0.00           C  
ATOM   2217  OE1 GLU B1831     -27.284  26.152  33.542  1.00  0.00           O  
ATOM   2218  OE2 GLU B1831     -28.405  26.169  31.682  1.00  0.00           O  
ATOM   2219  N   ARG B1832     -32.189  26.675  36.668  1.00  0.00           N  
ATOM   2220  CA  ARG B1832     -32.646  26.370  38.013  1.00  0.00           C  
ATOM   2221  C   ARG B1832     -33.381  25.037  38.017  1.00  0.00           C  
ATOM   2222  O   ARG B1832     -33.050  24.152  38.817  1.00  0.00           O  
ATOM   2223  CB  ARG B1832     -33.548  27.501  38.508  1.00  0.00           C  
ATOM   2224  CG  ARG B1832     -33.784  27.402  40.016  1.00  0.00           C  
ATOM   2225  CD  ARG B1832     -35.260  27.176  40.350  1.00  0.00           C  
ATOM   2226  NE  ARG B1832     -36.031  28.383  40.134  1.00  0.00           N  
ATOM   2227  CZ  ARG B1832     -36.226  29.266  41.114  1.00  0.00           C  
ATOM   2228  NH1 ARG B1832     -35.768  29.047  42.356  1.00  0.00           N  
ATOM   2229  NH2 ARG B1832     -36.908  30.381  40.820  1.00  0.00           N  
ATOM   2230  N   LEU B1833     -34.302  24.819  37.087  1.00  0.00           N  
ATOM   2231  CA  LEU B1833     -35.007  23.553  37.005  1.00  0.00           C  
ATOM   2232  C   LEU B1833     -34.081  22.382  36.762  1.00  0.00           C  
ATOM   2233  O   LEU B1833     -34.425  21.259  37.129  1.00  0.00           O  
ATOM   2234  CB  LEU B1833     -36.009  23.613  35.906  1.00  0.00           C  
ATOM   2235  CG  LEU B1833     -37.093  24.652  36.115  1.00  0.00           C  
ATOM   2236  CD1 LEU B1833     -37.755  24.988  34.804  1.00  0.00           C  
ATOM   2237  CD2 LEU B1833     -38.103  24.098  37.120  1.00  0.00           C  
ATOM   2238  N   ARG B1834     -32.894  22.633  36.180  1.00  0.00           N  
ATOM   2239  CA  ARG B1834     -31.890  21.582  35.993  1.00  0.00           C  
ATOM   2240  C   ARG B1834     -31.237  21.179  37.311  1.00  0.00           C  
ATOM   2241  O   ARG B1834     -30.968  19.986  37.570  1.00  0.00           O  
ATOM   2242  CB  ARG B1834     -30.813  22.045  35.014  1.00  0.00           C  
ATOM   2243  CG  ARG B1834     -31.260  21.726  33.597  1.00  0.00           C  
ATOM   2244  CD  ARG B1834     -30.448  22.516  32.595  1.00  0.00           C  
ATOM   2245  NE  ARG B1834     -30.939  22.242  31.265  1.00  0.00           N  
ATOM   2246  CZ  ARG B1834     -31.159  23.228  30.433  1.00  0.00           C  
ATOM   2247  NH1 ARG B1834     -30.849  24.476  30.744  1.00  0.00           N  
ATOM   2248  NH2 ARG B1834     -31.658  22.965  29.245  1.00  0.00           N  
ATOM   2249  N   ASP B1835     -30.995  22.188  38.153  1.00  0.00           N  
ATOM   2250  CA  ASP B1835     -30.479  21.933  39.478  1.00  0.00           C  
ATOM   2251  C   ASP B1835     -31.493  21.153  40.280  1.00  0.00           C  
ATOM   2252  O   ASP B1835     -31.136  20.188  40.954  1.00  0.00           O  
ATOM   2253  CB  ASP B1835     -30.214  23.207  40.237  1.00  0.00           C  
ATOM   2254  CG  ASP B1835     -29.117  24.080  39.679  1.00  0.00           C  
ATOM   2255  OD1 ASP B1835     -28.017  23.572  39.454  1.00  0.00           O  
ATOM   2256  OD2 ASP B1835     -29.374  25.267  39.490  1.00  0.00           O  
ATOM   2257  N   GLU B1836     -32.767  21.562  40.181  1.00  0.00           N  
ATOM   2258  CA  GLU B1836     -33.829  20.969  40.986  1.00  0.00           C  
ATOM   2259  C   GLU B1836     -34.298  19.615  40.492  1.00  0.00           C  
ATOM   2260  O   GLU B1836     -34.695  18.786  41.312  1.00  0.00           O  
ATOM   2261  CB  GLU B1836     -35.021  21.929  41.063  1.00  0.00           C  
ATOM   2262  CG  GLU B1836     -34.435  23.207  41.610  1.00  0.00           C  
ATOM   2263  CD  GLU B1836     -35.342  24.265  42.180  1.00  0.00           C  
ATOM   2264  OE1 GLU B1836     -36.483  24.409  41.754  1.00  0.00           O  
ATOM   2265  OE2 GLU B1836     -34.857  24.968  43.062  1.00  0.00           O  
ATOM   2266  N   LEU B1837     -34.271  19.327  39.197  1.00  0.00           N  
ATOM   2267  CA  LEU B1837     -34.751  18.055  38.742  1.00  0.00           C  
ATOM   2268  C   LEU B1837     -33.630  17.337  38.041  1.00  0.00           C  
ATOM   2269  O   LEU B1837     -33.486  17.371  36.810  1.00  0.00           O  
ATOM   2270  CB  LEU B1837     -35.874  18.307  37.829  1.00  0.00           C  
ATOM   2271  CG  LEU B1837     -36.976  19.113  38.383  1.00  0.00           C  
ATOM   2272  CD1 LEU B1837     -37.698  19.837  37.295  1.00  0.00           C  
ATOM   2273  CD2 LEU B1837     -37.876  18.190  39.102  1.00  0.00           C  
ATOM   2274  N   PRO B1838     -32.775  16.698  38.835  1.00  0.00           N  
ATOM   2275  CA  PRO B1838     -31.667  15.968  38.256  1.00  0.00           C  
ATOM   2276  C   PRO B1838     -32.120  14.902  37.284  1.00  0.00           C  
ATOM   2277  O   PRO B1838     -32.989  14.087  37.596  1.00  0.00           O  
ATOM   2278  CB  PRO B1838     -30.901  15.393  39.434  1.00  0.00           C  
ATOM   2279  CG  PRO B1838     -31.865  15.489  40.576  1.00  0.00           C  
ATOM   2280  CD  PRO B1838     -32.428  16.839  40.246  1.00  0.00           C  
ATOM   2281  N   GLY B1839     -31.538  14.949  36.089  1.00  0.00           N  
ATOM   2282  CA  GLY B1839     -31.799  13.922  35.094  1.00  0.00           C  
ATOM   2283  C   GLY B1839     -33.152  14.034  34.396  1.00  0.00           C  
ATOM   2284  O   GLY B1839     -33.736  13.009  34.005  1.00  0.00           O  
ATOM   2285  N   VAL B1840     -33.644  15.280  34.246  1.00  0.00           N  
ATOM   2286  CA  VAL B1840     -34.826  15.566  33.447  1.00  0.00           C  
ATOM   2287  C   VAL B1840     -34.290  16.179  32.165  1.00  0.00           C  
ATOM   2288  O   VAL B1840     -33.453  17.076  32.225  1.00  0.00           O  
ATOM   2289  CB  VAL B1840     -35.758  16.570  34.192  1.00  0.00           C  
ATOM   2290  CG1 VAL B1840     -36.954  16.992  33.384  1.00  0.00           C  
ATOM   2291  CG2 VAL B1840     -36.277  15.862  35.420  1.00  0.00           C  
ATOM   2292  N   LYS B1841     -34.708  15.694  31.003  1.00  0.00           N  
ATOM   2293  CA  LYS B1841     -34.275  16.280  29.763  1.00  0.00           C  
ATOM   2294  C   LYS B1841     -35.080  17.535  29.477  1.00  0.00           C  
ATOM   2295  O   LYS B1841     -36.238  17.465  29.085  1.00  0.00           O  
ATOM   2296  CB  LYS B1841     -34.454  15.263  28.666  1.00  0.00           C  
ATOM   2297  CG  LYS B1841     -33.680  13.957  28.770  1.00  0.00           C  
ATOM   2298  CD  LYS B1841     -34.526  12.826  29.337  1.00  0.00           C  
ATOM   2299  CE  LYS B1841     -33.879  11.432  29.189  1.00  0.00           C  
ATOM   2300  NZ  LYS B1841     -34.183  10.778  27.923  1.00  0.00           N  
ATOM   2301  N   LEU B1842     -34.526  18.709  29.678  1.00  0.00           N  
ATOM   2302  CA  LEU B1842     -35.218  19.967  29.459  1.00  0.00           C  
ATOM   2303  C   LEU B1842     -34.533  20.715  28.355  1.00  0.00           C  
ATOM   2304  O   LEU B1842     -33.325  20.917  28.438  1.00  0.00           O  
ATOM   2305  CB  LEU B1842     -35.153  20.780  30.738  1.00  0.00           C  
ATOM   2306  CG  LEU B1842     -35.888  22.040  31.098  1.00  0.00           C  
ATOM   2307  CD1 LEU B1842     -35.564  22.283  32.547  1.00  0.00           C  
ATOM   2308  CD2 LEU B1842     -35.439  23.251  30.346  1.00  0.00           C  
ATOM   2309  N   MET B1843     -35.299  21.183  27.377  1.00  0.00           N  
ATOM   2310  CA  MET B1843     -34.767  21.895  26.233  1.00  0.00           C  
ATOM   2311  C   MET B1843     -35.398  23.272  26.116  1.00  0.00           C  
ATOM   2312  O   MET B1843     -36.633  23.373  26.057  1.00  0.00           O  
ATOM   2313  CB  MET B1843     -35.030  21.100  24.944  1.00  0.00           C  
ATOM   2314  CG  MET B1843     -34.322  21.678  23.733  1.00  0.00           C  
ATOM   2315  SD  MET B1843     -34.141  20.540  22.349  1.00  0.00           S  
ATOM   2316  CE  MET B1843     -34.819  21.721  21.254  1.00  0.00           C  
ATOM   2317  N   THR B1844     -34.544  24.306  26.056  1.00  0.00           N  
ATOM   2318  CA  THR B1844     -34.919  25.705  25.987  1.00  0.00           C  
ATOM   2319  C   THR B1844     -35.115  26.147  24.555  1.00  0.00           C  
ATOM   2320  O   THR B1844     -34.141  26.149  23.799  1.00  0.00           O  
ATOM   2321  CB  THR B1844     -33.828  26.575  26.597  1.00  0.00           C  
ATOM   2322  OG1 THR B1844     -33.385  25.918  27.791  1.00  0.00           O  
ATOM   2323  CG2 THR B1844     -34.306  28.007  26.798  1.00  0.00           C  
ATOM   2324  N   ASN B1845     -36.323  26.536  24.172  1.00  0.00           N  
ATOM   2325  CA  ASN B1845     -36.592  27.048  22.848  1.00  0.00           C  
ATOM   2326  C   ASN B1845     -35.653  28.222  22.590  1.00  0.00           C  
ATOM   2327  O   ASN B1845     -35.340  28.994  23.511  1.00  0.00           O  
ATOM   2328  CB  ASN B1845     -38.013  27.517  22.788  1.00  0.00           C  
ATOM   2329  CG  ASN B1845     -38.396  27.953  21.408  1.00  0.00           C  
ATOM   2330  OD1 ASN B1845     -38.581  27.150  20.523  1.00  0.00           O  
ATOM   2331  ND2 ASN B1845     -38.554  29.228  21.141  1.00  0.00           N  
ATOM   2332  N   HIS B1847     -35.119  28.342  21.370  1.00  0.00           N  
ATOM   2333  CA  HIS B1847     -34.198  29.413  21.011  1.00  0.00           C  
ATOM   2334  C   HIS B1847     -34.535  29.921  19.622  1.00  0.00           C  
ATOM   2335  O   HIS B1847     -35.146  29.213  18.831  1.00  0.00           O  
ATOM   2336  CB  HIS B1847     -32.754  28.935  20.997  1.00  0.00           C  
ATOM   2337  CG  HIS B1847     -32.096  28.748  22.351  1.00  0.00           C  
ATOM   2338  ND1 HIS B1847     -32.026  29.655  23.328  1.00  0.00           N  
ATOM   2339  CD2 HIS B1847     -31.441  27.629  22.775  1.00  0.00           C  
ATOM   2340  CE1 HIS B1847     -31.358  29.145  24.336  1.00  0.00           C  
ATOM   2341  NE2 HIS B1847     -31.016  27.925  23.970  1.00  0.00           N  
ATOM   2342  N   GLY B1848     -34.159  31.150  19.313  1.00  0.00           N  
ATOM   2343  CA  GLY B1848     -34.437  31.659  17.986  1.00  0.00           C  
ATOM   2344  C   GLY B1848     -35.882  32.142  17.816  1.00  0.00           C  
ATOM   2345  O   GLY B1848     -36.411  32.260  16.707  1.00  0.00           O  
ATOM   2346  N   GLY B1849     -36.534  32.533  18.909  1.00  0.00           N  
ATOM   2347  CA  GLY B1849     -37.886  33.022  18.809  1.00  0.00           C  
ATOM   2348  C   GLY B1849     -38.840  31.968  18.259  1.00  0.00           C  
ATOM   2349  O   GLY B1849     -38.659  30.758  18.405  1.00  0.00           O  
ATOM   2350  N   GLY B1850     -39.864  32.464  17.587  1.00  0.00           N  
ATOM   2351  CA  GLY B1850     -40.925  31.630  17.063  1.00  0.00           C  
ATOM   2352  C   GLY B1850     -42.150  31.976  17.876  1.00  0.00           C  
ATOM   2353  O   GLY B1850     -42.050  32.273  19.068  1.00  0.00           O  
ATOM   2354  N   ASN B1851     -43.324  32.042  17.270  1.00  0.00           N  
ATOM   2355  CA  ASN B1851     -44.484  32.328  18.091  1.00  0.00           C  
ATOM   2356  C   ASN B1851     -44.850  31.045  18.817  1.00  0.00           C  
ATOM   2357  O   ASN B1851     -44.373  29.956  18.476  1.00  0.00           O  
ATOM   2358  CB  ASN B1851     -45.669  32.829  17.247  1.00  0.00           C  
ATOM   2359  CG  ASN B1851     -46.383  31.844  16.332  1.00  0.00           C  
ATOM   2360  OD1 ASN B1851     -46.445  30.632  16.550  1.00  0.00           O  
ATOM   2361  ND2 ASN B1851     -46.969  32.381  15.272  1.00  0.00           N  
ATOM   2362  N   PHE B1852     -45.721  31.171  19.803  1.00  0.00           N  
ATOM   2363  CA  PHE B1852     -46.129  30.068  20.658  1.00  0.00           C  
ATOM   2364  C   PHE B1852     -46.593  28.841  19.910  1.00  0.00           C  
ATOM   2365  O   PHE B1852     -46.254  27.746  20.332  1.00  0.00           O  
ATOM   2366  CB  PHE B1852     -47.253  30.515  21.613  1.00  0.00           C  
ATOM   2367  CG  PHE B1852     -46.837  31.414  22.782  1.00  0.00           C  
ATOM   2368  CD1 PHE B1852     -46.014  30.914  23.795  1.00  0.00           C  
ATOM   2369  CD2 PHE B1852     -47.286  32.740  22.852  1.00  0.00           C  
ATOM   2370  CE1 PHE B1852     -45.644  31.725  24.871  1.00  0.00           C  
ATOM   2371  CE2 PHE B1852     -46.910  33.546  23.935  1.00  0.00           C  
ATOM   2372  CZ  PHE B1852     -46.088  33.038  24.949  1.00  0.00           C  
ATOM   2373  N   LYS B1853     -47.287  29.007  18.797  1.00  0.00           N  
ATOM   2374  CA  LYS B1853     -47.758  27.872  18.040  1.00  0.00           C  
ATOM   2375  C   LYS B1853     -46.584  27.059  17.500  1.00  0.00           C  
ATOM   2376  O   LYS B1853     -46.580  25.821  17.628  1.00  0.00           O  
ATOM   2377  CB  LYS B1853     -48.664  28.392  16.916  1.00  0.00           C  
ATOM   2378  CG  LYS B1853     -48.922  27.430  15.751  1.00  0.00           C  
ATOM   2379  CD  LYS B1853     -50.348  27.544  15.191  1.00  0.00           C  
ATOM   2380  CE  LYS B1853     -51.339  26.676  15.985  1.00  0.00           C  
ATOM   2381  NZ  LYS B1853     -52.678  26.681  15.414  1.00  0.00           N  
ATOM   2382  N   LYS B1854     -45.564  27.765  16.966  1.00  0.00           N  
ATOM   2383  CA  LYS B1854     -44.359  27.140  16.422  1.00  0.00           C  
ATOM   2384  C   LYS B1854     -43.620  26.429  17.540  1.00  0.00           C  
ATOM   2385  O   LYS B1854     -43.351  25.225  17.456  1.00  0.00           O  
ATOM   2386  CB  LYS B1854     -43.400  28.161  15.821  1.00  0.00           C  
ATOM   2387  CG  LYS B1854     -44.019  29.184  14.867  1.00  0.00           C  
ATOM   2388  CD  LYS B1854     -42.955  30.062  14.207  1.00  0.00           C  
ATOM   2389  CE  LYS B1854     -43.572  31.257  13.467  1.00  0.00           C  
ATOM   2390  NZ  LYS B1854     -43.756  32.393  14.357  1.00  0.00           N  
ATOM   2391  N   GLN B1855     -43.361  27.153  18.628  1.00  0.00           N  
ATOM   2392  CA  GLN B1855     -42.688  26.580  19.775  1.00  0.00           C  
ATOM   2393  C   GLN B1855     -43.421  25.345  20.330  1.00  0.00           C  
ATOM   2394  O   GLN B1855     -42.797  24.354  20.719  1.00  0.00           O  
ATOM   2395  CB  GLN B1855     -42.566  27.616  20.871  1.00  0.00           C  
ATOM   2396  CG  GLN B1855     -41.945  28.934  20.436  1.00  0.00           C  
ATOM   2397  CD  GLN B1855     -41.395  29.785  21.574  1.00  0.00           C  
ATOM   2398  OE1 GLN B1855     -41.122  29.313  22.671  1.00  0.00           O  
ATOM   2399  NE2 GLN B1855     -41.104  31.049  21.405  1.00  0.00           N  
ATOM   2400  N   PHE B1856     -44.764  25.303  20.361  1.00  0.00           N  
ATOM   2401  CA  PHE B1856     -45.487  24.119  20.829  1.00  0.00           C  
ATOM   2402  C   PHE B1856     -45.341  22.958  19.882  1.00  0.00           C  
ATOM   2403  O   PHE B1856     -45.148  21.835  20.316  1.00  0.00           O  
ATOM   2404  CB  PHE B1856     -46.993  24.422  21.036  1.00  0.00           C  
ATOM   2405  CG  PHE B1856     -47.200  25.146  22.365  1.00  0.00           C  
ATOM   2406  CD1 PHE B1856     -46.621  24.640  23.535  1.00  0.00           C  
ATOM   2407  CD2 PHE B1856     -47.907  26.342  22.409  1.00  0.00           C  
ATOM   2408  CE1 PHE B1856     -46.747  25.339  24.735  1.00  0.00           C  
ATOM   2409  CE2 PHE B1856     -48.024  27.034  23.617  1.00  0.00           C  
ATOM   2410  CZ  PHE B1856     -47.446  26.539  24.783  1.00  0.00           C  
ATOM   2411  N   ALA B1857     -45.369  23.192  18.584  1.00  0.00           N  
ATOM   2412  CA  ALA B1857     -45.138  22.125  17.624  1.00  0.00           C  
ATOM   2413  C   ALA B1857     -43.714  21.571  17.752  1.00  0.00           C  
ATOM   2414  O   ALA B1857     -43.523  20.351  17.640  1.00  0.00           O  
ATOM   2415  CB  ALA B1857     -45.360  22.673  16.232  1.00  0.00           C  
ATOM   2416  N   ARG B1860     -42.711  22.440  18.030  1.00  0.00           N  
ATOM   2417  CA  ARG B1860     -41.333  22.010  18.247  1.00  0.00           C  
ATOM   2418  C   ARG B1860     -41.325  21.132  19.468  1.00  0.00           C  
ATOM   2419  O   ARG B1860     -40.714  20.080  19.439  1.00  0.00           O  
ATOM   2420  CB  ARG B1860     -40.358  23.176  18.487  1.00  0.00           C  
ATOM   2421  CG  ARG B1860     -40.284  24.218  17.337  1.00  0.00           C  
ATOM   2422  CD  ARG B1860     -38.988  25.073  17.329  1.00  0.00           C  
ATOM   2423  NE  ARG B1860     -39.102  26.528  17.465  1.00  0.00           N  
ATOM   2424  CZ  ARG B1860     -39.298  27.347  16.427  1.00  0.00           C  
ATOM   2425  NH1 ARG B1860     -39.472  26.922  15.170  1.00  0.00           N  
ATOM   2426  NH2 ARG B1860     -39.363  28.649  16.668  1.00  0.00           N  
ATOM   2427  N   ALA B1861     -42.063  21.440  20.524  1.00  0.00           N  
ATOM   2428  CA  ALA B1861     -42.161  20.566  21.686  1.00  0.00           C  
ATOM   2429  C   ALA B1861     -42.690  19.181  21.344  1.00  0.00           C  
ATOM   2430  O   ALA B1861     -42.255  18.170  21.906  1.00  0.00           O  
ATOM   2431  CB  ALA B1861     -43.090  21.176  22.705  1.00  0.00           C  
ATOM   2432  N   ASP B1862     -43.627  19.122  20.404  1.00  0.00           N  
ATOM   2433  CA  ASP B1862     -44.151  17.854  19.901  1.00  0.00           C  
ATOM   2434  C   ASP B1862     -43.117  17.090  19.084  1.00  0.00           C  
ATOM   2435  O   ASP B1862     -43.043  15.868  19.221  1.00  0.00           O  
ATOM   2436  CB  ASP B1862     -45.335  17.992  18.957  1.00  0.00           C  
ATOM   2437  CG  ASP B1862     -46.603  18.640  19.468  1.00  0.00           C  
ATOM   2438  OD1 ASP B1862     -46.797  18.757  20.688  1.00  0.00           O  
ATOM   2439  OD2 ASP B1862     -47.390  19.028  18.603  1.00  0.00           O  
ATOM   2440  N   LYS B1863     -42.325  17.762  18.227  1.00  0.00           N  
ATOM   2441  CA  LYS B1863     -41.247  17.123  17.473  1.00  0.00           C  
ATOM   2442  C   LYS B1863     -40.280  16.352  18.391  1.00  0.00           C  
ATOM   2443  O   LYS B1863     -39.888  15.215  18.092  1.00  0.00           O  
ATOM   2444  CB  LYS B1863     -40.474  18.205  16.661  1.00  0.00           C  
ATOM   2445  CG  LYS B1863     -39.182  17.739  15.910  1.00  0.00           C  
ATOM   2446  CD  LYS B1863     -38.250  18.796  15.255  1.00  0.00           C  
ATOM   2447  CE  LYS B1863     -36.929  18.125  14.794  1.00  0.00           C  
ATOM   2448  NZ  LYS B1863     -36.031  18.985  14.025  1.00  0.00           N  
ATOM   2449  N   TRP B1864     -39.910  16.930  19.538  1.00  0.00           N  
ATOM   2450  CA  TRP B1864     -38.961  16.296  20.421  1.00  0.00           C  
ATOM   2451  C   TRP B1864     -39.534  15.232  21.356  1.00  0.00           C  
ATOM   2452  O   TRP B1864     -38.774  14.502  22.036  1.00  0.00           O  
ATOM   2453  CB  TRP B1864     -38.303  17.355  21.238  1.00  0.00           C  
ATOM   2454  CG  TRP B1864     -37.538  18.365  20.401  1.00  0.00           C  
ATOM   2455  CD1 TRP B1864     -38.040  19.616  20.275  1.00  0.00           C  
ATOM   2456  CD2 TRP B1864     -36.378  18.186  19.692  1.00  0.00           C  
ATOM   2457  NE1 TRP B1864     -37.230  20.242  19.483  1.00  0.00           N  
ATOM   2458  CE2 TRP B1864     -36.232  19.445  19.108  1.00  0.00           C  
ATOM   2459  CE3 TRP B1864     -35.422  17.204  19.427  1.00  0.00           C  
ATOM   2460  CZ2 TRP B1864     -35.158  19.735  18.266  1.00  0.00           C  
ATOM   2461  CZ3 TRP B1864     -34.341  17.494  18.583  1.00  0.00           C  
ATOM   2462  CH2 TRP B1864     -34.211  18.744  18.007  1.00  0.00           C  
ATOM   2463  N   GLY B1865     -40.874  15.154  21.439  1.00  0.00           N  
ATOM   2464  CA  GLY B1865     -41.544  14.219  22.333  1.00  0.00           C  
ATOM   2465  C   GLY B1865     -41.624  14.750  23.755  1.00  0.00           C  
ATOM   2466  O   GLY B1865     -41.589  13.984  24.714  1.00  0.00           O  
ATOM   2467  N   ALA B1866     -41.727  16.059  23.936  1.00  0.00           N  
ATOM   2468  CA  ALA B1866     -41.829  16.587  25.269  1.00  0.00           C  
ATOM   2469  C   ALA B1866     -43.218  16.241  25.790  1.00  0.00           C  
ATOM   2470  O   ALA B1866     -44.181  16.172  25.001  1.00  0.00           O  
ATOM   2471  CB  ALA B1866     -41.666  18.070  25.211  1.00  0.00           C  
ATOM   2472  N   ARG B1867     -43.345  15.971  27.097  1.00  0.00           N  
ATOM   2473  CA  ARG B1867     -44.647  15.715  27.705  1.00  0.00           C  
ATOM   2474  C   ARG B1867     -45.246  16.959  28.351  1.00  0.00           C  
ATOM   2475  O   ARG B1867     -46.474  17.123  28.419  1.00  0.00           O  
ATOM   2476  CB  ARG B1867     -44.496  14.613  28.725  1.00  0.00           C  
ATOM   2477  CG  ARG B1867     -44.191  13.393  27.864  1.00  0.00           C  
ATOM   2478  CD  ARG B1867     -44.222  12.057  28.536  1.00  0.00           C  
ATOM   2479  NE  ARG B1867     -43.091  11.791  29.393  1.00  0.00           N  
ATOM   2480  CZ  ARG B1867     -43.088  12.102  30.696  1.00  0.00           C  
ATOM   2481  NH1 ARG B1867     -44.104  12.778  31.249  1.00  0.00           N  
ATOM   2482  NH2 ARG B1867     -42.037  11.772  31.465  1.00  0.00           N  
ATOM   2483  N   VAL B1878     -44.384  17.876  28.799  1.00  0.00           N  
ATOM   2484  CA  VAL B1878     -44.794  19.057  29.539  1.00  0.00           C  
ATOM   2485  C   VAL B1878     -44.129  20.281  28.913  1.00  0.00           C  
ATOM   2486  O   VAL B1878     -42.989  20.145  28.496  1.00  0.00           O  
ATOM   2487  CB  VAL B1878     -44.355  18.828  31.010  1.00  0.00           C  
ATOM   2488  CG1 VAL B1878     -44.639  20.053  31.847  1.00  0.00           C  
ATOM   2489  CG2 VAL B1878     -45.099  17.618  31.600  1.00  0.00           C  
ATOM   2490  N   ALA B1879     -44.751  21.453  28.765  1.00  0.00           N  
ATOM   2491  CA  ALA B1879     -44.095  22.648  28.242  1.00  0.00           C  
ATOM   2492  C   ALA B1879     -44.154  23.669  29.327  1.00  0.00           C  
ATOM   2493  O   ALA B1879     -45.232  23.774  29.898  1.00  0.00           O  
ATOM   2494  CB  ALA B1879     -44.804  23.324  27.111  1.00  0.00           C  
ATOM   2495  N   VAL B1880     -43.062  24.336  29.699  1.00  0.00           N  
ATOM   2496  CA  VAL B1880     -43.128  25.404  30.693  1.00  0.00           C  
ATOM   2497  C   VAL B1880     -43.147  26.655  29.840  1.00  0.00           C  
ATOM   2498  O   VAL B1880     -42.318  26.704  28.936  1.00  0.00           O  
ATOM   2499  CB  VAL B1880     -41.896  25.373  31.625  1.00  0.00           C  
ATOM   2500  CG1 VAL B1880     -41.959  26.566  32.530  1.00  0.00           C  
ATOM   2501  CG2 VAL B1880     -41.861  24.109  32.485  1.00  0.00           C  
ATOM   2502  N   VAL B1881     -44.076  27.610  30.020  1.00  0.00           N  
ATOM   2503  CA  VAL B1881     -44.202  28.772  29.150  1.00  0.00           C  
ATOM   2504  C   VAL B1881     -43.868  30.050  29.892  1.00  0.00           C  
ATOM   2505  O   VAL B1881     -44.085  30.104  31.094  1.00  0.00           O  
ATOM   2506  CB  VAL B1881     -45.636  28.824  28.602  1.00  0.00           C  
ATOM   2507  CG1 VAL B1881     -45.892  30.126  27.841  1.00  0.00           C  
ATOM   2508  CG2 VAL B1881     -45.849  27.670  27.623  1.00  0.00           C  
ATOM   2509  N   LEU B1882     -43.295  31.062  29.236  1.00  0.00           N  
ATOM   2510  CA  LEU B1882     -43.095  32.353  29.851  1.00  0.00           C  
ATOM   2511  C   LEU B1882     -43.052  33.501  28.852  1.00  0.00           C  
ATOM   2512  O   LEU B1882     -42.312  33.535  27.871  1.00  0.00           O  
ATOM   2513  CB  LEU B1882     -41.816  32.397  30.729  1.00  0.00           C  
ATOM   2514  CG  LEU B1882     -40.327  32.226  30.565  1.00  0.00           C  
ATOM   2515  CD1 LEU B1882     -39.651  33.309  29.742  1.00  0.00           C  
ATOM   2516  CD2 LEU B1882     -39.760  32.413  31.961  1.00  0.00           C  
ATOM   2517  N   GLY B1883     -44.012  34.394  29.033  1.00  0.00           N  
ATOM   2518  CA  GLY B1883     -44.121  35.635  28.299  1.00  0.00           C  
ATOM   2519  C   GLY B1883     -43.790  36.743  29.297  1.00  0.00           C  
ATOM   2520  O   GLY B1883     -43.433  36.453  30.453  1.00  0.00           O  
ATOM   2521  N   GLU B1884     -43.965  38.024  28.925  1.00  0.00           N  
ATOM   2522  CA  GLU B1884     -43.646  39.138  29.834  1.00  0.00           C  
ATOM   2523  C   GLU B1884     -44.454  39.092  31.127  1.00  0.00           C  
ATOM   2524  O   GLU B1884     -43.892  39.293  32.210  1.00  0.00           O  
ATOM   2525  CB  GLU B1884     -43.878  40.531  29.172  1.00  0.00           C  
ATOM   2526  CG  GLU B1884     -44.062  41.818  30.085  1.00  0.00           C  
ATOM   2527  CD  GLU B1884     -43.152  42.230  31.292  1.00  0.00           C  
ATOM   2528  OE1 GLU B1884     -42.291  41.471  31.774  1.00  0.00           O  
ATOM   2529  OE2 GLU B1884     -43.339  43.352  31.786  1.00  0.00           O  
ATOM   2530  N   SER B1885     -45.748  38.769  31.032  1.00  0.00           N  
ATOM   2531  CA  SER B1885     -46.596  38.717  32.203  1.00  0.00           C  
ATOM   2532  C   SER B1885     -46.012  37.806  33.255  1.00  0.00           C  
ATOM   2533  O   SER B1885     -45.766  38.257  34.369  1.00  0.00           O  
ATOM   2534  CB  SER B1885     -47.982  38.228  31.829  1.00  0.00           C  
ATOM   2535  OG  SER B1885     -48.594  39.176  30.969  1.00  0.00           O  
ATOM   2536  N   GLU B1886     -45.660  36.582  32.877  1.00  0.00           N  
ATOM   2537  CA  GLU B1886     -45.123  35.615  33.815  1.00  0.00           C  
ATOM   2538  C   GLU B1886     -43.853  36.145  34.418  1.00  0.00           C  
ATOM   2539  O   GLU B1886     -43.664  36.032  35.633  1.00  0.00           O  
ATOM   2540  CB  GLU B1886     -44.787  34.292  33.148  1.00  0.00           C  
ATOM   2541  CG  GLU B1886     -45.905  33.336  32.827  1.00  0.00           C  
ATOM   2542  CD  GLU B1886     -46.980  33.876  31.895  1.00  0.00           C  
ATOM   2543  OE1 GLU B1886     -46.725  34.719  31.023  1.00  0.00           O  
ATOM   2544  OE2 GLU B1886     -48.115  33.428  32.053  1.00  0.00           O  
ATOM   2545  N   VAL B1887     -43.059  36.801  33.576  1.00  0.00           N  
ATOM   2546  CA  VAL B1887     -41.788  37.299  34.024  1.00  0.00           C  
ATOM   2547  C   VAL B1887     -41.991  38.379  35.094  1.00  0.00           C  
ATOM   2548  O   VAL B1887     -41.346  38.290  36.151  1.00  0.00           O  
ATOM   2549  CB  VAL B1887     -41.025  37.762  32.724  1.00  0.00           C  
ATOM   2550  CG1 VAL B1887     -39.686  38.420  32.980  1.00  0.00           C  
ATOM   2551  CG2 VAL B1887     -40.663  36.512  31.945  1.00  0.00           C  
ATOM   2552  N   ALA B1888     -42.934  39.320  34.890  1.00  0.00           N  
ATOM   2553  CA  ALA B1888     -43.208  40.396  35.856  1.00  0.00           C  
ATOM   2554  C   ALA B1888     -43.928  39.897  37.110  1.00  0.00           C  
ATOM   2555  O   ALA B1888     -43.615  40.292  38.236  1.00  0.00           O  
ATOM   2556  CB  ALA B1888     -44.076  41.462  35.238  1.00  0.00           C  
ATOM   2557  N   ASN B1889     -44.874  38.964  36.946  1.00  0.00           N  
ATOM   2558  CA  ASN B1889     -45.641  38.377  38.040  1.00  0.00           C  
ATOM   2559  C   ASN B1889     -44.917  37.246  38.759  1.00  0.00           C  
ATOM   2560  O   ASN B1889     -45.503  36.647  39.670  1.00  0.00           O  
ATOM   2561  CB  ASN B1889     -46.956  37.799  37.555  1.00  0.00           C  
ATOM   2562  CG  ASN B1889     -47.981  38.795  37.019  1.00  0.00           C  
ATOM   2563  OD1 ASN B1889     -48.182  39.943  37.446  1.00  0.00           O  
ATOM   2564  ND2 ASN B1889     -48.712  38.349  36.013  1.00  0.00           N  
ATOM   2565  N   GLY B1890     -43.671  36.900  38.392  1.00  0.00           N  
ATOM   2566  CA  GLY B1890     -42.912  35.832  39.036  1.00  0.00           C  
ATOM   2567  C   GLY B1890     -43.494  34.447  38.812  1.00  0.00           C  
ATOM   2568  O   GLY B1890     -43.215  33.567  39.640  1.00  0.00           O  
ATOM   2569  N   THR B1891     -44.274  34.211  37.737  1.00  0.00           N  
ATOM   2570  CA  THR B1891     -44.893  32.908  37.482  1.00  0.00           C  
ATOM   2571  C   THR B1891     -44.294  32.147  36.304  1.00  0.00           C  
ATOM   2572  O   THR B1891     -43.349  32.619  35.659  1.00  0.00           O  
ATOM   2573  CB  THR B1891     -46.394  33.102  37.251  1.00  0.00           C  
ATOM   2574  OG1 THR B1891     -46.635  34.114  36.291  1.00  0.00           O  
ATOM   2575  CG2 THR B1891     -47.027  33.470  38.583  1.00  0.00           C  
ATOM   2576  N   ALA B1892     -44.766  30.919  36.081  1.00  0.00           N  
ATOM   2577  CA  ALA B1892     -44.415  30.118  34.918  1.00  0.00           C  
ATOM   2578  C   ALA B1892     -45.676  29.316  34.618  1.00  0.00           C  
ATOM   2579  O   ALA B1892     -46.317  28.885  35.580  1.00  0.00           O  
ATOM   2580  CB  ALA B1892     -43.283  29.136  35.224  1.00  0.00           C  
ATOM   2581  N   VAL B1893     -46.128  29.160  33.366  1.00  0.00           N  
ATOM   2582  CA  VAL B1893     -47.335  28.392  33.064  1.00  0.00           C  
ATOM   2583  C   VAL B1893     -46.937  26.937  32.803  1.00  0.00           C  
ATOM   2584  O   VAL B1893     -46.084  26.705  31.955  1.00  0.00           O  
ATOM   2585  CB  VAL B1893     -48.039  29.035  31.827  1.00  0.00           C  
ATOM   2586  CG1 VAL B1893     -49.150  28.200  31.258  1.00  0.00           C  
ATOM   2587  CG2 VAL B1893     -48.751  30.275  32.275  1.00  0.00           C  
ATOM   2588  N   VAL B1894     -47.456  25.933  33.488  1.00  0.00           N  
ATOM   2589  CA  VAL B1894     -47.067  24.565  33.244  1.00  0.00           C  
ATOM   2590  C   VAL B1894     -48.138  23.937  32.396  1.00  0.00           C  
ATOM   2591  O   VAL B1894     -49.274  23.859  32.861  1.00  0.00           O  
ATOM   2592  CB  VAL B1894     -46.947  23.809  34.564  1.00  0.00           C  
ATOM   2593  CG1 VAL B1894     -46.522  22.369  34.306  1.00  0.00           C  
ATOM   2594  CG2 VAL B1894     -45.884  24.458  35.439  1.00  0.00           C  
ATOM   2595  N   LYS B1895     -47.832  23.495  31.183  1.00  0.00           N  
ATOM   2596  CA  LYS B1895     -48.814  22.919  30.300  1.00  0.00           C  
ATOM   2597  C   LYS B1895     -48.600  21.447  30.082  1.00  0.00           C  
ATOM   2598  O   LYS B1895     -47.596  21.031  29.527  1.00  0.00           O  
ATOM   2599  CB  LYS B1895     -48.778  23.635  28.977  1.00  0.00           C  
ATOM   2600  CG  LYS B1895     -49.700  23.004  27.976  1.00  0.00           C  
ATOM   2601  CD  LYS B1895     -50.020  24.074  26.985  1.00  0.00           C  
ATOM   2602  CE  LYS B1895     -50.470  23.487  25.657  1.00  0.00           C  
ATOM   2603  NZ  LYS B1895     -51.401  22.383  25.835  1.00  0.00           N  
ATOM   2604  N   ASP B1896     -49.531  20.609  30.501  1.00  0.00           N  
ATOM   2605  CA  ASP B1896     -49.402  19.184  30.319  1.00  0.00           C  
ATOM   2606  C   ASP B1896     -49.786  18.976  28.891  1.00  0.00           C  
ATOM   2607  O   ASP B1896     -50.973  18.959  28.563  1.00  0.00           O  
ATOM   2608  CB  ASP B1896     -50.359  18.377  31.222  1.00  0.00           C  
ATOM   2609  CG  ASP B1896     -50.292  16.829  31.144  1.00  0.00           C  
ATOM   2610  OD1 ASP B1896     -50.047  16.262  30.080  1.00  0.00           O  
ATOM   2611  OD2 ASP B1896     -50.501  16.155  32.157  1.00  0.00           O  
ATOM   2612  N   LEU B1898     -48.789  18.718  28.056  1.00  0.00           N  
ATOM   2613  CA  LEU B1898     -49.007  18.584  26.629  1.00  0.00           C  
ATOM   2614  C   LEU B1898     -49.847  17.393  26.296  1.00  0.00           C  
ATOM   2615  O   LEU B1898     -50.512  17.397  25.270  1.00  0.00           O  
ATOM   2616  CB  LEU B1898     -47.683  18.481  25.902  1.00  0.00           C  
ATOM   2617  CG  LEU B1898     -46.721  19.632  26.096  1.00  0.00           C  
ATOM   2618  CD1 LEU B1898     -45.496  19.353  25.263  1.00  0.00           C  
ATOM   2619  CD2 LEU B1898     -47.335  20.948  25.652  1.00  0.00           C  
ATOM   2620  N   ARG B1899     -49.882  16.394  27.162  1.00  0.00           N  
ATOM   2621  CA  ARG B1899     -50.758  15.268  26.908  1.00  0.00           C  
ATOM   2622  C   ARG B1899     -52.241  15.617  27.013  1.00  0.00           C  
ATOM   2623  O   ARG B1899     -53.039  15.064  26.268  1.00  0.00           O  
ATOM   2624  CB  ARG B1899     -50.452  14.158  27.873  1.00  0.00           C  
ATOM   2625  CG  ARG B1899     -49.094  13.541  27.621  1.00  0.00           C  
ATOM   2626  CD  ARG B1899     -48.646  12.806  28.863  1.00  0.00           C  
ATOM   2627  NE  ARG B1899     -48.307  13.758  29.904  1.00  0.00           N  
ATOM   2628  CZ  ARG B1899     -47.881  13.373  31.115  1.00  0.00           C  
ATOM   2629  NH1 ARG B1899     -47.755  12.083  31.462  1.00  0.00           N  
ATOM   2630  NH2 ARG B1899     -47.567  14.314  32.007  1.00  0.00           N  
ATOM   2631  N   SER B1900     -52.671  16.543  27.881  1.00  0.00           N  
ATOM   2632  CA  SER B1900     -54.097  16.833  28.050  1.00  0.00           C  
ATOM   2633  C   SER B1900     -54.555  18.256  27.783  1.00  0.00           C  
ATOM   2634  O   SER B1900     -55.761  18.543  27.693  1.00  0.00           O  
ATOM   2635  CB  SER B1900     -54.485  16.500  29.438  1.00  0.00           C  
ATOM   2636  OG  SER B1900     -53.551  17.138  30.302  1.00  0.00           O  
ATOM   2637  N   GLY B1901     -53.582  19.148  27.722  1.00  0.00           N  
ATOM   2638  CA  GLY B1901     -53.841  20.545  27.512  1.00  0.00           C  
ATOM   2639  C   GLY B1901     -54.000  21.267  28.829  1.00  0.00           C  
ATOM   2640  O   GLY B1901     -53.979  22.499  28.856  1.00  0.00           O  
ATOM   2641  N   GLU B1902     -54.107  20.569  29.957  1.00  0.00           N  
ATOM   2642  CA  GLU B1902     -54.370  21.246  31.215  1.00  0.00           C  
ATOM   2643  C   GLU B1902     -53.155  22.087  31.602  1.00  0.00           C  
ATOM   2644  O   GLU B1902     -52.064  21.566  31.832  1.00  0.00           O  
ATOM   2645  CB  GLU B1902     -54.695  20.201  32.294  1.00  0.00           C  
ATOM   2646  CG  GLU B1902     -55.937  19.256  32.167  1.00  0.00           C  
ATOM   2647  CD  GLU B1902     -55.939  17.970  33.057  1.00  0.00           C  
ATOM   2648  OE1 GLU B1902     -56.277  18.059  34.236  1.00  0.00           O  
ATOM   2649  OE2 GLU B1902     -55.622  16.859  32.600  1.00  0.00           O  
ATOM   2650  N   GLN B1903     -53.314  23.406  31.586  1.00  0.00           N  
ATOM   2651  CA  GLN B1903     -52.237  24.312  31.906  1.00  0.00           C  
ATOM   2652  C   GLN B1903     -52.514  25.152  33.132  1.00  0.00           C  
ATOM   2653  O   GLN B1903     -53.560  25.780  33.238  1.00  0.00           O  
ATOM   2654  CB  GLN B1903     -51.986  25.176  30.684  1.00  0.00           C  
ATOM   2655  CG  GLN B1903     -53.069  26.068  30.109  1.00  0.00           C  
ATOM   2656  CD  GLN B1903     -53.212  27.385  30.868  1.00  0.00           C  
ATOM   2657  OE1 GLN B1903     -54.252  28.047  30.860  1.00  0.00           O  
ATOM   2658  NE2 GLN B1903     -52.192  27.830  31.599  1.00  0.00           N  
ATOM   2659  N   THR B1904     -51.606  25.230  34.086  1.00  0.00           N  
ATOM   2660  CA  THR B1904     -51.839  25.977  35.314  1.00  0.00           C  
ATOM   2661  C   THR B1904     -50.712  26.979  35.530  1.00  0.00           C  
ATOM   2662  O   THR B1904     -49.581  26.681  35.167  1.00  0.00           O  
ATOM   2663  CB  THR B1904     -51.937  24.939  36.478  1.00  0.00           C  
ATOM   2664  OG1 THR B1904     -50.827  24.042  36.395  1.00  0.00           O  
ATOM   2665  CG2 THR B1904     -53.168  24.048  36.358  1.00  0.00           C  
ATOM   2666  N   ALA B1905     -50.950  28.190  36.033  1.00  0.00           N  
ATOM   2667  CA  ALA B1905     -49.850  29.095  36.356  1.00  0.00           C  
ATOM   2668  C   ALA B1905     -49.332  28.757  37.745  1.00  0.00           C  
ATOM   2669  O   ALA B1905     -50.114  28.678  38.704  1.00  0.00           O  
ATOM   2670  CB  ALA B1905     -50.281  30.544  36.393  1.00  0.00           C  
ATOM   2671  N   VAL B1906     -48.044  28.471  37.857  1.00  0.00           N  
ATOM   2672  CA  VAL B1906     -47.453  28.133  39.138  1.00  0.00           C  
ATOM   2673  C   VAL B1906     -46.399  29.175  39.469  1.00  0.00           C  
ATOM   2674  O   VAL B1906     -45.801  29.832  38.600  1.00  0.00           O  
ATOM   2675  CB  VAL B1906     -46.824  26.727  39.060  1.00  0.00           C  
ATOM   2676  CG1 VAL B1906     -46.366  26.258  40.411  1.00  0.00           C  
ATOM   2677  CG2 VAL B1906     -47.852  25.730  38.641  1.00  0.00           C  
ATOM   2678  N   ALA B1907     -46.185  29.430  40.739  1.00  0.00           N  
ATOM   2679  CA  ALA B1907     -45.121  30.327  41.122  1.00  0.00           C  
ATOM   2680  C   ALA B1907     -43.838  29.609  40.775  1.00  0.00           C  
ATOM   2681  O   ALA B1907     -43.768  28.391  40.979  1.00  0.00           O  
ATOM   2682  CB  ALA B1907     -45.115  30.583  42.612  1.00  0.00           C  
ATOM   2683  N   GLN B1909     -42.815  30.329  40.286  1.00  0.00           N  
ATOM   2684  CA  GLN B1909     -41.523  29.744  39.894  1.00  0.00           C  
ATOM   2685  C   GLN B1909     -40.885  28.871  40.961  1.00  0.00           C  
ATOM   2686  O   GLN B1909     -40.385  27.799  40.669  1.00  0.00           O  
ATOM   2687  CB  GLN B1909     -40.560  30.843  39.517  1.00  0.00           C  
ATOM   2688  CG  GLN B1909     -40.980  31.357  38.147  1.00  0.00           C  
ATOM   2689  CD  GLN B1909     -40.089  32.455  37.581  1.00  0.00           C  
ATOM   2690  OE1 GLN B1909     -38.908  32.531  37.925  1.00  0.00           O  
ATOM   2691  NE2 GLN B1909     -40.562  33.333  36.691  1.00  0.00           N  
ATOM   2692  N   ASP B1910     -41.011  29.241  42.222  1.00  0.00           N  
ATOM   2693  CA  ASP B1910     -40.501  28.479  43.354  1.00  0.00           C  
ATOM   2694  C   ASP B1910     -41.190  27.122  43.447  1.00  0.00           C  
ATOM   2695  O   ASP B1910     -40.655  26.165  43.990  1.00  0.00           O  
ATOM   2696  CB  ASP B1910     -40.763  29.234  44.651  1.00  0.00           C  
ATOM   2697  CG  ASP B1910     -40.496  30.740  44.596  1.00  0.00           C  
ATOM   2698  OD1 ASP B1910     -41.286  31.467  43.966  1.00  0.00           O  
ATOM   2699  OD2 ASP B1910     -39.502  31.176  45.195  1.00  0.00           O  
ATOM   2700  N   SER B1913     -42.391  26.999  42.914  1.00  0.00           N  
ATOM   2701  CA  SER B1913     -43.124  25.769  43.027  1.00  0.00           C  
ATOM   2702  C   SER B1913     -43.171  24.991  41.730  1.00  0.00           C  
ATOM   2703  O   SER B1913     -43.672  23.849  41.732  1.00  0.00           O  
ATOM   2704  CB  SER B1913     -44.549  26.092  43.540  1.00  0.00           C  
ATOM   2705  OG  SER B1913     -44.608  26.562  44.896  1.00  0.00           O  
ATOM   2706  N   VAL B1914     -42.632  25.487  40.604  1.00  0.00           N  
ATOM   2707  CA  VAL B1914     -42.748  24.698  39.372  1.00  0.00           C  
ATOM   2708  C   VAL B1914     -42.021  23.347  39.404  1.00  0.00           C  
ATOM   2709  O   VAL B1914     -42.606  22.363  38.946  1.00  0.00           O  
ATOM   2710  CB  VAL B1914     -42.268  25.452  38.091  1.00  0.00           C  
ATOM   2711  CG1 VAL B1914     -43.367  26.449  37.727  1.00  0.00           C  
ATOM   2712  CG2 VAL B1914     -40.938  26.150  38.264  1.00  0.00           C  
ATOM   2713  N   ALA B1915     -40.845  23.204  40.021  1.00  0.00           N  
ATOM   2714  CA  ALA B1915     -40.137  21.926  40.104  1.00  0.00           C  
ATOM   2715  C   ALA B1915     -40.996  20.836  40.707  1.00  0.00           C  
ATOM   2716  O   ALA B1915     -41.236  19.820  40.060  1.00  0.00           O  
ATOM   2717  CB  ALA B1915     -38.897  21.998  40.952  1.00  0.00           C  
ATOM   2718  N   ALA B1916     -41.539  21.033  41.901  1.00  0.00           N  
ATOM   2719  CA  ALA B1916     -42.469  20.074  42.479  1.00  0.00           C  
ATOM   2720  C   ALA B1916     -43.669  19.769  41.553  1.00  0.00           C  
ATOM   2721  O   ALA B1916     -44.057  18.603  41.398  1.00  0.00           O  
ATOM   2722  CB  ALA B1916     -42.968  20.634  43.799  1.00  0.00           C  
ATOM   2723  N   HIS B1917     -44.235  20.784  40.862  1.00  0.00           N  
ATOM   2724  CA  HIS B1917     -45.345  20.519  39.971  1.00  0.00           C  
ATOM   2725  C   HIS B1917     -44.921  19.669  38.795  1.00  0.00           C  
ATOM   2726  O   HIS B1917     -45.713  18.847  38.334  1.00  0.00           O  
ATOM   2727  CB  HIS B1917     -45.949  21.825  39.506  1.00  0.00           C  
ATOM   2728  CG  HIS B1917     -46.904  22.457  40.551  1.00  0.00           C  
ATOM   2729  ND1 HIS B1917     -48.081  23.037  40.282  1.00  0.00           N  
ATOM   2730  CD2 HIS B1917     -46.733  22.555  41.933  1.00  0.00           C  
ATOM   2731  CE1 HIS B1917     -48.606  23.467  41.408  1.00  0.00           C  
ATOM   2732  NE2 HIS B1917     -47.791  23.173  42.397  1.00  0.00           N  
ATOM   2733  N   LEU B1918     -43.663  19.763  38.344  1.00  0.00           N  
ATOM   2734  CA  LEU B1918     -43.170  18.894  37.275  1.00  0.00           C  
ATOM   2735  C   LEU B1918     -42.928  17.499  37.811  1.00  0.00           C  
ATOM   2736  O   LEU B1918     -43.336  16.542  37.145  1.00  0.00           O  
ATOM   2737  CB  LEU B1918     -41.875  19.422  36.688  1.00  0.00           C  
ATOM   2738  CG  LEU B1918     -42.015  20.789  36.073  1.00  0.00           C  
ATOM   2739  CD1 LEU B1918     -40.669  21.460  35.939  1.00  0.00           C  
ATOM   2740  CD2 LEU B1918     -42.692  20.639  34.739  1.00  0.00           C  
ATOM   2741  N   ARG B1929     -42.370  17.354  39.025  1.00  0.00           N  
ATOM   2742  CA  ARG B1929     -42.116  16.030  39.594  1.00  0.00           C  
ATOM   2743  C   ARG B1929     -43.384  15.236  39.622  1.00  0.00           C  
ATOM   2744  O   ARG B1929     -43.419  14.122  39.138  1.00  0.00           O  
ATOM   2745  CB  ARG B1929     -41.636  16.031  41.019  1.00  0.00           C  
ATOM   2746  CG  ARG B1929     -40.314  16.718  41.158  1.00  0.00           C  
ATOM   2747  CD  ARG B1929     -39.444  16.227  42.310  1.00  0.00           C  
ATOM   2748  NE  ARG B1929     -38.497  17.298  42.539  1.00  0.00           N  
ATOM   2749  CZ  ARG B1929     -38.791  18.331  43.337  1.00  0.00           C  
ATOM   2750  NH1 ARG B1929     -39.874  18.319  44.131  1.00  0.00           N  
ATOM   2751  NH2 ARG B1929     -37.945  19.364  43.408  1.00  0.00           N  
ATOM   2752  N   THR B1930     -44.461  15.893  40.029  1.00  0.00           N  
ATOM   2753  CA  THR B1930     -45.775  15.279  40.011  1.00  0.00           C  
ATOM   2754  C   THR B1930     -46.153  14.883  38.593  1.00  0.00           C  
ATOM   2755  O   THR B1930     -46.606  13.771  38.375  1.00  0.00           O  
ATOM   2756  CB  THR B1930     -46.791  16.292  40.593  1.00  0.00           C  
ATOM   2757  OG1 THR B1930     -46.343  16.529  41.925  1.00  0.00           O  
ATOM   2758  CG2 THR B1930     -48.245  15.825  40.567  1.00  0.00           C  
ATOM   2759  N   LEU B1931     -45.978  15.763  37.616  1.00  0.00           N  
ATOM   2760  CA  LEU B1931     -46.413  15.434  36.293  1.00  0.00           C  
ATOM   2761  C   LEU B1931     -45.559  14.414  35.559  1.00  0.00           C  
ATOM   2762  O   LEU B1931     -46.070  13.786  34.625  1.00  0.00           O  
ATOM   2763  CB  LEU B1931     -46.502  16.714  35.520  1.00  0.00           C  
ATOM   2764  CG  LEU B1931     -47.717  17.571  35.880  1.00  0.00           C  
ATOM   2765  CD1 LEU B1931     -47.507  18.998  35.436  1.00  0.00           C  
ATOM   2766  CD2 LEU B1931     -48.947  17.039  35.184  1.00  0.00           C  
ATOM   2767  N   LEU B1956     -44.283  14.221  35.918  1.00  0.00           N  
ATOM   2768  CA  LEU B1956     -43.448  13.302  35.148  1.00  0.00           C  
ATOM   2769  C   LEU B1956     -43.339  11.926  35.772  1.00  0.00           C  
ATOM   2770  O   LEU B1956     -43.495  10.901  35.090  1.00  0.00           O  
ATOM   2771  CB  LEU B1956     -42.041  13.871  34.981  1.00  0.00           C  
ATOM   2772  CG  LEU B1956     -41.912  15.178  34.211  1.00  0.00           C  
ATOM   2773  CD1 LEU B1956     -40.508  15.750  34.424  1.00  0.00           C  
ATOM   2774  CD2 LEU B1956     -42.274  14.948  32.750  1.00  0.00           C  
ATOM   2775  N   GLY B1957     -43.030  11.919  37.059  1.00  0.00           N  
ATOM   2776  CA  GLY B1957     -42.830  10.704  37.816  1.00  0.00           C  
ATOM   2777  C   GLY B1957     -42.374  11.118  39.225  1.00  0.00           C  
ATOM   2778  O   GLY B1957     -41.256  11.637  39.363  1.00  0.00           O  
ATOM   2779  OXT GLY B1957     -43.164  10.946  40.168  1.00  0.00           O  
HETATM 2780  P   AMP B 451     -13.850 -13.126  14.151  1.00  0.00           P  
HETATM 2781  O1P AMP B 451     -14.725 -14.264  13.742  1.00  0.00           O  
HETATM 2782  O2P AMP B 451     -12.994 -12.518  13.100  1.00  0.00           O  
HETATM 2783  O3P AMP B 451     -12.893 -13.448  15.567  1.00  0.00           O  
HETATM 2784  O5' AMP B 451     -14.924 -11.999  14.691  1.00  0.00           O  
HETATM 2785  C5' AMP B 451     -15.809 -12.185  15.821  1.00  0.00           C  
HETATM 2786  C4' AMP B 451     -17.134 -11.498  15.581  1.00  0.00           C  
HETATM 2787  O4' AMP B 451     -16.915 -10.131  15.168  1.00  0.00           O  
HETATM 2788  C3' AMP B 451     -17.871 -12.114  14.405  1.00  0.00           C  
HETATM 2789  O3' AMP B 451     -18.602 -13.281  14.789  1.00  0.00           O  
HETATM 2790  C2' AMP B 451     -18.830 -11.015  14.024  1.00  0.00           C  
HETATM 2791  O2' AMP B 451     -19.938 -10.828  14.933  1.00  0.00           O  
HETATM 2792  C1' AMP B 451     -17.943  -9.823  14.219  1.00  0.00           C  
HETATM 2793  N9  AMP B 451     -17.379  -9.423  12.929  1.00  0.00           N  
HETATM 2794  C8  AMP B 451     -16.180  -9.744  12.320  1.00  0.00           C  
HETATM 2795  N7  AMP B 451     -15.985  -9.109  11.207  1.00  0.00           N  
HETATM 2796  C5  AMP B 451     -17.120  -8.326  11.073  1.00  0.00           C  
HETATM 2797  C6  AMP B 451     -17.518  -7.407  10.109  1.00  0.00           C  
HETATM 2798  N6  AMP B 451     -16.743  -7.095   9.082  1.00  0.00           N  
HETATM 2799  N1  AMP B 451     -18.703  -6.799  10.267  1.00  0.00           N  
HETATM 2800  C2  AMP B 451     -19.442  -7.076  11.332  1.00  0.00           C  
HETATM 2801  N3  AMP B 451     -19.172  -7.919  12.317  1.00  0.00           N  
HETATM 2802  C4  AMP B 451     -17.976  -8.517  12.112  1.00  0.00           C  
HETATM 2803  N   HIS B 450     -10.673 -11.764  18.188  1.00  0.00           N  
HETATM 2804  CA  HIS B 450     -11.351 -12.967  17.779  1.00  0.00           C  
HETATM 2805  C   HIS B 450     -12.128 -12.554  16.500  1.00  0.00           C  
HETATM 2806  O   HIS B 450     -12.025 -11.337  16.256  1.00  0.00           O  
HETATM 2807  CB  HIS B 450     -12.196 -13.359  19.028  1.00  0.00           C  
HETATM 2808  CG  HIS B 450     -11.432 -13.551  20.382  1.00  0.00           C  
HETATM 2809  ND1 HIS B 450     -10.843 -14.695  20.754  1.00  0.00           N  
HETATM 2810  CD2 HIS B 450     -11.274 -12.602  21.358  1.00  0.00           C  
HETATM 2811  CE1 HIS B 450     -10.310 -14.489  21.950  1.00  0.00           C  
HETATM 2812  NE2 HIS B 450     -10.580 -13.241  22.287  1.00  0.00           N  
TER
END
