# Supplementary material for: Backbone Brackets and Arginine Tweezers delineate Class I and Class II aminoacyl tRNA synthetases
Source: PLoS Comput Biol. 2018 Apr 16;14(4):e1006101. doi: 10.1371/journal.pcbi.1006101 (PMC5919687; doi:10.1371/journal.pcbi.1006101)
Supplement: S12 File — All structures of Class II aaRS with residues renumbered according to the MSA. (GZ) [file pcbi.1006101.s024.tar.gz › 1htt_C_renum.pdb]

ATOM      1  N   ASN C 311      -8.959 -17.808 -21.840  1.00  0.00           N  
ATOM      2  CA  ASN C 311      -7.665 -17.174 -22.037  1.00  0.00           C  
ATOM      3  C   ASN C 311      -7.510 -15.898 -21.227  1.00  0.00           C  
ATOM      4  O   ASN C 311      -8.440 -15.117 -21.047  1.00  0.00           O  
ATOM      5  CB  ASN C 311      -7.396 -16.808 -23.533  1.00  0.00           C  
ATOM      6  CG  ASN C 311      -5.901 -16.460 -23.876  1.00  0.00           C  
ATOM      7  OD1 ASN C 311      -5.589 -15.693 -24.800  1.00  0.00           O  
ATOM      8  ND2 ASN C 311      -4.845 -17.009 -23.266  1.00  0.00           N  
ATOM      9  N   ILE C 312      -6.333 -15.702 -20.663  1.00  0.00           N  
ATOM     10  CA  ILE C 312      -6.021 -14.476 -19.972  1.00  0.00           C  
ATOM     11  C   ILE C 312      -5.681 -13.422 -21.033  1.00  0.00           C  
ATOM     12  O   ILE C 312      -5.291 -13.756 -22.149  1.00  0.00           O  
ATOM     13  CB  ILE C 312      -4.837 -14.782 -19.027  1.00  0.00           C  
ATOM     14  CG1 ILE C 312      -5.290 -15.714 -17.926  1.00  0.00           C  
ATOM     15  CG2 ILE C 312      -4.295 -13.510 -18.407  1.00  0.00           C  
ATOM     16  CD1 ILE C 312      -4.519 -17.038 -17.951  1.00  0.00           C  
ATOM     17  N   GLN C 313      -5.829 -12.131 -20.752  1.00  0.00           N  
ATOM     18  CA  GLN C 313      -5.413 -11.117 -21.700  1.00  0.00           C  
ATOM     19  C   GLN C 313      -4.373 -10.201 -21.072  1.00  0.00           C  
ATOM     20  O   GLN C 313      -3.998 -10.381 -19.910  1.00  0.00           O  
ATOM     21  CB  GLN C 313      -6.589 -10.333 -22.116  1.00  0.00           C  
ATOM     22  CG  GLN C 313      -7.443 -11.221 -22.947  1.00  0.00           C  
ATOM     23  CD  GLN C 313      -8.373 -10.420 -23.811  1.00  0.00           C  
ATOM     24  OE1 GLN C 313      -8.926 -10.939 -24.775  1.00  0.00           O  
ATOM     25  NE2 GLN C 313      -8.594  -9.131 -23.543  1.00  0.00           N  
ATOM     26  N   ALA C 314      -3.862  -9.217 -21.808  1.00  0.00           N  
ATOM     27  CA  ALA C 314      -2.841  -8.321 -21.279  1.00  0.00           C  
ATOM     28  C   ALA C 314      -3.432  -7.205 -20.428  1.00  0.00           C  
ATOM     29  O   ALA C 314      -4.529  -6.732 -20.729  1.00  0.00           O  
ATOM     30  CB  ALA C 314      -2.054  -7.683 -22.443  1.00  0.00           C  
ATOM     31  N   ILE C 315      -2.730  -6.764 -19.379  1.00  0.00           N  
ATOM     32  CA  ILE C 315      -3.177  -5.633 -18.585  1.00  0.00           C  
ATOM     33  C   ILE C 315      -3.377  -4.472 -19.525  1.00  0.00           C  
ATOM     34  O   ILE C 315      -2.643  -4.284 -20.493  1.00  0.00           O  
ATOM     35  CB  ILE C 315      -2.140  -5.279 -17.506  1.00  0.00           C  
ATOM     36  CG1 ILE C 315      -2.191  -6.405 -16.497  1.00  0.00           C  
ATOM     37  CG2 ILE C 315      -2.384  -3.901 -16.858  1.00  0.00           C  
ATOM     38  CD1 ILE C 315      -3.613  -6.709 -15.940  1.00  0.00           C  
ATOM     39  N   ARG C 316      -4.440  -3.738 -19.320  1.00  0.00           N  
ATOM     40  CA  ARG C 316      -4.761  -2.644 -20.200  1.00  0.00           C  
ATOM     41  C   ARG C 316      -3.629  -1.654 -20.111  1.00  0.00           C  
ATOM     42  O   ARG C 316      -3.102  -1.425 -19.015  1.00  0.00           O  
ATOM     43  CB  ARG C 316      -6.082  -2.006 -19.770  1.00  0.00           C  
ATOM     44  CG  ARG C 316      -6.706  -1.073 -20.813  1.00  0.00           C  
ATOM     45  CD  ARG C 316      -8.151  -0.672 -20.469  1.00  0.00           C  
ATOM     46  NE  ARG C 316      -8.324   0.600 -19.762  1.00  0.00           N  
ATOM     47  CZ  ARG C 316      -8.710   1.700 -20.423  1.00  0.00           C  
ATOM     48  NH1 ARG C 316      -8.792   1.686 -21.773  1.00  0.00           N  
ATOM     49  NH2 ARG C 316      -8.959   2.835 -19.742  1.00  0.00           N  
ATOM     50  N   GLY C 317      -3.216  -1.223 -21.308  1.00  0.00           N  
ATOM     51  CA  GLY C 317      -2.143  -0.265 -21.450  1.00  0.00           C  
ATOM     52  C   GLY C 317      -0.771  -0.899 -21.341  1.00  0.00           C  
ATOM     53  O   GLY C 317       0.189  -0.148 -21.163  1.00  0.00           O  
ATOM     54  N   MET C 318      -0.631  -2.229 -21.396  1.00  0.00           N  
ATOM     55  CA  MET C 318       0.684  -2.847 -21.402  1.00  0.00           C  
ATOM     56  C   MET C 318       0.804  -3.676 -22.672  1.00  0.00           C  
ATOM     57  O   MET C 318       0.083  -4.660 -22.873  1.00  0.00           O  
ATOM     58  CB  MET C 318       0.869  -3.717 -20.152  1.00  0.00           C  
ATOM     59  CG  MET C 318       0.844  -2.783 -18.962  1.00  0.00           C  
ATOM     60  SD  MET C 318       1.499  -3.528 -17.479  1.00  0.00           S  
ATOM     61  CE  MET C 318       1.641  -2.070 -16.472  1.00  0.00           C  
ATOM     62  N   ASN C 319       1.738  -3.284 -23.548  1.00  0.00           N  
ATOM     63  CA  ASN C 319       1.784  -3.831 -24.905  1.00  0.00           C  
ATOM     64  C   ASN C 319       2.816  -4.917 -25.162  1.00  0.00           C  
ATOM     65  O   ASN C 319       3.864  -5.004 -24.514  1.00  0.00           O  
ATOM     66  CB  ASN C 319       2.047  -2.729 -25.913  1.00  0.00           C  
ATOM     67  CG  ASN C 319       1.310  -1.426 -25.620  1.00  0.00           C  
ATOM     68  OD1 ASN C 319       0.291  -1.098 -26.229  1.00  0.00           O  
ATOM     69  ND2 ASN C 319       1.809  -0.627 -24.670  1.00  0.00           N  
ATOM     70  N   ASP C 320       2.471  -5.790 -26.093  1.00  0.00           N  
ATOM     71  CA  ASP C 320       3.390  -6.792 -26.628  1.00  0.00           C  
ATOM     72  C   ASP C 320       3.923  -6.263 -27.958  1.00  0.00           C  
ATOM     73  O   ASP C 320       3.187  -5.608 -28.720  1.00  0.00           O  
ATOM     74  CB  ASP C 320       2.738  -8.094 -26.992  1.00  0.00           C  
ATOM     75  CG  ASP C 320       1.838  -8.656 -25.943  1.00  0.00           C  
ATOM     76  OD1 ASP C 320       2.310  -9.050 -24.894  1.00  0.00           O  
ATOM     77  OD2 ASP C 320       0.659  -8.733 -26.210  1.00  0.00           O  
ATOM     78  N   TYR C 321       5.178  -6.520 -28.294  1.00  0.00           N  
ATOM     79  CA  TYR C 321       5.675  -6.040 -29.569  1.00  0.00           C  
ATOM     80  C   TYR C 321       5.967  -7.322 -30.265  1.00  0.00           C  
ATOM     81  O   TYR C 321       6.773  -8.142 -29.820  1.00  0.00           O  
ATOM     82  CB  TYR C 321       6.912  -5.170 -29.347  1.00  0.00           C  
ATOM     83  CG  TYR C 321       6.531  -3.936 -28.523  1.00  0.00           C  
ATOM     84  CD1 TYR C 321       5.878  -2.841 -29.101  1.00  0.00           C  
ATOM     85  CD2 TYR C 321       6.810  -3.922 -27.153  1.00  0.00           C  
ATOM     86  CE1 TYR C 321       5.505  -1.752 -28.320  1.00  0.00           C  
ATOM     87  CE2 TYR C 321       6.437  -2.839 -26.379  1.00  0.00           C  
ATOM     88  CZ  TYR C 321       5.788  -1.757 -26.960  1.00  0.00           C  
ATOM     89  OH  TYR C 321       5.433  -0.683 -26.145  1.00  0.00           O  
ATOM     90  N   LEU C 322       5.153  -7.590 -31.246  1.00  0.00           N  
ATOM     91  CA  LEU C 322       5.290  -8.815 -31.989  1.00  0.00           C  
ATOM     92  C   LEU C 322       6.483  -8.833 -32.935  1.00  0.00           C  
ATOM     93  O   LEU C 322       7.027  -7.763 -33.243  1.00  0.00           O  
ATOM     94  CB  LEU C 322       3.978  -9.017 -32.697  1.00  0.00           C  
ATOM     95  CG  LEU C 322       2.835  -9.428 -31.761  1.00  0.00           C  
ATOM     96  CD1 LEU C 322       1.618  -9.641 -32.631  1.00  0.00           C  
ATOM     97  CD2 LEU C 322       3.177 -10.665 -30.925  1.00  0.00           C  
ATOM     98  N   PRO C 323       6.847  -9.984 -33.511  1.00  0.00           N  
ATOM     99  CA  PRO C 323       8.023 -10.026 -34.378  1.00  0.00           C  
ATOM    100  C   PRO C 323       8.202  -8.928 -35.437  1.00  0.00           C  
ATOM    101  O   PRO C 323       9.235  -8.248 -35.505  1.00  0.00           O  
ATOM    102  CB  PRO C 323       7.955 -11.428 -34.941  1.00  0.00           C  
ATOM    103  CG  PRO C 323       7.475 -12.245 -33.790  1.00  0.00           C  
ATOM    104  CD  PRO C 323       6.326 -11.351 -33.402  1.00  0.00           C  
ATOM    105  N   GLY C 324       7.169  -8.662 -36.232  1.00  0.00           N  
ATOM    106  CA  GLY C 324       7.276  -7.713 -37.330  1.00  0.00           C  
ATOM    107  C   GLY C 324       7.731  -6.342 -36.885  1.00  0.00           C  
ATOM    108  O   GLY C 324       8.533  -5.693 -37.557  1.00  0.00           O  
ATOM    109  N   GLU C 325       7.257  -5.931 -35.718  1.00  0.00           N  
ATOM    110  CA  GLU C 325       7.526  -4.611 -35.234  1.00  0.00           C  
ATOM    111  C   GLU C 325       8.780  -4.610 -34.382  1.00  0.00           C  
ATOM    112  O   GLU C 325       9.413  -3.550 -34.254  1.00  0.00           O  
ATOM    113  CB  GLU C 325       6.277  -4.135 -34.464  1.00  0.00           C  
ATOM    114  CG  GLU C 325       6.302  -2.891 -33.526  1.00  0.00           C  
ATOM    115  CD  GLU C 325       6.252  -1.462 -34.103  1.00  0.00           C  
ATOM    116  OE1 GLU C 325       6.526  -1.249 -35.294  1.00  0.00           O  
ATOM    117  OE2 GLU C 325       5.942  -0.538 -33.340  1.00  0.00           O  
ATOM    118  N   THR C 332       9.223  -5.737 -33.805  1.00  0.00           N  
ATOM    119  CA  THR C 332      10.459  -5.672 -33.026  1.00  0.00           C  
ATOM    120  C   THR C 332      11.658  -5.477 -33.946  1.00  0.00           C  
ATOM    121  O   THR C 332      12.645  -4.845 -33.551  1.00  0.00           O  
ATOM    122  CB  THR C 332      10.732  -6.924 -32.210  1.00  0.00           C  
ATOM    123  OG1 THR C 332      10.771  -8.047 -33.093  1.00  0.00           O  
ATOM    124  CG2 THR C 332       9.732  -7.039 -31.123  1.00  0.00           C  
ATOM    125  N   ALA C 333      11.553  -5.976 -35.181  1.00  0.00           N  
ATOM    126  CA  ALA C 333      12.559  -5.777 -36.207  1.00  0.00           C  
ATOM    127  C   ALA C 333      12.794  -4.301 -36.457  1.00  0.00           C  
ATOM    128  O   ALA C 333      13.942  -3.881 -36.601  1.00  0.00           O  
ATOM    129  CB  ALA C 333      12.118  -6.401 -37.502  1.00  0.00           C  
ATOM    130  N   ILE C 334      11.733  -3.480 -36.482  1.00  0.00           N  
ATOM    131  CA  ILE C 334      11.853  -2.036 -36.634  1.00  0.00           C  
ATOM    132  C   ILE C 334      12.502  -1.445 -35.402  1.00  0.00           C  
ATOM    133  O   ILE C 334      13.416  -0.614 -35.523  1.00  0.00           O  
ATOM    134  CB  ILE C 334      10.461  -1.421 -36.845  1.00  0.00           C  
ATOM    135  CG1 ILE C 334       9.940  -1.996 -38.143  1.00  0.00           C  
ATOM    136  CG2 ILE C 334      10.484   0.113 -36.947  1.00  0.00           C  
ATOM    137  CD1 ILE C 334       8.401  -1.960 -38.269  1.00  0.00           C  
ATOM    138  N   TRP C 335      12.063  -1.896 -34.219  1.00  0.00           N  
ATOM    139  CA  TRP C 335      12.611  -1.411 -32.955  1.00  0.00           C  
ATOM    140  C   TRP C 335      14.110  -1.665 -32.798  1.00  0.00           C  
ATOM    141  O   TRP C 335      14.846  -0.780 -32.355  1.00  0.00           O  
ATOM    142  CB  TRP C 335      11.870  -2.059 -31.790  1.00  0.00           C  
ATOM    143  CG  TRP C 335      10.590  -1.342 -31.358  1.00  0.00           C  
ATOM    144  CD1 TRP C 335       9.432  -1.494 -32.072  1.00  0.00           C  
ATOM    145  CD2 TRP C 335      10.439  -0.531 -30.254  1.00  0.00           C  
ATOM    146  NE1 TRP C 335       8.544  -0.784 -31.429  1.00  0.00           N  
ATOM    147  CE2 TRP C 335       9.075  -0.197 -30.349  1.00  0.00           C  
ATOM    148  CE3 TRP C 335      11.219  -0.033 -29.198  1.00  0.00           C  
ATOM    149  CZ2 TRP C 335       8.463   0.629 -29.403  1.00  0.00           C  
ATOM    150  CZ3 TRP C 335      10.613   0.798 -28.244  1.00  0.00           C  
ATOM    151  CH2 TRP C 335       9.250   1.121 -28.350  1.00  0.00           C  
ATOM    152  N   GLN C 336      14.604  -2.846 -33.166  1.00  0.00           N  
ATOM    153  CA  GLN C 336      16.024  -3.148 -33.139  1.00  0.00           C  
ATOM    154  C   GLN C 336      16.818  -2.238 -34.093  1.00  0.00           C  
ATOM    155  O   GLN C 336      17.955  -1.869 -33.787  1.00  0.00           O  
ATOM    156  CB  GLN C 336      16.273  -4.576 -33.553  1.00  0.00           C  
ATOM    157  CG  GLN C 336      15.627  -5.670 -32.734  1.00  0.00           C  
ATOM    158  CD  GLN C 336      15.517  -6.973 -33.522  1.00  0.00           C  
ATOM    159  OE1 GLN C 336      15.266  -6.969 -34.717  1.00  0.00           O  
ATOM    160  NE2 GLN C 336      15.650  -8.175 -32.982  1.00  0.00           N  
ATOM    161  N   ARG C 337      16.287  -1.842 -35.258  1.00  0.00           N  
ATOM    162  CA  ARG C 337      16.973  -0.907 -36.154  1.00  0.00           C  
ATOM    163  C   ARG C 337      17.093   0.473 -35.526  1.00  0.00           C  
ATOM    164  O   ARG C 337      18.148   1.110 -35.548  1.00  0.00           O  
ATOM    165  CB  ARG C 337      16.225  -0.727 -37.458  1.00  0.00           C  
ATOM    166  CG  ARG C 337      16.644  -1.611 -38.615  1.00  0.00           C  
ATOM    167  CD  ARG C 337      17.251  -0.730 -39.706  1.00  0.00           C  
ATOM    168  NE  ARG C 337      16.255  -0.088 -40.567  1.00  0.00           N  
ATOM    169  CZ  ARG C 337      16.590   0.765 -41.564  1.00  0.00           C  
ATOM    170  NH1 ARG C 337      17.850   1.151 -41.784  1.00  0.00           N  
ATOM    171  NH2 ARG C 337      15.636   1.286 -42.341  1.00  0.00           N  
ATOM    172  N   ILE C 338      16.018   0.971 -34.922  1.00  0.00           N  
ATOM    173  CA  ILE C 338      16.060   2.281 -34.300  1.00  0.00           C  
ATOM    174  C   ILE C 338      16.977   2.282 -33.083  1.00  0.00           C  
ATOM    175  O   ILE C 338      17.765   3.212 -32.903  1.00  0.00           O  
ATOM    176  CB  ILE C 338      14.599   2.687 -33.964  1.00  0.00           C  
ATOM    177  CG1 ILE C 338      13.873   2.906 -35.276  1.00  0.00           C  
ATOM    178  CG2 ILE C 338      14.521   3.954 -33.155  1.00  0.00           C  
ATOM    179  CD1 ILE C 338      12.380   3.090 -35.176  1.00  0.00           C  
ATOM    180  N   GLU C 339      17.001   1.246 -32.255  1.00  0.00           N  
ATOM    181  CA  GLU C 339      17.854   1.309 -31.078  1.00  0.00           C  
ATOM    182  C   GLU C 339      19.332   1.184 -31.430  1.00  0.00           C  
ATOM    183  O   GLU C 339      20.162   1.866 -30.810  1.00  0.00           O  
ATOM    184  CB  GLU C 339      17.470   0.218 -30.096  1.00  0.00           C  
ATOM    185  CG  GLU C 339      16.071   0.319 -29.516  1.00  0.00           C  
ATOM    186  CD  GLU C 339      15.621  -0.974 -28.868  1.00  0.00           C  
ATOM    187  OE1 GLU C 339      15.965  -2.056 -29.353  1.00  0.00           O  
ATOM    188  OE2 GLU C 339      14.917  -0.895 -27.869  1.00  0.00           O  
ATOM    189  N   GLY C 340      19.683   0.350 -32.420  1.00  0.00           N  
ATOM    190  CA  GLY C 340      21.052   0.230 -32.888  1.00  0.00           C  
ATOM    191  C   GLY C 340      21.627   1.601 -33.258  1.00  0.00           C  
ATOM    192  O   GLY C 340      22.708   1.987 -32.777  1.00  0.00           O  
ATOM    193  N   THR C 341      20.885   2.376 -34.067  1.00  0.00           N  
ATOM    194  CA  THR C 341      21.250   3.731 -34.438  1.00  0.00           C  
ATOM    195  C   THR C 341      21.420   4.633 -33.223  1.00  0.00           C  
ATOM    196  O   THR C 341      22.418   5.345 -33.099  1.00  0.00           O  
ATOM    197  CB  THR C 341      20.156   4.244 -35.369  1.00  0.00           C  
ATOM    198  OG1 THR C 341      20.110   3.280 -36.403  1.00  0.00           O  
ATOM    199  CG2 THR C 341      20.379   5.625 -35.961  1.00  0.00           C  
ATOM    200  N   LEU C 342      20.503   4.606 -32.267  1.00  0.00           N  
ATOM    201  CA  LEU C 342      20.584   5.514 -31.138  1.00  0.00           C  
ATOM    202  C   LEU C 342      21.803   5.208 -30.285  1.00  0.00           C  
ATOM    203  O   LEU C 342      22.526   6.144 -29.936  1.00  0.00           O  
ATOM    204  CB  LEU C 342      19.299   5.408 -30.291  1.00  0.00           C  
ATOM    205  CG  LEU C 342      17.907   5.661 -30.912  1.00  0.00           C  
ATOM    206  CD1 LEU C 342      16.866   5.403 -29.839  1.00  0.00           C  
ATOM    207  CD2 LEU C 342      17.757   7.056 -31.426  1.00  0.00           C  
ATOM    208  N   LYS C 343      22.049   3.912 -30.020  1.00  0.00           N  
ATOM    209  CA  LYS C 343      23.206   3.436 -29.254  1.00  0.00           C  
ATOM    210  C   LYS C 343      24.564   3.748 -29.928  1.00  0.00           C  
ATOM    211  O   LYS C 343      25.563   4.094 -29.269  1.00  0.00           O  
ATOM    212  CB  LYS C 343      23.127   1.952 -29.078  1.00  0.00           C  
ATOM    213  CG  LYS C 343      22.006   1.423 -28.263  1.00  0.00           C  
ATOM    214  CD  LYS C 343      22.023  -0.070 -28.431  1.00  0.00           C  
ATOM    215  CE  LYS C 343      21.002  -0.674 -27.484  1.00  0.00           C  
ATOM    216  NZ  LYS C 343      21.463  -0.507 -26.123  1.00  0.00           N  
ATOM    217  N   ASN C 344      24.623   3.617 -31.267  1.00  0.00           N  
ATOM    218  CA  ASN C 344      25.792   3.969 -32.062  1.00  0.00           C  
ATOM    219  C   ASN C 344      26.130   5.441 -31.848  1.00  0.00           C  
ATOM    220  O   ASN C 344      27.239   5.778 -31.414  1.00  0.00           O  
ATOM    221  CB  ASN C 344      25.525   3.731 -33.559  1.00  0.00           C  
ATOM    222  CG  ASN C 344      26.783   3.813 -34.450  1.00  0.00           C  
ATOM    223  OD1 ASN C 344      27.148   4.824 -35.093  1.00  0.00           O  
ATOM    224  ND2 ASN C 344      27.501   2.683 -34.493  1.00  0.00           N  
ATOM    225  N   VAL C 345      25.164   6.327 -32.069  1.00  0.00           N  
ATOM    226  CA  VAL C 345      25.384   7.741 -31.854  1.00  0.00           C  
ATOM    227  C   VAL C 345      25.827   8.004 -30.411  1.00  0.00           C  
ATOM    228  O   VAL C 345      26.589   8.924 -30.157  1.00  0.00           O  
ATOM    229  CB  VAL C 345      24.073   8.542 -32.170  1.00  0.00           C  
ATOM    230  CG1 VAL C 345      24.299  10.005 -31.902  1.00  0.00           C  
ATOM    231  CG2 VAL C 345      23.666   8.467 -33.617  1.00  0.00           C  
ATOM    232  N   LEU C 347      25.430   7.237 -29.395  1.00  0.00           N  
ATOM    233  CA  LEU C 347      25.859   7.561 -28.017  1.00  0.00           C  
ATOM    234  C   LEU C 347      27.288   7.108 -27.799  1.00  0.00           C  
ATOM    235  O   LEU C 347      28.053   7.708 -27.023  1.00  0.00           O  
ATOM    236  CB  LEU C 347      24.939   6.878 -26.951  1.00  0.00           C  
ATOM    237  CG  LEU C 347      23.559   7.469 -26.626  1.00  0.00           C  
ATOM    238  CD1 LEU C 347      22.682   6.318 -26.299  1.00  0.00           C  
ATOM    239  CD2 LEU C 347      23.607   8.495 -25.523  1.00  0.00           C  
ATOM    240  N   GLY C 348      27.642   5.997 -28.463  1.00  0.00           N  
ATOM    241  CA  GLY C 348      28.985   5.457 -28.425  1.00  0.00           C  
ATOM    242  C   GLY C 348      29.926   6.486 -29.037  1.00  0.00           C  
ATOM    243  O   GLY C 348      30.954   6.794 -28.433  1.00  0.00           O  
ATOM    244  N   SER C 349      29.535   7.128 -30.158  1.00  0.00           N  
ATOM    245  CA  SER C 349      30.378   8.116 -30.768  1.00  0.00           C  
ATOM    246  C   SER C 349      30.656   9.322 -29.914  1.00  0.00           C  
ATOM    247  O   SER C 349      31.600  10.051 -30.227  1.00  0.00           O  
ATOM    248  CB  SER C 349      29.788   8.575 -32.049  1.00  0.00           C  
ATOM    249  OG  SER C 349      28.582   9.236 -31.846  1.00  0.00           O  
ATOM    250  N   TYR C 352      29.863   9.549 -28.875  1.00  0.00           N  
ATOM    251  CA  TYR C 352      30.157  10.600 -27.915  1.00  0.00           C  
ATOM    252  C   TYR C 352      30.855  10.124 -26.652  1.00  0.00           C  
ATOM    253  O   TYR C 352      31.193  10.934 -25.786  1.00  0.00           O  
ATOM    254  CB  TYR C 352      28.911  11.292 -27.480  1.00  0.00           C  
ATOM    255  CG  TYR C 352      28.347  12.175 -28.544  1.00  0.00           C  
ATOM    256  CD1 TYR C 352      27.857  11.650 -29.734  1.00  0.00           C  
ATOM    257  CD2 TYR C 352      28.273  13.539 -28.278  1.00  0.00           C  
ATOM    258  CE1 TYR C 352      27.271  12.500 -30.671  1.00  0.00           C  
ATOM    259  CE2 TYR C 352      27.682  14.388 -29.219  1.00  0.00           C  
ATOM    260  CZ  TYR C 352      27.182  13.852 -30.394  1.00  0.00           C  
ATOM    261  OH  TYR C 352      26.551  14.698 -31.259  1.00  0.00           O  
ATOM    262  N   GLY C 361      31.054   8.826 -26.468  1.00  0.00           N  
ATOM    263  CA  GLY C 361      31.789   8.308 -25.311  1.00  0.00           C  
ATOM    264  C   GLY C 361      30.944   7.951 -24.085  1.00  0.00           C  
ATOM    265  O   GLY C 361      31.445   7.757 -22.967  1.00  0.00           O  
ATOM    266  N   TYR C 362      29.639   7.820 -24.278  1.00  0.00           N  
ATOM    267  CA  TYR C 362      28.759   7.562 -23.160  1.00  0.00           C  
ATOM    268  C   TYR C 362      28.663   6.106 -22.783  1.00  0.00           C  
ATOM    269  O   TYR C 362      28.426   5.266 -23.653  1.00  0.00           O  
ATOM    270  CB  TYR C 362      27.381   8.105 -23.496  1.00  0.00           C  
ATOM    271  CG  TYR C 362      27.265   9.619 -23.389  1.00  0.00           C  
ATOM    272  CD1 TYR C 362      28.361  10.470 -23.619  1.00  0.00           C  
ATOM    273  CD2 TYR C 362      26.033  10.151 -23.069  1.00  0.00           C  
ATOM    274  CE1 TYR C 362      28.228  11.852 -23.535  1.00  0.00           C  
ATOM    275  CE2 TYR C 362      25.905  11.539 -22.981  1.00  0.00           C  
ATOM    276  CZ  TYR C 362      26.995  12.387 -23.213  1.00  0.00           C  
ATOM    277  OH  TYR C 362      26.835  13.750 -23.110  1.00  0.00           O  
ATOM    278  N   SER C 363      28.781   5.789 -21.502  1.00  0.00           N  
ATOM    279  CA  SER C 363      28.722   4.403 -21.041  1.00  0.00           C  
ATOM    280  C   SER C 363      27.331   3.932 -20.518  1.00  0.00           C  
ATOM    281  O   SER C 363      26.557   4.689 -19.910  1.00  0.00           O  
ATOM    282  CB  SER C 363      29.769   4.244 -19.950  1.00  0.00           C  
ATOM    283  OG  SER C 363      30.794   5.213 -20.038  1.00  0.00           O  
ATOM    284  N   GLU C 364      26.970   2.650 -20.699  1.00  0.00           N  
ATOM    285  CA  GLU C 364      25.676   2.109 -20.281  1.00  0.00           C  
ATOM    286  C   GLU C 364      25.665   1.793 -18.815  1.00  0.00           C  
ATOM    287  O   GLU C 364      26.672   1.280 -18.322  1.00  0.00           O  
ATOM    288  CB  GLU C 364      25.322   0.809 -21.028  1.00  0.00           C  
ATOM    289  CG  GLU C 364      24.059   0.133 -20.499  1.00  0.00           C  
ATOM    290  CD  GLU C 364      23.278  -0.755 -21.439  1.00  0.00           C  
ATOM    291  OE1 GLU C 364      23.892  -1.552 -22.133  1.00  0.00           O  
ATOM    292  OE2 GLU C 364      22.048  -0.672 -21.478  1.00  0.00           O  
ATOM    293  N   ILE C 365      24.569   2.101 -18.110  1.00  0.00           N  
ATOM    294  CA  ILE C 365      24.389   1.692 -16.701  1.00  0.00           C  
ATOM    295  C   ILE C 365      23.048   0.972 -16.640  1.00  0.00           C  
ATOM    296  O   ILE C 365      22.082   1.412 -17.270  1.00  0.00           O  
ATOM    297  CB  ILE C 365      24.430   2.948 -15.745  1.00  0.00           C  
ATOM    298  CG1 ILE C 365      24.508   2.460 -14.320  1.00  0.00           C  
ATOM    299  CG2 ILE C 365      23.263   3.863 -15.970  1.00  0.00           C  
ATOM    300  CD1 ILE C 365      24.701   3.591 -13.268  1.00  0.00           C  
ATOM    301  N   ARG C 366      22.973  -0.210 -16.024  1.00  0.00           N  
ATOM    302  CA  ARG C 366      21.712  -0.939 -15.918  1.00  0.00           C  
ATOM    303  C   ARG C 366      21.248  -0.840 -14.464  1.00  0.00           C  
ATOM    304  O   ARG C 366      22.024  -1.062 -13.537  1.00  0.00           O  
ATOM    305  CB  ARG C 366      21.954  -2.382 -16.363  1.00  0.00           C  
ATOM    306  CG  ARG C 366      22.082  -2.569 -17.868  1.00  0.00           C  
ATOM    307  CD  ARG C 366      22.568  -3.925 -18.364  1.00  0.00           C  
ATOM    308  NE  ARG C 366      22.825  -3.737 -19.792  1.00  0.00           N  
ATOM    309  CZ  ARG C 366      23.044  -4.685 -20.722  1.00  0.00           C  
ATOM    310  NH1 ARG C 366      23.075  -5.975 -20.449  1.00  0.00           N  
ATOM    311  NH2 ARG C 366      23.233  -4.320 -21.988  1.00  0.00           N  
ATOM    312  N   LEU C 368      20.005  -0.407 -14.235  1.00  0.00           N  
ATOM    313  CA  LEU C 368      19.470  -0.157 -12.881  1.00  0.00           C  
ATOM    314  C   LEU C 368      18.226  -0.977 -12.598  1.00  0.00           C  
ATOM    315  O   LEU C 368      17.567  -1.362 -13.565  1.00  0.00           O  
ATOM    316  CB  LEU C 368      19.135   1.323 -12.727  1.00  0.00           C  
ATOM    317  CG  LEU C 368      20.279   2.281 -13.058  1.00  0.00           C  
ATOM    318  CD1 LEU C 368      19.709   3.664 -13.339  1.00  0.00           C  
ATOM    319  CD2 LEU C 368      21.310   2.216 -11.939  1.00  0.00           C  
ATOM    320  N   PRO C 370      17.926  -1.293 -11.330  1.00  0.00           N  
ATOM    321  CA  PRO C 370      16.738  -2.075 -10.965  1.00  0.00           C  
ATOM    322  C   PRO C 370      15.411  -1.459 -11.378  1.00  0.00           C  
ATOM    323  O   PRO C 370      15.269  -0.228 -11.435  1.00  0.00           O  
ATOM    324  CB  PRO C 370      16.807  -2.250  -9.477  1.00  0.00           C  
ATOM    325  CG  PRO C 370      17.894  -1.309  -9.015  1.00  0.00           C  
ATOM    326  CD  PRO C 370      18.843  -1.372 -10.204  1.00  0.00           C  
ATOM    327  N   ILE C 371      14.434  -2.320 -11.671  1.00  0.00           N  
ATOM    328  CA  ILE C 371      13.109  -1.864 -12.020  1.00  0.00           C  
ATOM    329  C   ILE C 371      12.315  -1.373 -10.805  1.00  0.00           C  
ATOM    330  O   ILE C 371      11.452  -0.514 -10.889  1.00  0.00           O  
ATOM    331  CB  ILE C 371      12.487  -3.062 -12.738  1.00  0.00           C  
ATOM    332  CG1 ILE C 371      13.146  -3.053 -14.100  1.00  0.00           C  
ATOM    333  CG2 ILE C 371      10.956  -3.054 -12.753  1.00  0.00           C  
ATOM    334  CD1 ILE C 371      12.622  -3.962 -15.199  1.00  0.00           C  
ATOM    335  N   VAL C 372      12.579  -1.909  -9.634  1.00  0.00           N  
ATOM    336  CA  VAL C 372      11.812  -1.673  -8.416  1.00  0.00           C  
ATOM    337  C   VAL C 372      12.752  -0.946  -7.471  1.00  0.00           C  
ATOM    338  O   VAL C 372      13.902  -1.352  -7.272  1.00  0.00           O  
ATOM    339  CB  VAL C 372      11.330  -3.089  -7.796  1.00  0.00           C  
ATOM    340  CG1 VAL C 372      10.918  -2.949  -6.372  1.00  0.00           C  
ATOM    341  CG2 VAL C 372      10.085  -3.629  -8.469  1.00  0.00           C  
ATOM    342  N   GLU C 373      12.315   0.139  -6.874  1.00  0.00           N  
ATOM    343  CA  GLU C 373      13.125   0.803  -5.864  1.00  0.00           C  
ATOM    344  C   GLU C 373      12.223   1.010  -4.643  1.00  0.00           C  
ATOM    345  O   GLU C 373      11.054   0.578  -4.651  1.00  0.00           O  
ATOM    346  CB  GLU C 373      13.639   2.151  -6.407  1.00  0.00           C  
ATOM    347  CG  GLU C 373      14.530   2.072  -7.674  1.00  0.00           C  
ATOM    348  CD  GLU C 373      16.039   2.122  -7.466  1.00  0.00           C  
ATOM    349  OE1 GLU C 373      16.488   2.106  -6.327  1.00  0.00           O  
ATOM    350  OE2 GLU C 373      16.773   2.185  -8.455  1.00  0.00           O  
ATOM    351  N   GLN C 374      12.767   1.605  -3.581  1.00  0.00           N  
ATOM    352  CA  GLN C 374      11.967   1.901  -2.421  1.00  0.00           C  
ATOM    353  C   GLN C 374      11.185   3.141  -2.694  1.00  0.00           C  
ATOM    354  O   GLN C 374      11.762   4.102  -3.184  1.00  0.00           O  
ATOM    355  CB  GLN C 374      12.806   2.153  -1.197  1.00  0.00           C  
ATOM    356  CG  GLN C 374      13.295   0.857  -0.571  1.00  0.00           C  
ATOM    357  CD  GLN C 374      14.104   1.092   0.693  1.00  0.00           C  
ATOM    358  OE1 GLN C 374      15.341   1.038   0.754  1.00  0.00           O  
ATOM    359  NE2 GLN C 374      13.371   1.405   1.759  1.00  0.00           N  
ATOM    360  N   THR C 375       9.928   3.165  -2.274  1.00  0.00           N  
ATOM    361  CA  THR C 375       9.010   4.262  -2.513  1.00  0.00           C  
ATOM    362  C   THR C 375       9.485   5.602  -2.012  1.00  0.00           C  
ATOM    363  O   THR C 375       9.191   6.588  -2.680  1.00  0.00           O  
ATOM    364  CB  THR C 375       7.644   3.937  -1.882  1.00  0.00           C  
ATOM    365  OG1 THR C 375       7.402   2.567  -2.180  1.00  0.00           O  
ATOM    366  CG2 THR C 375       6.515   4.816  -2.387  1.00  0.00           C  
ATOM    367  N   PRO C 376      10.227   5.733  -0.911  1.00  0.00           N  
ATOM    368  CA  PRO C 376      10.648   7.061  -0.468  1.00  0.00           C  
ATOM    369  C   PRO C 376      11.572   7.776  -1.416  1.00  0.00           C  
ATOM    370  O   PRO C 376      11.633   9.007  -1.433  1.00  0.00           O  
ATOM    371  CB  PRO C 376      11.302   6.880   0.879  1.00  0.00           C  
ATOM    372  CG  PRO C 376      11.402   5.382   1.113  1.00  0.00           C  
ATOM    373  CD  PRO C 376      10.239   4.875   0.273  1.00  0.00           C  
ATOM    374  N   LEU C 377      12.294   7.007  -2.223  1.00  0.00           N  
ATOM    375  CA  LEU C 377      13.141   7.566  -3.271  1.00  0.00           C  
ATOM    376  C   LEU C 377      12.306   8.444  -4.201  1.00  0.00           C  
ATOM    377  O   LEU C 377      12.569   9.631  -4.404  1.00  0.00           O  
ATOM    378  CB  LEU C 377      13.770   6.443  -4.108  1.00  0.00           C  
ATOM    379  CG  LEU C 377      14.770   6.773  -5.169  1.00  0.00           C  
ATOM    380  CD1 LEU C 377      16.000   7.241  -4.446  1.00  0.00           C  
ATOM    381  CD2 LEU C 377      15.029   5.583  -6.075  1.00  0.00           C  
ATOM    382  N   PHE C 378      11.236   7.892  -4.732  1.00  0.00           N  
ATOM    383  CA  PHE C 378      10.441   8.608  -5.688  1.00  0.00           C  
ATOM    384  C   PHE C 378       9.750   9.760  -5.035  1.00  0.00           C  
ATOM    385  O   PHE C 378       9.720  10.860  -5.591  1.00  0.00           O  
ATOM    386  CB  PHE C 378       9.469   7.641  -6.313  1.00  0.00           C  
ATOM    387  CG  PHE C 378      10.265   6.557  -7.042  1.00  0.00           C  
ATOM    388  CD1 PHE C 378      10.991   6.882  -8.209  1.00  0.00           C  
ATOM    389  CD2 PHE C 378      10.294   5.249  -6.533  1.00  0.00           C  
ATOM    390  CE1 PHE C 378      11.743   5.901  -8.855  1.00  0.00           C  
ATOM    391  CE2 PHE C 378      11.044   4.276  -7.186  1.00  0.00           C  
ATOM    392  CZ  PHE C 378      11.765   4.604  -8.340  1.00  0.00           C  
ATOM    393  N   LYS C 388       9.317   9.550  -3.809  1.00  0.00           N  
ATOM    394  CA  LYS C 388       8.681  10.609  -3.065  1.00  0.00           C  
ATOM    395  C   LYS C 388       9.670  11.727  -2.806  1.00  0.00           C  
ATOM    396  O   LYS C 388       9.339  12.889  -3.062  1.00  0.00           O  
ATOM    397  CB  LYS C 388       8.145  10.090  -1.733  1.00  0.00           C  
ATOM    398  CG  LYS C 388       6.878   9.244  -1.879  1.00  0.00           C  
ATOM    399  CD  LYS C 388       6.308   8.934  -0.485  1.00  0.00           C  
ATOM    400  CE  LYS C 388       5.020   8.115  -0.533  1.00  0.00           C  
ATOM    401  NZ  LYS C 388       3.947   8.866  -1.153  1.00  0.00           N  
ATOM    402  N   ARG C 389      10.900  11.396  -2.426  1.00  0.00           N  
ATOM    403  CA  ARG C 389      11.867  12.419  -2.051  1.00  0.00           C  
ATOM    404  C   ARG C 389      12.538  13.109  -3.254  1.00  0.00           C  
ATOM    405  O   ARG C 389      12.869  14.311  -3.229  1.00  0.00           O  
ATOM    406  CB  ARG C 389      12.938  11.798  -1.144  1.00  0.00           C  
ATOM    407  CG  ARG C 389      13.530  12.853  -0.178  1.00  0.00           C  
ATOM    408  CD  ARG C 389      14.752  12.360   0.591  1.00  0.00           C  
ATOM    409  NE  ARG C 389      14.409  11.184   1.380  1.00  0.00           N  
ATOM    410  CZ  ARG C 389      15.321  10.415   2.002  1.00  0.00           C  
ATOM    411  NH1 ARG C 389      16.638  10.652   1.918  1.00  0.00           N  
ATOM    412  NH2 ARG C 389      14.887   9.370   2.723  1.00  0.00           N  
ATOM    413  N   ALA C 396      12.750  12.367  -4.339  1.00  0.00           N  
ATOM    414  CA  ALA C 396      13.348  12.935  -5.526  1.00  0.00           C  
ATOM    415  C   ALA C 396      12.338  13.633  -6.426  1.00  0.00           C  
ATOM    416  O   ALA C 396      12.499  14.827  -6.682  1.00  0.00           O  
ATOM    417  CB  ALA C 396      14.035  11.867  -6.357  1.00  0.00           C  
ATOM    418  N   ILE C 397      11.271  12.974  -6.913  1.00  0.00           N  
ATOM    419  CA  ILE C 397      10.480  13.696  -7.893  1.00  0.00           C  
ATOM    420  C   ILE C 397       9.500  14.671  -7.238  1.00  0.00           C  
ATOM    421  O   ILE C 397       9.081  15.597  -7.946  1.00  0.00           O  
ATOM    422  CB  ILE C 397       9.760  12.677  -8.952  1.00  0.00           C  
ATOM    423  CG1 ILE C 397       8.349  12.383  -8.671  1.00  0.00           C  
ATOM    424  CG2 ILE C 397      10.559  11.389  -9.032  1.00  0.00           C  
ATOM    425  CD1 ILE C 397       7.595  13.220  -9.698  1.00  0.00           C  
ATOM    426  N   GLY C 403       9.167  14.508  -5.927  1.00  0.00           N  
ATOM    427  CA  GLY C 403       8.311  15.441  -5.171  1.00  0.00           C  
ATOM    428  C   GLY C 403       6.906  14.930  -4.804  1.00  0.00           C  
ATOM    429  O   GLY C 403       6.192  14.322  -5.610  1.00  0.00           O  
ATOM    430  N   GLU C 404       6.470  15.221  -3.564  1.00  0.00           N  
ATOM    431  CA  GLU C 404       5.137  14.821  -3.072  1.00  0.00           C  
ATOM    432  C   GLU C 404       3.961  15.387  -3.870  1.00  0.00           C  
ATOM    433  O   GLU C 404       3.067  14.654  -4.305  1.00  0.00           O  
ATOM    434  CB  GLU C 404       4.845  15.258  -1.637  1.00  0.00           C  
ATOM    435  CG  GLU C 404       5.723  14.765  -0.506  1.00  0.00           C  
ATOM    436  CD  GLU C 404       5.644  13.288  -0.195  1.00  0.00           C  
ATOM    437  OE1 GLU C 404       4.570  12.798   0.147  1.00  0.00           O  
ATOM    438  OE2 GLU C 404       6.680  12.638  -0.272  1.00  0.00           O  
ATOM    439  N   VAL C 406       3.928  16.697  -4.081  1.00  0.00           N  
ATOM    440  CA  VAL C 406       2.804  17.300  -4.771  1.00  0.00           C  
ATOM    441  C   VAL C 406       2.966  17.334  -6.278  1.00  0.00           C  
ATOM    442  O   VAL C 406       2.940  18.387  -6.915  1.00  0.00           O  
ATOM    443  CB  VAL C 406       2.581  18.709  -4.213  1.00  0.00           C  
ATOM    444  CG1 VAL C 406       2.162  18.573  -2.763  1.00  0.00           C  
ATOM    445  CG2 VAL C 406       3.851  19.563  -4.297  1.00  0.00           C  
ATOM    446  N   THR C 473       3.084  16.149  -6.870  1.00  0.00           N  
ATOM    447  CA  THR C 473       3.247  15.991  -8.307  1.00  0.00           C  
ATOM    448  C   THR C 473       2.293  14.917  -8.793  1.00  0.00           C  
ATOM    449  O   THR C 473       2.064  13.951  -8.088  1.00  0.00           O  
ATOM    450  CB  THR C 473       4.649  15.536  -8.654  1.00  0.00           C  
ATOM    451  OG1 THR C 473       5.612  15.886  -7.679  1.00  0.00           O  
ATOM    452  CG2 THR C 473       4.965  16.197  -9.942  1.00  0.00           C  
ATOM    453  N   ASP C 477       1.777  14.960 -10.017  1.00  0.00           N  
ATOM    454  CA  ASP C 477       0.866  13.931 -10.520  1.00  0.00           C  
ATOM    455  C   ASP C 477       1.440  12.528 -10.513  1.00  0.00           C  
ATOM    456  O   ASP C 477       0.703  11.574 -10.310  1.00  0.00           O  
ATOM    457  CB  ASP C 477       0.447  14.223 -11.937  1.00  0.00           C  
ATOM    458  CG  ASP C 477      -0.164  15.598 -12.164  1.00  0.00           C  
ATOM    459  OD1 ASP C 477      -0.707  16.211 -11.234  1.00  0.00           O  
ATOM    460  OD2 ASP C 477      -0.094  16.058 -13.302  1.00  0.00           O  
ATOM    461  N   VAL C 478       2.749  12.392 -10.733  1.00  0.00           N  
ATOM    462  CA  VAL C 478       3.458  11.114 -10.699  1.00  0.00           C  
ATOM    463  C   VAL C 478       3.330  10.529  -9.297  1.00  0.00           C  
ATOM    464  O   VAL C 478       2.841   9.414  -9.134  1.00  0.00           O  
ATOM    465  CB  VAL C 478       4.972  11.293 -11.016  1.00  0.00           C  
ATOM    466  CG1 VAL C 478       5.619   9.922 -11.131  1.00  0.00           C  
ATOM    467  CG2 VAL C 478       5.159  12.155 -12.255  1.00  0.00           C  
ATOM    468  N   VAL C 479       3.743  11.275  -8.284  1.00  0.00           N  
ATOM    469  CA  VAL C 479       3.669  10.801  -6.916  1.00  0.00           C  
ATOM    470  C   VAL C 479       2.189  10.722  -6.489  1.00  0.00           C  
ATOM    471  O   VAL C 479       1.683   9.660  -6.107  1.00  0.00           O  
ATOM    472  CB  VAL C 479       4.525  11.780  -6.066  1.00  0.00           C  
ATOM    473  CG1 VAL C 479       4.297  11.662  -4.573  1.00  0.00           C  
ATOM    474  CG2 VAL C 479       5.975  11.444  -6.353  1.00  0.00           C  
ATOM    475  N   GLU C 488       1.485  11.842  -6.621  1.00  0.00           N  
ATOM    476  CA  GLU C 488       0.087  11.946  -6.312  1.00  0.00           C  
ATOM    477  C   GLU C 488      -0.785  10.853  -6.877  1.00  0.00           C  
ATOM    478  O   GLU C 488      -1.603  10.333  -6.126  1.00  0.00           O  
ATOM    479  CB  GLU C 488      -0.497  13.224  -6.818  1.00  0.00           C  
ATOM    480  CG  GLU C 488      -0.593  14.394  -5.854  1.00  0.00           C  
ATOM    481  CD  GLU C 488      -1.491  15.530  -6.351  1.00  0.00           C  
ATOM    482  OE1 GLU C 488      -2.416  15.297  -7.143  1.00  0.00           O  
ATOM    483  OE2 GLU C 488      -1.270  16.664  -5.924  1.00  0.00           O  
ATOM    484  N   LYS C 495      -0.686  10.472  -8.154  1.00  0.00           N  
ATOM    485  CA  LYS C 495      -1.652   9.522  -8.702  1.00  0.00           C  
ATOM    486  C   LYS C 495      -1.104   8.448  -9.625  1.00  0.00           C  
ATOM    487  O   LYS C 495      -1.901   7.584  -9.999  1.00  0.00           O  
ATOM    488  CB  LYS C 495      -2.735  10.205  -9.522  1.00  0.00           C  
ATOM    489  CG  LYS C 495      -3.124  11.620  -9.169  1.00  0.00           C  
ATOM    490  CD  LYS C 495      -3.842  12.298 -10.335  1.00  0.00           C  
ATOM    491  CE  LYS C 495      -3.983  13.796 -10.061  1.00  0.00           C  
ATOM    492  NZ  LYS C 495      -2.670  14.412  -9.971  1.00  0.00           N  
ATOM    493  N   GLU C 496       0.186   8.447 -10.021  1.00  0.00           N  
ATOM    494  CA  GLU C 496       0.653   7.518 -11.055  1.00  0.00           C  
ATOM    495  C   GLU C 496       1.485   6.320 -10.664  1.00  0.00           C  
ATOM    496  O   GLU C 496       1.546   5.365 -11.424  1.00  0.00           O  
ATOM    497  CB  GLU C 496       1.459   8.251 -12.135  1.00  0.00           C  
ATOM    498  CG  GLU C 496       0.670   8.610 -13.394  1.00  0.00           C  
ATOM    499  CD  GLU C 496       0.542  10.101 -13.694  1.00  0.00           C  
ATOM    500  OE1 GLU C 496      -0.160  10.793 -12.956  1.00  0.00           O  
ATOM    501  OE2 GLU C 496       1.135  10.586 -14.667  1.00  0.00           O  
ATOM    502  N   MET C 497       2.117   6.274  -9.519  1.00  0.00           N  
ATOM    503  CA  MET C 497       3.029   5.182  -9.220  1.00  0.00           C  
ATOM    504  C   MET C 497       2.407   3.808  -8.946  1.00  0.00           C  
ATOM    505  O   MET C 497       1.310   3.728  -8.405  1.00  0.00           O  
ATOM    506  CB  MET C 497       3.859   5.565  -8.025  1.00  0.00           C  
ATOM    507  CG  MET C 497       4.541   6.915  -8.048  1.00  0.00           C  
ATOM    508  SD  MET C 497       5.782   6.788  -6.761  1.00  0.00           S  
ATOM    509  CE  MET C 497       5.034   7.537  -5.344  1.00  0.00           C  
ATOM    510  N   TYR C 498       3.059   2.696  -9.305  1.00  0.00           N  
ATOM    511  CA  TYR C 498       2.632   1.357  -8.955  1.00  0.00           C  
ATOM    512  C   TYR C 498       3.397   1.085  -7.693  1.00  0.00           C  
ATOM    513  O   TYR C 498       4.601   0.806  -7.754  1.00  0.00           O  
ATOM    514  CB  TYR C 498       3.045   0.293  -9.987  1.00  0.00           C  
ATOM    515  CG  TYR C 498       2.127   0.128 -11.183  1.00  0.00           C  
ATOM    516  CD1 TYR C 498       2.149   1.095 -12.175  1.00  0.00           C  
ATOM    517  CD2 TYR C 498       1.189  -0.917 -11.240  1.00  0.00           C  
ATOM    518  CE1 TYR C 498       1.229   1.027 -13.211  1.00  0.00           C  
ATOM    519  CE2 TYR C 498       0.262  -0.985 -12.278  1.00  0.00           C  
ATOM    520  CZ  TYR C 498       0.290   0.010 -13.247  1.00  0.00           C  
ATOM    521  OH  TYR C 498      -0.696   0.089 -14.211  1.00  0.00           O  
ATOM    522  N   THR C 499       2.761   1.219  -6.549  1.00  0.00           N  
ATOM    523  CA  THR C 499       3.417   0.947  -5.268  1.00  0.00           C  
ATOM    524  C   THR C 499       2.852  -0.369  -4.704  1.00  0.00           C  
ATOM    525  O   THR C 499       1.715  -0.711  -5.034  1.00  0.00           O  
ATOM    526  CB  THR C 499       3.133   2.132  -4.306  1.00  0.00           C  
ATOM    527  OG1 THR C 499       3.338   3.340  -5.019  1.00  0.00           O  
ATOM    528  CG2 THR C 499       4.034   2.134  -3.096  1.00  0.00           C  
ATOM    529  N   PHE C 500       3.557  -1.143  -3.881  1.00  0.00           N  
ATOM    530  CA  PHE C 500       3.016  -2.335  -3.289  1.00  0.00           C  
ATOM    531  C   PHE C 500       3.854  -2.677  -2.096  1.00  0.00           C  
ATOM    532  O   PHE C 500       4.976  -2.172  -1.958  1.00  0.00           O  
ATOM    533  CB  PHE C 500       3.046  -3.505  -4.246  1.00  0.00           C  
ATOM    534  CG  PHE C 500       4.393  -3.951  -4.802  1.00  0.00           C  
ATOM    535  CD1 PHE C 500       4.913  -3.340  -5.948  1.00  0.00           C  
ATOM    536  CD2 PHE C 500       5.093  -4.984  -4.171  1.00  0.00           C  
ATOM    537  CE1 PHE C 500       6.139  -3.777  -6.452  1.00  0.00           C  
ATOM    538  CE2 PHE C 500       6.319  -5.417  -4.678  1.00  0.00           C  
ATOM    539  CZ  PHE C 500       6.842  -4.812  -5.819  1.00  0.00           C  
ATOM    540  N   GLU C 501       3.312  -3.537  -1.241  1.00  0.00           N  
ATOM    541  CA  GLU C 501       4.001  -3.895  -0.022  1.00  0.00           C  
ATOM    542  C   GLU C 501       4.734  -5.222  -0.132  1.00  0.00           C  
ATOM    543  O   GLU C 501       4.276  -6.217  -0.707  1.00  0.00           O  
ATOM    544  CB  GLU C 501       3.004  -3.922   1.130  1.00  0.00           C  
ATOM    545  CG  GLU C 501       2.820  -2.500   1.691  1.00  0.00           C  
ATOM    546  CD  GLU C 501       2.086  -2.414   3.033  1.00  0.00           C  
ATOM    547  OE1 GLU C 501       2.600  -2.997   4.003  1.00  0.00           O  
ATOM    548  OE2 GLU C 501       1.029  -1.758   3.100  1.00  0.00           O  
ATOM    549  N   ASP C 502       5.940  -5.227   0.381  1.00  0.00           N  
ATOM    550  CA  ASP C 502       6.747  -6.409   0.310  1.00  0.00           C  
ATOM    551  C   ASP C 502       6.498  -7.270   1.534  1.00  0.00           C  
ATOM    552  O   ASP C 502       6.104  -6.777   2.597  1.00  0.00           O  
ATOM    553  CB  ASP C 502       8.231  -5.995   0.213  1.00  0.00           C  
ATOM    554  CG  ASP C 502       9.213  -7.132  -0.141  1.00  0.00           C  
ATOM    555  OD1 ASP C 502       8.870  -8.056  -0.894  1.00  0.00           O  
ATOM    556  OD2 ASP C 502      10.339  -7.079   0.356  1.00  0.00           O  
ATOM    557  N   ARG C 503       6.899  -8.538   1.447  1.00  0.00           N  
ATOM    558  CA  ARG C 503       6.835  -9.511   2.539  1.00  0.00           C  
ATOM    559  C   ARG C 503       7.665  -9.169   3.770  1.00  0.00           C  
ATOM    560  O   ARG C 503       8.083 -10.065   4.490  1.00  0.00           O  
ATOM    561  CB  ARG C 503       7.300 -10.883   2.064  1.00  0.00           C  
ATOM    562  CG  ARG C 503       6.322 -11.442   1.081  1.00  0.00           C  
ATOM    563  CD  ARG C 503       6.861 -12.727   0.520  1.00  0.00           C  
ATOM    564  NE  ARG C 503       5.897 -13.214  -0.440  1.00  0.00           N  
ATOM    565  CZ  ARG C 503       6.218 -14.080  -1.395  1.00  0.00           C  
ATOM    566  NH1 ARG C 503       7.451 -14.563  -1.493  1.00  0.00           N  
ATOM    567  NH2 ARG C 503       5.270 -14.465  -2.254  1.00  0.00           N  
ATOM    568  N   ASN C 651       8.000  -7.918   4.011  1.00  0.00           N  
ATOM    569  CA  ASN C 651       8.732  -7.506   5.185  1.00  0.00           C  
ATOM    570  C   ASN C 651       8.248  -6.103   5.539  1.00  0.00           C  
ATOM    571  O   ASN C 651       8.907  -5.315   6.214  1.00  0.00           O  
ATOM    572  CB  ASN C 651      10.235  -7.494   4.888  1.00  0.00           C  
ATOM    573  CG  ASN C 651      10.695  -6.493   3.805  1.00  0.00           C  
ATOM    574  OD1 ASN C 651      11.878  -6.221   3.647  1.00  0.00           O  
ATOM    575  ND2 ASN C 651       9.894  -5.854   2.951  1.00  0.00           N  
ATOM    576  N   GLY C 652       7.096  -5.697   5.001  1.00  0.00           N  
ATOM    577  CA  GLY C 652       6.531  -4.403   5.336  1.00  0.00           C  
ATOM    578  C   GLY C 652       7.024  -3.290   4.445  1.00  0.00           C  
ATOM    579  O   GLY C 652       6.292  -2.321   4.249  1.00  0.00           O  
ATOM    580  N   ASP C 653       8.233  -3.415   3.883  1.00  0.00           N  
ATOM    581  CA  ASP C 653       8.775  -2.427   2.949  1.00  0.00           C  
ATOM    582  C   ASP C 653       7.831  -2.075   1.810  1.00  0.00           C  
ATOM    583  O   ASP C 653       7.303  -2.991   1.180  1.00  0.00           O  
ATOM    584  CB  ASP C 653      10.037  -2.898   2.262  1.00  0.00           C  
ATOM    585  CG  ASP C 653      11.316  -3.055   3.045  1.00  0.00           C  
ATOM    586  OD1 ASP C 653      11.322  -3.299   4.254  1.00  0.00           O  
ATOM    587  OD2 ASP C 653      12.345  -2.945   2.393  1.00  0.00           O  
ATOM    588  N   SER C 654       7.654  -0.776   1.552  1.00  0.00           N  
ATOM    589  CA  SER C 654       6.889  -0.308   0.400  1.00  0.00           C  
ATOM    590  C   SER C 654       7.882  -0.192  -0.744  1.00  0.00           C  
ATOM    591  O   SER C 654       8.975   0.386  -0.576  1.00  0.00           O  
ATOM    592  CB  SER C 654       6.280   1.054   0.663  1.00  0.00           C  
ATOM    593  OG  SER C 654       5.266   1.369  -0.276  1.00  0.00           O  
ATOM    594  N   LEU C 655       7.473  -0.791  -1.851  1.00  0.00           N  
ATOM    595  CA  LEU C 655       8.263  -0.920  -3.041  1.00  0.00           C  
ATOM    596  C   LEU C 655       7.509  -0.282  -4.188  1.00  0.00           C  
ATOM    597  O   LEU C 655       6.301  -0.504  -4.248  1.00  0.00           O  
ATOM    598  CB  LEU C 655       8.456  -2.392  -3.242  1.00  0.00           C  
ATOM    599  CG  LEU C 655       9.680  -3.126  -2.709  1.00  0.00           C  
ATOM    600  CD1 LEU C 655      10.034  -2.767  -1.306  1.00  0.00           C  
ATOM    601  CD2 LEU C 655       9.377  -4.592  -2.863  1.00  0.00           C  
ATOM    602  N   THR C 656       8.172   0.450  -5.100  1.00  0.00           N  
ATOM    603  CA  THR C 656       7.519   1.081  -6.253  1.00  0.00           C  
ATOM    604  C   THR C 656       8.259   0.781  -7.568  1.00  0.00           C  
ATOM    605  O   THR C 656       9.497   0.817  -7.638  1.00  0.00           O  
ATOM    606  CB  THR C 656       7.450   2.603  -6.019  1.00  0.00           C  
ATOM    607  OG1 THR C 656       6.645   2.782  -4.873  1.00  0.00           O  
ATOM    608  CG2 THR C 656       6.817   3.389  -7.133  1.00  0.00           C  
ATOM    609  N   LEU C 657       7.484   0.364  -8.583  1.00  0.00           N  
ATOM    610  CA  LEU C 657       7.936   0.143  -9.947  1.00  0.00           C  
ATOM    611  C   LEU C 657       8.246   1.531 -10.433  1.00  0.00           C  
ATOM    612  O   LEU C 657       7.480   2.480 -10.220  1.00  0.00           O  
ATOM    613  CB  LEU C 657       6.840  -0.439 -10.794  1.00  0.00           C  
ATOM    614  CG  LEU C 657       6.726  -1.941 -10.965  1.00  0.00           C  
ATOM    615  CD1 LEU C 657       6.836  -2.576  -9.626  1.00  0.00           C  
ATOM    616  CD2 LEU C 657       5.412  -2.329 -11.637  1.00  0.00           C  
ATOM    617  N   ARG C 658       9.417   1.688 -11.024  1.00  0.00           N  
ATOM    618  CA  ARG C 658       9.893   3.023 -11.344  1.00  0.00           C  
ATOM    619  C   ARG C 658       9.023   3.735 -12.379  1.00  0.00           C  
ATOM    620  O   ARG C 658       8.530   3.099 -13.319  1.00  0.00           O  
ATOM    621  CB  ARG C 658      11.370   2.872 -11.790  1.00  0.00           C  
ATOM    622  CG  ARG C 658      11.668   2.006 -13.028  1.00  0.00           C  
ATOM    623  CD  ARG C 658      13.156   2.031 -13.416  1.00  0.00           C  
ATOM    624  NE  ARG C 658      13.261   1.553 -14.785  1.00  0.00           N  
ATOM    625  CZ  ARG C 658      14.181   0.681 -15.195  1.00  0.00           C  
ATOM    626  NH1 ARG C 658      15.097   0.169 -14.390  1.00  0.00           N  
ATOM    627  NH2 ARG C 658      14.181   0.268 -16.448  1.00  0.00           N  
ATOM    628  N   PRO C 659       8.763   5.037 -12.204  1.00  0.00           N  
ATOM    629  CA  PRO C 659       7.968   5.748 -13.191  1.00  0.00           C  
ATOM    630  C   PRO C 659       8.891   6.521 -14.125  1.00  0.00           C  
ATOM    631  O   PRO C 659       8.501   6.959 -15.213  1.00  0.00           O  
ATOM    632  CB  PRO C 659       7.051   6.628 -12.385  1.00  0.00           C  
ATOM    633  CG  PRO C 659       7.908   6.974 -11.208  1.00  0.00           C  
ATOM    634  CD  PRO C 659       8.554   5.644 -10.898  1.00  0.00           C  
ATOM    635  N   GLU C 660      10.137   6.721 -13.685  1.00  0.00           N  
ATOM    636  CA  GLU C 660      11.176   7.405 -14.428  1.00  0.00           C  
ATOM    637  C   GLU C 660      12.531   6.892 -13.901  1.00  0.00           C  
ATOM    638  O   GLU C 660      12.565   6.363 -12.786  1.00  0.00           O  
ATOM    639  CB  GLU C 660      10.964   8.917 -14.224  1.00  0.00           C  
ATOM    640  CG  GLU C 660      10.940   9.453 -12.795  1.00  0.00           C  
ATOM    641  CD  GLU C 660      12.277  10.021 -12.414  1.00  0.00           C  
ATOM    642  OE1 GLU C 660      13.167   9.328 -11.931  1.00  0.00           O  
ATOM    643  OE2 GLU C 660      12.412  11.203 -12.646  1.00  0.00           O  
ATOM    644  N   GLY C 661      13.657   7.100 -14.625  1.00  0.00           N  
ATOM    645  CA  GLY C 661      14.961   6.496 -14.322  1.00  0.00           C  
ATOM    646  C   GLY C 661      16.022   7.369 -13.671  1.00  0.00           C  
ATOM    647  O   GLY C 661      16.998   6.861 -13.102  1.00  0.00           O  
ATOM    648  N   THR C 662      15.857   8.680 -13.629  1.00  0.00           N  
ATOM    649  CA  THR C 662      16.857   9.558 -13.020  1.00  0.00           C  
ATOM    650  C   THR C 662      17.122   9.280 -11.554  1.00  0.00           C  
ATOM    651  O   THR C 662      18.277   9.181 -11.140  1.00  0.00           O  
ATOM    652  CB  THR C 662      16.430  11.007 -13.111  1.00  0.00           C  
ATOM    653  OG1 THR C 662      15.788  11.219 -14.379  1.00  0.00           O  
ATOM    654  CG2 THR C 662      17.605  11.912 -12.921  1.00  0.00           C  
ATOM    655  N   ALA C 663      16.044   9.136 -10.763  1.00  0.00           N  
ATOM    656  CA  ALA C 663      16.139   8.924  -9.327  1.00  0.00           C  
ATOM    657  C   ALA C 663      16.956   7.684  -9.060  1.00  0.00           C  
ATOM    658  O   ALA C 663      17.928   7.756  -8.307  1.00  0.00           O  
ATOM    659  CB  ALA C 663      14.746   8.755  -8.713  1.00  0.00           C  
ATOM    660  N   GLY C 664      16.619   6.592  -9.764  1.00  0.00           N  
ATOM    661  CA  GLY C 664      17.336   5.330  -9.614  1.00  0.00           C  
ATOM    662  C   GLY C 664      18.822   5.493  -9.939  1.00  0.00           C  
ATOM    663  O   GLY C 664      19.687   4.962  -9.233  1.00  0.00           O  
ATOM    664  N   CYS C 665      19.118   6.284 -10.985  1.00  0.00           N  
ATOM    665  CA  CYS C 665      20.482   6.549 -11.411  1.00  0.00           C  
ATOM    666  C   CYS C 665      21.251   7.246 -10.321  1.00  0.00           C  
ATOM    667  O   CYS C 665      22.226   6.675  -9.848  1.00  0.00           O  
ATOM    668  CB  CYS C 665      20.480   7.414 -12.648  1.00  0.00           C  
ATOM    669  SG  CYS C 665      21.946   7.093 -13.622  1.00  0.00           S  
ATOM    670  N   VAL C 666      20.821   8.418  -9.852  1.00  0.00           N  
ATOM    671  CA  VAL C 666      21.484   9.125  -8.766  1.00  0.00           C  
ATOM    672  C   VAL C 666      21.677   8.191  -7.570  1.00  0.00           C  
ATOM    673  O   VAL C 666      22.780   8.143  -7.007  1.00  0.00           O  
ATOM    674  CB  VAL C 666      20.627  10.354  -8.379  1.00  0.00           C  
ATOM    675  CG1 VAL C 666      21.176  11.127  -7.200  1.00  0.00           C  
ATOM    676  CG2 VAL C 666      20.620  11.301  -9.559  1.00  0.00           C  
ATOM    677  N   ARG C 667      20.672   7.365  -7.236  1.00  0.00           N  
ATOM    678  CA  ARG C 667      20.750   6.485  -6.074  1.00  0.00           C  
ATOM    679  C   ARG C 667      21.858   5.457  -6.174  1.00  0.00           C  
ATOM    680  O   ARG C 667      22.594   5.213  -5.208  1.00  0.00           O  
ATOM    681  CB  ARG C 667      19.464   5.760  -5.914  1.00  0.00           C  
ATOM    682  CG  ARG C 667      19.294   5.044  -4.596  1.00  0.00           C  
ATOM    683  CD  ARG C 667      18.847   3.686  -5.073  1.00  0.00           C  
ATOM    684  NE  ARG C 667      20.028   2.897  -5.329  1.00  0.00           N  
ATOM    685  CZ  ARG C 667      20.103   1.890  -6.201  1.00  0.00           C  
ATOM    686  NH1 ARG C 667      19.157   1.566  -7.091  1.00  0.00           N  
ATOM    687  NH2 ARG C 667      21.250   1.226  -6.198  1.00  0.00           N  
ATOM    688  N   ALA C 668      21.972   4.846  -7.358  1.00  0.00           N  
ATOM    689  CA  ALA C 668      23.029   3.904  -7.625  1.00  0.00           C  
ATOM    690  C   ALA C 668      24.394   4.582  -7.596  1.00  0.00           C  
ATOM    691  O   ALA C 668      25.375   4.032  -7.078  1.00  0.00           O  
ATOM    692  CB  ALA C 668      22.784   3.298  -8.971  1.00  0.00           C  
ATOM    693  N   GLY C 669      24.418   5.820  -8.082  1.00  0.00           N  
ATOM    694  CA  GLY C 669      25.601   6.643  -8.142  1.00  0.00           C  
ATOM    695  C   GLY C 669      26.142   6.893  -6.759  1.00  0.00           C  
ATOM    696  O   GLY C 669      27.300   6.568  -6.503  1.00  0.00           O  
ATOM    697  N   ILE C 670      25.338   7.467  -5.874  1.00  0.00           N  
ATOM    698  CA  ILE C 670      25.717   7.652  -4.466  1.00  0.00           C  
ATOM    699  C   ILE C 670      26.029   6.319  -3.742  1.00  0.00           C  
ATOM    700  O   ILE C 670      27.027   6.225  -3.030  1.00  0.00           O  
ATOM    701  CB  ILE C 670      24.582   8.391  -3.689  1.00  0.00           C  
ATOM    702  CG1 ILE C 670      24.251   9.709  -4.381  1.00  0.00           C  
ATOM    703  CG2 ILE C 670      25.041   8.707  -2.260  1.00  0.00           C  
ATOM    704  CD1 ILE C 670      22.889  10.289  -3.971  1.00  0.00           C  
ATOM    705  N   GLU C 671      25.237   5.249  -3.930  1.00  0.00           N  
ATOM    706  CA  GLU C 671      25.437   3.982  -3.223  1.00  0.00           C  
ATOM    707  C   GLU C 671      26.718   3.282  -3.618  1.00  0.00           C  
ATOM    708  O   GLU C 671      27.275   2.500  -2.837  1.00  0.00           O  
ATOM    709  CB  GLU C 671      24.283   3.020  -3.492  1.00  0.00           C  
ATOM    710  CG  GLU C 671      24.235   1.818  -2.523  1.00  0.00           C  
ATOM    711  CD  GLU C 671      23.139   0.776  -2.785  1.00  0.00           C  
ATOM    712  OE1 GLU C 671      22.042   1.190  -3.174  1.00  0.00           O  
ATOM    713  OE2 GLU C 671      23.381  -0.432  -2.598  1.00  0.00           O  
ATOM    714  N   HIS C 672      27.157   3.499  -4.865  1.00  0.00           N  
ATOM    715  CA  HIS C 672      28.324   2.821  -5.388  1.00  0.00           C  
ATOM    716  C   HIS C 672      29.586   3.606  -5.385  1.00  0.00           C  
ATOM    717  O   HIS C 672      30.623   3.057  -5.741  1.00  0.00           O  
ATOM    718  CB  HIS C 672      28.102   2.388  -6.789  1.00  0.00           C  
ATOM    719  CG  HIS C 672      27.223   1.196  -6.685  1.00  0.00           C  
ATOM    720  ND1 HIS C 672      27.687  -0.032  -6.596  1.00  0.00           N  
ATOM    721  CD2 HIS C 672      25.864   1.188  -6.572  1.00  0.00           C  
ATOM    722  CE1 HIS C 672      26.646  -0.806  -6.416  1.00  0.00           C  
ATOM    723  NE2 HIS C 672      25.560  -0.062  -6.405  1.00  0.00           N  
ATOM    724  N   GLY C 675      29.526   4.877  -5.032  1.00  0.00           N  
ATOM    725  CA  GLY C 675      30.723   5.712  -5.034  1.00  0.00           C  
ATOM    726  C   GLY C 675      31.093   6.261  -6.402  1.00  0.00           C  
ATOM    727  O   GLY C 675      32.188   6.773  -6.569  1.00  0.00           O  
ATOM    728  N   LEU C 677      30.195   6.291  -7.377  1.00  0.00           N  
ATOM    729  CA  LEU C 677      30.550   6.773  -8.696  1.00  0.00           C  
ATOM    730  C   LEU C 677      30.523   8.286  -8.823  1.00  0.00           C  
ATOM    731  O   LEU C 677      31.097   8.819  -9.765  1.00  0.00           O  
ATOM    732  CB  LEU C 677      29.605   6.260  -9.756  1.00  0.00           C  
ATOM    733  CG  LEU C 677      29.301   4.804  -9.975  1.00  0.00           C  
ATOM    734  CD1 LEU C 677      28.371   4.713 -11.157  1.00  0.00           C  
ATOM    735  CD2 LEU C 677      30.533   4.018 -10.317  1.00  0.00           C  
ATOM    736  N   LEU C 681      29.887   9.064  -7.957  1.00  0.00           N  
ATOM    737  CA  LEU C 681      29.714  10.460  -8.335  1.00  0.00           C  
ATOM    738  C   LEU C 681      30.589  11.494  -7.652  1.00  0.00           C  
ATOM    739  O   LEU C 681      30.756  12.589  -8.190  1.00  0.00           O  
ATOM    740  CB  LEU C 681      28.238  10.861  -8.145  1.00  0.00           C  
ATOM    741  CG  LEU C 681      27.114   9.874  -8.528  1.00  0.00           C  
ATOM    742  CD1 LEU C 681      25.790  10.552  -8.343  1.00  0.00           C  
ATOM    743  CD2 LEU C 681      27.208   9.436  -9.959  1.00  0.00           C  
ATOM    744  N   TYR C 683      31.178  11.239  -6.474  1.00  0.00           N  
ATOM    745  CA  TYR C 683      31.884  12.300  -5.725  1.00  0.00           C  
ATOM    746  C   TYR C 683      33.197  12.665  -6.374  1.00  0.00           C  
ATOM    747  O   TYR C 683      34.077  11.812  -6.480  1.00  0.00           O  
ATOM    748  CB  TYR C 683      32.159  11.856  -4.265  1.00  0.00           C  
ATOM    749  CG  TYR C 683      32.926  12.813  -3.340  1.00  0.00           C  
ATOM    750  CD1 TYR C 683      32.518  14.140  -3.106  1.00  0.00           C  
ATOM    751  CD2 TYR C 683      34.070  12.323  -2.685  1.00  0.00           C  
ATOM    752  CE1 TYR C 683      33.249  14.970  -2.233  1.00  0.00           C  
ATOM    753  CE2 TYR C 683      34.806  13.155  -1.815  1.00  0.00           C  
ATOM    754  CZ  TYR C 683      34.393  14.472  -1.587  1.00  0.00           C  
ATOM    755  OH  TYR C 683      35.153  15.269  -0.756  1.00  0.00           O  
ATOM    756  N   ASN C 684      33.324  13.923  -6.787  1.00  0.00           N  
ATOM    757  CA  ASN C 684      34.555  14.411  -7.415  1.00  0.00           C  
ATOM    758  C   ASN C 684      34.874  13.654  -8.690  1.00  0.00           C  
ATOM    759  O   ASN C 684      36.037  13.441  -9.046  1.00  0.00           O  
ATOM    760  CB  ASN C 684      35.804  14.256  -6.532  1.00  0.00           C  
ATOM    761  CG  ASN C 684      36.053  15.234  -5.403  1.00  0.00           C  
ATOM    762  OD1 ASN C 684      36.899  14.946  -4.565  1.00  0.00           O  
ATOM    763  ND2 ASN C 684      35.404  16.395  -5.277  1.00  0.00           N  
ATOM    764  N   GLN C 685      33.829  13.211  -9.388  1.00  0.00           N  
ATOM    765  CA  GLN C 685      33.996  12.415 -10.588  1.00  0.00           C  
ATOM    766  C   GLN C 685      33.060  12.957 -11.645  1.00  0.00           C  
ATOM    767  O   GLN C 685      32.196  13.795 -11.351  1.00  0.00           O  
ATOM    768  CB  GLN C 685      33.683  10.957 -10.272  1.00  0.00           C  
ATOM    769  CG  GLN C 685      34.624  10.325  -9.249  1.00  0.00           C  
ATOM    770  CD  GLN C 685      34.091   9.066  -8.582  1.00  0.00           C  
ATOM    771  OE1 GLN C 685      34.036   7.997  -9.195  1.00  0.00           O  
ATOM    772  NE2 GLN C 685      33.694   9.123  -7.317  1.00  0.00           N  
ATOM    773  N   GLU C 686      33.294  12.501 -12.871  1.00  0.00           N  
ATOM    774  CA  GLU C 686      32.537  12.911 -14.025  1.00  0.00           C  
ATOM    775  C   GLU C 686      32.041  11.627 -14.589  1.00  0.00           C  
ATOM    776  O   GLU C 686      32.801  10.656 -14.643  1.00  0.00           O  
ATOM    777  CB  GLU C 686      33.408  13.589 -15.055  1.00  0.00           C  
ATOM    778  CG  GLU C 686      32.648  14.096 -16.271  1.00  0.00           C  
ATOM    779  CD  GLU C 686      33.556  14.837 -17.231  1.00  0.00           C  
ATOM    780  OE1 GLU C 686      34.420  15.588 -16.775  1.00  0.00           O  
ATOM    781  OE2 GLU C 686      33.401  14.659 -18.435  1.00  0.00           O  
ATOM    782  N   GLN C 687      30.784  11.612 -14.981  1.00  0.00           N  
ATOM    783  CA  GLN C 687      30.208  10.411 -15.522  1.00  0.00           C  
ATOM    784  C   GLN C 687      29.301  10.850 -16.635  1.00  0.00           C  
ATOM    785  O   GLN C 687      28.612  11.857 -16.485  1.00  0.00           O  
ATOM    786  CB  GLN C 687      29.398   9.693 -14.463  1.00  0.00           C  
ATOM    787  CG  GLN C 687      30.134   9.263 -13.183  1.00  0.00           C  
ATOM    788  CD  GLN C 687      31.008   8.015 -13.259  1.00  0.00           C  
ATOM    789  OE1 GLN C 687      30.902   7.154 -14.131  1.00  0.00           O  
ATOM    790  NE2 GLN C 687      31.888   7.830 -12.302  1.00  0.00           N  
ATOM    791  N   ARG C 688      29.348  10.173 -17.776  1.00  0.00           N  
ATOM    792  CA  ARG C 688      28.478  10.435 -18.920  1.00  0.00           C  
ATOM    793  C   ARG C 688      27.813   9.106 -19.193  1.00  0.00           C  
ATOM    794  O   ARG C 688      28.448   8.223 -19.782  1.00  0.00           O  
ATOM    795  CB  ARG C 688      29.302  10.875 -20.135  1.00  0.00           C  
ATOM    796  CG  ARG C 688      29.935  12.210 -19.873  1.00  0.00           C  
ATOM    797  CD  ARG C 688      30.452  12.876 -21.097  1.00  0.00           C  
ATOM    798  NE  ARG C 688      31.339  13.932 -20.650  1.00  0.00           N  
ATOM    799  CZ  ARG C 688      31.939  14.757 -21.496  1.00  0.00           C  
ATOM    800  NH1 ARG C 688      31.677  14.746 -22.807  1.00  0.00           N  
ATOM    801  NH2 ARG C 688      32.779  15.644 -20.998  1.00  0.00           N  
ATOM    802  N   LEU C 689      26.588   8.911 -18.701  1.00  0.00           N  
ATOM    803  CA  LEU C 689      25.936   7.602 -18.762  1.00  0.00           C  
ATOM    804  C   LEU C 689      24.646   7.652 -19.548  1.00  0.00           C  
ATOM    805  O   LEU C 689      24.078   8.733 -19.731  1.00  0.00           O  
ATOM    806  CB  LEU C 689      25.537   7.079 -17.391  1.00  0.00           C  
ATOM    807  CG  LEU C 689      26.339   6.753 -16.157  1.00  0.00           C  
ATOM    808  CD1 LEU C 689      27.605   6.004 -16.545  1.00  0.00           C  
ATOM    809  CD2 LEU C 689      26.559   8.020 -15.396  1.00  0.00           C  
ATOM    810  N   TRP C 690      24.145   6.494 -19.934  1.00  0.00           N  
ATOM    811  CA  TRP C 690      22.848   6.390 -20.559  1.00  0.00           C  
ATOM    812  C   TRP C 690      22.174   5.113 -20.086  1.00  0.00           C  
ATOM    813  O   TRP C 690      22.884   4.244 -19.563  1.00  0.00           O  
ATOM    814  CB  TRP C 690      23.009   6.385 -22.089  1.00  0.00           C  
ATOM    815  CG  TRP C 690      23.707   5.194 -22.773  1.00  0.00           C  
ATOM    816  CD1 TRP C 690      25.041   5.259 -23.109  1.00  0.00           C  
ATOM    817  CD2 TRP C 690      23.128   4.033 -23.215  1.00  0.00           C  
ATOM    818  NE1 TRP C 690      25.304   4.167 -23.765  1.00  0.00           N  
ATOM    819  CE2 TRP C 690      24.221   3.410 -23.858  1.00  0.00           C  
ATOM    820  CE3 TRP C 690      21.874   3.420 -23.175  1.00  0.00           C  
ATOM    821  CZ2 TRP C 690      24.115   2.182 -24.480  1.00  0.00           C  
ATOM    822  CZ3 TRP C 690      21.759   2.168 -23.796  1.00  0.00           C  
ATOM    823  CH2 TRP C 690      22.863   1.568 -24.440  1.00  0.00           C  
ATOM    824  N   TYR C 691      20.850   4.951 -20.248  1.00  0.00           N  
ATOM    825  CA  TYR C 691      20.118   3.738 -19.818  1.00  0.00           C  
ATOM    826  C   TYR C 691      18.928   3.495 -20.704  1.00  0.00           C  
ATOM    827  O   TYR C 691      18.382   4.440 -21.266  1.00  0.00           O  
ATOM    828  CB  TYR C 691      19.567   3.816 -18.359  1.00  0.00           C  
ATOM    829  CG  TYR C 691      18.761   5.039 -17.919  1.00  0.00           C  
ATOM    830  CD1 TYR C 691      17.427   5.195 -18.327  1.00  0.00           C  
ATOM    831  CD2 TYR C 691      19.382   6.047 -17.148  1.00  0.00           C  
ATOM    832  CE1 TYR C 691      16.735   6.354 -17.987  1.00  0.00           C  
ATOM    833  CE2 TYR C 691      18.693   7.219 -16.793  1.00  0.00           C  
ATOM    834  CZ  TYR C 691      17.369   7.357 -17.231  1.00  0.00           C  
ATOM    835  OH  TYR C 691      16.647   8.510 -16.969  1.00  0.00           O  
ATOM    836  N   ILE C 692      18.464   2.284 -20.848  1.00  0.00           N  
ATOM    837  CA  ILE C 692      17.329   2.016 -21.712  1.00  0.00           C  
ATOM    838  C   ILE C 692      16.491   0.971 -20.993  1.00  0.00           C  
ATOM    839  O   ILE C 692      17.047  -0.005 -20.450  1.00  0.00           O  
ATOM    840  CB  ILE C 692      17.917   1.560 -23.082  1.00  0.00           C  
ATOM    841  CG1 ILE C 692      16.859   1.251 -24.107  1.00  0.00           C  
ATOM    842  CG2 ILE C 692      18.790   0.333 -22.848  1.00  0.00           C  
ATOM    843  CD1 ILE C 692      17.520   1.070 -25.519  1.00  0.00           C  
ATOM    844  N   GLY C 693      15.181   1.184 -20.858  1.00  0.00           N  
ATOM    845  CA  GLY C 693      14.364   0.186 -20.163  1.00  0.00           C  
ATOM    846  C   GLY C 693      12.933   0.615 -19.906  1.00  0.00           C  
ATOM    847  O   GLY C 693      12.553   1.723 -20.294  1.00  0.00           O  
ATOM    848  N   PRO C 695      12.126  -0.259 -19.294  1.00  0.00           N  
ATOM    849  CA  PRO C 695      10.734   0.070 -19.041  1.00  0.00           C  
ATOM    850  C   PRO C 695      10.479   0.945 -17.841  1.00  0.00           C  
ATOM    851  O   PRO C 695      11.213   0.890 -16.862  1.00  0.00           O  
ATOM    852  CB  PRO C 695      10.042  -1.268 -18.947  1.00  0.00           C  
ATOM    853  CG  PRO C 695      11.134  -2.287 -18.898  1.00  0.00           C  
ATOM    854  CD  PRO C 695      12.336  -1.467 -18.520  1.00  0.00           C  
ATOM    855  N   MET C 696       9.514   1.828 -17.949  1.00  0.00           N  
ATOM    856  CA  MET C 696       9.111   2.605 -16.813  1.00  0.00           C  
ATOM    857  C   MET C 696       7.638   2.279 -16.715  1.00  0.00           C  
ATOM    858  O   MET C 696       7.051   1.780 -17.685  1.00  0.00           O  
ATOM    859  CB  MET C 696       9.309   4.077 -17.069  1.00  0.00           C  
ATOM    860  CG  MET C 696      10.698   4.493 -17.517  1.00  0.00           C  
ATOM    861  SD  MET C 696      12.090   4.388 -16.362  1.00  0.00           S  
ATOM    862  CE  MET C 696      13.093   3.456 -17.490  1.00  0.00           C  
ATOM    863  N   PHE C 697       7.000   2.501 -15.566  1.00  0.00           N  
ATOM    864  CA  PHE C 697       5.587   2.139 -15.331  1.00  0.00           C  
ATOM    865  C   PHE C 697       4.797   3.297 -14.775  1.00  0.00           C  
ATOM    866  O   PHE C 697       5.255   3.950 -13.835  1.00  0.00           O  
ATOM    867  CB  PHE C 697       5.476   0.985 -14.333  1.00  0.00           C  
ATOM    868  CG  PHE C 697       6.129  -0.300 -14.825  1.00  0.00           C  
ATOM    869  CD1 PHE C 697       7.528  -0.446 -14.807  1.00  0.00           C  
ATOM    870  CD2 PHE C 697       5.329  -1.306 -15.356  1.00  0.00           C  
ATOM    871  CE1 PHE C 697       8.124  -1.596 -15.335  1.00  0.00           C  
ATOM    872  CE2 PHE C 697       5.927  -2.456 -15.886  1.00  0.00           C  
ATOM    873  CZ  PHE C 697       7.316  -2.598 -15.880  1.00  0.00           C  
ATOM    874  N   ARG C 698       3.645   3.643 -15.333  1.00  0.00           N  
ATOM    875  CA  ARG C 698       2.842   4.737 -14.789  1.00  0.00           C  
ATOM    876  C   ARG C 698       1.381   4.422 -14.961  1.00  0.00           C  
ATOM    877  O   ARG C 698       0.898   4.031 -16.031  1.00  0.00           O  
ATOM    878  CB  ARG C 698       3.118   6.067 -15.477  1.00  0.00           C  
ATOM    879  CG  ARG C 698       4.399   6.716 -14.944  1.00  0.00           C  
ATOM    880  CD  ARG C 698       4.702   7.973 -15.725  1.00  0.00           C  
ATOM    881  NE  ARG C 698       6.038   8.521 -15.501  1.00  0.00           N  
ATOM    882  CZ  ARG C 698       6.396   9.695 -16.054  1.00  0.00           C  
ATOM    883  NH1 ARG C 698       5.571  10.421 -16.811  1.00  0.00           N  
ATOM    884  NH2 ARG C 698       7.615  10.154 -15.841  1.00  0.00           N  
ATOM    885  N   HIS C 699       0.647   4.529 -13.870  1.00  0.00           N  
ATOM    886  CA  HIS C 699      -0.761   4.212 -13.885  1.00  0.00           C  
ATOM    887  C   HIS C 699      -1.520   5.371 -14.456  1.00  0.00           C  
ATOM    888  O   HIS C 699      -1.951   6.250 -13.733  1.00  0.00           O  
ATOM    889  CB  HIS C 699      -1.292   3.902 -12.467  1.00  0.00           C  
ATOM    890  CG  HIS C 699      -2.627   3.179 -12.560  1.00  0.00           C  
ATOM    891  ND1 HIS C 699      -2.741   1.864 -12.567  1.00  0.00           N  
ATOM    892  CD2 HIS C 699      -3.884   3.721 -12.768  1.00  0.00           C  
ATOM    893  CE1 HIS C 699      -4.007   1.592 -12.795  1.00  0.00           C  
ATOM    894  NE2 HIS C 699      -4.684   2.708 -12.916  1.00  0.00           N  
ATOM    895  N   GLU C 700      -1.708   5.375 -15.760  1.00  0.00           N  
ATOM    896  CA  GLU C 700      -2.469   6.436 -16.361  1.00  0.00           C  
ATOM    897  C   GLU C 700      -3.328   5.954 -17.484  1.00  0.00           C  
ATOM    898  O   GLU C 700      -3.233   4.812 -17.925  1.00  0.00           O  
ATOM    899  CB  GLU C 700      -1.578   7.519 -16.875  1.00  0.00           C  
ATOM    900  CG  GLU C 700      -0.261   7.104 -17.466  1.00  0.00           C  
ATOM    901  CD  GLU C 700       0.557   8.309 -17.867  1.00  0.00           C  
ATOM    902  OE1 GLU C 700       0.750   9.240 -17.074  1.00  0.00           O  
ATOM    903  OE2 GLU C 700       0.995   8.282 -19.012  1.00  0.00           O  
ATOM    904  N   ARG C 703      -4.205   6.836 -17.919  1.00  0.00           N  
ATOM    905  CA  ARG C 703      -5.262   6.464 -18.819  1.00  0.00           C  
ATOM    906  C   ARG C 703      -4.747   6.196 -20.218  1.00  0.00           C  
ATOM    907  O   ARG C 703      -4.225   7.126 -20.837  1.00  0.00           O  
ATOM    908  CB  ARG C 703      -6.242   7.594 -18.768  1.00  0.00           C  
ATOM    909  CG  ARG C 703      -7.537   7.241 -19.394  1.00  0.00           C  
ATOM    910  CD  ARG C 703      -7.662   7.854 -20.763  1.00  0.00           C  
ATOM    911  NE  ARG C 703      -8.505   6.919 -21.475  1.00  0.00           N  
ATOM    912  CZ  ARG C 703      -9.839   7.048 -21.562  1.00  0.00           C  
ATOM    913  NH1 ARG C 703     -10.487   8.126 -21.076  1.00  0.00           N  
ATOM    914  NH2 ARG C 703     -10.503   6.048 -22.174  1.00  0.00           N  
ATOM    915  N   PRO C 713      -4.886   4.963 -20.720  1.00  0.00           N  
ATOM    916  CA  PRO C 713      -4.418   4.624 -22.058  1.00  0.00           C  
ATOM    917  C   PRO C 713      -4.829   5.634 -23.142  1.00  0.00           C  
ATOM    918  O   PRO C 713      -5.993   6.034 -23.207  1.00  0.00           O  
ATOM    919  CB  PRO C 713      -4.976   3.234 -22.252  1.00  0.00           C  
ATOM    920  CG  PRO C 713      -4.911   2.633 -20.879  1.00  0.00           C  
ATOM    921  CD  PRO C 713      -5.481   3.780 -20.104  1.00  0.00           C  
ATOM    922  N   GLN C 714      -3.876   6.140 -23.952  1.00  0.00           N  
ATOM    923  CA  GLN C 714      -4.115   7.091 -25.048  1.00  0.00           C  
ATOM    924  C   GLN C 714      -3.218   6.649 -26.208  1.00  0.00           C  
ATOM    925  O   GLN C 714      -2.672   5.541 -26.120  1.00  0.00           O  
ATOM    926  CB  GLN C 714      -3.715   8.486 -24.629  1.00  0.00           C  
ATOM    927  CG  GLN C 714      -4.604   9.111 -23.603  1.00  0.00           C  
ATOM    928  CD  GLN C 714      -5.926   9.540 -24.183  1.00  0.00           C  
ATOM    929  OE1 GLN C 714      -5.999  10.670 -24.667  1.00  0.00           O  
ATOM    930  NE2 GLN C 714      -6.966   8.710 -24.192  1.00  0.00           N  
ATOM    931  N   LYS C 715      -2.980   7.457 -27.275  1.00  0.00           N  
ATOM    932  CA  LYS C 715      -2.074   7.038 -28.359  1.00  0.00           C  
ATOM    933  C   LYS C 715      -0.623   7.275 -27.983  1.00  0.00           C  
ATOM    934  O   LYS C 715       0.278   6.530 -28.349  1.00  0.00           O  
ATOM    935  CB  LYS C 715      -2.276   7.789 -29.657  1.00  0.00           C  
ATOM    936  CG  LYS C 715      -2.019   6.829 -30.804  1.00  0.00           C  
ATOM    937  CD  LYS C 715      -1.989   7.579 -32.116  1.00  0.00           C  
ATOM    938  CE  LYS C 715      -1.879   6.543 -33.221  1.00  0.00           C  
ATOM    939  NZ  LYS C 715      -2.015   7.141 -34.541  1.00  0.00           N  
ATOM    940  N   GLY C 716      -0.335   8.326 -27.277  1.00  0.00           N  
ATOM    941  CA  GLY C 716       1.025   8.486 -26.832  1.00  0.00           C  
ATOM    942  C   GLY C 716       1.281   7.738 -25.529  1.00  0.00           C  
ATOM    943  O   GLY C 716       2.423   7.356 -25.275  1.00  0.00           O  
ATOM    944  N   ARG C 718       0.256   7.544 -24.675  1.00  0.00           N  
ATOM    945  CA  ARG C 718       0.465   7.055 -23.320  1.00  0.00           C  
ATOM    946  C   ARG C 718       0.098   5.615 -23.058  1.00  0.00           C  
ATOM    947  O   ARG C 718      -1.009   5.176 -23.400  1.00  0.00           O  
ATOM    948  CB  ARG C 718      -0.311   7.855 -22.344  1.00  0.00           C  
ATOM    949  CG  ARG C 718      -0.143   9.334 -22.558  1.00  0.00           C  
ATOM    950  CD  ARG C 718      -0.469  10.082 -21.266  1.00  0.00           C  
ATOM    951  NE  ARG C 718      -1.699   9.630 -20.619  1.00  0.00           N  
ATOM    952  CZ  ARG C 718      -2.884  10.220 -20.804  1.00  0.00           C  
ATOM    953  NH1 ARG C 718      -3.053  11.301 -21.592  1.00  0.00           N  
ATOM    954  NH2 ARG C 718      -3.926   9.688 -20.178  1.00  0.00           N  
ATOM    955  N   TYR C 723       1.031   4.910 -22.414  1.00  0.00           N  
ATOM    956  CA  TYR C 723       0.868   3.516 -22.037  1.00  0.00           C  
ATOM    957  C   TYR C 723       1.243   3.411 -20.559  1.00  0.00           C  
ATOM    958  O   TYR C 723       1.704   4.385 -19.942  1.00  0.00           O  
ATOM    959  CB  TYR C 723       1.787   2.580 -22.862  1.00  0.00           C  
ATOM    960  CG  TYR C 723       1.620   2.787 -24.365  1.00  0.00           C  
ATOM    961  CD1 TYR C 723       0.543   2.186 -25.016  1.00  0.00           C  
ATOM    962  CD2 TYR C 723       2.463   3.657 -25.075  1.00  0.00           C  
ATOM    963  CE1 TYR C 723       0.278   2.453 -26.352  1.00  0.00           C  
ATOM    964  CE2 TYR C 723       2.197   3.935 -26.425  1.00  0.00           C  
ATOM    965  CZ  TYR C 723       1.097   3.329 -27.043  1.00  0.00           C  
ATOM    966  OH  TYR C 723       0.752   3.612 -28.338  1.00  0.00           O  
ATOM    967  N   ARG C 724       1.007   2.249 -19.973  1.00  0.00           N  
ATOM    968  CA  ARG C 724       1.224   2.035 -18.557  1.00  0.00           C  
ATOM    969  C   ARG C 724       2.574   1.414 -18.263  1.00  0.00           C  
ATOM    970  O   ARG C 724       3.106   1.509 -17.146  1.00  0.00           O  
ATOM    971  CB  ARG C 724       0.116   1.155 -18.021  1.00  0.00           C  
ATOM    972  CG  ARG C 724      -1.195   1.894 -18.039  1.00  0.00           C  
ATOM    973  CD  ARG C 724      -2.109   1.296 -17.016  1.00  0.00           C  
ATOM    974  NE  ARG C 724      -3.143   2.284 -16.755  1.00  0.00           N  
ATOM    975  CZ  ARG C 724      -4.438   1.963 -16.639  1.00  0.00           C  
ATOM    976  NH1 ARG C 724      -4.840   0.699 -16.738  1.00  0.00           N  
ATOM    977  NH2 ARG C 724      -5.337   2.920 -16.419  1.00  0.00           N  
ATOM    978  N   GLN C 725       3.032   0.680 -19.283  1.00  0.00           N  
ATOM    979  CA  GLN C 725       4.384   0.173 -19.386  1.00  0.00           C  
ATOM    980  C   GLN C 725       4.842   0.824 -20.667  1.00  0.00           C  
ATOM    981  O   GLN C 725       4.256   0.574 -21.724  1.00  0.00           O  
ATOM    982  CB  GLN C 725       4.490  -1.331 -19.600  1.00  0.00           C  
ATOM    983  CG  GLN C 725       5.938  -1.824 -19.572  1.00  0.00           C  
ATOM    984  CD  GLN C 725       6.085  -3.291 -19.937  1.00  0.00           C  
ATOM    985  OE1 GLN C 725       5.974  -4.191 -19.109  1.00  0.00           O  
ATOM    986  NE2 GLN C 725       6.277  -3.613 -21.211  1.00  0.00           N  
ATOM    987  N   PHE C 726       5.811   1.708 -20.514  1.00  0.00           N  
ATOM    988  CA  PHE C 726       6.453   2.391 -21.600  1.00  0.00           C  
ATOM    989  C   PHE C 726       7.958   2.253 -21.437  1.00  0.00           C  
ATOM    990  O   PHE C 726       8.447   1.641 -20.478  1.00  0.00           O  
ATOM    991  CB  PHE C 726       6.009   3.830 -21.595  1.00  0.00           C  
ATOM    992  CG  PHE C 726       6.305   4.716 -20.395  1.00  0.00           C  
ATOM    993  CD1 PHE C 726       5.418   4.760 -19.334  1.00  0.00           C  
ATOM    994  CD2 PHE C 726       7.420   5.559 -20.402  1.00  0.00           C  
ATOM    995  CE1 PHE C 726       5.649   5.649 -18.294  1.00  0.00           C  
ATOM    996  CE2 PHE C 726       7.639   6.449 -19.352  1.00  0.00           C  
ATOM    997  CZ  PHE C 726       6.748   6.495 -18.289  1.00  0.00           C  
ATOM    998  N   HIS C 728       8.735   2.713 -22.421  1.00  0.00           N  
ATOM    999  CA  HIS C 728      10.191   2.520 -22.402  1.00  0.00           C  
ATOM   1000  C   HIS C 728      10.872   3.816 -22.683  1.00  0.00           C  
ATOM   1001  O   HIS C 728      10.409   4.527 -23.580  1.00  0.00           O  
ATOM   1002  CB  HIS C 728      10.660   1.553 -23.464  1.00  0.00           C  
ATOM   1003  CG  HIS C 728       9.839   0.300 -23.349  1.00  0.00           C  
ATOM   1004  ND1 HIS C 728       8.638   0.193 -23.886  1.00  0.00           N  
ATOM   1005  CD2 HIS C 728      10.143  -0.867 -22.696  1.00  0.00           C  
ATOM   1006  CE1 HIS C 728       8.183  -1.005 -23.597  1.00  0.00           C  
ATOM   1007  NE2 HIS C 728       9.094  -1.630 -22.881  1.00  0.00           N  
ATOM   1008  N   GLN C 730      11.936   4.101 -21.950  1.00  0.00           N  
ATOM   1009  CA  GLN C 730      12.694   5.312 -22.172  1.00  0.00           C  
ATOM   1010  C   GLN C 730      14.167   5.034 -22.458  1.00  0.00           C  
ATOM   1011  O   GLN C 730      14.717   4.031 -21.965  1.00  0.00           O  
ATOM   1012  CB  GLN C 730      12.636   6.245 -20.935  1.00  0.00           C  
ATOM   1013  CG  GLN C 730      11.353   7.016 -20.675  1.00  0.00           C  
ATOM   1014  CD  GLN C 730      11.460   7.967 -19.492  1.00  0.00           C  
ATOM   1015  OE1 GLN C 730      12.213   7.706 -18.553  1.00  0.00           O  
ATOM   1016  NE2 GLN C 730      10.784   9.107 -19.426  1.00  0.00           N  
ATOM   1017  N   LEU C 731      14.788   5.895 -23.285  1.00  0.00           N  
ATOM   1018  CA  LEU C 731      16.246   5.959 -23.385  1.00  0.00           C  
ATOM   1019  C   LEU C 731      16.565   7.275 -22.735  1.00  0.00           C  
ATOM   1020  O   LEU C 731      15.877   8.253 -22.990  1.00  0.00           O  
ATOM   1021  CB  LEU C 731      16.834   6.058 -24.807  1.00  0.00           C  
ATOM   1022  CG  LEU C 731      18.385   5.892 -25.181  1.00  0.00           C  
ATOM   1023  CD1 LEU C 731      19.304   6.803 -24.387  1.00  0.00           C  
ATOM   1024  CD2 LEU C 731      18.859   4.497 -24.846  1.00  0.00           C  
ATOM   1025  N   GLY C 732      17.586   7.336 -21.917  1.00  0.00           N  
ATOM   1026  CA  GLY C 732      17.868   8.566 -21.214  1.00  0.00           C  
ATOM   1027  C   GLY C 732      19.325   8.666 -20.853  1.00  0.00           C  
ATOM   1028  O   GLY C 732      19.989   7.619 -20.720  1.00  0.00           O  
ATOM   1029  N   CYS C 733      19.750   9.922 -20.723  1.00  0.00           N  
ATOM   1030  CA  CYS C 733      21.130  10.269 -20.469  1.00  0.00           C  
ATOM   1031  C   CYS C 733      21.259  11.077 -19.215  1.00  0.00           C  
ATOM   1032  O   CYS C 733      20.421  11.946 -18.974  1.00  0.00           O  
ATOM   1033  CB  CYS C 733      21.772  11.156 -21.535  1.00  0.00           C  
ATOM   1034  SG  CYS C 733      22.231  10.274 -23.018  1.00  0.00           S  
ATOM   1035  N   GLU C 734      22.341  10.844 -18.482  1.00  0.00           N  
ATOM   1036  CA  GLU C 734      22.656  11.610 -17.309  1.00  0.00           C  
ATOM   1037  C   GLU C 734      24.155  11.859 -17.353  1.00  0.00           C  
ATOM   1038  O   GLU C 734      24.914  10.919 -17.651  1.00  0.00           O  
ATOM   1039  CB  GLU C 734      22.314  10.830 -16.041  1.00  0.00           C  
ATOM   1040  CG  GLU C 734      20.927  10.148 -15.876  1.00  0.00           C  
ATOM   1041  CD  GLU C 734      19.680  11.014 -15.950  1.00  0.00           C  
ATOM   1042  OE1 GLU C 734      19.781  12.242 -15.853  1.00  0.00           O  
ATOM   1043  OE2 GLU C 734      18.601  10.436 -16.110  1.00  0.00           O  
ATOM   1044  N   VAL C 735      24.559  13.114 -17.129  1.00  0.00           N  
ATOM   1045  CA  VAL C 735      25.941  13.563 -17.060  1.00  0.00           C  
ATOM   1046  C   VAL C 735      26.153  14.261 -15.707  1.00  0.00           C  
ATOM   1047  O   VAL C 735      25.531  15.288 -15.377  1.00  0.00           O  
ATOM   1048  CB  VAL C 735      26.252  14.575 -18.221  1.00  0.00           C  
ATOM   1049  CG1 VAL C 735      27.702  15.035 -18.135  1.00  0.00           C  
ATOM   1050  CG2 VAL C 735      26.072  13.942 -19.591  1.00  0.00           C  
ATOM   1051  N   PHE C 736      27.045  13.727 -14.887  1.00  0.00           N  
ATOM   1052  CA  PHE C 736      27.339  14.246 -13.558  1.00  0.00           C  
ATOM   1053  C   PHE C 736      28.744  14.832 -13.547  1.00  0.00           C  
ATOM   1054  O   PHE C 736      29.680  14.276 -14.157  1.00  0.00           O  
ATOM   1055  CB  PHE C 736      27.288  13.127 -12.482  1.00  0.00           C  
ATOM   1056  CG  PHE C 736      25.935  12.429 -12.348  1.00  0.00           C  
ATOM   1057  CD1 PHE C 736      24.956  12.943 -11.496  1.00  0.00           C  
ATOM   1058  CD2 PHE C 736      25.670  11.250 -13.083  1.00  0.00           C  
ATOM   1059  CE1 PHE C 736      23.736  12.274 -11.394  1.00  0.00           C  
ATOM   1060  CE2 PHE C 736      24.433  10.594 -12.966  1.00  0.00           C  
ATOM   1061  CZ  PHE C 736      23.467  11.108 -12.121  1.00  0.00           C  
ATOM   1062  N   GLY C 737      28.899  15.957 -12.878  1.00  0.00           N  
ATOM   1063  CA  GLY C 737      30.213  16.528 -12.679  1.00  0.00           C  
ATOM   1064  C   GLY C 737      30.469  17.800 -13.469  1.00  0.00           C  
ATOM   1065  O   GLY C 737      31.445  18.518 -13.199  1.00  0.00           O  
ATOM   1066  N   LEU C 738      29.601  18.116 -14.454  1.00  0.00           N  
ATOM   1067  CA  LEU C 738      29.820  19.304 -15.272  1.00  0.00           C  
ATOM   1068  C   LEU C 738      28.708  20.277 -15.035  1.00  0.00           C  
ATOM   1069  O   LEU C 738      27.562  19.899 -14.850  1.00  0.00           O  
ATOM   1070  CB  LEU C 738      29.947  18.865 -16.730  1.00  0.00           C  
ATOM   1071  CG  LEU C 738      31.216  18.021 -16.918  1.00  0.00           C  
ATOM   1072  CD1 LEU C 738      31.222  17.279 -18.250  1.00  0.00           C  
ATOM   1073  CD2 LEU C 738      32.366  18.959 -16.692  1.00  0.00           C  
ATOM   1074  N   GLN C 739      29.123  21.519 -14.984  1.00  0.00           N  
ATOM   1075  CA  GLN C 739      28.327  22.597 -14.479  1.00  0.00           C  
ATOM   1076  C   GLN C 739      27.834  23.590 -15.501  1.00  0.00           C  
ATOM   1077  O   GLN C 739      26.662  23.962 -15.556  1.00  0.00           O  
ATOM   1078  CB  GLN C 739      29.241  23.176 -13.470  1.00  0.00           C  
ATOM   1079  CG  GLN C 739      28.951  24.207 -12.436  1.00  0.00           C  
ATOM   1080  CD  GLN C 739      30.242  24.323 -11.616  1.00  0.00           C  
ATOM   1081  OE1 GLN C 739      30.990  25.295 -11.760  1.00  0.00           O  
ATOM   1082  NE2 GLN C 739      30.616  23.333 -10.794  1.00  0.00           N  
ATOM   1083  N   GLY C 783      28.772  24.087 -16.303  1.00  0.00           N  
ATOM   1084  CA  GLY C 783      28.543  25.221 -17.187  1.00  0.00           C  
ATOM   1085  C   GLY C 783      27.589  24.884 -18.291  1.00  0.00           C  
ATOM   1086  O   GLY C 783      27.236  23.713 -18.418  1.00  0.00           O  
ATOM   1087  N   PRO C 787      27.182  25.844 -19.124  1.00  0.00           N  
ATOM   1088  CA  PRO C 787      26.252  25.555 -20.209  1.00  0.00           C  
ATOM   1089  C   PRO C 787      26.751  24.642 -21.318  1.00  0.00           C  
ATOM   1090  O   PRO C 787      25.933  24.059 -22.043  1.00  0.00           O  
ATOM   1091  CB  PRO C 787      25.876  26.886 -20.715  1.00  0.00           C  
ATOM   1092  CG  PRO C 787      27.102  27.709 -20.460  1.00  0.00           C  
ATOM   1093  CD  PRO C 787      27.435  27.272 -19.053  1.00  0.00           C  
ATOM   1094  N   ASP C 788      28.068  24.447 -21.422  1.00  0.00           N  
ATOM   1095  CA  ASP C 788      28.629  23.695 -22.522  1.00  0.00           C  
ATOM   1096  C   ASP C 788      28.179  22.247 -22.538  1.00  0.00           C  
ATOM   1097  O   ASP C 788      27.911  21.687 -23.606  1.00  0.00           O  
ATOM   1098  CB  ASP C 788      30.168  23.797 -22.476  1.00  0.00           C  
ATOM   1099  CG  ASP C 788      30.938  23.208 -21.289  1.00  0.00           C  
ATOM   1100  OD1 ASP C 788      30.348  22.909 -20.253  1.00  0.00           O  
ATOM   1101  OD2 ASP C 788      32.155  23.027 -21.393  1.00  0.00           O  
ATOM   1102  N   ILE C 789      28.013  21.606 -21.378  1.00  0.00           N  
ATOM   1103  CA  ILE C 789      27.603  20.206 -21.388  1.00  0.00           C  
ATOM   1104  C   ILE C 789      26.144  20.066 -21.791  1.00  0.00           C  
ATOM   1105  O   ILE C 789      25.778  19.128 -22.501  1.00  0.00           O  
ATOM   1106  CB  ILE C 789      27.886  19.585 -20.001  1.00  0.00           C  
ATOM   1107  CG1 ILE C 789      27.548  18.101 -20.032  1.00  0.00           C  
ATOM   1108  CG2 ILE C 789      27.090  20.303 -18.920  1.00  0.00           C  
ATOM   1109  CD1 ILE C 789      28.352  17.218 -21.016  1.00  0.00           C  
ATOM   1110  N   ASP C 790      25.348  21.071 -21.453  1.00  0.00           N  
ATOM   1111  CA  ASP C 790      23.937  21.148 -21.805  1.00  0.00           C  
ATOM   1112  C   ASP C 790      23.817  21.241 -23.302  1.00  0.00           C  
ATOM   1113  O   ASP C 790      22.985  20.596 -23.938  1.00  0.00           O  
ATOM   1114  CB  ASP C 790      23.284  22.390 -21.206  1.00  0.00           C  
ATOM   1115  CG  ASP C 790      23.512  22.608 -19.721  1.00  0.00           C  
ATOM   1116  OD1 ASP C 790      24.591  22.328 -19.222  1.00  0.00           O  
ATOM   1117  OD2 ASP C 790      22.597  23.066 -19.061  1.00  0.00           O  
ATOM   1118  N   ALA C 791      24.687  22.055 -23.866  1.00  0.00           N  
ATOM   1119  CA  ALA C 791      24.748  22.193 -25.299  1.00  0.00           C  
ATOM   1120  C   ALA C 791      25.220  20.900 -25.968  1.00  0.00           C  
ATOM   1121  O   ALA C 791      24.685  20.564 -27.033  1.00  0.00           O  
ATOM   1122  CB  ALA C 791      25.672  23.318 -25.615  1.00  0.00           C  
ATOM   1123  N   GLU C 792      26.147  20.120 -25.382  1.00  0.00           N  
ATOM   1124  CA  GLU C 792      26.536  18.846 -25.979  1.00  0.00           C  
ATOM   1125  C   GLU C 792      25.346  17.895 -26.020  1.00  0.00           C  
ATOM   1126  O   GLU C 792      25.169  17.201 -27.026  1.00  0.00           O  
ATOM   1127  CB  GLU C 792      27.667  18.179 -25.188  1.00  0.00           C  
ATOM   1128  CG  GLU C 792      27.979  16.724 -25.610  1.00  0.00           C  
ATOM   1129  CD  GLU C 792      29.173  16.075 -24.908  1.00  0.00           C  
ATOM   1130  OE1 GLU C 792      30.298  16.291 -25.335  1.00  0.00           O  
ATOM   1131  OE2 GLU C 792      29.003  15.337 -23.942  1.00  0.00           O  
ATOM   1132  N   LEU C 793      24.504  17.858 -24.958  1.00  0.00           N  
ATOM   1133  CA  LEU C 793      23.318  16.980 -24.918  1.00  0.00           C  
ATOM   1134  C   LEU C 793      22.253  17.382 -25.954  1.00  0.00           C  
ATOM   1135  O   LEU C 793      21.653  16.532 -26.618  1.00  0.00           O  
ATOM   1136  CB  LEU C 793      22.715  16.984 -23.474  1.00  0.00           C  
ATOM   1137  CG  LEU C 793      23.506  16.403 -22.259  1.00  0.00           C  
ATOM   1138  CD1 LEU C 793      22.818  16.814 -21.006  1.00  0.00           C  
ATOM   1139  CD2 LEU C 793      23.555  14.879 -22.263  1.00  0.00           C  
ATOM   1140  N   ILE C 794      22.003  18.675 -26.176  1.00  0.00           N  
ATOM   1141  CA  ILE C 794      21.082  19.101 -27.233  1.00  0.00           C  
ATOM   1142  C   ILE C 794      21.703  18.778 -28.589  1.00  0.00           C  
ATOM   1143  O   ILE C 794      20.991  18.344 -29.489  1.00  0.00           O  
ATOM   1144  CB  ILE C 794      20.794  20.619 -27.011  1.00  0.00           C  
ATOM   1145  CG1 ILE C 794      19.996  20.735 -25.684  1.00  0.00           C  
ATOM   1146  CG2 ILE C 794      20.051  21.246 -28.185  1.00  0.00           C  
ATOM   1147  CD1 ILE C 794      19.710  22.112 -25.049  1.00  0.00           C  
ATOM   1148  N   MET C 795      23.028  18.908 -28.778  1.00  0.00           N  
ATOM   1149  CA  MET C 795      23.696  18.481 -30.020  1.00  0.00           C  
ATOM   1150  C   MET C 795      23.552  16.985 -30.277  1.00  0.00           C  
ATOM   1151  O   MET C 795      23.310  16.578 -31.420  1.00  0.00           O  
ATOM   1152  CB  MET C 795      25.184  18.855 -29.978  1.00  0.00           C  
ATOM   1153  CG  MET C 795      25.449  20.256 -30.593  1.00  0.00           C  
ATOM   1154  SD  MET C 795      26.899  21.146 -29.951  1.00  0.00           S  
ATOM   1155  CE  MET C 795      26.405  22.841 -30.085  1.00  0.00           C  
ATOM   1156  N   LEU C 796      23.592  16.166 -29.217  1.00  0.00           N  
ATOM   1157  CA  LEU C 796      23.394  14.716 -29.313  1.00  0.00           C  
ATOM   1158  C   LEU C 796      21.992  14.370 -29.808  1.00  0.00           C  
ATOM   1159  O   LEU C 796      21.802  13.481 -30.655  1.00  0.00           O  
ATOM   1160  CB  LEU C 796      23.587  14.020 -27.958  1.00  0.00           C  
ATOM   1161  CG  LEU C 796      24.017  12.545 -27.804  1.00  0.00           C  
ATOM   1162  CD1 LEU C 796      24.016  12.244 -26.334  1.00  0.00           C  
ATOM   1163  CD2 LEU C 796      23.095  11.562 -28.465  1.00  0.00           C  
ATOM   1164  N   THR C 797      20.949  15.032 -29.314  1.00  0.00           N  
ATOM   1165  CA  THR C 797      19.612  14.680 -29.773  1.00  0.00           C  
ATOM   1166  C   THR C 797      19.417  15.117 -31.214  1.00  0.00           C  
ATOM   1167  O   THR C 797      18.856  14.384 -32.037  1.00  0.00           O  
ATOM   1168  CB  THR C 797      18.621  15.306 -28.804  1.00  0.00           C  
ATOM   1169  OG1 THR C 797      18.945  16.658 -28.539  1.00  0.00           O  
ATOM   1170  CG2 THR C 797      18.718  14.559 -27.480  1.00  0.00           C  
ATOM   1171  N   ALA C 798      20.020  16.243 -31.592  1.00  0.00           N  
ATOM   1172  CA  ALA C 798      19.946  16.697 -32.968  1.00  0.00           C  
ATOM   1173  C   ALA C 798      20.626  15.724 -33.928  1.00  0.00           C  
ATOM   1174  O   ALA C 798      20.173  15.534 -35.063  1.00  0.00           O  
ATOM   1175  CB  ALA C 798      20.609  18.042 -33.079  1.00  0.00           C  
ATOM   1176  N   ARG C 799      21.690  15.053 -33.501  1.00  0.00           N  
ATOM   1177  CA  ARG C 799      22.321  14.084 -34.365  1.00  0.00           C  
ATOM   1178  C   ARG C 799      21.392  12.906 -34.564  1.00  0.00           C  
ATOM   1179  O   ARG C 799      21.222  12.384 -35.673  1.00  0.00           O  
ATOM   1180  CB  ARG C 799      23.630  13.624 -33.752  1.00  0.00           C  
ATOM   1181  CG  ARG C 799      24.398  12.646 -34.641  1.00  0.00           C  
ATOM   1182  CD  ARG C 799      25.769  12.366 -34.062  1.00  0.00           C  
ATOM   1183  NE  ARG C 799      26.727  13.477 -34.143  1.00  0.00           N  
ATOM   1184  CZ  ARG C 799      27.300  13.861 -35.299  1.00  0.00           C  
ATOM   1185  NH1 ARG C 799      27.029  13.305 -36.480  1.00  0.00           N  
ATOM   1186  NH2 ARG C 799      28.200  14.814 -35.286  1.00  0.00           N  
ATOM   1187  N   TRP C 800      20.731  12.507 -33.480  1.00  0.00           N  
ATOM   1188  CA  TRP C 800      19.795  11.406 -33.526  1.00  0.00           C  
ATOM   1189  C   TRP C 800      18.726  11.692 -34.547  1.00  0.00           C  
ATOM   1190  O   TRP C 800      18.413  10.848 -35.383  1.00  0.00           O  
ATOM   1191  CB  TRP C 800      19.140  11.213 -32.177  1.00  0.00           C  
ATOM   1192  CG  TRP C 800      19.819  10.381 -31.090  1.00  0.00           C  
ATOM   1193  CD1 TRP C 800      20.783   9.459 -31.375  1.00  0.00           C  
ATOM   1194  CD2 TRP C 800      19.496  10.389 -29.752  1.00  0.00           C  
ATOM   1195  NE1 TRP C 800      21.066   8.877 -30.230  1.00  0.00           N  
ATOM   1196  CE2 TRP C 800      20.337   9.388 -29.239  1.00  0.00           C  
ATOM   1197  CE3 TRP C 800      18.624  11.066 -28.915  1.00  0.00           C  
ATOM   1198  CZ2 TRP C 800      20.336   9.039 -27.896  1.00  0.00           C  
ATOM   1199  CZ3 TRP C 800      18.618  10.713 -27.559  1.00  0.00           C  
ATOM   1200  CH2 TRP C 800      19.460   9.714 -27.051  1.00  0.00           C  
ATOM   1201  N   TRP C 801      18.205  12.904 -34.569  1.00  0.00           N  
ATOM   1202  CA  TRP C 801      17.136  13.238 -35.503  1.00  0.00           C  
ATOM   1203  C   TRP C 801      17.591  13.199 -36.961  1.00  0.00           C  
ATOM   1204  O   TRP C 801      16.868  12.709 -37.841  1.00  0.00           O  
ATOM   1205  CB  TRP C 801      16.547  14.643 -35.204  1.00  0.00           C  
ATOM   1206  CG  TRP C 801      16.087  14.966 -33.768  1.00  0.00           C  
ATOM   1207  CD1 TRP C 801      16.110  16.284 -33.408  1.00  0.00           C  
ATOM   1208  CD2 TRP C 801      15.695  14.130 -32.722  1.00  0.00           C  
ATOM   1209  NE1 TRP C 801      15.754  16.304 -32.157  1.00  0.00           N  
ATOM   1210  CE2 TRP C 801      15.503  15.069 -31.698  1.00  0.00           C  
ATOM   1211  CE3 TRP C 801      15.487  12.784 -32.426  1.00  0.00           C  
ATOM   1212  CZ2 TRP C 801      15.110  14.694 -30.394  1.00  0.00           C  
ATOM   1213  CZ3 TRP C 801      15.100  12.412 -31.131  1.00  0.00           C  
ATOM   1214  CH2 TRP C 801      14.911  13.354 -30.114  1.00  0.00           C  
ATOM   1215  N   ARG C 802      18.775  13.740 -37.243  1.00  0.00           N  
ATOM   1216  CA  ARG C 802      19.356  13.662 -38.570  1.00  0.00           C  
ATOM   1217  C   ARG C 802      19.492  12.211 -38.943  1.00  0.00           C  
ATOM   1218  O   ARG C 802      19.042  11.871 -40.024  1.00  0.00           O  
ATOM   1219  CB  ARG C 802      20.737  14.252 -38.625  1.00  0.00           C  
ATOM   1220  CG  ARG C 802      20.985  15.709 -39.034  1.00  0.00           C  
ATOM   1221  CD  ARG C 802      22.422  16.113 -38.651  1.00  0.00           C  
ATOM   1222  NE  ARG C 802      23.376  15.019 -38.871  1.00  0.00           N  
ATOM   1223  CZ  ARG C 802      24.629  14.970 -38.379  1.00  0.00           C  
ATOM   1224  NH1 ARG C 802      25.206  15.971 -37.688  1.00  0.00           N  
ATOM   1225  NH2 ARG C 802      25.331  13.858 -38.630  1.00  0.00           N  
ATOM   1226  N   ALA C 803      19.993  11.366 -38.024  1.00  0.00           N  
ATOM   1227  CA  ALA C 803      20.234   9.956 -38.292  1.00  0.00           C  
ATOM   1228  C   ALA C 803      18.986   9.148 -38.566  1.00  0.00           C  
ATOM   1229  O   ALA C 803      19.046   8.149 -39.299  1.00  0.00           O  
ATOM   1230  CB  ALA C 803      20.938   9.297 -37.126  1.00  0.00           C  
ATOM   1231  N   LEU C 807      17.869   9.550 -37.930  1.00  0.00           N  
ATOM   1232  CA  LEU C 807      16.589   8.878 -38.116  1.00  0.00           C  
ATOM   1233  C   LEU C 807      15.717   9.546 -39.140  1.00  0.00           C  
ATOM   1234  O   LEU C 807      14.607   9.109 -39.408  1.00  0.00           O  
ATOM   1235  CB  LEU C 807      15.848   8.805 -36.797  1.00  0.00           C  
ATOM   1236  CG  LEU C 807      16.385   7.739 -35.834  1.00  0.00           C  
ATOM   1237  CD1 LEU C 807      15.495   7.695 -34.611  1.00  0.00           C  
ATOM   1238  CD2 LEU C 807      16.421   6.361 -36.516  1.00  0.00           C  
ATOM   1239  N   GLY C 808      16.189  10.643 -39.715  1.00  0.00           N  
ATOM   1240  CA  GLY C 808      15.466  11.319 -40.774  1.00  0.00           C  
ATOM   1241  C   GLY C 808      14.236  12.078 -40.302  1.00  0.00           C  
ATOM   1242  O   GLY C 808      13.361  12.382 -41.106  1.00  0.00           O  
ATOM   1243  N   ILE C 809      14.147  12.459 -39.031  1.00  0.00           N  
ATOM   1244  CA  ILE C 809      12.953  13.130 -38.540  1.00  0.00           C  
ATOM   1245  C   ILE C 809      13.211  14.571 -38.170  1.00  0.00           C  
ATOM   1246  O   ILE C 809      12.350  15.231 -37.578  1.00  0.00           O  
ATOM   1247  CB  ILE C 809      12.381  12.394 -37.313  1.00  0.00           C  
ATOM   1248  CG1 ILE C 809      13.419  12.164 -36.227  1.00  0.00           C  
ATOM   1249  CG2 ILE C 809      11.839  11.087 -37.794  1.00  0.00           C  
ATOM   1250  CD1 ILE C 809      12.830  11.684 -34.907  1.00  0.00           C  
ATOM   1251  N   SER C1143      14.393  15.063 -38.542  1.00  0.00           N  
ATOM   1252  CA  SER C1143      14.900  16.410 -38.246  1.00  0.00           C  
ATOM   1253  C   SER C1143      13.924  17.524 -38.501  1.00  0.00           C  
ATOM   1254  O   SER C1143      13.679  18.382 -37.664  1.00  0.00           O  
ATOM   1255  CB  SER C1143      16.145  16.642 -39.084  1.00  0.00           C  
ATOM   1256  OG  SER C1143      15.940  16.004 -40.363  1.00  0.00           O  
ATOM   1257  N   GLU C1153      13.274  17.474 -39.652  1.00  0.00           N  
ATOM   1258  CA  GLU C1153      12.357  18.538 -40.027  1.00  0.00           C  
ATOM   1259  C   GLU C1153      10.997  18.267 -39.392  1.00  0.00           C  
ATOM   1260  O   GLU C1153       9.957  18.437 -40.025  1.00  0.00           O  
ATOM   1261  CB  GLU C1153      12.254  18.586 -41.574  1.00  0.00           C  
ATOM   1262  CG  GLU C1153      13.560  18.529 -42.419  1.00  0.00           C  
ATOM   1263  CD  GLU C1153      14.524  19.723 -42.285  1.00  0.00           C  
ATOM   1264  OE1 GLU C1153      14.083  20.875 -42.411  1.00  0.00           O  
ATOM   1265  OE2 GLU C1153      15.722  19.501 -42.062  1.00  0.00           O  
ATOM   1266  N   HIS C1154      10.911  17.734 -38.182  1.00  0.00           N  
ATOM   1267  CA  HIS C1154       9.635  17.393 -37.581  1.00  0.00           C  
ATOM   1268  C   HIS C1154       9.686  17.468 -36.070  1.00  0.00           C  
ATOM   1269  O   HIS C1154       8.762  17.012 -35.406  1.00  0.00           O  
ATOM   1270  CB  HIS C1154       9.223  15.979 -37.988  1.00  0.00           C  
ATOM   1271  CG  HIS C1154       8.644  15.885 -39.384  1.00  0.00           C  
ATOM   1272  ND1 HIS C1154       7.366  16.035 -39.668  1.00  0.00           N  
ATOM   1273  CD2 HIS C1154       9.309  15.699 -40.561  1.00  0.00           C  
ATOM   1274  CE1 HIS C1154       7.216  15.957 -40.971  1.00  0.00           C  
ATOM   1275  NE2 HIS C1154       8.395  15.755 -41.490  1.00  0.00           N  
ATOM   1276  N   VAL C1155      10.749  18.021 -35.500  1.00  0.00           N  
ATOM   1277  CA  VAL C1155      10.900  18.110 -34.062  1.00  0.00           C  
ATOM   1278  C   VAL C1155      11.387  19.516 -33.765  1.00  0.00           C  
ATOM   1279  O   VAL C1155      12.254  20.037 -34.477  1.00  0.00           O  
ATOM   1280  CB  VAL C1155      11.910  17.041 -33.569  1.00  0.00           C  
ATOM   1281  CG1 VAL C1155      11.212  15.697 -33.560  1.00  0.00           C  
ATOM   1282  CG2 VAL C1155      13.096  16.895 -34.504  1.00  0.00           C  
ATOM   1283  N   THR C1156      10.792  20.145 -32.756  1.00  0.00           N  
ATOM   1284  CA  THR C1156      11.077  21.523 -32.375  1.00  0.00           C  
ATOM   1285  C   THR C1156      11.743  21.549 -30.998  1.00  0.00           C  
ATOM   1286  O   THR C1156      11.410  20.739 -30.136  1.00  0.00           O  
ATOM   1287  CB  THR C1156       9.735  22.338 -32.345  1.00  0.00           C  
ATOM   1288  OG1 THR C1156       9.148  22.161 -33.626  1.00  0.00           O  
ATOM   1289  CG2 THR C1156       9.906  23.824 -32.003  1.00  0.00           C  
ATOM   1290  N   LEU C1157      12.691  22.438 -30.750  1.00  0.00           N  
ATOM   1291  CA  LEU C1157      13.282  22.548 -29.445  1.00  0.00           C  
ATOM   1292  C   LEU C1157      12.697  23.727 -28.679  1.00  0.00           C  
ATOM   1293  O   LEU C1157      12.611  24.846 -29.182  1.00  0.00           O  
ATOM   1294  CB  LEU C1157      14.776  22.692 -29.630  1.00  0.00           C  
ATOM   1295  CG  LEU C1157      15.626  22.777 -28.373  1.00  0.00           C  
ATOM   1296  CD1 LEU C1157      15.498  21.516 -27.521  1.00  0.00           C  
ATOM   1297  CD2 LEU C1157      17.056  23.004 -28.802  1.00  0.00           C  
ATOM   1298  N   GLU C1158      12.215  23.496 -27.475  1.00  0.00           N  
ATOM   1299  CA  GLU C1158      11.774  24.574 -26.613  1.00  0.00           C  
ATOM   1300  C   GLU C1158      12.705  24.626 -25.430  1.00  0.00           C  
ATOM   1301  O   GLU C1158      13.066  23.564 -24.923  1.00  0.00           O  
ATOM   1302  CB  GLU C1158      10.420  24.324 -26.094  1.00  0.00           C  
ATOM   1303  CG  GLU C1158       9.401  24.591 -27.156  1.00  0.00           C  
ATOM   1304  CD  GLU C1158       8.103  23.843 -26.920  1.00  0.00           C  
ATOM   1305  OE1 GLU C1158       7.625  23.728 -25.783  1.00  0.00           O  
ATOM   1306  OE2 GLU C1158       7.571  23.366 -27.916  1.00  0.00           O  
ATOM   1307  N   LEU C1159      13.073  25.795 -24.944  1.00  0.00           N  
ATOM   1308  CA  LEU C1159      13.996  25.924 -23.842  1.00  0.00           C  
ATOM   1309  C   LEU C1159      13.541  27.053 -22.962  1.00  0.00           C  
ATOM   1310  O   LEU C1159      12.750  27.877 -23.429  1.00  0.00           O  
ATOM   1311  CB  LEU C1159      15.384  26.332 -24.260  1.00  0.00           C  
ATOM   1312  CG  LEU C1159      16.464  25.370 -24.608  1.00  0.00           C  
ATOM   1313  CD1 LEU C1159      16.555  25.056 -26.078  1.00  0.00           C  
ATOM   1314  CD2 LEU C1159      17.720  26.085 -24.286  1.00  0.00           C  
ATOM   1315  N   ASN C1160      13.999  27.076 -21.709  1.00  0.00           N  
ATOM   1316  CA  ASN C1160      13.919  28.226 -20.822  1.00  0.00           C  
ATOM   1317  C   ASN C1160      14.608  27.861 -19.529  1.00  0.00           C  
ATOM   1318  O   ASN C1160      15.067  26.727 -19.398  1.00  0.00           O  
ATOM   1319  CB  ASN C1160      12.455  28.691 -20.554  1.00  0.00           C  
ATOM   1320  CG  ASN C1160      11.658  28.294 -19.323  1.00  0.00           C  
ATOM   1321  OD1 ASN C1160      11.115  29.112 -18.590  1.00  0.00           O  
ATOM   1322  ND2 ASN C1160      11.549  27.019 -19.086  1.00  0.00           N  
ATOM   1323  N   SER C1161      14.868  28.838 -18.663  1.00  0.00           N  
ATOM   1324  CA  SER C1161      15.536  28.578 -17.391  1.00  0.00           C  
ATOM   1325  C   SER C1161      14.533  28.842 -16.278  1.00  0.00           C  
ATOM   1326  O   SER C1161      13.743  29.791 -16.365  1.00  0.00           O  
ATOM   1327  CB  SER C1161      16.766  29.499 -17.155  1.00  0.00           C  
ATOM   1328  OG  SER C1161      17.584  29.253 -15.988  1.00  0.00           O  
ATOM   1329  N   ILE C1162      14.574  27.995 -15.252  1.00  0.00           N  
ATOM   1330  CA  ILE C1162      13.715  28.072 -14.093  1.00  0.00           C  
ATOM   1331  C   ILE C1162      14.525  28.589 -12.909  1.00  0.00           C  
ATOM   1332  O   ILE C1162      14.027  28.682 -11.794  1.00  0.00           O  
ATOM   1333  CB  ILE C1162      13.165  26.635 -14.072  1.00  0.00           C  
ATOM   1334  CG1 ILE C1162      11.883  26.782 -14.815  1.00  0.00           C  
ATOM   1335  CG2 ILE C1162      13.086  25.948 -12.724  1.00  0.00           C  
ATOM   1336  CD1 ILE C1162      11.377  25.370 -15.106  1.00  0.00           C  
ATOM   1337  N   GLY C1163      15.776  29.019 -13.140  1.00  0.00           N  
ATOM   1338  CA  GLY C1163      16.549  29.690 -12.116  1.00  0.00           C  
ATOM   1339  C   GLY C1163      16.941  28.786 -10.962  1.00  0.00           C  
ATOM   1340  O   GLY C1163      17.311  27.625 -11.147  1.00  0.00           O  
ATOM   1341  N   SER C1164      16.983  29.345  -9.759  1.00  0.00           N  
ATOM   1342  CA  SER C1164      17.368  28.574  -8.588  1.00  0.00           C  
ATOM   1343  C   SER C1164      16.175  28.443  -7.640  1.00  0.00           C  
ATOM   1344  O   SER C1164      15.088  28.941  -7.966  1.00  0.00           O  
ATOM   1345  CB  SER C1164      18.503  29.314  -7.932  1.00  0.00           C  
ATOM   1346  OG  SER C1164      18.166  30.689  -7.668  1.00  0.00           O  
ATOM   1347  N   LEU C1165      16.348  27.856  -6.436  1.00  0.00           N  
ATOM   1348  CA  LEU C1165      15.263  27.869  -5.458  1.00  0.00           C  
ATOM   1349  C   LEU C1165      14.910  29.301  -5.104  1.00  0.00           C  
ATOM   1350  O   LEU C1165      13.784  29.731  -5.280  1.00  0.00           O  
ATOM   1351  CB  LEU C1165      15.587  27.200  -4.122  1.00  0.00           C  
ATOM   1352  CG  LEU C1165      15.749  25.688  -3.926  1.00  0.00           C  
ATOM   1353  CD1 LEU C1165      14.919  24.902  -4.932  1.00  0.00           C  
ATOM   1354  CD2 LEU C1165      17.221  25.362  -4.045  1.00  0.00           C  
ATOM   1355  N   GLU C1166      15.878  30.092  -4.700  1.00  0.00           N  
ATOM   1356  CA  GLU C1166      15.650  31.472  -4.332  1.00  0.00           C  
ATOM   1357  C   GLU C1166      14.846  32.264  -5.369  1.00  0.00           C  
ATOM   1358  O   GLU C1166      13.840  32.885  -5.036  1.00  0.00           O  
ATOM   1359  CB  GLU C1166      17.012  32.137  -4.093  1.00  0.00           C  
ATOM   1360  CG  GLU C1166      17.858  31.641  -2.891  1.00  0.00           C  
ATOM   1361  CD  GLU C1166      18.435  30.217  -2.896  1.00  0.00           C  
ATOM   1362  OE1 GLU C1166      18.765  29.662  -3.948  1.00  0.00           O  
ATOM   1363  OE2 GLU C1166      18.575  29.658  -1.811  1.00  0.00           O  
ATOM   1364  N   ALA C1167      15.222  32.222  -6.634  1.00  0.00           N  
ATOM   1365  CA  ALA C1167      14.506  32.970  -7.646  1.00  0.00           C  
ATOM   1366  C   ALA C1167      13.082  32.494  -7.748  1.00  0.00           C  
ATOM   1367  O   ALA C1167      12.146  33.289  -7.812  1.00  0.00           O  
ATOM   1368  CB  ALA C1167      15.120  32.799  -9.016  1.00  0.00           C  
ATOM   1369  N   ARG C1168      12.893  31.191  -7.678  1.00  0.00           N  
ATOM   1370  CA  ARG C1168      11.564  30.638  -7.759  1.00  0.00           C  
ATOM   1371  C   ARG C1168      10.750  31.052  -6.557  1.00  0.00           C  
ATOM   1372  O   ARG C1168       9.648  31.554  -6.719  1.00  0.00           O  
ATOM   1373  CB  ARG C1168      11.616  29.157  -7.794  1.00  0.00           C  
ATOM   1374  CG  ARG C1168      11.223  28.640  -9.155  1.00  0.00           C  
ATOM   1375  CD  ARG C1168      11.114  27.128  -9.071  1.00  0.00           C  
ATOM   1376  NE  ARG C1168      12.318  26.495  -8.535  1.00  0.00           N  
ATOM   1377  CZ  ARG C1168      12.451  25.162  -8.482  1.00  0.00           C  
ATOM   1378  NH1 ARG C1168      11.462  24.304  -8.825  1.00  0.00           N  
ATOM   1379  NH2 ARG C1168      13.585  24.689  -7.979  1.00  0.00           N  
ATOM   1380  N   ALA C1169      11.306  30.897  -5.366  1.00  0.00           N  
ATOM   1381  CA  ALA C1169      10.684  31.295  -4.116  1.00  0.00           C  
ATOM   1382  C   ALA C1169      10.389  32.798  -4.053  1.00  0.00           C  
ATOM   1383  O   ALA C1169       9.570  33.231  -3.241  1.00  0.00           O  
ATOM   1384  CB  ALA C1169      11.577  30.954  -2.920  1.00  0.00           C  
ATOM   1385  N   ASN C1170      11.076  33.643  -4.834  1.00  0.00           N  
ATOM   1386  CA  ASN C1170      10.691  35.055  -4.935  1.00  0.00           C  
ATOM   1387  C   ASN C1170       9.522  35.187  -5.888  1.00  0.00           C  
ATOM   1388  O   ASN C1170       8.637  36.024  -5.716  1.00  0.00           O  
ATOM   1389  CB  ASN C1170      11.792  35.930  -5.482  1.00  0.00           C  
ATOM   1390  CG  ASN C1170      12.575  36.561  -4.360  1.00  0.00           C  
ATOM   1391  OD1 ASN C1170      12.505  37.773  -4.156  1.00  0.00           O  
ATOM   1392  ND2 ASN C1170      13.338  35.772  -3.604  1.00  0.00           N  
ATOM   1393  N   TYR C1188       9.555  34.385  -6.950  1.00  0.00           N  
ATOM   1394  CA  TYR C1188       8.459  34.295  -7.875  1.00  0.00           C  
ATOM   1395  C   TYR C1188       7.331  33.547  -7.142  1.00  0.00           C  
ATOM   1396  O   TYR C1188       6.122  33.693  -7.381  1.00  0.00           O  
ATOM   1397  CB  TYR C1188       9.023  33.563  -9.086  1.00  0.00           C  
ATOM   1398  CG  TYR C1188       8.008  33.291 -10.165  1.00  0.00           C  
ATOM   1399  CD1 TYR C1188       7.559  34.343 -10.962  1.00  0.00           C  
ATOM   1400  CD2 TYR C1188       7.523  31.996 -10.341  1.00  0.00           C  
ATOM   1401  CE1 TYR C1188       6.614  34.121 -11.953  1.00  0.00           C  
ATOM   1402  CE2 TYR C1188       6.569  31.763 -11.331  1.00  0.00           C  
ATOM   1403  CZ  TYR C1188       6.133  32.827 -12.123  1.00  0.00           C  
ATOM   1404  OH  TYR C1188       5.223  32.573 -13.122  1.00  0.00           O  
ATOM   1405  N   LEU C1189      14.645  35.056 -12.459  1.00  0.00           N  
ATOM   1406  CA  LEU C1189      15.923  34.393 -12.657  1.00  0.00           C  
ATOM   1407  C   LEU C1189      17.089  35.217 -12.142  1.00  0.00           C  
ATOM   1408  O   LEU C1189      17.245  36.417 -12.368  1.00  0.00           O  
ATOM   1409  CB  LEU C1189      16.200  34.091 -14.135  1.00  0.00           C  
ATOM   1410  N   ASP C1334      17.898  34.534 -11.365  1.00  0.00           N  
ATOM   1411  CA  ASP C1334      19.073  35.137 -10.797  1.00  0.00           C  
ATOM   1412  C   ASP C1334      20.073  35.404 -11.898  1.00  0.00           C  
ATOM   1413  O   ASP C1334      20.105  34.675 -12.902  1.00  0.00           O  
ATOM   1414  CB  ASP C1334      19.664  34.206  -9.719  1.00  0.00           C  
ATOM   1415  CG  ASP C1334      19.671  32.695  -9.973  1.00  0.00           C  
ATOM   1416  OD1 ASP C1334      18.608  32.117 -10.209  1.00  0.00           O  
ATOM   1417  OD2 ASP C1334      20.741  32.089  -9.904  1.00  0.00           O  
ATOM   1418  N   GLU C1335      20.914  36.414 -11.701  1.00  0.00           N  
ATOM   1419  CA  GLU C1335      21.923  36.754 -12.685  1.00  0.00           C  
ATOM   1420  C   GLU C1335      22.754  35.554 -13.111  1.00  0.00           C  
ATOM   1421  O   GLU C1335      22.975  35.350 -14.302  1.00  0.00           O  
ATOM   1422  CB  GLU C1335      22.837  37.824 -12.128  1.00  0.00           C  
ATOM   1423  CG  GLU C1335      23.700  38.575 -13.184  1.00  0.00           C  
ATOM   1424  CD  GLU C1335      23.014  39.254 -14.395  1.00  0.00           C  
ATOM   1425  OE1 GLU C1335      21.936  39.844 -14.246  1.00  0.00           O  
ATOM   1426  OE2 GLU C1335      23.576  39.200 -15.503  1.00  0.00           O  
ATOM   1427  N   GLU C1336      23.106  34.689 -12.171  1.00  0.00           N  
ATOM   1428  CA  GLU C1336      23.900  33.531 -12.507  1.00  0.00           C  
ATOM   1429  C   GLU C1336      23.152  32.580 -13.429  1.00  0.00           C  
ATOM   1430  O   GLU C1336      23.762  32.046 -14.371  1.00  0.00           O  
ATOM   1431  CB  GLU C1336      24.324  32.903 -11.200  1.00  0.00           C  
ATOM   1432  CG  GLU C1336      25.188  34.050 -10.618  1.00  0.00           C  
ATOM   1433  CD  GLU C1336      26.024  33.843  -9.360  1.00  0.00           C  
ATOM   1434  OE1 GLU C1336      26.548  32.740  -9.157  1.00  0.00           O  
ATOM   1435  OE2 GLU C1336      26.173  34.814  -8.602  1.00  0.00           O  
ATOM   1436  N   SER C1384      21.825  32.453 -13.269  1.00  0.00           N  
ATOM   1437  CA  SER C1384      21.049  31.622 -14.164  1.00  0.00           C  
ATOM   1438  C   SER C1384      20.849  32.311 -15.486  1.00  0.00           C  
ATOM   1439  O   SER C1384      20.764  31.605 -16.490  1.00  0.00           O  
ATOM   1440  CB  SER C1384      19.711  31.324 -13.592  1.00  0.00           C  
ATOM   1441  OG  SER C1384      19.904  30.871 -12.270  1.00  0.00           O  
ATOM   1442  N   ARG C1385      20.782  33.645 -15.539  1.00  0.00           N  
ATOM   1443  CA  ARG C1385      20.663  34.329 -16.825  1.00  0.00           C  
ATOM   1444  C   ARG C1385      21.954  34.282 -17.624  1.00  0.00           C  
ATOM   1445  O   ARG C1385      21.907  34.110 -18.840  1.00  0.00           O  
ATOM   1446  CB  ARG C1385      20.254  35.766 -16.630  1.00  0.00           C  
ATOM   1447  CG  ARG C1385      18.738  35.791 -16.456  1.00  0.00           C  
ATOM   1448  CD  ARG C1385      18.215  37.212 -16.370  1.00  0.00           C  
ATOM   1449  NE  ARG C1385      18.783  37.916 -15.232  1.00  0.00           N  
ATOM   1450  CZ  ARG C1385      18.074  38.816 -14.565  1.00  0.00           C  
ATOM   1451  NH1 ARG C1385      16.806  39.095 -14.899  1.00  0.00           N  
ATOM   1452  NH2 ARG C1385      18.655  39.423 -13.533  1.00  0.00           N  
ATOM   1453  N   GLU C1386      23.104  34.362 -16.973  1.00  0.00           N  
ATOM   1454  CA  GLU C1386      24.365  34.141 -17.627  1.00  0.00           C  
ATOM   1455  C   GLU C1386      24.487  32.743 -18.223  1.00  0.00           C  
ATOM   1456  O   GLU C1386      24.815  32.557 -19.399  1.00  0.00           O  
ATOM   1457  CB  GLU C1386      25.456  34.295 -16.655  1.00  0.00           C  
ATOM   1458  CG  GLU C1386      25.792  35.708 -16.273  1.00  0.00           C  
ATOM   1459  CD  GLU C1386      27.051  35.756 -15.421  1.00  0.00           C  
ATOM   1460  OE1 GLU C1386      27.915  34.877 -15.569  1.00  0.00           O  
ATOM   1461  OE2 GLU C1386      27.157  36.683 -14.609  1.00  0.00           O  
ATOM   1462  N   HIS C1387      24.214  31.731 -17.395  1.00  0.00           N  
ATOM   1463  CA  HIS C1387      24.287  30.322 -17.771  1.00  0.00           C  
ATOM   1464  C   HIS C1387      23.350  30.043 -18.908  1.00  0.00           C  
ATOM   1465  O   HIS C1387      23.720  29.329 -19.836  1.00  0.00           O  
ATOM   1466  CB  HIS C1387      23.902  29.421 -16.594  1.00  0.00           C  
ATOM   1467  CG  HIS C1387      24.234  27.934 -16.675  1.00  0.00           C  
ATOM   1468  ND1 HIS C1387      23.692  27.039 -17.508  1.00  0.00           N  
ATOM   1469  CD2 HIS C1387      25.107  27.277 -15.846  1.00  0.00           C  
ATOM   1470  CE1 HIS C1387      24.193  25.867 -17.208  1.00  0.00           C  
ATOM   1471  NE2 HIS C1387      25.037  26.029 -16.214  1.00  0.00           N  
ATOM   1472  N   PHE C1388      22.125  30.539 -18.836  1.00  0.00           N  
ATOM   1473  CA  PHE C1388      21.184  30.325 -19.909  1.00  0.00           C  
ATOM   1474  C   PHE C1388      21.689  31.019 -21.195  1.00  0.00           C  
ATOM   1475  O   PHE C1388      21.728  30.394 -22.268  1.00  0.00           O  
ATOM   1476  CB  PHE C1388      19.784  30.867 -19.487  1.00  0.00           C  
ATOM   1477  CG  PHE C1388      18.691  30.454 -20.479  1.00  0.00           C  
ATOM   1478  CD1 PHE C1388      18.498  29.093 -20.784  1.00  0.00           C  
ATOM   1479  CD2 PHE C1388      17.905  31.431 -21.095  1.00  0.00           C  
ATOM   1480  CE1 PHE C1388      17.523  28.718 -21.706  1.00  0.00           C  
ATOM   1481  CE2 PHE C1388      16.931  31.038 -22.016  1.00  0.00           C  
ATOM   1482  CZ  PHE C1388      16.735  29.687 -22.327  1.00  0.00           C  
ATOM   1483  N   ALA C1389      22.147  32.288 -21.082  1.00  0.00           N  
ATOM   1484  CA  ALA C1389      22.602  33.066 -22.228  1.00  0.00           C  
ATOM   1485  C   ALA C1389      23.722  32.351 -22.953  1.00  0.00           C  
ATOM   1486  O   ALA C1389      23.591  32.112 -24.163  1.00  0.00           O  
ATOM   1487  CB  ALA C1389      23.125  34.419 -21.810  1.00  0.00           C  
ATOM   1488  N   GLY C1390      24.766  31.935 -22.213  1.00  0.00           N  
ATOM   1489  CA  GLY C1390      25.869  31.173 -22.774  1.00  0.00           C  
ATOM   1490  C   GLY C1390      25.370  29.949 -23.551  1.00  0.00           C  
ATOM   1491  O   GLY C1390      25.808  29.675 -24.678  1.00  0.00           O  
ATOM   1492  N   LEU C1391      24.376  29.257 -22.984  1.00  0.00           N  
ATOM   1493  CA  LEU C1391      23.776  28.078 -23.582  1.00  0.00           C  
ATOM   1494  C   LEU C1391      23.115  28.454 -24.907  1.00  0.00           C  
ATOM   1495  O   LEU C1391      23.364  27.839 -25.956  1.00  0.00           O  
ATOM   1496  CB  LEU C1391      22.828  27.548 -22.503  1.00  0.00           C  
ATOM   1497  CG  LEU C1391      22.034  26.289 -22.578  1.00  0.00           C  
ATOM   1498  CD1 LEU C1391      20.717  26.677 -23.109  1.00  0.00           C  
ATOM   1499  CD2 LEU C1391      22.719  25.220 -23.399  1.00  0.00           C  
ATOM   1500  N   CYS C1392      22.352  29.543 -24.903  1.00  0.00           N  
ATOM   1501  CA  CYS C1392      21.672  29.992 -26.094  1.00  0.00           C  
ATOM   1502  C   CYS C1392      22.666  30.381 -27.168  1.00  0.00           C  
ATOM   1503  O   CYS C1392      22.447  30.091 -28.352  1.00  0.00           O  
ATOM   1504  CB  CYS C1392      20.775  31.133 -25.681  1.00  0.00           C  
ATOM   1505  SG  CYS C1392      19.537  30.476 -24.523  1.00  0.00           S  
ATOM   1506  N   LYS C1393      23.814  30.930 -26.759  1.00  0.00           N  
ATOM   1507  CA  LYS C1393      24.878  31.291 -27.687  1.00  0.00           C  
ATOM   1508  C   LYS C1393      25.488  30.034 -28.332  1.00  0.00           C  
ATOM   1509  O   LYS C1393      25.693  29.990 -29.553  1.00  0.00           O  
ATOM   1510  CB  LYS C1393      25.966  32.100 -26.940  1.00  0.00           C  
ATOM   1511  CG  LYS C1393      26.731  33.120 -27.822  1.00  0.00           C  
ATOM   1512  CD  LYS C1393      27.720  32.539 -28.883  1.00  0.00           C  
ATOM   1513  CE  LYS C1393      27.829  33.326 -30.228  1.00  0.00           C  
ATOM   1514  NZ  LYS C1393      26.756  33.015 -31.178  1.00  0.00           N  
ATOM   1515  N   LEU C1394      25.742  28.978 -27.557  1.00  0.00           N  
ATOM   1516  CA  LEU C1394      26.269  27.734 -28.088  1.00  0.00           C  
ATOM   1517  C   LEU C1394      25.404  27.089 -29.150  1.00  0.00           C  
ATOM   1518  O   LEU C1394      25.937  26.488 -30.090  1.00  0.00           O  
ATOM   1519  CB  LEU C1394      26.451  26.755 -26.965  1.00  0.00           C  
ATOM   1520  CG  LEU C1394      27.842  26.627 -26.406  1.00  0.00           C  
ATOM   1521  CD1 LEU C1394      27.951  26.863 -24.904  1.00  0.00           C  
ATOM   1522  CD2 LEU C1394      28.247  25.222 -26.755  1.00  0.00           C  
ATOM   1523  N   LEU C1395      24.072  27.203 -29.007  1.00  0.00           N  
ATOM   1524  CA  LEU C1395      23.135  26.620 -29.966  1.00  0.00           C  
ATOM   1525  C   LEU C1395      23.056  27.422 -31.246  1.00  0.00           C  
ATOM   1526  O   LEU C1395      23.055  26.849 -32.348  1.00  0.00           O  
ATOM   1527  CB  LEU C1395      21.738  26.517 -29.379  1.00  0.00           C  
ATOM   1528  CG  LEU C1395      21.306  25.380 -28.437  1.00  0.00           C  
ATOM   1529  CD1 LEU C1395      22.449  24.563 -27.833  1.00  0.00           C  
ATOM   1530  CD2 LEU C1395      20.538  26.066 -27.332  1.00  0.00           C  
ATOM   1531  N   GLU C1396      23.026  28.751 -31.131  1.00  0.00           N  
ATOM   1532  CA  GLU C1396      23.029  29.596 -32.319  1.00  0.00           C  
ATOM   1533  C   GLU C1396      24.299  29.310 -33.075  1.00  0.00           C  
ATOM   1534  O   GLU C1396      24.235  28.951 -34.246  1.00  0.00           O  
ATOM   1535  CB  GLU C1396      23.029  31.072 -31.999  1.00  0.00           C  
ATOM   1536  CG  GLU C1396      21.775  31.575 -31.318  1.00  0.00           C  
ATOM   1537  CD  GLU C1396      22.045  32.868 -30.576  1.00  0.00           C  
ATOM   1538  OE1 GLU C1396      22.441  33.840 -31.232  1.00  0.00           O  
ATOM   1539  OE2 GLU C1396      21.877  32.883 -29.350  1.00  0.00           O  
ATOM   1540  N   SER C1397      25.430  29.281 -32.379  1.00  0.00           N  
ATOM   1541  CA  SER C1397      26.697  28.964 -33.019  1.00  0.00           C  
ATOM   1542  C   SER C1397      26.804  27.551 -33.586  1.00  0.00           C  
ATOM   1543  O   SER C1397      27.876  27.153 -34.037  1.00  0.00           O  
ATOM   1544  CB  SER C1397      27.830  29.184 -32.026  1.00  0.00           C  
ATOM   1545  OG  SER C1397      27.852  30.534 -31.583  1.00  0.00           O  
ATOM   1546  N   ALA C1398      25.745  26.750 -33.538  1.00  0.00           N  
ATOM   1547  CA  ALA C1398      25.735  25.433 -34.142  1.00  0.00           C  
ATOM   1548  C   ALA C1398      24.568  25.344 -35.106  1.00  0.00           C  
ATOM   1549  O   ALA C1398      24.450  24.388 -35.863  1.00  0.00           O  
ATOM   1550  CB  ALA C1398      25.585  24.379 -33.069  1.00  0.00           C  
ATOM   1551  N   GLY C1400      23.676  26.332 -35.102  1.00  0.00           N  
ATOM   1552  CA  GLY C1400      22.560  26.357 -36.020  1.00  0.00           C  
ATOM   1553  C   GLY C1400      21.414  25.499 -35.523  1.00  0.00           C  
ATOM   1554  O   GLY C1400      20.572  25.047 -36.308  1.00  0.00           O  
ATOM   1555  N   ILE C1401      21.360  25.241 -34.211  1.00  0.00           N  
ATOM   1556  CA  ILE C1401      20.254  24.493 -33.623  1.00  0.00           C  
ATOM   1557  C   ILE C1401      19.172  25.532 -33.386  1.00  0.00           C  
ATOM   1558  O   ILE C1401      19.389  26.514 -32.654  1.00  0.00           O  
ATOM   1559  CB  ILE C1401      20.714  23.825 -32.290  1.00  0.00           C  
ATOM   1560  CG1 ILE C1401      21.536  22.605 -32.612  1.00  0.00           C  
ATOM   1561  CG2 ILE C1401      19.542  23.395 -31.424  1.00  0.00           C  
ATOM   1562  CD1 ILE C1401      22.338  22.242 -31.358  1.00  0.00           C  
ATOM   1563  N   ALA C1402      18.042  25.330 -34.062  1.00  0.00           N  
ATOM   1564  CA  ALA C1402      16.912  26.235 -33.926  1.00  0.00           C  
ATOM   1565  C   ALA C1402      16.125  25.963 -32.646  1.00  0.00           C  
ATOM   1566  O   ALA C1402      15.658  24.839 -32.449  1.00  0.00           O  
ATOM   1567  CB  ALA C1402      15.979  26.077 -35.126  1.00  0.00           C  
ATOM   1568  N   TYR C1416      16.001  26.948 -31.761  1.00  0.00           N  
ATOM   1569  CA  TYR C1416      15.252  26.749 -30.548  1.00  0.00           C  
ATOM   1570  C   TYR C1416      14.195  27.834 -30.340  1.00  0.00           C  
ATOM   1571  O   TYR C1416      14.213  28.871 -31.017  1.00  0.00           O  
ATOM   1572  CB  TYR C1416      16.228  26.716 -29.400  1.00  0.00           C  
ATOM   1573  CG  TYR C1416      16.907  28.032 -29.081  1.00  0.00           C  
ATOM   1574  CD1 TYR C1416      18.062  28.419 -29.763  1.00  0.00           C  
ATOM   1575  CD2 TYR C1416      16.379  28.854 -28.082  1.00  0.00           C  
ATOM   1576  CE1 TYR C1416      18.681  29.625 -29.445  1.00  0.00           C  
ATOM   1577  CE2 TYR C1416      16.999  30.063 -27.767  1.00  0.00           C  
ATOM   1578  CZ  TYR C1416      18.142  30.436 -28.449  1.00  0.00           C  
ATOM   1579  OH  TYR C1416      18.731  31.641 -28.134  1.00  0.00           O  
ATOM   1580  N   THR C1428      13.320  27.628 -29.355  1.00  0.00           N  
ATOM   1581  CA  THR C1428      12.260  28.554 -28.979  1.00  0.00           C  
ATOM   1582  C   THR C1428      12.445  28.795 -27.488  1.00  0.00           C  
ATOM   1583  O   THR C1428      12.604  27.818 -26.755  1.00  0.00           O  
ATOM   1584  CB  THR C1428      10.879  27.908 -29.199  1.00  0.00           C  
ATOM   1585  OG1 THR C1428      10.887  27.193 -30.438  1.00  0.00           O  
ATOM   1586  CG2 THR C1428       9.789  28.959 -29.133  1.00  0.00           C  
ATOM   1587  N   VAL C1429      12.515  30.015 -26.971  1.00  0.00           N  
ATOM   1588  CA  VAL C1429      12.491  30.176 -25.524  1.00  0.00           C  
ATOM   1589  C   VAL C1429      11.020  30.274 -25.186  1.00  0.00           C  
ATOM   1590  O   VAL C1429      10.316  31.139 -25.705  1.00  0.00           O  
ATOM   1591  CB  VAL C1429      13.190  31.459 -25.030  1.00  0.00           C  
ATOM   1592  CG1 VAL C1429      12.937  31.702 -23.527  1.00  0.00           C  
ATOM   1593  CG2 VAL C1429      14.681  31.295 -25.239  1.00  0.00           C  
ATOM   1594  N   ASN C1430      10.527  29.346 -24.390  1.00  0.00           N  
ATOM   1595  CA  ASN C1430       9.142  29.324 -23.990  1.00  0.00           C  
ATOM   1596  C   ASN C1430       9.112  29.504 -22.491  1.00  0.00           C  
ATOM   1597  O   ASN C1430       9.472  28.594 -21.748  1.00  0.00           O  
ATOM   1598  CB  ASN C1430       8.562  28.002 -24.405  1.00  0.00           C  
ATOM   1599  CG  ASN C1430       7.337  27.568 -23.616  1.00  0.00           C  
ATOM   1600  OD1 ASN C1430       6.632  28.303 -22.901  1.00  0.00           O  
ATOM   1601  ND2 ASN C1430       7.112  26.273 -23.762  1.00  0.00           N  
ATOM   1602  N   GLN C1431       8.639  30.655 -22.018  1.00  0.00           N  
ATOM   1603  CA  GLN C1431       8.678  30.938 -20.592  1.00  0.00           C  
ATOM   1604  C   GLN C1431       7.757  30.040 -19.796  1.00  0.00           C  
ATOM   1605  O   GLN C1431       8.036  29.744 -18.645  1.00  0.00           O  
ATOM   1606  CB  GLN C1431       8.298  32.382 -20.310  1.00  0.00           C  
ATOM   1607  CG  GLN C1431       8.587  32.861 -18.853  1.00  0.00           C  
ATOM   1608  CD  GLN C1431       7.793  32.286 -17.650  1.00  0.00           C  
ATOM   1609  OE1 GLN C1431       6.601  32.545 -17.470  1.00  0.00           O  
ATOM   1610  NE2 GLN C1431       8.369  31.438 -16.805  1.00  0.00           N  
ATOM   1611  N   ARG C1432       6.653  29.544 -20.334  1.00  0.00           N  
ATOM   1612  CA  ARG C1432       5.786  28.712 -19.521  1.00  0.00           C  
ATOM   1613  C   ARG C1432       6.297  27.280 -19.402  1.00  0.00           C  
ATOM   1614  O   ARG C1432       5.614  26.434 -18.825  1.00  0.00           O  
ATOM   1615  CB  ARG C1432       4.401  28.763 -20.146  1.00  0.00           C  
ATOM   1616  CG  ARG C1432       3.412  29.677 -19.422  1.00  0.00           C  
ATOM   1617  CD  ARG C1432       3.801  31.161 -19.187  1.00  0.00           C  
ATOM   1618  NE  ARG C1432       3.982  31.919 -20.411  1.00  0.00           N  
ATOM   1619  CZ  ARG C1432       2.988  32.132 -21.298  1.00  0.00           C  
ATOM   1620  NH1 ARG C1432       1.726  31.717 -21.058  1.00  0.00           N  
ATOM   1621  NH2 ARG C1432       3.268  32.797 -22.445  1.00  0.00           N  
ATOM   1622  N   LEU C1433       7.486  26.948 -19.922  1.00  0.00           N  
ATOM   1623  CA  LEU C1433       7.963  25.580 -19.906  1.00  0.00           C  
ATOM   1624  C   LEU C1433       8.537  25.269 -18.542  1.00  0.00           C  
ATOM   1625  O   LEU C1433       9.692  25.521 -18.245  1.00  0.00           O  
ATOM   1626  CB  LEU C1433       9.039  25.379 -20.998  1.00  0.00           C  
ATOM   1627  CG  LEU C1433       9.432  24.044 -21.677  1.00  0.00           C  
ATOM   1628  CD1 LEU C1433      10.885  23.708 -21.377  1.00  0.00           C  
ATOM   1629  CD2 LEU C1433       8.516  22.936 -21.208  1.00  0.00           C  
ATOM   1630  N   VAL C1434       7.736  24.826 -17.605  1.00  0.00           N  
ATOM   1631  CA  VAL C1434       8.293  24.268 -16.391  1.00  0.00           C  
ATOM   1632  C   VAL C1434       8.023  22.788 -16.579  1.00  0.00           C  
ATOM   1633  O   VAL C1434       7.111  22.402 -17.327  1.00  0.00           O  
ATOM   1634  CB  VAL C1434       7.592  24.832 -15.103  1.00  0.00           C  
ATOM   1635  CG1 VAL C1434       7.820  26.330 -15.009  1.00  0.00           C  
ATOM   1636  CG2 VAL C1434       6.096  24.607 -15.137  1.00  0.00           C  
ATOM   1637  N   ARG C1435       8.812  21.907 -16.001  1.00  0.00           N  
ATOM   1638  CA  ARG C1435       8.557  20.509 -16.289  1.00  0.00           C  
ATOM   1639  C   ARG C1435       7.663  19.933 -15.197  1.00  0.00           C  
ATOM   1640  O   ARG C1435       7.384  20.625 -14.214  1.00  0.00           O  
ATOM   1641  CB  ARG C1435       9.913  19.823 -16.401  1.00  0.00           C  
ATOM   1642  CG  ARG C1435      10.708  20.426 -17.576  1.00  0.00           C  
ATOM   1643  CD  ARG C1435      11.505  19.382 -18.277  1.00  0.00           C  
ATOM   1644  NE  ARG C1435      10.555  18.412 -18.732  1.00  0.00           N  
ATOM   1645  CZ  ARG C1435      10.666  17.153 -18.369  1.00  0.00           C  
ATOM   1646  NH1 ARG C1435      11.674  16.707 -17.662  1.00  0.00           N  
ATOM   1647  NH2 ARG C1435       9.754  16.305 -18.743  1.00  0.00           N  
ATOM   1648  N   GLY C1436       7.191  18.689 -15.329  1.00  0.00           N  
ATOM   1649  CA  GLY C1436       6.269  18.127 -14.365  1.00  0.00           C  
ATOM   1650  C   GLY C1436       6.921  17.436 -13.186  1.00  0.00           C  
ATOM   1651  O   GLY C1436       6.214  16.728 -12.485  1.00  0.00           O  
ATOM   1652  N   LEU C1437       8.229  17.559 -12.914  1.00  0.00           N  
ATOM   1653  CA  LEU C1437       8.869  16.864 -11.780  1.00  0.00           C  
ATOM   1654  C   LEU C1437       9.597  17.913 -11.004  1.00  0.00           C  
ATOM   1655  O   LEU C1437      10.215  18.782 -11.609  1.00  0.00           O  
ATOM   1656  CB  LEU C1437       9.953  15.876 -12.156  1.00  0.00           C  
ATOM   1657  CG  LEU C1437       9.762  14.958 -13.313  1.00  0.00           C  
ATOM   1658  CD1 LEU C1437      11.063  14.214 -13.478  1.00  0.00           C  
ATOM   1659  CD2 LEU C1437       8.580  14.035 -13.111  1.00  0.00           C  
ATOM   1660  N   ASP C1438       9.655  17.838  -9.701  1.00  0.00           N  
ATOM   1661  CA  ASP C1438      10.296  18.902  -8.974  1.00  0.00           C  
ATOM   1662  C   ASP C1438      11.739  18.616  -8.533  1.00  0.00           C  
ATOM   1663  O   ASP C1438      12.043  18.547  -7.340  1.00  0.00           O  
ATOM   1664  CB  ASP C1438       9.364  19.236  -7.793  1.00  0.00           C  
ATOM   1665  CG  ASP C1438       8.013  19.877  -8.132  1.00  0.00           C  
ATOM   1666  OD1 ASP C1438       7.631  20.033  -9.307  1.00  0.00           O  
ATOM   1667  OD2 ASP C1438       7.333  20.231  -7.166  1.00  0.00           O  
ATOM   1668  N   TYR C1443      12.670  18.383  -9.460  1.00  0.00           N  
ATOM   1669  CA  TYR C1443      14.078  18.373  -9.065  1.00  0.00           C  
ATOM   1670  C   TYR C1443      15.005  19.185  -9.985  1.00  0.00           C  
ATOM   1671  O   TYR C1443      16.210  19.293  -9.744  1.00  0.00           O  
ATOM   1672  CB  TYR C1443      14.579  16.932  -8.954  1.00  0.00           C  
ATOM   1673  CG  TYR C1443      14.448  15.994 -10.139  1.00  0.00           C  
ATOM   1674  CD1 TYR C1443      14.838  16.361 -11.428  1.00  0.00           C  
ATOM   1675  CD2 TYR C1443      13.937  14.723  -9.882  1.00  0.00           C  
ATOM   1676  CE1 TYR C1443      14.724  15.446 -12.453  1.00  0.00           C  
ATOM   1677  CE2 TYR C1443      13.823  13.800 -10.906  1.00  0.00           C  
ATOM   1678  CZ  TYR C1443      14.222  14.185 -12.180  1.00  0.00           C  
ATOM   1679  OH  TYR C1443      14.125  13.251 -13.176  1.00  0.00           O  
ATOM   1680  N   TYR C1444      14.416  19.755 -11.040  1.00  0.00           N  
ATOM   1681  CA  TYR C1444      15.109  20.549 -12.035  1.00  0.00           C  
ATOM   1682  C   TYR C1444      15.508  21.923 -11.590  1.00  0.00           C  
ATOM   1683  O   TYR C1444      14.787  22.484 -10.767  1.00  0.00           O  
ATOM   1684  CB  TYR C1444      14.277  20.779 -13.234  1.00  0.00           C  
ATOM   1685  CG  TYR C1444      14.060  19.497 -13.969  1.00  0.00           C  
ATOM   1686  CD1 TYR C1444      15.105  18.841 -14.617  1.00  0.00           C  
ATOM   1687  CD2 TYR C1444      12.773  18.975 -13.973  1.00  0.00           C  
ATOM   1688  CE1 TYR C1444      14.845  17.633 -15.280  1.00  0.00           C  
ATOM   1689  CE2 TYR C1444      12.515  17.785 -14.633  1.00  0.00           C  
ATOM   1690  CZ  TYR C1444      13.548  17.121 -15.269  1.00  0.00           C  
ATOM   1691  OH  TYR C1444      13.231  15.916 -15.833  1.00  0.00           O  
ATOM   1692  N   ASN C1448      16.603  22.493 -12.105  1.00  0.00           N  
ATOM   1693  CA  ASN C1448      16.815  23.887 -11.776  1.00  0.00           C  
ATOM   1694  C   ASN C1448      17.138  24.835 -12.917  1.00  0.00           C  
ATOM   1695  O   ASN C1448      16.223  25.584 -13.275  1.00  0.00           O  
ATOM   1696  CB  ASN C1448      17.866  24.073 -10.671  1.00  0.00           C  
ATOM   1697  CG  ASN C1448      19.254  23.608 -10.888  1.00  0.00           C  
ATOM   1698  OD1 ASN C1448      19.517  22.455 -11.195  1.00  0.00           O  
ATOM   1699  ND2 ASN C1448      20.195  24.510 -10.726  1.00  0.00           N  
ATOM   1700  N   ARG C1456      18.273  24.912 -13.600  1.00  0.00           N  
ATOM   1701  CA  ARG C1456      18.379  25.998 -14.579  1.00  0.00           C  
ATOM   1702  C   ARG C1456      17.833  25.594 -15.948  1.00  0.00           C  
ATOM   1703  O   ARG C1456      16.718  25.940 -16.325  1.00  0.00           O  
ATOM   1704  CB  ARG C1456      19.837  26.437 -14.652  1.00  0.00           C  
ATOM   1705  CG  ARG C1456      20.519  26.719 -13.303  1.00  0.00           C  
ATOM   1706  CD  ARG C1456      21.821  27.467 -13.524  1.00  0.00           C  
ATOM   1707  NE  ARG C1456      22.798  27.150 -12.497  1.00  0.00           N  
ATOM   1708  CZ  ARG C1456      23.715  28.019 -12.016  1.00  0.00           C  
ATOM   1709  NH1 ARG C1456      23.829  29.288 -12.409  1.00  0.00           N  
ATOM   1710  NH2 ARG C1456      24.552  27.589 -11.067  1.00  0.00           N  
ATOM   1711  N   THR C1457      18.562  24.819 -16.733  1.00  0.00           N  
ATOM   1712  CA  THR C1457      18.111  24.391 -18.053  1.00  0.00           C  
ATOM   1713  C   THR C1457      16.919  23.465 -17.991  1.00  0.00           C  
ATOM   1714  O   THR C1457      17.002  22.459 -17.287  1.00  0.00           O  
ATOM   1715  CB  THR C1457      19.235  23.657 -18.763  1.00  0.00           C  
ATOM   1716  OG1 THR C1457      20.377  24.491 -18.642  1.00  0.00           O  
ATOM   1717  CG2 THR C1457      18.880  23.300 -20.201  1.00  0.00           C  
ATOM   1718  N   VAL C1458      15.846  23.780 -18.700  1.00  0.00           N  
ATOM   1719  CA  VAL C1458      14.743  22.849 -18.890  1.00  0.00           C  
ATOM   1720  C   VAL C1458      14.434  22.890 -20.376  1.00  0.00           C  
ATOM   1721  O   VAL C1458      14.452  23.951 -21.003  1.00  0.00           O  
ATOM   1722  CB  VAL C1458      13.450  23.224 -18.021  1.00  0.00           C  
ATOM   1723  CG1 VAL C1458      13.623  22.806 -16.539  1.00  0.00           C  
ATOM   1724  CG2 VAL C1458      13.213  24.717 -17.993  1.00  0.00           C  
ATOM   1725  N   PHE C1459      14.267  21.734 -21.002  1.00  0.00           N  
ATOM   1726  CA  PHE C1459      14.017  21.683 -22.424  1.00  0.00           C  
ATOM   1727  C   PHE C1459      13.121  20.504 -22.808  1.00  0.00           C  
ATOM   1728  O   PHE C1459      13.071  19.469 -22.130  1.00  0.00           O  
ATOM   1729  CB  PHE C1459      15.390  21.623 -23.174  1.00  0.00           C  
ATOM   1730  CG  PHE C1459      16.268  20.379 -23.028  1.00  0.00           C  
ATOM   1731  CD1 PHE C1459      17.053  20.207 -21.883  1.00  0.00           C  
ATOM   1732  CD2 PHE C1459      16.245  19.402 -24.032  1.00  0.00           C  
ATOM   1733  CE1 PHE C1459      17.808  19.045 -21.742  1.00  0.00           C  
ATOM   1734  CE2 PHE C1459      17.003  18.240 -23.888  1.00  0.00           C  
ATOM   1735  CZ  PHE C1459      17.784  18.062 -22.740  1.00  0.00           C  
ATOM   1736  N   GLU C1460      12.420  20.631 -23.920  1.00  0.00           N  
ATOM   1737  CA  GLU C1460      11.557  19.609 -24.417  1.00  0.00           C  
ATOM   1738  C   GLU C1460      11.671  19.638 -25.924  1.00  0.00           C  
ATOM   1739  O   GLU C1460      11.712  20.736 -26.483  1.00  0.00           O  
ATOM   1740  CB  GLU C1460      10.131  19.908 -24.005  1.00  0.00           C  
ATOM   1741  CG  GLU C1460       9.725  19.259 -22.688  1.00  0.00           C  
ATOM   1742  CD  GLU C1460       8.340  19.581 -22.107  1.00  0.00           C  
ATOM   1743  OE1 GLU C1460       7.432  19.869 -22.883  1.00  0.00           O  
ATOM   1744  OE2 GLU C1460       8.157  19.540 -20.884  1.00  0.00           O  
ATOM   1745  N   TRP C1461      11.792  18.484 -26.572  1.00  0.00           N  
ATOM   1746  CA  TRP C1461      11.799  18.373 -28.011  1.00  0.00           C  
ATOM   1747  C   TRP C1461      10.425  17.847 -28.338  1.00  0.00           C  
ATOM   1748  O   TRP C1461      10.074  16.733 -27.923  1.00  0.00           O  
ATOM   1749  CB  TRP C1461      12.825  17.358 -28.512  1.00  0.00           C  
ATOM   1750  CG  TRP C1461      14.286  17.782 -28.673  1.00  0.00           C  
ATOM   1751  CD1 TRP C1461      15.238  17.538 -27.715  1.00  0.00           C  
ATOM   1752  CD2 TRP C1461      14.798  18.371 -29.789  1.00  0.00           C  
ATOM   1753  NE1 TRP C1461      16.361  17.974 -28.233  1.00  0.00           N  
ATOM   1754  CE2 TRP C1461      16.146  18.469 -29.453  1.00  0.00           C  
ATOM   1755  CE3 TRP C1461      14.324  18.830 -31.005  1.00  0.00           C  
ATOM   1756  CZ2 TRP C1461      17.055  19.024 -30.329  1.00  0.00           C  
ATOM   1757  CZ3 TRP C1461      15.237  19.391 -31.881  1.00  0.00           C  
ATOM   1758  CH2 TRP C1461      16.591  19.487 -31.551  1.00  0.00           C  
ATOM   1759  N   VAL C1462       9.677  18.614 -29.097  1.00  0.00           N  
ATOM   1760  CA  VAL C1462       8.265  18.389 -29.340  1.00  0.00           C  
ATOM   1761  C   VAL C1462       8.019  18.026 -30.776  1.00  0.00           C  
ATOM   1762  O   VAL C1462       8.826  18.421 -31.614  1.00  0.00           O  
ATOM   1763  CB  VAL C1462       7.534  19.692 -28.975  1.00  0.00           C  
ATOM   1764  CG1 VAL C1462       6.072  19.647 -29.400  1.00  0.00           C  
ATOM   1765  CG2 VAL C1462       7.627  19.899 -27.461  1.00  0.00           C  
ATOM   1766  N   THR C1463       6.945  17.312 -31.087  1.00  0.00           N  
ATOM   1767  CA  THR C1463       6.575  17.117 -32.469  1.00  0.00           C  
ATOM   1768  C   THR C1463       5.118  17.517 -32.630  1.00  0.00           C  
ATOM   1769  O   THR C1463       4.350  17.596 -31.654  1.00  0.00           O  
ATOM   1770  CB  THR C1463       6.744  15.665 -32.891  1.00  0.00           C  
ATOM   1771  OG1 THR C1463       6.497  15.677 -34.292  1.00  0.00           O  
ATOM   1772  CG2 THR C1463       5.825  14.680 -32.174  1.00  0.00           C  
ATOM   1773  N   ASN C1464       4.719  17.800 -33.865  1.00  0.00           N  
ATOM   1774  CA  ASN C1464       3.313  18.090 -34.112  1.00  0.00           C  
ATOM   1775  C   ASN C1464       2.662  17.010 -34.985  1.00  0.00           C  
ATOM   1776  O   ASN C1464       3.222  15.950 -35.288  1.00  0.00           O  
ATOM   1777  CB  ASN C1464       3.078  19.445 -34.822  1.00  0.00           C  
ATOM   1778  CG  ASN C1464       1.562  19.663 -35.050  1.00  0.00           C  
ATOM   1779  OD1 ASN C1464       1.014  19.321 -36.098  1.00  0.00           O  
ATOM   1780  ND2 ASN C1464       0.773  20.169 -34.105  1.00  0.00           N  
ATOM   1781  N   GLN C1693       2.498  11.602 -28.044  1.00  0.00           N  
ATOM   1782  CA  GLN C1693       1.681  12.635 -27.449  1.00  0.00           C  
ATOM   1783  C   GLN C1693       2.522  13.908 -27.303  1.00  0.00           C  
ATOM   1784  O   GLN C1693       2.778  14.425 -26.211  1.00  0.00           O  
ATOM   1785  CB  GLN C1693       1.163  12.126 -26.090  1.00  0.00           C  
ATOM   1786  CG  GLN C1693      -0.202  12.582 -25.566  1.00  0.00           C  
ATOM   1787  CD  GLN C1693      -1.333  11.578 -25.783  1.00  0.00           C  
ATOM   1788  OE1 GLN C1693      -1.244  10.650 -26.588  1.00  0.00           O  
ATOM   1789  NE2 GLN C1693      -2.449  11.704 -25.066  1.00  0.00           N  
ATOM   1790  N   GLY C1700       3.025  14.398 -28.427  1.00  0.00           N  
ATOM   1791  CA  GLY C1700       3.680  15.691 -28.449  1.00  0.00           C  
ATOM   1792  C   GLY C1700       5.150  15.651 -28.106  1.00  0.00           C  
ATOM   1793  O   GLY C1700       6.007  15.682 -28.985  1.00  0.00           O  
ATOM   1794  N   THR C1701       5.461  15.610 -26.843  1.00  0.00           N  
ATOM   1795  CA  THR C1701       6.824  15.607 -26.403  1.00  0.00           C  
ATOM   1796  C   THR C1701       7.459  14.273 -26.692  1.00  0.00           C  
ATOM   1797  O   THR C1701       6.900  13.238 -26.331  1.00  0.00           O  
ATOM   1798  CB  THR C1701       6.758  15.938 -24.960  1.00  0.00           C  
ATOM   1799  OG1 THR C1701       6.017  17.157 -24.938  1.00  0.00           O  
ATOM   1800  CG2 THR C1701       8.092  16.159 -24.284  1.00  0.00           C  
ATOM   1801  N   VAL C1702       8.568  14.258 -27.424  1.00  0.00           N  
ATOM   1802  CA  VAL C1702       9.246  12.991 -27.736  1.00  0.00           C  
ATOM   1803  C   VAL C1702      10.448  12.762 -26.810  1.00  0.00           C  
ATOM   1804  O   VAL C1702      10.764  11.643 -26.457  1.00  0.00           O  
ATOM   1805  CB  VAL C1702       9.701  12.982 -29.219  1.00  0.00           C  
ATOM   1806  CG1 VAL C1702      10.100  11.593 -29.626  1.00  0.00           C  
ATOM   1807  CG2 VAL C1702       8.551  13.339 -30.140  1.00  0.00           C  
ATOM   1808  N   CYS C1703      11.117  13.817 -26.362  1.00  0.00           N  
ATOM   1809  CA  CYS C1703      12.277  13.759 -25.511  1.00  0.00           C  
ATOM   1810  C   CYS C1703      12.104  14.949 -24.598  1.00  0.00           C  
ATOM   1811  O   CYS C1703      11.624  15.995 -25.052  1.00  0.00           O  
ATOM   1812  CB  CYS C1703      13.571  13.926 -26.329  1.00  0.00           C  
ATOM   1813  SG  CYS C1703      15.188  13.997 -25.457  1.00  0.00           S  
ATOM   1814  N   ALA C1704      12.480  14.858 -23.332  1.00  0.00           N  
ATOM   1815  CA  ALA C1704      12.337  15.964 -22.404  1.00  0.00           C  
ATOM   1816  C   ALA C1704      13.414  15.821 -21.347  1.00  0.00           C  
ATOM   1817  O   ALA C1704      13.803  14.680 -21.059  1.00  0.00           O  
ATOM   1818  CB  ALA C1704      10.967  15.866 -21.777  1.00  0.00           C  
ATOM   1819  N   GLY C1705      13.929  16.918 -20.799  1.00  0.00           N  
ATOM   1820  CA  GLY C1705      15.004  16.836 -19.828  1.00  0.00           C  
ATOM   1821  C   GLY C1705      15.290  18.197 -19.199  1.00  0.00           C  
ATOM   1822  O   GLY C1705      14.571  19.172 -19.439  1.00  0.00           O  
ATOM   1823  N   GLY C1706      16.354  18.314 -18.415  1.00  0.00           N  
ATOM   1824  CA  GLY C1706      16.725  19.567 -17.816  1.00  0.00           C  
ATOM   1825  C   GLY C1706      17.923  19.414 -16.901  1.00  0.00           C  
ATOM   1826  O   GLY C1706      18.616  18.416 -16.962  1.00  0.00           O  
ATOM   1827  N   ARG C1707      18.191  20.374 -16.057  1.00  0.00           N  
ATOM   1828  CA  ARG C1707      19.306  20.345 -15.136  1.00  0.00           C  
ATOM   1829  C   ARG C1707      18.821  19.920 -13.740  1.00  0.00           C  
ATOM   1830  O   ARG C1707      17.663  20.205 -13.444  1.00  0.00           O  
ATOM   1831  CB  ARG C1707      19.880  21.764 -15.194  1.00  0.00           C  
ATOM   1832  CG  ARG C1707      21.001  22.244 -14.306  1.00  0.00           C  
ATOM   1833  CD  ARG C1707      22.042  23.019 -15.138  1.00  0.00           C  
ATOM   1834  NE  ARG C1707      23.353  22.590 -14.665  1.00  0.00           N  
ATOM   1835  CZ  ARG C1707      24.160  21.811 -15.389  1.00  0.00           C  
ATOM   1836  NH1 ARG C1707      24.008  21.600 -16.682  1.00  0.00           N  
ATOM   1837  NH2 ARG C1707      25.213  21.290 -14.787  1.00  0.00           N  
ATOM   1838  N   TYR C1708      19.607  19.300 -12.850  1.00  0.00           N  
ATOM   1839  CA  TYR C1708      19.114  18.938 -11.542  1.00  0.00           C  
ATOM   1840  C   TYR C1708      20.275  18.952 -10.570  1.00  0.00           C  
ATOM   1841  O   TYR C1708      20.618  17.999  -9.872  1.00  0.00           O  
ATOM   1842  CB  TYR C1708      18.411  17.542 -11.644  1.00  0.00           C  
ATOM   1843  CG  TYR C1708      19.180  16.274 -12.082  1.00  0.00           C  
ATOM   1844  CD1 TYR C1708      19.883  15.462 -11.148  1.00  0.00           C  
ATOM   1845  CD2 TYR C1708      19.188  15.909 -13.439  1.00  0.00           C  
ATOM   1846  CE1 TYR C1708      20.577  14.324 -11.555  1.00  0.00           C  
ATOM   1847  CE2 TYR C1708      19.886  14.764 -13.864  1.00  0.00           C  
ATOM   1848  CZ  TYR C1708      20.564  13.993 -12.916  1.00  0.00           C  
ATOM   1849  OH  TYR C1708      21.201  12.861 -13.346  1.00  0.00           O  
ATOM   1850  N   ASP C1709      20.926  20.084 -10.430  1.00  0.00           N  
ATOM   1851  CA  ASP C1709      22.152  20.172  -9.630  1.00  0.00           C  
ATOM   1852  C   ASP C1709      22.022  19.799  -8.136  1.00  0.00           C  
ATOM   1853  O   ASP C1709      22.963  19.353  -7.472  1.00  0.00           O  
ATOM   1854  CB  ASP C1709      22.729  21.627  -9.806  1.00  0.00           C  
ATOM   1855  CG  ASP C1709      23.326  22.023 -11.182  1.00  0.00           C  
ATOM   1856  OD1 ASP C1709      23.523  21.178 -12.067  1.00  0.00           O  
ATOM   1857  OD2 ASP C1709      23.615  23.204 -11.382  1.00  0.00           O  
ATOM   1858  N   GLY C1710      20.826  19.928  -7.553  1.00  0.00           N  
ATOM   1859  CA  GLY C1710      20.647  19.643  -6.143  1.00  0.00           C  
ATOM   1860  C   GLY C1710      20.287  18.199  -5.815  1.00  0.00           C  
ATOM   1861  O   GLY C1710      20.536  17.743  -4.682  1.00  0.00           O  
ATOM   1862  N   LEU C1725      19.760  17.415  -6.769  1.00  0.00           N  
ATOM   1863  CA  LEU C1725      19.219  16.120  -6.415  1.00  0.00           C  
ATOM   1864  C   LEU C1725      20.209  15.161  -5.775  1.00  0.00           C  
ATOM   1865  O   LEU C1725      19.821  14.439  -4.860  1.00  0.00           O  
ATOM   1866  CB  LEU C1725      18.598  15.480  -7.639  1.00  0.00           C  
ATOM   1867  CG  LEU C1725      17.862  14.147  -7.434  1.00  0.00           C  
ATOM   1868  CD1 LEU C1725      16.690  14.273  -6.495  1.00  0.00           C  
ATOM   1869  CD2 LEU C1725      17.349  13.695  -8.773  1.00  0.00           C  
ATOM   1870  N   VAL C1726      21.504  15.209  -6.100  1.00  0.00           N  
ATOM   1871  CA  VAL C1726      22.442  14.252  -5.528  1.00  0.00           C  
ATOM   1872  C   VAL C1726      22.567  14.406  -4.031  1.00  0.00           C  
ATOM   1873  O   VAL C1726      22.698  13.400  -3.339  1.00  0.00           O  
ATOM   1874  CB  VAL C1726      23.835  14.395  -6.174  1.00  0.00           C  
ATOM   1875  CG1 VAL C1726      24.863  13.461  -5.511  1.00  0.00           C  
ATOM   1876  CG2 VAL C1726      23.706  14.007  -7.646  1.00  0.00           C  
ATOM   1877  N   GLU C1761      22.466  15.619  -3.502  1.00  0.00           N  
ATOM   1878  CA  GLU C1761      22.614  15.769  -2.070  1.00  0.00           C  
ATOM   1879  C   GLU C1761      21.340  15.488  -1.298  1.00  0.00           C  
ATOM   1880  O   GLU C1761      21.361  14.908  -0.214  1.00  0.00           O  
ATOM   1881  CB  GLU C1761      23.128  17.129  -1.820  1.00  0.00           C  
ATOM   1882  CG  GLU C1761      22.297  18.337  -1.941  1.00  0.00           C  
ATOM   1883  CD  GLU C1761      23.285  19.458  -1.701  1.00  0.00           C  
ATOM   1884  OE1 GLU C1761      23.775  19.588  -0.560  1.00  0.00           O  
ATOM   1885  OE2 GLU C1761      23.584  20.159  -2.679  1.00  0.00           O  
ATOM   1886  N   GLN C1765      20.224  15.827  -1.935  1.00  0.00           N  
ATOM   1887  CA  GLN C1765      18.890  15.485  -1.484  1.00  0.00           C  
ATOM   1888  C   GLN C1765      18.766  13.995  -1.192  1.00  0.00           C  
ATOM   1889  O   GLN C1765      18.374  13.582  -0.116  1.00  0.00           O  
ATOM   1890  CB  GLN C1765      17.928  15.882  -2.563  1.00  0.00           C  
ATOM   1891  CG  GLN C1765      17.344  17.235  -2.391  1.00  0.00           C  
ATOM   1892  CD  GLN C1765      15.989  17.019  -1.751  1.00  0.00           C  
ATOM   1893  OE1 GLN C1765      15.771  17.292  -0.569  1.00  0.00           O  
ATOM   1894  NE2 GLN C1765      15.047  16.482  -2.526  1.00  0.00           N  
ATOM   1895  N   LEU C1767      19.143  13.114  -2.096  1.00  0.00           N  
ATOM   1896  CA  LEU C1767      19.095  11.692  -1.818  1.00  0.00           C  
ATOM   1897  C   LEU C1767      20.326  11.181  -1.072  1.00  0.00           C  
ATOM   1898  O   LEU C1767      20.666   9.989  -1.156  1.00  0.00           O  
ATOM   1899  CB  LEU C1767      18.910  10.965  -3.135  1.00  0.00           C  
ATOM   1900  CG  LEU C1767      17.501  10.712  -3.683  1.00  0.00           C  
ATOM   1901  CD1 LEU C1767      16.482  11.680  -3.078  1.00  0.00           C  
ATOM   1902  CD2 LEU C1767      17.588  10.783  -5.214  1.00  0.00           C  
ATOM   1903  N   GLY C1768      21.015  12.074  -0.355  1.00  0.00           N  
ATOM   1904  CA  GLY C1768      22.073  11.687   0.559  1.00  0.00           C  
ATOM   1905  C   GLY C1768      23.527  11.732   0.120  1.00  0.00           C  
ATOM   1906  O   GLY C1768      24.382  11.265   0.880  1.00  0.00           O  
ATOM   1907  N   GLY C1770      23.885  12.242  -1.054  1.00  0.00           N  
ATOM   1908  CA  GLY C1770      25.282  12.257  -1.459  1.00  0.00           C  
ATOM   1909  C   GLY C1770      25.875  13.650  -1.362  1.00  0.00           C  
ATOM   1910  O   GLY C1770      25.249  14.545  -0.794  1.00  0.00           O  
ATOM   1911  N   ARG C1771      27.078  13.881  -1.918  1.00  0.00           N  
ATOM   1912  CA  ARG C1771      27.685  15.230  -1.902  1.00  0.00           C  
ATOM   1913  C   ARG C1771      27.166  16.045  -3.100  1.00  0.00           C  
ATOM   1914  O   ARG C1771      26.759  15.457  -4.105  1.00  0.00           O  
ATOM   1915  CB  ARG C1771      29.208  15.162  -2.005  1.00  0.00           C  
ATOM   1916  CG  ARG C1771      29.813  14.038  -1.219  1.00  0.00           C  
ATOM   1917  CD  ARG C1771      29.924  14.251   0.263  1.00  0.00           C  
ATOM   1918  NE  ARG C1771      30.428  12.964   0.676  1.00  0.00           N  
ATOM   1919  CZ  ARG C1771      31.695  12.760   1.046  1.00  0.00           C  
ATOM   1920  NH1 ARG C1771      32.573  13.751   1.262  1.00  0.00           N  
ATOM   1921  NH2 ARG C1771      32.053  11.495   1.256  1.00  0.00           N  
ATOM   1922  N   ALA C1772      27.150  17.376  -3.035  1.00  0.00           N  
ATOM   1923  CA  ALA C1772      26.606  18.194  -4.112  1.00  0.00           C  
ATOM   1924  C   ALA C1772      27.440  18.087  -5.361  1.00  0.00           C  
ATOM   1925  O   ALA C1772      28.644  18.315  -5.290  1.00  0.00           O  
ATOM   1926  CB  ALA C1772      26.579  19.652  -3.728  1.00  0.00           C  
ATOM   1927  N   THR C1773      26.798  17.832  -6.488  1.00  0.00           N  
ATOM   1928  CA  THR C1773      27.470  17.543  -7.733  1.00  0.00           C  
ATOM   1929  C   THR C1773      26.531  18.043  -8.804  1.00  0.00           C  
ATOM   1930  O   THR C1773      25.331  17.853  -8.637  1.00  0.00           O  
ATOM   1931  CB  THR C1773      27.703  16.008  -7.748  1.00  0.00           C  
ATOM   1932  OG1 THR C1773      28.977  15.846  -7.111  1.00  0.00           O  
ATOM   1933  CG2 THR C1773      27.675  15.340  -9.099  1.00  0.00           C  
ATOM   1934  N   PRO C1774      27.020  18.724  -9.866  1.00  0.00           N  
ATOM   1935  CA  PRO C1774      26.119  19.208 -10.916  1.00  0.00           C  
ATOM   1936  C   PRO C1774      25.661  18.047 -11.796  1.00  0.00           C  
ATOM   1937  O   PRO C1774      26.435  17.112 -12.067  1.00  0.00           O  
ATOM   1938  CB  PRO C1774      26.912  20.237 -11.685  1.00  0.00           C  
ATOM   1939  CG  PRO C1774      28.038  20.589 -10.759  1.00  0.00           C  
ATOM   1940  CD  PRO C1774      28.356  19.230 -10.192  1.00  0.00           C  
ATOM   1941  N   ALA C1775      24.418  18.059 -12.260  1.00  0.00           N  
ATOM   1942  CA  ALA C1775      23.940  16.988 -13.102  1.00  0.00           C  
ATOM   1943  C   ALA C1775      22.919  17.535 -14.082  1.00  0.00           C  
ATOM   1944  O   ALA C1775      22.258  18.552 -13.782  1.00  0.00           O  
ATOM   1945  CB  ALA C1775      23.338  15.972 -12.218  1.00  0.00           C  
ATOM   1946  N   VAL C1776      22.830  16.904 -15.257  1.00  0.00           N  
ATOM   1947  CA  VAL C1776      21.988  17.328 -16.383  1.00  0.00           C  
ATOM   1948  C   VAL C1776      21.611  16.036 -17.112  1.00  0.00           C  
ATOM   1949  O   VAL C1776      22.398  15.083 -17.075  1.00  0.00           O  
ATOM   1950  CB  VAL C1776      22.692  18.156 -17.538  1.00  0.00           C  
ATOM   1951  CG1 VAL C1776      21.731  19.218 -18.094  1.00  0.00           C  
ATOM   1952  CG2 VAL C1776      24.045  18.703 -17.057  1.00  0.00           C  
ATOM   1953  N   GLY C1777      20.484  15.940 -17.815  1.00  0.00           N  
ATOM   1954  CA  GLY C1777      20.174  14.751 -18.544  1.00  0.00           C  
ATOM   1955  C   GLY C1777      18.858  14.955 -19.251  1.00  0.00           C  
ATOM   1956  O   GLY C1777      18.313  16.074 -19.247  1.00  0.00           O  
ATOM   1957  N   PHE C1778      18.347  13.867 -19.839  1.00  0.00           N  
ATOM   1958  CA  PHE C1778      17.082  13.843 -20.558  1.00  0.00           C  
ATOM   1959  C   PHE C1778      16.619  12.388 -20.686  1.00  0.00           C  
ATOM   1960  O   PHE C1778      17.421  11.466 -20.459  1.00  0.00           O  
ATOM   1961  CB  PHE C1778      17.226  14.451 -21.992  1.00  0.00           C  
ATOM   1962  CG  PHE C1778      18.125  13.694 -22.999  1.00  0.00           C  
ATOM   1963  CD1 PHE C1778      17.663  12.544 -23.666  1.00  0.00           C  
ATOM   1964  CD2 PHE C1778      19.429  14.125 -23.226  1.00  0.00           C  
ATOM   1965  CE1 PHE C1778      18.489  11.829 -24.534  1.00  0.00           C  
ATOM   1966  CE2 PHE C1778      20.242  13.405 -24.097  1.00  0.00           C  
ATOM   1967  CZ  PHE C1778      19.782  12.263 -24.747  1.00  0.00           C  
ATOM   1968  N   ALA C1779      15.361  12.173 -21.100  1.00  0.00           N  
ATOM   1969  CA  ALA C1779      14.832  10.852 -21.375  1.00  0.00           C  
ATOM   1970  C   ALA C1779      13.859  10.962 -22.519  1.00  0.00           C  
ATOM   1971  O   ALA C1779      13.207  11.989 -22.722  1.00  0.00           O  
ATOM   1972  CB  ALA C1779      14.122  10.323 -20.179  1.00  0.00           C  
ATOM   1973  N   MET C1782      13.754   9.930 -23.303  1.00  0.00           N  
ATOM   1974  CA  MET C1782      13.007   9.997 -24.511  1.00  0.00           C  
ATOM   1975  C   MET C1782      12.058   8.826 -24.541  1.00  0.00           C  
ATOM   1976  O   MET C1782      12.421   7.705 -24.139  1.00  0.00           O  
ATOM   1977  CB  MET C1782      14.017   9.953 -25.683  1.00  0.00           C  
ATOM   1978  CG  MET C1782      13.397  10.016 -27.080  1.00  0.00           C  
ATOM   1979  SD  MET C1782      14.439   9.712 -28.502  1.00  0.00           S  
ATOM   1980  CE  MET C1782      15.438   8.361 -27.957  1.00  0.00           C  
ATOM   1981  N   GLY C1783      10.836   9.076 -25.001  1.00  0.00           N  
ATOM   1982  CA  GLY C1783       9.870   8.027 -25.113  1.00  0.00           C  
ATOM   1983  C   GLY C1783      10.070   7.216 -26.376  1.00  0.00           C  
ATOM   1984  O   GLY C1783       9.579   7.595 -27.461  1.00  0.00           O  
ATOM   1985  N   LEU C1784      10.678   6.033 -26.234  1.00  0.00           N  
ATOM   1986  CA  LEU C1784      10.914   5.199 -27.391  1.00  0.00           C  
ATOM   1987  C   LEU C1784       9.651   4.784 -28.095  1.00  0.00           C  
ATOM   1988  O   LEU C1784       9.731   4.436 -29.266  1.00  0.00           O  
ATOM   1989  CB  LEU C1784      11.666   3.952 -27.030  1.00  0.00           C  
ATOM   1990  CG  LEU C1784      13.016   4.219 -26.380  1.00  0.00           C  
ATOM   1991  CD1 LEU C1784      13.718   2.909 -26.014  1.00  0.00           C  
ATOM   1992  CD2 LEU C1784      13.851   5.010 -27.347  1.00  0.00           C  
ATOM   1993  N   GLU C1785       8.464   4.857 -27.482  1.00  0.00           N  
ATOM   1994  CA  GLU C1785       7.243   4.508 -28.195  1.00  0.00           C  
ATOM   1995  C   GLU C1785       6.845   5.592 -29.148  1.00  0.00           C  
ATOM   1996  O   GLU C1785       6.417   5.298 -30.265  1.00  0.00           O  
ATOM   1997  CB  GLU C1785       6.066   4.296 -27.298  1.00  0.00           C  
ATOM   1998  CG  GLU C1785       6.034   2.885 -26.747  1.00  0.00           C  
ATOM   1999  CD  GLU C1785       6.736   2.672 -25.429  1.00  0.00           C  
ATOM   2000  OE1 GLU C1785       7.490   3.519 -24.948  1.00  0.00           O  
ATOM   2001  OE2 GLU C1785       6.500   1.619 -24.878  1.00  0.00           O  
ATOM   2002  N   ARG C1786       7.032   6.836 -28.714  1.00  0.00           N  
ATOM   2003  CA  ARG C1786       6.709   7.979 -29.549  1.00  0.00           C  
ATOM   2004  C   ARG C1786       7.713   8.151 -30.716  1.00  0.00           C  
ATOM   2005  O   ARG C1786       7.345   8.563 -31.838  1.00  0.00           O  
ATOM   2006  CB  ARG C1786       6.702   9.208 -28.680  1.00  0.00           C  
ATOM   2007  CG  ARG C1786       5.613   9.132 -27.672  1.00  0.00           C  
ATOM   2008  CD  ARG C1786       5.688  10.157 -26.567  1.00  0.00           C  
ATOM   2009  NE  ARG C1786       4.549   9.828 -25.749  1.00  0.00           N  
ATOM   2010  CZ  ARG C1786       3.983  10.660 -24.887  1.00  0.00           C  
ATOM   2011  NH1 ARG C1786       4.443  11.904 -24.614  1.00  0.00           N  
ATOM   2012  NH2 ARG C1786       2.893  10.171 -24.271  1.00  0.00           N  
ATOM   2013  N   LEU C1787       9.005   7.824 -30.477  1.00  0.00           N  
ATOM   2014  CA  LEU C1787      10.021   7.862 -31.515  1.00  0.00           C  
ATOM   2015  C   LEU C1787       9.685   6.826 -32.564  1.00  0.00           C  
ATOM   2016  O   LEU C1787       9.619   7.189 -33.730  1.00  0.00           O  
ATOM   2017  CB  LEU C1787      11.398   7.538 -30.979  1.00  0.00           C  
ATOM   2018  CG  LEU C1787      12.576   7.983 -31.832  1.00  0.00           C  
ATOM   2019  CD1 LEU C1787      12.705   9.503 -31.816  1.00  0.00           C  
ATOM   2020  CD2 LEU C1787      13.834   7.426 -31.248  1.00  0.00           C  
ATOM   2021  N   VAL C1788       9.413   5.568 -32.214  1.00  0.00           N  
ATOM   2022  CA  VAL C1788       9.094   4.550 -33.215  1.00  0.00           C  
ATOM   2023  C   VAL C1788       7.840   4.931 -33.959  1.00  0.00           C  
ATOM   2024  O   VAL C1788       7.731   4.690 -35.164  1.00  0.00           O  
ATOM   2025  CB  VAL C1788       8.874   3.158 -32.592  1.00  0.00           C  
ATOM   2026  CG1 VAL C1788       8.459   2.134 -33.646  1.00  0.00           C  
ATOM   2027  CG2 VAL C1788      10.171   2.712 -31.953  1.00  0.00           C  
ATOM   2028  N   LEU C1789       6.880   5.555 -33.296  1.00  0.00           N  
ATOM   2029  CA  LEU C1789       5.670   5.957 -33.988  1.00  0.00           C  
ATOM   2030  C   LEU C1789       5.957   7.105 -34.928  1.00  0.00           C  
ATOM   2031  O   LEU C1789       5.436   7.090 -36.041  1.00  0.00           O  
ATOM   2032  CB  LEU C1789       4.577   6.355 -32.968  1.00  0.00           C  
ATOM   2033  CG  LEU C1789       3.546   5.329 -32.367  1.00  0.00           C  
ATOM   2034  CD1 LEU C1789       2.479   5.065 -33.414  1.00  0.00           C  
ATOM   2035  CD2 LEU C1789       4.213   4.009 -31.931  1.00  0.00           C  
ATOM   2036  N   LEU C1790       6.823   8.045 -34.542  1.00  0.00           N  
ATOM   2037  CA  LEU C1790       7.186   9.172 -35.403  1.00  0.00           C  
ATOM   2038  C   LEU C1790       8.039   8.794 -36.615  1.00  0.00           C  
ATOM   2039  O   LEU C1790       7.775   9.303 -37.706  1.00  0.00           O  
ATOM   2040  CB  LEU C1790       7.928  10.225 -34.588  1.00  0.00           C  
ATOM   2041  CG  LEU C1790       8.355  11.521 -35.261  1.00  0.00           C  
ATOM   2042  CD1 LEU C1790       7.264  12.106 -36.166  1.00  0.00           C  
ATOM   2043  CD2 LEU C1790       8.716  12.480 -34.127  1.00  0.00           C  
ATOM   2044  N   VAL C1791       9.043   7.916 -36.479  1.00  0.00           N  
ATOM   2045  CA  VAL C1791       9.860   7.478 -37.611  1.00  0.00           C  
ATOM   2046  C   VAL C1791       8.899   6.839 -38.588  1.00  0.00           C  
ATOM   2047  O   VAL C1791       8.683   7.394 -39.650  1.00  0.00           O  
ATOM   2048  CB  VAL C1791      10.950   6.436 -37.195  1.00  0.00           C  
ATOM   2049  CG1 VAL C1791      11.722   6.093 -38.434  1.00  0.00           C  
ATOM   2050  CG2 VAL C1791      11.940   6.960 -36.170  1.00  0.00           C  
ATOM   2051  N   GLN C1792       8.194   5.781 -38.185  1.00  0.00           N  
ATOM   2052  CA  GLN C1792       7.211   5.087 -39.016  1.00  0.00           C  
ATOM   2053  C   GLN C1792       6.237   5.964 -39.784  1.00  0.00           C  
ATOM   2054  O   GLN C1792       5.799   5.632 -40.874  1.00  0.00           O  
ATOM   2055  CB  GLN C1792       6.396   4.153 -38.158  1.00  0.00           C  
ATOM   2056  CG  GLN C1792       7.219   3.008 -37.620  1.00  0.00           C  
ATOM   2057  CD  GLN C1792       6.355   1.795 -37.345  1.00  0.00           C  
ATOM   2058  OE1 GLN C1792       6.444   0.809 -38.076  1.00  0.00           O  
ATOM   2059  NE2 GLN C1792       5.495   1.815 -36.323  1.00  0.00           N  
ATOM   2060  N   ALA C1793       5.888   7.103 -39.225  1.00  0.00           N  
ATOM   2061  CA  ALA C1793       4.943   7.983 -39.856  1.00  0.00           C  
ATOM   2062  C   ALA C1793       5.610   8.894 -40.844  1.00  0.00           C  
ATOM   2063  O   ALA C1793       5.232   8.997 -42.007  1.00  0.00           O  
ATOM   2064  CB  ALA C1793       4.270   8.858 -38.833  1.00  0.00           C  
ATOM   2065  N   VAL C1794       6.614   9.595 -40.363  1.00  0.00           N  
ATOM   2066  CA  VAL C1794       7.312  10.576 -41.156  1.00  0.00           C  
ATOM   2067  C   VAL C1794       8.274   9.940 -42.135  1.00  0.00           C  
ATOM   2068  O   VAL C1794       8.706  10.584 -43.082  1.00  0.00           O  
ATOM   2069  CB  VAL C1794       7.982  11.488 -40.143  1.00  0.00           C  
ATOM   2070  CG1 VAL C1794       9.232  12.196 -40.581  1.00  0.00           C  
ATOM   2071  CG2 VAL C1794       6.934  12.526 -39.896  1.00  0.00           C  
ATOM   2072  N   ASN C1795       8.579   8.669 -41.985  1.00  0.00           N  
ATOM   2073  CA  ASN C1795       9.599   8.050 -42.788  1.00  0.00           C  
ATOM   2074  C   ASN C1795       9.027   6.778 -43.347  1.00  0.00           C  
ATOM   2075  O   ASN C1795       9.771   5.813 -43.471  1.00  0.00           O  
ATOM   2076  CB  ASN C1795      10.761   7.769 -41.890  1.00  0.00           C  
ATOM   2077  CG  ASN C1795      12.091   7.983 -42.545  1.00  0.00           C  
ATOM   2078  OD1 ASN C1795      12.474   7.337 -43.521  1.00  0.00           O  
ATOM   2079  ND2 ASN C1795      12.815   8.933 -41.971  1.00  0.00           N  
ATOM   2080  N   PRO C1796       7.742   6.770 -43.765  1.00  0.00           N  
ATOM   2081  CA  PRO C1796       6.986   5.595 -44.278  1.00  0.00           C  
ATOM   2082  C   PRO C1796       7.663   4.254 -44.593  1.00  0.00           C  
ATOM   2083  O   PRO C1796       7.121   3.194 -44.259  1.00  0.00           O  
ATOM   2084  CB  PRO C1796       6.239   6.108 -45.501  1.00  0.00           C  
ATOM   2085  CG  PRO C1796       7.183   7.140 -46.061  1.00  0.00           C  
ATOM   2086  CD  PRO C1796       7.522   7.837 -44.749  1.00  0.00           C  
ATOM   2087  N   GLU C1797       8.815   4.278 -45.282  1.00  0.00           N  
ATOM   2088  CA  GLU C1797       9.511   3.057 -45.604  1.00  0.00           C  
ATOM   2089  C   GLU C1797      10.899   2.937 -44.978  1.00  0.00           C  
ATOM   2090  O   GLU C1797      11.882   2.588 -45.638  1.00  0.00           O  
ATOM   2091  CB  GLU C1797       9.572   2.925 -47.133  1.00  0.00           C  
ATOM   2092  CG  GLU C1797       8.270   2.316 -47.689  1.00  0.00           C  
ATOM   2093  CD  GLU C1797       8.377   1.750 -49.110  1.00  0.00           C  
ATOM   2094  OE1 GLU C1797       8.258   2.534 -50.067  1.00  0.00           O  
ATOM   2095  OE2 GLU C1797       8.577   0.529 -49.248  1.00  0.00           O  
ATOM   2096  N   PHE C1798      11.031   3.261 -43.690  1.00  0.00           N  
ATOM   2097  CA  PHE C1798      12.225   2.877 -42.949  1.00  0.00           C  
ATOM   2098  C   PHE C1798      11.952   1.387 -42.788  1.00  0.00           C  
ATOM   2099  O   PHE C1798      11.013   0.984 -42.097  1.00  0.00           O  
ATOM   2100  CB  PHE C1798      12.258   3.592 -41.601  1.00  0.00           C  
ATOM   2101  CG  PHE C1798      13.473   3.339 -40.707  1.00  0.00           C  
ATOM   2102  CD1 PHE C1798      13.526   2.219 -39.868  1.00  0.00           C  
ATOM   2103  CD2 PHE C1798      14.523   4.258 -40.675  1.00  0.00           C  
ATOM   2104  CE1 PHE C1798      14.616   2.038 -39.011  1.00  0.00           C  
ATOM   2105  CE2 PHE C1798      15.607   4.066 -39.813  1.00  0.00           C  
ATOM   2106  CZ  PHE C1798      15.657   2.957 -38.978  1.00  0.00           C  
ATOM   2107  N   LYS C1799      12.660   0.544 -43.524  1.00  0.00           N  
ATOM   2108  CA  LYS C1799      12.345  -0.882 -43.531  1.00  0.00           C  
ATOM   2109  C   LYS C1799      13.274  -1.695 -42.653  1.00  0.00           C  
ATOM   2110  O   LYS C1799      14.412  -1.303 -42.400  1.00  0.00           O  
ATOM   2111  CB  LYS C1799      12.410  -1.455 -44.963  1.00  0.00           C  
ATOM   2112  CG  LYS C1799      11.113  -1.527 -45.782  1.00  0.00           C  
ATOM   2113  CD  LYS C1799       9.984  -2.278 -45.070  1.00  0.00           C  
ATOM   2114  CE  LYS C1799       8.643  -2.466 -45.796  1.00  0.00           C  
ATOM   2115  NZ  LYS C1799       8.687  -2.611 -47.249  1.00  0.00           N  
ATOM   2116  N   ALA C1800      12.785  -2.833 -42.177  1.00  0.00           N  
ATOM   2117  CA  ALA C1800      13.592  -3.704 -41.352  1.00  0.00           C  
ATOM   2118  C   ALA C1800      14.093  -4.913 -42.121  1.00  0.00           C  
ATOM   2119  O   ALA C1800      13.631  -5.227 -43.225  1.00  0.00           O  
ATOM   2120  CB  ALA C1800      12.794  -4.218 -40.193  1.00  0.00           C  
ATOM   2121  N   ASP C1801      15.072  -5.576 -41.516  1.00  0.00           N  
ATOM   2122  CA  ASP C1801      15.652  -6.805 -42.037  1.00  0.00           C  
ATOM   2123  C   ASP C1801      14.635  -7.923 -42.288  1.00  0.00           C  
ATOM   2124  O   ASP C1801      13.619  -7.993 -41.591  1.00  0.00           O  
ATOM   2125  CB  ASP C1801      16.712  -7.339 -41.037  1.00  0.00           C  
ATOM   2126  CG  ASP C1801      16.249  -7.582 -39.565  1.00  0.00           C  
ATOM   2127  OD1 ASP C1801      16.317  -6.638 -38.757  1.00  0.00           O  
ATOM   2128  OD2 ASP C1801      15.836  -8.703 -39.215  1.00  0.00           O  
ATOM   2129  N   PRO C1802      14.809  -8.760 -43.316  1.00  0.00           N  
ATOM   2130  CA  PRO C1802      13.915  -9.918 -43.508  1.00  0.00           C  
ATOM   2131  C   PRO C1802      14.539 -10.921 -42.549  1.00  0.00           C  
ATOM   2132  O   PRO C1802      15.751 -10.863 -42.336  1.00  0.00           O  
ATOM   2133  CB  PRO C1802      14.055 -10.341 -44.934  1.00  0.00           C  
ATOM   2134  CG  PRO C1802      14.249  -8.985 -45.568  1.00  0.00           C  
ATOM   2135  CD  PRO C1802      15.235  -8.295 -44.623  1.00  0.00           C  
ATOM   2136  N   VAL C1803      13.837 -11.841 -41.912  1.00  0.00           N  
ATOM   2137  CA  VAL C1803      14.531 -12.606 -40.878  1.00  0.00           C  
ATOM   2138  C   VAL C1803      15.123 -13.902 -41.334  1.00  0.00           C  
ATOM   2139  O   VAL C1803      15.756 -14.543 -40.504  1.00  0.00           O  
ATOM   2140  CB  VAL C1803      13.614 -12.896 -39.678  1.00  0.00           C  
ATOM   2141  CG1 VAL C1803      13.400 -11.566 -38.945  1.00  0.00           C  
ATOM   2142  CG2 VAL C1803      12.307 -13.599 -40.128  1.00  0.00           C  
ATOM   2143  N   VAL C1804      14.889 -14.319 -42.586  1.00  0.00           N  
ATOM   2144  CA  VAL C1804      15.549 -15.488 -43.174  1.00  0.00           C  
ATOM   2145  C   VAL C1804      16.091 -15.110 -44.556  1.00  0.00           C  
ATOM   2146  O   VAL C1804      15.467 -14.360 -45.317  1.00  0.00           O  
ATOM   2147  CB  VAL C1804      14.558 -16.688 -43.288  1.00  0.00           C  
ATOM   2148  CG1 VAL C1804      14.842 -17.721 -44.375  1.00  0.00           C  
ATOM   2149  CG2 VAL C1804      14.769 -17.463 -42.019  1.00  0.00           C  
ATOM   2150  N   ASP C1805      17.302 -15.579 -44.859  1.00  0.00           N  
ATOM   2151  CA  ASP C1805      17.922 -15.385 -46.165  1.00  0.00           C  
ATOM   2152  C   ASP C1805      17.914 -16.677 -46.982  1.00  0.00           C  
ATOM   2153  O   ASP C1805      17.547 -16.684 -48.164  1.00  0.00           O  
ATOM   2154  CB  ASP C1805      19.340 -14.901 -45.959  1.00  0.00           C  
ATOM   2155  CG  ASP C1805      19.395 -13.635 -45.122  1.00  0.00           C  
ATOM   2156  OD1 ASP C1805      18.555 -12.750 -45.291  1.00  0.00           O  
ATOM   2157  OD2 ASP C1805      20.278 -13.537 -44.278  1.00  0.00           O  
ATOM   2158  N   ILE C1806      18.255 -17.787 -46.314  1.00  0.00           N  
ATOM   2159  CA  ILE C1806      18.355 -19.104 -46.938  1.00  0.00           C  
ATOM   2160  C   ILE C1806      17.453 -20.095 -46.193  1.00  0.00           C  
ATOM   2161  O   ILE C1806      17.513 -20.169 -44.954  1.00  0.00           O  
ATOM   2162  CB  ILE C1806      19.801 -19.685 -46.874  1.00  0.00           C  
ATOM   2163  CG1 ILE C1806      20.955 -18.746 -47.179  1.00  0.00           C  
ATOM   2164  CG2 ILE C1806      19.784 -20.752 -47.947  1.00  0.00           C  
ATOM   2165  CD1 ILE C1806      22.206 -19.296 -46.499  1.00  0.00           C  
ATOM   2166  N   TYR C1807      16.639 -20.870 -46.921  1.00  0.00           N  
ATOM   2167  CA  TYR C1807      15.782 -21.876 -46.318  1.00  0.00           C  
ATOM   2168  C   TYR C1807      16.313 -23.235 -46.744  1.00  0.00           C  
ATOM   2169  O   TYR C1807      16.574 -23.488 -47.927  1.00  0.00           O  
ATOM   2170  CB  TYR C1807      14.342 -21.656 -46.802  1.00  0.00           C  
ATOM   2171  CG  TYR C1807      13.316 -22.374 -45.923  1.00  0.00           C  
ATOM   2172  CD1 TYR C1807      13.078 -21.965 -44.599  1.00  0.00           C  
ATOM   2173  CD2 TYR C1807      12.680 -23.514 -46.420  1.00  0.00           C  
ATOM   2174  CE1 TYR C1807      12.231 -22.705 -43.780  1.00  0.00           C  
ATOM   2175  CE2 TYR C1807      11.835 -24.251 -45.605  1.00  0.00           C  
ATOM   2176  CZ  TYR C1807      11.627 -23.845 -44.297  1.00  0.00           C  
ATOM   2177  OH  TYR C1807      10.831 -24.628 -43.497  1.00  0.00           O  
ATOM   2178  N   LEU C1808      16.535 -24.139 -45.821  1.00  0.00           N  
ATOM   2179  CA  LEU C1808      17.063 -25.429 -46.177  1.00  0.00           C  
ATOM   2180  C   LEU C1808      15.924 -26.437 -46.256  1.00  0.00           C  
ATOM   2181  O   LEU C1808      15.390 -26.891 -45.218  1.00  0.00           O  
ATOM   2182  CB  LEU C1808      18.075 -25.785 -45.132  1.00  0.00           C  
ATOM   2183  CG  LEU C1808      19.165 -26.762 -45.479  1.00  0.00           C  
ATOM   2184  CD1 LEU C1808      20.225 -26.642 -44.406  1.00  0.00           C  
ATOM   2185  CD2 LEU C1808      18.654 -28.196 -45.539  1.00  0.00           C  
ATOM   2186  N   VAL C1809      15.517 -26.736 -47.501  1.00  0.00           N  
ATOM   2187  CA  VAL C1809      14.438 -27.676 -47.794  1.00  0.00           C  
ATOM   2188  C   VAL C1809      15.053 -29.055 -47.809  1.00  0.00           C  
ATOM   2189  O   VAL C1809      16.127 -29.251 -48.381  1.00  0.00           O  
ATOM   2190  CB  VAL C1809      13.819 -27.371 -49.151  1.00  0.00           C  
ATOM   2191  CG1 VAL C1809      12.711 -28.343 -49.423  1.00  0.00           C  
ATOM   2192  CG2 VAL C1809      13.216 -25.984 -49.157  1.00  0.00           C  
ATOM   2193  N   ALA C1810      14.392 -30.040 -47.214  1.00  0.00           N  
ATOM   2194  CA  ALA C1810      14.949 -31.382 -47.104  1.00  0.00           C  
ATOM   2195  C   ALA C1810      13.856 -32.424 -47.035  1.00  0.00           C  
ATOM   2196  O   ALA C1810      12.996 -32.343 -46.159  1.00  0.00           O  
ATOM   2197  CB  ALA C1810      15.800 -31.505 -45.834  1.00  0.00           C  
ATOM   2198  N   SER C1811      13.844 -33.390 -47.930  1.00  0.00           N  
ATOM   2199  CA  SER C1811      12.850 -34.415 -47.839  1.00  0.00           C  
ATOM   2200  C   SER C1811      13.501 -35.716 -48.202  1.00  0.00           C  
ATOM   2201  O   SER C1811      14.611 -35.731 -48.733  1.00  0.00           O  
ATOM   2202  CB  SER C1811      11.729 -34.119 -48.788  1.00  0.00           C  
ATOM   2203  OG  SER C1811      10.680 -35.059 -48.594  1.00  0.00           O  
ATOM   2204  N   GLY C1812      12.818 -36.815 -47.921  1.00  0.00           N  
ATOM   2205  CA  GLY C1812      13.319 -38.138 -48.247  1.00  0.00           C  
ATOM   2206  C   GLY C1812      13.706 -38.881 -46.981  1.00  0.00           C  
ATOM   2207  O   GLY C1812      13.793 -38.292 -45.888  1.00  0.00           O  
ATOM   2208  N   ALA C1813      13.946 -40.188 -47.127  1.00  0.00           N  
ATOM   2209  CA  ALA C1813      14.256 -41.049 -45.989  1.00  0.00           C  
ATOM   2210  C   ALA C1813      15.580 -40.724 -45.298  1.00  0.00           C  
ATOM   2211  O   ALA C1813      16.667 -40.868 -45.870  1.00  0.00           O  
ATOM   2212  CB  ALA C1813      14.309 -42.517 -46.425  1.00  0.00           C  
ATOM   2213  N   ASP C1814      15.428 -40.245 -44.055  1.00  0.00           N  
ATOM   2214  CA  ASP C1814      16.507 -39.918 -43.141  1.00  0.00           C  
ATOM   2215  C   ASP C1814      17.550 -38.919 -43.648  1.00  0.00           C  
ATOM   2216  O   ASP C1814      18.725 -38.858 -43.272  1.00  0.00           O  
ATOM   2217  CB  ASP C1814      17.056 -41.276 -42.707  1.00  0.00           C  
ATOM   2218  CG  ASP C1814      15.866 -41.989 -42.021  1.00  0.00           C  
ATOM   2219  OD1 ASP C1814      15.390 -41.500 -40.987  1.00  0.00           O  
ATOM   2220  OD2 ASP C1814      15.377 -42.997 -42.549  1.00  0.00           O  
ATOM   2221  N   THR C1815      16.979 -37.978 -44.389  1.00  0.00           N  
ATOM   2222  CA  THR C1815      17.646 -36.793 -44.846  1.00  0.00           C  
ATOM   2223  C   THR C1815      17.936 -35.852 -43.671  1.00  0.00           C  
ATOM   2224  O   THR C1815      18.994 -35.225 -43.640  1.00  0.00           O  
ATOM   2225  CB  THR C1815      16.732 -36.090 -45.852  1.00  0.00           C  
ATOM   2226  OG1 THR C1815      16.373 -37.086 -46.789  1.00  0.00           O  
ATOM   2227  CG2 THR C1815      17.347 -34.882 -46.520  1.00  0.00           C  
ATOM   2228  N   GLN C1816      17.046 -35.718 -42.663  1.00  0.00           N  
ATOM   2229  CA  GLN C1816      17.188 -34.674 -41.638  1.00  0.00           C  
ATOM   2230  C   GLN C1816      18.506 -34.545 -40.892  1.00  0.00           C  
ATOM   2231  O   GLN C1816      18.907 -33.395 -40.726  1.00  0.00           O  
ATOM   2232  CB  GLN C1816      16.110 -34.755 -40.561  1.00  0.00           C  
ATOM   2233  CG  GLN C1816      14.882 -33.836 -40.828  1.00  0.00           C  
ATOM   2234  CD  GLN C1816      14.925 -32.293 -40.716  1.00  0.00           C  
ATOM   2235  OE1 GLN C1816      15.096 -31.677 -39.654  1.00  0.00           O  
ATOM   2236  NE2 GLN C1816      14.602 -31.585 -41.793  1.00  0.00           N  
ATOM   2237  N   SER C1817      19.229 -35.582 -40.461  1.00  0.00           N  
ATOM   2238  CA  SER C1817      20.533 -35.306 -39.870  1.00  0.00           C  
ATOM   2239  C   SER C1817      21.466 -34.683 -40.907  1.00  0.00           C  
ATOM   2240  O   SER C1817      22.202 -33.748 -40.621  1.00  0.00           O  
ATOM   2241  CB  SER C1817      21.194 -36.569 -39.344  1.00  0.00           C  
ATOM   2242  OG  SER C1817      20.416 -37.187 -38.330  1.00  0.00           O  
ATOM   2243  N   ALA C1818      21.392 -35.131 -42.151  1.00  0.00           N  
ATOM   2244  CA  ALA C1818      22.204 -34.578 -43.203  1.00  0.00           C  
ATOM   2245  C   ALA C1818      21.824 -33.132 -43.383  1.00  0.00           C  
ATOM   2246  O   ALA C1818      22.727 -32.300 -43.331  1.00  0.00           O  
ATOM   2247  CB  ALA C1818      21.971 -35.300 -44.519  1.00  0.00           C  
ATOM   2248  N   ALA C1819      20.522 -32.833 -43.472  1.00  0.00           N  
ATOM   2249  CA  ALA C1819      20.030 -31.460 -43.602  1.00  0.00           C  
ATOM   2250  C   ALA C1819      20.519 -30.537 -42.487  1.00  0.00           C  
ATOM   2251  O   ALA C1819      21.034 -29.444 -42.751  1.00  0.00           O  
ATOM   2252  CB  ALA C1819      18.521 -31.418 -43.574  1.00  0.00           C  
ATOM   2253  N   MET C1820      20.415 -30.961 -41.231  1.00  0.00           N  
ATOM   2254  CA  MET C1820      20.872 -30.162 -40.113  1.00  0.00           C  
ATOM   2255  C   MET C1820      22.404 -30.070 -40.076  1.00  0.00           C  
ATOM   2256  O   MET C1820      22.967 -29.043 -39.663  1.00  0.00           O  
ATOM   2257  CB  MET C1820      20.310 -30.771 -38.817  1.00  0.00           C  
ATOM   2258  CG  MET C1820      18.778 -30.703 -38.619  1.00  0.00           C  
ATOM   2259  SD  MET C1820      18.324 -30.797 -36.860  1.00  0.00           S  
ATOM   2260  CE  MET C1820      18.422 -32.561 -36.774  1.00  0.00           C  
ATOM   2261  N   ALA C1821      23.111 -31.100 -40.562  1.00  0.00           N  
ATOM   2262  CA  ALA C1821      24.577 -31.081 -40.641  1.00  0.00           C  
ATOM   2263  C   ALA C1821      25.080 -30.042 -41.656  1.00  0.00           C  
ATOM   2264  O   ALA C1821      25.962 -29.211 -41.383  1.00  0.00           O  
ATOM   2265  CB  ALA C1821      25.101 -32.441 -41.066  1.00  0.00           C  
ATOM   2266  N   LEU C1822      24.453 -30.029 -42.833  1.00  0.00           N  
ATOM   2267  CA  LEU C1822      24.809 -29.077 -43.855  1.00  0.00           C  
ATOM   2268  C   LEU C1822      24.465 -27.713 -43.337  1.00  0.00           C  
ATOM   2269  O   LEU C1822      25.228 -26.790 -43.566  1.00  0.00           O  
ATOM   2270  CB  LEU C1822      24.052 -29.312 -45.163  1.00  0.00           C  
ATOM   2271  CG  LEU C1822      24.718 -28.671 -46.385  1.00  0.00           C  
ATOM   2272  CD1 LEU C1822      26.061 -29.369 -46.616  1.00  0.00           C  
ATOM   2273  CD2 LEU C1822      23.820 -28.772 -47.609  1.00  0.00           C  
ATOM   2274  N   ALA C1830      23.367 -27.550 -42.607  1.00  0.00           N  
ATOM   2275  CA  ALA C1830      23.017 -26.272 -42.009  1.00  0.00           C  
ATOM   2276  C   ALA C1830      24.100 -25.783 -41.041  1.00  0.00           C  
ATOM   2277  O   ALA C1830      24.613 -24.672 -41.205  1.00  0.00           O  
ATOM   2278  CB  ALA C1830      21.721 -26.411 -41.260  1.00  0.00           C  
ATOM   2279  N   GLU C1831      24.550 -26.593 -40.079  1.00  0.00           N  
ATOM   2280  CA  GLU C1831      25.589 -26.154 -39.167  1.00  0.00           C  
ATOM   2281  C   GLU C1831      26.879 -25.729 -39.840  1.00  0.00           C  
ATOM   2282  O   GLU C1831      27.531 -24.768 -39.432  1.00  0.00           O  
ATOM   2283  CB  GLU C1831      25.927 -27.242 -38.165  1.00  0.00           C  
ATOM   2284  CG  GLU C1831      24.891 -27.499 -37.038  1.00  0.00           C  
ATOM   2285  CD  GLU C1831      24.464 -26.301 -36.175  1.00  0.00           C  
ATOM   2286  OE1 GLU C1831      25.134 -25.948 -35.197  1.00  0.00           O  
ATOM   2287  OE2 GLU C1831      23.422 -25.739 -36.483  1.00  0.00           O  
ATOM   2288  N   ARG C1832      27.245 -26.408 -40.923  1.00  0.00           N  
ATOM   2289  CA  ARG C1832      28.459 -26.109 -41.669  1.00  0.00           C  
ATOM   2290  C   ARG C1832      28.299 -24.799 -42.426  1.00  0.00           C  
ATOM   2291  O   ARG C1832      29.137 -23.921 -42.264  1.00  0.00           O  
ATOM   2292  CB  ARG C1832      28.705 -27.305 -42.558  1.00  0.00           C  
ATOM   2293  CG  ARG C1832      29.859 -27.196 -43.482  1.00  0.00           C  
ATOM   2294  CD  ARG C1832      29.274 -27.313 -44.882  1.00  0.00           C  
ATOM   2295  NE  ARG C1832      29.362 -28.680 -45.369  1.00  0.00           N  
ATOM   2296  CZ  ARG C1832      30.241 -29.020 -46.322  1.00  0.00           C  
ATOM   2297  NH1 ARG C1832      31.069 -28.112 -46.875  1.00  0.00           N  
ATOM   2298  NH2 ARG C1832      30.266 -30.301 -46.714  1.00  0.00           N  
ATOM   2299  N   LEU C1833      27.244 -24.565 -43.201  1.00  0.00           N  
ATOM   2300  CA  LEU C1833      27.044 -23.292 -43.878  1.00  0.00           C  
ATOM   2301  C   LEU C1833      26.973 -22.119 -42.910  1.00  0.00           C  
ATOM   2302  O   LEU C1833      27.247 -20.989 -43.278  1.00  0.00           O  
ATOM   2303  CB  LEU C1833      25.774 -23.306 -44.646  1.00  0.00           C  
ATOM   2304  CG  LEU C1833      25.609 -24.304 -45.747  1.00  0.00           C  
ATOM   2305  CD1 LEU C1833      24.137 -24.441 -46.047  1.00  0.00           C  
ATOM   2306  CD2 LEU C1833      26.310 -23.840 -47.003  1.00  0.00           C  
ATOM   2307  N   ARG C1834      26.595 -22.348 -41.655  1.00  0.00           N  
ATOM   2308  CA  ARG C1834      26.560 -21.288 -40.653  1.00  0.00           C  
ATOM   2309  C   ARG C1834      28.003 -20.913 -40.312  1.00  0.00           C  
ATOM   2310  O   ARG C1834      28.326 -19.729 -40.122  1.00  0.00           O  
ATOM   2311  CB  ARG C1834      25.837 -21.746 -39.347  1.00  0.00           C  
ATOM   2312  CG  ARG C1834      24.404 -22.264 -39.484  1.00  0.00           C  
ATOM   2313  CD  ARG C1834      23.207 -21.367 -39.133  1.00  0.00           C  
ATOM   2314  NE  ARG C1834      21.926 -22.009 -39.457  1.00  0.00           N  
ATOM   2315  CZ  ARG C1834      21.505 -23.117 -38.826  1.00  0.00           C  
ATOM   2316  NH1 ARG C1834      22.201 -23.592 -37.806  1.00  0.00           N  
ATOM   2317  NH2 ARG C1834      20.380 -23.753 -39.166  1.00  0.00           N  
ATOM   2318  N   ASP C1835      28.867 -21.939 -40.216  1.00  0.00           N  
ATOM   2319  CA  ASP C1835      30.288 -21.747 -39.974  1.00  0.00           C  
ATOM   2320  C   ASP C1835      30.899 -20.967 -41.132  1.00  0.00           C  
ATOM   2321  O   ASP C1835      31.697 -20.055 -40.952  1.00  0.00           O  
ATOM   2322  CB  ASP C1835      31.028 -23.079 -39.885  1.00  0.00           C  
ATOM   2323  CG  ASP C1835      30.599 -24.068 -38.812  1.00  0.00           C  
ATOM   2324  OD1 ASP C1835      30.351 -23.643 -37.678  1.00  0.00           O  
ATOM   2325  OD2 ASP C1835      30.532 -25.266 -39.110  1.00  0.00           O  
ATOM   2326  N   GLU C1836      30.516 -21.313 -42.350  1.00  0.00           N  
ATOM   2327  CA  GLU C1836      31.109 -20.730 -43.535  1.00  0.00           C  
ATOM   2328  C   GLU C1836      30.538 -19.365 -43.901  1.00  0.00           C  
ATOM   2329  O   GLU C1836      31.268 -18.542 -44.457  1.00  0.00           O  
ATOM   2330  CB  GLU C1836      30.945 -21.738 -44.703  1.00  0.00           C  
ATOM   2331  CG  GLU C1836      31.692 -23.078 -44.485  1.00  0.00           C  
ATOM   2332  CD  GLU C1836      31.536 -24.231 -45.507  1.00  0.00           C  
ATOM   2333  OE1 GLU C1836      31.110 -24.026 -46.648  1.00  0.00           O  
ATOM   2334  OE2 GLU C1836      31.873 -25.373 -45.171  1.00  0.00           O  
ATOM   2335  N   LEU C1837      29.255 -19.074 -43.669  1.00  0.00           N  
ATOM   2336  CA  LEU C1837      28.710 -17.757 -43.981  1.00  0.00           C  
ATOM   2337  C   LEU C1837      28.246 -17.071 -42.694  1.00  0.00           C  
ATOM   2338  O   LEU C1837      27.081 -17.175 -42.282  1.00  0.00           O  
ATOM   2339  CB  LEU C1837      27.546 -17.879 -44.923  1.00  0.00           C  
ATOM   2340  CG  LEU C1837      27.710 -18.602 -46.232  1.00  0.00           C  
ATOM   2341  CD1 LEU C1837      27.152 -19.984 -46.089  1.00  0.00           C  
ATOM   2342  CD2 LEU C1837      26.863 -17.985 -47.313  1.00  0.00           C  
ATOM   2343  N   PRO C1838      29.160 -16.368 -42.015  1.00  0.00           N  
ATOM   2344  CA  PRO C1838      28.864 -15.680 -40.762  1.00  0.00           C  
ATOM   2345  C   PRO C1838      27.767 -14.661 -40.934  1.00  0.00           C  
ATOM   2346  O   PRO C1838      27.831 -13.870 -41.888  1.00  0.00           O  
ATOM   2347  CB  PRO C1838      30.125 -15.000 -40.321  1.00  0.00           C  
ATOM   2348  CG  PRO C1838      31.145 -15.434 -41.336  1.00  0.00           C  
ATOM   2349  CD  PRO C1838      30.298 -15.656 -42.572  1.00  0.00           C  
ATOM   2350  N   GLY C1839      26.780 -14.696 -40.025  1.00  0.00           N  
ATOM   2351  CA  GLY C1839      25.657 -13.767 -40.109  1.00  0.00           C  
ATOM   2352  C   GLY C1839      24.698 -13.918 -41.308  1.00  0.00           C  
ATOM   2353  O   GLY C1839      24.160 -12.898 -41.775  1.00  0.00           O  
ATOM   2354  N   VAL C1840      24.508 -15.134 -41.873  1.00  0.00           N  
ATOM   2355  CA  VAL C1840      23.426 -15.337 -42.828  1.00  0.00           C  
ATOM   2356  C   VAL C1840      22.313 -15.971 -42.021  1.00  0.00           C  
ATOM   2357  O   VAL C1840      22.566 -16.769 -41.120  1.00  0.00           O  
ATOM   2358  CB  VAL C1840      23.745 -16.305 -44.036  1.00  0.00           C  
ATOM   2359  CG1 VAL C1840      24.701 -15.544 -44.931  1.00  0.00           C  
ATOM   2360  CG2 VAL C1840      24.298 -17.665 -43.629  1.00  0.00           C  
ATOM   2361  N   LYS C1841      21.070 -15.606 -42.256  1.00  0.00           N  
ATOM   2362  CA  LYS C1841      19.985 -16.181 -41.487  1.00  0.00           C  
ATOM   2363  C   LYS C1841      19.488 -17.384 -42.246  1.00  0.00           C  
ATOM   2364  O   LYS C1841      18.890 -17.217 -43.319  1.00  0.00           O  
ATOM   2365  CB  LYS C1841      18.948 -15.080 -41.316  1.00  0.00           C  
ATOM   2366  CG  LYS C1841      19.574 -14.036 -40.395  1.00  0.00           C  
ATOM   2367  CD  LYS C1841      18.740 -12.812 -40.129  1.00  0.00           C  
ATOM   2368  CE  LYS C1841      18.934 -11.733 -41.187  1.00  0.00           C  
ATOM   2369  NZ  LYS C1841      18.078 -10.598 -40.881  1.00  0.00           N  
ATOM   2370  N   LEU C1842      19.815 -18.568 -41.752  1.00  0.00           N  
ATOM   2371  CA  LEU C1842      19.516 -19.810 -42.436  1.00  0.00           C  
ATOM   2372  C   LEU C1842      18.580 -20.598 -41.584  1.00  0.00           C  
ATOM   2373  O   LEU C1842      18.938 -20.923 -40.453  1.00  0.00           O  
ATOM   2374  CB  LEU C1842      20.793 -20.653 -42.646  1.00  0.00           C  
ATOM   2375  CG  LEU C1842      20.965 -21.796 -43.697  1.00  0.00           C  
ATOM   2376  CD1 LEU C1842      22.368 -22.384 -43.587  1.00  0.00           C  
ATOM   2377  CD2 LEU C1842      19.964 -22.916 -43.466  1.00  0.00           C  
ATOM   2378  N   MET C1843      17.443 -20.998 -42.142  1.00  0.00           N  
ATOM   2379  CA  MET C1843      16.469 -21.778 -41.392  1.00  0.00           C  
ATOM   2380  C   MET C1843      16.281 -23.149 -42.006  1.00  0.00           C  
ATOM   2381  O   MET C1843      16.028 -23.262 -43.204  1.00  0.00           O  
ATOM   2382  CB  MET C1843      15.131 -21.044 -41.367  1.00  0.00           C  
ATOM   2383  CG  MET C1843      14.131 -21.684 -40.430  1.00  0.00           C  
ATOM   2384  SD  MET C1843      12.612 -20.722 -40.346  1.00  0.00           S  
ATOM   2385  CE  MET C1843      13.027 -19.972 -38.808  1.00  0.00           C  
ATOM   2386  N   THR C1844      16.409 -24.177 -41.190  1.00  0.00           N  
ATOM   2387  CA  THR C1844      16.232 -25.563 -41.572  1.00  0.00           C  
ATOM   2388  C   THR C1844      14.751 -25.967 -41.503  1.00  0.00           C  
ATOM   2389  O   THR C1844      14.126 -25.882 -40.440  1.00  0.00           O  
ATOM   2390  CB  THR C1844      17.053 -26.435 -40.609  1.00  0.00           C  
ATOM   2391  OG1 THR C1844      18.286 -25.744 -40.418  1.00  0.00           O  
ATOM   2392  CG2 THR C1844      17.229 -27.869 -41.093  1.00  0.00           C  
ATOM   2393  N   ASN C1845      14.157 -26.436 -42.598  1.00  0.00           N  
ATOM   2394  CA  ASN C1845      12.804 -26.972 -42.564  1.00  0.00           C  
ATOM   2395  C   ASN C1845      12.702 -28.128 -41.571  1.00  0.00           C  
ATOM   2396  O   ASN C1845      13.609 -28.962 -41.407  1.00  0.00           O  
ATOM   2397  CB  ASN C1845      12.428 -27.497 -43.914  1.00  0.00           C  
ATOM   2398  CG  ASN C1845      10.979 -27.935 -44.038  1.00  0.00           C  
ATOM   2399  OD1 ASN C1845      10.169 -27.186 -44.598  1.00  0.00           O  
ATOM   2400  ND2 ASN C1845      10.631 -29.144 -43.601  1.00  0.00           N  
ATOM   2401  N   HIS C1847      11.589 -28.227 -40.862  1.00  0.00           N  
ATOM   2402  CA  HIS C1847      11.421 -29.287 -39.884  1.00  0.00           C  
ATOM   2403  C   HIS C1847      10.009 -29.859 -39.957  1.00  0.00           C  
ATOM   2404  O   HIS C1847       9.128 -29.225 -40.531  1.00  0.00           O  
ATOM   2405  CB  HIS C1847      11.691 -28.708 -38.524  1.00  0.00           C  
ATOM   2406  CG  HIS C1847      13.138 -28.661 -38.091  1.00  0.00           C  
ATOM   2407  ND1 HIS C1847      13.993 -29.670 -38.150  1.00  0.00           N  
ATOM   2408  CD2 HIS C1847      13.725 -27.617 -37.429  1.00  0.00           C  
ATOM   2409  CE1 HIS C1847      15.074 -29.270 -37.523  1.00  0.00           C  
ATOM   2410  NE2 HIS C1847      14.902 -28.035 -37.090  1.00  0.00           N  
ATOM   2411  N   GLY C1848       9.788 -31.057 -39.422  1.00  0.00           N  
ATOM   2412  CA  GLY C1848       8.452 -31.628 -39.432  1.00  0.00           C  
ATOM   2413  C   GLY C1848       7.988 -32.105 -40.804  1.00  0.00           C  
ATOM   2414  O   GLY C1848       6.798 -32.255 -41.097  1.00  0.00           O  
ATOM   2415  N   GLY C1849       8.941 -32.422 -41.671  1.00  0.00           N  
ATOM   2416  CA  GLY C1849       8.613 -32.919 -42.986  1.00  0.00           C  
ATOM   2417  C   GLY C1849       7.889 -31.865 -43.794  1.00  0.00           C  
ATOM   2418  O   GLY C1849       8.056 -30.656 -43.600  1.00  0.00           O  
ATOM   2419  N   GLY C1850       7.059 -32.379 -44.681  1.00  0.00           N  
ATOM   2420  CA  GLY C1850       6.326 -31.561 -45.614  1.00  0.00           C  
ATOM   2421  C   GLY C1850       6.840 -31.928 -46.988  1.00  0.00           C  
ATOM   2422  O   GLY C1850       8.000 -32.281 -47.174  1.00  0.00           O  
ATOM   2423  N   ASN C1851       5.978 -31.988 -47.983  1.00  0.00           N  
ATOM   2424  CA  ASN C1851       6.453 -32.233 -49.338  1.00  0.00           C  
ATOM   2425  C   ASN C1851       7.153 -30.960 -49.820  1.00  0.00           C  
ATOM   2426  O   ASN C1851       6.965 -29.883 -49.226  1.00  0.00           O  
ATOM   2427  CB  ASN C1851       5.287 -32.565 -50.272  1.00  0.00           C  
ATOM   2428  CG  ASN C1851       4.183 -31.504 -50.265  1.00  0.00           C  
ATOM   2429  OD1 ASN C1851       4.323 -30.376 -50.760  1.00  0.00           O  
ATOM   2430  ND2 ASN C1851       3.070 -31.847 -49.630  1.00  0.00           N  
ATOM   2431  N   PHE C1852       7.944 -31.054 -50.894  1.00  0.00           N  
ATOM   2432  CA  PHE C1852       8.702 -29.910 -51.374  1.00  0.00           C  
ATOM   2433  C   PHE C1852       7.866 -28.680 -51.618  1.00  0.00           C  
ATOM   2434  O   PHE C1852       8.323 -27.599 -51.245  1.00  0.00           O  
ATOM   2435  CB  PHE C1852       9.450 -30.211 -52.687  1.00  0.00           C  
ATOM   2436  CG  PHE C1852      10.745 -30.972 -52.482  1.00  0.00           C  
ATOM   2437  CD1 PHE C1852      11.349 -31.030 -51.220  1.00  0.00           C  
ATOM   2438  CD2 PHE C1852      11.293 -31.672 -53.553  1.00  0.00           C  
ATOM   2439  CE1 PHE C1852      12.490 -31.795 -51.026  1.00  0.00           C  
ATOM   2440  CE2 PHE C1852      12.442 -32.440 -53.346  1.00  0.00           C  
ATOM   2441  CZ  PHE C1852      13.037 -32.504 -52.089  1.00  0.00           C  
ATOM   2442  N   LYS C1853       6.648 -28.869 -52.152  1.00  0.00           N  
ATOM   2443  CA  LYS C1853       5.749 -27.763 -52.469  1.00  0.00           C  
ATOM   2444  C   LYS C1853       5.440 -26.963 -51.195  1.00  0.00           C  
ATOM   2445  O   LYS C1853       5.566 -25.723 -51.178  1.00  0.00           O  
ATOM   2446  CB  LYS C1853       4.435 -28.300 -53.077  1.00  0.00           C  
ATOM   2447  CG  LYS C1853       4.473 -29.220 -54.319  1.00  0.00           C  
ATOM   2448  CD  LYS C1853       4.419 -28.579 -55.727  1.00  0.00           C  
ATOM   2449  CE  LYS C1853       5.711 -27.932 -56.255  1.00  0.00           C  
ATOM   2450  NZ  LYS C1853       5.857 -26.538 -55.860  1.00  0.00           N  
ATOM   2451  N   LYS C1854       5.106 -27.681 -50.112  1.00  0.00           N  
ATOM   2452  CA  LYS C1854       4.864 -27.047 -48.832  1.00  0.00           C  
ATOM   2453  C   LYS C1854       6.105 -26.318 -48.376  1.00  0.00           C  
ATOM   2454  O   LYS C1854       6.090 -25.095 -48.174  1.00  0.00           O  
ATOM   2455  CB  LYS C1854       4.504 -28.055 -47.759  1.00  0.00           C  
ATOM   2456  CG  LYS C1854       3.018 -28.325 -47.656  1.00  0.00           C  
ATOM   2457  CD  LYS C1854       2.666 -28.295 -46.176  1.00  0.00           C  
ATOM   2458  CE  LYS C1854       3.239 -29.500 -45.437  1.00  0.00           C  
ATOM   2459  NZ  LYS C1854       3.474 -29.122 -44.056  1.00  0.00           N  
ATOM   2460  N   GLN C1855       7.202 -27.063 -48.293  1.00  0.00           N  
ATOM   2461  CA  GLN C1855       8.463 -26.501 -47.875  1.00  0.00           C  
ATOM   2462  C   GLN C1855       8.872 -25.254 -48.668  1.00  0.00           C  
ATOM   2463  O   GLN C1855       9.396 -24.277 -48.102  1.00  0.00           O  
ATOM   2464  CB  GLN C1855       9.488 -27.558 -48.007  1.00  0.00           C  
ATOM   2465  CG  GLN C1855       9.151 -28.665 -47.070  1.00  0.00           C  
ATOM   2466  CD  GLN C1855      10.334 -29.586 -47.018  1.00  0.00           C  
ATOM   2467  OE1 GLN C1855      11.434 -29.195 -46.638  1.00  0.00           O  
ATOM   2468  NE2 GLN C1855      10.223 -30.825 -47.442  1.00  0.00           N  
ATOM   2469  N   PHE C1856       8.584 -25.196 -49.970  1.00  0.00           N  
ATOM   2470  CA  PHE C1856       8.956 -24.019 -50.735  1.00  0.00           C  
ATOM   2471  C   PHE C1856       8.073 -22.846 -50.364  1.00  0.00           C  
ATOM   2472  O   PHE C1856       8.565 -21.722 -50.236  1.00  0.00           O  
ATOM   2473  CB  PHE C1856       8.860 -24.308 -52.240  1.00  0.00           C  
ATOM   2474  CG  PHE C1856       9.971 -25.213 -52.787  1.00  0.00           C  
ATOM   2475  CD1 PHE C1856      11.117 -25.505 -52.033  1.00  0.00           C  
ATOM   2476  CD2 PHE C1856       9.825 -25.760 -54.058  1.00  0.00           C  
ATOM   2477  CE1 PHE C1856      12.107 -26.340 -52.541  1.00  0.00           C  
ATOM   2478  CE2 PHE C1856      10.822 -26.596 -54.558  1.00  0.00           C  
ATOM   2479  CZ  PHE C1856      11.958 -26.888 -53.805  1.00  0.00           C  
ATOM   2480  N   ALA C1857       6.787 -23.104 -50.103  1.00  0.00           N  
ATOM   2481  CA  ALA C1857       5.845 -22.069 -49.697  1.00  0.00           C  
ATOM   2482  C   ALA C1857       6.244 -21.511 -48.331  1.00  0.00           C  
ATOM   2483  O   ALA C1857       6.150 -20.300 -48.060  1.00  0.00           O  
ATOM   2484  CB  ALA C1857       4.461 -22.676 -49.622  1.00  0.00           C  
ATOM   2485  N   ARG C1860       6.757 -22.401 -47.474  1.00  0.00           N  
ATOM   2486  CA  ARG C1860       7.285 -22.008 -46.185  1.00  0.00           C  
ATOM   2487  C   ARG C1860       8.462 -21.073 -46.422  1.00  0.00           C  
ATOM   2488  O   ARG C1860       8.503 -19.981 -45.844  1.00  0.00           O  
ATOM   2489  CB  ARG C1860       7.684 -23.274 -45.422  1.00  0.00           C  
ATOM   2490  CG  ARG C1860       6.375 -24.010 -45.072  1.00  0.00           C  
ATOM   2491  CD  ARG C1860       6.329 -25.539 -45.034  1.00  0.00           C  
ATOM   2492  NE  ARG C1860       6.556 -26.198 -43.755  1.00  0.00           N  
ATOM   2493  CZ  ARG C1860       6.443 -27.533 -43.653  1.00  0.00           C  
ATOM   2494  NH1 ARG C1860       6.104 -28.279 -44.709  1.00  0.00           N  
ATOM   2495  NH2 ARG C1860       6.671 -28.154 -42.492  1.00  0.00           N  
ATOM   2496  N   ALA C1861       9.360 -21.391 -47.356  1.00  0.00           N  
ATOM   2497  CA  ALA C1861      10.476 -20.502 -47.671  1.00  0.00           C  
ATOM   2498  C   ALA C1861      10.023 -19.101 -48.039  1.00  0.00           C  
ATOM   2499  O   ALA C1861      10.603 -18.104 -47.586  1.00  0.00           O  
ATOM   2500  CB  ALA C1861      11.277 -21.018 -48.851  1.00  0.00           C  
ATOM   2501  N   ASP C1862       8.950 -19.028 -48.821  1.00  0.00           N  
ATOM   2502  CA  ASP C1862       8.404 -17.751 -49.240  1.00  0.00           C  
ATOM   2503  C   ASP C1862       7.699 -16.983 -48.115  1.00  0.00           C  
ATOM   2504  O   ASP C1862       7.762 -15.742 -48.099  1.00  0.00           O  
ATOM   2505  CB  ASP C1862       7.502 -18.040 -50.440  1.00  0.00           C  
ATOM   2506  CG  ASP C1862       8.417 -18.465 -51.613  1.00  0.00           C  
ATOM   2507  OD1 ASP C1862       9.093 -17.602 -52.191  1.00  0.00           O  
ATOM   2508  OD2 ASP C1862       8.495 -19.655 -51.944  1.00  0.00           O  
ATOM   2509  N   LYS C1863       7.115 -17.696 -47.122  1.00  0.00           N  
ATOM   2510  CA  LYS C1863       6.532 -17.065 -45.935  1.00  0.00           C  
ATOM   2511  C   LYS C1863       7.589 -16.258 -45.177  1.00  0.00           C  
ATOM   2512  O   LYS C1863       7.300 -15.138 -44.734  1.00  0.00           O  
ATOM   2513  CB  LYS C1863       5.934 -18.141 -44.999  1.00  0.00           C  
ATOM   2514  CG  LYS C1863       5.627 -17.745 -43.536  1.00  0.00           C  
ATOM   2515  CD  LYS C1863       5.410 -18.987 -42.651  1.00  0.00           C  
ATOM   2516  CE  LYS C1863       5.326 -18.639 -41.154  1.00  0.00           C  
ATOM   2517  NZ  LYS C1863       4.897 -19.776 -40.340  1.00  0.00           N  
ATOM   2518  N   TRP C1864       8.811 -16.815 -45.046  1.00  0.00           N  
ATOM   2519  CA  TRP C1864       9.887 -16.169 -44.283  1.00  0.00           C  
ATOM   2520  C   TRP C1864      10.687 -15.125 -45.046  1.00  0.00           C  
ATOM   2521  O   TRP C1864      11.483 -14.392 -44.428  1.00  0.00           O  
ATOM   2522  CB  TRP C1864      10.875 -17.188 -43.772  1.00  0.00           C  
ATOM   2523  CG  TRP C1864      10.214 -18.230 -42.904  1.00  0.00           C  
ATOM   2524  CD1 TRP C1864       9.833 -19.415 -43.430  1.00  0.00           C  
ATOM   2525  CD2 TRP C1864       9.916 -18.085 -41.590  1.00  0.00           C  
ATOM   2526  NE1 TRP C1864       9.275 -20.037 -42.456  1.00  0.00           N  
ATOM   2527  CE2 TRP C1864       9.297 -19.297 -41.338  1.00  0.00           C  
ATOM   2528  CE3 TRP C1864      10.068 -17.136 -40.569  1.00  0.00           C  
ATOM   2529  CZ2 TRP C1864       8.820 -19.567 -40.043  1.00  0.00           C  
ATOM   2530  CZ3 TRP C1864       9.597 -17.405 -39.278  1.00  0.00           C  
ATOM   2531  CH2 TRP C1864       8.974 -18.621 -39.019  1.00  0.00           C  
ATOM   2532  N   GLY C1865      10.500 -15.069 -46.377  1.00  0.00           N  
ATOM   2533  CA  GLY C1865      11.206 -14.105 -47.216  1.00  0.00           C  
ATOM   2534  C   GLY C1865      12.628 -14.539 -47.596  1.00  0.00           C  
ATOM   2535  O   GLY C1865      13.549 -13.720 -47.756  1.00  0.00           O  
ATOM   2536  N   ALA C1866      12.810 -15.853 -47.728  1.00  0.00           N  
ATOM   2537  CA  ALA C1866      14.091 -16.402 -48.114  1.00  0.00           C  
ATOM   2538  C   ALA C1866      14.302 -16.111 -49.591  1.00  0.00           C  
ATOM   2539  O   ALA C1866      13.333 -16.174 -50.365  1.00  0.00           O  
ATOM   2540  CB  ALA C1866      14.110 -17.896 -47.938  1.00  0.00           C  
ATOM   2541  N   ARG C1867      15.553 -15.780 -49.972  1.00  0.00           N  
ATOM   2542  CA  ARG C1867      15.971 -15.478 -51.350  1.00  0.00           C  
ATOM   2543  C   ARG C1867      16.364 -16.751 -52.078  1.00  0.00           C  
ATOM   2544  O   ARG C1867      16.142 -16.929 -53.275  1.00  0.00           O  
ATOM   2545  CB  ARG C1867      17.175 -14.555 -51.319  1.00  0.00           C  
ATOM   2546  CG  ARG C1867      17.126 -13.154 -51.948  1.00  0.00           C  
ATOM   2547  CD  ARG C1867      17.960 -12.158 -51.133  1.00  0.00           C  
ATOM   2548  NE  ARG C1867      17.202 -11.986 -49.910  1.00  0.00           N  
ATOM   2549  CZ  ARG C1867      17.599 -12.464 -48.727  1.00  0.00           C  
ATOM   2550  NH1 ARG C1867      18.839 -12.962 -48.595  1.00  0.00           N  
ATOM   2551  NH2 ARG C1867      16.749 -12.396 -47.675  1.00  0.00           N  
ATOM   2552  N   VAL C1878      16.992 -17.665 -51.357  1.00  0.00           N  
ATOM   2553  CA  VAL C1878      17.526 -18.873 -51.937  1.00  0.00           C  
ATOM   2554  C   VAL C1878      17.144 -20.057 -51.069  1.00  0.00           C  
ATOM   2555  O   VAL C1878      17.074 -19.924 -49.839  1.00  0.00           O  
ATOM   2556  CB  VAL C1878      19.057 -18.756 -52.006  1.00  0.00           C  
ATOM   2557  CG1 VAL C1878      19.601 -20.037 -52.627  1.00  0.00           C  
ATOM   2558  CG2 VAL C1878      19.504 -17.564 -52.856  1.00  0.00           C  
ATOM   2559  N   ALA C1879      16.916 -21.214 -51.679  1.00  0.00           N  
ATOM   2560  CA  ALA C1879      16.629 -22.425 -50.932  1.00  0.00           C  
ATOM   2561  C   ALA C1879      17.696 -23.440 -51.283  1.00  0.00           C  
ATOM   2562  O   ALA C1879      18.069 -23.536 -52.451  1.00  0.00           O  
ATOM   2563  CB  ALA C1879      15.278 -23.045 -51.314  1.00  0.00           C  
ATOM   2564  N   VAL C1880      18.247 -24.143 -50.304  1.00  0.00           N  
ATOM   2565  CA  VAL C1880      19.179 -25.234 -50.562  1.00  0.00           C  
ATOM   2566  C   VAL C1880      18.326 -26.493 -50.340  1.00  0.00           C  
ATOM   2567  O   VAL C1880      17.692 -26.621 -49.276  1.00  0.00           O  
ATOM   2568  CB  VAL C1880      20.336 -25.164 -49.562  1.00  0.00           C  
ATOM   2569  CG1 VAL C1880      21.333 -26.269 -49.827  1.00  0.00           C  
ATOM   2570  CG2 VAL C1880      21.005 -23.814 -49.674  1.00  0.00           C  
ATOM   2571  N   VAL C1881      18.274 -27.408 -51.321  1.00  0.00           N  
ATOM   2572  CA  VAL C1881      17.385 -28.577 -51.308  1.00  0.00           C  
ATOM   2573  C   VAL C1881      18.161 -29.869 -51.038  1.00  0.00           C  
ATOM   2574  O   VAL C1881      19.266 -30.017 -51.553  1.00  0.00           O  
ATOM   2575  CB  VAL C1881      16.667 -28.661 -52.696  1.00  0.00           C  
ATOM   2576  CG1 VAL C1881      15.699 -29.807 -52.645  1.00  0.00           C  
ATOM   2577  CG2 VAL C1881      15.882 -27.406 -53.063  1.00  0.00           C  
ATOM   2578  N   LEU C1882      17.664 -30.839 -50.277  1.00  0.00           N  
ATOM   2579  CA  LEU C1882      18.334 -32.131 -50.134  1.00  0.00           C  
ATOM   2580  C   LEU C1882      17.396 -33.327 -50.127  1.00  0.00           C  
ATOM   2581  O   LEU C1882      16.653 -33.508 -49.162  1.00  0.00           O  
ATOM   2582  CB  LEU C1882      19.101 -32.340 -48.850  1.00  0.00           C  
ATOM   2583  CG  LEU C1882      20.447 -31.802 -48.575  1.00  0.00           C  
ATOM   2584  CD1 LEU C1882      20.333 -30.363 -48.096  1.00  0.00           C  
ATOM   2585  CD2 LEU C1882      21.091 -32.684 -47.511  1.00  0.00           C  
ATOM   2586  N   GLY C1883      17.401 -34.128 -51.197  1.00  0.00           N  
ATOM   2587  CA  GLY C1883      16.682 -35.395 -51.230  1.00  0.00           C  
ATOM   2588  C   GLY C1883      17.637 -36.561 -50.934  1.00  0.00           C  
ATOM   2589  O   GLY C1883      18.796 -36.347 -50.558  1.00  0.00           O  
ATOM   2590  N   GLU C1884      17.227 -37.816 -51.161  1.00  0.00           N  
ATOM   2591  CA  GLU C1884      18.116 -38.955 -50.924  1.00  0.00           C  
ATOM   2592  C   GLU C1884      19.249 -38.968 -51.942  1.00  0.00           C  
ATOM   2593  O   GLU C1884      20.406 -39.247 -51.618  1.00  0.00           O  
ATOM   2594  CB  GLU C1884      17.329 -40.268 -51.018  1.00  0.00           C  
ATOM   2595  CG  GLU C1884      18.033 -41.567 -50.539  1.00  0.00           C  
ATOM   2596  CD  GLU C1884      18.871 -42.380 -51.556  1.00  0.00           C  
ATOM   2597  OE1 GLU C1884      18.505 -42.446 -52.743  1.00  0.00           O  
ATOM   2598  OE2 GLU C1884      19.890 -42.965 -51.146  1.00  0.00           O  
ATOM   2599  N   SER C1885      18.923 -38.625 -53.184  1.00  0.00           N  
ATOM   2600  CA  SER C1885      19.902 -38.541 -54.258  1.00  0.00           C  
ATOM   2601  C   SER C1885      21.065 -37.597 -53.913  1.00  0.00           C  
ATOM   2602  O   SER C1885      22.228 -38.009 -53.889  1.00  0.00           O  
ATOM   2603  CB  SER C1885      19.159 -38.081 -55.502  1.00  0.00           C  
ATOM   2604  OG  SER C1885      17.860 -38.684 -55.466  1.00  0.00           O  
ATOM   2605  N   GLU C1886      20.757 -36.347 -53.553  1.00  0.00           N  
ATOM   2606  CA  GLU C1886      21.752 -35.371 -53.161  1.00  0.00           C  
ATOM   2607  C   GLU C1886      22.625 -35.889 -52.030  1.00  0.00           C  
ATOM   2608  O   GLU C1886      23.836 -35.684 -52.087  1.00  0.00           O  
ATOM   2609  CB  GLU C1886      21.064 -34.062 -52.731  1.00  0.00           C  
ATOM   2610  CG  GLU C1886      20.408 -33.149 -53.810  1.00  0.00           C  
ATOM   2611  CD  GLU C1886      19.348 -33.706 -54.790  1.00  0.00           C  
ATOM   2612  OE1 GLU C1886      18.510 -34.522 -54.407  1.00  0.00           O  
ATOM   2613  OE2 GLU C1886      19.340 -33.316 -55.961  1.00  0.00           O  
ATOM   2614  N   VAL C1887      22.085 -36.647 -51.074  1.00  0.00           N  
ATOM   2615  CA  VAL C1887      22.914 -37.030 -49.959  1.00  0.00           C  
ATOM   2616  C   VAL C1887      23.831 -38.140 -50.382  1.00  0.00           C  
ATOM   2617  O   VAL C1887      24.999 -38.093 -49.998  1.00  0.00           O  
ATOM   2618  CB  VAL C1887      22.086 -37.462 -48.646  1.00  0.00           C  
ATOM   2619  CG1 VAL C1887      21.169 -36.269 -48.285  1.00  0.00           C  
ATOM   2620  CG2 VAL C1887      21.294 -38.741 -48.778  1.00  0.00           C  
ATOM   2621  N   ALA C1888      23.383 -39.078 -51.226  1.00  0.00           N  
ATOM   2622  CA  ALA C1888      24.267 -40.142 -51.725  1.00  0.00           C  
ATOM   2623  C   ALA C1888      25.365 -39.604 -52.674  1.00  0.00           C  
ATOM   2624  O   ALA C1888      26.538 -39.995 -52.617  1.00  0.00           O  
ATOM   2625  CB  ALA C1888      23.476 -41.192 -52.498  1.00  0.00           C  
ATOM   2626  N   ASN C1889      25.022 -38.676 -53.578  1.00  0.00           N  
ATOM   2627  CA  ASN C1889      25.928 -38.063 -54.538  1.00  0.00           C  
ATOM   2628  C   ASN C1889      26.812 -36.953 -53.984  1.00  0.00           C  
ATOM   2629  O   ASN C1889      27.594 -36.368 -54.743  1.00  0.00           O  
ATOM   2630  CB  ASN C1889      25.165 -37.445 -55.680  1.00  0.00           C  
ATOM   2631  CG  ASN C1889      24.441 -38.434 -56.544  1.00  0.00           C  
ATOM   2632  OD1 ASN C1889      24.718 -39.640 -56.610  1.00  0.00           O  
ATOM   2633  ND2 ASN C1889      23.476 -37.883 -57.249  1.00  0.00           N  
ATOM   2634  N   GLY C1890      26.761 -36.611 -52.698  1.00  0.00           N  
ATOM   2635  CA  GLY C1890      27.551 -35.498 -52.163  1.00  0.00           C  
ATOM   2636  C   GLY C1890      27.149 -34.111 -52.686  1.00  0.00           C  
ATOM   2637  O   GLY C1890      27.950 -33.162 -52.567  1.00  0.00           O  
ATOM   2638  N   THR C1891      25.933 -33.956 -53.230  1.00  0.00           N  
ATOM   2639  CA  THR C1891      25.437 -32.688 -53.754  1.00  0.00           C  
ATOM   2640  C   THR C1891      24.465 -31.969 -52.831  1.00  0.00           C  
ATOM   2641  O   THR C1891      24.113 -32.457 -51.758  1.00  0.00           O  
ATOM   2642  CB  THR C1891      24.719 -32.907 -55.069  1.00  0.00           C  
ATOM   2643  OG1 THR C1891      24.210 -34.223 -55.022  1.00  0.00           O  
ATOM   2644  CG2 THR C1891      25.581 -32.716 -56.248  1.00  0.00           C  
ATOM   2645  N   ALA C1892      24.050 -30.782 -53.259  1.00  0.00           N  
ATOM   2646  CA  ALA C1892      22.963 -30.023 -52.663  1.00  0.00           C  
ATOM   2647  C   ALA C1892      22.376 -29.208 -53.820  1.00  0.00           C  
ATOM   2648  O   ALA C1892      23.141 -28.811 -54.708  1.00  0.00           O  
ATOM   2649  CB  ALA C1892      23.488 -29.058 -51.590  1.00  0.00           C  
ATOM   2650  N   VAL C1893      21.061 -28.992 -53.956  1.00  0.00           N  
ATOM   2651  CA  VAL C1893      20.589 -28.165 -55.068  1.00  0.00           C  
ATOM   2652  C   VAL C1893      20.422 -26.737 -54.564  1.00  0.00           C  
ATOM   2653  O   VAL C1893      19.975 -26.541 -53.431  1.00  0.00           O  
ATOM   2654  CB  VAL C1893      19.264 -28.719 -55.621  1.00  0.00           C  
ATOM   2655  CG1 VAL C1893      18.681 -27.823 -56.706  1.00  0.00           C  
ATOM   2656  CG2 VAL C1893      19.560 -30.019 -56.324  1.00  0.00           C  
ATOM   2657  N   VAL C1894      20.863 -25.747 -55.320  1.00  0.00           N  
ATOM   2658  CA  VAL C1894      20.740 -24.380 -54.900  1.00  0.00           C  
ATOM   2659  C   VAL C1894      19.721 -23.723 -55.806  1.00  0.00           C  
ATOM   2660  O   VAL C1894      20.014 -23.465 -56.975  1.00  0.00           O  
ATOM   2661  CB  VAL C1894      22.107 -23.676 -54.999  1.00  0.00           C  
ATOM   2662  CG1 VAL C1894      21.988 -22.233 -54.497  1.00  0.00           C  
ATOM   2663  CG2 VAL C1894      23.135 -24.436 -54.146  1.00  0.00           C  
ATOM   2664  N   LYS C1895      18.506 -23.500 -55.291  1.00  0.00           N  
ATOM   2665  CA  LYS C1895      17.396 -22.860 -56.003  1.00  0.00           C  
ATOM   2666  C   LYS C1895      17.330 -21.368 -55.728  1.00  0.00           C  
ATOM   2667  O   LYS C1895      17.111 -20.940 -54.583  1.00  0.00           O  
ATOM   2668  CB  LYS C1895      16.077 -23.437 -55.556  1.00  0.00           C  
ATOM   2669  CG  LYS C1895      15.482 -24.736 -56.067  1.00  0.00           C  
ATOM   2670  CD  LYS C1895      14.543 -24.559 -57.279  1.00  0.00           C  
ATOM   2671  CE  LYS C1895      13.347 -23.635 -57.146  1.00  0.00           C  
ATOM   2672  NZ  LYS C1895      13.791 -22.285 -57.396  1.00  0.00           N  
ATOM   2673  N   ASP C1896      17.532 -20.529 -56.735  1.00  0.00           N  
ATOM   2674  CA  ASP C1896      17.386 -19.098 -56.541  1.00  0.00           C  
ATOM   2675  C   ASP C1896      15.895 -18.851 -56.591  1.00  0.00           C  
ATOM   2676  O   ASP C1896      15.303 -18.781 -57.670  1.00  0.00           O  
ATOM   2677  CB  ASP C1896      18.100 -18.318 -57.651  1.00  0.00           C  
ATOM   2678  CG  ASP C1896      17.947 -16.804 -57.552  1.00  0.00           C  
ATOM   2679  OD1 ASP C1896      16.896 -16.318 -57.932  1.00  0.00           O  
ATOM   2680  OD2 ASP C1896      18.855 -16.101 -57.110  1.00  0.00           O  
ATOM   2681  N   LEU C1898      15.288 -18.680 -55.432  1.00  0.00           N  
ATOM   2682  CA  LEU C1898      13.857 -18.549 -55.367  1.00  0.00           C  
ATOM   2683  C   LEU C1898      13.347 -17.348 -56.131  1.00  0.00           C  
ATOM   2684  O   LEU C1898      12.266 -17.424 -56.708  1.00  0.00           O  
ATOM   2685  CB  LEU C1898      13.465 -18.502 -53.905  1.00  0.00           C  
ATOM   2686  CG  LEU C1898      13.873 -19.786 -53.146  1.00  0.00           C  
ATOM   2687  CD1 LEU C1898      13.530 -19.613 -51.672  1.00  0.00           C  
ATOM   2688  CD2 LEU C1898      13.169 -21.025 -53.728  1.00  0.00           C  
ATOM   2689  N   ARG C1899      14.160 -16.304 -56.280  1.00  0.00           N  
ATOM   2690  CA  ARG C1899      13.720 -15.120 -57.013  1.00  0.00           C  
ATOM   2691  C   ARG C1899      13.469 -15.424 -58.496  1.00  0.00           C  
ATOM   2692  O   ARG C1899      12.625 -14.787 -59.120  1.00  0.00           O  
ATOM   2693  CB  ARG C1899      14.763 -13.989 -56.947  1.00  0.00           C  
ATOM   2694  CG  ARG C1899      15.654 -13.879 -55.706  1.00  0.00           C  
ATOM   2695  CD  ARG C1899      16.963 -13.361 -56.284  1.00  0.00           C  
ATOM   2696  NE  ARG C1899      18.039 -13.166 -55.328  1.00  0.00           N  
ATOM   2697  CZ  ARG C1899      18.430 -11.935 -54.962  1.00  0.00           C  
ATOM   2698  NH1 ARG C1899      17.780 -10.820 -55.341  1.00  0.00           N  
ATOM   2699  NH2 ARG C1899      19.467 -11.818 -54.137  1.00  0.00           N  
ATOM   2700  N   SER C1900      14.182 -16.371 -59.111  1.00  0.00           N  
ATOM   2701  CA  SER C1900      14.015 -16.610 -60.543  1.00  0.00           C  
ATOM   2702  C   SER C1900      13.773 -18.063 -60.920  1.00  0.00           C  
ATOM   2703  O   SER C1900      13.491 -18.402 -62.073  1.00  0.00           O  
ATOM   2704  CB  SER C1900      15.256 -16.088 -61.277  1.00  0.00           C  
ATOM   2705  OG  SER C1900      16.475 -16.304 -60.566  1.00  0.00           O  
ATOM   2706  N   GLY C1901      13.895 -18.962 -59.961  1.00  0.00           N  
ATOM   2707  CA  GLY C1901      13.702 -20.368 -60.218  1.00  0.00           C  
ATOM   2708  C   GLY C1901      14.997 -21.064 -60.547  1.00  0.00           C  
ATOM   2709  O   GLY C1901      15.102 -22.260 -60.292  1.00  0.00           O  
ATOM   2710  N   GLU C1902      16.003 -20.354 -61.057  1.00  0.00           N  
ATOM   2711  CA  GLU C1902      17.249 -20.980 -61.479  1.00  0.00           C  
ATOM   2712  C   GLU C1902      17.896 -21.829 -60.375  1.00  0.00           C  
ATOM   2713  O   GLU C1902      18.355 -21.350 -59.337  1.00  0.00           O  
ATOM   2714  CB  GLU C1902      18.202 -19.867 -61.987  1.00  0.00           C  
ATOM   2715  CG  GLU C1902      18.623 -18.851 -60.918  1.00  0.00           C  
ATOM   2716  CD  GLU C1902      19.205 -17.499 -61.320  1.00  0.00           C  
ATOM   2717  OE1 GLU C1902      19.156 -17.141 -62.506  1.00  0.00           O  
ATOM   2718  OE2 GLU C1902      19.685 -16.794 -60.416  1.00  0.00           O  
ATOM   2719  N   GLN C1903      17.834 -23.144 -60.547  1.00  0.00           N  
ATOM   2720  CA  GLN C1903      18.436 -24.069 -59.607  1.00  0.00           C  
ATOM   2721  C   GLN C1903      19.561 -24.895 -60.220  1.00  0.00           C  
ATOM   2722  O   GLN C1903      19.447 -25.404 -61.344  1.00  0.00           O  
ATOM   2723  CB  GLN C1903      17.394 -25.008 -59.073  1.00  0.00           C  
ATOM   2724  CG  GLN C1903      16.599 -25.776 -60.101  1.00  0.00           C  
ATOM   2725  CD  GLN C1903      16.019 -27.019 -59.465  1.00  0.00           C  
ATOM   2726  OE1 GLN C1903      16.748 -27.944 -59.119  1.00  0.00           O  
ATOM   2727  NE2 GLN C1903      14.715 -27.118 -59.254  1.00  0.00           N  
ATOM   2728  N   THR C1904      20.683 -25.040 -59.527  1.00  0.00           N  
ATOM   2729  CA  THR C1904      21.795 -25.796 -60.053  1.00  0.00           C  
ATOM   2730  C   THR C1904      22.254 -26.771 -59.008  1.00  0.00           C  
ATOM   2731  O   THR C1904      22.151 -26.462 -57.822  1.00  0.00           O  
ATOM   2732  CB  THR C1904      22.905 -24.812 -60.416  1.00  0.00           C  
ATOM   2733  OG1 THR C1904      23.264 -24.020 -59.287  1.00  0.00           O  
ATOM   2734  CG2 THR C1904      22.411 -23.865 -61.504  1.00  0.00           C  
ATOM   2735  N   ALA C1905      22.717 -27.964 -59.350  1.00  0.00           N  
ATOM   2736  CA  ALA C1905      23.282 -28.849 -58.325  1.00  0.00           C  
ATOM   2737  C   ALA C1905      24.744 -28.460 -58.077  1.00  0.00           C  
ATOM   2738  O   ALA C1905      25.528 -28.325 -59.032  1.00  0.00           O  
ATOM   2739  CB  ALA C1905      23.278 -30.298 -58.765  1.00  0.00           C  
ATOM   2740  N   VAL C1906      25.129 -28.220 -56.825  1.00  0.00           N  
ATOM   2741  CA  VAL C1906      26.489 -27.865 -56.514  1.00  0.00           C  
ATOM   2742  C   VAL C1906      27.041 -28.889 -55.542  1.00  0.00           C  
ATOM   2743  O   VAL C1906      26.317 -29.511 -54.754  1.00  0.00           O  
ATOM   2744  CB  VAL C1906      26.465 -26.467 -55.943  1.00  0.00           C  
ATOM   2745  CG1 VAL C1906      27.854 -25.917 -55.751  1.00  0.00           C  
ATOM   2746  CG2 VAL C1906      25.832 -25.549 -56.964  1.00  0.00           C  
ATOM   2747  N   ALA C1907      28.327 -29.200 -55.636  1.00  0.00           N  
ATOM   2748  CA  ALA C1907      28.938 -30.119 -54.692  1.00  0.00           C  
ATOM   2749  C   ALA C1907      28.891 -29.444 -53.346  1.00  0.00           C  
ATOM   2750  O   ALA C1907      29.080 -28.227 -53.277  1.00  0.00           O  
ATOM   2751  CB  ALA C1907      30.386 -30.380 -55.033  1.00  0.00           C  
ATOM   2752  N   GLN C1909      28.679 -30.182 -52.264  1.00  0.00           N  
ATOM   2753  CA  GLN C1909      28.548 -29.546 -50.956  1.00  0.00           C  
ATOM   2754  C   GLN C1909      29.710 -28.672 -50.546  1.00  0.00           C  
ATOM   2755  O   GLN C1909      29.509 -27.632 -49.916  1.00  0.00           O  
ATOM   2756  CB  GLN C1909      28.355 -30.575 -49.894  1.00  0.00           C  
ATOM   2757  CG  GLN C1909      26.960 -31.135 -49.990  1.00  0.00           C  
ATOM   2758  CD  GLN C1909      26.830 -32.340 -49.086  1.00  0.00           C  
ATOM   2759  OE1 GLN C1909      27.535 -32.447 -48.072  1.00  0.00           O  
ATOM   2760  NE2 GLN C1909      25.930 -33.261 -49.439  1.00  0.00           N  
ATOM   2761  N   ASP C1910      30.917 -29.020 -50.971  1.00  0.00           N  
ATOM   2762  CA  ASP C1910      32.080 -28.213 -50.635  1.00  0.00           C  
ATOM   2763  C   ASP C1910      32.005 -26.885 -51.340  1.00  0.00           C  
ATOM   2764  O   ASP C1910      32.606 -25.925 -50.886  1.00  0.00           O  
ATOM   2765  CB  ASP C1910      33.384 -28.849 -51.072  1.00  0.00           C  
ATOM   2766  CG  ASP C1910      33.719 -30.185 -50.425  1.00  0.00           C  
ATOM   2767  OD1 ASP C1910      33.039 -31.175 -50.730  1.00  0.00           O  
ATOM   2768  OD2 ASP C1910      34.670 -30.230 -49.633  1.00  0.00           O  
ATOM   2769  N   SER C1913      31.284 -26.804 -52.440  1.00  0.00           N  
ATOM   2770  CA  SER C1913      31.201 -25.558 -53.155  1.00  0.00           C  
ATOM   2771  C   SER C1913      29.910 -24.773 -52.907  1.00  0.00           C  
ATOM   2772  O   SER C1913      29.755 -23.671 -53.459  1.00  0.00           O  
ATOM   2773  CB  SER C1913      31.372 -25.853 -54.665  1.00  0.00           C  
ATOM   2774  OG  SER C1913      32.530 -26.639 -55.015  1.00  0.00           O  
ATOM   2775  N   VAL C1914      28.958 -25.224 -52.069  1.00  0.00           N  
ATOM   2776  CA  VAL C1914      27.714 -24.472 -51.925  1.00  0.00           C  
ATOM   2777  C   VAL C1914      27.909 -23.120 -51.271  1.00  0.00           C  
ATOM   2778  O   VAL C1914      27.394 -22.135 -51.811  1.00  0.00           O  
ATOM   2779  CB  VAL C1914      26.620 -25.225 -51.120  1.00  0.00           C  
ATOM   2780  CG1 VAL C1914      25.997 -26.212 -52.070  1.00  0.00           C  
ATOM   2781  CG2 VAL C1914      27.152 -25.900 -49.869  1.00  0.00           C  
ATOM   2782  N   ALA C1915      28.726 -23.015 -50.219  1.00  0.00           N  
ATOM   2783  CA  ALA C1915      28.908 -21.738 -49.557  1.00  0.00           C  
ATOM   2784  C   ALA C1915      29.304 -20.622 -50.528  1.00  0.00           C  
ATOM   2785  O   ALA C1915      28.648 -19.568 -50.570  1.00  0.00           O  
ATOM   2786  CB  ALA C1915      29.977 -21.842 -48.509  1.00  0.00           C  
ATOM   2787  N   ALA C1916      30.300 -20.874 -51.390  1.00  0.00           N  
ATOM   2788  CA  ALA C1916      30.734 -19.868 -52.347  1.00  0.00           C  
ATOM   2789  C   ALA C1916      29.606 -19.517 -53.270  1.00  0.00           C  
ATOM   2790  O   ALA C1916      29.342 -18.334 -53.505  1.00  0.00           O  
ATOM   2791  CB  ALA C1916      31.876 -20.370 -53.189  1.00  0.00           C  
ATOM   2792  N   HIS C1917      28.860 -20.548 -53.674  1.00  0.00           N  
ATOM   2793  CA  HIS C1917      27.702 -20.336 -54.525  1.00  0.00           C  
ATOM   2794  C   HIS C1917      26.636 -19.453 -53.852  1.00  0.00           C  
ATOM   2795  O   HIS C1917      25.938 -18.674 -54.520  1.00  0.00           O  
ATOM   2796  CB  HIS C1917      27.106 -21.687 -54.897  1.00  0.00           C  
ATOM   2797  CG  HIS C1917      26.179 -21.682 -56.106  1.00  0.00           C  
ATOM   2798  ND1 HIS C1917      24.983 -21.093 -56.189  1.00  0.00           N  
ATOM   2799  CD2 HIS C1917      26.407 -22.340 -57.297  1.00  0.00           C  
ATOM   2800  CE1 HIS C1917      24.474 -21.378 -57.376  1.00  0.00           C  
ATOM   2801  NE2 HIS C1917      25.341 -22.124 -58.030  1.00  0.00           N  
ATOM   2802  N   LEU C1918      26.457 -19.551 -52.544  1.00  0.00           N  
ATOM   2803  CA  LEU C1918      25.486 -18.697 -51.893  1.00  0.00           C  
ATOM   2804  C   LEU C1918      26.071 -17.307 -51.727  1.00  0.00           C  
ATOM   2805  O   LEU C1918      25.338 -16.363 -52.030  1.00  0.00           O  
ATOM   2806  CB  LEU C1918      25.069 -19.338 -50.546  1.00  0.00           C  
ATOM   2807  CG  LEU C1918      24.257 -20.638 -50.782  1.00  0.00           C  
ATOM   2808  CD1 LEU C1918      24.198 -21.477 -49.531  1.00  0.00           C  
ATOM   2809  CD2 LEU C1918      22.881 -20.281 -51.277  1.00  0.00           C  
ATOM   2810  N   ARG C1929      27.369 -17.151 -51.396  1.00  0.00           N  
ATOM   2811  CA  ARG C1929      27.964 -15.830 -51.237  1.00  0.00           C  
ATOM   2812  C   ARG C1929      27.715 -15.009 -52.464  1.00  0.00           C  
ATOM   2813  O   ARG C1929      27.263 -13.883 -52.356  1.00  0.00           O  
ATOM   2814  CB  ARG C1929      29.465 -15.860 -51.046  1.00  0.00           C  
ATOM   2815  CG  ARG C1929      29.832 -16.555 -49.755  1.00  0.00           C  
ATOM   2816  CD  ARG C1929      31.266 -16.252 -49.308  1.00  0.00           C  
ATOM   2817  NE  ARG C1929      31.839 -17.442 -48.681  1.00  0.00           N  
ATOM   2818  CZ  ARG C1929      32.500 -18.364 -49.408  1.00  0.00           C  
ATOM   2819  NH1 ARG C1929      32.764 -18.164 -50.707  1.00  0.00           N  
ATOM   2820  NH2 ARG C1929      32.947 -19.490 -48.833  1.00  0.00           N  
ATOM   2821  N   THR C1930      27.841 -15.640 -53.625  1.00  0.00           N  
ATOM   2822  CA  THR C1930      27.590 -14.943 -54.878  1.00  0.00           C  
ATOM   2823  C   THR C1930      26.145 -14.503 -54.939  1.00  0.00           C  
ATOM   2824  O   THR C1930      25.864 -13.342 -55.210  1.00  0.00           O  
ATOM   2825  CB  THR C1930      27.931 -15.881 -56.087  1.00  0.00           C  
ATOM   2826  OG1 THR C1930      29.322 -16.196 -55.953  1.00  0.00           O  
ATOM   2827  CG2 THR C1930      27.654 -15.263 -57.461  1.00  0.00           C  
ATOM   2828  N   LEU C1931      25.221 -15.426 -54.659  1.00  0.00           N  
ATOM   2829  CA  LEU C1931      23.801 -15.149 -54.756  1.00  0.00           C  
ATOM   2830  C   LEU C1931      23.227 -14.122 -53.782  1.00  0.00           C  
ATOM   2831  O   LEU C1931      22.238 -13.461 -54.115  1.00  0.00           O  
ATOM   2832  CB  LEU C1931      23.078 -16.453 -54.603  1.00  0.00           C  
ATOM   2833  CG  LEU C1931      23.072 -17.229 -55.876  1.00  0.00           C  
ATOM   2834  CD1 LEU C1931      22.682 -18.664 -55.624  1.00  0.00           C  
ATOM   2835  CD2 LEU C1931      22.104 -16.561 -56.824  1.00  0.00           C  
ATOM   2836  N   LEU C1956      23.790 -13.982 -52.584  1.00  0.00           N  
ATOM   2837  CA  LEU C1956      23.245 -13.061 -51.599  1.00  0.00           C  
ATOM   2838  C   LEU C1956      23.908 -11.689 -51.668  1.00  0.00           C  
ATOM   2839  O   LEU C1956      23.215 -10.666 -51.697  1.00  0.00           O  
ATOM   2840  CB  LEU C1956      23.442 -13.618 -50.201  1.00  0.00           C  
ATOM   2841  CG  LEU C1956      23.054 -15.062 -49.890  1.00  0.00           C  
ATOM   2842  CD1 LEU C1956      23.758 -15.443 -48.618  1.00  0.00           C  
ATOM   2843  CD2 LEU C1956      21.547 -15.244 -49.777  1.00  0.00           C  
ATOM   2844  N   GLY C1957      25.243 -11.654 -51.632  1.00  0.00           N  
ATOM   2845  CA  GLY C1957      25.992 -10.407 -51.672  1.00  0.00           C  
ATOM   2846  C   GLY C1957      27.492 -10.671 -51.526  1.00  0.00           C  
ATOM   2847  O   GLY C1957      27.902 -10.954 -50.392  1.00  0.00           O  
ATOM   2848  OXT GLY C1957      28.222 -10.559 -52.527  1.00  0.00           O  
HETATM 2849  P   AMP C 451       8.288  13.118 -17.896  1.00  0.00           P  
HETATM 2850  O1P AMP C 451       7.916  14.367 -18.564  1.00  0.00           O  
HETATM 2851  O2P AMP C 451       7.302  12.597 -16.944  1.00  0.00           O  
HETATM 2852  O3P AMP C 451       9.887  13.250 -17.182  1.00  0.00           O  
HETATM 2853  O5' AMP C 451       8.503  12.086 -19.143  1.00  0.00           O  
HETATM 2854  C5' AMP C 451       9.598  12.170 -20.111  1.00  0.00           C  
HETATM 2855  C4' AMP C 451       9.323  11.481 -21.460  1.00  0.00           C  
HETATM 2856  O4' AMP C 451       8.894  10.118 -21.325  1.00  0.00           O  
HETATM 2857  C3' AMP C 451       8.156  12.173 -22.124  1.00  0.00           C  
HETATM 2858  O3' AMP C 451       8.646  13.305 -22.877  1.00  0.00           O  
HETATM 2859  C2' AMP C 451       7.501  11.139 -23.006  1.00  0.00           C  
HETATM 2860  O2' AMP C 451       8.128  10.987 -24.282  1.00  0.00           O  
HETATM 2861  C1' AMP C 451       7.807   9.876 -22.256  1.00  0.00           C  
HETATM 2862  N9  AMP C 451       6.599   9.404 -21.565  1.00  0.00           N  
HETATM 2863  C8  AMP C 451       6.095   9.791 -20.341  1.00  0.00           C  
HETATM 2864  N7  AMP C 451       5.064   9.125 -19.937  1.00  0.00           N  
HETATM 2865  C5  AMP C 451       4.853   8.223 -20.972  1.00  0.00           C  
HETATM 2866  C6  AMP C 451       3.889   7.201 -21.136  1.00  0.00           C  
HETATM 2867  N6  AMP C 451       2.968   6.903 -20.200  1.00  0.00           N  
HETATM 2868  N1  AMP C 451       3.968   6.491 -22.280  1.00  0.00           N  
HETATM 2869  C2  AMP C 451       4.936   6.782 -23.153  1.00  0.00           C  
HETATM 2870  N3  AMP C 451       5.902   7.701 -23.116  1.00  0.00           N  
HETATM 2871  C4  AMP C 451       5.793   8.390 -21.968  1.00  0.00           C  
HETATM 2872  N   HIS C 450      13.120  11.669 -16.054  1.00  0.00           N  
HETATM 2873  CA  HIS C 450      12.546  12.872 -16.583  1.00  0.00           C  
HETATM 2874  C   HIS C 450      11.154  12.424 -17.128  1.00  0.00           C  
HETATM 2875  O   HIS C 450      11.138  11.218 -17.446  1.00  0.00           O  
HETATM 2876  CB  HIS C 450      13.620  13.336 -17.614  1.00  0.00           C  
HETATM 2877  CG  HIS C 450      15.081  13.540 -17.134  1.00  0.00           C  
HETATM 2878  ND1 HIS C 450      15.512  14.640 -16.527  1.00  0.00           N  
HETATM 2879  CD2 HIS C 450      16.082  12.635 -17.272  1.00  0.00           C  
HETATM 2880  CE1 HIS C 450      16.784  14.443 -16.268  1.00  0.00           C  
HETATM 2881  NE2 HIS C 450      17.101  13.246 -16.718  1.00  0.00           N  
TER
END
