# Supplementary material for: Backbone Brackets and Arginine Tweezers delineate Class I and Class II aminoacyl tRNA synthetases
Source: PLoS Comput Biol. 2018 Apr 16;14(4):e1006101. doi: 10.1371/journal.pcbi.1006101 (PMC5919687; doi:10.1371/journal.pcbi.1006101)
Supplement: S12 File — All structures of Class II aaRS with residues renumbered according to the MSA. (GZ) [file pcbi.1006101.s024.tar.gz › 1htt_D_renum.pdb]

ATOM      1  N   ASN D 311      19.984   8.630   2.667  1.00  0.00           N  
ATOM      2  CA  ASN D 311      20.329   7.849   1.475  1.00  0.00           C  
ATOM      3  C   ASN D 311      19.518   6.548   1.411  1.00  0.00           C  
ATOM      4  O   ASN D 311      19.395   5.830   2.412  1.00  0.00           O  
ATOM      5  CB  ASN D 311      21.823   7.417   1.407  1.00  0.00           C  
ATOM      6  CG  ASN D 311      22.825   8.182   2.284  1.00  0.00           C  
ATOM      7  OD1 ASN D 311      22.558   8.628   3.409  1.00  0.00           O  
ATOM      8  ND2 ASN D 311      24.052   8.367   1.817  1.00  0.00           N  
ATOM      9  N   ILE D 312      18.897   6.269   0.257  1.00  0.00           N  
ATOM     10  CA  ILE D 312      18.136   5.050   0.049  1.00  0.00           C  
ATOM     11  C   ILE D 312      19.071   4.013  -0.591  1.00  0.00           C  
ATOM     12  O   ILE D 312      19.996   4.334  -1.327  1.00  0.00           O  
ATOM     13  CB  ILE D 312      16.880   5.356  -0.866  1.00  0.00           C  
ATOM     14  CG1 ILE D 312      15.910   6.271  -0.155  1.00  0.00           C  
ATOM     15  CG2 ILE D 312      16.113   4.076  -1.206  1.00  0.00           C  
ATOM     16  CD1 ILE D 312      16.137   7.761  -0.445  1.00  0.00           C  
ATOM     17  N   GLN D 313      18.854   2.740  -0.322  1.00  0.00           N  
ATOM     18  CA  GLN D 313      19.711   1.717  -0.860  1.00  0.00           C  
ATOM     19  C   GLN D 313      18.895   0.814  -1.765  1.00  0.00           C  
ATOM     20  O   GLN D 313      17.685   0.975  -1.901  1.00  0.00           O  
ATOM     21  CB  GLN D 313      20.301   0.891   0.253  1.00  0.00           C  
ATOM     22  CG  GLN D 313      20.978   1.597   1.426  1.00  0.00           C  
ATOM     23  CD  GLN D 313      22.333   2.285   1.193  1.00  0.00           C  
ATOM     24  OE1 GLN D 313      22.461   3.384   0.638  1.00  0.00           O  
ATOM     25  NE2 GLN D 313      23.414   1.665   1.662  1.00  0.00           N  
ATOM     26  N   ALA D 314      19.525  -0.151  -2.419  1.00  0.00           N  
ATOM     27  CA  ALA D 314      18.857  -1.005  -3.376  1.00  0.00           C  
ATOM     28  C   ALA D 314      18.094  -2.078  -2.647  1.00  0.00           C  
ATOM     29  O   ALA D 314      18.554  -2.506  -1.584  1.00  0.00           O  
ATOM     30  CB  ALA D 314      19.877  -1.685  -4.286  1.00  0.00           C  
ATOM     31  N   ILE D 315      16.954  -2.528  -3.199  1.00  0.00           N  
ATOM     32  CA  ILE D 315      16.212  -3.646  -2.622  1.00  0.00           C  
ATOM     33  C   ILE D 315      17.171  -4.834  -2.680  1.00  0.00           C  
ATOM     34  O   ILE D 315      17.800  -5.069  -3.719  1.00  0.00           O  
ATOM     35  CB  ILE D 315      14.902  -3.951  -3.441  1.00  0.00           C  
ATOM     36  CG1 ILE D 315      13.904  -2.819  -3.327  1.00  0.00           C  
ATOM     37  CG2 ILE D 315      14.225  -5.194  -2.901  1.00  0.00           C  
ATOM     38  CD1 ILE D 315      13.563  -2.422  -1.875  1.00  0.00           C  
ATOM     39  N   ARG D 316      17.377  -5.503  -1.543  1.00  0.00           N  
ATOM     40  CA  ARG D 316      18.250  -6.660  -1.448  1.00  0.00           C  
ATOM     41  C   ARG D 316      17.964  -7.620  -2.584  1.00  0.00           C  
ATOM     42  O   ARG D 316      16.808  -7.878  -2.908  1.00  0.00           O  
ATOM     43  CB  ARG D 316      18.027  -7.351  -0.082  1.00  0.00           C  
ATOM     44  CG  ARG D 316      18.418  -8.833   0.152  1.00  0.00           C  
ATOM     45  CD  ARG D 316      19.917  -9.115   0.325  1.00  0.00           C  
ATOM     46  NE  ARG D 316      20.159 -10.547   0.492  1.00  0.00           N  
ATOM     47  CZ  ARG D 316      21.269 -11.044   1.070  1.00  0.00           C  
ATOM     48  NH1 ARG D 316      22.233 -10.248   1.550  1.00  0.00           N  
ATOM     49  NH2 ARG D 316      21.427 -12.372   1.180  1.00  0.00           N  
ATOM     50  N   GLY D 317      19.033  -8.076  -3.221  1.00  0.00           N  
ATOM     51  CA  GLY D 317      18.940  -9.023  -4.304  1.00  0.00           C  
ATOM     52  C   GLY D 317      18.498  -8.377  -5.603  1.00  0.00           C  
ATOM     53  O   GLY D 317      18.015  -9.065  -6.509  1.00  0.00           O  
ATOM     54  N   MET D 318      18.555  -7.055  -5.715  1.00  0.00           N  
ATOM     55  CA  MET D 318      18.333  -6.390  -6.972  1.00  0.00           C  
ATOM     56  C   MET D 318      19.606  -5.587  -7.224  1.00  0.00           C  
ATOM     57  O   MET D 318      20.054  -4.741  -6.436  1.00  0.00           O  
ATOM     58  CB  MET D 318      17.108  -5.513  -6.870  1.00  0.00           C  
ATOM     59  CG  MET D 318      15.912  -6.457  -6.787  1.00  0.00           C  
ATOM     60  SD  MET D 318      14.313  -5.648  -6.627  1.00  0.00           S  
ATOM     61  CE  MET D 318      13.273  -6.855  -7.398  1.00  0.00           C  
ATOM     62  N   ASN D 319      20.233  -5.949  -8.342  1.00  0.00           N  
ATOM     63  CA  ASN D 319      21.514  -5.418  -8.759  1.00  0.00           C  
ATOM     64  C   ASN D 319      21.476  -4.251  -9.747  1.00  0.00           C  
ATOM     65  O   ASN D 319      20.590  -4.151 -10.623  1.00  0.00           O  
ATOM     66  CB  ASN D 319      22.362  -6.473  -9.445  1.00  0.00           C  
ATOM     67  CG  ASN D 319      22.285  -7.853  -8.844  1.00  0.00           C  
ATOM     68  OD1 ASN D 319      22.945  -8.138  -7.843  1.00  0.00           O  
ATOM     69  ND2 ASN D 319      21.450  -8.710  -9.443  1.00  0.00           N  
ATOM     70  N   ASP D 320      22.484  -3.380  -9.576  1.00  0.00           N  
ATOM     71  CA  ASP D 320      22.830  -2.351 -10.550  1.00  0.00           C  
ATOM     72  C   ASP D 320      24.005  -2.913 -11.346  1.00  0.00           C  
ATOM     73  O   ASP D 320      24.847  -3.641 -10.804  1.00  0.00           O  
ATOM     74  CB  ASP D 320      23.335  -1.080  -9.927  1.00  0.00           C  
ATOM     75  CG  ASP D 320      22.467  -0.500  -8.831  1.00  0.00           C  
ATOM     76  OD1 ASP D 320      21.405   0.064  -9.107  1.00  0.00           O  
ATOM     77  OD2 ASP D 320      22.898  -0.600  -7.691  1.00  0.00           O  
ATOM     78  N   TYR D 321      24.106  -2.657 -12.628  1.00  0.00           N  
ATOM     79  CA  TYR D 321      25.233  -3.143 -13.384  1.00  0.00           C  
ATOM     80  C   TYR D 321      25.885  -1.870 -13.849  1.00  0.00           C  
ATOM     81  O   TYR D 321      25.288  -1.057 -14.573  1.00  0.00           O  
ATOM     82  CB  TYR D 321      24.701  -4.002 -14.506  1.00  0.00           C  
ATOM     83  CG  TYR D 321      23.861  -5.185 -14.006  1.00  0.00           C  
ATOM     84  CD1 TYR D 321      24.473  -6.234 -13.307  1.00  0.00           C  
ATOM     85  CD2 TYR D 321      22.488  -5.247 -14.279  1.00  0.00           C  
ATOM     86  CE1 TYR D 321      23.716  -7.340 -12.892  1.00  0.00           C  
ATOM     87  CE2 TYR D 321      21.731  -6.343 -13.865  1.00  0.00           C  
ATOM     88  CZ  TYR D 321      22.344  -7.401 -13.177  1.00  0.00           C  
ATOM     89  OH  TYR D 321      21.614  -8.537 -12.821  1.00  0.00           O  
ATOM     90  N   LEU D 322      27.057  -1.636 -13.275  1.00  0.00           N  
ATOM     91  CA  LEU D 322      27.783  -0.408 -13.521  1.00  0.00           C  
ATOM     92  C   LEU D 322      28.464  -0.355 -14.892  1.00  0.00           C  
ATOM     93  O   LEU D 322      28.668  -1.410 -15.503  1.00  0.00           O  
ATOM     94  CB  LEU D 322      28.791  -0.229 -12.390  1.00  0.00           C  
ATOM     95  CG  LEU D 322      28.366   0.122 -10.960  1.00  0.00           C  
ATOM     96  CD1 LEU D 322      26.944   0.717 -10.883  1.00  0.00           C  
ATOM     97  CD2 LEU D 322      28.450  -1.161 -10.164  1.00  0.00           C  
ATOM     98  N   PRO D 323      28.899   0.835 -15.360  1.00  0.00           N  
ATOM     99  CA  PRO D 323      29.523   0.951 -16.674  1.00  0.00           C  
ATOM    100  C   PRO D 323      30.606  -0.066 -17.031  1.00  0.00           C  
ATOM    101  O   PRO D 323      30.580  -0.648 -18.115  1.00  0.00           O  
ATOM    102  CB  PRO D 323      30.015   2.385 -16.721  1.00  0.00           C  
ATOM    103  CG  PRO D 323      29.862   2.973 -15.344  1.00  0.00           C  
ATOM    104  CD  PRO D 323      28.662   2.202 -14.884  1.00  0.00           C  
ATOM    105  N   GLY D 324      31.542  -0.367 -16.140  1.00  0.00           N  
ATOM    106  CA  GLY D 324      32.602  -1.315 -16.456  1.00  0.00           C  
ATOM    107  C   GLY D 324      32.090  -2.697 -16.853  1.00  0.00           C  
ATOM    108  O   GLY D 324      32.523  -3.308 -17.845  1.00  0.00           O  
ATOM    109  N   GLU D 325      31.105  -3.145 -16.086  1.00  0.00           N  
ATOM    110  CA  GLU D 325      30.583  -4.464 -16.254  1.00  0.00           C  
ATOM    111  C   GLU D 325      29.512  -4.511 -17.339  1.00  0.00           C  
ATOM    112  O   GLU D 325      29.345  -5.562 -17.974  1.00  0.00           O  
ATOM    113  CB  GLU D 325      30.098  -4.877 -14.875  1.00  0.00           C  
ATOM    114  CG  GLU D 325      29.907  -6.365 -14.605  1.00  0.00           C  
ATOM    115  CD  GLU D 325      31.144  -7.285 -14.516  1.00  0.00           C  
ATOM    116  OE1 GLU D 325      32.199  -6.989 -15.091  1.00  0.00           O  
ATOM    117  OE2 GLU D 325      31.040  -8.334 -13.865  1.00  0.00           O  
ATOM    118  N   THR D 332      28.800  -3.426 -17.655  1.00  0.00           N  
ATOM    119  CA  THR D 332      27.796  -3.526 -18.708  1.00  0.00           C  
ATOM    120  C   THR D 332      28.451  -3.667 -20.053  1.00  0.00           C  
ATOM    121  O   THR D 332      27.919  -4.361 -20.907  1.00  0.00           O  
ATOM    122  CB  THR D 332      26.910  -2.320 -18.747  1.00  0.00           C  
ATOM    123  OG1 THR D 332      27.766  -1.203 -18.938  1.00  0.00           O  
ATOM    124  CG2 THR D 332      26.045  -2.237 -17.506  1.00  0.00           C  
ATOM    125  N   ALA D 333      29.608  -3.039 -20.245  1.00  0.00           N  
ATOM    126  CA  ALA D 333      30.429  -3.217 -21.431  1.00  0.00           C  
ATOM    127  C   ALA D 333      30.664  -4.702 -21.785  1.00  0.00           C  
ATOM    128  O   ALA D 333      30.475  -5.087 -22.951  1.00  0.00           O  
ATOM    129  CB  ALA D 333      31.745  -2.532 -21.167  1.00  0.00           C  
ATOM    130  N   ILE D 334      31.023  -5.556 -20.791  1.00  0.00           N  
ATOM    131  CA  ILE D 334      31.176  -7.011 -20.973  1.00  0.00           C  
ATOM    132  C   ILE D 334      29.821  -7.623 -21.325  1.00  0.00           C  
ATOM    133  O   ILE D 334      29.742  -8.462 -22.236  1.00  0.00           O  
ATOM    134  CB  ILE D 334      31.658  -7.769 -19.696  1.00  0.00           C  
ATOM    135  CG1 ILE D 334      32.737  -7.040 -18.884  1.00  0.00           C  
ATOM    136  CG2 ILE D 334      32.175  -9.110 -20.205  1.00  0.00           C  
ATOM    137  CD1 ILE D 334      34.132  -6.847 -19.495  1.00  0.00           C  
ATOM    138  N   TRP D 335      28.756  -7.204 -20.610  1.00  0.00           N  
ATOM    139  CA  TRP D 335      27.402  -7.670 -20.853  1.00  0.00           C  
ATOM    140  C   TRP D 335      26.960  -7.436 -22.276  1.00  0.00           C  
ATOM    141  O   TRP D 335      26.440  -8.367 -22.898  1.00  0.00           O  
ATOM    142  CB  TRP D 335      26.428  -6.968 -19.948  1.00  0.00           C  
ATOM    143  CG  TRP D 335      26.270  -7.642 -18.600  1.00  0.00           C  
ATOM    144  CD1 TRP D 335      27.166  -7.446 -17.582  1.00  0.00           C  
ATOM    145  CD2 TRP D 335      25.232  -8.485 -18.273  1.00  0.00           C  
ATOM    146  NE1 TRP D 335      26.703  -8.163 -16.600  1.00  0.00           N  
ATOM    147  CE2 TRP D 335      25.557  -8.800 -16.945  1.00  0.00           C  
ATOM    148  CE3 TRP D 335      24.097  -9.011 -18.894  1.00  0.00           C  
ATOM    149  CZ2 TRP D 335      24.735  -9.655 -16.206  1.00  0.00           C  
ATOM    150  CZ3 TRP D 335      23.285  -9.864 -18.150  1.00  0.00           C  
ATOM    151  CH2 TRP D 335      23.598 -10.181 -16.821  1.00  0.00           C  
ATOM    152  N   GLN D 336      27.199  -6.246 -22.840  1.00  0.00           N  
ATOM    153  CA  GLN D 336      26.816  -6.019 -24.207  1.00  0.00           C  
ATOM    154  C   GLN D 336      27.633  -6.825 -25.208  1.00  0.00           C  
ATOM    155  O   GLN D 336      27.123  -7.169 -26.285  1.00  0.00           O  
ATOM    156  CB  GLN D 336      26.881  -4.552 -24.510  1.00  0.00           C  
ATOM    157  CG  GLN D 336      27.912  -3.680 -23.907  1.00  0.00           C  
ATOM    158  CD  GLN D 336      27.502  -2.201 -23.863  1.00  0.00           C  
ATOM    159  OE1 GLN D 336      28.349  -1.326 -23.736  1.00  0.00           O  
ATOM    160  NE2 GLN D 336      26.253  -1.738 -23.906  1.00  0.00           N  
ATOM    161  N   ARG D 337      28.855  -7.238 -24.875  1.00  0.00           N  
ATOM    162  CA  ARG D 337      29.605  -8.083 -25.783  1.00  0.00           C  
ATOM    163  C   ARG D 337      29.014  -9.486 -25.819  1.00  0.00           C  
ATOM    164  O   ARG D 337      28.834 -10.049 -26.907  1.00  0.00           O  
ATOM    165  CB  ARG D 337      31.048  -8.124 -25.340  1.00  0.00           C  
ATOM    166  CG  ARG D 337      31.948  -8.638 -26.456  1.00  0.00           C  
ATOM    167  CD  ARG D 337      33.331  -7.999 -26.407  1.00  0.00           C  
ATOM    168  NE  ARG D 337      34.389  -8.814 -25.813  1.00  0.00           N  
ATOM    169  CZ  ARG D 337      35.125  -9.706 -26.519  1.00  0.00           C  
ATOM    170  NH1 ARG D 337      34.801 -10.077 -27.767  1.00  0.00           N  
ATOM    171  NH2 ARG D 337      36.163 -10.309 -25.919  1.00  0.00           N  
ATOM    172  N   ILE D 338      28.631 -10.043 -24.652  1.00  0.00           N  
ATOM    173  CA  ILE D 338      28.027 -11.372 -24.610  1.00  0.00           C  
ATOM    174  C   ILE D 338      26.630 -11.376 -25.234  1.00  0.00           C  
ATOM    175  O   ILE D 338      26.273 -12.285 -25.995  1.00  0.00           O  
ATOM    176  CB  ILE D 338      28.001 -11.871 -23.143  1.00  0.00           C  
ATOM    177  CG1 ILE D 338      29.427 -12.084 -22.680  1.00  0.00           C  
ATOM    178  CG2 ILE D 338      27.317 -13.216 -23.010  1.00  0.00           C  
ATOM    179  CD1 ILE D 338      29.552 -12.313 -21.187  1.00  0.00           C  
ATOM    180  N   GLU D 339      25.810 -10.352 -25.045  1.00  0.00           N  
ATOM    181  CA  GLU D 339      24.487 -10.365 -25.645  1.00  0.00           C  
ATOM    182  C   GLU D 339      24.548 -10.301 -27.158  1.00  0.00           C  
ATOM    183  O   GLU D 339      23.817 -10.994 -27.885  1.00  0.00           O  
ATOM    184  CB  GLU D 339      23.688  -9.210 -25.147  1.00  0.00           C  
ATOM    185  CG  GLU D 339      23.472  -9.249 -23.654  1.00  0.00           C  
ATOM    186  CD  GLU D 339      22.894  -7.952 -23.117  1.00  0.00           C  
ATOM    187  OE1 GLU D 339      23.241  -6.890 -23.643  1.00  0.00           O  
ATOM    188  OE2 GLU D 339      22.110  -8.013 -22.171  1.00  0.00           O  
ATOM    189  N   GLY D 340      25.463  -9.495 -27.675  1.00  0.00           N  
ATOM    190  CA  GLY D 340      25.588  -9.374 -29.118  1.00  0.00           C  
ATOM    191  C   GLY D 340      25.914 -10.717 -29.762  1.00  0.00           C  
ATOM    192  O   GLY D 340      25.334 -11.062 -30.793  1.00  0.00           O  
ATOM    193  N   THR D 341      26.803 -11.489 -29.140  1.00  0.00           N  
ATOM    194  CA  THR D 341      27.146 -12.775 -29.662  1.00  0.00           C  
ATOM    195  C   THR D 341      25.933 -13.674 -29.648  1.00  0.00           C  
ATOM    196  O   THR D 341      25.638 -14.327 -30.658  1.00  0.00           O  
ATOM    197  CB  THR D 341      28.264 -13.382 -28.831  1.00  0.00           C  
ATOM    198  OG1 THR D 341      29.305 -12.425 -28.779  1.00  0.00           O  
ATOM    199  CG2 THR D 341      28.817 -14.654 -29.443  1.00  0.00           C  
ATOM    200  N   LEU D 342      25.165 -13.654 -28.557  1.00  0.00           N  
ATOM    201  CA  LEU D 342      24.051 -14.583 -28.458  1.00  0.00           C  
ATOM    202  C   LEU D 342      23.002 -14.299 -29.518  1.00  0.00           C  
ATOM    203  O   LEU D 342      22.549 -15.213 -30.217  1.00  0.00           O  
ATOM    204  CB  LEU D 342      23.408 -14.502 -27.072  1.00  0.00           C  
ATOM    205  CG  LEU D 342      24.239 -14.783 -25.820  1.00  0.00           C  
ATOM    206  CD1 LEU D 342      23.355 -14.497 -24.620  1.00  0.00           C  
ATOM    207  CD2 LEU D 342      24.802 -16.202 -25.826  1.00  0.00           C  
ATOM    208  N   LYS D 343      22.721 -13.009 -29.699  1.00  0.00           N  
ATOM    209  CA  LYS D 343      21.715 -12.485 -30.609  1.00  0.00           C  
ATOM    210  C   LYS D 343      22.054 -12.772 -32.044  1.00  0.00           C  
ATOM    211  O   LYS D 343      21.193 -13.037 -32.883  1.00  0.00           O  
ATOM    212  CB  LYS D 343      21.685 -11.053 -30.352  1.00  0.00           C  
ATOM    213  CG  LYS D 343      20.409 -10.311 -30.517  1.00  0.00           C  
ATOM    214  CD  LYS D 343      20.638  -8.975 -29.846  1.00  0.00           C  
ATOM    215  CE  LYS D 343      20.311  -9.040 -28.383  1.00  0.00           C  
ATOM    216  NZ  LYS D 343      20.944 -10.148 -27.705  1.00  0.00           N  
ATOM    217  N   ASN D 344      23.345 -12.713 -32.336  1.00  0.00           N  
ATOM    218  CA  ASN D 344      23.850 -13.014 -33.660  1.00  0.00           C  
ATOM    219  C   ASN D 344      23.663 -14.492 -33.971  1.00  0.00           C  
ATOM    220  O   ASN D 344      23.105 -14.864 -35.013  1.00  0.00           O  
ATOM    221  CB  ASN D 344      25.320 -12.627 -33.727  1.00  0.00           C  
ATOM    222  CG  ASN D 344      26.012 -13.242 -34.933  1.00  0.00           C  
ATOM    223  OD1 ASN D 344      25.473 -13.327 -36.045  1.00  0.00           O  
ATOM    224  ND2 ASN D 344      27.233 -13.736 -34.713  1.00  0.00           N  
ATOM    225  N   VAL D 345      24.061 -15.364 -33.040  1.00  0.00           N  
ATOM    226  CA  VAL D 345      23.875 -16.796 -33.242  1.00  0.00           C  
ATOM    227  C   VAL D 345      22.381 -17.160 -33.342  1.00  0.00           C  
ATOM    228  O   VAL D 345      22.012 -18.116 -34.016  1.00  0.00           O  
ATOM    229  CB  VAL D 345      24.556 -17.563 -32.087  1.00  0.00           C  
ATOM    230  CG1 VAL D 345      24.547 -19.042 -32.427  1.00  0.00           C  
ATOM    231  CG2 VAL D 345      26.006 -17.133 -31.895  1.00  0.00           C  
ATOM    232  N   LEU D 347      21.455 -16.448 -32.692  1.00  0.00           N  
ATOM    233  CA  LEU D 347      20.026 -16.733 -32.863  1.00  0.00           C  
ATOM    234  C   LEU D 347      19.601 -16.308 -34.253  1.00  0.00           C  
ATOM    235  O   LEU D 347      18.864 -17.039 -34.929  1.00  0.00           O  
ATOM    236  CB  LEU D 347      19.180 -15.977 -31.835  1.00  0.00           C  
ATOM    237  CG  LEU D 347      19.153 -16.550 -30.432  1.00  0.00           C  
ATOM    238  CD1 LEU D 347      18.990 -15.459 -29.419  1.00  0.00           C  
ATOM    239  CD2 LEU D 347      18.047 -17.559 -30.359  1.00  0.00           C  
ATOM    240  N   GLY D 348      20.051 -15.128 -34.693  1.00  0.00           N  
ATOM    241  CA  GLY D 348      19.759 -14.664 -36.031  1.00  0.00           C  
ATOM    242  C   GLY D 348      20.240 -15.662 -37.103  1.00  0.00           C  
ATOM    243  O   GLY D 348      19.513 -15.892 -38.093  1.00  0.00           O  
ATOM    244  N   SER D 349      21.403 -16.333 -36.933  1.00  0.00           N  
ATOM    245  CA  SER D 349      21.859 -17.226 -37.984  1.00  0.00           C  
ATOM    246  C   SER D 349      20.969 -18.442 -38.154  1.00  0.00           C  
ATOM    247  O   SER D 349      21.018 -19.095 -39.203  1.00  0.00           O  
ATOM    248  CB  SER D 349      23.249 -17.668 -37.708  1.00  0.00           C  
ATOM    249  OG  SER D 349      23.305 -18.332 -36.474  1.00  0.00           O  
ATOM    250  N   TYR D 352      20.132 -18.728 -37.136  1.00  0.00           N  
ATOM    251  CA  TYR D 352      19.124 -19.776 -37.199  1.00  0.00           C  
ATOM    252  C   TYR D 352      17.759 -19.277 -37.618  1.00  0.00           C  
ATOM    253  O   TYR D 352      16.839 -20.089 -37.664  1.00  0.00           O  
ATOM    254  CB  TYR D 352      18.929 -20.441 -35.883  1.00  0.00           C  
ATOM    255  CG  TYR D 352      20.046 -21.365 -35.475  1.00  0.00           C  
ATOM    256  CD1 TYR D 352      21.242 -20.829 -34.997  1.00  0.00           C  
ATOM    257  CD2 TYR D 352      19.858 -22.748 -35.522  1.00  0.00           C  
ATOM    258  CE1 TYR D 352      22.260 -21.673 -34.552  1.00  0.00           C  
ATOM    259  CE2 TYR D 352      20.867 -23.601 -35.071  1.00  0.00           C  
ATOM    260  CZ  TYR D 352      22.059 -23.051 -34.593  1.00  0.00           C  
ATOM    261  OH  TYR D 352      23.061 -23.877 -34.133  1.00  0.00           O  
ATOM    262  N   GLY D 361      17.552 -17.985 -37.882  1.00  0.00           N  
ATOM    263  CA  GLY D 361      16.251 -17.461 -38.338  1.00  0.00           C  
ATOM    264  C   GLY D 361      15.178 -17.210 -37.255  1.00  0.00           C  
ATOM    265  O   GLY D 361      13.963 -17.156 -37.491  1.00  0.00           O  
ATOM    266  N   TYR D 362      15.621 -17.022 -36.029  1.00  0.00           N  
ATOM    267  CA  TYR D 362      14.724 -16.785 -34.936  1.00  0.00           C  
ATOM    268  C   TYR D 362      14.387 -15.317 -34.783  1.00  0.00           C  
ATOM    269  O   TYR D 362      15.301 -14.482 -34.691  1.00  0.00           O  
ATOM    270  CB  TYR D 362      15.371 -17.318 -33.649  1.00  0.00           C  
ATOM    271  CG  TYR D 362      15.394 -18.841 -33.494  1.00  0.00           C  
ATOM    272  CD1 TYR D 362      15.153 -19.718 -34.559  1.00  0.00           C  
ATOM    273  CD2 TYR D 362      15.641 -19.351 -32.234  1.00  0.00           C  
ATOM    274  CE1 TYR D 362      15.153 -21.089 -34.355  1.00  0.00           C  
ATOM    275  CE2 TYR D 362      15.644 -20.718 -32.022  1.00  0.00           C  
ATOM    276  CZ  TYR D 362      15.401 -21.568 -33.085  1.00  0.00           C  
ATOM    277  OH  TYR D 362      15.407 -22.917 -32.848  1.00  0.00           O  
ATOM    278  N   SER D 363      13.108 -15.016 -34.611  1.00  0.00           N  
ATOM    279  CA  SER D 363      12.679 -13.640 -34.435  1.00  0.00           C  
ATOM    280  C   SER D 363      12.509 -13.132 -32.991  1.00  0.00           C  
ATOM    281  O   SER D 363      12.224 -13.907 -32.074  1.00  0.00           O  
ATOM    282  CB  SER D 363      11.415 -13.551 -35.239  1.00  0.00           C  
ATOM    283  OG  SER D 363      11.804 -13.847 -36.578  1.00  0.00           O  
ATOM    284  N   GLU D 364      12.685 -11.833 -32.715  1.00  0.00           N  
ATOM    285  CA  GLU D 364      12.500 -11.329 -31.347  1.00  0.00           C  
ATOM    286  C   GLU D 364      11.026 -11.041 -31.053  1.00  0.00           C  
ATOM    287  O   GLU D 364      10.312 -10.635 -31.973  1.00  0.00           O  
ATOM    288  CB  GLU D 364      13.308 -10.024 -31.104  1.00  0.00           C  
ATOM    289  CG  GLU D 364      13.302  -9.590 -29.613  1.00  0.00           C  
ATOM    290  CD  GLU D 364      14.063  -8.340 -29.179  1.00  0.00           C  
ATOM    291  OE1 GLU D 364      14.325  -7.472 -29.995  1.00  0.00           O  
ATOM    292  OE2 GLU D 364      14.393  -8.211 -28.005  1.00  0.00           O  
ATOM    293  N   ILE D 365      10.560 -11.269 -29.814  1.00  0.00           N  
ATOM    294  CA  ILE D 365       9.226 -10.873 -29.362  1.00  0.00           C  
ATOM    295  C   ILE D 365       9.419 -10.150 -28.035  1.00  0.00           C  
ATOM    296  O   ILE D 365      10.311 -10.487 -27.231  1.00  0.00           O  
ATOM    297  CB  ILE D 365       8.322 -12.139 -29.217  1.00  0.00           C  
ATOM    298  CG1 ILE D 365       6.927 -11.593 -29.259  1.00  0.00           C  
ATOM    299  CG2 ILE D 365       8.549 -12.988 -27.967  1.00  0.00           C  
ATOM    300  CD1 ILE D 365       5.897 -12.697 -29.458  1.00  0.00           C  
ATOM    301  N   ARG D 366       8.678  -9.077 -27.800  1.00  0.00           N  
ATOM    302  CA  ARG D 366       8.812  -8.333 -26.538  1.00  0.00           C  
ATOM    303  C   ARG D 366       7.480  -8.397 -25.775  1.00  0.00           C  
ATOM    304  O   ARG D 366       6.418  -8.128 -26.355  1.00  0.00           O  
ATOM    305  CB  ARG D 366       9.193  -6.894 -26.860  1.00  0.00           C  
ATOM    306  CG  ARG D 366      10.600  -6.752 -27.418  1.00  0.00           C  
ATOM    307  CD  ARG D 366      10.803  -5.396 -28.077  1.00  0.00           C  
ATOM    308  NE  ARG D 366      12.072  -5.422 -28.780  1.00  0.00           N  
ATOM    309  CZ  ARG D 366      12.894  -4.374 -28.805  1.00  0.00           C  
ATOM    310  NH1 ARG D 366      12.560  -3.199 -28.273  1.00  0.00           N  
ATOM    311  NH2 ARG D 366      14.071  -4.512 -29.402  1.00  0.00           N  
ATOM    312  N   LEU D 368       7.505  -8.782 -24.488  1.00  0.00           N  
ATOM    313  CA  LEU D 368       6.286  -9.077 -23.708  1.00  0.00           C  
ATOM    314  C   LEU D 368       6.249  -8.308 -22.381  1.00  0.00           C  
ATOM    315  O   LEU D 368       7.325  -7.984 -21.884  1.00  0.00           O  
ATOM    316  CB  LEU D 368       6.240 -10.592 -23.470  1.00  0.00           C  
ATOM    317  CG  LEU D 368       6.281 -11.454 -24.749  1.00  0.00           C  
ATOM    318  CD1 LEU D 368       6.681 -12.872 -24.383  1.00  0.00           C  
ATOM    319  CD2 LEU D 368       4.966 -11.323 -25.495  1.00  0.00           C  
ATOM    320  N   PRO D 370       5.061  -7.974 -21.808  1.00  0.00           N  
ATOM    321  CA  PRO D 370       4.936  -7.215 -20.561  1.00  0.00           C  
ATOM    322  C   PRO D 370       5.620  -7.807 -19.358  1.00  0.00           C  
ATOM    323  O   PRO D 370       5.714  -9.015 -19.210  1.00  0.00           O  
ATOM    324  CB  PRO D 370       3.462  -7.079 -20.302  1.00  0.00           C  
ATOM    325  CG  PRO D 370       2.872  -7.134 -21.667  1.00  0.00           C  
ATOM    326  CD  PRO D 370       3.684  -8.317 -22.129  1.00  0.00           C  
ATOM    327  N   ILE D 371       6.084  -6.964 -18.469  1.00  0.00           N  
ATOM    328  CA  ILE D 371       6.708  -7.436 -17.276  1.00  0.00           C  
ATOM    329  C   ILE D 371       5.631  -7.929 -16.325  1.00  0.00           C  
ATOM    330  O   ILE D 371       5.894  -8.822 -15.513  1.00  0.00           O  
ATOM    331  CB  ILE D 371       7.493  -6.304 -16.613  1.00  0.00           C  
ATOM    332  CG1 ILE D 371       8.575  -5.841 -17.537  1.00  0.00           C  
ATOM    333  CG2 ILE D 371       8.080  -6.782 -15.274  1.00  0.00           C  
ATOM    334  CD1 ILE D 371       9.614  -4.962 -16.848  1.00  0.00           C  
ATOM    335  N   VAL D 372       4.441  -7.317 -16.369  1.00  0.00           N  
ATOM    336  CA  VAL D 372       3.378  -7.614 -15.423  1.00  0.00           C  
ATOM    337  C   VAL D 372       2.248  -8.339 -16.152  1.00  0.00           C  
ATOM    338  O   VAL D 372       1.788  -7.922 -17.228  1.00  0.00           O  
ATOM    339  CB  VAL D 372       2.776  -6.304 -14.756  1.00  0.00           C  
ATOM    340  CG1 VAL D 372       1.963  -6.833 -13.585  1.00  0.00           C  
ATOM    341  CG2 VAL D 372       3.762  -5.276 -14.158  1.00  0.00           C  
ATOM    342  N   GLU D 373       1.813  -9.467 -15.618  1.00  0.00           N  
ATOM    343  CA  GLU D 373       0.683 -10.171 -16.193  1.00  0.00           C  
ATOM    344  C   GLU D 373      -0.320 -10.368 -15.059  1.00  0.00           C  
ATOM    345  O   GLU D 373      -0.087  -9.989 -13.892  1.00  0.00           O  
ATOM    346  CB  GLU D 373       1.093 -11.543 -16.725  1.00  0.00           C  
ATOM    347  CG  GLU D 373       2.115 -11.604 -17.841  1.00  0.00           C  
ATOM    348  CD  GLU D 373       1.628 -11.383 -19.262  1.00  0.00           C  
ATOM    349  OE1 GLU D 373       0.415 -11.264 -19.463  1.00  0.00           O  
ATOM    350  OE2 GLU D 373       2.489 -11.351 -20.164  1.00  0.00           O  
ATOM    351  N   GLN D 374      -1.455 -10.960 -15.397  1.00  0.00           N  
ATOM    352  CA  GLN D 374      -2.457 -11.296 -14.401  1.00  0.00           C  
ATOM    353  C   GLN D 374      -2.016 -12.511 -13.615  1.00  0.00           C  
ATOM    354  O   GLN D 374      -1.664 -13.515 -14.244  1.00  0.00           O  
ATOM    355  CB  GLN D 374      -3.760 -11.626 -15.074  1.00  0.00           C  
ATOM    356  CG  GLN D 374      -4.158 -10.516 -16.004  1.00  0.00           C  
ATOM    357  CD  GLN D 374      -5.577 -10.166 -15.695  1.00  0.00           C  
ATOM    358  OE1 GLN D 374      -6.468 -10.525 -16.457  1.00  0.00           O  
ATOM    359  NE2 GLN D 374      -5.792  -9.516 -14.548  1.00  0.00           N  
ATOM    360  N   THR D 375      -2.140 -12.508 -12.293  1.00  0.00           N  
ATOM    361  CA  THR D 375      -1.695 -13.645 -11.481  1.00  0.00           C  
ATOM    362  C   THR D 375      -2.260 -15.020 -11.881  1.00  0.00           C  
ATOM    363  O   THR D 375      -1.504 -16.007 -11.835  1.00  0.00           O  
ATOM    364  CB  THR D 375      -2.016 -13.335 -10.039  1.00  0.00           C  
ATOM    365  OG1 THR D 375      -1.684 -11.969  -9.870  1.00  0.00           O  
ATOM    366  CG2 THR D 375      -1.203 -14.103  -9.047  1.00  0.00           C  
ATOM    367  N   PRO D 376      -3.532 -15.151 -12.327  1.00  0.00           N  
ATOM    368  CA  PRO D 376      -4.051 -16.460 -12.729  1.00  0.00           C  
ATOM    369  C   PRO D 376      -3.259 -17.181 -13.816  1.00  0.00           C  
ATOM    370  O   PRO D 376      -3.170 -18.414 -13.770  1.00  0.00           O  
ATOM    371  CB  PRO D 376      -5.480 -16.235 -13.169  1.00  0.00           C  
ATOM    372  CG  PRO D 376      -5.605 -14.750 -13.211  1.00  0.00           C  
ATOM    373  CD  PRO D 376      -4.730 -14.375 -12.048  1.00  0.00           C  
ATOM    374  N   LEU D 377      -2.657 -16.431 -14.755  1.00  0.00           N  
ATOM    375  CA  LEU D 377      -1.818 -16.986 -15.830  1.00  0.00           C  
ATOM    376  C   LEU D 377      -0.688 -17.804 -15.205  1.00  0.00           C  
ATOM    377  O   LEU D 377      -0.445 -18.930 -15.621  1.00  0.00           O  
ATOM    378  CB  LEU D 377      -1.192 -15.849 -16.669  1.00  0.00           C  
ATOM    379  CG  LEU D 377      -0.803 -15.899 -18.147  1.00  0.00           C  
ATOM    380  CD1 LEU D 377       0.392 -14.989 -18.380  1.00  0.00           C  
ATOM    381  CD2 LEU D 377      -0.348 -17.254 -18.544  1.00  0.00           C  
ATOM    382  N   PHE D 378      -0.041 -17.305 -14.155  1.00  0.00           N  
ATOM    383  CA  PHE D 378       1.089 -18.011 -13.599  1.00  0.00           C  
ATOM    384  C   PHE D 378       0.646 -19.181 -12.786  1.00  0.00           C  
ATOM    385  O   PHE D 378       1.270 -20.237 -12.900  1.00  0.00           O  
ATOM    386  CB  PHE D 378       1.943 -17.060 -12.757  1.00  0.00           C  
ATOM    387  CG  PHE D 378       2.535 -15.942 -13.627  1.00  0.00           C  
ATOM    388  CD1 PHE D 378       3.172 -16.256 -14.848  1.00  0.00           C  
ATOM    389  CD2 PHE D 378       2.409 -14.604 -13.220  1.00  0.00           C  
ATOM    390  CE1 PHE D 378       3.673 -15.234 -15.655  1.00  0.00           C  
ATOM    391  CE2 PHE D 378       2.915 -13.592 -14.034  1.00  0.00           C  
ATOM    392  CZ  PHE D 378       3.539 -13.909 -15.241  1.00  0.00           C  
ATOM    393  N   LYS D 388      -0.462 -19.028 -12.058  1.00  0.00           N  
ATOM    394  CA  LYS D 388      -1.038 -20.119 -11.266  1.00  0.00           C  
ATOM    395  C   LYS D 388      -1.505 -21.251 -12.171  1.00  0.00           C  
ATOM    396  O   LYS D 388      -1.223 -22.414 -11.881  1.00  0.00           O  
ATOM    397  CB  LYS D 388      -2.249 -19.658 -10.465  1.00  0.00           C  
ATOM    398  CG  LYS D 388      -1.881 -18.662  -9.389  1.00  0.00           C  
ATOM    399  CD  LYS D 388      -3.119 -17.868  -8.993  1.00  0.00           C  
ATOM    400  CE  LYS D 388      -4.183 -18.647  -8.215  1.00  0.00           C  
ATOM    401  NZ  LYS D 388      -3.853 -18.726  -6.795  1.00  0.00           N  
ATOM    402  N   ARG D 389      -2.157 -20.919 -13.289  1.00  0.00           N  
ATOM    403  CA  ARG D 389      -2.717 -21.893 -14.215  1.00  0.00           C  
ATOM    404  C   ARG D 389      -1.659 -22.569 -15.086  1.00  0.00           C  
ATOM    405  O   ARG D 389      -1.754 -23.768 -15.365  1.00  0.00           O  
ATOM    406  CB  ARG D 389      -3.732 -21.230 -15.126  1.00  0.00           C  
ATOM    407  CG  ARG D 389      -4.881 -22.177 -15.408  1.00  0.00           C  
ATOM    408  CD  ARG D 389      -5.737 -21.881 -16.648  1.00  0.00           C  
ATOM    409  NE  ARG D 389      -6.329 -20.560 -16.591  1.00  0.00           N  
ATOM    410  CZ  ARG D 389      -7.030 -20.035 -17.606  1.00  0.00           C  
ATOM    411  NH1 ARG D 389      -7.308 -20.719 -18.733  1.00  0.00           N  
ATOM    412  NH2 ARG D 389      -7.482 -18.787 -17.447  1.00  0.00           N  
ATOM    413  N   ALA D 396      -0.637 -21.820 -15.534  1.00  0.00           N  
ATOM    414  CA  ALA D 396       0.446 -22.361 -16.340  1.00  0.00           C  
ATOM    415  C   ALA D 396       1.544 -23.029 -15.525  1.00  0.00           C  
ATOM    416  O   ALA D 396       1.865 -24.181 -15.797  1.00  0.00           O  
ATOM    417  CB  ALA D 396       1.080 -21.255 -17.172  1.00  0.00           C  
ATOM    418  N   ILE D 397       2.134 -22.370 -14.517  1.00  0.00           N  
ATOM    419  CA  ILE D 397       3.286 -22.966 -13.849  1.00  0.00           C  
ATOM    420  C   ILE D 397       2.891 -24.114 -12.931  1.00  0.00           C  
ATOM    421  O   ILE D 397       3.641 -25.098 -12.807  1.00  0.00           O  
ATOM    422  CB  ILE D 397       4.065 -21.870 -13.057  1.00  0.00           C  
ATOM    423  CG1 ILE D 397       4.506 -20.786 -14.014  1.00  0.00           C  
ATOM    424  CG2 ILE D 397       5.318 -22.432 -12.394  1.00  0.00           C  
ATOM    425  CD1 ILE D 397       4.989 -19.489 -13.334  1.00  0.00           C  
ATOM    426  N   GLY D 403       1.726 -23.996 -12.285  1.00  0.00           N  
ATOM    427  CA  GLY D 403       1.235 -25.006 -11.352  1.00  0.00           C  
ATOM    428  C   GLY D 403       1.103 -24.474  -9.924  1.00  0.00           C  
ATOM    429  O   GLY D 403       2.046 -23.878  -9.412  1.00  0.00           O  
ATOM    430  N   GLU D 404      -0.026 -24.746  -9.237  1.00  0.00           N  
ATOM    431  CA  GLU D 404      -0.271 -24.233  -7.886  1.00  0.00           C  
ATOM    432  C   GLU D 404       0.642 -24.824  -6.844  1.00  0.00           C  
ATOM    433  O   GLU D 404       1.108 -24.142  -5.936  1.00  0.00           O  
ATOM    434  CB  GLU D 404      -1.727 -24.474  -7.443  1.00  0.00           C  
ATOM    435  CG  GLU D 404      -2.588 -23.476  -8.214  1.00  0.00           C  
ATOM    436  CD  GLU D 404      -3.916 -22.988  -7.622  1.00  0.00           C  
ATOM    437  OE1 GLU D 404      -3.929 -22.460  -6.498  1.00  0.00           O  
ATOM    438  OE2 GLU D 404      -4.934 -23.095  -8.322  1.00  0.00           O  
ATOM    439  N   VAL D 406       0.931 -26.103  -6.956  1.00  0.00           N  
ATOM    440  CA  VAL D 406       1.804 -26.727  -5.976  1.00  0.00           C  
ATOM    441  C   VAL D 406       3.230 -26.727  -6.498  1.00  0.00           C  
ATOM    442  O   VAL D 406       3.783 -27.767  -6.864  1.00  0.00           O  
ATOM    443  CB  VAL D 406       1.315 -28.179  -5.673  1.00  0.00           C  
ATOM    444  CG1 VAL D 406       0.030 -28.082  -4.849  1.00  0.00           C  
ATOM    445  CG2 VAL D 406       1.098 -28.989  -6.983  1.00  0.00           C  
ATOM    446  N   THR D 473       3.820 -25.540  -6.632  1.00  0.00           N  
ATOM    447  CA  THR D 473       5.185 -25.407  -7.127  1.00  0.00           C  
ATOM    448  C   THR D 473       5.818 -24.341  -6.250  1.00  0.00           C  
ATOM    449  O   THR D 473       5.111 -23.437  -5.804  1.00  0.00           O  
ATOM    450  CB  THR D 473       5.235 -24.948  -8.643  1.00  0.00           C  
ATOM    451  OG1 THR D 473       4.688 -23.625  -8.718  1.00  0.00           O  
ATOM    452  CG2 THR D 473       4.489 -25.866  -9.585  1.00  0.00           C  
ATOM    453  N   ASP D 477       7.132 -24.372  -5.985  1.00  0.00           N  
ATOM    454  CA  ASP D 477       7.771 -23.344  -5.169  1.00  0.00           C  
ATOM    455  C   ASP D 477       7.672 -21.949  -5.733  1.00  0.00           C  
ATOM    456  O   ASP D 477       7.597 -20.989  -4.975  1.00  0.00           O  
ATOM    457  CB  ASP D 477       9.229 -23.668  -4.954  1.00  0.00           C  
ATOM    458  CG  ASP D 477       9.406 -24.164  -3.519  1.00  0.00           C  
ATOM    459  OD1 ASP D 477       8.865 -25.224  -3.173  1.00  0.00           O  
ATOM    460  OD2 ASP D 477      10.071 -23.477  -2.737  1.00  0.00           O  
ATOM    461  N   VAL D 478       7.615 -21.832  -7.052  1.00  0.00           N  
ATOM    462  CA  VAL D 478       7.450 -20.548  -7.703  1.00  0.00           C  
ATOM    463  C   VAL D 478       6.101 -19.977  -7.286  1.00  0.00           C  
ATOM    464  O   VAL D 478       6.078 -18.884  -6.704  1.00  0.00           O  
ATOM    465  CB  VAL D 478       7.537 -20.706  -9.276  1.00  0.00           C  
ATOM    466  CG1 VAL D 478       7.487 -19.338  -9.937  1.00  0.00           C  
ATOM    467  CG2 VAL D 478       8.860 -21.346  -9.706  1.00  0.00           C  
ATOM    468  N   VAL D 479       4.996 -20.713  -7.482  1.00  0.00           N  
ATOM    469  CA  VAL D 479       3.694 -20.135  -7.183  1.00  0.00           C  
ATOM    470  C   VAL D 479       3.490 -20.146  -5.678  1.00  0.00           C  
ATOM    471  O   VAL D 479       3.156 -19.111  -5.113  1.00  0.00           O  
ATOM    472  CB  VAL D 479       2.583 -20.911  -7.909  1.00  0.00           C  
ATOM    473  CG1 VAL D 479       1.251 -20.229  -7.673  1.00  0.00           C  
ATOM    474  CG2 VAL D 479       2.773 -20.846  -9.417  1.00  0.00           C  
ATOM    475  N   GLU D 488       3.785 -21.264  -5.028  1.00  0.00           N  
ATOM    476  CA  GLU D 488       3.666 -21.382  -3.593  1.00  0.00           C  
ATOM    477  C   GLU D 488       4.402 -20.291  -2.836  1.00  0.00           C  
ATOM    478  O   GLU D 488       3.847 -19.782  -1.868  1.00  0.00           O  
ATOM    479  CB  GLU D 488       4.210 -22.720  -3.071  1.00  0.00           C  
ATOM    480  CG  GLU D 488       3.240 -23.903  -2.997  1.00  0.00           C  
ATOM    481  CD  GLU D 488       3.844 -25.191  -2.413  1.00  0.00           C  
ATOM    482  OE1 GLU D 488       4.602 -25.131  -1.437  1.00  0.00           O  
ATOM    483  OE2 GLU D 488       3.549 -26.269  -2.938  1.00  0.00           O  
ATOM    484  N   LYS D 495       5.617 -19.890  -3.212  1.00  0.00           N  
ATOM    485  CA  LYS D 495       6.294 -18.943  -2.356  1.00  0.00           C  
ATOM    486  C   LYS D 495       7.175 -17.891  -3.013  1.00  0.00           C  
ATOM    487  O   LYS D 495       7.772 -17.106  -2.267  1.00  0.00           O  
ATOM    488  CB  LYS D 495       7.094 -19.767  -1.317  1.00  0.00           C  
ATOM    489  CG  LYS D 495       8.033 -20.822  -1.874  1.00  0.00           C  
ATOM    490  CD  LYS D 495       8.542 -21.733  -0.779  1.00  0.00           C  
ATOM    491  CE  LYS D 495       7.574 -22.894  -0.644  1.00  0.00           C  
ATOM    492  NZ  LYS D 495       8.251 -24.105  -0.219  1.00  0.00           N  
ATOM    493  N   GLU D 496       7.261 -17.782  -4.348  1.00  0.00           N  
ATOM    494  CA  GLU D 496       8.232 -16.854  -4.943  1.00  0.00           C  
ATOM    495  C   GLU D 496       7.690 -15.633  -5.650  1.00  0.00           C  
ATOM    496  O   GLU D 496       8.423 -14.658  -5.798  1.00  0.00           O  
ATOM    497  CB  GLU D 496       9.130 -17.555  -5.957  1.00  0.00           C  
ATOM    498  CG  GLU D 496      10.258 -18.308  -5.279  1.00  0.00           C  
ATOM    499  CD  GLU D 496      10.574 -19.669  -5.898  1.00  0.00           C  
ATOM    500  OE1 GLU D 496      10.440 -19.837  -7.118  1.00  0.00           O  
ATOM    501  OE2 GLU D 496      10.957 -20.571  -5.140  1.00  0.00           O  
ATOM    502  N   MET D 497       6.434 -15.617  -6.067  1.00  0.00           N  
ATOM    503  CA  MET D 497       5.957 -14.540  -6.909  1.00  0.00           C  
ATOM    504  C   MET D 497       5.799 -13.190  -6.207  1.00  0.00           C  
ATOM    505  O   MET D 497       5.607 -13.133  -4.994  1.00  0.00           O  
ATOM    506  CB  MET D 497       4.639 -14.958  -7.527  1.00  0.00           C  
ATOM    507  CG  MET D 497       4.774 -16.298  -8.180  1.00  0.00           C  
ATOM    508  SD  MET D 497       3.528 -16.691  -9.421  1.00  0.00           S  
ATOM    509  CE  MET D 497       2.075 -16.604  -8.402  1.00  0.00           C  
ATOM    510  N   TYR D 498       5.968 -12.080  -6.942  1.00  0.00           N  
ATOM    511  CA  TYR D 498       5.737 -10.731  -6.450  1.00  0.00           C  
ATOM    512  C   TYR D 498       4.356 -10.370  -7.003  1.00  0.00           C  
ATOM    513  O   TYR D 498       4.182 -10.043  -8.196  1.00  0.00           O  
ATOM    514  CB  TYR D 498       6.790  -9.707  -6.974  1.00  0.00           C  
ATOM    515  CG  TYR D 498       8.131  -9.606  -6.230  1.00  0.00           C  
ATOM    516  CD1 TYR D 498       9.182 -10.490  -6.480  1.00  0.00           C  
ATOM    517  CD2 TYR D 498       8.304  -8.618  -5.267  1.00  0.00           C  
ATOM    518  CE1 TYR D 498      10.384 -10.396  -5.773  1.00  0.00           C  
ATOM    519  CE2 TYR D 498       9.500  -8.510  -4.559  1.00  0.00           C  
ATOM    520  CZ  TYR D 498      10.522  -9.404  -4.814  1.00  0.00           C  
ATOM    521  OH  TYR D 498      11.645  -9.335  -4.027  1.00  0.00           O  
ATOM    522  N   THR D 499       3.353 -10.506  -6.134  1.00  0.00           N  
ATOM    523  CA  THR D 499       1.969 -10.257  -6.494  1.00  0.00           C  
ATOM    524  C   THR D 499       1.533  -8.978  -5.817  1.00  0.00           C  
ATOM    525  O   THR D 499       2.071  -8.653  -4.758  1.00  0.00           O  
ATOM    526  CB  THR D 499       1.113 -11.434  -6.022  1.00  0.00           C  
ATOM    527  OG1 THR D 499       1.721 -12.668  -6.419  1.00  0.00           O  
ATOM    528  CG2 THR D 499      -0.272 -11.323  -6.622  1.00  0.00           C  
ATOM    529  N   PHE D 500       0.603  -8.230  -6.383  1.00  0.00           N  
ATOM    530  CA  PHE D 500       0.116  -7.029  -5.740  1.00  0.00           C  
ATOM    531  C   PHE D 500      -1.243  -6.676  -6.312  1.00  0.00           C  
ATOM    532  O   PHE D 500      -1.626  -7.207  -7.378  1.00  0.00           O  
ATOM    533  CB  PHE D 500       1.083  -5.843  -5.937  1.00  0.00           C  
ATOM    534  CG  PHE D 500       1.355  -5.350  -7.369  1.00  0.00           C  
ATOM    535  CD1 PHE D 500       2.269  -6.033  -8.188  1.00  0.00           C  
ATOM    536  CD2 PHE D 500       0.654  -4.239  -7.854  1.00  0.00           C  
ATOM    537  CE1 PHE D 500       2.460  -5.604  -9.481  1.00  0.00           C  
ATOM    538  CE2 PHE D 500       0.861  -3.822  -9.152  1.00  0.00           C  
ATOM    539  CZ  PHE D 500       1.758  -4.506  -9.961  1.00  0.00           C  
ATOM    540  N   GLU D 501      -1.979  -5.804  -5.612  1.00  0.00           N  
ATOM    541  CA  GLU D 501      -3.367  -5.607  -5.994  1.00  0.00           C  
ATOM    542  C   GLU D 501      -3.497  -4.312  -6.741  1.00  0.00           C  
ATOM    543  O   GLU D 501      -3.006  -3.281  -6.290  1.00  0.00           O  
ATOM    544  CB  GLU D 501      -4.283  -5.582  -4.757  1.00  0.00           C  
ATOM    545  CG  GLU D 501      -5.687  -6.135  -5.091  1.00  0.00           C  
ATOM    546  CD  GLU D 501      -6.871  -5.604  -4.260  1.00  0.00           C  
ATOM    547  OE1 GLU D 501      -7.169  -6.172  -3.204  1.00  0.00           O  
ATOM    548  OE2 GLU D 501      -7.514  -4.629  -4.683  1.00  0.00           O  
ATOM    549  N   ASP D 502      -4.130  -4.364  -7.885  1.00  0.00           N  
ATOM    550  CA  ASP D 502      -4.254  -3.187  -8.699  1.00  0.00           C  
ATOM    551  C   ASP D 502      -5.357  -2.288  -8.186  1.00  0.00           C  
ATOM    552  O   ASP D 502      -6.304  -2.755  -7.558  1.00  0.00           O  
ATOM    553  CB  ASP D 502      -4.549  -3.595 -10.133  1.00  0.00           C  
ATOM    554  CG  ASP D 502      -4.540  -2.466 -11.154  1.00  0.00           C  
ATOM    555  OD1 ASP D 502      -3.689  -1.583 -11.054  1.00  0.00           O  
ATOM    556  OD2 ASP D 502      -5.392  -2.468 -12.045  1.00  0.00           O  
ATOM    557  N   ARG D 503      -5.330  -1.017  -8.593  1.00  0.00           N  
ATOM    558  CA  ARG D 503      -6.364  -0.026  -8.288  1.00  0.00           C  
ATOM    559  C   ARG D 503      -7.764  -0.390  -8.816  1.00  0.00           C  
ATOM    560  O   ARG D 503      -8.632   0.470  -8.908  1.00  0.00           O  
ATOM    561  CB  ARG D 503      -5.973   1.338  -8.877  1.00  0.00           C  
ATOM    562  CG  ARG D 503      -4.897   2.146  -8.154  1.00  0.00           C  
ATOM    563  CD  ARG D 503      -4.697   3.450  -8.916  1.00  0.00           C  
ATOM    564  NE  ARG D 503      -3.827   4.380  -8.221  1.00  0.00           N  
ATOM    565  CZ  ARG D 503      -2.491   4.411  -8.381  1.00  0.00           C  
ATOM    566  NH1 ARG D 503      -1.825   3.553  -9.168  1.00  0.00           N  
ATOM    567  NH2 ARG D 503      -1.785   5.326  -7.716  1.00  0.00           N  
ATOM    568  N   ASN D 651      -8.033  -1.621  -9.248  1.00  0.00           N  
ATOM    569  CA  ASN D 651      -9.343  -2.031  -9.709  1.00  0.00           C  
ATOM    570  C   ASN D 651      -9.604  -3.451  -9.193  1.00  0.00           C  
ATOM    571  O   ASN D 651     -10.336  -4.264  -9.752  1.00  0.00           O  
ATOM    572  CB  ASN D 651      -9.267  -1.878 -11.222  1.00  0.00           C  
ATOM    573  CG  ASN D 651     -10.337  -2.494 -12.116  1.00  0.00           C  
ATOM    574  OD1 ASN D 651     -11.539  -2.579 -11.831  1.00  0.00           O  
ATOM    575  ND2 ASN D 651      -9.840  -2.937 -13.278  1.00  0.00           N  
ATOM    576  N   GLY D 652      -8.923  -3.841  -8.112  1.00  0.00           N  
ATOM    577  CA  GLY D 652      -9.154  -5.137  -7.517  1.00  0.00           C  
ATOM    578  C   GLY D 652      -8.301  -6.231  -8.106  1.00  0.00           C  
ATOM    579  O   GLY D 652      -7.915  -7.141  -7.379  1.00  0.00           O  
ATOM    580  N   ASP D 653      -7.970  -6.132  -9.392  1.00  0.00           N  
ATOM    581  CA  ASP D 653      -7.189  -7.130 -10.139  1.00  0.00           C  
ATOM    582  C   ASP D 653      -5.833  -7.451  -9.537  1.00  0.00           C  
ATOM    583  O   ASP D 653      -5.081  -6.529  -9.221  1.00  0.00           O  
ATOM    584  CB  ASP D 653      -6.924  -6.673 -11.564  1.00  0.00           C  
ATOM    585  CG  ASP D 653      -8.071  -5.892 -12.199  1.00  0.00           C  
ATOM    586  OD1 ASP D 653      -8.130  -4.679 -11.957  1.00  0.00           O  
ATOM    587  OD2 ASP D 653      -8.882  -6.492 -12.915  1.00  0.00           O  
ATOM    588  N   SER D 654      -5.525  -8.739  -9.380  1.00  0.00           N  
ATOM    589  CA  SER D 654      -4.234  -9.161  -8.880  1.00  0.00           C  
ATOM    590  C   SER D 654      -3.291  -9.266 -10.070  1.00  0.00           C  
ATOM    591  O   SER D 654      -3.627  -9.763 -11.173  1.00  0.00           O  
ATOM    592  CB  SER D 654      -4.365 -10.492  -8.196  1.00  0.00           C  
ATOM    593  OG  SER D 654      -3.308 -10.765  -7.287  1.00  0.00           O  
ATOM    594  N   LEU D 655      -2.122  -8.703  -9.821  1.00  0.00           N  
ATOM    595  CA  LEU D 655      -1.100  -8.573 -10.824  1.00  0.00           C  
ATOM    596  C   LEU D 655       0.164  -9.216 -10.287  1.00  0.00           C  
ATOM    597  O   LEU D 655       0.414  -9.089  -9.075  1.00  0.00           O  
ATOM    598  CB  LEU D 655      -0.862  -7.110 -11.060  1.00  0.00           C  
ATOM    599  CG  LEU D 655      -1.592  -6.236 -12.050  1.00  0.00           C  
ATOM    600  CD1 LEU D 655      -2.996  -6.695 -12.406  1.00  0.00           C  
ATOM    601  CD2 LEU D 655      -1.566  -4.871 -11.397  1.00  0.00           C  
ATOM    602  N   THR D 656       0.955  -9.859 -11.147  1.00  0.00           N  
ATOM    603  CA  THR D 656       2.228 -10.392 -10.707  1.00  0.00           C  
ATOM    604  C   THR D 656       3.353 -10.060 -11.691  1.00  0.00           C  
ATOM    605  O   THR D 656       3.177 -10.082 -12.922  1.00  0.00           O  
ATOM    606  CB  THR D 656       2.089 -11.904 -10.535  1.00  0.00           C  
ATOM    607  OG1 THR D 656       1.221 -12.007  -9.438  1.00  0.00           O  
ATOM    608  CG2 THR D 656       3.348 -12.691 -10.185  1.00  0.00           C  
ATOM    609  N   LEU D 657       4.492  -9.643 -11.128  1.00  0.00           N  
ATOM    610  CA  LEU D 657       5.731  -9.458 -11.858  1.00  0.00           C  
ATOM    611  C   LEU D 657       6.168 -10.866 -12.245  1.00  0.00           C  
ATOM    612  O   LEU D 657       6.169 -11.793 -11.413  1.00  0.00           O  
ATOM    613  CB  LEU D 657       6.776  -8.819 -10.965  1.00  0.00           C  
ATOM    614  CG  LEU D 657       6.963  -7.296 -10.849  1.00  0.00           C  
ATOM    615  CD1 LEU D 657       5.637  -6.598 -10.672  1.00  0.00           C  
ATOM    616  CD2 LEU D 657       7.838  -6.974  -9.644  1.00  0.00           C  
ATOM    617  N   ARG D 658       6.478 -11.039 -13.532  1.00  0.00           N  
ATOM    618  CA  ARG D 658       6.724 -12.359 -14.060  1.00  0.00           C  
ATOM    619  C   ARG D 658       7.952 -13.056 -13.455  1.00  0.00           C  
ATOM    620  O   ARG D 658       8.982 -12.436 -13.179  1.00  0.00           O  
ATOM    621  CB  ARG D 658       6.812 -12.229 -15.590  1.00  0.00           C  
ATOM    622  CG  ARG D 658       7.888 -11.342 -16.183  1.00  0.00           C  
ATOM    623  CD  ARG D 658       7.995 -11.512 -17.695  1.00  0.00           C  
ATOM    624  NE  ARG D 658       9.292 -10.962 -18.043  1.00  0.00           N  
ATOM    625  CZ  ARG D 658       9.502 -10.160 -19.097  1.00  0.00           C  
ATOM    626  NH1 ARG D 658       8.593  -9.876 -20.019  1.00  0.00           N  
ATOM    627  NH2 ARG D 658      10.701  -9.626 -19.228  1.00  0.00           N  
ATOM    628  N   PRO D 659       7.827 -14.356 -13.170  1.00  0.00           N  
ATOM    629  CA  PRO D 659       8.930 -15.115 -12.597  1.00  0.00           C  
ATOM    630  C   PRO D 659       9.667 -15.927 -13.662  1.00  0.00           C  
ATOM    631  O   PRO D 659      10.774 -16.427 -13.430  1.00  0.00           O  
ATOM    632  CB  PRO D 659       8.275 -15.993 -11.495  1.00  0.00           C  
ATOM    633  CG  PRO D 659       6.919 -16.321 -12.070  1.00  0.00           C  
ATOM    634  CD  PRO D 659       6.567 -14.950 -12.680  1.00  0.00           C  
ATOM    635  N   GLU D 660       8.994 -16.117 -14.805  1.00  0.00           N  
ATOM    636  CA  GLU D 660       9.527 -16.776 -15.989  1.00  0.00           C  
ATOM    637  C   GLU D 660       8.725 -16.231 -17.170  1.00  0.00           C  
ATOM    638  O   GLU D 660       7.689 -15.594 -16.962  1.00  0.00           O  
ATOM    639  CB  GLU D 660       9.376 -18.274 -15.880  1.00  0.00           C  
ATOM    640  CG  GLU D 660       7.966 -18.799 -15.637  1.00  0.00           C  
ATOM    641  CD  GLU D 660       7.205 -19.129 -16.895  1.00  0.00           C  
ATOM    642  OE1 GLU D 660       7.622 -20.040 -17.588  1.00  0.00           O  
ATOM    643  OE2 GLU D 660       6.206 -18.488 -17.186  1.00  0.00           O  
ATOM    644  N   GLY D 661       9.135 -16.458 -18.417  1.00  0.00           N  
ATOM    645  CA  GLY D 661       8.506 -15.795 -19.550  1.00  0.00           C  
ATOM    646  C   GLY D 661       7.696 -16.652 -20.501  1.00  0.00           C  
ATOM    647  O   GLY D 661       6.966 -16.115 -21.357  1.00  0.00           O  
ATOM    648  N   THR D 662       7.754 -17.979 -20.351  1.00  0.00           N  
ATOM    649  CA  THR D 662       7.031 -18.876 -21.245  1.00  0.00           C  
ATOM    650  C   THR D 662       5.529 -18.645 -21.227  1.00  0.00           C  
ATOM    651  O   THR D 662       4.900 -18.570 -22.285  1.00  0.00           O  
ATOM    652  CB  THR D 662       7.313 -20.305 -20.854  1.00  0.00           C  
ATOM    653  OG1 THR D 662       8.740 -20.415 -20.629  1.00  0.00           O  
ATOM    654  CG2 THR D 662       6.719 -21.263 -21.888  1.00  0.00           C  
ATOM    655  N   ALA D 663       4.947 -18.508 -20.028  1.00  0.00           N  
ATOM    656  CA  ALA D 663       3.516 -18.275 -19.862  1.00  0.00           C  
ATOM    657  C   ALA D 663       3.079 -17.017 -20.620  1.00  0.00           C  
ATOM    658  O   ALA D 663       2.126 -17.043 -21.424  1.00  0.00           O  
ATOM    659  CB  ALA D 663       3.239 -18.117 -18.381  1.00  0.00           C  
ATOM    660  N   GLY D 664       3.871 -15.937 -20.424  1.00  0.00           N  
ATOM    661  CA  GLY D 664       3.669 -14.653 -21.090  1.00  0.00           C  
ATOM    662  C   GLY D 664       3.763 -14.778 -22.614  1.00  0.00           C  
ATOM    663  O   GLY D 664       3.024 -14.119 -23.368  1.00  0.00           O  
ATOM    664  N   CYS D 665       4.656 -15.645 -23.089  1.00  0.00           N  
ATOM    665  CA  CYS D 665       4.793 -15.849 -24.516  1.00  0.00           C  
ATOM    666  C   CYS D 665       3.562 -16.549 -25.095  1.00  0.00           C  
ATOM    667  O   CYS D 665       2.925 -16.049 -26.048  1.00  0.00           O  
ATOM    668  CB  CYS D 665       6.068 -16.662 -24.766  1.00  0.00           C  
ATOM    669  SG  CYS D 665       6.569 -16.754 -26.504  1.00  0.00           S  
ATOM    670  N   VAL D 666       3.170 -17.692 -24.487  1.00  0.00           N  
ATOM    671  CA  VAL D 666       1.994 -18.457 -24.935  1.00  0.00           C  
ATOM    672  C   VAL D 666       0.737 -17.579 -24.912  1.00  0.00           C  
ATOM    673  O   VAL D 666       0.015 -17.531 -25.906  1.00  0.00           O  
ATOM    674  CB  VAL D 666       1.840 -19.693 -24.028  1.00  0.00           C  
ATOM    675  CG1 VAL D 666       0.690 -20.545 -24.521  1.00  0.00           C  
ATOM    676  CG2 VAL D 666       3.084 -20.569 -24.091  1.00  0.00           C  
ATOM    677  N   ARG D 667       0.522 -16.814 -23.826  1.00  0.00           N  
ATOM    678  CA  ARG D 667      -0.581 -15.877 -23.702  1.00  0.00           C  
ATOM    679  C   ARG D 667      -0.645 -14.854 -24.829  1.00  0.00           C  
ATOM    680  O   ARG D 667      -1.715 -14.619 -25.389  1.00  0.00           O  
ATOM    681  CB  ARG D 667      -0.462 -15.138 -22.404  1.00  0.00           C  
ATOM    682  CG  ARG D 667      -1.691 -14.294 -22.126  1.00  0.00           C  
ATOM    683  CD  ARG D 667      -1.283 -12.885 -21.793  1.00  0.00           C  
ATOM    684  NE  ARG D 667      -1.138 -12.120 -23.013  1.00  0.00           N  
ATOM    685  CZ  ARG D 667      -0.154 -11.242 -23.199  1.00  0.00           C  
ATOM    686  NH1 ARG D 667       0.823 -11.057 -22.321  1.00  0.00           N  
ATOM    687  NH2 ARG D 667      -0.132 -10.578 -24.328  1.00  0.00           N  
ATOM    688  N   ALA D 668       0.470 -14.204 -25.192  1.00  0.00           N  
ATOM    689  CA  ALA D 668       0.506 -13.252 -26.307  1.00  0.00           C  
ATOM    690  C   ALA D 668       0.290 -13.905 -27.656  1.00  0.00           C  
ATOM    691  O   ALA D 668      -0.319 -13.319 -28.552  1.00  0.00           O  
ATOM    692  CB  ALA D 668       1.839 -12.558 -26.374  1.00  0.00           C  
ATOM    693  N   GLY D 669       0.799 -15.119 -27.810  1.00  0.00           N  
ATOM    694  CA  GLY D 669       0.598 -15.878 -29.013  1.00  0.00           C  
ATOM    695  C   GLY D 669      -0.884 -16.196 -29.197  1.00  0.00           C  
ATOM    696  O   GLY D 669      -1.410 -15.959 -30.297  1.00  0.00           O  
ATOM    697  N   ILE D 670      -1.571 -16.724 -28.162  1.00  0.00           N  
ATOM    698  CA  ILE D 670      -3.019 -17.012 -28.209  1.00  0.00           C  
ATOM    699  C   ILE D 670      -3.792 -15.703 -28.470  1.00  0.00           C  
ATOM    700  O   ILE D 670      -4.564 -15.597 -29.444  1.00  0.00           O  
ATOM    701  CB  ILE D 670      -3.568 -17.641 -26.849  1.00  0.00           C  
ATOM    702  CG1 ILE D 670      -2.883 -18.939 -26.431  1.00  0.00           C  
ATOM    703  CG2 ILE D 670      -5.066 -17.941 -27.056  1.00  0.00           C  
ATOM    704  CD1 ILE D 670      -3.279 -19.353 -25.015  1.00  0.00           C  
ATOM    705  N   GLU D 671      -3.495 -14.691 -27.636  1.00  0.00           N  
ATOM    706  CA  GLU D 671      -4.122 -13.384 -27.701  1.00  0.00           C  
ATOM    707  C   GLU D 671      -4.018 -12.709 -29.058  1.00  0.00           C  
ATOM    708  O   GLU D 671      -4.901 -11.968 -29.483  1.00  0.00           O  
ATOM    709  CB  GLU D 671      -3.488 -12.486 -26.659  1.00  0.00           C  
ATOM    710  CG  GLU D 671      -4.314 -11.238 -26.452  1.00  0.00           C  
ATOM    711  CD  GLU D 671      -3.862 -10.318 -25.340  1.00  0.00           C  
ATOM    712  OE1 GLU D 671      -3.283 -10.790 -24.364  1.00  0.00           O  
ATOM    713  OE2 GLU D 671      -4.115  -9.119 -25.462  1.00  0.00           O  
ATOM    714  N   HIS D 672      -2.895 -12.868 -29.750  1.00  0.00           N  
ATOM    715  CA  HIS D 672      -2.689 -12.163 -31.004  1.00  0.00           C  
ATOM    716  C   HIS D 672      -2.985 -12.961 -32.239  1.00  0.00           C  
ATOM    717  O   HIS D 672      -3.032 -12.372 -33.311  1.00  0.00           O  
ATOM    718  CB  HIS D 672      -1.273 -11.683 -31.071  1.00  0.00           C  
ATOM    719  CG  HIS D 672      -1.135 -10.480 -30.181  1.00  0.00           C  
ATOM    720  ND1 HIS D 672      -1.562  -9.285 -30.538  1.00  0.00           N  
ATOM    721  CD2 HIS D 672      -0.628 -10.435 -28.912  1.00  0.00           C  
ATOM    722  CE1 HIS D 672      -1.351  -8.498 -29.526  1.00  0.00           C  
ATOM    723  NE2 HIS D 672      -0.793  -9.198 -28.565  1.00  0.00           N  
ATOM    724  N   GLY D 675      -3.157 -14.273 -32.111  1.00  0.00           N  
ATOM    725  CA  GLY D 675      -3.438 -15.125 -33.254  1.00  0.00           C  
ATOM    726  C   GLY D 675      -2.184 -15.707 -33.899  1.00  0.00           C  
ATOM    727  O   GLY D 675      -2.210 -16.218 -35.027  1.00  0.00           O  
ATOM    728  N   LEU D 677      -1.077 -15.762 -33.170  1.00  0.00           N  
ATOM    729  CA  LEU D 677       0.143 -16.199 -33.798  1.00  0.00           C  
ATOM    730  C   LEU D 677       0.354 -17.685 -33.791  1.00  0.00           C  
ATOM    731  O   LEU D 677       1.212 -18.163 -34.521  1.00  0.00           O  
ATOM    732  CB  LEU D 677       1.351 -15.587 -33.145  1.00  0.00           C  
ATOM    733  CG  LEU D 677       1.431 -14.087 -33.089  1.00  0.00           C  
ATOM    734  CD1 LEU D 677       2.891 -13.777 -32.929  1.00  0.00           C  
ATOM    735  CD2 LEU D 677       0.950 -13.394 -34.353  1.00  0.00           C  
ATOM    736  N   LEU D 681      -0.378 -18.465 -33.010  1.00  0.00           N  
ATOM    737  CA  LEU D 681      -0.003 -19.871 -32.876  1.00  0.00           C  
ATOM    738  C   LEU D 681      -0.804 -20.894 -33.694  1.00  0.00           C  
ATOM    739  O   LEU D 681      -0.280 -21.938 -34.108  1.00  0.00           O  
ATOM    740  CB  LEU D 681      -0.070 -20.253 -31.381  1.00  0.00           C  
ATOM    741  CG  LEU D 681       0.549 -19.288 -30.352  1.00  0.00           C  
ATOM    742  CD1 LEU D 681       0.328 -19.823 -28.976  1.00  0.00           C  
ATOM    743  CD2 LEU D 681       2.045 -19.112 -30.579  1.00  0.00           C  
ATOM    744  N   TYR D 683      -2.099 -20.674 -33.961  1.00  0.00           N  
ATOM    745  CA  TYR D 683      -2.883 -21.745 -34.567  1.00  0.00           C  
ATOM    746  C   TYR D 683      -2.469 -21.976 -36.011  1.00  0.00           C  
ATOM    747  O   TYR D 683      -2.492 -21.056 -36.848  1.00  0.00           O  
ATOM    748  CB  TYR D 683      -4.422 -21.462 -34.536  1.00  0.00           C  
ATOM    749  CG  TYR D 683      -5.205 -22.710 -34.985  1.00  0.00           C  
ATOM    750  CD1 TYR D 683      -4.872 -23.958 -34.420  1.00  0.00           C  
ATOM    751  CD2 TYR D 683      -6.172 -22.647 -36.005  1.00  0.00           C  
ATOM    752  CE1 TYR D 683      -5.468 -25.137 -34.877  1.00  0.00           C  
ATOM    753  CE2 TYR D 683      -6.774 -23.829 -36.465  1.00  0.00           C  
ATOM    754  CZ  TYR D 683      -6.413 -25.069 -35.899  1.00  0.00           C  
ATOM    755  OH  TYR D 683      -6.938 -26.262 -36.378  1.00  0.00           O  
ATOM    756  N   ASN D 684      -2.071 -23.236 -36.241  1.00  0.00           N  
ATOM    757  CA  ASN D 684      -1.659 -23.724 -37.558  1.00  0.00           C  
ATOM    758  C   ASN D 684      -0.507 -22.918 -38.141  1.00  0.00           C  
ATOM    759  O   ASN D 684      -0.415 -22.628 -39.348  1.00  0.00           O  
ATOM    760  CB  ASN D 684      -2.826 -23.690 -38.560  1.00  0.00           C  
ATOM    761  CG  ASN D 684      -3.751 -24.878 -38.416  1.00  0.00           C  
ATOM    762  OD1 ASN D 684      -3.467 -25.849 -37.711  1.00  0.00           O  
ATOM    763  ND2 ASN D 684      -4.912 -24.817 -39.054  1.00  0.00           N  
ATOM    764  N   GLN D 685       0.394 -22.505 -37.245  1.00  0.00           N  
ATOM    765  CA  GLN D 685       1.551 -21.738 -37.640  1.00  0.00           C  
ATOM    766  C   GLN D 685       2.767 -22.274 -36.911  1.00  0.00           C  
ATOM    767  O   GLN D 685       2.673 -23.049 -35.947  1.00  0.00           O  
ATOM    768  CB  GLN D 685       1.337 -20.281 -37.302  1.00  0.00           C  
ATOM    769  CG  GLN D 685       0.434 -19.629 -38.307  1.00  0.00           C  
ATOM    770  CD  GLN D 685      -0.098 -18.351 -37.719  1.00  0.00           C  
ATOM    771  OE1 GLN D 685       0.504 -17.298 -37.902  1.00  0.00           O  
ATOM    772  NE2 GLN D 685      -1.206 -18.400 -36.988  1.00  0.00           N  
ATOM    773  N   GLU D 686       3.914 -21.919 -37.476  1.00  0.00           N  
ATOM    774  CA  GLU D 686       5.201 -22.293 -36.933  1.00  0.00           C  
ATOM    775  C   GLU D 686       5.769 -20.966 -36.486  1.00  0.00           C  
ATOM    776  O   GLU D 686       5.638 -19.991 -37.247  1.00  0.00           O  
ATOM    777  CB  GLU D 686       6.074 -22.894 -38.030  1.00  0.00           C  
ATOM    778  CG  GLU D 686       7.426 -23.450 -37.578  1.00  0.00           C  
ATOM    779  CD  GLU D 686       8.437 -23.760 -38.693  1.00  0.00           C  
ATOM    780  OE1 GLU D 686       9.003 -22.827 -39.265  1.00  0.00           O  
ATOM    781  OE2 GLU D 686       8.690 -24.932 -38.984  1.00  0.00           O  
ATOM    782  N   GLN D 687       6.313 -20.886 -35.274  1.00  0.00           N  
ATOM    783  CA  GLN D 687       6.966 -19.673 -34.826  1.00  0.00           C  
ATOM    784  C   GLN D 687       8.273 -20.048 -34.181  1.00  0.00           C  
ATOM    785  O   GLN D 687       8.369 -21.021 -33.432  1.00  0.00           O  
ATOM    786  CB  GLN D 687       6.163 -18.912 -33.795  1.00  0.00           C  
ATOM    787  CG  GLN D 687       4.914 -18.202 -34.324  1.00  0.00           C  
ATOM    788  CD  GLN D 687       5.122 -17.127 -35.382  1.00  0.00           C  
ATOM    789  OE1 GLN D 687       6.244 -16.854 -35.817  1.00  0.00           O  
ATOM    790  NE2 GLN D 687       4.053 -16.484 -35.844  1.00  0.00           N  
ATOM    791  N   ARG D 688       9.330 -19.326 -34.521  1.00  0.00           N  
ATOM    792  CA  ARG D 688      10.649 -19.524 -33.953  1.00  0.00           C  
ATOM    793  C   ARG D 688      10.943 -18.175 -33.334  1.00  0.00           C  
ATOM    794  O   ARG D 688      11.135 -17.224 -34.112  1.00  0.00           O  
ATOM    795  CB  ARG D 688      11.594 -19.831 -35.067  1.00  0.00           C  
ATOM    796  CG  ARG D 688      11.903 -21.281 -35.091  1.00  0.00           C  
ATOM    797  CD  ARG D 688      11.406 -21.983 -36.316  1.00  0.00           C  
ATOM    798  NE  ARG D 688      12.357 -23.054 -36.421  1.00  0.00           N  
ATOM    799  CZ  ARG D 688      12.425 -23.857 -37.469  1.00  0.00           C  
ATOM    800  NH1 ARG D 688      11.557 -23.818 -38.492  1.00  0.00           N  
ATOM    801  NH2 ARG D 688      13.418 -24.731 -37.434  1.00  0.00           N  
ATOM    802  N   LEU D 689      10.906 -18.088 -31.982  1.00  0.00           N  
ATOM    803  CA  LEU D 689      10.999 -16.817 -31.270  1.00  0.00           C  
ATOM    804  C   LEU D 689      12.017 -16.828 -30.148  1.00  0.00           C  
ATOM    805  O   LEU D 689      12.446 -17.894 -29.693  1.00  0.00           O  
ATOM    806  CB  LEU D 689       9.632 -16.437 -30.654  1.00  0.00           C  
ATOM    807  CG  LEU D 689       8.334 -16.469 -31.489  1.00  0.00           C  
ATOM    808  CD1 LEU D 689       7.194 -16.059 -30.580  1.00  0.00           C  
ATOM    809  CD2 LEU D 689       8.390 -15.529 -32.681  1.00  0.00           C  
ATOM    810  N   TRP D 690      12.423 -15.646 -29.715  1.00  0.00           N  
ATOM    811  CA  TRP D 690      13.271 -15.531 -28.546  1.00  0.00           C  
ATOM    812  C   TRP D 690      12.920 -14.210 -27.817  1.00  0.00           C  
ATOM    813  O   TRP D 690      12.229 -13.340 -28.373  1.00  0.00           O  
ATOM    814  CB  TRP D 690      14.830 -15.628 -28.977  1.00  0.00           C  
ATOM    815  CG  TRP D 690      15.459 -14.550 -29.864  1.00  0.00           C  
ATOM    816  CD1 TRP D 690      15.539 -14.724 -31.216  1.00  0.00           C  
ATOM    817  CD2 TRP D 690      15.919 -13.302 -29.465  1.00  0.00           C  
ATOM    818  NE1 TRP D 690      16.028 -13.582 -31.675  1.00  0.00           N  
ATOM    819  CE2 TRP D 690      16.265 -12.717 -30.676  1.00  0.00           C  
ATOM    820  CE3 TRP D 690      16.077 -12.599 -28.268  1.00  0.00           C  
ATOM    821  CZ2 TRP D 690      16.761 -11.431 -30.703  1.00  0.00           C  
ATOM    822  CZ3 TRP D 690      16.575 -11.309 -28.292  1.00  0.00           C  
ATOM    823  CH2 TRP D 690      16.915 -10.727 -29.507  1.00  0.00           C  
ATOM    824  N   TYR D 691      13.361 -14.049 -26.575  1.00  0.00           N  
ATOM    825  CA  TYR D 691      13.037 -12.867 -25.779  1.00  0.00           C  
ATOM    826  C   TYR D 691      14.145 -12.684 -24.784  1.00  0.00           C  
ATOM    827  O   TYR D 691      14.742 -13.690 -24.381  1.00  0.00           O  
ATOM    828  CB  TYR D 691      11.696 -13.003 -24.962  1.00  0.00           C  
ATOM    829  CG  TYR D 691      11.438 -14.267 -24.102  1.00  0.00           C  
ATOM    830  CD1 TYR D 691      12.178 -14.480 -22.939  1.00  0.00           C  
ATOM    831  CD2 TYR D 691      10.502 -15.238 -24.494  1.00  0.00           C  
ATOM    832  CE1 TYR D 691      12.010 -15.630 -22.189  1.00  0.00           C  
ATOM    833  CE2 TYR D 691      10.324 -16.405 -23.740  1.00  0.00           C  
ATOM    834  CZ  TYR D 691      11.093 -16.597 -22.591  1.00  0.00           C  
ATOM    835  OH  TYR D 691      11.029 -17.770 -21.831  1.00  0.00           O  
ATOM    836  N   ILE D 692      14.438 -11.459 -24.386  1.00  0.00           N  
ATOM    837  CA  ILE D 692      15.453 -11.199 -23.369  1.00  0.00           C  
ATOM    838  C   ILE D 692      14.814 -10.185 -22.419  1.00  0.00           C  
ATOM    839  O   ILE D 692      14.104  -9.262 -22.850  1.00  0.00           O  
ATOM    840  CB  ILE D 692      16.795 -10.658 -24.084  1.00  0.00           C  
ATOM    841  CG1 ILE D 692      17.748  -9.816 -23.232  1.00  0.00           C  
ATOM    842  CG2 ILE D 692      16.392  -9.672 -25.165  1.00  0.00           C  
ATOM    843  CD1 ILE D 692      18.372 -10.462 -22.010  1.00  0.00           C  
ATOM    844  N   GLY D 693      14.962 -10.365 -21.114  1.00  0.00           N  
ATOM    845  CA  GLY D 693      14.510  -9.349 -20.174  1.00  0.00           C  
ATOM    846  C   GLY D 693      14.600  -9.849 -18.746  1.00  0.00           C  
ATOM    847  O   GLY D 693      15.125 -10.944 -18.464  1.00  0.00           O  
ATOM    848  N   PRO D 695      14.151  -8.988 -17.835  1.00  0.00           N  
ATOM    849  CA  PRO D 695      14.154  -9.353 -16.438  1.00  0.00           C  
ATOM    850  C   PRO D 695      12.986 -10.274 -16.047  1.00  0.00           C  
ATOM    851  O   PRO D 695      11.883 -10.234 -16.641  1.00  0.00           O  
ATOM    852  CB  PRO D 695      14.119  -8.049 -15.735  1.00  0.00           C  
ATOM    853  CG  PRO D 695      13.868  -7.021 -16.797  1.00  0.00           C  
ATOM    854  CD  PRO D 695      13.342  -7.797 -17.965  1.00  0.00           C  
ATOM    855  N   MET D 696      13.288 -11.133 -15.073  1.00  0.00           N  
ATOM    856  CA  MET D 696      12.295 -11.939 -14.401  1.00  0.00           C  
ATOM    857  C   MET D 696      12.486 -11.652 -12.904  1.00  0.00           C  
ATOM    858  O   MET D 696      13.567 -11.176 -12.491  1.00  0.00           O  
ATOM    859  CB  MET D 696      12.499 -13.412 -14.645  1.00  0.00           C  
ATOM    860  CG  MET D 696      12.606 -13.840 -16.085  1.00  0.00           C  
ATOM    861  SD  MET D 696      11.383 -13.061 -17.139  1.00  0.00           S  
ATOM    862  CE  MET D 696      11.556 -14.035 -18.606  1.00  0.00           C  
ATOM    863  N   PHE D 697      11.452 -11.874 -12.066  1.00  0.00           N  
ATOM    864  CA  PHE D 697      11.485 -11.533 -10.646  1.00  0.00           C  
ATOM    865  C   PHE D 697      11.067 -12.700  -9.771  1.00  0.00           C  
ATOM    866  O   PHE D 697      10.054 -13.349 -10.047  1.00  0.00           O  
ATOM    867  CB  PHE D 697      10.542 -10.416 -10.339  1.00  0.00           C  
ATOM    868  CG  PHE D 697      10.836  -9.169 -11.122  1.00  0.00           C  
ATOM    869  CD1 PHE D 697      10.493  -9.099 -12.472  1.00  0.00           C  
ATOM    870  CD2 PHE D 697      11.483  -8.114 -10.474  1.00  0.00           C  
ATOM    871  CE1 PHE D 697      10.806  -7.958 -13.189  1.00  0.00           C  
ATOM    872  CE2 PHE D 697      11.793  -6.972 -11.203  1.00  0.00           C  
ATOM    873  CZ  PHE D 697      11.456  -6.893 -12.556  1.00  0.00           C  
ATOM    874  N   ARG D 698      11.812 -13.024  -8.719  1.00  0.00           N  
ATOM    875  CA  ARG D 698      11.463 -14.087  -7.806  1.00  0.00           C  
ATOM    876  C   ARG D 698      11.936 -13.712  -6.414  1.00  0.00           C  
ATOM    877  O   ARG D 698      13.076 -13.343  -6.144  1.00  0.00           O  
ATOM    878  CB  ARG D 698      12.108 -15.423  -8.183  1.00  0.00           C  
ATOM    879  CG  ARG D 698      11.448 -16.061  -9.370  1.00  0.00           C  
ATOM    880  CD  ARG D 698      12.072 -17.399  -9.687  1.00  0.00           C  
ATOM    881  NE  ARG D 698      11.868 -17.653 -11.112  1.00  0.00           N  
ATOM    882  CZ  ARG D 698      11.934 -18.883 -11.665  1.00  0.00           C  
ATOM    883  NH1 ARG D 698      12.160 -19.950 -10.898  1.00  0.00           N  
ATOM    884  NH2 ARG D 698      11.766 -19.056 -12.992  1.00  0.00           N  
ATOM    885  N   HIS D 699      11.038 -13.750  -5.455  1.00  0.00           N  
ATOM    886  CA  HIS D 699      11.372 -13.469  -4.079  1.00  0.00           C  
ATOM    887  C   HIS D 699      12.147 -14.627  -3.455  1.00  0.00           C  
ATOM    888  O   HIS D 699      11.598 -15.367  -2.653  1.00  0.00           O  
ATOM    889  CB  HIS D 699      10.072 -13.200  -3.291  1.00  0.00           C  
ATOM    890  CG  HIS D 699      10.390 -12.521  -1.975  1.00  0.00           C  
ATOM    891  ND1 HIS D 699      10.276 -11.212  -1.774  1.00  0.00           N  
ATOM    892  CD2 HIS D 699      10.903 -13.100  -0.841  1.00  0.00           C  
ATOM    893  CE1 HIS D 699      10.713 -10.950  -0.562  1.00  0.00           C  
ATOM    894  NE2 HIS D 699      11.084 -12.094  -0.021  1.00  0.00           N  
ATOM    895  N   GLU D 700      13.420 -14.834  -3.770  1.00  0.00           N  
ATOM    896  CA  GLU D 700      14.187 -15.892  -3.111  1.00  0.00           C  
ATOM    897  C   GLU D 700      15.267 -15.278  -2.241  1.00  0.00           C  
ATOM    898  O   GLU D 700      15.653 -14.128  -2.456  1.00  0.00           O  
ATOM    899  CB  GLU D 700      14.896 -16.782  -4.094  1.00  0.00           C  
ATOM    900  CG  GLU D 700      13.994 -17.452  -5.099  1.00  0.00           C  
ATOM    901  CD  GLU D 700      14.690 -17.681  -6.426  1.00  0.00           C  
ATOM    902  OE1 GLU D 700      15.619 -16.926  -6.720  1.00  0.00           O  
ATOM    903  OE2 GLU D 700      14.292 -18.595  -7.158  1.00  0.00           O  
ATOM    904  N   ARG D 703      15.785 -16.008  -1.252  1.00  0.00           N  
ATOM    905  CA  ARG D 703      16.884 -15.481  -0.458  1.00  0.00           C  
ATOM    906  C   ARG D 703      18.118 -15.347  -1.364  1.00  0.00           C  
ATOM    907  O   ARG D 703      18.552 -16.327  -1.998  1.00  0.00           O  
ATOM    908  CB  ARG D 703      17.157 -16.422   0.706  1.00  0.00           C  
ATOM    909  CG  ARG D 703      18.199 -15.904   1.689  1.00  0.00           C  
ATOM    910  CD  ARG D 703      19.550 -16.523   1.339  1.00  0.00           C  
ATOM    911  NE  ARG D 703      20.633 -16.084   2.200  1.00  0.00           N  
ATOM    912  CZ  ARG D 703      21.790 -16.756   2.258  1.00  0.00           C  
ATOM    913  NH1 ARG D 703      22.021 -17.858   1.525  1.00  0.00           N  
ATOM    914  NH2 ARG D 703      22.739 -16.299   3.073  1.00  0.00           N  
ATOM    915  N   PRO D 713      18.659 -14.124  -1.478  1.00  0.00           N  
ATOM    916  CA  PRO D 713      19.836 -13.926  -2.329  1.00  0.00           C  
ATOM    917  C   PRO D 713      21.113 -14.645  -1.856  1.00  0.00           C  
ATOM    918  O   PRO D 713      21.517 -14.550  -0.684  1.00  0.00           O  
ATOM    919  CB  PRO D 713      20.002 -12.408  -2.408  1.00  0.00           C  
ATOM    920  CG  PRO D 713      18.586 -11.940  -2.287  1.00  0.00           C  
ATOM    921  CD  PRO D 713      18.098 -12.811  -1.158  1.00  0.00           C  
ATOM    922  N   GLN D 714      21.719 -15.394  -2.790  1.00  0.00           N  
ATOM    923  CA  GLN D 714      23.007 -16.057  -2.635  1.00  0.00           C  
ATOM    924  C   GLN D 714      23.654 -16.012  -4.024  1.00  0.00           C  
ATOM    925  O   GLN D 714      22.933 -16.054  -5.011  1.00  0.00           O  
ATOM    926  CB  GLN D 714      22.817 -17.509  -2.147  1.00  0.00           C  
ATOM    927  CG  GLN D 714      21.984 -18.451  -2.999  1.00  0.00           C  
ATOM    928  CD  GLN D 714      20.786 -19.019  -2.261  1.00  0.00           C  
ATOM    929  OE1 GLN D 714      20.891 -19.499  -1.135  1.00  0.00           O  
ATOM    930  NE2 GLN D 714      19.610 -18.987  -2.870  1.00  0.00           N  
ATOM    931  N   LYS D 715      24.985 -15.993  -4.154  1.00  0.00           N  
ATOM    932  CA  LYS D 715      25.706 -15.723  -5.412  1.00  0.00           C  
ATOM    933  C   LYS D 715      25.081 -15.994  -6.787  1.00  0.00           C  
ATOM    934  O   LYS D 715      25.157 -15.151  -7.673  1.00  0.00           O  
ATOM    935  CB  LYS D 715      27.069 -16.443  -5.384  1.00  0.00           C  
ATOM    936  CG  LYS D 715      28.008 -16.019  -6.535  1.00  0.00           C  
ATOM    937  CD  LYS D 715      29.422 -16.548  -6.393  1.00  0.00           C  
ATOM    938  CE  LYS D 715      30.204 -16.151  -7.636  1.00  0.00           C  
ATOM    939  NZ  LYS D 715      31.485 -15.565  -7.290  1.00  0.00           N  
ATOM    940  N   GLY D 716      24.523 -17.155  -7.043  1.00  0.00           N  
ATOM    941  CA  GLY D 716      23.940 -17.365  -8.347  1.00  0.00           C  
ATOM    942  C   GLY D 716      22.494 -16.935  -8.367  1.00  0.00           C  
ATOM    943  O   GLY D 716      22.017 -16.595  -9.442  1.00  0.00           O  
ATOM    944  N   ARG D 718      21.752 -17.002  -7.251  1.00  0.00           N  
ATOM    945  CA  ARG D 718      20.331 -16.641  -7.238  1.00  0.00           C  
ATOM    946  C   ARG D 718      20.030 -15.193  -6.831  1.00  0.00           C  
ATOM    947  O   ARG D 718      20.578 -14.688  -5.847  1.00  0.00           O  
ATOM    948  CB  ARG D 718      19.531 -17.592  -6.301  1.00  0.00           C  
ATOM    949  CG  ARG D 718      19.308 -19.045  -6.765  1.00  0.00           C  
ATOM    950  CD  ARG D 718      19.195 -19.189  -8.289  1.00  0.00           C  
ATOM    951  NE  ARG D 718      18.285 -20.239  -8.753  1.00  0.00           N  
ATOM    952  CZ  ARG D 718      18.591 -21.113  -9.741  1.00  0.00           C  
ATOM    953  NH1 ARG D 718      19.770 -21.135 -10.383  1.00  0.00           N  
ATOM    954  NH2 ARG D 718      17.675 -22.005 -10.120  1.00  0.00           N  
ATOM    955  N   TYR D 723      19.133 -14.499  -7.565  1.00  0.00           N  
ATOM    956  CA  TYR D 723      18.752 -13.098  -7.302  1.00  0.00           C  
ATOM    957  C   TYR D 723      17.246 -12.897  -7.413  1.00  0.00           C  
ATOM    958  O   TYR D 723      16.564 -13.747  -7.999  1.00  0.00           O  
ATOM    959  CB  TYR D 723      19.357 -12.100  -8.302  1.00  0.00           C  
ATOM    960  CG  TYR D 723      20.860 -12.160  -8.353  1.00  0.00           C  
ATOM    961  CD1 TYR D 723      21.582 -11.686  -7.256  1.00  0.00           C  
ATOM    962  CD2 TYR D 723      21.488 -12.734  -9.468  1.00  0.00           C  
ATOM    963  CE1 TYR D 723      22.965 -11.796  -7.264  1.00  0.00           C  
ATOM    964  CE2 TYR D 723      22.875 -12.843  -9.475  1.00  0.00           C  
ATOM    965  CZ  TYR D 723      23.603 -12.372  -8.373  1.00  0.00           C  
ATOM    966  OH  TYR D 723      24.981 -12.465  -8.375  1.00  0.00           O  
ATOM    967  N   ARG D 724      16.766 -11.747  -6.914  1.00  0.00           N  
ATOM    968  CA  ARG D 724      15.354 -11.408  -6.926  1.00  0.00           C  
ATOM    969  C   ARG D 724      14.942 -10.812  -8.269  1.00  0.00           C  
ATOM    970  O   ARG D 724      13.818 -10.978  -8.742  1.00  0.00           O  
ATOM    971  CB  ARG D 724      15.086 -10.434  -5.794  1.00  0.00           C  
ATOM    972  CG  ARG D 724      15.679 -10.878  -4.462  1.00  0.00           C  
ATOM    973  CD  ARG D 724      14.685 -11.383  -3.436  1.00  0.00           C  
ATOM    974  NE  ARG D 724      14.675 -10.518  -2.255  1.00  0.00           N  
ATOM    975  CZ  ARG D 724      14.501 -10.953  -0.989  1.00  0.00           C  
ATOM    976  NH1 ARG D 724      14.351 -12.234  -0.651  1.00  0.00           N  
ATOM    977  NH2 ARG D 724      14.494 -10.058  -0.013  1.00  0.00           N  
ATOM    978  N   GLN D 725      15.815  -9.997  -8.863  1.00  0.00           N  
ATOM    979  CA  GLN D 725      15.677  -9.516 -10.243  1.00  0.00           C  
ATOM    980  C   GLN D 725      16.875 -10.103 -10.975  1.00  0.00           C  
ATOM    981  O   GLN D 725      18.053  -9.837 -10.671  1.00  0.00           O  
ATOM    982  CB  GLN D 725      15.764  -8.013 -10.339  1.00  0.00           C  
ATOM    983  CG  GLN D 725      15.545  -7.378 -11.705  1.00  0.00           C  
ATOM    984  CD  GLN D 725      15.490  -5.857 -11.650  1.00  0.00           C  
ATOM    985  OE1 GLN D 725      15.239  -5.170 -12.636  1.00  0.00           O  
ATOM    986  NE2 GLN D 725      15.669  -5.182 -10.526  1.00  0.00           N  
ATOM    987  N   PHE D 726      16.551 -10.981 -11.889  1.00  0.00           N  
ATOM    988  CA  PHE D 726      17.509 -11.645 -12.704  1.00  0.00           C  
ATOM    989  C   PHE D 726      17.041 -11.498 -14.142  1.00  0.00           C  
ATOM    990  O   PHE D 726      16.004 -10.892 -14.438  1.00  0.00           O  
ATOM    991  CB  PHE D 726      17.608 -13.076 -12.229  1.00  0.00           C  
ATOM    992  CG  PHE D 726      16.354 -13.907 -12.326  1.00  0.00           C  
ATOM    993  CD1 PHE D 726      15.401 -13.830 -11.312  1.00  0.00           C  
ATOM    994  CD2 PHE D 726      16.162 -14.738 -13.441  1.00  0.00           C  
ATOM    995  CE1 PHE D 726      14.250 -14.601 -11.443  1.00  0.00           C  
ATOM    996  CE2 PHE D 726      15.007 -15.501 -13.553  1.00  0.00           C  
ATOM    997  CZ  PHE D 726      14.047 -15.432 -12.552  1.00  0.00           C  
ATOM    998  N   HIS D 728      17.848 -11.919 -15.109  1.00  0.00           N  
ATOM    999  CA  HIS D 728      17.541 -11.654 -16.512  1.00  0.00           C  
ATOM   1000  C   HIS D 728      17.700 -12.943 -17.268  1.00  0.00           C  
ATOM   1001  O   HIS D 728      18.620 -13.717 -16.928  1.00  0.00           O  
ATOM   1002  CB  HIS D 728      18.495 -10.606 -17.073  1.00  0.00           C  
ATOM   1003  CG  HIS D 728      18.426  -9.253 -16.357  1.00  0.00           C  
ATOM   1004  ND1 HIS D 728      19.040  -8.924 -15.213  1.00  0.00           N  
ATOM   1005  CD2 HIS D 728      17.706  -8.162 -16.765  1.00  0.00           C  
ATOM   1006  CE1 HIS D 728      18.722  -7.695 -14.919  1.00  0.00           C  
ATOM   1007  NE2 HIS D 728      17.915  -7.245 -15.856  1.00  0.00           N  
ATOM   1008  N   GLN D 730      16.817 -13.172 -18.230  1.00  0.00           N  
ATOM   1009  CA  GLN D 730      16.827 -14.409 -18.945  1.00  0.00           C  
ATOM   1010  C   GLN D 730      16.825 -14.119 -20.396  1.00  0.00           C  
ATOM   1011  O   GLN D 730      16.363 -13.034 -20.771  1.00  0.00           O  
ATOM   1012  CB  GLN D 730      15.582 -15.285 -18.704  1.00  0.00           C  
ATOM   1013  CG  GLN D 730      15.497 -16.089 -17.409  1.00  0.00           C  
ATOM   1014  CD  GLN D 730      14.472 -17.210 -17.463  1.00  0.00           C  
ATOM   1015  OE1 GLN D 730      13.422 -17.142 -18.120  1.00  0.00           O  
ATOM   1016  NE2 GLN D 730      14.769 -18.288 -16.759  1.00  0.00           N  
ATOM   1017  N   LEU D 731      17.387 -15.070 -21.156  1.00  0.00           N  
ATOM   1018  CA  LEU D 731      17.236 -15.128 -22.612  1.00  0.00           C  
ATOM   1019  C   LEU D 731      16.498 -16.422 -22.792  1.00  0.00           C  
ATOM   1020  O   LEU D 731      16.893 -17.396 -22.141  1.00  0.00           O  
ATOM   1021  CB  LEU D 731      18.551 -15.276 -23.439  1.00  0.00           C  
ATOM   1022  CG  LEU D 731      18.446 -14.873 -24.936  1.00  0.00           C  
ATOM   1023  CD1 LEU D 731      19.814 -14.500 -25.409  1.00  0.00           C  
ATOM   1024  CD2 LEU D 731      17.908 -15.978 -25.812  1.00  0.00           C  
ATOM   1025  N   GLY D 732      15.472 -16.491 -23.619  1.00  0.00           N  
ATOM   1026  CA  GLY D 732      14.810 -17.753 -23.805  1.00  0.00           C  
ATOM   1027  C   GLY D 732      14.345 -17.904 -25.219  1.00  0.00           C  
ATOM   1028  O   GLY D 732      14.189 -16.887 -25.900  1.00  0.00           O  
ATOM   1029  N   CYS D 733      14.107 -19.125 -25.658  1.00  0.00           N  
ATOM   1030  CA  CYS D 733      13.643 -19.369 -27.009  1.00  0.00           C  
ATOM   1031  C   CYS D 733      12.457 -20.280 -26.885  1.00  0.00           C  
ATOM   1032  O   CYS D 733      12.464 -21.148 -26.001  1.00  0.00           O  
ATOM   1033  CB  CYS D 733      14.597 -20.152 -27.917  1.00  0.00           C  
ATOM   1034  SG  CYS D 733      16.307 -19.596 -28.134  1.00  0.00           S  
ATOM   1035  N   GLU D 734      11.504 -20.153 -27.799  1.00  0.00           N  
ATOM   1036  CA  GLU D 734      10.263 -20.876 -27.747  1.00  0.00           C  
ATOM   1037  C   GLU D 734       9.921 -21.155 -29.175  1.00  0.00           C  
ATOM   1038  O   GLU D 734       9.867 -20.228 -29.988  1.00  0.00           O  
ATOM   1039  CB  GLU D 734       9.142 -20.005 -27.108  1.00  0.00           C  
ATOM   1040  CG  GLU D 734       9.298 -19.290 -25.707  1.00  0.00           C  
ATOM   1041  CD  GLU D 734       9.532 -20.112 -24.410  1.00  0.00           C  
ATOM   1042  OE1 GLU D 734       9.664 -21.335 -24.497  1.00  0.00           O  
ATOM   1043  OE2 GLU D 734       9.601 -19.555 -23.302  1.00  0.00           O  
ATOM   1044  N   VAL D 735       9.782 -22.402 -29.555  1.00  0.00           N  
ATOM   1045  CA  VAL D 735       9.287 -22.685 -30.889  1.00  0.00           C  
ATOM   1046  C   VAL D 735       7.943 -23.447 -30.809  1.00  0.00           C  
ATOM   1047  O   VAL D 735       7.750 -24.374 -30.019  1.00  0.00           O  
ATOM   1048  CB  VAL D 735      10.410 -23.438 -31.651  1.00  0.00           C  
ATOM   1049  CG1 VAL D 735      10.903 -24.644 -30.924  1.00  0.00           C  
ATOM   1050  CG2 VAL D 735       9.862 -23.755 -33.016  1.00  0.00           C  
ATOM   1051  N   PHE D 736       6.959 -23.007 -31.590  1.00  0.00           N  
ATOM   1052  CA  PHE D 736       5.613 -23.553 -31.653  1.00  0.00           C  
ATOM   1053  C   PHE D 736       5.311 -24.122 -33.035  1.00  0.00           C  
ATOM   1054  O   PHE D 736       5.598 -23.530 -34.089  1.00  0.00           O  
ATOM   1055  CB  PHE D 736       4.534 -22.493 -31.385  1.00  0.00           C  
ATOM   1056  CG  PHE D 736       4.653 -21.785 -30.057  1.00  0.00           C  
ATOM   1057  CD1 PHE D 736       4.214 -22.407 -28.892  1.00  0.00           C  
ATOM   1058  CD2 PHE D 736       5.251 -20.517 -29.997  1.00  0.00           C  
ATOM   1059  CE1 PHE D 736       4.390 -21.753 -27.657  1.00  0.00           C  
ATOM   1060  CE2 PHE D 736       5.413 -19.879 -28.748  1.00  0.00           C  
ATOM   1061  CZ  PHE D 736       4.988 -20.491 -27.573  1.00  0.00           C  
ATOM   1062  N   GLY D 737       4.700 -25.287 -33.010  1.00  0.00           N  
ATOM   1063  CA  GLY D 737       4.199 -25.886 -34.206  1.00  0.00           C  
ATOM   1064  C   GLY D 737       4.975 -27.127 -34.552  1.00  0.00           C  
ATOM   1065  O   GLY D 737       4.563 -27.908 -35.417  1.00  0.00           O  
ATOM   1066  N   LEU D 738       6.116 -27.372 -33.917  1.00  0.00           N  
ATOM   1067  CA  LEU D 738       6.904 -28.526 -34.337  1.00  0.00           C  
ATOM   1068  C   LEU D 738       6.923 -29.513 -33.208  1.00  0.00           C  
ATOM   1069  O   LEU D 738       7.118 -29.121 -32.051  1.00  0.00           O  
ATOM   1070  CB  LEU D 738       8.313 -28.072 -34.731  1.00  0.00           C  
ATOM   1071  CG  LEU D 738       8.226 -27.175 -35.943  1.00  0.00           C  
ATOM   1072  CD1 LEU D 738       9.304 -26.130 -35.881  1.00  0.00           C  
ATOM   1073  CD2 LEU D 738       8.149 -28.085 -37.159  1.00  0.00           C  
ATOM   1074  N   GLN D 739       6.642 -30.748 -33.631  1.00  0.00           N  
ATOM   1075  CA  GLN D 739       6.396 -31.831 -32.743  1.00  0.00           C  
ATOM   1076  C   GLN D 739       7.533 -32.800 -32.548  1.00  0.00           C  
ATOM   1077  O   GLN D 739       7.820 -33.173 -31.412  1.00  0.00           O  
ATOM   1078  CB  GLN D 739       5.157 -32.564 -33.257  1.00  0.00           C  
ATOM   1079  CG  GLN D 739       4.675 -33.786 -32.442  1.00  0.00           C  
ATOM   1080  CD  GLN D 739       3.926 -33.482 -31.139  1.00  0.00           C  
ATOM   1081  OE1 GLN D 739       2.739 -33.776 -31.015  1.00  0.00           O  
ATOM   1082  NE2 GLN D 739       4.503 -32.893 -30.098  1.00  0.00           N  
ATOM   1083  N   GLY D 783       8.112 -33.322 -33.638  1.00  0.00           N  
ATOM   1084  CA  GLY D 783       9.096 -34.422 -33.580  1.00  0.00           C  
ATOM   1085  C   GLY D 783      10.364 -34.085 -32.790  1.00  0.00           C  
ATOM   1086  O   GLY D 783      10.524 -32.944 -32.327  1.00  0.00           O  
ATOM   1087  N   PRO D 787      11.309 -35.018 -32.607  1.00  0.00           N  
ATOM   1088  CA  PRO D 787      12.516 -34.691 -31.843  1.00  0.00           C  
ATOM   1089  C   PRO D 787      13.516 -33.818 -32.594  1.00  0.00           C  
ATOM   1090  O   PRO D 787      14.374 -33.205 -31.956  1.00  0.00           O  
ATOM   1091  CB  PRO D 787      13.071 -36.027 -31.442  1.00  0.00           C  
ATOM   1092  CG  PRO D 787      12.778 -36.850 -32.663  1.00  0.00           C  
ATOM   1093  CD  PRO D 787      11.366 -36.414 -33.011  1.00  0.00           C  
ATOM   1094  N   ASP D 788      13.394 -33.670 -33.920  1.00  0.00           N  
ATOM   1095  CA  ASP D 788      14.336 -32.876 -34.671  1.00  0.00           C  
ATOM   1096  C   ASP D 788      14.405 -31.429 -34.208  1.00  0.00           C  
ATOM   1097  O   ASP D 788      15.499 -30.918 -33.958  1.00  0.00           O  
ATOM   1098  CB  ASP D 788      13.993 -32.947 -36.157  1.00  0.00           C  
ATOM   1099  CG  ASP D 788      12.656 -32.431 -36.643  1.00  0.00           C  
ATOM   1100  OD1 ASP D 788      11.751 -32.229 -35.840  1.00  0.00           O  
ATOM   1101  OD2 ASP D 788      12.524 -32.239 -37.852  1.00  0.00           O  
ATOM   1102  N   ILE D 789      13.272 -30.750 -33.971  1.00  0.00           N  
ATOM   1103  CA  ILE D 789      13.322 -29.355 -33.541  1.00  0.00           C  
ATOM   1104  C   ILE D 789      13.929 -29.260 -32.158  1.00  0.00           C  
ATOM   1105  O   ILE D 789      14.637 -28.302 -31.886  1.00  0.00           O  
ATOM   1106  CB  ILE D 789      11.885 -28.750 -33.627  1.00  0.00           C  
ATOM   1107  CG1 ILE D 789      11.919 -27.256 -33.323  1.00  0.00           C  
ATOM   1108  CG2 ILE D 789      10.963 -29.472 -32.674  1.00  0.00           C  
ATOM   1109  CD1 ILE D 789      12.906 -26.361 -34.105  1.00  0.00           C  
ATOM   1110  N   ASP D 790      13.792 -30.310 -31.367  1.00  0.00           N  
ATOM   1111  CA  ASP D 790      14.377 -30.358 -30.040  1.00  0.00           C  
ATOM   1112  C   ASP D 790      15.886 -30.455 -30.183  1.00  0.00           C  
ATOM   1113  O   ASP D 790      16.635 -29.823 -29.428  1.00  0.00           O  
ATOM   1114  CB  ASP D 790      13.880 -31.591 -29.226  1.00  0.00           C  
ATOM   1115  CG  ASP D 790      12.365 -31.820 -29.092  1.00  0.00           C  
ATOM   1116  OD1 ASP D 790      11.598 -31.693 -30.045  1.00  0.00           O  
ATOM   1117  OD2 ASP D 790      11.946 -32.168 -28.008  1.00  0.00           O  
ATOM   1118  N   ALA D 791      16.345 -31.223 -31.173  1.00  0.00           N  
ATOM   1119  CA  ALA D 791      17.776 -31.338 -31.396  1.00  0.00           C  
ATOM   1120  C   ALA D 791      18.317 -30.013 -31.925  1.00  0.00           C  
ATOM   1121  O   ALA D 791      19.397 -29.604 -31.474  1.00  0.00           O  
ATOM   1122  CB  ALA D 791      18.076 -32.400 -32.401  1.00  0.00           C  
ATOM   1123  N   GLU D 792      17.566 -29.282 -32.786  1.00  0.00           N  
ATOM   1124  CA  GLU D 792      18.016 -27.977 -33.267  1.00  0.00           C  
ATOM   1125  C   GLU D 792      18.245 -27.025 -32.103  1.00  0.00           C  
ATOM   1126  O   GLU D 792      19.254 -26.327 -32.080  1.00  0.00           O  
ATOM   1127  CB  GLU D 792      17.010 -27.317 -34.231  1.00  0.00           C  
ATOM   1128  CG  GLU D 792      17.369 -25.832 -34.531  1.00  0.00           C  
ATOM   1129  CD  GLU D 792      16.540 -25.194 -35.618  1.00  0.00           C  
ATOM   1130  OE1 GLU D 792      16.621 -25.669 -36.736  1.00  0.00           O  
ATOM   1131  OE2 GLU D 792      15.819 -24.229 -35.375  1.00  0.00           O  
ATOM   1132  N   LEU D 793      17.382 -27.000 -31.103  1.00  0.00           N  
ATOM   1133  CA  LEU D 793      17.609 -26.122 -29.977  1.00  0.00           C  
ATOM   1134  C   LEU D 793      18.855 -26.528 -29.191  1.00  0.00           C  
ATOM   1135  O   LEU D 793      19.651 -25.674 -28.808  1.00  0.00           O  
ATOM   1136  CB  LEU D 793      16.375 -26.141 -29.093  1.00  0.00           C  
ATOM   1137  CG  LEU D 793      15.188 -25.226 -29.381  1.00  0.00           C  
ATOM   1138  CD1 LEU D 793      14.606 -25.386 -30.754  1.00  0.00           C  
ATOM   1139  CD2 LEU D 793      14.105 -25.635 -28.429  1.00  0.00           C  
ATOM   1140  N   ILE D 794      19.127 -27.811 -28.973  1.00  0.00           N  
ATOM   1141  CA  ILE D 794      20.326 -28.188 -28.241  1.00  0.00           C  
ATOM   1142  C   ILE D 794      21.575 -27.840 -29.080  1.00  0.00           C  
ATOM   1143  O   ILE D 794      22.596 -27.359 -28.554  1.00  0.00           O  
ATOM   1144  CB  ILE D 794      20.225 -29.680 -27.919  1.00  0.00           C  
ATOM   1145  CG1 ILE D 794      19.073 -29.946 -26.964  1.00  0.00           C  
ATOM   1146  CG2 ILE D 794      21.482 -30.127 -27.219  1.00  0.00           C  
ATOM   1147  CD1 ILE D 794      18.749 -31.441 -26.767  1.00  0.00           C  
ATOM   1148  N   MET D 795      21.496 -28.004 -30.418  1.00  0.00           N  
ATOM   1149  CA  MET D 795      22.567 -27.617 -31.336  1.00  0.00           C  
ATOM   1150  C   MET D 795      22.848 -26.121 -31.225  1.00  0.00           C  
ATOM   1151  O   MET D 795      24.014 -25.718 -31.181  1.00  0.00           O  
ATOM   1152  CB  MET D 795      22.162 -27.994 -32.770  1.00  0.00           C  
ATOM   1153  CG  MET D 795      22.657 -29.392 -33.175  1.00  0.00           C  
ATOM   1154  SD  MET D 795      21.840 -30.340 -34.502  1.00  0.00           S  
ATOM   1155  CE  MET D 795      21.516 -29.154 -35.781  1.00  0.00           C  
ATOM   1156  N   LEU D 796      21.787 -25.317 -31.107  1.00  0.00           N  
ATOM   1157  CA  LEU D 796      21.876 -23.888 -30.941  1.00  0.00           C  
ATOM   1158  C   LEU D 796      22.550 -23.566 -29.639  1.00  0.00           C  
ATOM   1159  O   LEU D 796      23.387 -22.656 -29.632  1.00  0.00           O  
ATOM   1160  CB  LEU D 796      20.490 -23.271 -30.964  1.00  0.00           C  
ATOM   1161  CG  LEU D 796      20.263 -21.791 -31.165  1.00  0.00           C  
ATOM   1162  CD1 LEU D 796      18.998 -21.631 -31.939  1.00  0.00           C  
ATOM   1163  CD2 LEU D 796      20.094 -21.065 -29.870  1.00  0.00           C  
ATOM   1164  N   THR D 797      22.287 -24.242 -28.518  1.00  0.00           N  
ATOM   1165  CA  THR D 797      23.026 -23.826 -27.317  1.00  0.00           C  
ATOM   1166  C   THR D 797      24.499 -24.232 -27.379  1.00  0.00           C  
ATOM   1167  O   THR D 797      25.370 -23.516 -26.861  1.00  0.00           O  
ATOM   1168  CB  THR D 797      22.350 -24.387 -26.064  1.00  0.00           C  
ATOM   1169  OG1 THR D 797      21.814 -25.686 -26.258  1.00  0.00           O  
ATOM   1170  CG2 THR D 797      21.238 -23.449 -25.734  1.00  0.00           C  
ATOM   1171  N   ALA D 798      24.802 -25.317 -28.112  1.00  0.00           N  
ATOM   1172  CA  ALA D 798      26.166 -25.792 -28.283  1.00  0.00           C  
ATOM   1173  C   ALA D 798      27.038 -24.793 -29.034  1.00  0.00           C  
ATOM   1174  O   ALA D 798      28.197 -24.544 -28.679  1.00  0.00           O  
ATOM   1175  CB  ALA D 798      26.131 -27.092 -29.039  1.00  0.00           C  
ATOM   1176  N   ARG D 799      26.442 -24.154 -30.037  1.00  0.00           N  
ATOM   1177  CA  ARG D 799      27.074 -23.116 -30.822  1.00  0.00           C  
ATOM   1178  C   ARG D 799      27.438 -21.939 -29.958  1.00  0.00           C  
ATOM   1179  O   ARG D 799      28.561 -21.436 -30.035  1.00  0.00           O  
ATOM   1180  CB  ARG D 799      26.130 -22.682 -31.892  1.00  0.00           C  
ATOM   1181  CG  ARG D 799      26.789 -21.787 -32.892  1.00  0.00           C  
ATOM   1182  CD  ARG D 799      25.968 -21.774 -34.160  1.00  0.00           C  
ATOM   1183  NE  ARG D 799      26.089 -23.009 -34.903  1.00  0.00           N  
ATOM   1184  CZ  ARG D 799      26.802 -23.082 -36.021  1.00  0.00           C  
ATOM   1185  NH1 ARG D 799      27.463 -22.035 -36.488  1.00  0.00           N  
ATOM   1186  NH2 ARG D 799      26.866 -24.216 -36.699  1.00  0.00           N  
ATOM   1187  N   TRP D 800      26.510 -21.500 -29.104  1.00  0.00           N  
ATOM   1188  CA  TRP D 800      26.773 -20.412 -28.155  1.00  0.00           C  
ATOM   1189  C   TRP D 800      27.940 -20.751 -27.255  1.00  0.00           C  
ATOM   1190  O   TRP D 800      28.741 -19.873 -26.929  1.00  0.00           O  
ATOM   1191  CB  TRP D 800      25.631 -20.102 -27.170  1.00  0.00           C  
ATOM   1192  CG  TRP D 800      24.399 -19.387 -27.679  1.00  0.00           C  
ATOM   1193  CD1 TRP D 800      24.428 -18.577 -28.772  1.00  0.00           C  
ATOM   1194  CD2 TRP D 800      23.160 -19.459 -27.114  1.00  0.00           C  
ATOM   1195  NE1 TRP D 800      23.209 -18.122 -28.917  1.00  0.00           N  
ATOM   1196  CE2 TRP D 800      22.417 -18.618 -27.960  1.00  0.00           C  
ATOM   1197  CE3 TRP D 800      22.554 -20.100 -26.031  1.00  0.00           C  
ATOM   1198  CZ2 TRP D 800      21.054 -18.404 -27.738  1.00  0.00           C  
ATOM   1199  CZ3 TRP D 800      21.194 -19.887 -25.811  1.00  0.00           C  
ATOM   1200  CH2 TRP D 800      20.454 -19.050 -26.653  1.00  0.00           C  
ATOM   1201  N   TRP D 801      28.112 -22.000 -26.835  1.00  0.00           N  
ATOM   1202  CA  TRP D 801      29.215 -22.294 -25.928  1.00  0.00           C  
ATOM   1203  C   TRP D 801      30.548 -22.252 -26.639  1.00  0.00           C  
ATOM   1204  O   TRP D 801      31.538 -21.785 -26.048  1.00  0.00           O  
ATOM   1205  CB  TRP D 801      29.042 -23.655 -25.296  1.00  0.00           C  
ATOM   1206  CG  TRP D 801      27.711 -23.890 -24.601  1.00  0.00           C  
ATOM   1207  CD1 TRP D 801      27.309 -25.179 -24.498  1.00  0.00           C  
ATOM   1208  CD2 TRP D 801      26.829 -22.988 -24.028  1.00  0.00           C  
ATOM   1209  NE1 TRP D 801      26.186 -25.123 -23.867  1.00  0.00           N  
ATOM   1210  CE2 TRP D 801      25.852 -23.868 -23.563  1.00  0.00           C  
ATOM   1211  CE3 TRP D 801      26.660 -21.615 -23.811  1.00  0.00           C  
ATOM   1212  CZ2 TRP D 801      24.717 -23.425 -22.889  1.00  0.00           C  
ATOM   1213  CZ3 TRP D 801      25.528 -21.160 -23.141  1.00  0.00           C  
ATOM   1214  CH2 TRP D 801      24.563 -22.059 -22.682  1.00  0.00           C  
ATOM   1215  N   ARG D 802      30.563 -22.751 -27.891  1.00  0.00           N  
ATOM   1216  CA  ARG D 802      31.751 -22.646 -28.729  1.00  0.00           C  
ATOM   1217  C   ARG D 802      32.117 -21.168 -28.863  1.00  0.00           C  
ATOM   1218  O   ARG D 802      33.219 -20.763 -28.502  1.00  0.00           O  
ATOM   1219  CB  ARG D 802      31.540 -23.166 -30.141  1.00  0.00           C  
ATOM   1220  CG  ARG D 802      31.458 -24.650 -30.344  1.00  0.00           C  
ATOM   1221  CD  ARG D 802      31.475 -24.997 -31.858  1.00  0.00           C  
ATOM   1222  NE  ARG D 802      30.264 -24.791 -32.687  1.00  0.00           N  
ATOM   1223  CZ  ARG D 802      29.181 -25.621 -32.708  1.00  0.00           C  
ATOM   1224  NH1 ARG D 802      29.053 -26.668 -31.870  1.00  0.00           N  
ATOM   1225  NH2 ARG D 802      28.169 -25.365 -33.563  1.00  0.00           N  
ATOM   1226  N   ALA D 803      31.144 -20.342 -29.273  1.00  0.00           N  
ATOM   1227  CA  ALA D 803      31.329 -18.915 -29.485  1.00  0.00           C  
ATOM   1228  C   ALA D 803      31.776 -18.153 -28.249  1.00  0.00           C  
ATOM   1229  O   ALA D 803      32.451 -17.131 -28.343  1.00  0.00           O  
ATOM   1230  CB  ALA D 803      30.027 -18.303 -29.977  1.00  0.00           C  
ATOM   1231  N   LEU D 807      31.398 -18.598 -27.064  1.00  0.00           N  
ATOM   1232  CA  LEU D 807      31.799 -17.876 -25.893  1.00  0.00           C  
ATOM   1233  C   LEU D 807      33.016 -18.505 -25.260  1.00  0.00           C  
ATOM   1234  O   LEU D 807      33.515 -18.022 -24.233  1.00  0.00           O  
ATOM   1235  CB  LEU D 807      30.605 -17.838 -24.946  1.00  0.00           C  
ATOM   1236  CG  LEU D 807      29.453 -16.936 -25.397  1.00  0.00           C  
ATOM   1237  CD1 LEU D 807      28.180 -17.279 -24.644  1.00  0.00           C  
ATOM   1238  CD2 LEU D 807      29.894 -15.486 -25.230  1.00  0.00           C  
ATOM   1239  N   GLY D 808      33.468 -19.627 -25.838  1.00  0.00           N  
ATOM   1240  CA  GLY D 808      34.637 -20.349 -25.343  1.00  0.00           C  
ATOM   1241  C   GLY D 808      34.430 -21.100 -24.020  1.00  0.00           C  
ATOM   1242  O   GLY D 808      35.373 -21.331 -23.247  1.00  0.00           O  
ATOM   1243  N   ILE D 809      33.204 -21.524 -23.719  1.00  0.00           N  
ATOM   1244  CA  ILE D 809      32.970 -22.176 -22.447  1.00  0.00           C  
ATOM   1245  C   ILE D 809      32.640 -23.634 -22.630  1.00  0.00           C  
ATOM   1246  O   ILE D 809      32.520 -24.331 -21.619  1.00  0.00           O  
ATOM   1247  CB  ILE D 809      31.831 -21.472 -21.663  1.00  0.00           C  
ATOM   1248  CG1 ILE D 809      30.549 -21.478 -22.469  1.00  0.00           C  
ATOM   1249  CG2 ILE D 809      32.314 -20.060 -21.267  1.00  0.00           C  
ATOM   1250  CD1 ILE D 809      29.469 -20.701 -21.742  1.00  0.00           C  
ATOM   1251  N   SER D1143      32.596 -24.100 -23.895  1.00  0.00           N  
ATOM   1252  CA  SER D1143      32.285 -25.484 -24.281  1.00  0.00           C  
ATOM   1253  C   SER D1143      32.800 -26.580 -23.359  1.00  0.00           C  
ATOM   1254  O   SER D1143      32.030 -27.450 -22.942  1.00  0.00           O  
ATOM   1255  CB  SER D1143      32.822 -25.799 -25.691  1.00  0.00           C  
ATOM   1256  OG  SER D1143      32.207 -25.075 -26.755  1.00  0.00           O  
ATOM   1257  N   GLU D1153      34.071 -26.550 -22.950  1.00  0.00           N  
ATOM   1258  CA  GLU D1153      34.546 -27.604 -22.090  1.00  0.00           C  
ATOM   1259  C   GLU D1153      34.262 -27.271 -20.653  1.00  0.00           C  
ATOM   1260  O   GLU D1153      35.133 -27.309 -19.797  1.00  0.00           O  
ATOM   1261  CB  GLU D1153      36.027 -27.803 -22.331  1.00  0.00           C  
ATOM   1262  CG  GLU D1153      36.288 -28.594 -23.625  1.00  0.00           C  
ATOM   1263  CD  GLU D1153      35.624 -29.983 -23.764  1.00  0.00           C  
ATOM   1264  OE1 GLU D1153      36.125 -30.954 -23.177  1.00  0.00           O  
ATOM   1265  OE2 GLU D1153      34.616 -30.098 -24.481  1.00  0.00           O  
ATOM   1266  N   HIS D1154      33.061 -26.817 -20.345  1.00  0.00           N  
ATOM   1267  CA  HIS D1154      32.672 -26.475 -18.991  1.00  0.00           C  
ATOM   1268  C   HIS D1154      31.186 -26.652 -18.781  1.00  0.00           C  
ATOM   1269  O   HIS D1154      30.701 -26.328 -17.703  1.00  0.00           O  
ATOM   1270  CB  HIS D1154      32.999 -25.025 -18.668  1.00  0.00           C  
ATOM   1271  CG  HIS D1154      34.461 -24.833 -18.421  1.00  0.00           C  
ATOM   1272  ND1 HIS D1154      35.314 -24.481 -19.362  1.00  0.00           N  
ATOM   1273  CD2 HIS D1154      35.128 -25.067 -17.250  1.00  0.00           C  
ATOM   1274  CE1 HIS D1154      36.507 -24.494 -18.815  1.00  0.00           C  
ATOM   1275  NE2 HIS D1154      36.383 -24.843 -17.551  1.00  0.00           N  
ATOM   1276  N   VAL D1155      30.443 -27.133 -19.772  1.00  0.00           N  
ATOM   1277  CA  VAL D1155      29.009 -27.205 -19.666  1.00  0.00           C  
ATOM   1278  C   VAL D1155      28.636 -28.613 -20.103  1.00  0.00           C  
ATOM   1279  O   VAL D1155      29.058 -29.075 -21.165  1.00  0.00           O  
ATOM   1280  CB  VAL D1155      28.275 -26.129 -20.593  1.00  0.00           C  
ATOM   1281  CG1 VAL D1155      27.453 -25.234 -19.705  1.00  0.00           C  
ATOM   1282  CG2 VAL D1155      29.174 -25.140 -21.295  1.00  0.00           C  
ATOM   1283  N   THR D1156      27.868 -29.309 -19.267  1.00  0.00           N  
ATOM   1284  CA  THR D1156      27.433 -30.670 -19.496  1.00  0.00           C  
ATOM   1285  C   THR D1156      25.929 -30.701 -19.832  1.00  0.00           C  
ATOM   1286  O   THR D1156      25.123 -29.903 -19.314  1.00  0.00           O  
ATOM   1287  CB  THR D1156      27.845 -31.483 -18.188  1.00  0.00           C  
ATOM   1288  OG1 THR D1156      27.404 -32.830 -18.387  1.00  0.00           O  
ATOM   1289  CG2 THR D1156      27.285 -30.932 -16.879  1.00  0.00           C  
ATOM   1290  N   LEU D1157      25.547 -31.595 -20.743  1.00  0.00           N  
ATOM   1291  CA  LEU D1157      24.160 -31.777 -21.098  1.00  0.00           C  
ATOM   1292  C   LEU D1157      23.550 -32.963 -20.328  1.00  0.00           C  
ATOM   1293  O   LEU D1157      24.129 -34.066 -20.300  1.00  0.00           O  
ATOM   1294  CB  LEU D1157      24.089 -31.995 -22.610  1.00  0.00           C  
ATOM   1295  CG  LEU D1157      22.720 -32.242 -23.263  1.00  0.00           C  
ATOM   1296  CD1 LEU D1157      21.774 -31.083 -22.915  1.00  0.00           C  
ATOM   1297  CD2 LEU D1157      22.884 -32.421 -24.768  1.00  0.00           C  
ATOM   1298  N   GLU D1158      22.404 -32.730 -19.652  1.00  0.00           N  
ATOM   1299  CA  GLU D1158      21.568 -33.759 -19.014  1.00  0.00           C  
ATOM   1300  C   GLU D1158      20.231 -33.820 -19.730  1.00  0.00           C  
ATOM   1301  O   GLU D1158      19.618 -32.789 -20.004  1.00  0.00           O  
ATOM   1302  CB  GLU D1158      21.262 -33.455 -17.576  1.00  0.00           C  
ATOM   1303  CG  GLU D1158      22.297 -34.076 -16.692  1.00  0.00           C  
ATOM   1304  CD  GLU D1158      22.635 -33.127 -15.569  1.00  0.00           C  
ATOM   1305  OE1 GLU D1158      23.265 -32.122 -15.874  1.00  0.00           O  
ATOM   1306  OE2 GLU D1158      22.272 -33.366 -14.416  1.00  0.00           O  
ATOM   1307  N   LEU D1159      19.739 -34.998 -20.021  1.00  0.00           N  
ATOM   1308  CA  LEU D1159      18.499 -35.167 -20.749  1.00  0.00           C  
ATOM   1309  C   LEU D1159      17.690 -36.261 -20.079  1.00  0.00           C  
ATOM   1310  O   LEU D1159      18.262 -37.054 -19.305  1.00  0.00           O  
ATOM   1311  CB  LEU D1159      18.705 -35.663 -22.171  1.00  0.00           C  
ATOM   1312  CG  LEU D1159      19.222 -34.924 -23.375  1.00  0.00           C  
ATOM   1313  CD1 LEU D1159      19.277 -35.886 -24.556  1.00  0.00           C  
ATOM   1314  CD2 LEU D1159      18.274 -33.817 -23.751  1.00  0.00           C  
ATOM   1315  N   ASN D1160      16.378 -36.298 -20.367  1.00  0.00           N  
ATOM   1316  CA  ASN D1160      15.513 -37.458 -20.101  1.00  0.00           C  
ATOM   1317  C   ASN D1160      14.109 -37.124 -20.548  1.00  0.00           C  
ATOM   1318  O   ASN D1160      13.880 -35.968 -20.925  1.00  0.00           O  
ATOM   1319  CB  ASN D1160      15.449 -37.918 -18.612  1.00  0.00           C  
ATOM   1320  CG  ASN D1160      14.773 -37.068 -17.557  1.00  0.00           C  
ATOM   1321  OD1 ASN D1160      14.633 -37.517 -16.416  1.00  0.00           O  
ATOM   1322  ND2 ASN D1160      14.388 -35.836 -17.865  1.00  0.00           N  
ATOM   1323  N   SER D1161      13.222 -38.124 -20.643  1.00  0.00           N  
ATOM   1324  CA  SER D1161      11.825 -37.906 -21.037  1.00  0.00           C  
ATOM   1325  C   SER D1161      10.934 -38.082 -19.806  1.00  0.00           C  
ATOM   1326  O   SER D1161      11.171 -38.983 -18.986  1.00  0.00           O  
ATOM   1327  CB  SER D1161      11.383 -38.917 -22.134  1.00  0.00           C  
ATOM   1328  OG  SER D1161      10.173 -38.691 -22.883  1.00  0.00           O  
ATOM   1329  N   ILE D1162       9.935 -37.211 -19.634  1.00  0.00           N  
ATOM   1330  CA  ILE D1162       9.007 -37.337 -18.531  1.00  0.00           C  
ATOM   1331  C   ILE D1162       7.629 -37.793 -19.044  1.00  0.00           C  
ATOM   1332  O   ILE D1162       6.591 -37.756 -18.371  1.00  0.00           O  
ATOM   1333  CB  ILE D1162       9.131 -35.950 -17.840  1.00  0.00           C  
ATOM   1334  CG1 ILE D1162      10.456 -36.040 -17.081  1.00  0.00           C  
ATOM   1335  CG2 ILE D1162       8.015 -35.550 -16.919  1.00  0.00           C  
ATOM   1336  CD1 ILE D1162      10.593 -37.279 -16.170  1.00  0.00           C  
ATOM   1337  N   GLY D1163       7.620 -38.386 -20.245  1.00  0.00           N  
ATOM   1338  CA  GLY D1163       6.432 -39.026 -20.778  1.00  0.00           C  
ATOM   1339  C   GLY D1163       5.293 -38.053 -20.891  1.00  0.00           C  
ATOM   1340  O   GLY D1163       5.429 -37.109 -21.660  1.00  0.00           O  
ATOM   1341  N   ASP D1334       5.942 -44.829 -21.802  1.00  0.00           N  
ATOM   1342  CA  ASP D1334       5.086 -44.444 -22.907  1.00  0.00           C  
ATOM   1343  C   ASP D1334       5.769 -44.709 -24.235  1.00  0.00           C  
ATOM   1344  O   ASP D1334       6.635 -43.925 -24.627  1.00  0.00           O  
ATOM   1345  CB  ASP D1334       4.743 -42.955 -22.768  1.00  0.00           C  
ATOM   1346  CG  ASP D1334       4.146 -42.183 -23.963  1.00  0.00           C  
ATOM   1347  OD1 ASP D1334       3.717 -42.762 -24.961  1.00  0.00           O  
ATOM   1348  OD2 ASP D1334       4.101 -40.955 -23.899  1.00  0.00           O  
ATOM   1349  N   GLU D1335       5.340 -45.715 -24.998  1.00  0.00           N  
ATOM   1350  CA  GLU D1335       5.936 -46.018 -26.300  1.00  0.00           C  
ATOM   1351  C   GLU D1335       6.231 -44.810 -27.188  1.00  0.00           C  
ATOM   1352  O   GLU D1335       7.367 -44.647 -27.623  1.00  0.00           O  
ATOM   1353  CB  GLU D1335       5.036 -46.986 -27.085  1.00  0.00           C  
ATOM   1354  CG  GLU D1335       3.491 -46.921 -26.908  1.00  0.00           C  
ATOM   1355  CD  GLU D1335       2.815 -45.558 -27.117  1.00  0.00           C  
ATOM   1356  OE1 GLU D1335       2.700 -45.096 -28.263  1.00  0.00           O  
ATOM   1357  OE2 GLU D1335       2.429 -44.948 -26.114  1.00  0.00           O  
ATOM   1358  N   GLU D1336       5.274 -43.894 -27.349  1.00  0.00           N  
ATOM   1359  CA  GLU D1336       5.466 -42.721 -28.168  1.00  0.00           C  
ATOM   1360  C   GLU D1336       6.586 -41.881 -27.579  1.00  0.00           C  
ATOM   1361  O   GLU D1336       7.442 -41.388 -28.314  1.00  0.00           O  
ATOM   1362  CB  GLU D1336       4.182 -41.894 -28.242  1.00  0.00           C  
ATOM   1363  CG  GLU D1336       4.288 -40.642 -29.177  1.00  0.00           C  
ATOM   1364  CD  GLU D1336       4.310 -39.203 -28.577  1.00  0.00           C  
ATOM   1365  OE1 GLU D1336       4.830 -38.964 -27.479  1.00  0.00           O  
ATOM   1366  OE2 GLU D1336       3.809 -38.292 -29.240  1.00  0.00           O  
ATOM   1367  N   SER D1384       6.662 -41.744 -26.268  1.00  0.00           N  
ATOM   1368  CA  SER D1384       7.728 -40.958 -25.713  1.00  0.00           C  
ATOM   1369  C   SER D1384       9.039 -41.697 -25.679  1.00  0.00           C  
ATOM   1370  O   SER D1384      10.075 -41.028 -25.587  1.00  0.00           O  
ATOM   1371  CB  SER D1384       7.405 -40.515 -24.322  1.00  0.00           C  
ATOM   1372  OG  SER D1384       6.373 -39.552 -24.450  1.00  0.00           O  
ATOM   1373  N   ARG D1385       9.052 -43.030 -25.750  1.00  0.00           N  
ATOM   1374  CA  ARG D1385      10.314 -43.746 -25.837  1.00  0.00           C  
ATOM   1375  C   ARG D1385      10.842 -43.635 -27.254  1.00  0.00           C  
ATOM   1376  O   ARG D1385      12.045 -43.427 -27.409  1.00  0.00           O  
ATOM   1377  CB  ARG D1385      10.165 -45.220 -25.488  1.00  0.00           C  
ATOM   1378  CG  ARG D1385       9.825 -45.425 -24.014  1.00  0.00           C  
ATOM   1379  CD  ARG D1385       9.965 -46.879 -23.530  1.00  0.00           C  
ATOM   1380  NE  ARG D1385       9.340 -47.884 -24.391  1.00  0.00           N  
ATOM   1381  CZ  ARG D1385       8.053 -48.271 -24.304  1.00  0.00           C  
ATOM   1382  NH1 ARG D1385       7.201 -47.741 -23.414  1.00  0.00           N  
ATOM   1383  NH2 ARG D1385       7.615 -49.212 -25.150  1.00  0.00           N  
ATOM   1384  N   GLU D1386       9.987 -43.677 -28.284  1.00  0.00           N  
ATOM   1385  CA  GLU D1386      10.459 -43.486 -29.648  1.00  0.00           C  
ATOM   1386  C   GLU D1386      10.893 -42.046 -29.931  1.00  0.00           C  
ATOM   1387  O   GLU D1386      11.955 -41.827 -30.538  1.00  0.00           O  
ATOM   1388  CB  GLU D1386       9.382 -43.920 -30.657  1.00  0.00           C  
ATOM   1389  CG  GLU D1386       7.967 -43.362 -30.686  1.00  0.00           C  
ATOM   1390  CD  GLU D1386       6.953 -44.403 -31.181  1.00  0.00           C  
ATOM   1391  OE1 GLU D1386       7.007 -44.753 -32.368  1.00  0.00           O  
ATOM   1392  OE2 GLU D1386       6.118 -44.866 -30.386  1.00  0.00           O  
ATOM   1393  N   HIS D1387      10.128 -41.040 -29.462  1.00  0.00           N  
ATOM   1394  CA  HIS D1387      10.511 -39.627 -29.595  1.00  0.00           C  
ATOM   1395  C   HIS D1387      11.848 -39.356 -28.910  1.00  0.00           C  
ATOM   1396  O   HIS D1387      12.701 -38.678 -29.498  1.00  0.00           O  
ATOM   1397  CB  HIS D1387       9.462 -38.670 -28.965  1.00  0.00           C  
ATOM   1398  CG  HIS D1387       9.781 -37.163 -28.956  1.00  0.00           C  
ATOM   1399  ND1 HIS D1387       9.262 -36.271 -29.799  1.00  0.00           N  
ATOM   1400  CD2 HIS D1387      10.606 -36.485 -28.078  1.00  0.00           C  
ATOM   1401  CE1 HIS D1387       9.727 -35.086 -29.471  1.00  0.00           C  
ATOM   1402  NE2 HIS D1387      10.532 -35.232 -28.441  1.00  0.00           N  
ATOM   1403  N   PHE D1388      12.021 -39.819 -27.664  1.00  0.00           N  
ATOM   1404  CA  PHE D1388      13.257 -39.572 -26.940  1.00  0.00           C  
ATOM   1405  C   PHE D1388      14.438 -40.255 -27.606  1.00  0.00           C  
ATOM   1406  O   PHE D1388      15.489 -39.632 -27.756  1.00  0.00           O  
ATOM   1407  CB  PHE D1388      13.117 -40.059 -25.514  1.00  0.00           C  
ATOM   1408  CG  PHE D1388      14.239 -39.535 -24.644  1.00  0.00           C  
ATOM   1409  CD1 PHE D1388      14.582 -38.182 -24.674  1.00  0.00           C  
ATOM   1410  CD2 PHE D1388      14.956 -40.421 -23.837  1.00  0.00           C  
ATOM   1411  CE1 PHE D1388      15.653 -37.728 -23.899  1.00  0.00           C  
ATOM   1412  CE2 PHE D1388      16.024 -39.957 -23.064  1.00  0.00           C  
ATOM   1413  CZ  PHE D1388      16.377 -38.610 -23.095  1.00  0.00           C  
ATOM   1414  N   ALA D1389      14.262 -41.509 -28.055  1.00  0.00           N  
ATOM   1415  CA  ALA D1389      15.311 -42.248 -28.720  1.00  0.00           C  
ATOM   1416  C   ALA D1389      15.728 -41.528 -29.985  1.00  0.00           C  
ATOM   1417  O   ALA D1389      16.918 -41.265 -30.150  1.00  0.00           O  
ATOM   1418  CB  ALA D1389      14.822 -43.631 -29.085  1.00  0.00           C  
ATOM   1419  N   GLY D1390      14.775 -41.150 -30.839  1.00  0.00           N  
ATOM   1420  CA  GLY D1390      15.054 -40.422 -32.076  1.00  0.00           C  
ATOM   1421  C   GLY D1390      15.881 -39.179 -31.771  1.00  0.00           C  
ATOM   1422  O   GLY D1390      16.876 -38.912 -32.445  1.00  0.00           O  
ATOM   1423  N   LEU D1391      15.498 -38.456 -30.708  1.00  0.00           N  
ATOM   1424  CA  LEU D1391      16.236 -37.307 -30.227  1.00  0.00           C  
ATOM   1425  C   LEU D1391      17.659 -37.732 -29.909  1.00  0.00           C  
ATOM   1426  O   LEU D1391      18.604 -37.120 -30.422  1.00  0.00           O  
ATOM   1427  CB  LEU D1391      15.592 -36.724 -28.954  1.00  0.00           C  
ATOM   1428  CG  LEU D1391      16.369 -35.641 -28.168  1.00  0.00           C  
ATOM   1429  CD1 LEU D1391      16.429 -34.337 -28.939  1.00  0.00           C  
ATOM   1430  CD2 LEU D1391      15.669 -35.353 -26.876  1.00  0.00           C  
ATOM   1431  N   CYS D1392      17.843 -38.805 -29.142  1.00  0.00           N  
ATOM   1432  CA  CYS D1392      19.168 -39.238 -28.753  1.00  0.00           C  
ATOM   1433  C   CYS D1392      20.028 -39.671 -29.937  1.00  0.00           C  
ATOM   1434  O   CYS D1392      21.237 -39.402 -29.977  1.00  0.00           O  
ATOM   1435  CB  CYS D1392      18.942 -40.310 -27.719  1.00  0.00           C  
ATOM   1436  SG  CYS D1392      18.172 -39.445 -26.304  1.00  0.00           S  
ATOM   1437  N   LYS D1393      19.409 -40.198 -30.991  1.00  0.00           N  
ATOM   1438  CA  LYS D1393      20.121 -40.552 -32.204  1.00  0.00           C  
ATOM   1439  C   LYS D1393      20.628 -39.318 -32.923  1.00  0.00           C  
ATOM   1440  O   LYS D1393      21.794 -39.272 -33.321  1.00  0.00           O  
ATOM   1441  CB  LYS D1393      19.203 -41.367 -33.122  1.00  0.00           C  
ATOM   1442  CG  LYS D1393      19.001 -42.796 -32.561  1.00  0.00           C  
ATOM   1443  CD  LYS D1393      20.299 -43.637 -32.614  1.00  0.00           C  
ATOM   1444  CE  LYS D1393      20.464 -44.610 -31.446  1.00  0.00           C  
ATOM   1445  NZ  LYS D1393      20.718 -43.867 -30.225  1.00  0.00           N  
ATOM   1446  N   LEU D1394      19.815 -38.273 -33.063  1.00  0.00           N  
ATOM   1447  CA  LEU D1394      20.253 -37.015 -33.664  1.00  0.00           C  
ATOM   1448  C   LEU D1394      21.445 -36.407 -32.943  1.00  0.00           C  
ATOM   1449  O   LEU D1394      22.346 -35.861 -33.581  1.00  0.00           O  
ATOM   1450  CB  LEU D1394      19.134 -35.990 -33.644  1.00  0.00           C  
ATOM   1451  CG  LEU D1394      17.938 -36.309 -34.512  1.00  0.00           C  
ATOM   1452  CD1 LEU D1394      16.814 -35.342 -34.232  1.00  0.00           C  
ATOM   1453  CD2 LEU D1394      18.348 -36.228 -35.959  1.00  0.00           C  
ATOM   1454  N   LEU D1395      21.516 -36.500 -31.613  1.00  0.00           N  
ATOM   1455  CA  LEU D1395      22.625 -35.875 -30.919  1.00  0.00           C  
ATOM   1456  C   LEU D1395      23.896 -36.661 -31.105  1.00  0.00           C  
ATOM   1457  O   LEU D1395      24.945 -36.052 -31.356  1.00  0.00           O  
ATOM   1458  CB  LEU D1395      22.345 -35.727 -29.437  1.00  0.00           C  
ATOM   1459  CG  LEU D1395      21.148 -34.861 -29.093  1.00  0.00           C  
ATOM   1460  CD1 LEU D1395      21.475 -34.172 -27.796  1.00  0.00           C  
ATOM   1461  CD2 LEU D1395      20.874 -33.768 -30.117  1.00  0.00           C  
ATOM   1462  N   GLU D1396      23.840 -37.999 -31.047  1.00  0.00           N  
ATOM   1463  CA  GLU D1396      25.023 -38.824 -31.301  1.00  0.00           C  
ATOM   1464  C   GLU D1396      25.513 -38.568 -32.717  1.00  0.00           C  
ATOM   1465  O   GLU D1396      26.680 -38.220 -32.893  1.00  0.00           O  
ATOM   1466  CB  GLU D1396      24.709 -40.311 -31.127  1.00  0.00           C  
ATOM   1467  CG  GLU D1396      24.820 -40.657 -29.633  1.00  0.00           C  
ATOM   1468  CD  GLU D1396      24.340 -42.045 -29.189  1.00  0.00           C  
ATOM   1469  OE1 GLU D1396      23.252 -42.470 -29.600  1.00  0.00           O  
ATOM   1470  OE2 GLU D1396      25.048 -42.684 -28.402  1.00  0.00           O  
ATOM   1471  N   SER D1397      24.644 -38.551 -33.721  1.00  0.00           N  
ATOM   1472  CA  SER D1397      25.071 -38.200 -35.063  1.00  0.00           C  
ATOM   1473  C   SER D1397      25.548 -36.755 -35.213  1.00  0.00           C  
ATOM   1474  O   SER D1397      25.788 -36.292 -36.335  1.00  0.00           O  
ATOM   1475  CB  SER D1397      23.935 -38.438 -36.021  1.00  0.00           C  
ATOM   1476  OG  SER D1397      23.708 -39.833 -36.061  1.00  0.00           O  
ATOM   1477  N   ALA D1398      25.641 -35.986 -34.133  1.00  0.00           N  
ATOM   1478  CA  ALA D1398      26.168 -34.648 -34.208  1.00  0.00           C  
ATOM   1479  C   ALA D1398      27.350 -34.532 -33.269  1.00  0.00           C  
ATOM   1480  O   ALA D1398      28.084 -33.542 -33.253  1.00  0.00           O  
ATOM   1481  CB  ALA D1398      25.099 -33.647 -33.808  1.00  0.00           C  
ATOM   1482  N   GLY D1400      27.573 -35.548 -32.460  1.00  0.00           N  
ATOM   1483  CA  GLY D1400      28.712 -35.546 -31.575  1.00  0.00           C  
ATOM   1484  C   GLY D1400      28.455 -34.699 -30.359  1.00  0.00           C  
ATOM   1485  O   GLY D1400      29.400 -34.299 -29.670  1.00  0.00           O  
ATOM   1486  N   ILE D1401      27.181 -34.412 -30.066  1.00  0.00           N  
ATOM   1487  CA  ILE D1401      26.874 -33.690 -28.856  1.00  0.00           C  
ATOM   1488  C   ILE D1401      26.812 -34.766 -27.793  1.00  0.00           C  
ATOM   1489  O   ILE D1401      26.091 -35.765 -27.932  1.00  0.00           O  
ATOM   1490  CB  ILE D1401      25.515 -32.906 -28.973  1.00  0.00           C  
ATOM   1491  CG1 ILE D1401      25.499 -31.888 -30.163  1.00  0.00           C  
ATOM   1492  CG2 ILE D1401      25.359 -32.089 -27.674  1.00  0.00           C  
ATOM   1493  CD1 ILE D1401      24.193 -31.133 -30.478  1.00  0.00           C  
ATOM   1494  N   ALA D1402      27.679 -34.607 -26.798  1.00  0.00           N  
ATOM   1495  CA  ALA D1402      27.734 -35.509 -25.659  1.00  0.00           C  
ATOM   1496  C   ALA D1402      26.658 -35.181 -24.596  1.00  0.00           C  
ATOM   1497  O   ALA D1402      26.553 -34.045 -24.104  1.00  0.00           O  
ATOM   1498  CB  ALA D1402      29.130 -35.406 -25.040  1.00  0.00           C  
ATOM   1499  N   TYR D1416      25.840 -36.172 -24.238  1.00  0.00           N  
ATOM   1500  CA  TYR D1416      24.793 -35.984 -23.247  1.00  0.00           C  
ATOM   1501  C   TYR D1416      24.785 -37.110 -22.217  1.00  0.00           C  
ATOM   1502  O   TYR D1416      25.319 -38.199 -22.461  1.00  0.00           O  
ATOM   1503  CB  TYR D1416      23.428 -35.927 -23.943  1.00  0.00           C  
ATOM   1504  CG  TYR D1416      23.022 -37.208 -24.649  1.00  0.00           C  
ATOM   1505  CD1 TYR D1416      22.388 -38.232 -23.938  1.00  0.00           C  
ATOM   1506  CD2 TYR D1416      23.315 -37.360 -26.003  1.00  0.00           C  
ATOM   1507  CE1 TYR D1416      22.055 -39.418 -24.583  1.00  0.00           C  
ATOM   1508  CE2 TYR D1416      22.976 -38.548 -26.654  1.00  0.00           C  
ATOM   1509  CZ  TYR D1416      22.349 -39.575 -25.940  1.00  0.00           C  
ATOM   1510  OH  TYR D1416      22.016 -40.763 -26.573  1.00  0.00           O  
ATOM   1511  N   THR D1428      24.084 -36.877 -21.123  1.00  0.00           N  
ATOM   1512  CA  THR D1428      23.883 -37.854 -20.082  1.00  0.00           C  
ATOM   1513  C   THR D1428      22.384 -38.048 -19.942  1.00  0.00           C  
ATOM   1514  O   THR D1428      21.646 -37.062 -19.854  1.00  0.00           O  
ATOM   1515  CB  THR D1428      24.474 -37.324 -18.772  1.00  0.00           C  
ATOM   1516  OG1 THR D1428      25.888 -37.270 -18.933  1.00  0.00           O  
ATOM   1517  CG2 THR D1428      24.144 -38.209 -17.589  1.00  0.00           C  
ATOM   1518  N   VAL D1429      21.862 -39.271 -19.970  1.00  0.00           N  
ATOM   1519  CA  VAL D1429      20.462 -39.447 -19.650  1.00  0.00           C  
ATOM   1520  C   VAL D1429      20.468 -39.580 -18.137  1.00  0.00           C  
ATOM   1521  O   VAL D1429      21.199 -40.411 -17.590  1.00  0.00           O  
ATOM   1522  CB  VAL D1429      19.902 -40.692 -20.304  1.00  0.00           C  
ATOM   1523  CG1 VAL D1429      18.422 -40.797 -19.956  1.00  0.00           C  
ATOM   1524  CG2 VAL D1429      20.026 -40.594 -21.809  1.00  0.00           C  
ATOM   1525  N   ASN D1430      19.738 -38.699 -17.463  1.00  0.00           N  
ATOM   1526  CA  ASN D1430      19.724 -38.603 -16.016  1.00  0.00           C  
ATOM   1527  C   ASN D1430      18.270 -38.786 -15.664  1.00  0.00           C  
ATOM   1528  O   ASN D1430      17.464 -37.884 -15.840  1.00  0.00           O  
ATOM   1529  CB  ASN D1430      20.279 -37.223 -15.698  1.00  0.00           C  
ATOM   1530  CG  ASN D1430      20.366 -36.687 -14.278  1.00  0.00           C  
ATOM   1531  OD1 ASN D1430      20.880 -37.313 -13.357  1.00  0.00           O  
ATOM   1532  ND2 ASN D1430      19.911 -35.466 -14.044  1.00  0.00           N  
ATOM   1533  N   GLN D1431      17.894 -39.968 -15.199  1.00  0.00           N  
ATOM   1534  CA  GLN D1431      16.505 -40.276 -14.911  1.00  0.00           C  
ATOM   1535  C   GLN D1431      15.880 -39.497 -13.782  1.00  0.00           C  
ATOM   1536  O   GLN D1431      14.663 -39.468 -13.677  1.00  0.00           O  
ATOM   1537  CB  GLN D1431      16.355 -41.730 -14.592  1.00  0.00           C  
ATOM   1538  CG  GLN D1431      16.060 -42.460 -15.869  1.00  0.00           C  
ATOM   1539  CD  GLN D1431      16.357 -43.939 -15.730  1.00  0.00           C  
ATOM   1540  OE1 GLN D1431      16.635 -44.465 -14.652  1.00  0.00           O  
ATOM   1541  NE2 GLN D1431      16.336 -44.656 -16.842  1.00  0.00           N  
ATOM   1542  N   ARG D1432      16.645 -38.915 -12.864  1.00  0.00           N  
ATOM   1543  CA  ARG D1432      15.997 -38.112 -11.839  1.00  0.00           C  
ATOM   1544  C   ARG D1432      15.656 -36.754 -12.428  1.00  0.00           C  
ATOM   1545  O   ARG D1432      14.958 -35.980 -11.776  1.00  0.00           O  
ATOM   1546  CB  ARG D1432      16.917 -37.935 -10.597  1.00  0.00           C  
ATOM   1547  CG  ARG D1432      16.534 -36.996  -9.395  1.00  0.00           C  
ATOM   1548  CD  ARG D1432      16.773 -35.450  -9.535  1.00  0.00           C  
ATOM   1549  NE  ARG D1432      15.581 -34.582  -9.377  1.00  0.00           N  
ATOM   1550  CZ  ARG D1432      15.247 -33.581 -10.238  1.00  0.00           C  
ATOM   1551  NH1 ARG D1432      15.883 -33.361 -11.394  1.00  0.00           N  
ATOM   1552  NH2 ARG D1432      14.197 -32.799  -9.985  1.00  0.00           N  
ATOM   1553  N   LEU D1433      16.070 -36.408 -13.648  1.00  0.00           N  
ATOM   1554  CA  LEU D1433      15.840 -35.050 -14.091  1.00  0.00           C  
ATOM   1555  C   LEU D1433      14.365 -34.715 -14.358  1.00  0.00           C  
ATOM   1556  O   LEU D1433      13.765 -34.958 -15.409  1.00  0.00           O  
ATOM   1557  CB  LEU D1433      16.679 -34.776 -15.348  1.00  0.00           C  
ATOM   1558  CG  LEU D1433      16.847 -33.314 -15.749  1.00  0.00           C  
ATOM   1559  CD1 LEU D1433      17.886 -32.689 -14.821  1.00  0.00           C  
ATOM   1560  CD2 LEU D1433      17.257 -33.199 -17.216  1.00  0.00           C  
ATOM   1561  N   VAL D1434      13.690 -34.170 -13.370  1.00  0.00           N  
ATOM   1562  CA  VAL D1434      12.382 -33.615 -13.635  1.00  0.00           C  
ATOM   1563  C   VAL D1434      12.619 -32.143 -13.395  1.00  0.00           C  
ATOM   1564  O   VAL D1434      13.499 -31.772 -12.604  1.00  0.00           O  
ATOM   1565  CB  VAL D1434      11.281 -34.198 -12.676  1.00  0.00           C  
ATOM   1566  CG1 VAL D1434      11.162 -35.688 -12.946  1.00  0.00           C  
ATOM   1567  CG2 VAL D1434      11.606 -34.008 -11.210  1.00  0.00           C  
ATOM   1568  N   ARG D1435      11.936 -31.274 -14.136  1.00  0.00           N  
ATOM   1569  CA  ARG D1435      12.160 -29.836 -13.970  1.00  0.00           C  
ATOM   1570  C   ARG D1435      11.316 -29.310 -12.822  1.00  0.00           C  
ATOM   1571  O   ARG D1435      10.443 -30.023 -12.339  1.00  0.00           O  
ATOM   1572  CB  ARG D1435      11.798 -29.108 -15.262  1.00  0.00           C  
ATOM   1573  CG  ARG D1435      12.692 -29.352 -16.506  1.00  0.00           C  
ATOM   1574  CD  ARG D1435      13.380 -28.097 -17.116  1.00  0.00           C  
ATOM   1575  NE  ARG D1435      14.178 -27.370 -16.141  1.00  0.00           N  
ATOM   1576  CZ  ARG D1435      13.983 -26.071 -15.892  1.00  0.00           C  
ATOM   1577  NH1 ARG D1435      13.133 -25.333 -16.593  1.00  0.00           N  
ATOM   1578  NH2 ARG D1435      14.706 -25.474 -14.949  1.00  0.00           N  
ATOM   1579  N   GLY D1436      11.472 -28.072 -12.366  1.00  0.00           N  
ATOM   1580  CA  GLY D1436      10.687 -27.591 -11.225  1.00  0.00           C  
ATOM   1581  C   GLY D1436       9.396 -26.858 -11.591  1.00  0.00           C  
ATOM   1582  O   GLY D1436       8.839 -26.132 -10.760  1.00  0.00           O  
ATOM   1583  N   LEU D1437       8.902 -26.996 -12.821  1.00  0.00           N  
ATOM   1584  CA  LEU D1437       7.689 -26.317 -13.265  1.00  0.00           C  
ATOM   1585  C   LEU D1437       6.765 -27.363 -13.878  1.00  0.00           C  
ATOM   1586  O   LEU D1437       7.195 -28.177 -14.704  1.00  0.00           O  
ATOM   1587  CB  LEU D1437       7.999 -25.247 -14.331  1.00  0.00           C  
ATOM   1588  CG  LEU D1437       9.086 -24.154 -14.127  1.00  0.00           C  
ATOM   1589  CD1 LEU D1437       8.918 -23.099 -15.182  1.00  0.00           C  
ATOM   1590  CD2 LEU D1437       8.924 -23.413 -12.830  1.00  0.00           C  
ATOM   1591  N   ASP D1438       5.467 -27.353 -13.588  1.00  0.00           N  
ATOM   1592  CA  ASP D1438       4.651 -28.463 -14.016  1.00  0.00           C  
ATOM   1593  C   ASP D1438       3.947 -28.265 -15.351  1.00  0.00           C  
ATOM   1594  O   ASP D1438       2.730 -28.457 -15.432  1.00  0.00           O  
ATOM   1595  CB  ASP D1438       3.632 -28.787 -12.880  1.00  0.00           C  
ATOM   1596  CG  ASP D1438       4.154 -29.368 -11.543  1.00  0.00           C  
ATOM   1597  OD1 ASP D1438       5.353 -29.669 -11.376  1.00  0.00           O  
ATOM   1598  OD2 ASP D1438       3.320 -29.513 -10.639  1.00  0.00           O  
ATOM   1599  N   TYR D1443       4.632 -27.893 -16.447  1.00  0.00           N  
ATOM   1600  CA  TYR D1443       3.919 -27.909 -17.739  1.00  0.00           C  
ATOM   1601  C   TYR D1443       4.621 -28.717 -18.841  1.00  0.00           C  
ATOM   1602  O   TYR D1443       4.147 -28.844 -19.983  1.00  0.00           O  
ATOM   1603  CB  TYR D1443       3.662 -26.473 -18.248  1.00  0.00           C  
ATOM   1604  CG  TYR D1443       4.825 -25.499 -18.297  1.00  0.00           C  
ATOM   1605  CD1 TYR D1443       5.990 -25.817 -18.990  1.00  0.00           C  
ATOM   1606  CD2 TYR D1443       4.697 -24.281 -17.628  1.00  0.00           C  
ATOM   1607  CE1 TYR D1443       7.039 -24.927 -19.023  1.00  0.00           C  
ATOM   1608  CE2 TYR D1443       5.752 -23.379 -17.659  1.00  0.00           C  
ATOM   1609  CZ  TYR D1443       6.911 -23.715 -18.361  1.00  0.00           C  
ATOM   1610  OH  TYR D1443       7.967 -22.835 -18.438  1.00  0.00           O  
ATOM   1611  N   TYR D1444       5.760 -29.275 -18.440  1.00  0.00           N  
ATOM   1612  CA  TYR D1444       6.644 -30.001 -19.330  1.00  0.00           C  
ATOM   1613  C   TYR D1444       6.191 -31.410 -19.612  1.00  0.00           C  
ATOM   1614  O   TYR D1444       5.655 -32.049 -18.707  1.00  0.00           O  
ATOM   1615  CB  TYR D1444       8.027 -30.124 -18.744  1.00  0.00           C  
ATOM   1616  CG  TYR D1444       8.796 -28.828 -18.635  1.00  0.00           C  
ATOM   1617  CD1 TYR D1444       9.236 -28.213 -19.802  1.00  0.00           C  
ATOM   1618  CD2 TYR D1444       9.117 -28.306 -17.381  1.00  0.00           C  
ATOM   1619  CE1 TYR D1444      10.019 -27.070 -19.703  1.00  0.00           C  
ATOM   1620  CE2 TYR D1444       9.898 -27.158 -17.280  1.00  0.00           C  
ATOM   1621  CZ  TYR D1444      10.351 -26.563 -18.448  1.00  0.00           C  
ATOM   1622  OH  TYR D1444      11.213 -25.497 -18.371  1.00  0.00           O  
ATOM   1623  N   ASN D1448       6.440 -31.944 -20.804  1.00  0.00           N  
ATOM   1624  CA  ASN D1448       6.048 -33.320 -20.987  1.00  0.00           C  
ATOM   1625  C   ASN D1448       7.157 -34.230 -21.470  1.00  0.00           C  
ATOM   1626  O   ASN D1448       7.757 -34.898 -20.616  1.00  0.00           O  
ATOM   1627  CB  ASN D1448       4.821 -33.398 -21.912  1.00  0.00           C  
ATOM   1628  CG  ASN D1448       4.997 -32.927 -23.329  1.00  0.00           C  
ATOM   1629  OD1 ASN D1448       4.934 -31.762 -23.694  1.00  0.00           O  
ATOM   1630  ND2 ASN D1448       5.206 -33.855 -24.222  1.00  0.00           N  
ATOM   1631  N   ARG D1456       7.547 -34.297 -22.741  1.00  0.00           N  
ATOM   1632  CA  ARG D1456       8.504 -35.331 -23.076  1.00  0.00           C  
ATOM   1633  C   ARG D1456       9.956 -34.938 -22.807  1.00  0.00           C  
ATOM   1634  O   ARG D1456      10.486 -35.256 -21.737  1.00  0.00           O  
ATOM   1635  CB  ARG D1456       8.230 -35.695 -24.503  1.00  0.00           C  
ATOM   1636  CG  ARG D1456       6.878 -36.384 -24.540  1.00  0.00           C  
ATOM   1637  CD  ARG D1456       6.295 -36.568 -25.940  1.00  0.00           C  
ATOM   1638  NE  ARG D1456       6.272 -35.338 -26.721  1.00  0.00           N  
ATOM   1639  CZ  ARG D1456       6.128 -35.364 -28.049  1.00  0.00           C  
ATOM   1640  NH1 ARG D1456       5.916 -36.505 -28.711  1.00  0.00           N  
ATOM   1641  NH2 ARG D1456       6.193 -34.213 -28.716  1.00  0.00           N  
ATOM   1642  N   THR D1457      10.607 -34.219 -23.727  1.00  0.00           N  
ATOM   1643  CA  THR D1457      12.004 -33.837 -23.568  1.00  0.00           C  
ATOM   1644  C   THR D1457      12.236 -32.871 -22.411  1.00  0.00           C  
ATOM   1645  O   THR D1457      11.590 -31.814 -22.330  1.00  0.00           O  
ATOM   1646  CB  THR D1457      12.523 -33.164 -24.860  1.00  0.00           C  
ATOM   1647  OG1 THR D1457      12.212 -33.997 -26.002  1.00  0.00           O  
ATOM   1648  CG2 THR D1457      14.031 -32.915 -24.733  1.00  0.00           C  
ATOM   1649  N   VAL D1458      13.160 -33.214 -21.535  1.00  0.00           N  
ATOM   1650  CA  VAL D1458      13.553 -32.326 -20.473  1.00  0.00           C  
ATOM   1651  C   VAL D1458      15.070 -32.364 -20.511  1.00  0.00           C  
ATOM   1652  O   VAL D1458      15.666 -33.447 -20.695  1.00  0.00           O  
ATOM   1653  CB  VAL D1458      12.894 -32.864 -19.175  1.00  0.00           C  
ATOM   1654  CG1 VAL D1458      13.718 -32.598 -17.949  1.00  0.00           C  
ATOM   1655  CG2 VAL D1458      11.541 -32.146 -19.016  1.00  0.00           C  
ATOM   1656  N   PHE D1459      15.679 -31.171 -20.452  1.00  0.00           N  
ATOM   1657  CA  PHE D1459      17.127 -31.039 -20.501  1.00  0.00           C  
ATOM   1658  C   PHE D1459      17.673 -29.906 -19.657  1.00  0.00           C  
ATOM   1659  O   PHE D1459      16.978 -28.914 -19.420  1.00  0.00           O  
ATOM   1660  CB  PHE D1459      17.591 -30.839 -21.938  1.00  0.00           C  
ATOM   1661  CG  PHE D1459      17.081 -29.657 -22.743  1.00  0.00           C  
ATOM   1662  CD1 PHE D1459      17.789 -28.448 -22.752  1.00  0.00           C  
ATOM   1663  CD2 PHE D1459      15.937 -29.809 -23.531  1.00  0.00           C  
ATOM   1664  CE1 PHE D1459      17.343 -27.392 -23.559  1.00  0.00           C  
ATOM   1665  CE2 PHE D1459      15.499 -28.751 -24.336  1.00  0.00           C  
ATOM   1666  CZ  PHE D1459      16.203 -27.544 -24.349  1.00  0.00           C  
ATOM   1667  N   GLU D1460      18.923 -30.025 -19.238  1.00  0.00           N  
ATOM   1668  CA  GLU D1460      19.559 -29.012 -18.429  1.00  0.00           C  
ATOM   1669  C   GLU D1460      21.038 -28.925 -18.822  1.00  0.00           C  
ATOM   1670  O   GLU D1460      21.666 -29.976 -19.014  1.00  0.00           O  
ATOM   1671  CB  GLU D1460      19.346 -29.473 -17.044  1.00  0.00           C  
ATOM   1672  CG  GLU D1460      19.328 -28.441 -15.974  1.00  0.00           C  
ATOM   1673  CD  GLU D1460      18.837 -29.007 -14.640  1.00  0.00           C  
ATOM   1674  OE1 GLU D1460      19.621 -29.674 -13.947  1.00  0.00           O  
ATOM   1675  OE2 GLU D1460      17.664 -28.767 -14.309  1.00  0.00           O  
ATOM   1676  N   TRP D1461      21.600 -27.725 -19.067  1.00  0.00           N  
ATOM   1677  CA  TRP D1461      23.030 -27.541 -19.341  1.00  0.00           C  
ATOM   1678  C   TRP D1461      23.608 -27.088 -18.014  1.00  0.00           C  
ATOM   1679  O   TRP D1461      23.269 -25.995 -17.527  1.00  0.00           O  
ATOM   1680  CB  TRP D1461      23.326 -26.436 -20.367  1.00  0.00           C  
ATOM   1681  CG  TRP D1461      23.174 -26.805 -21.837  1.00  0.00           C  
ATOM   1682  CD1 TRP D1461      21.989 -26.624 -22.514  1.00  0.00           C  
ATOM   1683  CD2 TRP D1461      24.139 -27.370 -22.640  1.00  0.00           C  
ATOM   1684  NE1 TRP D1461      22.191 -27.084 -23.740  1.00  0.00           N  
ATOM   1685  CE2 TRP D1461      23.444 -27.530 -23.859  1.00  0.00           C  
ATOM   1686  CE3 TRP D1461      25.475 -27.765 -22.530  1.00  0.00           C  
ATOM   1687  CZ2 TRP D1461      24.041 -28.077 -24.986  1.00  0.00           C  
ATOM   1688  CZ3 TRP D1461      26.083 -28.314 -23.662  1.00  0.00           C  
ATOM   1689  CH2 TRP D1461      25.371 -28.468 -24.874  1.00  0.00           C  
ATOM   1690  N   VAL D1462      24.441 -27.908 -17.396  1.00  0.00           N  
ATOM   1691  CA  VAL D1462      24.953 -27.640 -16.070  1.00  0.00           C  
ATOM   1692  C   VAL D1462      26.427 -27.327 -16.120  1.00  0.00           C  
ATOM   1693  O   VAL D1462      27.112 -27.763 -17.034  1.00  0.00           O  
ATOM   1694  CB  VAL D1462      24.663 -28.893 -15.212  1.00  0.00           C  
ATOM   1695  CG1 VAL D1462      25.360 -28.848 -13.856  1.00  0.00           C  
ATOM   1696  CG2 VAL D1462      23.172 -28.946 -14.920  1.00  0.00           C  
ATOM   1697  N   THR D1463      26.965 -26.599 -15.170  1.00  0.00           N  
ATOM   1698  CA  THR D1463      28.387 -26.343 -15.102  1.00  0.00           C  
ATOM   1699  C   THR D1463      28.881 -26.835 -13.768  1.00  0.00           C  
ATOM   1700  O   THR D1463      28.078 -27.029 -12.843  1.00  0.00           O  
ATOM   1701  CB  THR D1463      28.706 -24.831 -15.210  1.00  0.00           C  
ATOM   1702  OG1 THR D1463      28.069 -24.112 -14.153  1.00  0.00           O  
ATOM   1703  CG2 THR D1463      28.202 -24.286 -16.526  1.00  0.00           C  
ATOM   1704  N   ASN D1464      30.182 -27.043 -13.608  1.00  0.00           N  
ATOM   1705  CA  ASN D1464      30.680 -27.455 -12.296  1.00  0.00           C  
ATOM   1706  C   ASN D1464      31.505 -26.353 -11.638  1.00  0.00           C  
ATOM   1707  O   ASN D1464      31.577 -25.220 -12.111  1.00  0.00           O  
ATOM   1708  CB  ASN D1464      31.546 -28.736 -12.400  1.00  0.00           C  
ATOM   1709  CG  ASN D1464      32.998 -28.483 -12.827  1.00  0.00           C  
ATOM   1710  OD1 ASN D1464      33.251 -27.966 -13.919  1.00  0.00           O  
ATOM   1711  ND2 ASN D1464      33.989 -28.803 -11.994  1.00  0.00           N  
ATOM   1712  N   GLN D1693      24.927 -21.015  -9.838  1.00  0.00           N  
ATOM   1713  CA  GLN D1693      24.386 -22.176  -9.184  1.00  0.00           C  
ATOM   1714  C   GLN D1693      24.141 -23.346 -10.153  1.00  0.00           C  
ATOM   1715  O   GLN D1693      23.014 -23.802 -10.370  1.00  0.00           O  
ATOM   1716  CB  GLN D1693      23.076 -21.799  -8.451  1.00  0.00           C  
ATOM   1717  CG  GLN D1693      23.138 -21.489  -6.952  1.00  0.00           C  
ATOM   1718  CD  GLN D1693      23.834 -20.186  -6.593  1.00  0.00           C  
ATOM   1719  OE1 GLN D1693      23.266 -19.288  -5.970  1.00  0.00           O  
ATOM   1720  NE2 GLN D1693      25.091 -19.957  -6.951  1.00  0.00           N  
ATOM   1721  N   GLY D1700      25.217 -23.846 -10.760  1.00  0.00           N  
ATOM   1722  CA  GLY D1700      25.153 -25.102 -11.468  1.00  0.00           C  
ATOM   1723  C   GLY D1700      24.435 -25.015 -12.777  1.00  0.00           C  
ATOM   1724  O   GLY D1700      25.078 -25.097 -13.815  1.00  0.00           O  
ATOM   1725  N   THR D1701      23.124 -24.895 -12.772  1.00  0.00           N  
ATOM   1726  CA  THR D1701      22.362 -24.857 -14.002  1.00  0.00           C  
ATOM   1727  C   THR D1701      22.565 -23.513 -14.695  1.00  0.00           C  
ATOM   1728  O   THR D1701      22.448 -22.451 -14.064  1.00  0.00           O  
ATOM   1729  CB  THR D1701      20.909 -25.100 -13.625  1.00  0.00           C  
ATOM   1730  OG1 THR D1701      20.895 -26.227 -12.722  1.00  0.00           O  
ATOM   1731  CG2 THR D1701      20.030 -25.251 -14.867  1.00  0.00           C  
ATOM   1732  N   VAL D1702      22.961 -23.533 -15.968  1.00  0.00           N  
ATOM   1733  CA  VAL D1702      23.138 -22.279 -16.693  1.00  0.00           C  
ATOM   1734  C   VAL D1702      21.964 -22.051 -17.633  1.00  0.00           C  
ATOM   1735  O   VAL D1702      21.565 -20.916 -17.885  1.00  0.00           O  
ATOM   1736  CB  VAL D1702      24.482 -22.335 -17.456  1.00  0.00           C  
ATOM   1737  CG1 VAL D1702      24.620 -21.292 -18.560  1.00  0.00           C  
ATOM   1738  CG2 VAL D1702      25.545 -22.092 -16.401  1.00  0.00           C  
ATOM   1739  N   CYS D1703      21.394 -23.117 -18.168  1.00  0.00           N  
ATOM   1740  CA  CYS D1703      20.326 -23.024 -19.135  1.00  0.00           C  
ATOM   1741  C   CYS D1703      19.480 -24.235 -18.828  1.00  0.00           C  
ATOM   1742  O   CYS D1703      20.036 -25.282 -18.425  1.00  0.00           O  
ATOM   1743  CB  CYS D1703      20.930 -23.101 -20.540  1.00  0.00           C  
ATOM   1744  SG  CYS D1703      19.863 -23.116 -22.005  1.00  0.00           S  
ATOM   1745  N   ALA D1704      18.154 -24.120 -18.942  1.00  0.00           N  
ATOM   1746  CA  ALA D1704      17.251 -25.239 -18.683  1.00  0.00           C  
ATOM   1747  C   ALA D1704      15.990 -25.122 -19.540  1.00  0.00           C  
ATOM   1748  O   ALA D1704      15.596 -24.001 -19.908  1.00  0.00           O  
ATOM   1749  CB  ALA D1704      16.916 -25.198 -17.237  1.00  0.00           C  
ATOM   1750  N   GLY D1705      15.357 -26.222 -19.930  1.00  0.00           N  
ATOM   1751  CA  GLY D1705      14.208 -26.133 -20.815  1.00  0.00           C  
ATOM   1752  C   GLY D1705      13.627 -27.522 -21.044  1.00  0.00           C  
ATOM   1753  O   GLY D1705      14.089 -28.505 -20.452  1.00  0.00           O  
ATOM   1754  N   GLY D1706      12.626 -27.639 -21.900  1.00  0.00           N  
ATOM   1755  CA  GLY D1706      12.014 -28.894 -22.213  1.00  0.00           C  
ATOM   1756  C   GLY D1706      10.818 -28.684 -23.133  1.00  0.00           C  
ATOM   1757  O   GLY D1706      10.627 -27.644 -23.774  1.00  0.00           O  
ATOM   1758  N   ARG D1707       9.983 -29.685 -23.228  1.00  0.00           N  
ATOM   1759  CA  ARG D1707       8.824 -29.652 -24.097  1.00  0.00           C  
ATOM   1760  C   ARG D1707       7.555 -29.344 -23.283  1.00  0.00           C  
ATOM   1761  O   ARG D1707       7.469 -29.704 -22.098  1.00  0.00           O  
ATOM   1762  CB  ARG D1707       8.797 -31.010 -24.766  1.00  0.00           C  
ATOM   1763  CG  ARG D1707       7.932 -31.024 -25.961  1.00  0.00           C  
ATOM   1764  CD  ARG D1707       8.452 -32.027 -26.956  1.00  0.00           C  
ATOM   1765  NE  ARG D1707       7.552 -31.769 -28.045  1.00  0.00           N  
ATOM   1766  CZ  ARG D1707       7.894 -31.096 -29.138  1.00  0.00           C  
ATOM   1767  NH1 ARG D1707       9.133 -30.831 -29.506  1.00  0.00           N  
ATOM   1768  NH2 ARG D1707       6.934 -30.780 -29.972  1.00  0.00           N  
ATOM   1769  N   TYR D1708       6.560 -28.700 -23.880  1.00  0.00           N  
ATOM   1770  CA  TYR D1708       5.360 -28.325 -23.158  1.00  0.00           C  
ATOM   1771  C   TYR D1708       4.212 -28.274 -24.173  1.00  0.00           C  
ATOM   1772  O   TYR D1708       3.575 -27.239 -24.446  1.00  0.00           O  
ATOM   1773  CB  TYR D1708       5.608 -26.932 -22.406  1.00  0.00           C  
ATOM   1774  CG  TYR D1708       6.067 -25.694 -23.208  1.00  0.00           C  
ATOM   1775  CD1 TYR D1708       7.410 -25.505 -23.579  1.00  0.00           C  
ATOM   1776  CD2 TYR D1708       5.118 -24.747 -23.633  1.00  0.00           C  
ATOM   1777  CE1 TYR D1708       7.784 -24.410 -24.382  1.00  0.00           C  
ATOM   1778  CE2 TYR D1708       5.482 -23.657 -24.433  1.00  0.00           C  
ATOM   1779  CZ  TYR D1708       6.814 -23.497 -24.797  1.00  0.00           C  
ATOM   1780  OH  TYR D1708       7.157 -22.441 -25.595  1.00  0.00           O  
ATOM   1781  N   ASP D1709       3.887 -29.444 -24.736  1.00  0.00           N  
ATOM   1782  CA  ASP D1709       2.880 -29.557 -25.793  1.00  0.00           C  
ATOM   1783  C   ASP D1709       1.430 -29.210 -25.374  1.00  0.00           C  
ATOM   1784  O   ASP D1709       0.556 -28.823 -26.170  1.00  0.00           O  
ATOM   1785  CB  ASP D1709       2.989 -30.999 -26.354  1.00  0.00           C  
ATOM   1786  CG  ASP D1709       4.338 -31.381 -26.989  1.00  0.00           C  
ATOM   1787  OD1 ASP D1709       4.911 -30.560 -27.706  1.00  0.00           O  
ATOM   1788  OD2 ASP D1709       4.813 -32.501 -26.787  1.00  0.00           O  
ATOM   1789  N   GLY D1710       1.146 -29.347 -24.076  1.00  0.00           N  
ATOM   1790  CA  GLY D1710      -0.173 -29.078 -23.560  1.00  0.00           C  
ATOM   1791  C   GLY D1710      -0.409 -27.628 -23.193  1.00  0.00           C  
ATOM   1792  O   GLY D1710      -1.550 -27.183 -23.324  1.00  0.00           O  
ATOM   1793  N   LEU D1725       0.611 -26.822 -22.844  1.00  0.00           N  
ATOM   1794  CA  LEU D1725       0.353 -25.522 -22.233  1.00  0.00           C  
ATOM   1795  C   LEU D1725      -0.452 -24.523 -23.039  1.00  0.00           C  
ATOM   1796  O   LEU D1725      -1.121 -23.671 -22.452  1.00  0.00           O  
ATOM   1797  CB  LEU D1725       1.646 -24.846 -21.829  1.00  0.00           C  
ATOM   1798  CG  LEU D1725       1.553 -23.666 -20.829  1.00  0.00           C  
ATOM   1799  CD1 LEU D1725       0.937 -24.158 -19.545  1.00  0.00           C  
ATOM   1800  CD2 LEU D1725       2.931 -23.107 -20.481  1.00  0.00           C  
ATOM   1801  N   VAL D1726      -0.521 -24.667 -24.356  1.00  0.00           N  
ATOM   1802  CA  VAL D1726      -1.258 -23.683 -25.168  1.00  0.00           C  
ATOM   1803  C   VAL D1726      -2.775 -23.792 -24.949  1.00  0.00           C  
ATOM   1804  O   VAL D1726      -3.508 -22.806 -24.849  1.00  0.00           O  
ATOM   1805  CB  VAL D1726      -0.933 -23.872 -26.705  1.00  0.00           C  
ATOM   1806  CG1 VAL D1726      -1.565 -22.707 -27.501  1.00  0.00           C  
ATOM   1807  CG2 VAL D1726       0.587 -24.010 -26.920  1.00  0.00           C  
ATOM   1808  N   GLU D1761      -3.245 -25.027 -24.829  1.00  0.00           N  
ATOM   1809  CA  GLU D1761      -4.655 -25.331 -24.664  1.00  0.00           C  
ATOM   1810  C   GLU D1761      -5.128 -25.034 -23.247  1.00  0.00           C  
ATOM   1811  O   GLU D1761      -6.213 -24.490 -23.036  1.00  0.00           O  
ATOM   1812  CB  GLU D1761      -4.789 -26.770 -25.038  1.00  0.00           C  
ATOM   1813  CG  GLU D1761      -6.191 -27.202 -25.344  1.00  0.00           C  
ATOM   1814  CD  GLU D1761      -6.237 -28.663 -25.751  1.00  0.00           C  
ATOM   1815  OE1 GLU D1761      -5.660 -29.500 -25.037  1.00  0.00           O  
ATOM   1816  OE2 GLU D1761      -6.854 -28.942 -26.787  1.00  0.00           O  
ATOM   1817  N   GLN D1765      -4.264 -25.348 -22.276  1.00  0.00           N  
ATOM   1818  CA  GLN D1765      -4.508 -25.055 -20.893  1.00  0.00           C  
ATOM   1819  C   GLN D1765      -4.807 -23.582 -20.730  1.00  0.00           C  
ATOM   1820  O   GLN D1765      -5.861 -23.228 -20.209  1.00  0.00           O  
ATOM   1821  CB  GLN D1765      -3.305 -25.400 -20.024  1.00  0.00           C  
ATOM   1822  CG  GLN D1765      -3.109 -26.874 -19.722  1.00  0.00           C  
ATOM   1823  CD  GLN D1765      -2.357 -27.126 -18.412  1.00  0.00           C  
ATOM   1824  OE1 GLN D1765      -2.918 -27.644 -17.447  1.00  0.00           O  
ATOM   1825  NE2 GLN D1765      -1.070 -26.818 -18.308  1.00  0.00           N  
ATOM   1826  N   LEU D1767      -3.965 -22.695 -21.258  1.00  0.00           N  
ATOM   1827  CA  LEU D1767      -4.208 -21.274 -21.112  1.00  0.00           C  
ATOM   1828  C   LEU D1767      -5.236 -20.742 -22.077  1.00  0.00           C  
ATOM   1829  O   LEU D1767      -5.310 -19.531 -22.277  1.00  0.00           O  
ATOM   1830  CB  LEU D1767      -2.919 -20.538 -21.297  1.00  0.00           C  
ATOM   1831  CG  LEU D1767      -1.916 -20.816 -20.229  1.00  0.00           C  
ATOM   1832  CD1 LEU D1767      -0.587 -20.258 -20.690  1.00  0.00           C  
ATOM   1833  CD2 LEU D1767      -2.396 -20.237 -18.902  1.00  0.00           C  
ATOM   1834  N   GLY D1768      -5.989 -21.608 -22.729  1.00  0.00           N  
ATOM   1835  CA  GLY D1768      -7.098 -21.182 -23.522  1.00  0.00           C  
ATOM   1836  C   GLY D1768      -6.966 -21.232 -25.001  1.00  0.00           C  
ATOM   1837  O   GLY D1768      -7.817 -20.639 -25.659  1.00  0.00           O  
ATOM   1838  N   GLY D1770      -5.993 -21.912 -25.578  1.00  0.00           N  
ATOM   1839  CA  GLY D1770      -5.836 -21.871 -27.030  1.00  0.00           C  
ATOM   1840  C   GLY D1770      -5.975 -23.243 -27.649  1.00  0.00           C  
ATOM   1841  O   GLY D1770      -6.124 -24.220 -26.917  1.00  0.00           O  
ATOM   1842  N   ARG D1771      -5.961 -23.378 -28.983  1.00  0.00           N  
ATOM   1843  CA  ARG D1771      -6.004 -24.724 -29.568  1.00  0.00           C  
ATOM   1844  C   ARG D1771      -4.670 -25.434 -29.360  1.00  0.00           C  
ATOM   1845  O   ARG D1771      -3.625 -24.802 -29.194  1.00  0.00           O  
ATOM   1846  CB  ARG D1771      -6.365 -24.628 -31.052  1.00  0.00           C  
ATOM   1847  CG  ARG D1771      -7.915 -24.588 -31.099  1.00  0.00           C  
ATOM   1848  CD  ARG D1771      -8.673 -23.961 -32.296  1.00  0.00           C  
ATOM   1849  NE  ARG D1771      -9.148 -24.894 -33.331  1.00  0.00           N  
ATOM   1850  CZ  ARG D1771      -9.755 -24.482 -34.476  1.00  0.00           C  
ATOM   1851  NH1 ARG D1771      -9.991 -23.186 -34.740  1.00  0.00           N  
ATOM   1852  NH2 ARG D1771     -10.134 -25.384 -35.395  1.00  0.00           N  
ATOM   1853  N   ALA D1772      -4.672 -26.749 -29.254  1.00  0.00           N  
ATOM   1854  CA  ALA D1772      -3.442 -27.488 -28.969  1.00  0.00           C  
ATOM   1855  C   ALA D1772      -2.398 -27.403 -30.092  1.00  0.00           C  
ATOM   1856  O   ALA D1772      -2.700 -27.607 -31.283  1.00  0.00           O  
ATOM   1857  CB  ALA D1772      -3.774 -28.974 -28.711  1.00  0.00           C  
ATOM   1858  N   THR D1773      -1.167 -27.094 -29.686  1.00  0.00           N  
ATOM   1859  CA  THR D1773      -0.060 -26.972 -30.602  1.00  0.00           C  
ATOM   1860  C   THR D1773       1.198 -27.395 -29.858  1.00  0.00           C  
ATOM   1861  O   THR D1773       1.375 -27.093 -28.663  1.00  0.00           O  
ATOM   1862  CB  THR D1773      -0.015 -25.519 -31.102  1.00  0.00           C  
ATOM   1863  OG1 THR D1773       0.141 -25.711 -32.510  1.00  0.00           O  
ATOM   1864  CG2 THR D1773       1.087 -24.621 -30.577  1.00  0.00           C  
ATOM   1865  N   PRO D1774       2.057 -28.164 -30.552  1.00  0.00           N  
ATOM   1866  CA  PRO D1774       3.298 -28.634 -29.923  1.00  0.00           C  
ATOM   1867  C   PRO D1774       4.234 -27.454 -29.653  1.00  0.00           C  
ATOM   1868  O   PRO D1774       4.257 -26.487 -30.426  1.00  0.00           O  
ATOM   1869  CB  PRO D1774       3.860 -29.626 -30.901  1.00  0.00           C  
ATOM   1870  CG  PRO D1774       2.744 -29.872 -31.892  1.00  0.00           C  
ATOM   1871  CD  PRO D1774       2.093 -28.526 -31.970  1.00  0.00           C  
ATOM   1872  N   ALA D1775       5.018 -27.510 -28.596  1.00  0.00           N  
ATOM   1873  CA  ALA D1775       5.845 -26.384 -28.246  1.00  0.00           C  
ATOM   1874  C   ALA D1775       7.018 -26.877 -27.408  1.00  0.00           C  
ATOM   1875  O   ALA D1775       6.810 -27.864 -26.673  1.00  0.00           O  
ATOM   1876  CB  ALA D1775       4.968 -25.407 -27.469  1.00  0.00           C  
ATOM   1877  N   VAL D1776       8.200 -26.236 -27.538  1.00  0.00           N  
ATOM   1878  CA  VAL D1776       9.458 -26.596 -26.866  1.00  0.00           C  
ATOM   1879  C   VAL D1776      10.234 -25.310 -26.690  1.00  0.00           C  
ATOM   1880  O   VAL D1776      10.070 -24.389 -27.509  1.00  0.00           O  
ATOM   1881  CB  VAL D1776      10.488 -27.397 -27.652  1.00  0.00           C  
ATOM   1882  CG1 VAL D1776      11.122 -28.367 -26.700  1.00  0.00           C  
ATOM   1883  CG2 VAL D1776       9.880 -27.957 -28.909  1.00  0.00           C  
ATOM   1884  N   GLY D1777      11.139 -25.228 -25.730  1.00  0.00           N  
ATOM   1885  CA  GLY D1777      11.906 -24.021 -25.603  1.00  0.00           C  
ATOM   1886  C   GLY D1777      12.810 -24.145 -24.424  1.00  0.00           C  
ATOM   1887  O   GLY D1777      12.787 -25.183 -23.763  1.00  0.00           O  
ATOM   1888  N   PHE D1778      13.564 -23.096 -24.113  1.00  0.00           N  
ATOM   1889  CA  PHE D1778      14.522 -23.098 -22.997  1.00  0.00           C  
ATOM   1890  C   PHE D1778      14.789 -21.661 -22.572  1.00  0.00           C  
ATOM   1891  O   PHE D1778      14.423 -20.733 -23.312  1.00  0.00           O  
ATOM   1892  CB  PHE D1778      15.909 -23.753 -23.372  1.00  0.00           C  
ATOM   1893  CG  PHE D1778      16.746 -23.082 -24.470  1.00  0.00           C  
ATOM   1894  CD1 PHE D1778      17.455 -21.901 -24.214  1.00  0.00           C  
ATOM   1895  CD2 PHE D1778      16.753 -23.640 -25.755  1.00  0.00           C  
ATOM   1896  CE1 PHE D1778      18.153 -21.285 -25.244  1.00  0.00           C  
ATOM   1897  CE2 PHE D1778      17.453 -23.023 -26.789  1.00  0.00           C  
ATOM   1898  CZ  PHE D1778      18.149 -21.845 -26.530  1.00  0.00           C  
ATOM   1899  N   ALA D1779      15.481 -21.484 -21.462  1.00  0.00           N  
ATOM   1900  CA  ALA D1779      15.795 -20.180 -20.964  1.00  0.00           C  
ATOM   1901  C   ALA D1779      17.098 -20.302 -20.215  1.00  0.00           C  
ATOM   1902  O   ALA D1779      17.337 -21.323 -19.568  1.00  0.00           O  
ATOM   1903  CB  ALA D1779      14.739 -19.717 -19.998  1.00  0.00           C  
ATOM   1904  N   MET D1782      17.941 -19.285 -20.274  1.00  0.00           N  
ATOM   1905  CA  MET D1782      19.255 -19.335 -19.699  1.00  0.00           C  
ATOM   1906  C   MET D1782      19.406 -18.167 -18.757  1.00  0.00           C  
ATOM   1907  O   MET D1782      18.922 -17.063 -19.030  1.00  0.00           O  
ATOM   1908  CB  MET D1782      20.282 -19.283 -20.863  1.00  0.00           C  
ATOM   1909  CG  MET D1782      21.788 -19.018 -20.587  1.00  0.00           C  
ATOM   1910  SD  MET D1782      22.872 -19.052 -22.052  1.00  0.00           S  
ATOM   1911  CE  MET D1782      22.077 -17.925 -23.163  1.00  0.00           C  
ATOM   1912  N   GLY D1783      20.087 -18.366 -17.646  1.00  0.00           N  
ATOM   1913  CA  GLY D1783      20.327 -17.292 -16.700  1.00  0.00           C  
ATOM   1914  C   GLY D1783      21.576 -16.524 -17.074  1.00  0.00           C  
ATOM   1915  O   GLY D1783      22.712 -16.855 -16.700  1.00  0.00           O  
ATOM   1916  N   LEU D1784      21.373 -15.424 -17.773  1.00  0.00           N  
ATOM   1917  CA  LEU D1784      22.468 -14.580 -18.210  1.00  0.00           C  
ATOM   1918  C   LEU D1784      23.430 -14.171 -17.112  1.00  0.00           C  
ATOM   1919  O   LEU D1784      24.595 -13.930 -17.407  1.00  0.00           O  
ATOM   1920  CB  LEU D1784      21.906 -13.353 -18.860  1.00  0.00           C  
ATOM   1921  CG  LEU D1784      21.585 -13.465 -20.320  1.00  0.00           C  
ATOM   1922  CD1 LEU D1784      20.884 -14.737 -20.753  1.00  0.00           C  
ATOM   1923  CD2 LEU D1784      20.716 -12.276 -20.562  1.00  0.00           C  
ATOM   1924  N   GLU D1785      23.028 -14.159 -15.854  1.00  0.00           N  
ATOM   1925  CA  GLU D1785      23.947 -13.789 -14.788  1.00  0.00           C  
ATOM   1926  C   GLU D1785      24.975 -14.864 -14.588  1.00  0.00           C  
ATOM   1927  O   GLU D1785      26.140 -14.588 -14.337  1.00  0.00           O  
ATOM   1928  CB  GLU D1785      23.226 -13.590 -13.469  1.00  0.00           C  
ATOM   1929  CG  GLU D1785      22.489 -12.245 -13.349  1.00  0.00           C  
ATOM   1930  CD  GLU D1785      21.129 -12.026 -14.030  1.00  0.00           C  
ATOM   1931  OE1 GLU D1785      20.557 -12.849 -14.765  1.00  0.00           O  
ATOM   1932  OE2 GLU D1785      20.642 -10.933 -13.804  1.00  0.00           O  
ATOM   1933  N   ARG D1786      24.508 -16.091 -14.749  1.00  0.00           N  
ATOM   1934  CA  ARG D1786      25.313 -17.286 -14.611  1.00  0.00           C  
ATOM   1935  C   ARG D1786      26.240 -17.451 -15.807  1.00  0.00           C  
ATOM   1936  O   ARG D1786      27.379 -17.887 -15.633  1.00  0.00           O  
ATOM   1937  CB  ARG D1786      24.381 -18.466 -14.508  1.00  0.00           C  
ATOM   1938  CG  ARG D1786      24.938 -19.674 -13.761  1.00  0.00           C  
ATOM   1939  CD  ARG D1786      25.114 -19.339 -12.273  1.00  0.00           C  
ATOM   1940  NE  ARG D1786      23.963 -19.049 -11.387  1.00  0.00           N  
ATOM   1941  CZ  ARG D1786      22.669 -19.389 -11.555  1.00  0.00           C  
ATOM   1942  NH1 ARG D1786      22.172 -20.007 -12.628  1.00  0.00           N  
ATOM   1943  NH2 ARG D1786      21.819 -19.063 -10.586  1.00  0.00           N  
ATOM   1944  N   LEU D1787      25.763 -17.141 -17.020  1.00  0.00           N  
ATOM   1945  CA  LEU D1787      26.611 -17.122 -18.208  1.00  0.00           C  
ATOM   1946  C   LEU D1787      27.715 -16.089 -18.055  1.00  0.00           C  
ATOM   1947  O   LEU D1787      28.875 -16.485 -18.128  1.00  0.00           O  
ATOM   1948  CB  LEU D1787      25.809 -16.783 -19.419  1.00  0.00           C  
ATOM   1949  CG  LEU D1787      26.491 -16.669 -20.751  1.00  0.00           C  
ATOM   1950  CD1 LEU D1787      27.479 -17.803 -20.898  1.00  0.00           C  
ATOM   1951  CD2 LEU D1787      25.438 -16.684 -21.870  1.00  0.00           C  
ATOM   1952  N   VAL D1788      27.429 -14.806 -17.799  1.00  0.00           N  
ATOM   1953  CA  VAL D1788      28.458 -13.785 -17.606  1.00  0.00           C  
ATOM   1954  C   VAL D1788      29.519 -14.228 -16.622  1.00  0.00           C  
ATOM   1955  O   VAL D1788      30.707 -14.212 -16.930  1.00  0.00           O  
ATOM   1956  CB  VAL D1788      27.809 -12.481 -17.123  1.00  0.00           C  
ATOM   1957  CG1 VAL D1788      28.859 -11.456 -16.739  1.00  0.00           C  
ATOM   1958  CG2 VAL D1788      27.000 -11.858 -18.254  1.00  0.00           C  
ATOM   1959  N   LEU D1789      29.110 -14.750 -15.479  1.00  0.00           N  
ATOM   1960  CA  LEU D1789      30.040 -15.233 -14.457  1.00  0.00           C  
ATOM   1961  C   LEU D1789      30.919 -16.355 -14.923  1.00  0.00           C  
ATOM   1962  O   LEU D1789      32.089 -16.408 -14.554  1.00  0.00           O  
ATOM   1963  CB  LEU D1789      29.286 -15.724 -13.231  1.00  0.00           C  
ATOM   1964  CG  LEU D1789      28.867 -14.614 -12.286  1.00  0.00           C  
ATOM   1965  CD1 LEU D1789      27.869 -15.128 -11.254  1.00  0.00           C  
ATOM   1966  CD2 LEU D1789      30.136 -14.046 -11.653  1.00  0.00           C  
ATOM   1967  N   LEU D1790      30.360 -17.250 -15.721  1.00  0.00           N  
ATOM   1968  CA  LEU D1790      31.117 -18.371 -16.189  1.00  0.00           C  
ATOM   1969  C   LEU D1790      32.127 -17.900 -17.217  1.00  0.00           C  
ATOM   1970  O   LEU D1790      33.294 -18.296 -17.116  1.00  0.00           O  
ATOM   1971  CB  LEU D1790      30.199 -19.425 -16.808  1.00  0.00           C  
ATOM   1972  CG  LEU D1790      30.904 -20.605 -17.453  1.00  0.00           C  
ATOM   1973  CD1 LEU D1790      31.769 -21.326 -16.437  1.00  0.00           C  
ATOM   1974  CD2 LEU D1790      29.869 -21.535 -18.018  1.00  0.00           C  
ATOM   1975  N   VAL D1791      31.729 -17.047 -18.179  1.00  0.00           N  
ATOM   1976  CA  VAL D1791      32.615 -16.613 -19.245  1.00  0.00           C  
ATOM   1977  C   VAL D1791      33.798 -15.976 -18.537  1.00  0.00           C  
ATOM   1978  O   VAL D1791      34.878 -16.566 -18.504  1.00  0.00           O  
ATOM   1979  CB  VAL D1791      31.872 -15.606 -20.194  1.00  0.00           C  
ATOM   1980  CG1 VAL D1791      32.850 -14.854 -21.073  1.00  0.00           C  
ATOM   1981  CG2 VAL D1791      31.024 -16.335 -21.211  1.00  0.00           C  
ATOM   1982  N   GLN D1792      33.555 -14.910 -17.789  1.00  0.00           N  
ATOM   1983  CA  GLN D1792      34.594 -14.225 -17.050  1.00  0.00           C  
ATOM   1984  C   GLN D1792      35.567 -15.139 -16.286  1.00  0.00           C  
ATOM   1985  O   GLN D1792      36.752 -14.852 -16.218  1.00  0.00           O  
ATOM   1986  CB  GLN D1792      33.900 -13.274 -16.101  1.00  0.00           C  
ATOM   1987  CG  GLN D1792      33.067 -12.187 -16.782  1.00  0.00           C  
ATOM   1988  CD  GLN D1792      32.480 -11.153 -15.815  1.00  0.00           C  
ATOM   1989  OE1 GLN D1792      31.443 -11.322 -15.165  1.00  0.00           O  
ATOM   1990  NE2 GLN D1792      33.144 -10.013 -15.691  1.00  0.00           N  
ATOM   1991  N   ALA D1793      35.107 -16.277 -15.762  1.00  0.00           N  
ATOM   1992  CA  ALA D1793      35.915 -17.172 -14.943  1.00  0.00           C  
ATOM   1993  C   ALA D1793      36.756 -18.158 -15.758  1.00  0.00           C  
ATOM   1994  O   ALA D1793      37.922 -18.451 -15.480  1.00  0.00           O  
ATOM   1995  CB  ALA D1793      34.980 -17.951 -14.032  1.00  0.00           C  
ATOM   1996  N   VAL D1794      36.110 -18.688 -16.779  1.00  0.00           N  
ATOM   1997  CA  VAL D1794      36.660 -19.695 -17.637  1.00  0.00           C  
ATOM   1998  C   VAL D1794      37.399 -19.079 -18.800  1.00  0.00           C  
ATOM   1999  O   VAL D1794      38.254 -19.731 -19.371  1.00  0.00           O  
ATOM   2000  CB  VAL D1794      35.438 -20.540 -18.007  1.00  0.00           C  
ATOM   2001  CG1 VAL D1794      35.356 -21.082 -19.417  1.00  0.00           C  
ATOM   2002  CG2 VAL D1794      35.502 -21.616 -16.962  1.00  0.00           C  
ATOM   2003  N   ASN D1795      37.135 -17.816 -19.128  1.00  0.00           N  
ATOM   2004  CA  ASN D1795      37.656 -17.109 -20.303  1.00  0.00           C  
ATOM   2005  C   ASN D1795      38.502 -15.875 -19.979  1.00  0.00           C  
ATOM   2006  O   ASN D1795      38.713 -15.115 -20.914  1.00  0.00           O  
ATOM   2007  CB  ASN D1795      36.514 -16.600 -21.162  1.00  0.00           C  
ATOM   2008  CG  ASN D1795      36.217 -17.305 -22.467  1.00  0.00           C  
ATOM   2009  OD1 ASN D1795      36.552 -16.825 -23.549  1.00  0.00           O  
ATOM   2010  ND2 ASN D1795      35.538 -18.442 -22.451  1.00  0.00           N  
ATOM   2011  N   PRO D1796      39.067 -15.651 -18.764  1.00  0.00           N  
ATOM   2012  CA  PRO D1796      39.841 -14.453 -18.329  1.00  0.00           C  
ATOM   2013  C   PRO D1796      40.153 -13.330 -19.325  1.00  0.00           C  
ATOM   2014  O   PRO D1796      39.896 -12.142 -19.098  1.00  0.00           O  
ATOM   2015  CB  PRO D1796      41.134 -14.985 -17.718  1.00  0.00           C  
ATOM   2016  CG  PRO D1796      40.777 -16.371 -17.303  1.00  0.00           C  
ATOM   2017  CD  PRO D1796      40.024 -16.749 -18.567  1.00  0.00           C  
ATOM   2018  N   GLU D1797      40.735 -13.691 -20.462  1.00  0.00           N  
ATOM   2019  CA  GLU D1797      41.030 -12.738 -21.501  1.00  0.00           C  
ATOM   2020  C   GLU D1797      39.765 -12.428 -22.307  1.00  0.00           C  
ATOM   2021  O   GLU D1797      39.726 -12.565 -23.530  1.00  0.00           O  
ATOM   2022  CB  GLU D1797      42.163 -13.340 -22.372  1.00  0.00           C  
ATOM   2023  CG  GLU D1797      43.644 -13.163 -21.925  1.00  0.00           C  
ATOM   2024  CD  GLU D1797      44.132 -13.828 -20.623  1.00  0.00           C  
ATOM   2025  OE1 GLU D1797      44.552 -14.993 -20.654  1.00  0.00           O  
ATOM   2026  OE2 GLU D1797      44.118 -13.165 -19.580  1.00  0.00           O  
ATOM   2027  N   PHE D1798      38.680 -12.025 -21.650  1.00  0.00           N  
ATOM   2028  CA  PHE D1798      37.482 -11.612 -22.369  1.00  0.00           C  
ATOM   2029  C   PHE D1798      37.296 -10.179 -21.934  1.00  0.00           C  
ATOM   2030  O   PHE D1798      36.739  -9.866 -20.876  1.00  0.00           O  
ATOM   2031  CB  PHE D1798      36.223 -12.421 -21.988  1.00  0.00           C  
ATOM   2032  CG  PHE D1798      35.039 -12.271 -22.962  1.00  0.00           C  
ATOM   2033  CD1 PHE D1798      34.125 -11.211 -22.837  1.00  0.00           C  
ATOM   2034  CD2 PHE D1798      34.836 -13.239 -23.957  1.00  0.00           C  
ATOM   2035  CE1 PHE D1798      33.027 -11.137 -23.700  1.00  0.00           C  
ATOM   2036  CE2 PHE D1798      33.733 -13.147 -24.812  1.00  0.00           C  
ATOM   2037  CZ  PHE D1798      32.827 -12.098 -24.687  1.00  0.00           C  
ATOM   2038  N   LYS D1799      37.914  -9.324 -22.732  1.00  0.00           N  
ATOM   2039  CA  LYS D1799      37.857  -7.900 -22.513  1.00  0.00           C  
ATOM   2040  C   LYS D1799      36.785  -7.378 -23.436  1.00  0.00           C  
ATOM   2041  O   LYS D1799      36.408  -8.071 -24.377  1.00  0.00           O  
ATOM   2042  CB  LYS D1799      39.181  -7.209 -22.873  1.00  0.00           C  
ATOM   2043  CG  LYS D1799      40.370  -7.373 -21.933  1.00  0.00           C  
ATOM   2044  CD  LYS D1799      40.818  -8.830 -21.869  1.00  0.00           C  
ATOM   2045  CE  LYS D1799      41.845  -9.018 -20.777  1.00  0.00           C  
ATOM   2046  NZ  LYS D1799      43.169  -9.054 -21.361  1.00  0.00           N  
ATOM   2047  N   ALA D1800      36.320  -6.161 -23.179  1.00  0.00           N  
ATOM   2048  CA  ALA D1800      35.353  -5.497 -24.029  1.00  0.00           C  
ATOM   2049  C   ALA D1800      36.052  -4.278 -24.597  1.00  0.00           C  
ATOM   2050  O   ALA D1800      37.156  -3.918 -24.175  1.00  0.00           O  
ATOM   2051  CB  ALA D1800      34.168  -5.010 -23.235  1.00  0.00           C  
ATOM   2052  N   ASP D1801      35.411  -3.629 -25.546  1.00  0.00           N  
ATOM   2053  CA  ASP D1801      35.949  -2.450 -26.180  1.00  0.00           C  
ATOM   2054  C   ASP D1801      35.966  -1.273 -25.220  1.00  0.00           C  
ATOM   2055  O   ASP D1801      34.974  -1.100 -24.505  1.00  0.00           O  
ATOM   2056  CB  ASP D1801      35.076  -2.173 -27.363  1.00  0.00           C  
ATOM   2057  CG  ASP D1801      35.077  -3.324 -28.371  1.00  0.00           C  
ATOM   2058  OD1 ASP D1801      34.573  -4.413 -28.048  1.00  0.00           O  
ATOM   2059  OD2 ASP D1801      35.595  -3.121 -29.478  1.00  0.00           O  
ATOM   2060  N   PRO D1802      37.064  -0.490 -25.148  1.00  0.00           N  
ATOM   2061  CA  PRO D1802      37.117   0.667 -24.257  1.00  0.00           C  
ATOM   2062  C   PRO D1802      36.092   1.704 -24.677  1.00  0.00           C  
ATOM   2063  O   PRO D1802      35.532   1.665 -25.782  1.00  0.00           O  
ATOM   2064  CB  PRO D1802      38.526   1.210 -24.328  1.00  0.00           C  
ATOM   2065  CG  PRO D1802      38.919   0.893 -25.725  1.00  0.00           C  
ATOM   2066  CD  PRO D1802      38.341  -0.518 -25.848  1.00  0.00           C  
ATOM   2067  N   VAL D1803      35.854   2.659 -23.790  1.00  0.00           N  
ATOM   2068  CA  VAL D1803      34.794   3.608 -24.058  1.00  0.00           C  
ATOM   2069  C   VAL D1803      35.173   4.742 -24.979  1.00  0.00           C  
ATOM   2070  O   VAL D1803      34.339   5.077 -25.823  1.00  0.00           O  
ATOM   2071  CB  VAL D1803      34.213   4.217 -22.743  1.00  0.00           C  
ATOM   2072  CG1 VAL D1803      33.314   3.119 -22.184  1.00  0.00           C  
ATOM   2073  CG2 VAL D1803      35.258   4.666 -21.728  1.00  0.00           C  
ATOM   2074  N   VAL D1804      36.371   5.336 -24.819  1.00  0.00           N  
ATOM   2075  CA  VAL D1804      36.783   6.445 -25.656  1.00  0.00           C  
ATOM   2076  C   VAL D1804      38.004   6.064 -26.490  1.00  0.00           C  
ATOM   2077  O   VAL D1804      38.940   5.454 -25.966  1.00  0.00           O  
ATOM   2078  CB  VAL D1804      37.121   7.638 -24.775  1.00  0.00           C  
ATOM   2079  CG1 VAL D1804      37.291   8.841 -25.662  1.00  0.00           C  
ATOM   2080  CG2 VAL D1804      36.024   7.930 -23.793  1.00  0.00           C  
ATOM   2081  N   ASP D1805      37.991   6.416 -27.786  1.00  0.00           N  
ATOM   2082  CA  ASP D1805      39.155   6.302 -28.676  1.00  0.00           C  
ATOM   2083  C   ASP D1805      39.887   7.621 -28.807  1.00  0.00           C  
ATOM   2084  O   ASP D1805      41.115   7.648 -28.677  1.00  0.00           O  
ATOM   2085  CB  ASP D1805      38.783   5.888 -30.083  1.00  0.00           C  
ATOM   2086  CG  ASP D1805      38.156   4.514 -30.114  1.00  0.00           C  
ATOM   2087  OD1 ASP D1805      38.335   3.733 -29.176  1.00  0.00           O  
ATOM   2088  OD2 ASP D1805      37.456   4.227 -31.077  1.00  0.00           O  
ATOM   2089  N   ILE D1806      39.156   8.711 -29.037  1.00  0.00           N  
ATOM   2090  CA  ILE D1806      39.755  10.013 -29.246  1.00  0.00           C  
ATOM   2091  C   ILE D1806      39.327  10.984 -28.159  1.00  0.00           C  
ATOM   2092  O   ILE D1806      38.119  11.157 -27.972  1.00  0.00           O  
ATOM   2093  CB  ILE D1806      39.311  10.547 -30.618  1.00  0.00           C  
ATOM   2094  CG1 ILE D1806      39.689   9.626 -31.741  1.00  0.00           C  
ATOM   2095  CG2 ILE D1806      39.943  11.889 -30.821  1.00  0.00           C  
ATOM   2096  CD1 ILE D1806      39.206  10.215 -33.061  1.00  0.00           C  
ATOM   2097  N   TYR D1807      40.229  11.649 -27.441  1.00  0.00           N  
ATOM   2098  CA  TYR D1807      39.789  12.680 -26.528  1.00  0.00           C  
ATOM   2099  C   TYR D1807      40.067  14.027 -27.163  1.00  0.00           C  
ATOM   2100  O   TYR D1807      41.182  14.254 -27.613  1.00  0.00           O  
ATOM   2101  CB  TYR D1807      40.533  12.588 -25.222  1.00  0.00           C  
ATOM   2102  CG  TYR D1807      39.875  13.357 -24.064  1.00  0.00           C  
ATOM   2103  CD1 TYR D1807      38.601  13.014 -23.590  1.00  0.00           C  
ATOM   2104  CD2 TYR D1807      40.553  14.403 -23.430  1.00  0.00           C  
ATOM   2105  CE1 TYR D1807      38.016  13.689 -22.509  1.00  0.00           C  
ATOM   2106  CE2 TYR D1807      39.979  15.080 -22.342  1.00  0.00           C  
ATOM   2107  CZ  TYR D1807      38.714  14.711 -21.889  1.00  0.00           C  
ATOM   2108  OH  TYR D1807      38.189  15.307 -20.775  1.00  0.00           O  
ATOM   2109  N   LEU D1808      39.099  14.925 -27.275  1.00  0.00           N  
ATOM   2110  CA  LEU D1808      39.329  16.251 -27.787  1.00  0.00           C  
ATOM   2111  C   LEU D1808      39.635  17.258 -26.655  1.00  0.00           C  
ATOM   2112  O   LEU D1808      38.751  17.718 -25.918  1.00  0.00           O  
ATOM   2113  CB  LEU D1808      38.115  16.641 -28.564  1.00  0.00           C  
ATOM   2114  CG  LEU D1808      38.387  17.717 -29.582  1.00  0.00           C  
ATOM   2115  CD1 LEU D1808      37.536  17.457 -30.799  1.00  0.00           C  
ATOM   2116  CD2 LEU D1808      38.104  19.083 -28.996  1.00  0.00           C  
ATOM   2117  N   VAL D1809      40.922  17.559 -26.482  1.00  0.00           N  
ATOM   2118  CA  VAL D1809      41.417  18.544 -25.542  1.00  0.00           C  
ATOM   2119  C   VAL D1809      41.185  19.937 -26.105  1.00  0.00           C  
ATOM   2120  O   VAL D1809      41.354  20.168 -27.304  1.00  0.00           O  
ATOM   2121  CB  VAL D1809      42.916  18.277 -25.335  1.00  0.00           C  
ATOM   2122  CG1 VAL D1809      43.630  19.402 -24.594  1.00  0.00           C  
ATOM   2123  CG2 VAL D1809      43.024  16.980 -24.545  1.00  0.00           C  
ATOM   2124  N   ALA D1810      40.841  20.929 -25.301  1.00  0.00           N  
ATOM   2125  CA  ALA D1810      40.675  22.266 -25.827  1.00  0.00           C  
ATOM   2126  C   ALA D1810      40.790  23.238 -24.697  1.00  0.00           C  
ATOM   2127  O   ALA D1810      40.131  23.048 -23.668  1.00  0.00           O  
ATOM   2128  CB  ALA D1810      39.312  22.467 -26.456  1.00  0.00           C  
ATOM   2129  N   SER D1811      41.659  24.232 -24.825  1.00  0.00           N  
ATOM   2130  CA  SER D1811      41.744  25.243 -23.795  1.00  0.00           C  
ATOM   2131  C   SER D1811      42.025  26.550 -24.488  1.00  0.00           C  
ATOM   2132  O   SER D1811      42.408  26.549 -25.659  1.00  0.00           O  
ATOM   2133  CB  SER D1811      42.853  24.915 -22.812  1.00  0.00           C  
ATOM   2134  OG  SER D1811      42.650  25.586 -21.563  1.00  0.00           O  
ATOM   2135  N   GLY D1812      41.771  27.658 -23.799  1.00  0.00           N  
ATOM   2136  CA  GLY D1812      42.008  28.992 -24.339  1.00  0.00           C  
ATOM   2137  C   GLY D1812      40.700  29.752 -24.511  1.00  0.00           C  
ATOM   2138  O   GLY D1812      39.622  29.159 -24.516  1.00  0.00           O  
ATOM   2139  N   ALA D1813      40.767  31.073 -24.652  1.00  0.00           N  
ATOM   2140  CA  ALA D1813      39.579  31.900 -24.773  1.00  0.00           C  
ATOM   2141  C   ALA D1813      38.708  31.525 -25.978  1.00  0.00           C  
ATOM   2142  O   ALA D1813      39.174  31.436 -27.122  1.00  0.00           O  
ATOM   2143  CB  ALA D1813      40.014  33.350 -24.885  1.00  0.00           C  
ATOM   2144  N   ASP D1814      37.439  31.256 -25.645  1.00  0.00           N  
ATOM   2145  CA  ASP D1814      36.373  30.852 -26.558  1.00  0.00           C  
ATOM   2146  C   ASP D1814      36.745  29.824 -27.655  1.00  0.00           C  
ATOM   2147  O   ASP D1814      36.279  29.831 -28.808  1.00  0.00           O  
ATOM   2148  CB  ASP D1814      35.729  32.122 -27.205  1.00  0.00           C  
ATOM   2149  CG  ASP D1814      34.252  31.950 -27.670  1.00  0.00           C  
ATOM   2150  OD1 ASP D1814      33.546  31.028 -27.213  1.00  0.00           O  
ATOM   2151  OD2 ASP D1814      33.807  32.751 -28.506  1.00  0.00           O  
ATOM   2152  N   THR D1815      37.533  28.831 -27.250  1.00  0.00           N  
ATOM   2153  CA  THR D1815      37.798  27.706 -28.108  1.00  0.00           C  
ATOM   2154  C   THR D1815      36.652  26.695 -28.097  1.00  0.00           C  
ATOM   2155  O   THR D1815      36.463  25.989 -29.078  1.00  0.00           O  
ATOM   2156  CB  THR D1815      39.069  27.062 -27.647  1.00  0.00           C  
ATOM   2157  OG1 THR D1815      38.956  26.880 -26.245  1.00  0.00           O  
ATOM   2158  CG2 THR D1815      40.267  27.900 -28.009  1.00  0.00           C  
ATOM   2159  N   GLN D1816      35.809  26.616 -27.053  1.00  0.00           N  
ATOM   2160  CA  GLN D1816      34.813  25.561 -26.934  1.00  0.00           C  
ATOM   2161  C   GLN D1816      33.779  25.391 -28.026  1.00  0.00           C  
ATOM   2162  O   GLN D1816      33.450  24.245 -28.356  1.00  0.00           O  
ATOM   2163  CB  GLN D1816      34.093  25.693 -25.607  1.00  0.00           C  
ATOM   2164  CG  GLN D1816      34.754  24.792 -24.570  1.00  0.00           C  
ATOM   2165  CD  GLN D1816      34.468  23.292 -24.675  1.00  0.00           C  
ATOM   2166  OE1 GLN D1816      33.455  22.775 -24.188  1.00  0.00           O  
ATOM   2167  NE2 GLN D1816      35.353  22.492 -25.239  1.00  0.00           N  
ATOM   2168  N   SER D1817      33.276  26.443 -28.644  1.00  0.00           N  
ATOM   2169  CA  SER D1817      32.371  26.220 -29.764  1.00  0.00           C  
ATOM   2170  C   SER D1817      33.150  25.598 -30.927  1.00  0.00           C  
ATOM   2171  O   SER D1817      32.641  24.728 -31.644  1.00  0.00           O  
ATOM   2172  CB  SER D1817      31.747  27.544 -30.200  1.00  0.00           C  
ATOM   2173  OG  SER D1817      31.886  28.571 -29.204  1.00  0.00           O  
ATOM   2174  N   ALA D1818      34.424  26.001 -31.076  1.00  0.00           N  
ATOM   2175  CA  ALA D1818      35.303  25.442 -32.093  1.00  0.00           C  
ATOM   2176  C   ALA D1818      35.524  23.971 -31.793  1.00  0.00           C  
ATOM   2177  O   ALA D1818      35.230  23.139 -32.644  1.00  0.00           O  
ATOM   2178  CB  ALA D1818      36.666  26.129 -32.096  1.00  0.00           C  
ATOM   2179  N   ALA D1819      35.963  23.640 -30.581  1.00  0.00           N  
ATOM   2180  CA  ALA D1819      36.165  22.276 -30.144  1.00  0.00           C  
ATOM   2181  C   ALA D1819      34.966  21.391 -30.427  1.00  0.00           C  
ATOM   2182  O   ALA D1819      35.117  20.376 -31.130  1.00  0.00           O  
ATOM   2183  CB  ALA D1819      36.420  22.257 -28.671  1.00  0.00           C  
ATOM   2184  N   MET D1820      33.770  21.789 -29.947  1.00  0.00           N  
ATOM   2185  CA  MET D1820      32.544  21.038 -30.226  1.00  0.00           C  
ATOM   2186  C   MET D1820      32.198  20.983 -31.728  1.00  0.00           C  
ATOM   2187  O   MET D1820      31.721  19.957 -32.246  1.00  0.00           O  
ATOM   2188  CB  MET D1820      31.384  21.651 -29.443  1.00  0.00           C  
ATOM   2189  CG  MET D1820      30.994  20.758 -28.266  1.00  0.00           C  
ATOM   2190  SD  MET D1820      29.743  21.425 -27.123  1.00  0.00           S  
ATOM   2191  CE  MET D1820      30.775  22.600 -26.292  1.00  0.00           C  
ATOM   2192  N   ALA D1821      32.472  22.039 -32.490  1.00  0.00           N  
ATOM   2193  CA  ALA D1821      32.285  21.988 -33.933  1.00  0.00           C  
ATOM   2194  C   ALA D1821      33.237  20.975 -34.603  1.00  0.00           C  
ATOM   2195  O   ALA D1821      32.853  20.201 -35.499  1.00  0.00           O  
ATOM   2196  CB  ALA D1821      32.534  23.364 -34.504  1.00  0.00           C  
ATOM   2197  N   LEU D1822      34.493  20.889 -34.145  1.00  0.00           N  
ATOM   2198  CA  LEU D1822      35.439  19.969 -34.762  1.00  0.00           C  
ATOM   2199  C   LEU D1822      35.020  18.543 -34.451  1.00  0.00           C  
ATOM   2200  O   LEU D1822      35.023  17.665 -35.329  1.00  0.00           O  
ATOM   2201  CB  LEU D1822      36.872  20.243 -34.247  1.00  0.00           C  
ATOM   2202  CG  LEU D1822      37.991  19.337 -34.782  1.00  0.00           C  
ATOM   2203  CD1 LEU D1822      38.097  19.510 -36.302  1.00  0.00           C  
ATOM   2204  CD2 LEU D1822      39.296  19.668 -34.076  1.00  0.00           C  
ATOM   2205  N   ALA D1830      34.575  18.359 -33.204  1.00  0.00           N  
ATOM   2206  CA  ALA D1830      34.086  17.078 -32.725  1.00  0.00           C  
ATOM   2207  C   ALA D1830      32.954  16.565 -33.575  1.00  0.00           C  
ATOM   2208  O   ALA D1830      32.979  15.418 -34.018  1.00  0.00           O  
ATOM   2209  CB  ALA D1830      33.584  17.197 -31.306  1.00  0.00           C  
ATOM   2210  N   GLU D1831      31.987  17.416 -33.887  1.00  0.00           N  
ATOM   2211  CA  GLU D1831      30.885  16.973 -34.732  1.00  0.00           C  
ATOM   2212  C   GLU D1831      31.322  16.608 -36.152  1.00  0.00           C  
ATOM   2213  O   GLU D1831      30.876  15.612 -36.732  1.00  0.00           O  
ATOM   2214  CB  GLU D1831      29.838  18.062 -34.776  1.00  0.00           C  
ATOM   2215  CG  GLU D1831      29.108  18.313 -33.458  1.00  0.00           C  
ATOM   2216  CD  GLU D1831      28.201  17.176 -33.037  1.00  0.00           C  
ATOM   2217  OE1 GLU D1831      27.401  16.701 -33.838  1.00  0.00           O  
ATOM   2218  OE2 GLU D1831      28.277  16.804 -31.876  1.00  0.00           O  
ATOM   2219  N   ARG D1832      32.272  17.351 -36.709  1.00  0.00           N  
ATOM   2220  CA  ARG D1832      32.730  17.092 -38.059  1.00  0.00           C  
ATOM   2221  C   ARG D1832      33.479  15.773 -38.058  1.00  0.00           C  
ATOM   2222  O   ARG D1832      33.212  14.918 -38.914  1.00  0.00           O  
ATOM   2223  CB  ARG D1832      33.627  18.241 -38.511  1.00  0.00           C  
ATOM   2224  CG  ARG D1832      34.089  18.238 -40.002  1.00  0.00           C  
ATOM   2225  CD  ARG D1832      35.633  18.079 -40.177  1.00  0.00           C  
ATOM   2226  NE  ARG D1832      36.320  19.248 -40.715  1.00  0.00           N  
ATOM   2227  CZ  ARG D1832      36.722  19.322 -41.993  1.00  0.00           C  
ATOM   2228  NH1 ARG D1832      36.558  18.304 -42.845  1.00  0.00           N  
ATOM   2229  NH2 ARG D1832      37.318  20.440 -42.425  1.00  0.00           N  
ATOM   2230  N   LEU D1833      34.366  15.548 -37.080  1.00  0.00           N  
ATOM   2231  CA  LEU D1833      35.052  14.275 -36.978  1.00  0.00           C  
ATOM   2232  C   LEU D1833      34.124  13.074 -36.735  1.00  0.00           C  
ATOM   2233  O   LEU D1833      34.464  11.930 -37.074  1.00  0.00           O  
ATOM   2234  CB  LEU D1833      36.052  14.333 -35.866  1.00  0.00           C  
ATOM   2235  CG  LEU D1833      37.383  15.003 -36.075  1.00  0.00           C  
ATOM   2236  CD1 LEU D1833      38.199  14.825 -34.796  1.00  0.00           C  
ATOM   2237  CD2 LEU D1833      38.110  14.375 -37.263  1.00  0.00           C  
ATOM   2238  N   ARG D1834      32.933  13.312 -36.155  1.00  0.00           N  
ATOM   2239  CA  ARG D1834      31.945  12.255 -35.962  1.00  0.00           C  
ATOM   2240  C   ARG D1834      31.334  11.869 -37.289  1.00  0.00           C  
ATOM   2241  O   ARG D1834      31.092  10.677 -37.537  1.00  0.00           O  
ATOM   2242  CB  ARG D1834      30.809  12.684 -35.024  1.00  0.00           C  
ATOM   2243  CG  ARG D1834      31.300  12.784 -33.585  1.00  0.00           C  
ATOM   2244  CD  ARG D1834      30.247  13.198 -32.590  1.00  0.00           C  
ATOM   2245  NE  ARG D1834      30.844  13.062 -31.273  1.00  0.00           N  
ATOM   2246  CZ  ARG D1834      31.014  14.120 -30.490  1.00  0.00           C  
ATOM   2247  NH1 ARG D1834      30.550  15.310 -30.844  1.00  0.00           N  
ATOM   2248  NH2 ARG D1834      31.622  13.998 -29.317  1.00  0.00           N  
ATOM   2249  N   ASP D1835      31.086  12.874 -38.141  1.00  0.00           N  
ATOM   2250  CA  ASP D1835      30.570  12.617 -39.472  1.00  0.00           C  
ATOM   2251  C   ASP D1835      31.621  11.892 -40.318  1.00  0.00           C  
ATOM   2252  O   ASP D1835      31.318  11.028 -41.150  1.00  0.00           O  
ATOM   2253  CB  ASP D1835      30.225  13.909 -40.170  1.00  0.00           C  
ATOM   2254  CG  ASP D1835      29.248  14.811 -39.456  1.00  0.00           C  
ATOM   2255  OD1 ASP D1835      28.123  14.384 -39.240  1.00  0.00           O  
ATOM   2256  OD2 ASP D1835      29.610  15.939 -39.131  1.00  0.00           O  
ATOM   2257  N   GLU D1836      32.895  12.231 -40.127  1.00  0.00           N  
ATOM   2258  CA  GLU D1836      33.921  11.645 -40.950  1.00  0.00           C  
ATOM   2259  C   GLU D1836      34.418  10.330 -40.421  1.00  0.00           C  
ATOM   2260  O   GLU D1836      34.908   9.501 -41.178  1.00  0.00           O  
ATOM   2261  CB  GLU D1836      35.052  12.634 -41.084  1.00  0.00           C  
ATOM   2262  CG  GLU D1836      34.547  13.835 -41.867  1.00  0.00           C  
ATOM   2263  CD  GLU D1836      35.537  14.966 -42.101  1.00  0.00           C  
ATOM   2264  OE1 GLU D1836      36.368  15.268 -41.235  1.00  0.00           O  
ATOM   2265  OE2 GLU D1836      35.452  15.557 -43.180  1.00  0.00           O  
ATOM   2266  N   LEU D1837      34.351  10.064 -39.141  1.00  0.00           N  
ATOM   2267  CA  LEU D1837      34.806   8.774 -38.703  1.00  0.00           C  
ATOM   2268  C   LEU D1837      33.635   8.055 -38.057  1.00  0.00           C  
ATOM   2269  O   LEU D1837      33.445   8.075 -36.837  1.00  0.00           O  
ATOM   2270  CB  LEU D1837      35.910   8.983 -37.740  1.00  0.00           C  
ATOM   2271  CG  LEU D1837      37.119   9.738 -38.113  1.00  0.00           C  
ATOM   2272  CD1 LEU D1837      37.652  10.492 -36.911  1.00  0.00           C  
ATOM   2273  CD2 LEU D1837      38.121   8.759 -38.634  1.00  0.00           C  
ATOM   2274  N   PRO D1838      32.788   7.398 -38.846  1.00  0.00           N  
ATOM   2275  CA  PRO D1838      31.656   6.704 -38.253  1.00  0.00           C  
ATOM   2276  C   PRO D1838      32.142   5.643 -37.291  1.00  0.00           C  
ATOM   2277  O   PRO D1838      33.037   4.844 -37.581  1.00  0.00           O  
ATOM   2278  CB  PRO D1838      30.879   6.089 -39.385  1.00  0.00           C  
ATOM   2279  CG  PRO D1838      31.251   6.984 -40.519  1.00  0.00           C  
ATOM   2280  CD  PRO D1838      32.747   7.057 -40.263  1.00  0.00           C  
ATOM   2281  N   GLY D1839      31.592   5.699 -36.095  1.00  0.00           N  
ATOM   2282  CA  GLY D1839      31.886   4.667 -35.126  1.00  0.00           C  
ATOM   2283  C   GLY D1839      33.187   4.839 -34.385  1.00  0.00           C  
ATOM   2284  O   GLY D1839      33.745   3.857 -33.896  1.00  0.00           O  
ATOM   2285  N   VAL D1840      33.691   6.061 -34.302  1.00  0.00           N  
ATOM   2286  CA  VAL D1840      34.828   6.287 -33.454  1.00  0.00           C  
ATOM   2287  C   VAL D1840      34.291   6.902 -32.171  1.00  0.00           C  
ATOM   2288  O   VAL D1840      33.434   7.773 -32.179  1.00  0.00           O  
ATOM   2289  CB  VAL D1840      35.818   7.198 -34.213  1.00  0.00           C  
ATOM   2290  CG1 VAL D1840      36.906   7.756 -33.329  1.00  0.00           C  
ATOM   2291  CG2 VAL D1840      36.488   6.325 -35.264  1.00  0.00           C  
ATOM   2292  N   LYS D1841      34.743   6.444 -31.031  1.00  0.00           N  
ATOM   2293  CA  LYS D1841      34.290   6.977 -29.783  1.00  0.00           C  
ATOM   2294  C   LYS D1841      35.069   8.219 -29.442  1.00  0.00           C  
ATOM   2295  O   LYS D1841      36.204   8.121 -28.973  1.00  0.00           O  
ATOM   2296  CB  LYS D1841      34.464   5.874 -28.782  1.00  0.00           C  
ATOM   2297  CG  LYS D1841      33.641   4.656 -29.218  1.00  0.00           C  
ATOM   2298  CD  LYS D1841      33.990   3.397 -28.463  1.00  0.00           C  
ATOM   2299  CE  LYS D1841      33.313   2.227 -29.134  1.00  0.00           C  
ATOM   2300  NZ  LYS D1841      33.650   1.007 -28.438  1.00  0.00           N  
ATOM   2301  N   LEU D1842      34.523   9.393 -29.682  1.00  0.00           N  
ATOM   2302  CA  LEU D1842      35.237  10.624 -29.388  1.00  0.00           C  
ATOM   2303  C   LEU D1842      34.567  11.421 -28.288  1.00  0.00           C  
ATOM   2304  O   LEU D1842      33.387  11.752 -28.401  1.00  0.00           O  
ATOM   2305  CB  LEU D1842      35.303  11.461 -30.670  1.00  0.00           C  
ATOM   2306  CG  LEU D1842      36.131  12.731 -30.741  1.00  0.00           C  
ATOM   2307  CD1 LEU D1842      36.554  12.880 -32.173  1.00  0.00           C  
ATOM   2308  CD2 LEU D1842      35.361  13.969 -30.293  1.00  0.00           C  
ATOM   2309  N   MET D1843      35.305  11.861 -27.279  1.00  0.00           N  
ATOM   2310  CA  MET D1843      34.718  12.629 -26.189  1.00  0.00           C  
ATOM   2311  C   MET D1843      35.333  14.015 -26.109  1.00  0.00           C  
ATOM   2312  O   MET D1843      36.547  14.155 -26.071  1.00  0.00           O  
ATOM   2313  CB  MET D1843      34.953  11.891 -24.883  1.00  0.00           C  
ATOM   2314  CG  MET D1843      33.967  12.224 -23.776  1.00  0.00           C  
ATOM   2315  SD  MET D1843      34.192  11.199 -22.300  1.00  0.00           S  
ATOM   2316  CE  MET D1843      35.068  12.391 -21.362  1.00  0.00           C  
ATOM   2317  N   THR D1844      34.542  15.069 -26.037  1.00  0.00           N  
ATOM   2318  CA  THR D1844      35.034  16.438 -25.979  1.00  0.00           C  
ATOM   2319  C   THR D1844      35.283  16.852 -24.543  1.00  0.00           C  
ATOM   2320  O   THR D1844      34.356  16.769 -23.736  1.00  0.00           O  
ATOM   2321  CB  THR D1844      33.992  17.401 -26.601  1.00  0.00           C  
ATOM   2322  OG1 THR D1844      33.821  16.963 -27.937  1.00  0.00           O  
ATOM   2323  CG2 THR D1844      34.405  18.868 -26.584  1.00  0.00           C  
ATOM   2324  N   ASN D1845      36.453  17.344 -24.167  1.00  0.00           N  
ATOM   2325  CA  ASN D1845      36.632  17.819 -22.807  1.00  0.00           C  
ATOM   2326  C   ASN D1845      35.672  18.965 -22.532  1.00  0.00           C  
ATOM   2327  O   ASN D1845      35.418  19.786 -23.420  1.00  0.00           O  
ATOM   2328  CB  ASN D1845      38.010  18.361 -22.578  1.00  0.00           C  
ATOM   2329  CG  ASN D1845      38.193  18.792 -21.128  1.00  0.00           C  
ATOM   2330  OD1 ASN D1845      38.511  17.985 -20.261  1.00  0.00           O  
ATOM   2331  ND2 ASN D1845      38.017  20.054 -20.785  1.00  0.00           N  
ATOM   2332  N   HIS D1847      35.099  19.038 -21.336  1.00  0.00           N  
ATOM   2333  CA  HIS D1847      34.196  20.112 -20.955  1.00  0.00           C  
ATOM   2334  C   HIS D1847      34.534  20.661 -19.584  1.00  0.00           C  
ATOM   2335  O   HIS D1847      35.148  19.980 -18.780  1.00  0.00           O  
ATOM   2336  CB  HIS D1847      32.752  19.641 -20.907  1.00  0.00           C  
ATOM   2337  CG  HIS D1847      32.055  19.489 -22.243  1.00  0.00           C  
ATOM   2338  ND1 HIS D1847      31.985  20.418 -23.176  1.00  0.00           N  
ATOM   2339  CD2 HIS D1847      31.387  18.373 -22.685  1.00  0.00           C  
ATOM   2340  CE1 HIS D1847      31.301  19.916 -24.170  1.00  0.00           C  
ATOM   2341  NE2 HIS D1847      30.946  18.694 -23.862  1.00  0.00           N  
ATOM   2342  N   GLY D1848      34.138  21.890 -19.278  1.00  0.00           N  
ATOM   2343  CA  GLY D1848      34.413  22.435 -17.956  1.00  0.00           C  
ATOM   2344  C   GLY D1848      35.852  22.939 -17.763  1.00  0.00           C  
ATOM   2345  O   GLY D1848      36.351  23.185 -16.659  1.00  0.00           O  
ATOM   2346  N   GLY D1849      36.537  23.187 -18.871  1.00  0.00           N  
ATOM   2347  CA  GLY D1849      37.873  23.714 -18.805  1.00  0.00           C  
ATOM   2348  C   GLY D1849      38.804  22.691 -18.233  1.00  0.00           C  
ATOM   2349  O   GLY D1849      38.568  21.485 -18.322  1.00  0.00           O  
ATOM   2350  N   GLY D1850      39.855  23.230 -17.662  1.00  0.00           N  
ATOM   2351  CA  GLY D1850      40.913  22.423 -17.104  1.00  0.00           C  
ATOM   2352  C   GLY D1850      42.187  22.742 -17.866  1.00  0.00           C  
ATOM   2353  O   GLY D1850      42.140  23.029 -19.069  1.00  0.00           O  
ATOM   2354  N   ASN D1851      43.333  22.779 -17.176  1.00  0.00           N  
ATOM   2355  CA  ASN D1851      44.567  22.985 -17.906  1.00  0.00           C  
ATOM   2356  C   ASN D1851      44.911  21.720 -18.677  1.00  0.00           C  
ATOM   2357  O   ASN D1851      44.357  20.637 -18.423  1.00  0.00           O  
ATOM   2358  CB  ASN D1851      45.736  23.380 -16.965  1.00  0.00           C  
ATOM   2359  CG  ASN D1851      46.267  22.417 -15.909  1.00  0.00           C  
ATOM   2360  OD1 ASN D1851      46.232  21.203 -16.039  1.00  0.00           O  
ATOM   2361  ND2 ASN D1851      46.823  22.904 -14.819  1.00  0.00           N  
ATOM   2362  N   PHE D1852      45.800  21.874 -19.650  1.00  0.00           N  
ATOM   2363  CA  PHE D1852      46.146  20.799 -20.557  1.00  0.00           C  
ATOM   2364  C   PHE D1852      46.572  19.542 -19.848  1.00  0.00           C  
ATOM   2365  O   PHE D1852      46.155  18.461 -20.235  1.00  0.00           O  
ATOM   2366  CB  PHE D1852      47.270  21.231 -21.502  1.00  0.00           C  
ATOM   2367  CG  PHE D1852      46.792  22.062 -22.690  1.00  0.00           C  
ATOM   2368  CD1 PHE D1852      46.702  23.454 -22.595  1.00  0.00           C  
ATOM   2369  CD2 PHE D1852      46.432  21.428 -23.877  1.00  0.00           C  
ATOM   2370  CE1 PHE D1852      46.251  24.200 -23.687  1.00  0.00           C  
ATOM   2371  CE2 PHE D1852      45.983  22.182 -24.953  1.00  0.00           C  
ATOM   2372  CZ  PHE D1852      45.889  23.560 -24.869  1.00  0.00           C  
ATOM   2373  N   LYS D1853      47.327  19.687 -18.777  1.00  0.00           N  
ATOM   2374  CA  LYS D1853      47.795  18.547 -18.023  1.00  0.00           C  
ATOM   2375  C   LYS D1853      46.601  17.761 -17.480  1.00  0.00           C  
ATOM   2376  O   LYS D1853      46.531  16.539 -17.697  1.00  0.00           O  
ATOM   2377  CB  LYS D1853      48.714  19.080 -16.914  1.00  0.00           C  
ATOM   2378  CG  LYS D1853      49.543  17.991 -16.263  1.00  0.00           C  
ATOM   2379  CD  LYS D1853      50.889  18.498 -15.755  1.00  0.00           C  
ATOM   2380  CE  LYS D1853      51.746  17.343 -15.196  1.00  0.00           C  
ATOM   2381  NZ  LYS D1853      52.140  16.356 -16.196  1.00  0.00           N  
ATOM   2382  N   LYS D1854      45.618  18.466 -16.876  1.00  0.00           N  
ATOM   2383  CA  LYS D1854      44.424  17.837 -16.350  1.00  0.00           C  
ATOM   2384  C   LYS D1854      43.707  17.179 -17.500  1.00  0.00           C  
ATOM   2385  O   LYS D1854      43.485  15.963 -17.448  1.00  0.00           O  
ATOM   2386  CB  LYS D1854      43.516  18.860 -15.692  1.00  0.00           C  
ATOM   2387  CG  LYS D1854      44.124  19.272 -14.347  1.00  0.00           C  
ATOM   2388  CD  LYS D1854      43.520  20.599 -13.826  1.00  0.00           C  
ATOM   2389  CE  LYS D1854      44.353  21.312 -12.718  1.00  0.00           C  
ATOM   2390  NZ  LYS D1854      43.881  22.661 -12.412  1.00  0.00           N  
ATOM   2391  N   GLN D1855      43.448  17.918 -18.580  1.00  0.00           N  
ATOM   2392  CA  GLN D1855      42.780  17.326 -19.715  1.00  0.00           C  
ATOM   2393  C   GLN D1855      43.498  16.113 -20.285  1.00  0.00           C  
ATOM   2394  O   GLN D1855      42.862  15.188 -20.794  1.00  0.00           O  
ATOM   2395  CB  GLN D1855      42.626  18.324 -20.807  1.00  0.00           C  
ATOM   2396  CG  GLN D1855      41.743  19.446 -20.370  1.00  0.00           C  
ATOM   2397  CD  GLN D1855      41.324  20.286 -21.545  1.00  0.00           C  
ATOM   2398  OE1 GLN D1855      40.985  19.798 -22.617  1.00  0.00           O  
ATOM   2399  NE2 GLN D1855      41.328  21.594 -21.428  1.00  0.00           N  
ATOM   2400  N   PHE D1856      44.816  16.012 -20.179  1.00  0.00           N  
ATOM   2401  CA  PHE D1856      45.499  14.849 -20.732  1.00  0.00           C  
ATOM   2402  C   PHE D1856      45.328  13.661 -19.833  1.00  0.00           C  
ATOM   2403  O   PHE D1856      45.072  12.546 -20.297  1.00  0.00           O  
ATOM   2404  CB  PHE D1856      46.999  15.139 -20.948  1.00  0.00           C  
ATOM   2405  CG  PHE D1856      47.190  15.874 -22.269  1.00  0.00           C  
ATOM   2406  CD1 PHE D1856      46.823  15.259 -23.470  1.00  0.00           C  
ATOM   2407  CD2 PHE D1856      47.702  17.169 -22.289  1.00  0.00           C  
ATOM   2408  CE1 PHE D1856      46.975  15.949 -24.669  1.00  0.00           C  
ATOM   2409  CE2 PHE D1856      47.850  17.851 -23.500  1.00  0.00           C  
ATOM   2410  CZ  PHE D1856      47.489  17.244 -24.691  1.00  0.00           C  
ATOM   2411  N   ALA D1857      45.394  13.916 -18.533  1.00  0.00           N  
ATOM   2412  CA  ALA D1857      45.125  12.880 -17.539  1.00  0.00           C  
ATOM   2413  C   ALA D1857      43.692  12.315 -17.705  1.00  0.00           C  
ATOM   2414  O   ALA D1857      43.502  11.086 -17.671  1.00  0.00           O  
ATOM   2415  CB  ALA D1857      45.300  13.490 -16.160  1.00  0.00           C  
ATOM   2416  N   ARG D1860      42.685  13.192 -17.958  1.00  0.00           N  
ATOM   2417  CA  ARG D1860      41.326  12.776 -18.239  1.00  0.00           C  
ATOM   2418  C   ARG D1860      41.335  11.890 -19.468  1.00  0.00           C  
ATOM   2419  O   ARG D1860      40.691  10.866 -19.488  1.00  0.00           O  
ATOM   2420  CB  ARG D1860      40.421  13.997 -18.478  1.00  0.00           C  
ATOM   2421  CG  ARG D1860      39.461  14.427 -17.354  1.00  0.00           C  
ATOM   2422  CD  ARG D1860      39.690  15.762 -16.603  1.00  0.00           C  
ATOM   2423  NE  ARG D1860      38.949  16.881 -17.164  1.00  0.00           N  
ATOM   2424  CZ  ARG D1860      38.900  18.117 -16.603  1.00  0.00           C  
ATOM   2425  NH1 ARG D1860      39.471  18.447 -15.437  1.00  0.00           N  
ATOM   2426  NH2 ARG D1860      38.233  19.089 -17.230  1.00  0.00           N  
ATOM   2427  N   ALA D1861      42.091  12.175 -20.504  1.00  0.00           N  
ATOM   2428  CA  ALA D1861      42.168  11.307 -21.674  1.00  0.00           C  
ATOM   2429  C   ALA D1861      42.698   9.924 -21.352  1.00  0.00           C  
ATOM   2430  O   ALA D1861      42.250   8.912 -21.904  1.00  0.00           O  
ATOM   2431  CB  ALA D1861      43.097  11.883 -22.700  1.00  0.00           C  
ATOM   2432  N   ASP D1862      43.673   9.879 -20.452  1.00  0.00           N  
ATOM   2433  CA  ASP D1862      44.220   8.619 -20.004  1.00  0.00           C  
ATOM   2434  C   ASP D1862      43.225   7.822 -19.168  1.00  0.00           C  
ATOM   2435  O   ASP D1862      43.147   6.612 -19.403  1.00  0.00           O  
ATOM   2436  CB  ASP D1862      45.497   8.873 -19.209  1.00  0.00           C  
ATOM   2437  CG  ASP D1862      46.700   9.391 -20.027  1.00  0.00           C  
ATOM   2438  OD1 ASP D1862      46.928   8.978 -21.178  1.00  0.00           O  
ATOM   2439  OD2 ASP D1862      47.433  10.212 -19.470  1.00  0.00           O  
ATOM   2440  N   LYS D1863      42.441   8.459 -18.259  1.00  0.00           N  
ATOM   2441  CA  LYS D1863      41.351   7.818 -17.498  1.00  0.00           C  
ATOM   2442  C   LYS D1863      40.364   7.074 -18.397  1.00  0.00           C  
ATOM   2443  O   LYS D1863      39.944   5.969 -18.051  1.00  0.00           O  
ATOM   2444  CB  LYS D1863      40.550   8.847 -16.697  1.00  0.00           C  
ATOM   2445  CG  LYS D1863      39.363   8.294 -15.894  1.00  0.00           C  
ATOM   2446  CD  LYS D1863      38.095   9.141 -16.049  1.00  0.00           C  
ATOM   2447  CE  LYS D1863      38.213  10.537 -15.429  1.00  0.00           C  
ATOM   2448  NZ  LYS D1863      37.207  11.443 -15.968  1.00  0.00           N  
ATOM   2449  N   TRP D1864      39.981   7.621 -19.555  1.00  0.00           N  
ATOM   2450  CA  TRP D1864      39.030   6.939 -20.422  1.00  0.00           C  
ATOM   2451  C   TRP D1864      39.576   5.868 -21.363  1.00  0.00           C  
ATOM   2452  O   TRP D1864      38.803   5.152 -22.023  1.00  0.00           O  
ATOM   2453  CB  TRP D1864      38.305   7.955 -21.243  1.00  0.00           C  
ATOM   2454  CG  TRP D1864      37.484   8.865 -20.378  1.00  0.00           C  
ATOM   2455  CD1 TRP D1864      37.837  10.170 -20.228  1.00  0.00           C  
ATOM   2456  CD2 TRP D1864      36.365   8.527 -19.688  1.00  0.00           C  
ATOM   2457  NE1 TRP D1864      36.942  10.682 -19.438  1.00  0.00           N  
ATOM   2458  CE2 TRP D1864      36.049   9.752 -19.090  1.00  0.00           C  
ATOM   2459  CE3 TRP D1864      35.569   7.414 -19.457  1.00  0.00           C  
ATOM   2460  CZ2 TRP D1864      34.937   9.879 -18.259  1.00  0.00           C  
ATOM   2461  CZ3 TRP D1864      34.455   7.538 -18.623  1.00  0.00           C  
ATOM   2462  CH2 TRP D1864      34.142   8.757 -18.031  1.00  0.00           C  
ATOM   2463  N   GLY D1865      40.907   5.761 -21.463  1.00  0.00           N  
ATOM   2464  CA  GLY D1865      41.544   4.803 -22.358  1.00  0.00           C  
ATOM   2465  C   GLY D1865      41.651   5.318 -23.783  1.00  0.00           C  
ATOM   2466  O   GLY D1865      41.639   4.531 -24.735  1.00  0.00           O  
ATOM   2467  N   ALA D1866      41.765   6.643 -23.939  1.00  0.00           N  
ATOM   2468  CA  ALA D1866      41.904   7.216 -25.254  1.00  0.00           C  
ATOM   2469  C   ALA D1866      43.307   6.932 -25.797  1.00  0.00           C  
ATOM   2470  O   ALA D1866      44.285   7.023 -25.051  1.00  0.00           O  
ATOM   2471  CB  ALA D1866      41.689   8.697 -25.148  1.00  0.00           C  
ATOM   2472  N   ARG D1867      43.419   6.520 -27.063  1.00  0.00           N  
ATOM   2473  CA  ARG D1867      44.681   6.336 -27.757  1.00  0.00           C  
ATOM   2474  C   ARG D1867      45.267   7.635 -28.313  1.00  0.00           C  
ATOM   2475  O   ARG D1867      46.488   7.820 -28.362  1.00  0.00           O  
ATOM   2476  CB  ARG D1867      44.513   5.410 -28.921  1.00  0.00           C  
ATOM   2477  CG  ARG D1867      44.771   3.961 -28.614  1.00  0.00           C  
ATOM   2478  CD  ARG D1867      43.545   3.171 -28.242  1.00  0.00           C  
ATOM   2479  NE  ARG D1867      42.540   3.179 -29.301  1.00  0.00           N  
ATOM   2480  CZ  ARG D1867      42.667   2.493 -30.445  1.00  0.00           C  
ATOM   2481  NH1 ARG D1867      43.756   1.786 -30.737  1.00  0.00           N  
ATOM   2482  NH2 ARG D1867      41.681   2.550 -31.340  1.00  0.00           N  
ATOM   2483  N   VAL D1878      44.427   8.548 -28.807  1.00  0.00           N  
ATOM   2484  CA  VAL D1878      44.882   9.787 -29.413  1.00  0.00           C  
ATOM   2485  C   VAL D1878      44.166  10.974 -28.755  1.00  0.00           C  
ATOM   2486  O   VAL D1878      43.061  10.819 -28.240  1.00  0.00           O  
ATOM   2487  CB  VAL D1878      44.587   9.695 -30.940  1.00  0.00           C  
ATOM   2488  CG1 VAL D1878      45.117  10.941 -31.638  1.00  0.00           C  
ATOM   2489  CG2 VAL D1878      45.275   8.468 -31.553  1.00  0.00           C  
ATOM   2490  N   ALA D1879      44.745  12.156 -28.680  1.00  0.00           N  
ATOM   2491  CA  ALA D1879      44.049  13.315 -28.188  1.00  0.00           C  
ATOM   2492  C   ALA D1879      44.160  14.300 -29.312  1.00  0.00           C  
ATOM   2493  O   ALA D1879      45.210  14.305 -29.955  1.00  0.00           O  
ATOM   2494  CB  ALA D1879      44.728  13.927 -26.997  1.00  0.00           C  
ATOM   2495  N   VAL D1880      43.121  15.071 -29.632  1.00  0.00           N  
ATOM   2496  CA  VAL D1880      43.152  16.124 -30.653  1.00  0.00           C  
ATOM   2497  C   VAL D1880      43.188  17.398 -29.790  1.00  0.00           C  
ATOM   2498  O   VAL D1880      42.410  17.462 -28.839  1.00  0.00           O  
ATOM   2499  CB  VAL D1880      41.867  15.966 -31.526  1.00  0.00           C  
ATOM   2500  CG1 VAL D1880      41.755  17.000 -32.587  1.00  0.00           C  
ATOM   2501  CG2 VAL D1880      41.901  14.631 -32.249  1.00  0.00           C  
ATOM   2502  N   VAL D1881      44.127  18.349 -29.989  1.00  0.00           N  
ATOM   2503  CA  VAL D1881      44.276  19.546 -29.159  1.00  0.00           C  
ATOM   2504  C   VAL D1881      43.887  20.827 -29.903  1.00  0.00           C  
ATOM   2505  O   VAL D1881      44.128  20.950 -31.106  1.00  0.00           O  
ATOM   2506  CB  VAL D1881      45.745  19.655 -28.665  1.00  0.00           C  
ATOM   2507  CG1 VAL D1881      45.928  20.925 -27.893  1.00  0.00           C  
ATOM   2508  CG2 VAL D1881      46.106  18.577 -27.652  1.00  0.00           C  
ATOM   2509  N   LEU D1882      43.260  21.795 -29.218  1.00  0.00           N  
ATOM   2510  CA  LEU D1882      42.897  23.091 -29.771  1.00  0.00           C  
ATOM   2511  C   LEU D1882      43.087  24.249 -28.794  1.00  0.00           C  
ATOM   2512  O   LEU D1882      42.364  24.377 -27.810  1.00  0.00           O  
ATOM   2513  CB  LEU D1882      41.451  23.183 -30.180  1.00  0.00           C  
ATOM   2514  CG  LEU D1882      41.010  22.775 -31.548  1.00  0.00           C  
ATOM   2515  CD1 LEU D1882      40.956  21.268 -31.626  1.00  0.00           C  
ATOM   2516  CD2 LEU D1882      39.649  23.409 -31.835  1.00  0.00           C  
ATOM   2517  N   GLY D1883      44.104  25.076 -28.987  1.00  0.00           N  
ATOM   2518  CA  GLY D1883      44.250  26.308 -28.240  1.00  0.00           C  
ATOM   2519  C   GLY D1883      43.862  27.430 -29.204  1.00  0.00           C  
ATOM   2520  O   GLY D1883      43.515  27.163 -30.366  1.00  0.00           O  
ATOM   2521  N   GLU D1884      44.001  28.702 -28.807  1.00  0.00           N  
ATOM   2522  CA  GLU D1884      43.644  29.802 -29.692  1.00  0.00           C  
ATOM   2523  C   GLU D1884      44.435  29.787 -30.996  1.00  0.00           C  
ATOM   2524  O   GLU D1884      43.839  29.911 -32.068  1.00  0.00           O  
ATOM   2525  CB  GLU D1884      43.839  31.157 -28.981  1.00  0.00           C  
ATOM   2526  CG  GLU D1884      43.699  32.446 -29.861  1.00  0.00           C  
ATOM   2527  CD  GLU D1884      42.546  32.619 -30.888  1.00  0.00           C  
ATOM   2528  OE1 GLU D1884      41.517  31.933 -30.808  1.00  0.00           O  
ATOM   2529  OE2 GLU D1884      42.690  33.456 -31.795  1.00  0.00           O  
ATOM   2530  N   SER D1885      45.743  29.563 -30.936  1.00  0.00           N  
ATOM   2531  CA  SER D1885      46.583  29.508 -32.121  1.00  0.00           C  
ATOM   2532  C   SER D1885      46.044  28.551 -33.171  1.00  0.00           C  
ATOM   2533  O   SER D1885      45.888  28.945 -34.318  1.00  0.00           O  
ATOM   2534  CB  SER D1885      47.989  29.071 -31.737  1.00  0.00           C  
ATOM   2535  OG  SER D1885      48.446  29.822 -30.617  1.00  0.00           O  
ATOM   2536  N   GLU D1886      45.667  27.331 -32.797  1.00  0.00           N  
ATOM   2537  CA  GLU D1886      45.165  26.367 -33.762  1.00  0.00           C  
ATOM   2538  C   GLU D1886      43.884  26.875 -34.389  1.00  0.00           C  
ATOM   2539  O   GLU D1886      43.689  26.755 -35.604  1.00  0.00           O  
ATOM   2540  CB  GLU D1886      44.869  25.012 -33.112  1.00  0.00           C  
ATOM   2541  CG  GLU D1886      46.043  24.127 -32.723  1.00  0.00           C  
ATOM   2542  CD  GLU D1886      46.977  24.635 -31.621  1.00  0.00           C  
ATOM   2543  OE1 GLU D1886      46.618  25.494 -30.813  1.00  0.00           O  
ATOM   2544  OE2 GLU D1886      48.097  24.142 -31.557  1.00  0.00           O  
ATOM   2545  N   VAL D1887      43.075  27.530 -33.554  1.00  0.00           N  
ATOM   2546  CA  VAL D1887      41.798  28.058 -33.996  1.00  0.00           C  
ATOM   2547  C   VAL D1887      42.074  29.121 -35.064  1.00  0.00           C  
ATOM   2548  O   VAL D1887      41.570  29.014 -36.185  1.00  0.00           O  
ATOM   2549  CB  VAL D1887      41.011  28.651 -32.769  1.00  0.00           C  
ATOM   2550  CG1 VAL D1887      39.626  29.073 -33.188  1.00  0.00           C  
ATOM   2551  CG2 VAL D1887      40.797  27.613 -31.703  1.00  0.00           C  
ATOM   2552  N   ALA D1888      42.943  30.087 -34.761  1.00  0.00           N  
ATOM   2553  CA  ALA D1888      43.300  31.128 -35.713  1.00  0.00           C  
ATOM   2554  C   ALA D1888      43.936  30.553 -36.980  1.00  0.00           C  
ATOM   2555  O   ALA D1888      43.511  30.884 -38.084  1.00  0.00           O  
ATOM   2556  CB  ALA D1888      44.275  32.100 -35.064  1.00  0.00           C  
ATOM   2557  N   ASN D1889      44.859  29.599 -36.847  1.00  0.00           N  
ATOM   2558  CA  ASN D1889      45.581  29.030 -37.959  1.00  0.00           C  
ATOM   2559  C   ASN D1889      44.844  27.947 -38.697  1.00  0.00           C  
ATOM   2560  O   ASN D1889      45.376  27.411 -39.687  1.00  0.00           O  
ATOM   2561  CB  ASN D1889      46.869  28.410 -37.534  1.00  0.00           C  
ATOM   2562  CG  ASN D1889      47.852  29.339 -36.880  1.00  0.00           C  
ATOM   2563  OD1 ASN D1889      47.873  30.569 -37.035  1.00  0.00           O  
ATOM   2564  ND2 ASN D1889      48.739  28.693 -36.131  1.00  0.00           N  
ATOM   2565  N   GLY D1890      43.655  27.561 -38.250  1.00  0.00           N  
ATOM   2566  CA  GLY D1890      42.899  26.511 -38.932  1.00  0.00           C  
ATOM   2567  C   GLY D1890      43.517  25.116 -38.812  1.00  0.00           C  
ATOM   2568  O   GLY D1890      43.277  24.249 -39.682  1.00  0.00           O  
ATOM   2569  N   THR D1891      44.310  24.906 -37.742  1.00  0.00           N  
ATOM   2570  CA  THR D1891      44.939  23.614 -37.463  1.00  0.00           C  
ATOM   2571  C   THR D1891      44.323  22.867 -36.264  1.00  0.00           C  
ATOM   2572  O   THR D1891      43.444  23.386 -35.570  1.00  0.00           O  
ATOM   2573  CB  THR D1891      46.489  23.784 -37.211  1.00  0.00           C  
ATOM   2574  OG1 THR D1891      46.774  24.992 -36.523  1.00  0.00           O  
ATOM   2575  CG2 THR D1891      47.207  23.674 -38.547  1.00  0.00           C  
ATOM   2576  N   ALA D1892      44.709  21.611 -36.037  1.00  0.00           N  
ATOM   2577  CA  ALA D1892      44.343  20.853 -34.858  1.00  0.00           C  
ATOM   2578  C   ALA D1892      45.581  20.014 -34.560  1.00  0.00           C  
ATOM   2579  O   ALA D1892      46.144  19.462 -35.513  1.00  0.00           O  
ATOM   2580  CB  ALA D1892      43.187  19.944 -35.177  1.00  0.00           C  
ATOM   2581  N   VAL D1893      46.101  19.930 -33.319  1.00  0.00           N  
ATOM   2582  CA  VAL D1893      47.316  19.139 -33.071  1.00  0.00           C  
ATOM   2583  C   VAL D1893      46.938  17.694 -32.833  1.00  0.00           C  
ATOM   2584  O   VAL D1893      46.046  17.478 -32.020  1.00  0.00           O  
ATOM   2585  CB  VAL D1893      48.072  19.700 -31.860  1.00  0.00           C  
ATOM   2586  CG1 VAL D1893      49.112  18.764 -31.275  1.00  0.00           C  
ATOM   2587  CG2 VAL D1893      48.858  20.863 -32.384  1.00  0.00           C  
ATOM   2588  N   VAL D1894      47.497  16.706 -33.517  1.00  0.00           N  
ATOM   2589  CA  VAL D1894      47.153  15.332 -33.232  1.00  0.00           C  
ATOM   2590  C   VAL D1894      48.252  14.771 -32.352  1.00  0.00           C  
ATOM   2591  O   VAL D1894      49.409  14.795 -32.753  1.00  0.00           O  
ATOM   2592  CB  VAL D1894      47.030  14.527 -34.546  1.00  0.00           C  
ATOM   2593  CG1 VAL D1894      46.746  13.069 -34.212  1.00  0.00           C  
ATOM   2594  CG2 VAL D1894      45.841  14.987 -35.383  1.00  0.00           C  
ATOM   2595  N   LYS D1895      47.935  14.292 -31.153  1.00  0.00           N  
ATOM   2596  CA  LYS D1895      48.887  13.738 -30.207  1.00  0.00           C  
ATOM   2597  C   LYS D1895      48.679  12.244 -30.037  1.00  0.00           C  
ATOM   2598  O   LYS D1895      47.631  11.803 -29.592  1.00  0.00           O  
ATOM   2599  CB  LYS D1895      48.686  14.498 -28.923  1.00  0.00           C  
ATOM   2600  CG  LYS D1895      49.106  13.886 -27.620  1.00  0.00           C  
ATOM   2601  CD  LYS D1895      50.567  13.912 -27.371  1.00  0.00           C  
ATOM   2602  CE  LYS D1895      50.717  14.153 -25.880  1.00  0.00           C  
ATOM   2603  NZ  LYS D1895      52.127  14.300 -25.572  1.00  0.00           N  
ATOM   2604  N   ASP D1896      49.609  11.399 -30.423  1.00  0.00           N  
ATOM   2605  CA  ASP D1896      49.432   9.983 -30.259  1.00  0.00           C  
ATOM   2606  C   ASP D1896      49.839   9.781 -28.844  1.00  0.00           C  
ATOM   2607  O   ASP D1896      51.010   9.777 -28.513  1.00  0.00           O  
ATOM   2608  CB  ASP D1896      50.338   9.164 -31.201  1.00  0.00           C  
ATOM   2609  CG  ASP D1896      50.264   7.638 -31.059  1.00  0.00           C  
ATOM   2610  OD1 ASP D1896      50.285   7.176 -29.932  1.00  0.00           O  
ATOM   2611  OD2 ASP D1896      50.226   6.884 -32.041  1.00  0.00           O  
ATOM   2612  N   LEU D1898      48.853   9.523 -28.016  1.00  0.00           N  
ATOM   2613  CA  LEU D1898      49.058   9.377 -26.595  1.00  0.00           C  
ATOM   2614  C   LEU D1898      49.909   8.164 -26.275  1.00  0.00           C  
ATOM   2615  O   LEU D1898      50.649   8.244 -25.296  1.00  0.00           O  
ATOM   2616  CB  LEU D1898      47.684   9.306 -25.915  1.00  0.00           C  
ATOM   2617  CG  LEU D1898      46.726  10.479 -26.070  1.00  0.00           C  
ATOM   2618  CD1 LEU D1898      45.414  10.115 -25.467  1.00  0.00           C  
ATOM   2619  CD2 LEU D1898      47.252  11.693 -25.361  1.00  0.00           C  
ATOM   2620  N   ARG D1899      49.894   7.098 -27.109  1.00  0.00           N  
ATOM   2621  CA  ARG D1899      50.759   5.925 -26.906  1.00  0.00           C  
ATOM   2622  C   ARG D1899      52.260   6.246 -27.003  1.00  0.00           C  
ATOM   2623  O   ARG D1899      53.079   5.625 -26.317  1.00  0.00           O  
ATOM   2624  CB  ARG D1899      50.527   4.817 -27.934  1.00  0.00           C  
ATOM   2625  CG  ARG D1899      49.157   4.174 -28.112  1.00  0.00           C  
ATOM   2626  CD  ARG D1899      48.298   4.681 -29.288  1.00  0.00           C  
ATOM   2627  NE  ARG D1899      48.882   4.503 -30.623  1.00  0.00           N  
ATOM   2628  CZ  ARG D1899      48.177   4.095 -31.702  1.00  0.00           C  
ATOM   2629  NH1 ARG D1899      46.895   3.727 -31.621  1.00  0.00           N  
ATOM   2630  NH2 ARG D1899      48.777   4.009 -32.900  1.00  0.00           N  
ATOM   2631  N   SER D1900      52.656   7.202 -27.869  1.00  0.00           N  
ATOM   2632  CA  SER D1900      54.061   7.561 -28.029  1.00  0.00           C  
ATOM   2633  C   SER D1900      54.450   9.000 -27.710  1.00  0.00           C  
ATOM   2634  O   SER D1900      55.640   9.302 -27.603  1.00  0.00           O  
ATOM   2635  CB  SER D1900      54.462   7.256 -29.447  1.00  0.00           C  
ATOM   2636  OG  SER D1900      53.576   7.921 -30.334  1.00  0.00           O  
ATOM   2637  N   GLY D1901      53.492   9.899 -27.568  1.00  0.00           N  
ATOM   2638  CA  GLY D1901      53.767  11.304 -27.364  1.00  0.00           C  
ATOM   2639  C   GLY D1901      53.998  12.018 -28.694  1.00  0.00           C  
ATOM   2640  O   GLY D1901      53.984  13.250 -28.729  1.00  0.00           O  
ATOM   2641  N   GLU D1902      54.169  11.308 -29.818  1.00  0.00           N  
ATOM   2642  CA  GLU D1902      54.411  11.957 -31.091  1.00  0.00           C  
ATOM   2643  C   GLU D1902      53.207  12.782 -31.516  1.00  0.00           C  
ATOM   2644  O   GLU D1902      52.136  12.260 -31.823  1.00  0.00           O  
ATOM   2645  CB  GLU D1902      54.715  10.916 -32.162  1.00  0.00           C  
ATOM   2646  CG  GLU D1902      56.036  10.147 -32.024  1.00  0.00           C  
ATOM   2647  CD  GLU D1902      56.227   8.988 -33.028  1.00  0.00           C  
ATOM   2648  OE1 GLU D1902      56.369   9.230 -34.232  1.00  0.00           O  
ATOM   2649  OE2 GLU D1902      56.247   7.824 -32.605  1.00  0.00           O  
ATOM   2650  N   GLN D1903      53.345  14.088 -31.521  1.00  0.00           N  
ATOM   2651  CA  GLN D1903      52.253  14.950 -31.910  1.00  0.00           C  
ATOM   2652  C   GLN D1903      52.553  15.864 -33.082  1.00  0.00           C  
ATOM   2653  O   GLN D1903      53.581  16.547 -33.083  1.00  0.00           O  
ATOM   2654  CB  GLN D1903      51.862  15.743 -30.722  1.00  0.00           C  
ATOM   2655  CG  GLN D1903      52.999  16.259 -29.958  1.00  0.00           C  
ATOM   2656  CD  GLN D1903      52.677  17.690 -29.859  1.00  0.00           C  
ATOM   2657  OE1 GLN D1903      52.180  18.162 -28.846  1.00  0.00           O  
ATOM   2658  NE2 GLN D1903      52.916  18.381 -30.958  1.00  0.00           N  
ATOM   2659  N   THR D1904      51.693  15.927 -34.091  1.00  0.00           N  
ATOM   2660  CA  THR D1904      51.949  16.761 -35.256  1.00  0.00           C  
ATOM   2661  C   THR D1904      50.830  17.787 -35.433  1.00  0.00           C  
ATOM   2662  O   THR D1904      49.734  17.546 -34.932  1.00  0.00           O  
ATOM   2663  CB  THR D1904      52.070  15.840 -36.518  1.00  0.00           C  
ATOM   2664  OG1 THR D1904      50.770  15.396 -36.887  1.00  0.00           O  
ATOM   2665  CG2 THR D1904      52.932  14.594 -36.259  1.00  0.00           C  
ATOM   2666  N   ALA D1905      51.051  18.954 -36.056  1.00  0.00           N  
ATOM   2667  CA  ALA D1905      49.953  19.876 -36.362  1.00  0.00           C  
ATOM   2668  C   ALA D1905      49.371  19.476 -37.704  1.00  0.00           C  
ATOM   2669  O   ALA D1905      50.119  19.270 -38.672  1.00  0.00           O  
ATOM   2670  CB  ALA D1905      50.417  21.325 -36.495  1.00  0.00           C  
ATOM   2671  N   VAL D1906      48.070  19.280 -37.800  1.00  0.00           N  
ATOM   2672  CA  VAL D1906      47.491  18.891 -39.063  1.00  0.00           C  
ATOM   2673  C   VAL D1906      46.426  19.893 -39.427  1.00  0.00           C  
ATOM   2674  O   VAL D1906      45.803  20.507 -38.547  1.00  0.00           O  
ATOM   2675  CB  VAL D1906      46.891  17.511 -38.945  1.00  0.00           C  
ATOM   2676  CG1 VAL D1906      46.392  17.009 -40.265  1.00  0.00           C  
ATOM   2677  CG2 VAL D1906      47.966  16.534 -38.625  1.00  0.00           C  
ATOM   2678  N   ALA D1907      46.246  20.176 -40.714  1.00  0.00           N  
ATOM   2679  CA  ALA D1907      45.164  21.053 -41.129  1.00  0.00           C  
ATOM   2680  C   ALA D1907      43.856  20.355 -40.783  1.00  0.00           C  
ATOM   2681  O   ALA D1907      43.754  19.130 -40.959  1.00  0.00           O  
ATOM   2682  CB  ALA D1907      45.211  21.269 -42.612  1.00  0.00           C  
ATOM   2683  N   GLN D1909      42.840  21.084 -40.300  1.00  0.00           N  
ATOM   2684  CA  GLN D1909      41.581  20.470 -39.864  1.00  0.00           C  
ATOM   2685  C   GLN D1909      40.919  19.609 -40.913  1.00  0.00           C  
ATOM   2686  O   GLN D1909      40.317  18.593 -40.610  1.00  0.00           O  
ATOM   2687  CB  GLN D1909      40.602  21.536 -39.434  1.00  0.00           C  
ATOM   2688  CG  GLN D1909      41.041  22.182 -38.107  1.00  0.00           C  
ATOM   2689  CD  GLN D1909      40.120  23.263 -37.545  1.00  0.00           C  
ATOM   2690  OE1 GLN D1909      39.004  23.436 -38.034  1.00  0.00           O  
ATOM   2691  NE2 GLN D1909      40.523  24.029 -36.527  1.00  0.00           N  
ATOM   2692  N   ASP D1910      41.112  19.952 -42.174  1.00  0.00           N  
ATOM   2693  CA  ASP D1910      40.574  19.204 -43.297  1.00  0.00           C  
ATOM   2694  C   ASP D1910      41.277  17.859 -43.424  1.00  0.00           C  
ATOM   2695  O   ASP D1910      40.736  16.920 -43.992  1.00  0.00           O  
ATOM   2696  CB  ASP D1910      40.778  19.999 -44.598  1.00  0.00           C  
ATOM   2697  CG  ASP D1910      40.259  21.441 -44.550  1.00  0.00           C  
ATOM   2698  OD1 ASP D1910      40.924  22.285 -43.922  1.00  0.00           O  
ATOM   2699  OD2 ASP D1910      39.197  21.709 -45.135  1.00  0.00           O  
ATOM   2700  N   SER D1913      42.500  17.734 -42.928  1.00  0.00           N  
ATOM   2701  CA  SER D1913      43.240  16.509 -43.068  1.00  0.00           C  
ATOM   2702  C   SER D1913      43.240  15.681 -41.790  1.00  0.00           C  
ATOM   2703  O   SER D1913      43.689  14.510 -41.814  1.00  0.00           O  
ATOM   2704  CB  SER D1913      44.682  16.844 -43.479  1.00  0.00           C  
ATOM   2705  OG  SER D1913      44.798  18.113 -44.094  1.00  0.00           O  
ATOM   2706  N   VAL D1914      42.771  16.215 -40.657  1.00  0.00           N  
ATOM   2707  CA  VAL D1914      42.825  15.459 -39.411  1.00  0.00           C  
ATOM   2708  C   VAL D1914      42.101  14.110 -39.463  1.00  0.00           C  
ATOM   2709  O   VAL D1914      42.683  13.134 -38.984  1.00  0.00           O  
ATOM   2710  CB  VAL D1914      42.283  16.348 -38.256  1.00  0.00           C  
ATOM   2711  CG1 VAL D1914      41.779  15.564 -37.047  1.00  0.00           C  
ATOM   2712  CG2 VAL D1914      43.467  17.193 -37.785  1.00  0.00           C  
ATOM   2713  N   ALA D1915      40.940  13.981 -40.107  1.00  0.00           N  
ATOM   2714  CA  ALA D1915      40.247  12.711 -40.117  1.00  0.00           C  
ATOM   2715  C   ALA D1915      41.080  11.599 -40.700  1.00  0.00           C  
ATOM   2716  O   ALA D1915      41.263  10.565 -40.077  1.00  0.00           O  
ATOM   2717  CB  ALA D1915      38.999  12.789 -40.925  1.00  0.00           C  
ATOM   2718  N   ALA D1916      41.680  11.807 -41.860  1.00  0.00           N  
ATOM   2719  CA  ALA D1916      42.545  10.801 -42.463  1.00  0.00           C  
ATOM   2720  C   ALA D1916      43.732  10.473 -41.568  1.00  0.00           C  
ATOM   2721  O   ALA D1916      44.090   9.307 -41.458  1.00  0.00           O  
ATOM   2722  CB  ALA D1916      43.062  11.302 -43.798  1.00  0.00           C  
ATOM   2723  N   HIS D1917      44.305  11.469 -40.859  1.00  0.00           N  
ATOM   2724  CA  HIS D1917      45.406  11.188 -39.935  1.00  0.00           C  
ATOM   2725  C   HIS D1917      44.966  10.330 -38.754  1.00  0.00           C  
ATOM   2726  O   HIS D1917      45.721   9.462 -38.299  1.00  0.00           O  
ATOM   2727  CB  HIS D1917      46.022  12.496 -39.439  1.00  0.00           C  
ATOM   2728  CG  HIS D1917      46.932  13.100 -40.533  1.00  0.00           C  
ATOM   2729  ND1 HIS D1917      46.536  13.522 -41.752  1.00  0.00           N  
ATOM   2730  CD2 HIS D1917      48.297  13.327 -40.452  1.00  0.00           C  
ATOM   2731  CE1 HIS D1917      47.585  13.991 -42.399  1.00  0.00           C  
ATOM   2732  NE2 HIS D1917      48.630  13.865 -41.603  1.00  0.00           N  
ATOM   2733  N   LEU D1918      43.733  10.488 -38.262  1.00  0.00           N  
ATOM   2734  CA  LEU D1918      43.254   9.614 -37.206  1.00  0.00           C  
ATOM   2735  C   LEU D1918      42.978   8.233 -37.774  1.00  0.00           C  
ATOM   2736  O   LEU D1918      43.377   7.270 -37.134  1.00  0.00           O  
ATOM   2737  CB  LEU D1918      42.023  10.208 -36.602  1.00  0.00           C  
ATOM   2738  CG  LEU D1918      42.237  11.585 -35.994  1.00  0.00           C  
ATOM   2739  CD1 LEU D1918      40.862  12.178 -35.864  1.00  0.00           C  
ATOM   2740  CD2 LEU D1918      42.986  11.561 -34.670  1.00  0.00           C  
ATOM   2741  N   ARG D1929      42.431   8.095 -38.992  1.00  0.00           N  
ATOM   2742  CA  ARG D1929      42.165   6.789 -39.595  1.00  0.00           C  
ATOM   2743  C   ARG D1929      43.424   5.994 -39.601  1.00  0.00           C  
ATOM   2744  O   ARG D1929      43.436   4.890 -39.115  1.00  0.00           O  
ATOM   2745  CB  ARG D1929      41.746   6.816 -41.041  1.00  0.00           C  
ATOM   2746  CG  ARG D1929      40.414   7.456 -41.282  1.00  0.00           C  
ATOM   2747  CD  ARG D1929      39.955   7.152 -42.698  1.00  0.00           C  
ATOM   2748  NE  ARG D1929      38.693   7.812 -42.992  1.00  0.00           N  
ATOM   2749  CZ  ARG D1929      38.620   9.091 -43.399  1.00  0.00           C  
ATOM   2750  NH1 ARG D1929      39.720   9.837 -43.557  1.00  0.00           N  
ATOM   2751  NH2 ARG D1929      37.426   9.646 -43.666  1.00  0.00           N  
ATOM   2752  N   THR D1930      44.514   6.621 -40.020  1.00  0.00           N  
ATOM   2753  CA  THR D1930      45.830   5.995 -40.005  1.00  0.00           C  
ATOM   2754  C   THR D1930      46.179   5.577 -38.583  1.00  0.00           C  
ATOM   2755  O   THR D1930      46.569   4.436 -38.376  1.00  0.00           O  
ATOM   2756  CB  THR D1930      46.888   7.014 -40.572  1.00  0.00           C  
ATOM   2757  OG1 THR D1930      46.563   7.140 -41.950  1.00  0.00           O  
ATOM   2758  CG2 THR D1930      48.350   6.623 -40.378  1.00  0.00           C  
ATOM   2759  N   LEU D1931      46.029   6.472 -37.597  1.00  0.00           N  
ATOM   2760  CA  LEU D1931      46.438   6.150 -36.252  1.00  0.00           C  
ATOM   2761  C   LEU D1931      45.626   5.089 -35.558  1.00  0.00           C  
ATOM   2762  O   LEU D1931      46.216   4.394 -34.743  1.00  0.00           O  
ATOM   2763  CB  LEU D1931      46.427   7.379 -35.386  1.00  0.00           C  
ATOM   2764  CG  LEU D1931      47.616   8.278 -35.577  1.00  0.00           C  
ATOM   2765  CD1 LEU D1931      47.460   9.493 -34.707  1.00  0.00           C  
ATOM   2766  CD2 LEU D1931      48.885   7.573 -35.177  1.00  0.00           C  
ATOM   2767  N   LEU D1956      44.324   4.940 -35.816  1.00  0.00           N  
ATOM   2768  CA  LEU D1956      43.524   3.958 -35.085  1.00  0.00           C  
ATOM   2769  C   LEU D1956      43.430   2.613 -35.783  1.00  0.00           C  
ATOM   2770  O   LEU D1956      43.569   1.556 -35.152  1.00  0.00           O  
ATOM   2771  CB  LEU D1956      42.096   4.458 -34.852  1.00  0.00           C  
ATOM   2772  CG  LEU D1956      41.985   5.710 -34.015  1.00  0.00           C  
ATOM   2773  CD1 LEU D1956      40.597   6.285 -34.156  1.00  0.00           C  
ATOM   2774  CD2 LEU D1956      42.364   5.404 -32.596  1.00  0.00           C  
ATOM   2775  N   GLY D1957      43.142   2.642 -37.069  1.00  0.00           N  
ATOM   2776  CA  GLY D1957      42.938   1.449 -37.859  1.00  0.00           C  
ATOM   2777  C   GLY D1957      42.581   1.957 -39.263  1.00  0.00           C  
ATOM   2778  O   GLY D1957      41.515   2.579 -39.429  1.00  0.00           O  
ATOM   2779  OXT GLY D1957      43.420   1.798 -40.168  1.00  0.00           O  
HETATM 2780  P   AMP D 451      14.016 -22.299 -13.936  1.00  0.00           P  
HETATM 2781  O1P AMP D 451      14.027 -23.519 -13.090  1.00  0.00           O  
HETATM 2782  O2P AMP D 451      13.546 -21.042 -13.296  1.00  0.00           O  
HETATM 2783  O3P AMP D 451      13.126 -22.626 -15.376  1.00  0.00           O  
HETATM 2784  O5' AMP D 451      15.589 -22.024 -14.355  1.00  0.00           O  
HETATM 2785  C5' AMP D 451      16.072 -21.466 -15.606  1.00  0.00           C  
HETATM 2786  C4' AMP D 451      17.371 -20.650 -15.496  1.00  0.00           C  
HETATM 2787  O4' AMP D 451      17.139 -19.339 -14.972  1.00  0.00           O  
HETATM 2788  C3' AMP D 451      18.313 -21.343 -14.525  1.00  0.00           C  
HETATM 2789  O3' AMP D 451      19.147 -22.285 -15.223  1.00  0.00           O  
HETATM 2790  C2' AMP D 451      19.137 -20.227 -13.950  1.00  0.00           C  
HETATM 2791  O2' AMP D 451      20.291 -19.947 -14.739  1.00  0.00           O  
HETATM 2792  C1' AMP D 451      18.210 -19.036 -14.077  1.00  0.00           C  
HETATM 2793  N9  AMP D 451      17.633 -18.624 -12.787  1.00  0.00           N  
HETATM 2794  C8  AMP D 451      16.439 -18.982 -12.211  1.00  0.00           C  
HETATM 2795  N7  AMP D 451      16.166 -18.326 -11.106  1.00  0.00           N  
HETATM 2796  C5  AMP D 451      17.240 -17.495 -10.950  1.00  0.00           C  
HETATM 2797  C6  AMP D 451      17.520 -16.544  -9.997  1.00  0.00           C  
HETATM 2798  N6  AMP D 451      16.685 -16.303  -9.032  1.00  0.00           N  
HETATM 2799  N1  AMP D 451      18.648 -15.850 -10.097  1.00  0.00           N  
HETATM 2800  C2  AMP D 451      19.447 -16.118 -11.125  1.00  0.00           C  
HETATM 2801  N3  AMP D 451      19.302 -17.004 -12.112  1.00  0.00           N  
HETATM 2802  C4  AMP D 451      18.148 -17.672 -11.952  1.00  0.00           C  
HETATM 2803  N   HIS D 450      10.916 -21.084 -18.000  1.00  0.00           N  
HETATM 2804  CA  HIS D 450      11.695 -22.240 -17.619  1.00  0.00           C  
HETATM 2805  C   HIS D 450      12.554 -21.763 -16.439  1.00  0.00           C  
HETATM 2806  O   HIS D 450      12.707 -20.528 -16.399  1.00  0.00           O  
HETATM 2807  CB  HIS D 450      12.494 -22.646 -18.856  1.00  0.00           C  
HETATM 2808  CG  HIS D 450      11.711 -22.806 -20.178  1.00  0.00           C  
HETATM 2809  ND1 HIS D 450      11.401 -23.975 -20.699  1.00  0.00           N  
HETATM 2810  CD2 HIS D 450      11.259 -21.812 -20.984  1.00  0.00           C  
HETATM 2811  CE1 HIS D 450      10.752 -23.739 -21.837  1.00  0.00           C  
HETATM 2812  NE2 HIS D 450      10.682 -22.446 -21.987  1.00  0.00           N  
TER
END
