# Supplementary material for: Backbone Brackets and Arginine Tweezers delineate Class I and Class II aminoacyl tRNA synthetases
Source: PLoS Comput Biol. 2018 Apr 16;14(4):e1006101. doi: 10.1371/journal.pcbi.1006101 (PMC5919687; doi:10.1371/journal.pcbi.1006101)
Supplement: S12 File — All structures of Class II aaRS with residues renumbered according to the MSA. (GZ) [file pcbi.1006101.s024.tar.gz › 1il2_A_renum.pdb]

ATOM      1  N   MET A 163      -4.493  14.148  35.605  1.00  0.00           N  
ATOM      2  CA  MET A 163      -4.454  15.238  36.576  1.00  0.00           C  
ATOM      3  C   MET A 163      -5.251  16.450  36.081  1.00  0.00           C  
ATOM      4  O   MET A 163      -5.550  17.369  36.835  1.00  0.00           O  
ATOM      5  CB  MET A 163      -2.999  15.610  36.873  1.00  0.00           C  
ATOM      6  CG  MET A 163      -2.185  14.419  37.390  1.00  0.00           C  
ATOM      7  SD  MET A 163      -2.721  13.766  39.012  1.00  0.00           S  
ATOM      8  CE  MET A 163      -1.886  14.877  40.156  1.00  0.00           C  
ATOM      9  N   ARG A 164      -5.582  16.439  34.799  1.00  0.00           N  
ATOM     10  CA  ARG A 164      -6.394  17.476  34.176  1.00  0.00           C  
ATOM     11  C   ARG A 164      -7.808  16.907  34.334  1.00  0.00           C  
ATOM     12  O   ARG A 164      -7.964  15.701  34.502  1.00  0.00           O  
ATOM     13  CB  ARG A 164      -6.013  17.571  32.699  1.00  0.00           C  
ATOM     14  CG  ARG A 164      -7.160  17.462  31.725  1.00  0.00           C  
ATOM     15  CD  ARG A 164      -6.650  17.052  30.333  1.00  0.00           C  
ATOM     16  NE  ARG A 164      -5.717  17.990  29.703  1.00  0.00           N  
ATOM     17  CZ  ARG A 164      -4.614  17.607  29.055  1.00  0.00           C  
ATOM     18  NH1 ARG A 164      -4.311  16.314  28.961  1.00  0.00           N  
ATOM     19  NH2 ARG A 164      -3.819  18.504  28.481  1.00  0.00           N  
ATOM     20  N   THR A 165      -8.842  17.730  34.313  1.00  0.00           N  
ATOM     21  CA  THR A 165     -10.163  17.137  34.449  1.00  0.00           C  
ATOM     22  C   THR A 165     -11.019  17.366  33.219  1.00  0.00           C  
ATOM     23  O   THR A 165     -12.092  16.790  33.084  1.00  0.00           O  
ATOM     24  CB  THR A 165     -10.900  17.649  35.697  1.00  0.00           C  
ATOM     25  OG1 THR A 165     -11.193  19.044  35.555  1.00  0.00           O  
ATOM     26  CG2 THR A 165     -10.051  17.430  36.923  1.00  0.00           C  
ATOM     27  N   GLU A 166     -10.521  18.190  32.307  1.00  0.00           N  
ATOM     28  CA  GLU A 166     -11.242  18.493  31.079  1.00  0.00           C  
ATOM     29  C   GLU A 166     -10.239  19.016  30.073  1.00  0.00           C  
ATOM     30  O   GLU A 166      -9.156  19.454  30.461  1.00  0.00           O  
ATOM     31  CB  GLU A 166     -12.272  19.591  31.325  1.00  0.00           C  
ATOM     32  CG  GLU A 166     -13.662  19.244  30.862  1.00  0.00           C  
ATOM     33  CD  GLU A 166     -14.459  18.548  31.926  1.00  0.00           C  
ATOM     34  OE1 GLU A 166     -15.532  18.008  31.601  1.00  0.00           O  
ATOM     35  OE2 GLU A 166     -14.022  18.562  33.094  1.00  0.00           O  
ATOM     36  N   TYR A 167     -10.574  18.946  28.786  1.00  0.00           N  
ATOM     37  CA  TYR A 167      -9.691  19.505  27.758  1.00  0.00           C  
ATOM     38  C   TYR A 167     -10.203  20.898  27.415  1.00  0.00           C  
ATOM     39  O   TYR A 167     -11.398  21.081  27.150  1.00  0.00           O  
ATOM     40  CB  TYR A 167      -9.669  18.669  26.476  1.00  0.00           C  
ATOM     41  CG  TYR A 167      -8.840  17.421  26.549  1.00  0.00           C  
ATOM     42  CD1 TYR A 167      -9.384  16.222  26.999  1.00  0.00           C  
ATOM     43  CD2 TYR A 167      -7.501  17.438  26.180  1.00  0.00           C  
ATOM     44  CE1 TYR A 167      -8.608  15.060  27.074  1.00  0.00           C  
ATOM     45  CE2 TYR A 167      -6.718  16.284  26.253  1.00  0.00           C  
ATOM     46  CZ  TYR A 167      -7.283  15.104  26.702  1.00  0.00           C  
ATOM     47  OH  TYR A 167      -6.523  13.973  26.778  1.00  0.00           O  
ATOM     48  N   CYS A 168      -9.297  21.870  27.421  1.00  0.00           N  
ATOM     49  CA  CYS A 168      -9.641  23.260  27.117  1.00  0.00           C  
ATOM     50  C   CYS A 168     -10.728  23.414  26.054  1.00  0.00           C  
ATOM     51  O   CYS A 168     -11.779  23.999  26.320  1.00  0.00           O  
ATOM     52  CB  CYS A 168      -8.396  24.025  26.660  1.00  0.00           C  
ATOM     53  SG  CYS A 168      -7.098  24.210  27.911  1.00  0.00           S  
ATOM     54  N   GLY A 169     -10.477  22.872  24.860  1.00  0.00           N  
ATOM     55  CA  GLY A 169     -11.432  22.998  23.774  1.00  0.00           C  
ATOM     56  C   GLY A 169     -12.792  22.343  23.921  1.00  0.00           C  
ATOM     57  O   GLY A 169     -13.682  22.587  23.107  1.00  0.00           O  
ATOM     58  N   GLN A 170     -12.985  21.517  24.939  1.00  0.00           N  
ATOM     59  CA  GLN A 170     -14.273  20.857  25.083  1.00  0.00           C  
ATOM     60  C   GLN A 170     -15.238  21.572  26.005  1.00  0.00           C  
ATOM     61  O   GLN A 170     -16.414  21.219  26.076  1.00  0.00           O  
ATOM     62  CB  GLN A 170     -14.081  19.402  25.517  1.00  0.00           C  
ATOM     63  CG  GLN A 170     -13.453  18.543  24.416  1.00  0.00           C  
ATOM     64  CD  GLN A 170     -13.347  17.071  24.786  1.00  0.00           C  
ATOM     65  OE1 GLN A 170     -12.820  16.723  25.845  1.00  0.00           O  
ATOM     66  NE2 GLN A 170     -13.837  16.199  23.907  1.00  0.00           N  
ATOM     67  N   LEU A 171     -14.757  22.600  26.689  1.00  0.00           N  
ATOM     68  CA  LEU A 171     -15.616  23.347  27.592  1.00  0.00           C  
ATOM     69  C   LEU A 171     -16.694  24.093  26.823  1.00  0.00           C  
ATOM     70  O   LEU A 171     -16.406  24.714  25.809  1.00  0.00           O  
ATOM     71  CB  LEU A 171     -14.778  24.329  28.399  1.00  0.00           C  
ATOM     72  CG  LEU A 171     -13.776  23.611  29.301  1.00  0.00           C  
ATOM     73  CD1 LEU A 171     -12.854  24.605  29.979  1.00  0.00           C  
ATOM     74  CD2 LEU A 171     -14.544  22.797  30.327  1.00  0.00           C  
ATOM     75  N   ARG A 172     -17.936  23.991  27.293  1.00  0.00           N  
ATOM     76  CA  ARG A 172     -19.074  24.682  26.686  1.00  0.00           C  
ATOM     77  C   ARG A 172     -19.992  25.234  27.777  1.00  0.00           C  
ATOM     78  O   ARG A 172     -19.751  25.052  28.970  1.00  0.00           O  
ATOM     79  CB  ARG A 172     -19.885  23.760  25.764  1.00  0.00           C  
ATOM     80  CG  ARG A 172     -19.086  23.157  24.630  1.00  0.00           C  
ATOM     81  CD  ARG A 172     -18.327  24.237  23.896  1.00  0.00           C  
ATOM     82  NE  ARG A 172     -17.115  23.695  23.285  1.00  0.00           N  
ATOM     83  CZ  ARG A 172     -17.119  22.949  22.194  1.00  0.00           C  
ATOM     84  NH1 ARG A 172     -18.271  22.669  21.600  1.00  0.00           N  
ATOM     85  NH2 ARG A 172     -15.983  22.458  21.724  1.00  0.00           N  
ATOM     86  N   LEU A 173     -21.050  25.912  27.354  1.00  0.00           N  
ATOM     87  CA  LEU A 173     -21.993  26.501  28.280  1.00  0.00           C  
ATOM     88  C   LEU A 173     -22.507  25.466  29.290  1.00  0.00           C  
ATOM     89  O   LEU A 173     -22.923  25.826  30.394  1.00  0.00           O  
ATOM     90  CB  LEU A 173     -23.158  27.102  27.492  1.00  0.00           C  
ATOM     91  CG  LEU A 173     -24.122  28.011  28.253  1.00  0.00           C  
ATOM     92  CD1 LEU A 173     -23.341  29.191  28.809  1.00  0.00           C  
ATOM     93  CD2 LEU A 173     -25.236  28.496  27.325  1.00  0.00           C  
ATOM     94  N   SER A 174     -22.465  24.187  28.917  1.00  0.00           N  
ATOM     95  CA  SER A 174     -22.948  23.111  29.786  1.00  0.00           C  
ATOM     96  C   SER A 174     -22.081  22.879  31.018  1.00  0.00           C  
ATOM     97  O   SER A 174     -22.539  22.332  32.019  1.00  0.00           O  
ATOM     98  CB  SER A 174     -23.043  21.799  29.008  1.00  0.00           C  
ATOM     99  OG  SER A 174     -21.755  21.342  28.631  1.00  0.00           O  
ATOM    100  N   HIS A 175     -20.823  23.291  30.937  1.00  0.00           N  
ATOM    101  CA  HIS A 175     -19.880  23.114  32.036  1.00  0.00           C  
ATOM    102  C   HIS A 175     -19.930  24.255  33.048  1.00  0.00           C  
ATOM    103  O   HIS A 175     -19.140  24.277  33.995  1.00  0.00           O  
ATOM    104  CB  HIS A 175     -18.469  22.989  31.470  1.00  0.00           C  
ATOM    105  CG  HIS A 175     -18.350  21.956  30.396  1.00  0.00           C  
ATOM    106  ND1 HIS A 175     -17.664  20.773  30.568  1.00  0.00           N  
ATOM    107  CD2 HIS A 175     -18.858  21.918  29.141  1.00  0.00           C  
ATOM    108  CE1 HIS A 175     -17.752  20.053  29.464  1.00  0.00           C  
ATOM    109  NE2 HIS A 175     -18.471  20.725  28.583  1.00  0.00           N  
ATOM    110  N   VAL A 176     -20.843  25.204  32.846  1.00  0.00           N  
ATOM    111  CA  VAL A 176     -20.975  26.321  33.776  1.00  0.00           C  
ATOM    112  C   VAL A 176     -21.097  25.781  35.207  1.00  0.00           C  
ATOM    113  O   VAL A 176     -21.926  24.909  35.496  1.00  0.00           O  
ATOM    114  CB  VAL A 176     -22.216  27.201  33.461  1.00  0.00           C  
ATOM    115  CG1 VAL A 176     -22.427  28.189  34.570  1.00  0.00           C  
ATOM    116  CG2 VAL A 176     -22.017  27.961  32.160  1.00  0.00           C  
ATOM    117  N   GLY A 177     -20.253  26.291  36.096  1.00  0.00           N  
ATOM    118  CA  GLY A 177     -20.285  25.843  37.472  1.00  0.00           C  
ATOM    119  C   GLY A 177     -19.184  24.848  37.763  1.00  0.00           C  
ATOM    120  O   GLY A 177     -18.672  24.791  38.874  1.00  0.00           O  
ATOM    121  N   GLN A 178     -18.809  24.066  36.760  1.00  0.00           N  
ATOM    122  CA  GLN A 178     -17.762  23.068  36.924  1.00  0.00           C  
ATOM    123  C   GLN A 178     -16.417  23.663  37.313  1.00  0.00           C  
ATOM    124  O   GLN A 178     -15.941  24.608  36.688  1.00  0.00           O  
ATOM    125  CB  GLN A 178     -17.592  22.270  35.624  1.00  0.00           C  
ATOM    126  CG  GLN A 178     -18.383  20.980  35.518  1.00  0.00           C  
ATOM    127  CD  GLN A 178     -19.718  21.036  36.236  1.00  0.00           C  
ATOM    128  OE1 GLN A 178     -19.771  20.974  37.469  1.00  0.00           O  
ATOM    129  NE2 GLN A 178     -20.806  21.159  35.473  1.00  0.00           N  
ATOM    130  N   GLN A 179     -15.817  23.135  38.371  1.00  0.00           N  
ATOM    131  CA  GLN A 179     -14.495  23.589  38.749  1.00  0.00           C  
ATOM    132  C   GLN A 179     -13.599  22.637  37.973  1.00  0.00           C  
ATOM    133  O   GLN A 179     -13.781  21.424  38.032  1.00  0.00           O  
ATOM    134  CB  GLN A 179     -14.260  23.449  40.245  1.00  0.00           C  
ATOM    135  CG  GLN A 179     -12.807  23.657  40.607  1.00  0.00           C  
ATOM    136  CD  GLN A 179     -12.602  23.818  42.084  1.00  0.00           C  
ATOM    137  OE1 GLN A 179     -13.167  23.068  42.883  1.00  0.00           O  
ATOM    138  NE2 GLN A 179     -11.776  24.790  42.467  1.00  0.00           N  
ATOM    139  N   VAL A 180     -12.628  23.179  37.253  1.00  0.00           N  
ATOM    140  CA  VAL A 180     -11.779  22.347  36.422  1.00  0.00           C  
ATOM    141  C   VAL A 180     -10.283  22.598  36.548  1.00  0.00           C  
ATOM    142  O   VAL A 180      -9.854  23.668  36.962  1.00  0.00           O  
ATOM    143  CB  VAL A 180     -12.166  22.549  34.951  1.00  0.00           C  
ATOM    144  CG1 VAL A 180     -13.658  22.331  34.771  1.00  0.00           C  
ATOM    145  CG2 VAL A 180     -11.785  23.954  34.506  1.00  0.00           C  
ATOM    146  N   THR A 181      -9.499  21.595  36.170  1.00  0.00           N  
ATOM    147  CA  THR A 181      -8.044  21.691  36.185  1.00  0.00           C  
ATOM    148  C   THR A 181      -7.549  21.455  34.754  1.00  0.00           C  
ATOM    149  O   THR A 181      -7.516  20.323  34.274  1.00  0.00           O  
ATOM    150  CB  THR A 181      -7.428  20.646  37.120  1.00  0.00           C  
ATOM    151  OG1 THR A 181      -7.901  20.871  38.452  1.00  0.00           O  
ATOM    152  CG2 THR A 181      -5.908  20.738  37.098  1.00  0.00           C  
ATOM    153  N   LEU A 182      -7.178  22.540  34.080  1.00  0.00           N  
ATOM    154  CA  LEU A 182      -6.711  22.496  32.698  1.00  0.00           C  
ATOM    155  C   LEU A 182      -5.194  22.360  32.574  1.00  0.00           C  
ATOM    156  O   LEU A 182      -4.426  22.895  33.377  1.00  0.00           O  
ATOM    157  CB  LEU A 182      -7.155  23.766  31.971  1.00  0.00           C  
ATOM    158  CG  LEU A 182      -8.633  24.141  32.132  1.00  0.00           C  
ATOM    159  CD1 LEU A 182      -8.859  25.564  31.649  1.00  0.00           C  
ATOM    160  CD2 LEU A 182      -9.514  23.172  31.388  1.00  0.00           C  
ATOM    161  N   CYS A 183      -4.770  21.626  31.559  1.00  0.00           N  
ATOM    162  CA  CYS A 183      -3.354  21.436  31.293  1.00  0.00           C  
ATOM    163  C   CYS A 183      -3.120  21.774  29.829  1.00  0.00           C  
ATOM    164  O   CYS A 183      -3.912  21.388  28.964  1.00  0.00           O  
ATOM    165  CB  CYS A 183      -2.937  19.996  31.590  1.00  0.00           C  
ATOM    166  SG  CYS A 183      -2.986  19.566  33.341  1.00  0.00           S  
ATOM    167  N   GLY A 184      -2.056  22.522  29.554  1.00  0.00           N  
ATOM    168  CA  GLY A 184      -1.784  22.898  28.179  1.00  0.00           C  
ATOM    169  C   GLY A 184      -0.697  23.929  27.936  1.00  0.00           C  
ATOM    170  O   GLY A 184       0.382  23.890  28.541  1.00  0.00           O  
ATOM    171  N   TRP A 185      -0.988  24.852  27.026  1.00  0.00           N  
ATOM    172  CA  TRP A 185      -0.038  25.892  26.648  1.00  0.00           C  
ATOM    173  C   TRP A 185      -0.751  27.212  26.493  1.00  0.00           C  
ATOM    174  O   TRP A 185      -1.973  27.253  26.338  1.00  0.00           O  
ATOM    175  CB  TRP A 185       0.635  25.536  25.306  1.00  0.00           C  
ATOM    176  CG  TRP A 185       1.564  24.339  25.368  1.00  0.00           C  
ATOM    177  CD1 TRP A 185       2.913  24.352  25.583  1.00  0.00           C  
ATOM    178  CD2 TRP A 185       1.176  22.959  25.358  1.00  0.00           C  
ATOM    179  NE1 TRP A 185       3.390  23.067  25.715  1.00  0.00           N  
ATOM    180  CE2 TRP A 185       2.341  22.193  25.582  1.00  0.00           C  
ATOM    181  CE3 TRP A 185      -0.048  22.295  25.184  1.00  0.00           C  
ATOM    182  CZ2 TRP A 185       2.317  20.794  25.636  1.00  0.00           C  
ATOM    183  CZ3 TRP A 185      -0.072  20.916  25.242  1.00  0.00           C  
ATOM    184  CH2 TRP A 185       1.106  20.177  25.465  1.00  0.00           C  
ATOM    185  N   VAL A 186       0.023  28.291  26.559  1.00  0.00           N  
ATOM    186  CA  VAL A 186      -0.514  29.632  26.368  1.00  0.00           C  
ATOM    187  C   VAL A 186      -0.545  29.884  24.859  1.00  0.00           C  
ATOM    188  O   VAL A 186       0.496  29.864  24.200  1.00  0.00           O  
ATOM    189  CB  VAL A 186       0.384  30.714  27.002  1.00  0.00           C  
ATOM    190  CG1 VAL A 186      -0.235  32.083  26.758  1.00  0.00           C  
ATOM    191  CG2 VAL A 186       0.558  30.464  28.494  1.00  0.00           C  
ATOM    192  N   ASN A 195      -1.735  30.110  24.314  1.00  0.00           N  
ATOM    193  CA  ASN A 195      -1.882  30.367  22.884  1.00  0.00           C  
ATOM    194  C   ASN A 195      -1.834  31.874  22.629  1.00  0.00           C  
ATOM    195  O   ASN A 195      -1.529  32.324  21.522  1.00  0.00           O  
ATOM    196  CB  ASN A 195      -3.215  29.823  22.379  1.00  0.00           C  
ATOM    197  CG  ASN A 195      -3.268  29.743  20.878  1.00  0.00           C  
ATOM    198  OD1 ASN A 195      -2.547  28.954  20.272  1.00  0.00           O  
ATOM    199  ND2 ASN A 195      -4.112  30.563  20.264  1.00  0.00           N  
ATOM    200  N   ARG A 196      -2.160  32.648  23.659  1.00  0.00           N  
ATOM    201  CA  ARG A 196      -2.132  34.098  23.559  1.00  0.00           C  
ATOM    202  C   ARG A 196      -2.248  34.718  24.943  1.00  0.00           C  
ATOM    203  O   ARG A 196      -3.010  34.233  25.784  1.00  0.00           O  
ATOM    204  CB  ARG A 196      -3.297  34.609  22.717  1.00  0.00           C  
ATOM    205  CG  ARG A 196      -3.029  35.975  22.111  1.00  0.00           C  
ATOM    206  CD  ARG A 196      -2.273  35.795  20.814  1.00  0.00           C  
ATOM    207  NE  ARG A 196      -3.157  35.177  19.832  1.00  0.00           N  
ATOM    208  CZ  ARG A 196      -2.786  34.744  18.632  1.00  0.00           C  
ATOM    209  NH1 ARG A 196      -1.523  34.852  18.241  1.00  0.00           N  
ATOM    210  NH2 ARG A 196      -3.692  34.218  17.817  1.00  0.00           N  
ATOM    211  N   ARG A 197      -1.490  35.787  25.168  1.00  0.00           N  
ATOM    212  CA  ARG A 197      -1.520  36.520  26.434  1.00  0.00           C  
ATOM    213  C   ARG A 197      -1.987  37.942  26.159  1.00  0.00           C  
ATOM    214  O   ARG A 197      -1.448  38.625  25.296  1.00  0.00           O  
ATOM    215  CB  ARG A 197      -0.127  36.591  27.070  1.00  0.00           C  
ATOM    216  CG  ARG A 197      -0.069  37.463  28.327  1.00  0.00           C  
ATOM    217  CD  ARG A 197       1.369  37.764  28.751  1.00  0.00           C  
ATOM    218  NE  ARG A 197       2.054  38.625  27.783  1.00  0.00           N  
ATOM    219  CZ  ARG A 197       3.353  38.926  27.807  1.00  0.00           C  
ATOM    220  NH1 ARG A 197       4.151  38.445  28.756  1.00  0.00           N  
ATOM    221  NH2 ARG A 197       3.861  39.707  26.866  1.00  0.00           N  
ATOM    222  N   ARG A 198      -3.005  38.386  26.874  1.00  0.00           N  
ATOM    223  CA  ARG A 198      -3.481  39.751  26.707  1.00  0.00           C  
ATOM    224  C   ARG A 198      -3.506  40.432  28.080  1.00  0.00           C  
ATOM    225  O   ARG A 198      -4.501  40.338  28.798  1.00  0.00           O  
ATOM    226  CB  ARG A 198      -4.876  39.763  26.065  1.00  0.00           C  
ATOM    227  CG  ARG A 198      -4.889  39.420  24.573  1.00  0.00           C  
ATOM    228  CD  ARG A 198      -6.289  39.597  23.988  1.00  0.00           C  
ATOM    229  NE  ARG A 198      -7.231  38.622  24.525  1.00  0.00           N  
ATOM    230  CZ  ARG A 198      -7.336  37.367  24.101  1.00  0.00           C  
ATOM    231  NH1 ARG A 198      -6.554  36.922  23.127  1.00  0.00           N  
ATOM    232  NH2 ARG A 198      -8.213  36.546  24.664  1.00  0.00           N  
ATOM    233  N   ASP A 199      -2.407  41.098  28.451  1.00  0.00           N  
ATOM    234  CA  ASP A 199      -2.331  41.770  29.758  1.00  0.00           C  
ATOM    235  C   ASP A 199      -2.876  43.206  29.739  1.00  0.00           C  
ATOM    236  O   ASP A 199      -2.180  44.151  29.344  1.00  0.00           O  
ATOM    237  CB  ASP A 199      -0.883  41.799  30.283  1.00  0.00           C  
ATOM    238  CG  ASP A 199      -0.791  42.223  31.757  1.00  0.00           C  
ATOM    239  OD1 ASP A 199      -1.541  43.129  32.182  1.00  0.00           O  
ATOM    240  OD2 ASP A 199       0.048  41.660  32.497  1.00  0.00           O  
ATOM    241  N   LEU A 200      -4.128  43.358  30.163  1.00  0.00           N  
ATOM    242  CA  LEU A 200      -4.764  44.663  30.237  1.00  0.00           C  
ATOM    243  C   LEU A 200      -4.492  45.249  31.622  1.00  0.00           C  
ATOM    244  O   LEU A 200      -5.355  45.891  32.231  1.00  0.00           O  
ATOM    245  CB  LEU A 200      -6.279  44.548  29.991  1.00  0.00           C  
ATOM    246  CG  LEU A 200      -6.782  44.392  28.546  1.00  0.00           C  
ATOM    247  CD1 LEU A 200      -6.139  43.187  27.890  1.00  0.00           C  
ATOM    248  CD2 LEU A 200      -8.308  44.269  28.540  1.00  0.00           C  
ATOM    249  N   GLY A 201      -3.280  45.013  32.115  1.00  0.00           N  
ATOM    250  CA  GLY A 201      -2.888  45.518  33.415  1.00  0.00           C  
ATOM    251  C   GLY A 201      -3.596  44.816  34.552  1.00  0.00           C  
ATOM    252  O   GLY A 201      -3.086  43.838  35.097  1.00  0.00           O  
ATOM    253  N   SER A 202      -4.777  45.320  34.902  1.00  0.00           N  
ATOM    254  CA  SER A 202      -5.583  44.765  35.986  1.00  0.00           C  
ATOM    255  C   SER A 202      -6.300  43.497  35.539  1.00  0.00           C  
ATOM    256  O   SER A 202      -6.759  42.702  36.361  1.00  0.00           O  
ATOM    257  CB  SER A 202      -6.621  45.796  36.441  1.00  0.00           C  
ATOM    258  OG  SER A 202      -6.005  47.009  36.844  1.00  0.00           O  
ATOM    259  N   LEU A 203      -6.401  43.318  34.227  1.00  0.00           N  
ATOM    260  CA  LEU A 203      -7.064  42.154  33.656  1.00  0.00           C  
ATOM    261  C   LEU A 203      -6.175  41.383  32.716  1.00  0.00           C  
ATOM    262  O   LEU A 203      -5.623  41.948  31.775  1.00  0.00           O  
ATOM    263  CB  LEU A 203      -8.314  42.568  32.878  1.00  0.00           C  
ATOM    264  CG  LEU A 203      -9.626  42.559  33.646  1.00  0.00           C  
ATOM    265  CD1 LEU A 203      -9.447  43.290  34.950  1.00  0.00           C  
ATOM    266  CD2 LEU A 203     -10.733  43.155  32.787  1.00  0.00           C  
ATOM    267  N   ILE A 205      -6.025  40.093  32.969  1.00  0.00           N  
ATOM    268  CA  ILE A 205      -5.242  39.286  32.061  1.00  0.00           C  
ATOM    269  C   ILE A 205      -6.143  38.217  31.470  1.00  0.00           C  
ATOM    270  O   ILE A 205      -6.848  37.506  32.185  1.00  0.00           O  
ATOM    271  CB  ILE A 205      -4.038  38.619  32.741  1.00  0.00           C  
ATOM    272  CG1 ILE A 205      -3.051  39.696  33.208  1.00  0.00           C  
ATOM    273  CG2 ILE A 205      -3.364  37.653  31.751  1.00  0.00           C  
ATOM    274  CD1 ILE A 205      -1.796  39.158  33.899  1.00  0.00           C  
ATOM    275  N   PHE A 206      -6.154  38.158  30.149  1.00  0.00           N  
ATOM    276  CA  PHE A 206      -6.923  37.170  29.428  1.00  0.00           C  
ATOM    277  C   PHE A 206      -5.893  36.226  28.838  1.00  0.00           C  
ATOM    278  O   PHE A 206      -5.021  36.652  28.078  1.00  0.00           O  
ATOM    279  CB  PHE A 206      -7.711  37.825  28.302  1.00  0.00           C  
ATOM    280  CG  PHE A 206      -8.939  38.551  28.756  1.00  0.00           C  
ATOM    281  CD1 PHE A 206     -10.133  37.865  28.950  1.00  0.00           C  
ATOM    282  CD2 PHE A 206      -8.910  39.925  28.979  1.00  0.00           C  
ATOM    283  CE1 PHE A 206     -11.289  38.535  29.358  1.00  0.00           C  
ATOM    284  CE2 PHE A 206     -10.058  40.609  29.390  1.00  0.00           C  
ATOM    285  CZ  PHE A 206     -11.251  39.911  29.579  1.00  0.00           C  
ATOM    286  N   ILE A 207      -5.961  34.957  29.227  1.00  0.00           N  
ATOM    287  CA  ILE A 207      -5.051  33.954  28.692  1.00  0.00           C  
ATOM    288  C   ILE A 207      -5.841  32.942  27.882  1.00  0.00           C  
ATOM    289  O   ILE A 207      -6.798  32.355  28.377  1.00  0.00           O  
ATOM    290  CB  ILE A 207      -4.306  33.193  29.796  1.00  0.00           C  
ATOM    291  CG1 ILE A 207      -3.455  34.163  30.606  1.00  0.00           C  
ATOM    292  CG2 ILE A 207      -3.430  32.101  29.169  1.00  0.00           C  
ATOM    293  CD1 ILE A 207      -2.380  34.868  29.788  1.00  0.00           C  
ATOM    294  N   ASP A 208      -5.460  32.776  26.623  1.00  0.00           N  
ATOM    295  CA  ASP A 208      -6.107  31.808  25.754  1.00  0.00           C  
ATOM    296  C   ASP A 208      -5.343  30.502  25.933  1.00  0.00           C  
ATOM    297  O   ASP A 208      -4.256  30.323  25.402  1.00  0.00           O  
ATOM    298  CB  ASP A 208      -6.061  32.290  24.306  1.00  0.00           C  
ATOM    299  CG  ASP A 208      -7.145  33.305  23.998  1.00  0.00           C  
ATOM    300  OD1 ASP A 208      -7.094  33.915  22.911  1.00  0.00           O  
ATOM    301  OD2 ASP A 208      -8.061  33.480  24.831  1.00  0.00           O  
ATOM    302  N   MET A 209      -5.909  29.596  26.716  1.00  0.00           N  
ATOM    303  CA  MET A 209      -5.246  28.338  26.981  1.00  0.00           C  
ATOM    304  C   MET A 209      -5.614  27.305  25.936  1.00  0.00           C  
ATOM    305  O   MET A 209      -6.776  27.189  25.535  1.00  0.00           O  
ATOM    306  CB  MET A 209      -5.616  27.839  28.369  1.00  0.00           C  
ATOM    307  CG  MET A 209      -4.757  26.694  28.820  1.00  0.00           C  
ATOM    308  SD  MET A 209      -5.134  26.242  30.492  1.00  0.00           S  
ATOM    309  CE  MET A 209      -3.672  25.301  30.850  1.00  0.00           C  
ATOM    310  N   ARG A 210      -4.618  26.539  25.512  1.00  0.00           N  
ATOM    311  CA  ARG A 210      -4.832  25.545  24.477  1.00  0.00           C  
ATOM    312  C   ARG A 210      -4.239  24.160  24.707  1.00  0.00           C  
ATOM    313  O   ARG A 210      -3.132  24.020  25.247  1.00  0.00           O  
ATOM    314  CB  ARG A 210      -4.270  26.071  23.156  1.00  0.00           C  
ATOM    315  CG  ARG A 210      -4.331  25.074  22.002  1.00  0.00           C  
ATOM    316  CD  ARG A 210      -3.272  25.402  20.959  1.00  0.00           C  
ATOM    317  NE  ARG A 210      -1.936  25.028  21.408  1.00  0.00           N  
ATOM    318  CZ  ARG A 210      -0.856  25.779  21.253  1.00  0.00           C  
ATOM    319  NH1 ARG A 210      -0.946  26.963  20.663  1.00  0.00           N  
ATOM    320  NH2 ARG A 210       0.321  25.333  21.668  1.00  0.00           N  
ATOM    321  N   ASP A 211      -4.997  23.150  24.281  1.00  0.00           N  
ATOM    322  CA  ASP A 211      -4.570  21.758  24.316  1.00  0.00           C  
ATOM    323  C   ASP A 211      -5.190  21.110  23.076  1.00  0.00           C  
ATOM    324  O   ASP A 211      -6.096  21.677  22.464  1.00  0.00           O  
ATOM    325  CB  ASP A 211      -4.988  21.031  25.609  1.00  0.00           C  
ATOM    326  CG  ASP A 211      -6.475  21.004  25.818  1.00  0.00           C  
ATOM    327  OD1 ASP A 211      -7.198  20.796  24.823  1.00  0.00           O  
ATOM    328  OD2 ASP A 211      -6.919  21.157  26.984  1.00  0.00           O  
ATOM    329  N   ARG A 212      -4.686  19.936  22.707  1.00  0.00           N  
ATOM    330  CA  ARG A 212      -5.126  19.196  21.524  1.00  0.00           C  
ATOM    331  C   ARG A 212      -6.586  19.354  21.112  1.00  0.00           C  
ATOM    332  O   ARG A 212      -6.918  19.164  19.940  1.00  0.00           O  
ATOM    333  CB  ARG A 212      -4.874  17.709  21.711  1.00  0.00           C  
ATOM    334  CG  ARG A 212      -5.732  17.160  22.806  1.00  0.00           C  
ATOM    335  CD  ARG A 212      -6.261  15.790  22.501  1.00  0.00           C  
ATOM    336  NE  ARG A 212      -5.237  14.762  22.512  1.00  0.00           N  
ATOM    337  CZ  ARG A 212      -5.468  13.509  22.888  1.00  0.00           C  
ATOM    338  NH1 ARG A 212      -6.682  13.145  23.281  1.00  0.00           N  
ATOM    339  NH2 ARG A 212      -4.484  12.623  22.875  1.00  0.00           N  
ATOM    340  N   GLU A 213      -7.451  19.671  22.070  1.00  0.00           N  
ATOM    341  CA  GLU A 213      -8.883  19.828  21.822  1.00  0.00           C  
ATOM    342  C   GLU A 213      -9.336  21.235  21.474  1.00  0.00           C  
ATOM    343  O   GLU A 213     -10.455  21.436  20.988  1.00  0.00           O  
ATOM    344  CB  GLU A 213      -9.669  19.348  23.040  1.00  0.00           C  
ATOM    345  CG  GLU A 213      -9.612  17.853  23.219  1.00  0.00           C  
ATOM    346  CD  GLU A 213     -10.396  17.134  22.151  1.00  0.00           C  
ATOM    347  OE1 GLU A 213     -10.137  15.928  21.940  1.00  0.00           O  
ATOM    348  OE2 GLU A 213     -11.279  17.779  21.535  1.00  0.00           O  
ATOM    349  N   GLY A 214      -8.480  22.213  21.727  1.00  0.00           N  
ATOM    350  CA  GLY A 214      -8.869  23.573  21.422  1.00  0.00           C  
ATOM    351  C   GLY A 214      -8.387  24.616  22.409  1.00  0.00           C  
ATOM    352  O   GLY A 214      -7.508  24.363  23.246  1.00  0.00           O  
ATOM    353  N   ILE A 215      -8.994  25.791  22.316  1.00  0.00           N  
ATOM    354  CA  ILE A 215      -8.607  26.911  23.156  1.00  0.00           C  
ATOM    355  C   ILE A 215      -9.748  27.401  24.033  1.00  0.00           C  
ATOM    356  O   ILE A 215     -10.908  27.462  23.601  1.00  0.00           O  
ATOM    357  CB  ILE A 215      -8.114  28.086  22.262  1.00  0.00           C  
ATOM    358  CG1 ILE A 215      -6.957  27.617  21.378  1.00  0.00           C  
ATOM    359  CG2 ILE A 215      -7.655  29.274  23.109  1.00  0.00           C  
ATOM    360  CD1 ILE A 215      -6.451  28.657  20.419  1.00  0.00           C  
ATOM    361  N   VAL A 216      -9.408  27.729  25.271  1.00  0.00           N  
ATOM    362  CA  VAL A 216     -10.370  28.282  26.223  1.00  0.00           C  
ATOM    363  C   VAL A 216      -9.734  29.561  26.771  1.00  0.00           C  
ATOM    364  O   VAL A 216      -8.505  29.696  26.837  1.00  0.00           O  
ATOM    365  CB  VAL A 216     -10.679  27.307  27.398  1.00  0.00           C  
ATOM    366  CG1 VAL A 216      -9.446  27.060  28.249  1.00  0.00           C  
ATOM    367  CG2 VAL A 216     -11.795  27.860  28.266  1.00  0.00           C  
ATOM    368  N   GLN A 217     -10.564  30.504  27.157  1.00  0.00           N  
ATOM    369  CA  GLN A 217     -10.056  31.756  27.682  1.00  0.00           C  
ATOM    370  C   GLN A 217     -10.155  31.741  29.187  1.00  0.00           C  
ATOM    371  O   GLN A 217     -11.259  31.706  29.727  1.00  0.00           O  
ATOM    372  CB  GLN A 217     -10.883  32.911  27.135  1.00  0.00           C  
ATOM    373  CG  GLN A 217     -10.398  34.275  27.554  1.00  0.00           C  
ATOM    374  CD  GLN A 217     -11.372  35.351  27.151  1.00  0.00           C  
ATOM    375  OE1 GLN A 217     -11.113  36.130  26.237  1.00  0.00           O  
ATOM    376  NE2 GLN A 217     -12.501  35.422  27.848  1.00  0.00           N  
ATOM    377  N   VAL A 218      -9.021  31.747  29.872  1.00  0.00           N  
ATOM    378  CA  VAL A 218      -9.090  31.775  31.321  1.00  0.00           C  
ATOM    379  C   VAL A 218      -8.945  33.243  31.723  1.00  0.00           C  
ATOM    380  O   VAL A 218      -8.110  33.969  31.181  1.00  0.00           O  
ATOM    381  CB  VAL A 218      -7.996  30.905  31.979  1.00  0.00           C  
ATOM    382  CG1 VAL A 218      -7.567  29.786  31.034  1.00  0.00           C  
ATOM    383  CG2 VAL A 218      -6.841  31.734  32.414  1.00  0.00           C  
ATOM    384  N   PHE A 219      -9.783  33.673  32.651  1.00  0.00           N  
ATOM    385  CA  PHE A 219      -9.786  35.049  33.102  1.00  0.00           C  
ATOM    386  C   PHE A 219      -9.093  35.254  34.447  1.00  0.00           C  
ATOM    387  O   PHE A 219      -9.237  34.447  35.368  1.00  0.00           O  
ATOM    388  CB  PHE A 219     -11.237  35.543  33.143  1.00  0.00           C  
ATOM    389  CG  PHE A 219     -11.387  36.965  33.603  1.00  0.00           C  
ATOM    390  CD1 PHE A 219     -11.350  37.280  34.957  1.00  0.00           C  
ATOM    391  CD2 PHE A 219     -11.552  37.993  32.677  1.00  0.00           C  
ATOM    392  CE1 PHE A 219     -11.478  38.594  35.384  1.00  0.00           C  
ATOM    393  CE2 PHE A 219     -11.678  39.315  33.095  1.00  0.00           C  
ATOM    394  CZ  PHE A 219     -11.642  39.617  34.453  1.00  0.00           C  
ATOM    395  N   PHE A 220      -8.312  36.327  34.528  1.00  0.00           N  
ATOM    396  CA  PHE A 220      -7.599  36.695  35.741  1.00  0.00           C  
ATOM    397  C   PHE A 220      -7.984  38.131  36.096  1.00  0.00           C  
ATOM    398  O   PHE A 220      -8.112  38.981  35.208  1.00  0.00           O  
ATOM    399  CB  PHE A 220      -6.083  36.667  35.538  1.00  0.00           C  
ATOM    400  CG  PHE A 220      -5.494  35.300  35.337  1.00  0.00           C  
ATOM    401  CD1 PHE A 220      -5.563  34.662  34.108  1.00  0.00           C  
ATOM    402  CD2 PHE A 220      -4.791  34.684  36.368  1.00  0.00           C  
ATOM    403  CE1 PHE A 220      -4.928  33.434  33.912  1.00  0.00           C  
ATOM    404  CE2 PHE A 220      -4.158  33.457  36.179  1.00  0.00           C  
ATOM    405  CZ  PHE A 220      -4.226  32.833  34.948  1.00  0.00           C  
ATOM    406  N   ASP A 221      -8.160  38.403  37.388  1.00  0.00           N  
ATOM    407  CA  ASP A 221      -8.491  39.749  37.849  1.00  0.00           C  
ATOM    408  C   ASP A 221      -7.908  39.967  39.247  1.00  0.00           C  
ATOM    409  O   ASP A 221      -7.472  39.018  39.906  1.00  0.00           O  
ATOM    410  CB  ASP A 221     -10.016  39.981  37.828  1.00  0.00           C  
ATOM    411  CG  ASP A 221     -10.748  39.286  38.963  1.00  0.00           C  
ATOM    412  OD1 ASP A 221     -11.986  39.121  38.857  1.00  0.00           O  
ATOM    413  OD2 ASP A 221     -10.107  38.933  39.972  1.00  0.00           O  
ATOM    414  N   PRO A 222      -7.881  41.225  39.711  1.00  0.00           N  
ATOM    415  CA  PRO A 222      -7.359  41.630  41.020  1.00  0.00           C  
ATOM    416  C   PRO A 222      -7.692  40.788  42.260  1.00  0.00           C  
ATOM    417  O   PRO A 222      -6.905  40.771  43.206  1.00  0.00           O  
ATOM    418  CB  PRO A 222      -7.845  43.079  41.138  1.00  0.00           C  
ATOM    419  CG  PRO A 222      -9.002  43.164  40.106  1.00  0.00           C  
ATOM    420  CD  PRO A 222      -8.372  42.409  38.992  1.00  0.00           C  
ATOM    421  N   ASP A 223      -8.833  40.099  42.281  1.00  0.00           N  
ATOM    422  CA  ASP A 223      -9.169  39.276  43.453  1.00  0.00           C  
ATOM    423  C   ASP A 223      -8.083  38.259  43.730  1.00  0.00           C  
ATOM    424  O   ASP A 223      -7.585  38.151  44.850  1.00  0.00           O  
ATOM    425  CB  ASP A 223     -10.499  38.539  43.279  1.00  0.00           C  
ATOM    426  CG  ASP A 223     -11.683  39.395  43.641  1.00  0.00           C  
ATOM    427  OD1 ASP A 223     -11.933  40.396  42.938  1.00  0.00           O  
ATOM    428  OD2 ASP A 223     -12.354  39.072  44.645  1.00  0.00           O  
ATOM    429  N   ARG A 224      -7.722  37.516  42.695  1.00  0.00           N  
ATOM    430  CA  ARG A 224      -6.689  36.502  42.799  1.00  0.00           C  
ATOM    431  C   ARG A 224      -5.358  37.186  42.512  1.00  0.00           C  
ATOM    432  O   ARG A 224      -4.780  37.019  41.438  1.00  0.00           O  
ATOM    433  CB  ARG A 224      -6.953  35.405  41.773  1.00  0.00           C  
ATOM    434  CG  ARG A 224      -8.295  34.702  41.933  1.00  0.00           C  
ATOM    435  CD  ARG A 224      -8.315  33.772  43.135  1.00  0.00           C  
ATOM    436  NE  ARG A 224      -9.570  33.028  43.202  1.00  0.00           N  
ATOM    437  CZ  ARG A 224      -9.794  32.020  44.039  1.00  0.00           C  
ATOM    438  NH1 ARG A 224      -8.839  31.631  44.875  1.00  0.00           N  
ATOM    439  NH2 ARG A 224     -10.966  31.395  44.032  1.00  0.00           N  
ATOM    440  N   ALA A 225      -4.885  37.962  43.482  1.00  0.00           N  
ATOM    441  CA  ALA A 225      -3.634  38.704  43.356  1.00  0.00           C  
ATOM    442  C   ALA A 225      -2.439  37.916  42.802  1.00  0.00           C  
ATOM    443  O   ALA A 225      -2.035  38.116  41.658  1.00  0.00           O  
ATOM    444  CB  ALA A 225      -3.275  39.314  44.697  1.00  0.00           C  
ATOM    445  N   ASP A 226      -1.872  37.028  43.614  1.00  0.00           N  
ATOM    446  CA  ASP A 226      -0.711  36.242  43.203  1.00  0.00           C  
ATOM    447  C   ASP A 226      -0.854  35.637  41.819  1.00  0.00           C  
ATOM    448  O   ASP A 226       0.092  35.641  41.035  1.00  0.00           O  
ATOM    449  CB  ASP A 226      -0.446  35.119  44.199  1.00  0.00           C  
ATOM    450  CG  ASP A 226      -0.460  35.600  45.626  1.00  0.00           C  
ATOM    451  OD1 ASP A 226       0.201  36.623  45.911  1.00  0.00           O  
ATOM    452  OD2 ASP A 226      -1.130  34.951  46.458  1.00  0.00           O  
ATOM    453  N   ALA A 227      -2.037  35.107  41.529  1.00  0.00           N  
ATOM    454  CA  ALA A 227      -2.306  34.495  40.233  1.00  0.00           C  
ATOM    455  C   ALA A 227      -2.153  35.508  39.103  1.00  0.00           C  
ATOM    456  O   ALA A 227      -1.503  35.229  38.089  1.00  0.00           O  
ATOM    457  CB  ALA A 227      -3.710  33.912  40.219  1.00  0.00           C  
ATOM    458  N   LEU A 228      -2.763  36.679  39.286  1.00  0.00           N  
ATOM    459  CA  LEU A 228      -2.714  37.753  38.298  1.00  0.00           C  
ATOM    460  C   LEU A 228      -1.246  38.109  38.072  1.00  0.00           C  
ATOM    461  O   LEU A 228      -0.792  38.276  36.938  1.00  0.00           O  
ATOM    462  CB  LEU A 228      -3.465  38.978  38.832  1.00  0.00           C  
ATOM    463  CG  LEU A 228      -3.961  40.131  37.939  1.00  0.00           C  
ATOM    464  CD1 LEU A 228      -2.904  40.511  36.917  1.00  0.00           C  
ATOM    465  CD2 LEU A 228      -5.237  39.730  37.229  1.00  0.00           C  
ATOM    466  N   LYS A 229      -0.504  38.214  39.166  1.00  0.00           N  
ATOM    467  CA  LYS A 229       0.900  38.568  39.085  1.00  0.00           C  
ATOM    468  C   LYS A 229       1.654  37.491  38.332  1.00  0.00           C  
ATOM    469  O   LYS A 229       2.292  37.775  37.323  1.00  0.00           O  
ATOM    470  CB  LYS A 229       1.473  38.769  40.493  1.00  0.00           C  
ATOM    471  CG  LYS A 229       2.894  39.332  40.550  1.00  0.00           C  
ATOM    472  CD  LYS A 229       3.941  38.302  40.156  1.00  0.00           C  
ATOM    473  CE  LYS A 229       5.349  38.846  40.333  1.00  0.00           C  
ATOM    474  NZ  LYS A 229       6.367  37.800  40.041  1.00  0.00           N  
ATOM    475  N   LEU A 230       1.572  36.251  38.807  1.00  0.00           N  
ATOM    476  CA  LEU A 230       2.265  35.149  38.144  1.00  0.00           C  
ATOM    477  C   LEU A 230       1.868  35.108  36.671  1.00  0.00           C  
ATOM    478  O   LEU A 230       2.728  34.979  35.799  1.00  0.00           O  
ATOM    479  CB  LEU A 230       1.935  33.823  38.836  1.00  0.00           C  
ATOM    480  CG  LEU A 230       2.668  32.551  38.397  1.00  0.00           C  
ATOM    481  CD1 LEU A 230       2.097  32.029  37.105  1.00  0.00           C  
ATOM    482  CD2 LEU A 230       4.151  32.844  38.269  1.00  0.00           C  
ATOM    483  N   ALA A 231       0.569  35.237  36.398  1.00  0.00           N  
ATOM    484  CA  ALA A 231       0.070  35.234  35.026  1.00  0.00           C  
ATOM    485  C   ALA A 231       0.788  36.307  34.205  1.00  0.00           C  
ATOM    486  O   ALA A 231       0.956  36.177  32.994  1.00  0.00           O  
ATOM    487  CB  ALA A 231      -1.432  35.480  35.014  1.00  0.00           C  
ATOM    488  N   SER A 232       1.212  37.374  34.871  1.00  0.00           N  
ATOM    489  CA  SER A 232       1.920  38.450  34.190  1.00  0.00           C  
ATOM    490  C   SER A 232       3.126  37.865  33.458  1.00  0.00           C  
ATOM    491  O   SER A 232       3.476  38.322  32.367  1.00  0.00           O  
ATOM    492  CB  SER A 232       2.399  39.494  35.202  1.00  0.00           C  
ATOM    493  OG  SER A 232       1.326  39.950  36.011  1.00  0.00           O  
ATOM    494  N   GLU A 233       3.744  36.848  34.063  1.00  0.00           N  
ATOM    495  CA  GLU A 233       4.927  36.190  33.504  1.00  0.00           C  
ATOM    496  C   GLU A 233       4.687  35.398  32.225  1.00  0.00           C  
ATOM    497  O   GLU A 233       5.583  35.282  31.393  1.00  0.00           O  
ATOM    498  CB  GLU A 233       5.572  35.241  34.531  1.00  0.00           C  
ATOM    499  CG  GLU A 233       6.331  35.879  35.687  1.00  0.00           C  
ATOM    500  CD  GLU A 233       5.437  36.530  36.720  1.00  0.00           C  
ATOM    501  OE1 GLU A 233       4.730  37.503  36.378  1.00  0.00           O  
ATOM    502  OE2 GLU A 233       5.451  36.075  37.885  1.00  0.00           O  
ATOM    503  N   LEU A 234       3.485  34.853  32.071  1.00  0.00           N  
ATOM    504  CA  LEU A 234       3.148  34.036  30.904  1.00  0.00           C  
ATOM    505  C   LEU A 234       3.510  34.610  29.540  1.00  0.00           C  
ATOM    506  O   LEU A 234       3.301  35.789  29.268  1.00  0.00           O  
ATOM    507  CB  LEU A 234       1.654  33.709  30.897  1.00  0.00           C  
ATOM    508  CG  LEU A 234       1.095  32.942  32.095  1.00  0.00           C  
ATOM    509  CD1 LEU A 234      -0.405  32.763  31.916  1.00  0.00           C  
ATOM    510  CD2 LEU A 234       1.794  31.610  32.243  1.00  0.00           C  
ATOM    511  N   ARG A 235       4.055  33.751  28.686  1.00  0.00           N  
ATOM    512  CA  ARG A 235       4.406  34.117  27.320  1.00  0.00           C  
ATOM    513  C   ARG A 235       3.829  33.039  26.398  1.00  0.00           C  
ATOM    514  O   ARG A 235       3.397  31.986  26.869  1.00  0.00           O  
ATOM    515  CB  ARG A 235       5.928  34.191  27.130  1.00  0.00           C  
ATOM    516  CG  ARG A 235       6.622  35.332  27.862  1.00  0.00           C  
ATOM    517  CD  ARG A 235       8.021  35.592  27.277  1.00  0.00           C  
ATOM    518  NE  ARG A 235       8.981  34.506  27.487  1.00  0.00           N  
ATOM    519  CZ  ARG A 235      10.186  34.456  26.921  1.00  0.00           C  
ATOM    520  NH1 ARG A 235      10.575  35.428  26.108  1.00  0.00           N  
ATOM    521  NH2 ARG A 235      11.011  33.446  27.177  1.00  0.00           N  
ATOM    522  N   ASN A 236       3.815  33.296  25.093  1.00  0.00           N  
ATOM    523  CA  ASN A 236       3.303  32.306  24.143  1.00  0.00           C  
ATOM    524  C   ASN A 236       4.025  30.980  24.242  1.00  0.00           C  
ATOM    525  O   ASN A 236       5.252  30.939  24.368  1.00  0.00           O  
ATOM    526  CB  ASN A 236       3.424  32.768  22.692  1.00  0.00           C  
ATOM    527  CG  ASN A 236       2.349  33.726  22.298  1.00  0.00           C  
ATOM    528  OD1 ASN A 236       1.216  33.638  22.767  1.00  0.00           O  
ATOM    529  ND2 ASN A 236       2.679  34.630  21.400  1.00  0.00           N  
ATOM    530  N   GLU A 237       3.247  29.902  24.163  1.00  0.00           N  
ATOM    531  CA  GLU A 237       3.774  28.550  24.220  1.00  0.00           C  
ATOM    532  C   GLU A 237       4.403  28.150  25.559  1.00  0.00           C  
ATOM    533  O   GLU A 237       5.264  27.272  25.613  1.00  0.00           O  
ATOM    534  CB  GLU A 237       4.764  28.341  23.072  1.00  0.00           C  
ATOM    535  CG  GLU A 237       4.120  28.487  21.710  1.00  0.00           C  
ATOM    536  CD  GLU A 237       2.911  27.581  21.544  1.00  0.00           C  
ATOM    537  OE1 GLU A 237       3.054  26.362  21.753  1.00  0.00           O  
ATOM    538  OE2 GLU A 237       1.818  28.077  21.203  1.00  0.00           O  
ATOM    539  N   PHE A 238       3.992  28.813  26.635  1.00  0.00           N  
ATOM    540  CA  PHE A 238       4.481  28.458  27.962  1.00  0.00           C  
ATOM    541  C   PHE A 238       3.637  27.251  28.332  1.00  0.00           C  
ATOM    542  O   PHE A 238       2.451  27.200  27.985  1.00  0.00           O  
ATOM    543  CB  PHE A 238       4.215  29.573  28.987  1.00  0.00           C  
ATOM    544  CG  PHE A 238       5.355  30.540  29.167  1.00  0.00           C  
ATOM    545  CD1 PHE A 238       5.382  31.386  30.273  1.00  0.00           C  
ATOM    546  CD2 PHE A 238       6.394  30.614  28.244  1.00  0.00           C  
ATOM    547  CE1 PHE A 238       6.426  32.291  30.460  1.00  0.00           C  
ATOM    548  CE2 PHE A 238       7.446  31.521  28.423  1.00  0.00           C  
ATOM    549  CZ  PHE A 238       7.457  32.358  29.534  1.00  0.00           C  
ATOM    550  N   CYS A 239       4.232  26.277  29.010  1.00  0.00           N  
ATOM    551  CA  CYS A 239       3.475  25.101  29.398  1.00  0.00           C  
ATOM    552  C   CYS A 239       2.944  25.351  30.792  1.00  0.00           C  
ATOM    553  O   CYS A 239       3.706  25.393  31.763  1.00  0.00           O  
ATOM    554  CB  CYS A 239       4.345  23.847  29.393  1.00  0.00           C  
ATOM    555  SG  CYS A 239       3.370  22.356  29.711  1.00  0.00           S  
ATOM    556  N   ILE A 240       1.630  25.488  30.890  1.00  0.00           N  
ATOM    557  CA  ILE A 240       1.009  25.792  32.162  1.00  0.00           C  
ATOM    558  C   ILE A 240      -0.159  24.891  32.537  1.00  0.00           C  
ATOM    559  O   ILE A 240      -0.693  24.142  31.714  1.00  0.00           O  
ATOM    560  CB  ILE A 240       0.484  27.216  32.142  1.00  0.00           C  
ATOM    561  CG1 ILE A 240      -0.711  27.282  31.186  1.00  0.00           C  
ATOM    562  CG2 ILE A 240       1.592  28.169  31.672  1.00  0.00           C  
ATOM    563  CD1 ILE A 240      -1.349  28.627  31.090  1.00  0.00           C  
ATOM    564  N   GLN A 241      -0.546  24.990  33.802  1.00  0.00           N  
ATOM    565  CA  GLN A 241      -1.663  24.244  34.352  1.00  0.00           C  
ATOM    566  C   GLN A 241      -2.481  25.241  35.157  1.00  0.00           C  
ATOM    567  O   GLN A 241      -1.919  26.050  35.902  1.00  0.00           O  
ATOM    568  CB  GLN A 241      -1.162  23.117  35.258  1.00  0.00           C  
ATOM    569  CG  GLN A 241      -2.270  22.423  36.040  1.00  0.00           C  
ATOM    570  CD  GLN A 241      -1.841  21.098  36.666  1.00  0.00           C  
ATOM    571  OE1 GLN A 241      -2.577  20.527  37.461  1.00  0.00           O  
ATOM    572  NE2 GLN A 241      -0.664  20.594  36.289  1.00  0.00           N  
ATOM    573  N   VAL A 242      -3.798  25.219  34.996  1.00  0.00           N  
ATOM    574  CA  VAL A 242      -4.612  26.147  35.751  1.00  0.00           C  
ATOM    575  C   VAL A 242      -5.879  25.472  36.235  1.00  0.00           C  
ATOM    576  O   VAL A 242      -6.458  24.625  35.550  1.00  0.00           O  
ATOM    577  CB  VAL A 242      -4.994  27.435  34.928  1.00  0.00           C  
ATOM    578  CG1 VAL A 242      -4.080  27.593  33.728  1.00  0.00           C  
ATOM    579  CG2 VAL A 242      -6.464  27.415  34.517  1.00  0.00           C  
ATOM    580  N   THR A 243      -6.296  25.849  37.433  1.00  0.00           N  
ATOM    581  CA  THR A 243      -7.501  25.315  38.023  1.00  0.00           C  
ATOM    582  C   THR A 243      -8.400  26.503  38.333  1.00  0.00           C  
ATOM    583  O   THR A 243      -7.962  27.487  38.922  1.00  0.00           O  
ATOM    584  CB  THR A 243      -7.180  24.487  39.291  1.00  0.00           C  
ATOM    585  OG1 THR A 243      -8.366  24.339  40.076  1.00  0.00           O  
ATOM    586  CG2 THR A 243      -6.081  25.138  40.109  1.00  0.00           C  
ATOM    587  N   GLY A 244      -9.650  26.422  37.897  1.00  0.00           N  
ATOM    588  CA  GLY A 244     -10.578  27.511  38.110  1.00  0.00           C  
ATOM    589  C   GLY A 244     -12.003  27.045  37.946  1.00  0.00           C  
ATOM    590  O   GLY A 244     -12.293  25.863  38.094  1.00  0.00           O  
ATOM    591  N   THR A 245     -12.899  27.960  37.616  1.00  0.00           N  
ATOM    592  CA  THR A 245     -14.295  27.592  37.467  1.00  0.00           C  
ATOM    593  C   THR A 245     -14.874  28.084  36.150  1.00  0.00           C  
ATOM    594  O   THR A 245     -14.572  29.181  35.690  1.00  0.00           O  
ATOM    595  CB  THR A 245     -15.114  28.159  38.637  1.00  0.00           C  
ATOM    596  OG1 THR A 245     -14.517  27.742  39.875  1.00  0.00           O  
ATOM    597  CG2 THR A 245     -16.559  27.672  38.575  1.00  0.00           C  
ATOM    598  N   VAL A 246     -15.710  27.261  35.541  1.00  0.00           N  
ATOM    599  CA  VAL A 246     -16.308  27.622  34.275  1.00  0.00           C  
ATOM    600  C   VAL A 246     -17.512  28.529  34.440  1.00  0.00           C  
ATOM    601  O   VAL A 246     -18.533  28.127  34.991  1.00  0.00           O  
ATOM    602  CB  VAL A 246     -16.739  26.375  33.494  1.00  0.00           C  
ATOM    603  CG1 VAL A 246     -17.397  26.790  32.188  1.00  0.00           C  
ATOM    604  CG2 VAL A 246     -15.533  25.491  33.229  1.00  0.00           C  
ATOM    605  N   ARG A 247     -17.389  29.760  33.958  1.00  0.00           N  
ATOM    606  CA  ARG A 247     -18.499  30.700  34.029  1.00  0.00           C  
ATOM    607  C   ARG A 247     -18.837  31.159  32.617  1.00  0.00           C  
ATOM    608  O   ARG A 247     -18.019  31.038  31.694  1.00  0.00           O  
ATOM    609  CB  ARG A 247     -18.147  31.905  34.909  1.00  0.00           C  
ATOM    610  CG  ARG A 247     -17.066  32.826  34.361  1.00  0.00           C  
ATOM    611  CD  ARG A 247     -16.780  33.983  35.331  1.00  0.00           C  
ATOM    612  NE  ARG A 247     -15.856  34.970  34.772  1.00  0.00           N  
ATOM    613  CZ  ARG A 247     -15.298  35.960  35.464  1.00  0.00           C  
ATOM    614  NH1 ARG A 247     -15.560  36.108  36.758  1.00  0.00           N  
ATOM    615  NH2 ARG A 247     -14.471  36.806  34.862  1.00  0.00           N  
ATOM    616  N   ALA A 248     -20.054  31.656  32.442  1.00  0.00           N  
ATOM    617  CA  ALA A 248     -20.474  32.140  31.141  1.00  0.00           C  
ATOM    618  C   ALA A 248     -19.905  33.542  30.950  1.00  0.00           C  
ATOM    619  O   ALA A 248     -19.411  34.154  31.900  1.00  0.00           O  
ATOM    620  CB  ALA A 248     -21.998  32.180  31.062  1.00  0.00           C  
ATOM    621  N   ARG A 249     -19.940  34.033  29.717  1.00  0.00           N  
ATOM    622  CA  ARG A 249     -19.465  35.377  29.438  1.00  0.00           C  
ATOM    623  C   ARG A 249     -20.759  36.162  29.250  1.00  0.00           C  
ATOM    624  O   ARG A 249     -21.786  35.568  28.910  1.00  0.00           O  
ATOM    625  CB  ARG A 249     -18.623  35.424  28.149  1.00  0.00           C  
ATOM    626  CG  ARG A 249     -17.432  34.468  28.106  1.00  0.00           C  
ATOM    627  CD  ARG A 249     -16.350  34.968  27.158  1.00  0.00           C  
ATOM    628  NE  ARG A 249     -15.906  34.002  26.155  1.00  0.00           N  
ATOM    629  CZ  ARG A 249     -14.740  34.093  25.526  1.00  0.00           C  
ATOM    630  NH1 ARG A 249     -13.923  35.092  25.811  1.00  0.00           N  
ATOM    631  NH2 ARG A 249     -14.375  33.197  24.617  1.00  0.00           N  
ATOM    632  N   ASP A 250     -20.732  37.468  29.504  1.00  0.00           N  
ATOM    633  CA  ASP A 250     -21.930  38.288  29.315  1.00  0.00           C  
ATOM    634  C   ASP A 250     -22.128  38.329  27.815  1.00  0.00           C  
ATOM    635  O   ASP A 250     -21.158  38.208  27.078  1.00  0.00           O  
ATOM    636  CB  ASP A 250     -21.726  39.714  29.833  1.00  0.00           C  
ATOM    637  CG  ASP A 250     -21.349  39.762  31.308  1.00  0.00           C  
ATOM    638  OD1 ASP A 250     -22.078  39.173  32.140  1.00  0.00           O  
ATOM    639  OD2 ASP A 250     -20.319  40.403  31.636  1.00  0.00           O  
ATOM    640  N   GLU A 251     -23.358  38.504  27.358  1.00  0.00           N  
ATOM    641  CA  GLU A 251     -23.621  38.530  25.921  1.00  0.00           C  
ATOM    642  C   GLU A 251     -22.543  39.319  25.169  1.00  0.00           C  
ATOM    643  O   GLU A 251     -22.035  38.880  24.141  1.00  0.00           O  
ATOM    644  CB  GLU A 251     -24.990  39.164  25.640  1.00  0.00           C  
ATOM    645  CG  GLU A 251     -25.310  39.274  24.157  1.00  0.00           C  
ATOM    646  CD  GLU A 251     -25.502  37.913  23.493  1.00  0.00           C  
ATOM    647  OE1 GLU A 251     -25.485  37.866  22.239  1.00  0.00           O  
ATOM    648  OE2 GLU A 251     -25.687  36.902  24.217  1.00  0.00           O  
ATOM    649  N   LYS A 252     -22.209  40.476  25.725  1.00  0.00           N  
ATOM    650  CA  LYS A 252     -21.240  41.435  25.189  1.00  0.00           C  
ATOM    651  C   LYS A 252     -19.791  40.972  25.058  1.00  0.00           C  
ATOM    652  O   LYS A 252     -19.008  41.563  24.303  1.00  0.00           O  
ATOM    653  CB  LYS A 252     -21.276  42.672  26.078  1.00  0.00           C  
ATOM    654  CG  LYS A 252     -21.099  42.306  27.553  1.00  0.00           C  
ATOM    655  CD  LYS A 252     -21.349  43.484  28.482  1.00  0.00           C  
ATOM    656  CE  LYS A 252     -21.337  43.075  29.956  1.00  0.00           C  
ATOM    657  NZ  LYS A 252     -21.739  44.235  30.801  1.00  0.00           N  
ATOM    658  N   ASN A 253     -19.444  39.940  25.803  1.00  0.00           N  
ATOM    659  CA  ASN A 253     -18.096  39.392  25.803  1.00  0.00           C  
ATOM    660  C   ASN A 253     -18.016  38.033  25.126  1.00  0.00           C  
ATOM    661  O   ASN A 253     -16.948  37.420  25.078  1.00  0.00           O  
ATOM    662  CB  ASN A 253     -17.592  39.282  27.239  1.00  0.00           C  
ATOM    663  CG  ASN A 253     -17.015  40.580  27.766  1.00  0.00           C  
ATOM    664  OD1 ASN A 253     -16.453  41.367  27.007  1.00  0.00           O  
ATOM    665  ND2 ASN A 253     -17.182  40.833  29.062  1.00  0.00           N  
ATOM    666  N   ILE A 254     -19.148  37.554  24.609  1.00  0.00           N  
ATOM    667  CA  ILE A 254     -19.190  36.264  23.924  1.00  0.00           C  
ATOM    668  C   ILE A 254     -18.345  36.314  22.660  1.00  0.00           C  
ATOM    669  O   ILE A 254     -18.319  37.331  21.970  1.00  0.00           O  
ATOM    670  CB  ILE A 254     -20.640  35.879  23.493  1.00  0.00           C  
ATOM    671  CG1 ILE A 254     -21.442  35.362  24.679  1.00  0.00           C  
ATOM    672  CG2 ILE A 254     -20.621  34.819  22.398  1.00  0.00           C  
ATOM    673  CD1 ILE A 254     -22.819  34.872  24.279  1.00  0.00           C  
ATOM    674  N   ASN A 255     -17.647  35.222  22.367  1.00  0.00           N  
ATOM    675  CA  ASN A 255     -16.839  35.133  21.156  1.00  0.00           C  
ATOM    676  C   ASN A 255     -17.520  34.127  20.242  1.00  0.00           C  
ATOM    677  O   ASN A 255     -17.282  32.930  20.353  1.00  0.00           O  
ATOM    678  CB  ASN A 255     -15.431  34.628  21.448  1.00  0.00           C  
ATOM    679  CG  ASN A 255     -14.553  34.648  20.212  1.00  0.00           C  
ATOM    680  OD1 ASN A 255     -15.022  34.378  19.104  1.00  0.00           O  
ATOM    681  ND2 ASN A 255     -13.277  34.958  20.387  1.00  0.00           N  
ATOM    682  N   ARG A 256     -18.356  34.618  19.332  1.00  0.00           N  
ATOM    683  CA  ARG A 256     -19.079  33.752  18.415  1.00  0.00           C  
ATOM    684  C   ARG A 256     -18.209  33.010  17.418  1.00  0.00           C  
ATOM    685  O   ARG A 256     -18.720  32.285  16.577  1.00  0.00           O  
ATOM    686  CB  ARG A 256     -20.154  34.552  17.682  1.00  0.00           C  
ATOM    687  CG  ARG A 256     -21.472  34.640  18.435  1.00  0.00           C  
ATOM    688  CD  ARG A 256     -22.389  35.707  17.849  1.00  0.00           C  
ATOM    689  NE  ARG A 256     -23.773  35.547  18.294  1.00  0.00           N  
ATOM    690  CZ  ARG A 256     -24.599  34.604  17.844  1.00  0.00           C  
ATOM    691  NH1 ARG A 256     -24.184  33.733  16.930  1.00  0.00           N  
ATOM    692  NH2 ARG A 256     -25.838  34.527  18.313  1.00  0.00           N  
ATOM    693  N   ASP A 257     -16.896  33.173  17.526  1.00  0.00           N  
ATOM    694  CA  ASP A 257     -15.964  32.501  16.621  1.00  0.00           C  
ATOM    695  C   ASP A 257     -15.139  31.431  17.324  1.00  0.00           C  
ATOM    696  O   ASP A 257     -14.179  30.915  16.746  1.00  0.00           O  
ATOM    697  CB  ASP A 257     -15.026  33.525  15.983  1.00  0.00           C  
ATOM    698  CG  ASP A 257     -15.759  34.513  15.098  1.00  0.00           C  
ATOM    699  OD1 ASP A 257     -15.189  35.595  14.827  1.00  0.00           O  
ATOM    700  OD2 ASP A 257     -16.893  34.201  14.663  1.00  0.00           O  
ATOM    701  N   MET A 258     -15.494  31.114  18.571  1.00  0.00           N  
ATOM    702  CA  MET A 258     -14.790  30.076  19.325  1.00  0.00           C  
ATOM    703  C   MET A 258     -15.801  29.084  19.849  1.00  0.00           C  
ATOM    704  O   MET A 258     -16.876  29.480  20.307  1.00  0.00           O  
ATOM    705  CB  MET A 258     -14.050  30.643  20.528  1.00  0.00           C  
ATOM    706  CG  MET A 258     -13.158  31.793  20.219  1.00  0.00           C  
ATOM    707  SD  MET A 258     -12.326  32.306  21.703  1.00  0.00           S  
ATOM    708  CE  MET A 258     -11.072  30.993  21.901  1.00  0.00           C  
ATOM    709  N   ALA A 259     -15.438  27.802  19.800  1.00  0.00           N  
ATOM    710  CA  ALA A 259     -16.299  26.731  20.287  1.00  0.00           C  
ATOM    711  C   ALA A 259     -16.590  26.979  21.761  1.00  0.00           C  
ATOM    712  O   ALA A 259     -17.733  26.865  22.191  1.00  0.00           O  
ATOM    713  CB  ALA A 259     -15.615  25.391  20.096  1.00  0.00           C  
ATOM    714  N   THR A 261     -15.548  27.330  22.517  1.00  0.00           N  
ATOM    715  CA  THR A 261     -15.660  27.635  23.945  1.00  0.00           C  
ATOM    716  C   THR A 261     -16.029  29.104  24.111  1.00  0.00           C  
ATOM    717  O   THR A 261     -15.996  29.650  25.209  1.00  0.00           O  
ATOM    718  CB  THR A 261     -14.318  27.410  24.690  1.00  0.00           C  
ATOM    719  OG1 THR A 261     -13.318  28.310  24.184  1.00  0.00           O  
ATOM    720  CG2 THR A 261     -13.844  25.978  24.523  1.00  0.00           C  
ATOM    721  N   GLY A 262     -16.397  29.726  22.999  1.00  0.00           N  
ATOM    722  CA  GLY A 262     -16.740  31.136  22.977  1.00  0.00           C  
ATOM    723  C   GLY A 262     -17.701  31.720  23.993  1.00  0.00           C  
ATOM    724  O   GLY A 262     -17.500  32.850  24.444  1.00  0.00           O  
ATOM    725  N   GLU A 263     -18.744  30.982  24.357  1.00  0.00           N  
ATOM    726  CA  GLU A 263     -19.718  31.501  25.315  1.00  0.00           C  
ATOM    727  C   GLU A 263     -19.213  31.399  26.738  1.00  0.00           C  
ATOM    728  O   GLU A 263     -19.849  31.882  27.667  1.00  0.00           O  
ATOM    729  CB  GLU A 263     -21.028  30.722  25.213  1.00  0.00           C  
ATOM    730  CG  GLU A 263     -21.586  30.644  23.815  1.00  0.00           C  
ATOM    731  CD  GLU A 263     -22.898  29.895  23.763  1.00  0.00           C  
ATOM    732  OE1 GLU A 263     -22.955  28.765  24.298  1.00  0.00           O  
ATOM    733  OE2 GLU A 263     -23.868  30.430  23.183  1.00  0.00           O  
ATOM    734  N   ILE A 264     -18.039  30.809  26.894  1.00  0.00           N  
ATOM    735  CA  ILE A 264     -17.500  30.558  28.215  1.00  0.00           C  
ATOM    736  C   ILE A 264     -16.058  30.998  28.416  1.00  0.00           C  
ATOM    737  O   ILE A 264     -15.368  31.369  27.471  1.00  0.00           O  
ATOM    738  CB  ILE A 264     -17.642  29.017  28.501  1.00  0.00           C  
ATOM    739  CG1 ILE A 264     -18.586  28.806  29.674  1.00  0.00           C  
ATOM    740  CG2 ILE A 264     -16.260  28.323  28.658  1.00  0.00           C  
ATOM    741  CD1 ILE A 264     -20.001  29.212  29.371  1.00  0.00           C  
ATOM    742  N   GLU A 266     -15.623  30.954  29.669  1.00  0.00           N  
ATOM    743  CA  GLU A 266     -14.254  31.276  30.038  1.00  0.00           C  
ATOM    744  C   GLU A 266     -14.082  30.682  31.427  1.00  0.00           C  
ATOM    745  O   GLU A 266     -15.079  30.453  32.114  1.00  0.00           O  
ATOM    746  CB  GLU A 266     -14.038  32.790  30.091  1.00  0.00           C  
ATOM    747  CG  GLU A 266     -14.891  33.504  31.131  1.00  0.00           C  
ATOM    748  CD  GLU A 266     -14.534  34.975  31.287  1.00  0.00           C  
ATOM    749  OE1 GLU A 266     -15.132  35.643  32.156  1.00  0.00           O  
ATOM    750  OE2 GLU A 266     -13.659  35.462  30.546  1.00  0.00           O  
ATOM    751  N   VAL A 267     -12.852  30.393  31.843  1.00  0.00           N  
ATOM    752  CA  VAL A 267     -12.689  29.861  33.191  1.00  0.00           C  
ATOM    753  C   VAL A 267     -11.988  30.900  34.053  1.00  0.00           C  
ATOM    754  O   VAL A 267     -10.903  31.391  33.724  1.00  0.00           O  
ATOM    755  CB  VAL A 267     -11.901  28.494  33.255  1.00  0.00           C  
ATOM    756  CG1 VAL A 267     -12.334  27.589  32.125  1.00  0.00           C  
ATOM    757  CG2 VAL A 267     -10.408  28.708  33.259  1.00  0.00           C  
ATOM    758  N   LEU A 268     -12.644  31.237  35.153  1.00  0.00           N  
ATOM    759  CA  LEU A 268     -12.135  32.203  36.102  1.00  0.00           C  
ATOM    760  C   LEU A 268     -11.014  31.540  36.893  1.00  0.00           C  
ATOM    761  O   LEU A 268     -11.268  30.731  37.770  1.00  0.00           O  
ATOM    762  CB  LEU A 268     -13.280  32.622  37.020  1.00  0.00           C  
ATOM    763  CG  LEU A 268     -13.028  33.657  38.111  1.00  0.00           C  
ATOM    764  CD1 LEU A 268     -12.461  34.916  37.489  1.00  0.00           C  
ATOM    765  CD2 LEU A 268     -14.336  33.941  38.842  1.00  0.00           C  
ATOM    766  N   ALA A 269      -9.772  31.877  36.584  1.00  0.00           N  
ATOM    767  CA  ALA A 269      -8.655  31.252  37.278  1.00  0.00           C  
ATOM    768  C   ALA A 269      -8.671  31.450  38.785  1.00  0.00           C  
ATOM    769  O   ALA A 269      -9.068  32.496  39.292  1.00  0.00           O  
ATOM    770  CB  ALA A 269      -7.323  31.736  36.708  1.00  0.00           C  
ATOM    771  N   SER A 270      -8.240  30.413  39.492  1.00  0.00           N  
ATOM    772  CA  SER A 270      -8.167  30.435  40.942  1.00  0.00           C  
ATOM    773  C   SER A 270      -6.761  29.983  41.328  1.00  0.00           C  
ATOM    774  O   SER A 270      -6.335  30.140  42.468  1.00  0.00           O  
ATOM    775  CB  SER A 270      -9.219  29.495  41.547  1.00  0.00           C  
ATOM    776  OG  SER A 270      -9.051  28.156  41.111  1.00  0.00           O  
ATOM    777  N   SER A 271      -6.045  29.422  40.360  1.00  0.00           N  
ATOM    778  CA  SER A 271      -4.688  28.942  40.579  1.00  0.00           C  
ATOM    779  C   SER A 271      -4.000  28.754  39.241  1.00  0.00           C  
ATOM    780  O   SER A 271      -4.622  28.298  38.285  1.00  0.00           O  
ATOM    781  CB  SER A 271      -4.718  27.614  41.330  1.00  0.00           C  
ATOM    782  OG  SER A 271      -3.424  27.049  41.442  1.00  0.00           O  
ATOM    783  N   LEU A 272      -2.720  29.110  39.180  1.00  0.00           N  
ATOM    784  CA  LEU A 272      -1.944  28.984  37.955  1.00  0.00           C  
ATOM    785  C   LEU A 272      -0.550  28.494  38.263  1.00  0.00           C  
ATOM    786  O   LEU A 272       0.120  29.026  39.137  1.00  0.00           O  
ATOM    787  CB  LEU A 272      -1.856  30.324  37.211  1.00  0.00           C  
ATOM    788  CG  LEU A 272      -0.910  30.357  35.996  1.00  0.00           C  
ATOM    789  CD1 LEU A 272      -1.289  29.269  34.985  1.00  0.00           C  
ATOM    790  CD2 LEU A 272      -0.960  31.732  35.351  1.00  0.00           C  
ATOM    791  N   THR A 273      -0.115  27.489  37.516  1.00  0.00           N  
ATOM    792  CA  THR A 273       1.193  26.896  37.709  1.00  0.00           C  
ATOM    793  C   THR A 273       1.874  26.810  36.355  1.00  0.00           C  
ATOM    794  O   THR A 273       1.282  26.335  35.380  1.00  0.00           O  
ATOM    795  CB  THR A 273       1.063  25.475  38.285  1.00  0.00           C  
ATOM    796  OG1 THR A 273       0.113  25.473  39.363  1.00  0.00           O  
ATOM    797  CG2 THR A 273       2.413  24.989  38.794  1.00  0.00           C  
ATOM    798  N   ILE A 274       3.118  27.268  36.300  1.00  0.00           N  
ATOM    799  CA  ILE A 274       3.885  27.255  35.062  1.00  0.00           C  
ATOM    800  C   ILE A 274       4.833  26.061  35.059  1.00  0.00           C  
ATOM    801  O   ILE A 274       5.902  26.111  35.668  1.00  0.00           O  
ATOM    802  CB  ILE A 274       4.684  28.573  34.917  1.00  0.00           C  
ATOM    803  CG1 ILE A 274       3.699  29.742  34.785  1.00  0.00           C  
ATOM    804  CG2 ILE A 274       5.653  28.496  33.733  1.00  0.00           C  
ATOM    805  CD1 ILE A 274       4.350  31.104  34.656  1.00  0.00           C  
ATOM    806  N   ILE A 275       4.443  24.987  34.374  1.00  0.00           N  
ATOM    807  CA  ILE A 275       5.278  23.791  34.333  1.00  0.00           C  
ATOM    808  C   ILE A 275       6.592  24.099  33.649  1.00  0.00           C  
ATOM    809  O   ILE A 275       7.635  23.650  34.088  1.00  0.00           O  
ATOM    810  CB  ILE A 275       4.600  22.591  33.584  1.00  0.00           C  
ATOM    811  CG1 ILE A 275       3.342  22.117  34.321  1.00  0.00           C  
ATOM    812  CG2 ILE A 275       5.586  21.427  33.458  1.00  0.00           C  
ATOM    813  CD1 ILE A 275       2.152  23.052  34.195  1.00  0.00           C  
ATOM    814  N   ASN A 276       6.535  24.855  32.560  1.00  0.00           N  
ATOM    815  CA  ASN A 276       7.742  25.218  31.820  1.00  0.00           C  
ATOM    816  C   ASN A 276       7.571  26.472  30.970  1.00  0.00           C  
ATOM    817  O   ASN A 276       6.499  26.722  30.422  1.00  0.00           O  
ATOM    818  CB  ASN A 276       8.188  24.053  30.925  1.00  0.00           C  
ATOM    819  CG  ASN A 276       9.400  23.310  31.475  1.00  0.00           C  
ATOM    820  OD1 ASN A 276      10.517  23.830  31.479  1.00  0.00           O  
ATOM    821  ND2 ASN A 276       9.180  22.091  31.948  1.00  0.00           N  
ATOM    822  N   ARG A 277       8.633  27.271  30.888  1.00  0.00           N  
ATOM    823  CA  ARG A 277       8.624  28.487  30.082  1.00  0.00           C  
ATOM    824  C   ARG A 277       9.193  28.110  28.723  1.00  0.00           C  
ATOM    825  O   ARG A 277       9.925  27.126  28.599  1.00  0.00           O  
ATOM    826  CB  ARG A 277       9.513  29.582  30.702  1.00  0.00           C  
ATOM    827  CG  ARG A 277       9.028  30.189  32.019  1.00  0.00           C  
ATOM    828  CD  ARG A 277       9.943  31.324  32.550  1.00  0.00           C  
ATOM    829  NE  ARG A 277       9.899  32.583  31.789  1.00  0.00           N  
ATOM    830  CZ  ARG A 277      10.842  33.007  30.941  1.00  0.00           C  
ATOM    831  NH1 ARG A 277      11.932  32.284  30.720  1.00  0.00           N  
ATOM    832  NH2 ARG A 277      10.701  34.169  30.315  1.00  0.00           N  
ATOM    833  N   ALA A 278       8.859  28.897  27.707  1.00  0.00           N  
ATOM    834  CA  ALA A 278       9.355  28.662  26.357  1.00  0.00           C  
ATOM    835  C   ALA A 278      10.230  29.839  25.905  1.00  0.00           C  
ATOM    836  O   ALA A 278       9.811  30.993  26.016  1.00  0.00           O  
ATOM    837  CB  ALA A 278       8.180  28.491  25.409  1.00  0.00           C  
ATOM    838  N   ASP A 279      11.446  29.554  25.431  1.00  0.00           N  
ATOM    839  CA  ASP A 279      12.336  30.606  24.932  1.00  0.00           C  
ATOM    840  C   ASP A 279      11.642  31.219  23.726  1.00  0.00           C  
ATOM    841  O   ASP A 279      10.543  30.806  23.379  1.00  0.00           O  
ATOM    842  CB  ASP A 279      13.681  30.039  24.482  1.00  0.00           C  
ATOM    843  CG  ASP A 279      14.498  29.487  25.626  1.00  0.00           C  
ATOM    844  OD1 ASP A 279      15.657  29.069  25.381  1.00  0.00           O  
ATOM    845  OD2 ASP A 279      13.985  29.471  26.764  1.00  0.00           O  
ATOM    846  N   VAL A 281      12.262  32.187  23.063  1.00  0.00           N  
ATOM    847  CA  VAL A 281      11.576  32.766  21.919  1.00  0.00           C  
ATOM    848  C   VAL A 281      11.429  31.697  20.844  1.00  0.00           C  
ATOM    849  O   VAL A 281      12.334  30.898  20.609  1.00  0.00           O  
ATOM    850  CB  VAL A 281      12.305  34.006  21.345  1.00  0.00           C  
ATOM    851  CG1 VAL A 281      11.398  34.699  20.336  1.00  0.00           C  
ATOM    852  CG2 VAL A 281      12.663  34.977  22.460  1.00  0.00           C  
ATOM    853  N   LEU A 282      10.270  31.697  20.199  1.00  0.00           N  
ATOM    854  CA  LEU A 282       9.934  30.717  19.176  1.00  0.00           C  
ATOM    855  C   LEU A 282      10.565  30.942  17.817  1.00  0.00           C  
ATOM    856  O   LEU A 282      10.512  32.036  17.270  1.00  0.00           O  
ATOM    857  CB  LEU A 282       8.418  30.650  19.012  1.00  0.00           C  
ATOM    858  CG  LEU A 282       7.657  30.480  20.327  1.00  0.00           C  
ATOM    859  CD1 LEU A 282       6.171  30.432  20.034  1.00  0.00           C  
ATOM    860  CD2 LEU A 282       8.119  29.224  21.058  1.00  0.00           C  
ATOM    861  N   PRO A 283      11.168  29.888  17.254  1.00  0.00           N  
ATOM    862  CA  PRO A 283      11.835  29.870  15.951  1.00  0.00           C  
ATOM    863  C   PRO A 283      10.793  29.948  14.840  1.00  0.00           C  
ATOM    864  O   PRO A 283      11.124  29.984  13.655  1.00  0.00           O  
ATOM    865  CB  PRO A 283      12.548  28.516  15.956  1.00  0.00           C  
ATOM    866  CG  PRO A 283      12.679  28.194  17.439  1.00  0.00           C  
ATOM    867  CD  PRO A 283      11.307  28.572  17.892  1.00  0.00           C  
ATOM    868  N   LEU A 291       9.530  29.942  15.241  1.00  0.00           N  
ATOM    869  CA  LEU A 291       8.420  30.010  14.304  1.00  0.00           C  
ATOM    870  C   LEU A 291       7.359  30.930  14.893  1.00  0.00           C  
ATOM    871  O   LEU A 291       6.776  30.644  15.932  1.00  0.00           O  
ATOM    872  CB  LEU A 291       7.830  28.616  14.065  1.00  0.00           C  
ATOM    873  CG  LEU A 291       8.661  27.587  13.292  1.00  0.00           C  
ATOM    874  CD1 LEU A 291       8.031  26.211  13.466  1.00  0.00           C  
ATOM    875  CD2 LEU A 291       8.749  27.966  11.814  1.00  0.00           C  
ATOM    876  N   ASP A 292       7.121  32.051  14.230  1.00  0.00           N  
ATOM    877  CA  ASP A 292       6.136  32.984  14.723  1.00  0.00           C  
ATOM    878  C   ASP A 292       4.765  32.407  14.430  1.00  0.00           C  
ATOM    879  O   ASP A 292       4.396  32.180  13.276  1.00  0.00           O  
ATOM    880  CB  ASP A 292       6.312  34.358  14.065  1.00  0.00           C  
ATOM    881  CG  ASP A 292       5.426  35.430  14.693  1.00  0.00           C  
ATOM    882  OD1 ASP A 292       4.186  35.301  14.623  1.00  0.00           O  
ATOM    883  OD2 ASP A 292       5.974  36.400  15.259  1.00  0.00           O  
ATOM    884  N   SER A 293       4.025  32.172  15.505  1.00  0.00           N  
ATOM    885  CA  SER A 293       2.686  31.609  15.459  1.00  0.00           C  
ATOM    886  C   SER A 293       1.673  32.487  14.722  1.00  0.00           C  
ATOM    887  O   SER A 293       0.538  32.064  14.501  1.00  0.00           O  
ATOM    888  CB  SER A 293       2.206  31.376  16.893  1.00  0.00           C  
ATOM    889  OG  SER A 293       3.201  30.688  17.648  1.00  0.00           O  
ATOM    890  N   ASN A 296       2.072  33.698  14.340  1.00  0.00           N  
ATOM    891  CA  ASN A 296       1.156  34.607  13.651  1.00  0.00           C  
ATOM    892  C   ASN A 296       1.264  34.686  12.141  1.00  0.00           C  
ATOM    893  O   ASN A 296       0.588  35.509  11.535  1.00  0.00           O  
ATOM    894  CB  ASN A 296       1.275  36.032  14.216  1.00  0.00           C  
ATOM    895  CG  ASN A 296       0.680  36.163  15.606  1.00  0.00           C  
ATOM    896  OD1 ASN A 296       1.370  36.541  16.549  1.00  0.00           O  
ATOM    897  ND2 ASN A 296      -0.604  35.848  15.741  1.00  0.00           N  
ATOM    898  N   HIS A 297       2.094  33.855  11.518  1.00  0.00           N  
ATOM    899  CA  HIS A 297       2.202  33.923  10.068  1.00  0.00           C  
ATOM    900  C   HIS A 297       2.931  32.790   9.369  1.00  0.00           C  
ATOM    901  O   HIS A 297       3.967  32.315   9.833  1.00  0.00           O  
ATOM    902  CB  HIS A 297       2.802  35.271   9.660  1.00  0.00           C  
ATOM    903  CG  HIS A 297       4.032  35.641  10.424  1.00  0.00           C  
ATOM    904  ND1 HIS A 297       4.323  36.944  10.777  1.00  0.00           N  
ATOM    905  CD2 HIS A 297       5.055  34.889  10.894  1.00  0.00           C  
ATOM    906  CE1 HIS A 297       5.466  36.976  11.432  1.00  0.00           C  
ATOM    907  NE2 HIS A 297       5.933  35.742  11.516  1.00  0.00           N  
ATOM    908  N   VAL A 298       2.352  32.375   8.242  1.00  0.00           N  
ATOM    909  CA  VAL A 298       2.860  31.311   7.395  1.00  0.00           C  
ATOM    910  C   VAL A 298       4.365  31.240   7.371  1.00  0.00           C  
ATOM    911  O   VAL A 298       5.014  32.007   6.667  1.00  0.00           O  
ATOM    912  CB  VAL A 298       2.367  31.492   5.956  1.00  0.00           C  
ATOM    913  CG1 VAL A 298       3.022  30.474   5.036  1.00  0.00           C  
ATOM    914  CG2 VAL A 298       0.853  31.344   5.921  1.00  0.00           C  
ATOM    915  N   ASN A 303       4.916  30.297   8.126  1.00  0.00           N  
ATOM    916  CA  ASN A 303       6.355  30.120   8.205  1.00  0.00           C  
ATOM    917  C   ASN A 303       6.913  29.314   7.048  1.00  0.00           C  
ATOM    918  O   ASN A 303       6.177  28.654   6.323  1.00  0.00           O  
ATOM    919  CB  ASN A 303       6.713  29.461   9.528  1.00  0.00           C  
ATOM    920  CG  ASN A 303       6.396  30.350  10.717  1.00  0.00           C  
ATOM    921  OD1 ASN A 303       7.024  31.393  10.912  1.00  0.00           O  
ATOM    922  ND2 ASN A 303       5.409  29.951  11.509  1.00  0.00           N  
ATOM    923  N   THR A 305       8.224  29.383   6.870  1.00  0.00           N  
ATOM    924  CA  THR A 305       8.865  28.651   5.797  1.00  0.00           C  
ATOM    925  C   THR A 305       8.839  27.143   6.032  1.00  0.00           C  
ATOM    926  O   THR A 305       8.720  26.674   7.167  1.00  0.00           O  
ATOM    927  CB  THR A 305      10.325  29.125   5.598  1.00  0.00           C  
ATOM    928  OG1 THR A 305      11.042  29.047   6.834  1.00  0.00           O  
ATOM    929  CG2 THR A 305      10.347  30.546   5.102  1.00  0.00           C  
ATOM    930  N   GLU A 306       8.949  26.388   4.946  1.00  0.00           N  
ATOM    931  CA  GLU A 306       8.941  24.939   5.030  1.00  0.00           C  
ATOM    932  C   GLU A 306      10.187  24.547   5.813  1.00  0.00           C  
ATOM    933  O   GLU A 306      10.127  23.796   6.780  1.00  0.00           O  
ATOM    934  CB  GLU A 306       9.022  24.333   3.629  1.00  0.00           C  
ATOM    935  CG  GLU A 306       8.338  22.978   3.468  1.00  0.00           C  
ATOM    936  CD  GLU A 306       6.878  23.121   3.093  1.00  0.00           C  
ATOM    937  OE1 GLU A 306       6.171  22.090   3.049  1.00  0.00           O  
ATOM    938  OE2 GLU A 306       6.446  24.267   2.829  1.00  0.00           O  
ATOM    939  N   GLU A 307      11.317  25.080   5.373  1.00  0.00           N  
ATOM    940  CA  GLU A 307      12.610  24.820   5.981  1.00  0.00           C  
ATOM    941  C   GLU A 307      12.560  25.007   7.492  1.00  0.00           C  
ATOM    942  O   GLU A 307      13.186  24.258   8.232  1.00  0.00           O  
ATOM    943  CB  GLU A 307      13.649  25.756   5.354  1.00  0.00           C  
ATOM    944  CG  GLU A 307      15.090  25.461   5.716  1.00  0.00           C  
ATOM    945  CD  GLU A 307      16.074  26.335   4.948  1.00  0.00           C  
ATOM    946  OE1 GLU A 307      17.298  26.187   5.165  1.00  0.00           O  
ATOM    947  OE2 GLU A 307      15.626  27.170   4.127  1.00  0.00           O  
ATOM    948  N   ALA A 308      11.803  25.999   7.949  1.00  0.00           N  
ATOM    949  CA  ALA A 308      11.695  26.278   9.382  1.00  0.00           C  
ATOM    950  C   ALA A 308      10.722  25.322  10.042  1.00  0.00           C  
ATOM    951  O   ALA A 308      11.002  24.767  11.106  1.00  0.00           O  
ATOM    952  CB  ALA A 308      11.237  27.723   9.611  1.00  0.00           C  
ATOM    953  N   ARG A 309       9.564  25.160   9.412  1.00  0.00           N  
ATOM    954  CA  ARG A 309       8.537  24.264   9.910  1.00  0.00           C  
ATOM    955  C   ARG A 309       9.126  22.859  10.085  1.00  0.00           C  
ATOM    956  O   ARG A 309       8.785  22.147  11.029  1.00  0.00           O  
ATOM    957  CB  ARG A 309       7.343  24.254   8.938  1.00  0.00           C  
ATOM    958  CG  ARG A 309       6.547  25.567   8.958  1.00  0.00           C  
ATOM    959  CD  ARG A 309       5.441  25.693   7.889  1.00  0.00           C  
ATOM    960  NE  ARG A 309       4.379  24.694   7.988  1.00  0.00           N  
ATOM    961  CZ  ARG A 309       4.335  23.565   7.285  1.00  0.00           C  
ATOM    962  NH1 ARG A 309       5.297  23.283   6.419  1.00  0.00           N  
ATOM    963  NH2 ARG A 309       3.325  22.717   7.446  1.00  0.00           N  
ATOM    964  N   LEU A 310      10.022  22.464   9.189  1.00  0.00           N  
ATOM    965  CA  LEU A 310      10.630  21.152   9.299  1.00  0.00           C  
ATOM    966  C   LEU A 310      11.634  21.140  10.429  1.00  0.00           C  
ATOM    967  O   LEU A 310      11.535  20.295  11.324  1.00  0.00           O  
ATOM    968  CB  LEU A 310      11.321  20.748   7.993  1.00  0.00           C  
ATOM    969  CG  LEU A 310      10.391  20.579   6.792  1.00  0.00           C  
ATOM    970  CD1 LEU A 310      11.211  20.248   5.579  1.00  0.00           C  
ATOM    971  CD2 LEU A 310       9.361  19.496   7.064  1.00  0.00           C  
ATOM    972  N   LYS A 311      12.579  22.087  10.413  1.00  0.00           N  
ATOM    973  CA  LYS A 311      13.613  22.130  11.444  1.00  0.00           C  
ATOM    974  C   LYS A 311      12.990  22.112  12.824  1.00  0.00           C  
ATOM    975  O   LYS A 311      13.549  21.528  13.755  1.00  0.00           O  
ATOM    976  CB  LYS A 311      14.520  23.354  11.313  1.00  0.00           C  
ATOM    977  CG  LYS A 311      15.933  23.026  11.827  1.00  0.00           C  
ATOM    978  CD  LYS A 311      16.591  24.072  12.741  1.00  0.00           C  
ATOM    979  CE  LYS A 311      16.973  25.366  12.034  1.00  0.00           C  
ATOM    980  NZ  LYS A 311      17.627  26.334  12.982  1.00  0.00           N  
ATOM    981  N   TYR A 312      11.831  22.748  12.966  1.00  0.00           N  
ATOM    982  CA  TYR A 312      11.155  22.750  14.255  1.00  0.00           C  
ATOM    983  C   TYR A 312       9.773  22.127  14.135  1.00  0.00           C  
ATOM    984  O   TYR A 312       8.777  22.662  14.641  1.00  0.00           O  
ATOM    985  CB  TYR A 312      11.074  24.165  14.830  1.00  0.00           C  
ATOM    986  CG  TYR A 312      12.436  24.779  15.060  1.00  0.00           C  
ATOM    987  CD1 TYR A 312      13.097  25.459  14.042  1.00  0.00           C  
ATOM    988  CD2 TYR A 312      13.087  24.638  16.287  1.00  0.00           C  
ATOM    989  CE1 TYR A 312      14.366  25.990  14.235  1.00  0.00           C  
ATOM    990  CE2 TYR A 312      14.360  25.161  16.494  1.00  0.00           C  
ATOM    991  CZ  TYR A 312      14.996  25.839  15.458  1.00  0.00           C  
ATOM    992  OH  TYR A 312      16.258  26.367  15.643  1.00  0.00           O  
ATOM    993  N   ARG A 313       9.737  20.966  13.481  1.00  0.00           N  
ATOM    994  CA  ARG A 313       8.497  20.220  13.261  1.00  0.00           C  
ATOM    995  C   ARG A 313       7.611  20.108  14.509  1.00  0.00           C  
ATOM    996  O   ARG A 313       6.399  20.329  14.416  1.00  0.00           O  
ATOM    997  CB  ARG A 313       8.819  18.819  12.723  1.00  0.00           C  
ATOM    998  CG  ARG A 313       7.959  18.360  11.540  1.00  0.00           C  
ATOM    999  CD  ARG A 313       6.490  18.244  11.869  1.00  0.00           C  
ATOM   1000  NE  ARG A 313       5.707  17.854  10.698  1.00  0.00           N  
ATOM   1001  CZ  ARG A 313       5.561  18.602   9.610  1.00  0.00           C  
ATOM   1002  NH1 ARG A 313       6.147  19.795   9.533  1.00  0.00           N  
ATOM   1003  NH2 ARG A 313       4.823  18.162   8.603  1.00  0.00           N  
ATOM   1004  N   TYR A 314       8.192  19.768  15.664  1.00  0.00           N  
ATOM   1005  CA  TYR A 314       7.385  19.646  16.883  1.00  0.00           C  
ATOM   1006  C   TYR A 314       6.596  20.886  17.240  1.00  0.00           C  
ATOM   1007  O   TYR A 314       5.509  20.774  17.800  1.00  0.00           O  
ATOM   1008  CB  TYR A 314       8.229  19.217  18.081  1.00  0.00           C  
ATOM   1009  CG  TYR A 314       9.495  20.000  18.287  1.00  0.00           C  
ATOM   1010  CD1 TYR A 314       9.574  21.016  19.236  1.00  0.00           C  
ATOM   1011  CD2 TYR A 314      10.624  19.712  17.530  1.00  0.00           C  
ATOM   1012  CE1 TYR A 314      10.761  21.726  19.420  1.00  0.00           C  
ATOM   1013  CE2 TYR A 314      11.799  20.405  17.702  1.00  0.00           C  
ATOM   1014  CZ  TYR A 314      11.868  21.412  18.642  1.00  0.00           C  
ATOM   1015  OH  TYR A 314      13.048  22.104  18.774  1.00  0.00           O  
ATOM   1016  N   LEU A 315       7.124  22.073  16.944  1.00  0.00           N  
ATOM   1017  CA  LEU A 315       6.341  23.262  17.237  1.00  0.00           C  
ATOM   1018  C   LEU A 315       5.280  23.392  16.171  1.00  0.00           C  
ATOM   1019  O   LEU A 315       4.150  23.775  16.453  1.00  0.00           O  
ATOM   1020  CB  LEU A 315       7.174  24.548  17.267  1.00  0.00           C  
ATOM   1021  CG  LEU A 315       8.035  24.857  18.487  1.00  0.00           C  
ATOM   1022  CD1 LEU A 315       7.294  24.439  19.741  1.00  0.00           C  
ATOM   1023  CD2 LEU A 315       9.335  24.136  18.396  1.00  0.00           C  
ATOM   1024  N   ASP A 316       5.644  23.062  14.941  1.00  0.00           N  
ATOM   1025  CA  ASP A 316       4.714  23.149  13.830  1.00  0.00           C  
ATOM   1026  C   ASP A 316       3.501  22.232  14.043  1.00  0.00           C  
ATOM   1027  O   ASP A 316       2.373  22.570  13.669  1.00  0.00           O  
ATOM   1028  CB  ASP A 316       5.421  22.774  12.534  1.00  0.00           C  
ATOM   1029  CG  ASP A 316       4.627  23.166  11.308  1.00  0.00           C  
ATOM   1030  OD1 ASP A 316       4.962  22.694  10.204  1.00  0.00           O  
ATOM   1031  OD2 ASP A 316       3.674  23.953  11.440  1.00  0.00           O  
ATOM   1032  N   LEU A 317       3.726  21.070  14.647  1.00  0.00           N  
ATOM   1033  CA  LEU A 317       2.627  20.149  14.885  1.00  0.00           C  
ATOM   1034  C   LEU A 317       1.612  20.697  15.871  1.00  0.00           C  
ATOM   1035  O   LEU A 317       0.438  20.312  15.830  1.00  0.00           O  
ATOM   1036  CB  LEU A 317       3.152  18.793  15.351  1.00  0.00           C  
ATOM   1037  CG  LEU A 317       3.983  18.120  14.263  1.00  0.00           C  
ATOM   1038  CD1 LEU A 317       4.537  16.809  14.765  1.00  0.00           C  
ATOM   1039  CD2 LEU A 317       3.120  17.906  13.030  1.00  0.00           C  
ATOM   1040  N   ARG A 318       2.044  21.598  16.750  1.00  0.00           N  
ATOM   1041  CA  ARG A 318       1.118  22.184  17.715  1.00  0.00           C  
ATOM   1042  C   ARG A 318      -0.044  22.940  17.057  1.00  0.00           C  
ATOM   1043  O   ARG A 318      -1.085  23.137  17.683  1.00  0.00           O  
ATOM   1044  CB  ARG A 318       1.891  23.065  18.711  1.00  0.00           C  
ATOM   1045  CG  ARG A 318       2.556  22.199  19.770  1.00  0.00           C  
ATOM   1046  CD  ARG A 318       3.952  22.597  20.227  1.00  0.00           C  
ATOM   1047  NE  ARG A 318       3.995  23.707  21.157  1.00  0.00           N  
ATOM   1048  CZ  ARG A 318       4.917  23.831  22.116  1.00  0.00           C  
ATOM   1049  NH1 ARG A 318       5.860  22.906  22.272  1.00  0.00           N  
ATOM   1050  NH2 ARG A 318       4.908  24.890  22.916  1.00  0.00           N  
ATOM   1051  N   ARG A 319       0.129  23.346  15.798  1.00  0.00           N  
ATOM   1052  CA  ARG A 319      -0.917  24.052  15.052  1.00  0.00           C  
ATOM   1053  C   ARG A 319      -2.104  23.129  14.763  1.00  0.00           C  
ATOM   1054  O   ARG A 319      -1.942  22.088  14.130  1.00  0.00           O  
ATOM   1055  CB  ARG A 319      -0.367  24.530  13.710  1.00  0.00           C  
ATOM   1056  CG  ARG A 319       0.595  25.702  13.744  1.00  0.00           C  
ATOM   1057  CD  ARG A 319       1.290  25.776  12.389  1.00  0.00           C  
ATOM   1058  NE  ARG A 319       0.328  25.771  11.283  1.00  0.00           N  
ATOM   1059  CZ  ARG A 319       0.583  25.301  10.062  1.00  0.00           C  
ATOM   1060  NH1 ARG A 319       1.773  24.788   9.768  1.00  0.00           N  
ATOM   1061  NH2 ARG A 319      -0.360  25.331   9.128  1.00  0.00           N  
ATOM   1062  N   PRO A 320      -3.323  23.533  15.148  1.00  0.00           N  
ATOM   1063  CA  PRO A 320      -4.506  22.698  14.910  1.00  0.00           C  
ATOM   1064  C   PRO A 320      -4.644  22.150  13.499  1.00  0.00           C  
ATOM   1065  O   PRO A 320      -4.936  20.975  13.320  1.00  0.00           O  
ATOM   1066  CB  PRO A 320      -5.667  23.629  15.291  1.00  0.00           C  
ATOM   1067  CG  PRO A 320      -5.081  25.004  15.098  1.00  0.00           C  
ATOM   1068  CD  PRO A 320      -3.736  24.802  15.761  1.00  0.00           C  
ATOM   1069  N   GLU A 321      -4.435  23.011  12.509  1.00  0.00           N  
ATOM   1070  CA  GLU A 321      -4.536  22.631  11.104  1.00  0.00           C  
ATOM   1071  C   GLU A 321      -3.669  21.410  10.791  1.00  0.00           C  
ATOM   1072  O   GLU A 321      -4.109  20.501  10.081  1.00  0.00           O  
ATOM   1073  CB  GLU A 321      -4.114  23.806  10.214  1.00  0.00           C  
ATOM   1074  CG  GLU A 321      -4.177  23.517   8.716  1.00  0.00           C  
ATOM   1075  CD  GLU A 321      -3.559  24.622   7.865  1.00  0.00           C  
ATOM   1076  OE1 GLU A 321      -3.421  24.431   6.633  1.00  0.00           O  
ATOM   1077  OE2 GLU A 321      -3.211  25.681   8.428  1.00  0.00           O  
ATOM   1078  N   MET A 322      -2.443  21.398  11.319  1.00  0.00           N  
ATOM   1079  CA  MET A 322      -1.500  20.299  11.115  1.00  0.00           C  
ATOM   1080  C   MET A 322      -1.814  19.070  11.970  1.00  0.00           C  
ATOM   1081  O   MET A 322      -1.825  17.946  11.477  1.00  0.00           O  
ATOM   1082  CB  MET A 322      -0.081  20.763  11.424  1.00  0.00           C  
ATOM   1083  CG  MET A 322       0.453  21.801  10.468  1.00  0.00           C  
ATOM   1084  SD  MET A 322       0.568  21.151   8.791  1.00  0.00           S  
ATOM   1085  CE  MET A 322       1.636  19.705   9.058  1.00  0.00           C  
ATOM   1086  N   ALA A 323      -2.066  19.293  13.253  1.00  0.00           N  
ATOM   1087  CA  ALA A 323      -2.370  18.211  14.168  1.00  0.00           C  
ATOM   1088  C   ALA A 323      -3.609  17.484  13.689  1.00  0.00           C  
ATOM   1089  O   ALA A 323      -3.708  16.263  13.797  1.00  0.00           O  
ATOM   1090  CB  ALA A 323      -2.590  18.757  15.571  1.00  0.00           C  
ATOM   1091  N   GLN A 324      -4.549  18.245  13.141  1.00  0.00           N  
ATOM   1092  CA  GLN A 324      -5.789  17.665  12.637  1.00  0.00           C  
ATOM   1093  C   GLN A 324      -5.573  16.596  11.572  1.00  0.00           C  
ATOM   1094  O   GLN A 324      -6.280  15.590  11.552  1.00  0.00           O  
ATOM   1095  CB  GLN A 324      -6.698  18.750  12.062  1.00  0.00           C  
ATOM   1096  CG  GLN A 324      -7.991  18.212  11.515  1.00  0.00           C  
ATOM   1097  CD  GLN A 324      -8.732  17.385  12.551  1.00  0.00           C  
ATOM   1098  OE1 GLN A 324      -9.103  17.885  13.610  1.00  0.00           O  
ATOM   1099  NE2 GLN A 324      -8.920  16.101  12.262  1.00  0.00           N  
ATOM   1100  N   ARG A 325      -4.611  16.818  10.685  1.00  0.00           N  
ATOM   1101  CA  ARG A 325      -4.342  15.860   9.618  1.00  0.00           C  
ATOM   1102  C   ARG A 325      -3.854  14.537  10.173  1.00  0.00           C  
ATOM   1103  O   ARG A 325      -4.156  13.488   9.616  1.00  0.00           O  
ATOM   1104  CB  ARG A 325      -3.326  16.410   8.615  1.00  0.00           C  
ATOM   1105  CG  ARG A 325      -3.794  17.645   7.859  1.00  0.00           C  
ATOM   1106  CD  ARG A 325      -2.916  17.915   6.643  1.00  0.00           C  
ATOM   1107  NE  ARG A 325      -3.304  19.156   5.991  1.00  0.00           N  
ATOM   1108  CZ  ARG A 325      -2.959  20.366   6.428  1.00  0.00           C  
ATOM   1109  NH1 ARG A 325      -2.217  20.495   7.518  1.00  0.00           N  
ATOM   1110  NH2 ARG A 325      -3.391  21.451   5.802  1.00  0.00           N  
ATOM   1111  N   LEU A 332      -3.105  14.577  11.271  1.00  0.00           N  
ATOM   1112  CA  LEU A 332      -2.625  13.338  11.871  1.00  0.00           C  
ATOM   1113  C   LEU A 332      -3.744  12.586  12.582  1.00  0.00           C  
ATOM   1114  O   LEU A 332      -3.669  11.374  12.763  1.00  0.00           O  
ATOM   1115  CB  LEU A 332      -1.480  13.615  12.839  1.00  0.00           C  
ATOM   1116  CG  LEU A 332      -0.226  14.040  12.083  1.00  0.00           C  
ATOM   1117  CD1 LEU A 332       0.930  14.155  13.045  1.00  0.00           C  
ATOM   1118  CD2 LEU A 332       0.103  13.012  11.035  1.00  0.00           C  
ATOM   1119  N   LYS A 333      -4.781  13.308  12.988  1.00  0.00           N  
ATOM   1120  CA  LYS A 333      -5.897  12.672  13.656  1.00  0.00           C  
ATOM   1121  C   LYS A 333      -6.726  11.975  12.598  1.00  0.00           C  
ATOM   1122  O   LYS A 333      -7.205  10.875  12.815  1.00  0.00           O  
ATOM   1123  CB  LYS A 333      -6.773  13.697  14.378  1.00  0.00           C  
ATOM   1124  CG  LYS A 333      -6.069  14.507  15.431  1.00  0.00           C  
ATOM   1125  CD  LYS A 333      -7.008  15.567  15.999  1.00  0.00           C  
ATOM   1126  CE  LYS A 333      -6.248  16.589  16.834  1.00  0.00           C  
ATOM   1127  NZ  LYS A 333      -5.478  15.954  17.943  1.00  0.00           N  
ATOM   1128  N   THR A 334      -6.904  12.633  11.457  1.00  0.00           N  
ATOM   1129  CA  THR A 334      -7.682  12.072  10.366  1.00  0.00           C  
ATOM   1130  C   THR A 334      -6.965  10.840   9.820  1.00  0.00           C  
ATOM   1131  O   THR A 334      -7.595   9.899   9.356  1.00  0.00           O  
ATOM   1132  CB  THR A 334      -7.901  13.105   9.253  1.00  0.00           C  
ATOM   1133  OG1 THR A 334      -8.484  14.282   9.824  1.00  0.00           O  
ATOM   1134  CG2 THR A 334      -8.847  12.555   8.198  1.00  0.00           C  
ATOM   1135  N   ARG A 335      -5.641  10.853   9.881  1.00  0.00           N  
ATOM   1136  CA  ARG A 335      -4.858   9.706   9.452  1.00  0.00           C  
ATOM   1137  C   ARG A 335      -5.311   8.532  10.298  1.00  0.00           C  
ATOM   1138  O   ARG A 335      -5.671   7.479   9.781  1.00  0.00           O  
ATOM   1139  CB  ARG A 335      -3.385   9.930   9.750  1.00  0.00           C  
ATOM   1140  CG  ARG A 335      -2.514  10.043   8.570  1.00  0.00           C  
ATOM   1141  CD  ARG A 335      -1.526   8.899   8.493  1.00  0.00           C  
ATOM   1142  NE  ARG A 335      -0.482   9.307   7.569  1.00  0.00           N  
ATOM   1143  CZ  ARG A 335       0.468   8.533   7.073  1.00  0.00           C  
ATOM   1144  NH1 ARG A 335       0.568   7.263   7.411  1.00  0.00           N  
ATOM   1145  NH2 ARG A 335       1.343   9.063   6.244  1.00  0.00           N  
ATOM   1146  N   ALA A 336      -5.265   8.741  11.610  1.00  0.00           N  
ATOM   1147  CA  ALA A 336      -5.618   7.735  12.591  1.00  0.00           C  
ATOM   1148  C   ALA A 336      -7.039   7.253  12.403  1.00  0.00           C  
ATOM   1149  O   ALA A 336      -7.336   6.077  12.622  1.00  0.00           O  
ATOM   1150  CB  ALA A 336      -5.420   8.284  13.984  1.00  0.00           C  
ATOM   1151  N   LYS A 337      -7.930   8.149  11.998  1.00  0.00           N  
ATOM   1152  CA  LYS A 337      -9.299   7.729  11.772  1.00  0.00           C  
ATOM   1153  C   LYS A 337      -9.332   6.821  10.533  1.00  0.00           C  
ATOM   1154  O   LYS A 337     -10.144   5.900  10.446  1.00  0.00           O  
ATOM   1155  CB  LYS A 337     -10.210   8.930  11.567  1.00  0.00           C  
ATOM   1156  CG  LYS A 337     -11.649   8.516  11.328  1.00  0.00           C  
ATOM   1157  CD  LYS A 337     -12.616   9.691  11.328  1.00  0.00           C  
ATOM   1158  CE  LYS A 337     -14.031   9.222  11.034  1.00  0.00           C  
ATOM   1159  NZ  LYS A 337     -14.995  10.350  11.000  1.00  0.00           N  
ATOM   1160  N   ILE A 338      -8.428   7.076   9.593  1.00  0.00           N  
ATOM   1161  CA  ILE A 338      -8.335   6.292   8.373  1.00  0.00           C  
ATOM   1162  C   ILE A 338      -7.793   4.887   8.619  1.00  0.00           C  
ATOM   1163  O   ILE A 338      -8.368   3.916   8.148  1.00  0.00           O  
ATOM   1164  CB  ILE A 338      -7.439   7.004   7.328  1.00  0.00           C  
ATOM   1165  CG1 ILE A 338      -8.137   8.277   6.846  1.00  0.00           C  
ATOM   1166  CG2 ILE A 338      -7.124   6.069   6.166  1.00  0.00           C  
ATOM   1167  CD1 ILE A 338      -7.296   9.146   5.937  1.00  0.00           C  
ATOM   1168  N   THR A 339      -6.689   4.775   9.346  1.00  0.00           N  
ATOM   1169  CA  THR A 339      -6.114   3.464   9.624  1.00  0.00           C  
ATOM   1170  C   THR A 339      -7.018   2.633  10.535  1.00  0.00           C  
ATOM   1171  O   THR A 339      -6.925   1.414  10.561  1.00  0.00           O  
ATOM   1172  CB  THR A 339      -4.727   3.566  10.274  1.00  0.00           C  
ATOM   1173  OG1 THR A 339      -4.780   4.476  11.372  1.00  0.00           O  
ATOM   1174  CG2 THR A 339      -3.690   4.011   9.267  1.00  0.00           C  
ATOM   1175  N   SER A 340      -7.886   3.291  11.289  1.00  0.00           N  
ATOM   1176  CA  SER A 340      -8.793   2.573  12.155  1.00  0.00           C  
ATOM   1177  C   SER A 340      -9.904   2.010  11.294  1.00  0.00           C  
ATOM   1178  O   SER A 340     -10.277   0.845  11.419  1.00  0.00           O  
ATOM   1179  CB  SER A 340      -9.378   3.508  13.202  1.00  0.00           C  
ATOM   1180  OG  SER A 340     -10.406   2.860  13.932  1.00  0.00           O  
ATOM   1181  N   LEU A 341     -10.433   2.847  10.412  1.00  0.00           N  
ATOM   1182  CA  LEU A 341     -11.502   2.431   9.525  1.00  0.00           C  
ATOM   1183  C   LEU A 341     -10.991   1.326   8.612  1.00  0.00           C  
ATOM   1184  O   LEU A 341     -11.711   0.371   8.323  1.00  0.00           O  
ATOM   1185  CB  LEU A 341     -11.993   3.623   8.698  1.00  0.00           C  
ATOM   1186  CG  LEU A 341     -12.809   4.669   9.461  1.00  0.00           C  
ATOM   1187  CD1 LEU A 341     -12.948   5.942   8.661  1.00  0.00           C  
ATOM   1188  CD2 LEU A 341     -14.160   4.102   9.777  1.00  0.00           C  
ATOM   1189  N   VAL A 342      -9.737   1.446   8.182  1.00  0.00           N  
ATOM   1190  CA  VAL A 342      -9.146   0.459   7.288  1.00  0.00           C  
ATOM   1191  C   VAL A 342      -9.044  -0.922   7.911  1.00  0.00           C  
ATOM   1192  O   VAL A 342      -9.597  -1.878   7.384  1.00  0.00           O  
ATOM   1193  CB  VAL A 342      -7.745   0.877   6.819  1.00  0.00           C  
ATOM   1194  CG1 VAL A 342      -7.134  -0.236   6.027  1.00  0.00           C  
ATOM   1195  CG2 VAL A 342      -7.825   2.129   5.966  1.00  0.00           C  
ATOM   1196  N   ARG A 343      -8.333  -1.020   9.031  1.00  0.00           N  
ATOM   1197  CA  ARG A 343      -8.168  -2.293   9.710  1.00  0.00           C  
ATOM   1198  C   ARG A 343      -9.495  -2.941  10.088  1.00  0.00           C  
ATOM   1199  O   ARG A 343      -9.647  -4.156   9.960  1.00  0.00           O  
ATOM   1200  CB  ARG A 343      -7.281  -2.143  10.956  1.00  0.00           C  
ATOM   1201  CG  ARG A 343      -5.815  -1.895  10.635  1.00  0.00           C  
ATOM   1202  CD  ARG A 343      -4.910  -2.435  11.718  1.00  0.00           C  
ATOM   1203  NE  ARG A 343      -3.496  -2.231  11.417  1.00  0.00           N  
ATOM   1204  CZ  ARG A 343      -2.887  -1.051  11.476  1.00  0.00           C  
ATOM   1205  NH1 ARG A 343      -3.578   0.031  11.829  1.00  0.00           N  
ATOM   1206  NH2 ARG A 343      -1.595  -0.947  11.186  1.00  0.00           N  
ATOM   1207  N   ARG A 344     -10.459  -2.151  10.547  1.00  0.00           N  
ATOM   1208  CA  ARG A 344     -11.742  -2.733  10.900  1.00  0.00           C  
ATOM   1209  C   ARG A 344     -12.410  -3.320   9.663  1.00  0.00           C  
ATOM   1210  O   ARG A 344     -12.942  -4.428   9.697  1.00  0.00           O  
ATOM   1211  CB  ARG A 344     -12.655  -1.698  11.564  1.00  0.00           C  
ATOM   1212  CG  ARG A 344     -12.080  -1.195  12.858  1.00  0.00           C  
ATOM   1213  CD  ARG A 344     -13.050  -0.397  13.705  1.00  0.00           C  
ATOM   1214  NE  ARG A 344     -12.334   0.115  14.875  1.00  0.00           N  
ATOM   1215  CZ  ARG A 344     -12.885   0.795  15.876  1.00  0.00           C  
ATOM   1216  NH1 ARG A 344     -14.189   1.058  15.868  1.00  0.00           N  
ATOM   1217  NH2 ARG A 344     -12.119   1.228  16.877  1.00  0.00           N  
ATOM   1218  N   PHE A 345     -12.364  -2.579   8.562  1.00  0.00           N  
ATOM   1219  CA  PHE A 345     -12.956  -3.026   7.314  1.00  0.00           C  
ATOM   1220  C   PHE A 345     -12.282  -4.316   6.859  1.00  0.00           C  
ATOM   1221  O   PHE A 345     -12.947  -5.292   6.527  1.00  0.00           O  
ATOM   1222  CB  PHE A 345     -12.760  -1.961   6.239  1.00  0.00           C  
ATOM   1223  CG  PHE A 345     -13.310  -2.347   4.891  1.00  0.00           C  
ATOM   1224  CD1 PHE A 345     -14.623  -2.065   4.556  1.00  0.00           C  
ATOM   1225  CD2 PHE A 345     -12.517  -3.026   3.971  1.00  0.00           C  
ATOM   1226  CE1 PHE A 345     -15.140  -2.455   3.332  1.00  0.00           C  
ATOM   1227  CE2 PHE A 345     -13.026  -3.426   2.742  1.00  0.00           C  
ATOM   1228  CZ  PHE A 345     -14.339  -3.138   2.421  1.00  0.00           C  
ATOM   1229  N   MET A 347     -10.955  -4.311   6.842  1.00  0.00           N  
ATOM   1230  CA  MET A 347     -10.204  -5.467   6.393  1.00  0.00           C  
ATOM   1231  C   MET A 347     -10.413  -6.693   7.289  1.00  0.00           C  
ATOM   1232  O   MET A 347     -10.521  -7.818   6.795  1.00  0.00           O  
ATOM   1233  CB  MET A 347      -8.716  -5.114   6.272  1.00  0.00           C  
ATOM   1234  CG  MET A 347      -8.438  -3.993   5.278  1.00  0.00           C  
ATOM   1235  SD  MET A 347      -9.028  -4.313   3.593  1.00  0.00           S  
ATOM   1236  CE  MET A 347      -7.900  -5.606   3.049  1.00  0.00           C  
ATOM   1237  N   ASP A 348     -10.466  -6.488   8.601  1.00  0.00           N  
ATOM   1238  CA  ASP A 348     -10.693  -7.604   9.507  1.00  0.00           C  
ATOM   1239  C   ASP A 348     -12.084  -8.185   9.252  1.00  0.00           C  
ATOM   1240  O   ASP A 348     -12.250  -9.400   9.164  1.00  0.00           O  
ATOM   1241  CB  ASP A 348     -10.583  -7.155  10.968  1.00  0.00           C  
ATOM   1242  CG  ASP A 348      -9.141  -6.998  11.427  1.00  0.00           C  
ATOM   1243  OD1 ASP A 348      -8.939  -6.543  12.580  1.00  0.00           O  
ATOM   1244  OD2 ASP A 348      -8.220  -7.345  10.648  1.00  0.00           O  
ATOM   1245  N   ASP A 349     -13.079  -7.314   9.120  1.00  0.00           N  
ATOM   1246  CA  ASP A 349     -14.443  -7.750   8.888  1.00  0.00           C  
ATOM   1247  C   ASP A 349     -14.544  -8.512   7.561  1.00  0.00           C  
ATOM   1248  O   ASP A 349     -15.499  -9.261   7.337  1.00  0.00           O  
ATOM   1249  CB  ASP A 349     -15.388  -6.553   8.859  1.00  0.00           C  
ATOM   1250  CG  ASP A 349     -16.845  -6.963   8.957  1.00  0.00           C  
ATOM   1251  OD1 ASP A 349     -17.720  -6.145   8.606  1.00  0.00           O  
ATOM   1252  OD2 ASP A 349     -17.120  -8.101   9.403  1.00  0.00           O  
ATOM   1253  N   HIS A 352     -13.577  -8.304   6.669  1.00  0.00           N  
ATOM   1254  CA  HIS A 352     -13.595  -9.017   5.402  1.00  0.00           C  
ATOM   1255  C   HIS A 352     -12.673 -10.223   5.430  1.00  0.00           C  
ATOM   1256  O   HIS A 352     -12.311 -10.786   4.393  1.00  0.00           O  
ATOM   1257  CB  HIS A 352     -13.236  -8.090   4.240  1.00  0.00           C  
ATOM   1258  CG  HIS A 352     -14.337  -7.142   3.882  1.00  0.00           C  
ATOM   1259  ND1 HIS A 352     -14.731  -6.118   4.713  1.00  0.00           N  
ATOM   1260  CD2 HIS A 352     -15.196  -7.133   2.837  1.00  0.00           C  
ATOM   1261  CE1 HIS A 352     -15.790  -5.520   4.198  1.00  0.00           C  
ATOM   1262  NE2 HIS A 352     -16.092  -6.117   3.061  1.00  0.00           N  
ATOM   1263  N   GLY A 361     -12.292 -10.612   6.636  1.00  0.00           N  
ATOM   1264  CA  GLY A 361     -11.438 -11.769   6.798  1.00  0.00           C  
ATOM   1265  C   GLY A 361      -9.988 -11.668   6.376  1.00  0.00           C  
ATOM   1266  O   GLY A 361      -9.403 -12.678   5.999  1.00  0.00           O  
ATOM   1267  N   PHE A 362      -9.407 -10.474   6.392  1.00  0.00           N  
ATOM   1268  CA  PHE A 362      -7.996 -10.362   6.051  1.00  0.00           C  
ATOM   1269  C   PHE A 362      -7.220 -10.384   7.372  1.00  0.00           C  
ATOM   1270  O   PHE A 362      -7.643  -9.817   8.373  1.00  0.00           O  
ATOM   1271  CB  PHE A 362      -7.682  -9.072   5.271  1.00  0.00           C  
ATOM   1272  CG  PHE A 362      -8.232  -9.042   3.862  1.00  0.00           C  
ATOM   1273  CD1 PHE A 362      -9.584  -8.797   3.627  1.00  0.00           C  
ATOM   1274  CD2 PHE A 362      -7.387  -9.245   2.768  1.00  0.00           C  
ATOM   1275  CE1 PHE A 362     -10.087  -8.755   2.324  1.00  0.00           C  
ATOM   1276  CE2 PHE A 362      -7.878  -9.206   1.465  1.00  0.00           C  
ATOM   1277  CZ  PHE A 362      -9.232  -8.959   1.242  1.00  0.00           C  
ATOM   1278  N   LEU A 363      -6.084 -11.062   7.366  1.00  0.00           N  
ATOM   1279  CA  LEU A 363      -5.260 -11.186   8.553  1.00  0.00           C  
ATOM   1280  C   LEU A 363      -4.125 -10.169   8.507  1.00  0.00           C  
ATOM   1281  O   LEU A 363      -3.396 -10.092   7.518  1.00  0.00           O  
ATOM   1282  CB  LEU A 363      -4.705 -12.610   8.615  1.00  0.00           C  
ATOM   1283  CG  LEU A 363      -5.022 -13.502   9.818  1.00  0.00           C  
ATOM   1284  CD1 LEU A 363      -6.503 -13.491  10.116  1.00  0.00           C  
ATOM   1285  CD2 LEU A 363      -4.534 -14.922   9.513  1.00  0.00           C  
ATOM   1286  N   ASP A 364      -3.997  -9.393   9.582  1.00  0.00           N  
ATOM   1287  CA  ASP A 364      -2.965  -8.368   9.701  1.00  0.00           C  
ATOM   1288  C   ASP A 364      -1.646  -9.030  10.110  1.00  0.00           C  
ATOM   1289  O   ASP A 364      -1.448  -9.377  11.268  1.00  0.00           O  
ATOM   1290  CB  ASP A 364      -3.409  -7.330  10.740  1.00  0.00           C  
ATOM   1291  CG  ASP A 364      -2.492  -6.116  10.797  1.00  0.00           C  
ATOM   1292  OD1 ASP A 364      -1.533  -6.032  10.003  1.00  0.00           O  
ATOM   1293  OD2 ASP A 364      -2.742  -5.239  11.644  1.00  0.00           O  
ATOM   1294  N   ILE A 365      -0.745  -9.198   9.151  1.00  0.00           N  
ATOM   1295  CA  ILE A 365       0.529  -9.858   9.400  1.00  0.00           C  
ATOM   1296  C   ILE A 365       1.753  -8.991   9.115  1.00  0.00           C  
ATOM   1297  O   ILE A 365       1.943  -8.507   7.996  1.00  0.00           O  
ATOM   1298  CB  ILE A 365       0.646 -11.149   8.551  1.00  0.00           C  
ATOM   1299  CG1 ILE A 365      -0.445 -12.145   8.955  1.00  0.00           C  
ATOM   1300  CG2 ILE A 365       2.021 -11.781   8.735  1.00  0.00           C  
ATOM   1301  CD1 ILE A 365      -0.394 -13.469   8.176  1.00  0.00           C  
ATOM   1302  N   GLU A 366       2.596  -8.814  10.127  1.00  0.00           N  
ATOM   1303  CA  GLU A 366       3.792  -8.011   9.957  1.00  0.00           C  
ATOM   1304  C   GLU A 366       4.820  -8.778   9.171  1.00  0.00           C  
ATOM   1305  O   GLU A 366       4.939  -9.986   9.337  1.00  0.00           O  
ATOM   1306  CB  GLU A 366       4.398  -7.619  11.307  1.00  0.00           C  
ATOM   1307  CG  GLU A 366       3.601  -6.626  12.103  1.00  0.00           C  
ATOM   1308  CD  GLU A 366       4.231  -6.345  13.457  1.00  0.00           C  
ATOM   1309  OE1 GLU A 366       5.328  -5.760  13.483  1.00  0.00           O  
ATOM   1310  OE2 GLU A 366       3.637  -6.712  14.487  1.00  0.00           O  
ATOM   1311  N   THR A 368       5.570  -8.064   8.331  1.00  0.00           N  
ATOM   1312  CA  THR A 368       6.630  -8.657   7.518  1.00  0.00           C  
ATOM   1313  C   THR A 368       7.992  -8.054   7.905  1.00  0.00           C  
ATOM   1314  O   THR A 368       8.058  -7.024   8.573  1.00  0.00           O  
ATOM   1315  CB  THR A 368       6.329  -8.473   6.021  1.00  0.00           C  
ATOM   1316  OG1 THR A 368       6.155  -7.083   5.719  1.00  0.00           O  
ATOM   1317  CG2 THR A 368       5.037  -9.220   5.668  1.00  0.00           C  
ATOM   1318  N   PRO A 370       9.096  -8.701   7.521  1.00  0.00           N  
ATOM   1319  CA  PRO A 370      10.433  -8.203   7.862  1.00  0.00           C  
ATOM   1320  C   PRO A 370      10.898  -6.900   7.207  1.00  0.00           C  
ATOM   1321  O   PRO A 370      10.541  -6.616   6.060  1.00  0.00           O  
ATOM   1322  CB  PRO A 370      11.322  -9.382   7.490  1.00  0.00           C  
ATOM   1323  CG  PRO A 370      10.628  -9.890   6.248  1.00  0.00           C  
ATOM   1324  CD  PRO A 370       9.203  -9.966   6.774  1.00  0.00           C  
ATOM   1325  N   MET A 371      11.694  -6.124   7.957  1.00  0.00           N  
ATOM   1326  CA  MET A 371      12.253  -4.869   7.476  1.00  0.00           C  
ATOM   1327  C   MET A 371      13.708  -5.141   7.126  1.00  0.00           C  
ATOM   1328  O   MET A 371      14.214  -4.639   6.124  1.00  0.00           O  
ATOM   1329  CB  MET A 371      12.204  -3.778   8.546  1.00  0.00           C  
ATOM   1330  CG  MET A 371      10.827  -3.265   8.986  1.00  0.00           C  
ATOM   1331  SD  MET A 371       9.829  -2.392   7.751  1.00  0.00           S  
ATOM   1332  CE  MET A 371       8.921  -3.755   7.004  1.00  0.00           C  
ATOM   1333  N   LEU A 372      14.402  -5.885   7.984  1.00  0.00           N  
ATOM   1334  CA  LEU A 372      15.788  -6.248   7.700  1.00  0.00           C  
ATOM   1335  C   LEU A 372      15.585  -7.467   6.839  1.00  0.00           C  
ATOM   1336  O   LEU A 372      15.388  -8.567   7.351  1.00  0.00           O  
ATOM   1337  CB  LEU A 372      16.548  -6.628   8.970  1.00  0.00           C  
ATOM   1338  CG  LEU A 372      17.029  -5.453   9.823  1.00  0.00           C  
ATOM   1339  CD1 LEU A 372      17.924  -5.969  10.941  1.00  0.00           C  
ATOM   1340  CD2 LEU A 372      17.803  -4.456   8.938  1.00  0.00           C  
ATOM   1341  N   THR A 373      15.655  -7.289   5.530  1.00  0.00           N  
ATOM   1342  CA  THR A 373      15.348  -8.402   4.673  1.00  0.00           C  
ATOM   1343  C   THR A 373      16.132  -8.491   3.360  1.00  0.00           C  
ATOM   1344  O   THR A 373      17.241  -7.973   3.253  1.00  0.00           O  
ATOM   1345  CB  THR A 373      13.813  -8.363   4.413  1.00  0.00           C  
ATOM   1346  OG1 THR A 373      13.395  -9.553   3.744  1.00  0.00           O  
ATOM   1347  CG2 THR A 373      13.435  -7.123   3.575  1.00  0.00           C  
ATOM   1348  N   LYS A 374      15.543  -9.179   2.382  1.00  0.00           N  
ATOM   1349  CA  LYS A 374      16.129  -9.393   1.058  1.00  0.00           C  
ATOM   1350  C   LYS A 374      15.571  -8.354   0.086  1.00  0.00           C  
ATOM   1351  O   LYS A 374      14.531  -7.755   0.345  1.00  0.00           O  
ATOM   1352  CB  LYS A 374      15.765 -10.798   0.566  1.00  0.00           C  
ATOM   1353  CG  LYS A 374      16.434 -11.252  -0.727  1.00  0.00           C  
ATOM   1354  CD  LYS A 374      17.881 -11.657  -0.512  1.00  0.00           C  
ATOM   1355  CE  LYS A 374      18.432 -12.310  -1.767  1.00  0.00           C  
ATOM   1356  NZ  LYS A 374      19.751 -12.952  -1.534  1.00  0.00           N  
ATOM   1357  N   ALA A 375      16.249  -8.162  -1.038  1.00  0.00           N  
ATOM   1358  CA  ALA A 375      15.820  -7.184  -2.039  1.00  0.00           C  
ATOM   1359  C   ALA A 375      14.554  -7.567  -2.825  1.00  0.00           C  
ATOM   1360  O   ALA A 375      14.508  -8.612  -3.482  1.00  0.00           O  
ATOM   1361  CB  ALA A 375      16.974  -6.902  -3.010  1.00  0.00           C  
ATOM   1362  N   THR A 376      13.537  -6.706  -2.759  1.00  0.00           N  
ATOM   1363  CA  THR A 376      12.275  -6.923  -3.471  1.00  0.00           C  
ATOM   1364  C   THR A 376      12.116  -5.855  -4.557  1.00  0.00           C  
ATOM   1365  O   THR A 376      12.103  -4.656  -4.273  1.00  0.00           O  
ATOM   1366  CB  THR A 376      11.051  -6.842  -2.526  1.00  0.00           C  
ATOM   1367  OG1 THR A 376      11.170  -7.832  -1.496  1.00  0.00           O  
ATOM   1368  CG2 THR A 376       9.759  -7.082  -3.309  1.00  0.00           C  
ATOM   1369  N   PRO A 377      12.025  -6.284  -5.822  1.00  0.00           N  
ATOM   1370  CA  PRO A 377      11.871  -5.439  -7.011  1.00  0.00           C  
ATOM   1371  C   PRO A 377      10.545  -4.699  -7.229  1.00  0.00           C  
ATOM   1372  O   PRO A 377       9.609  -5.265  -7.792  1.00  0.00           O  
ATOM   1373  CB  PRO A 377      12.154  -6.422  -8.151  1.00  0.00           C  
ATOM   1374  CG  PRO A 377      13.032  -7.465  -7.490  1.00  0.00           C  
ATOM   1375  CD  PRO A 377      12.224  -7.677  -6.243  1.00  0.00           C  
ATOM   1376  N   GLU A 479      10.485  -3.438  -6.796  1.00  0.00           N  
ATOM   1377  CA  GLU A 479       9.312  -2.571  -6.992  1.00  0.00           C  
ATOM   1378  C   GLU A 479       9.668  -1.480  -7.999  1.00  0.00           C  
ATOM   1379  O   GLU A 479       8.834  -0.656  -8.373  1.00  0.00           O  
ATOM   1380  CB  GLU A 479       8.852  -1.928  -5.679  1.00  0.00           C  
ATOM   1381  CG  GLU A 479       8.059  -2.876  -4.814  1.00  0.00           C  
ATOM   1382  CD  GLU A 479       6.815  -3.399  -5.514  1.00  0.00           C  
ATOM   1383  OE1 GLU A 479       6.177  -4.320  -4.963  1.00  0.00           O  
ATOM   1384  OE2 GLU A 479       6.469  -2.888  -6.602  1.00  0.00           O  
ATOM   1385  N   GLY A 488      10.924  -1.499  -8.432  1.00  0.00           N  
ATOM   1386  CA  GLY A 488      11.343  -0.607  -9.495  1.00  0.00           C  
ATOM   1387  C   GLY A 488      12.439   0.296  -8.981  1.00  0.00           C  
ATOM   1388  O   GLY A 488      13.405   0.553  -9.695  1.00  0.00           O  
ATOM   1389  N   ALA A 495      12.309   0.761  -7.742  1.00  0.00           N  
ATOM   1390  CA  ALA A 495      13.289   1.672  -7.166  1.00  0.00           C  
ATOM   1391  C   ALA A 495      14.624   1.062  -6.749  1.00  0.00           C  
ATOM   1392  O   ALA A 495      14.894  -0.121  -6.956  1.00  0.00           O  
ATOM   1393  CB  ALA A 495      12.674   2.415  -5.993  1.00  0.00           C  
ATOM   1394  N   ARG A 496      15.460   1.923  -6.183  1.00  0.00           N  
ATOM   1395  CA  ARG A 496      16.786   1.575  -5.712  1.00  0.00           C  
ATOM   1396  C   ARG A 496      16.622   1.100  -4.272  1.00  0.00           C  
ATOM   1397  O   ARG A 496      15.731   1.574  -3.575  1.00  0.00           O  
ATOM   1398  CB  ARG A 496      17.671   2.827  -5.780  1.00  0.00           C  
ATOM   1399  CG  ARG A 496      19.060   2.667  -5.208  1.00  0.00           C  
ATOM   1400  CD  ARG A 496      19.856   3.980  -5.221  1.00  0.00           C  
ATOM   1401  NE  ARG A 496      20.117   4.514  -6.564  1.00  0.00           N  
ATOM   1402  CZ  ARG A 496      19.331   5.368  -7.223  1.00  0.00           C  
ATOM   1403  NH1 ARG A 496      18.206   5.816  -6.679  1.00  0.00           N  
ATOM   1404  NH2 ARG A 496      19.677   5.787  -8.437  1.00  0.00           N  
ATOM   1405  N   ASP A 497      17.472   0.174  -3.830  1.00  0.00           N  
ATOM   1406  CA  ASP A 497      17.398  -0.359  -2.468  1.00  0.00           C  
ATOM   1407  C   ASP A 497      18.325   0.274  -1.442  1.00  0.00           C  
ATOM   1408  O   ASP A 497      19.497   0.524  -1.717  1.00  0.00           O  
ATOM   1409  CB  ASP A 497      17.707  -1.863  -2.437  1.00  0.00           C  
ATOM   1410  CG  ASP A 497      16.601  -2.716  -3.011  1.00  0.00           C  
ATOM   1411  OD1 ASP A 497      15.429  -2.514  -2.632  1.00  0.00           O  
ATOM   1412  OD2 ASP A 497      16.911  -3.612  -3.819  1.00  0.00           O  
ATOM   1413  N   TYR A 498      17.787   0.502  -0.249  1.00  0.00           N  
ATOM   1414  CA  TYR A 498      18.558   1.019   0.865  1.00  0.00           C  
ATOM   1415  C   TYR A 498      19.219  -0.216   1.468  1.00  0.00           C  
ATOM   1416  O   TYR A 498      18.567  -1.246   1.640  1.00  0.00           O  
ATOM   1417  CB  TYR A 498      17.649   1.659   1.924  1.00  0.00           C  
ATOM   1418  CG  TYR A 498      17.158   3.054   1.611  1.00  0.00           C  
ATOM   1419  CD1 TYR A 498      18.018   4.147   1.673  1.00  0.00           C  
ATOM   1420  CD2 TYR A 498      15.832   3.281   1.260  1.00  0.00           C  
ATOM   1421  CE1 TYR A 498      17.569   5.426   1.400  1.00  0.00           C  
ATOM   1422  CE2 TYR A 498      15.375   4.556   0.984  1.00  0.00           C  
ATOM   1423  CZ  TYR A 498      16.248   5.624   1.057  1.00  0.00           C  
ATOM   1424  OH  TYR A 498      15.782   6.893   0.809  1.00  0.00           O  
ATOM   1425  N   LEU A 499      20.499  -0.117   1.801  1.00  0.00           N  
ATOM   1426  CA  LEU A 499      21.208  -1.249   2.380  1.00  0.00           C  
ATOM   1427  C   LEU A 499      21.511  -1.077   3.867  1.00  0.00           C  
ATOM   1428  O   LEU A 499      21.397   0.016   4.414  1.00  0.00           O  
ATOM   1429  CB  LEU A 499      22.491  -1.505   1.597  1.00  0.00           C  
ATOM   1430  CG  LEU A 499      22.231  -1.651   0.092  1.00  0.00           C  
ATOM   1431  CD1 LEU A 499      23.532  -2.000  -0.633  1.00  0.00           C  
ATOM   1432  CD2 LEU A 499      21.171  -2.720  -0.145  1.00  0.00           C  
ATOM   1433  N   VAL A 500      21.874  -2.179   4.516  1.00  0.00           N  
ATOM   1434  CA  VAL A 500      22.179  -2.196   5.943  1.00  0.00           C  
ATOM   1435  C   VAL A 500      23.259  -3.237   6.201  1.00  0.00           C  
ATOM   1436  O   VAL A 500      22.961  -4.421   6.305  1.00  0.00           O  
ATOM   1437  CB  VAL A 500      20.941  -2.597   6.761  1.00  0.00           C  
ATOM   1438  CG1 VAL A 500      21.280  -2.620   8.246  1.00  0.00           C  
ATOM   1439  CG2 VAL A 500      19.794  -1.657   6.462  1.00  0.00           C  
ATOM   1440  N   PRO A 501      24.525  -2.809   6.327  1.00  0.00           N  
ATOM   1441  CA  PRO A 501      25.664  -3.702   6.569  1.00  0.00           C  
ATOM   1442  C   PRO A 501      25.579  -4.504   7.867  1.00  0.00           C  
ATOM   1443  O   PRO A 501      25.161  -3.991   8.902  1.00  0.00           O  
ATOM   1444  CB  PRO A 501      26.844  -2.740   6.560  1.00  0.00           C  
ATOM   1445  CG  PRO A 501      26.221  -1.489   7.142  1.00  0.00           C  
ATOM   1446  CD  PRO A 501      24.994  -1.415   6.277  1.00  0.00           C  
ATOM   1447  N   SER A 502      25.976  -5.771   7.804  1.00  0.00           N  
ATOM   1448  CA  SER A 502      25.939  -6.623   8.983  1.00  0.00           C  
ATOM   1449  C   SER A 502      27.260  -6.580   9.738  1.00  0.00           C  
ATOM   1450  O   SER A 502      28.326  -6.753   9.149  1.00  0.00           O  
ATOM   1451  CB  SER A 502      25.631  -8.069   8.589  1.00  0.00           C  
ATOM   1452  OG  SER A 502      25.481  -8.873   9.747  1.00  0.00           O  
ATOM   1453  N   ARG A 503      27.185  -6.323  11.041  1.00  0.00           N  
ATOM   1454  CA  ARG A 503      28.380  -6.287  11.878  1.00  0.00           C  
ATOM   1455  C   ARG A 503      28.858  -7.731  12.050  1.00  0.00           C  
ATOM   1456  O   ARG A 503      30.037  -8.032  11.889  1.00  0.00           O  
ATOM   1457  CB  ARG A 503      28.062  -5.689  13.260  1.00  0.00           C  
ATOM   1458  CG  ARG A 503      29.259  -5.642  14.213  1.00  0.00           C  
ATOM   1459  CD  ARG A 503      28.842  -5.535  15.678  1.00  0.00           C  
ATOM   1460  NE  ARG A 503      27.811  -6.518  16.018  1.00  0.00           N  
ATOM   1461  CZ  ARG A 503      27.615  -7.027  17.232  1.00  0.00           C  
ATOM   1462  NH1 ARG A 503      28.385  -6.657  18.245  1.00  0.00           N  
ATOM   1463  NH2 ARG A 503      26.629  -7.890  17.439  1.00  0.00           N  
ATOM   1464  N   VAL A 550      27.918  -8.620  12.350  1.00  0.00           N  
ATOM   1465  CA  VAL A 550      28.208 -10.035  12.558  1.00  0.00           C  
ATOM   1466  C   VAL A 550      28.578 -10.795  11.289  1.00  0.00           C  
ATOM   1467  O   VAL A 550      29.426 -11.681  11.315  1.00  0.00           O  
ATOM   1468  CB  VAL A 550      27.019 -10.728  13.211  1.00  0.00           C  
ATOM   1469  CG1 VAL A 550      26.746 -10.107  14.573  1.00  0.00           C  
ATOM   1470  CG2 VAL A 550      25.805 -10.581  12.336  1.00  0.00           C  
ATOM   1471  N   HIS A 650      27.932 -10.471  10.179  1.00  0.00           N  
ATOM   1472  CA  HIS A 650      28.239 -11.129   8.916  1.00  0.00           C  
ATOM   1473  C   HIS A 650      28.891 -10.054   8.064  1.00  0.00           C  
ATOM   1474  O   HIS A 650      28.257  -9.493   7.178  1.00  0.00           O  
ATOM   1475  CB  HIS A 650      26.953 -11.622   8.245  1.00  0.00           C  
ATOM   1476  CG  HIS A 650      26.221 -12.669   9.027  1.00  0.00           C  
ATOM   1477  ND1 HIS A 650      26.621 -13.986   9.067  1.00  0.00           N  
ATOM   1478  CD2 HIS A 650      25.121 -12.586   9.815  1.00  0.00           C  
ATOM   1479  CE1 HIS A 650      25.799 -14.671   9.844  1.00  0.00           C  
ATOM   1480  NE2 HIS A 650      24.882 -13.844  10.310  1.00  0.00           N  
ATOM   1481  N   LYS A 651      30.160  -9.767   8.332  1.00  0.00           N  
ATOM   1482  CA  LYS A 651      30.861  -8.721   7.600  1.00  0.00           C  
ATOM   1483  C   LYS A 651      30.938  -8.888   6.090  1.00  0.00           C  
ATOM   1484  O   LYS A 651      31.112  -9.990   5.572  1.00  0.00           O  
ATOM   1485  CB  LYS A 651      32.256  -8.493   8.197  1.00  0.00           C  
ATOM   1486  CG  LYS A 651      33.139  -9.715   8.319  1.00  0.00           C  
ATOM   1487  CD  LYS A 651      34.411  -9.376   9.109  1.00  0.00           C  
ATOM   1488  CE  LYS A 651      35.312 -10.600   9.288  1.00  0.00           C  
ATOM   1489  NZ  LYS A 651      36.481 -10.348  10.185  1.00  0.00           N  
ATOM   1490  N   GLY A 652      30.772  -7.770   5.390  1.00  0.00           N  
ATOM   1491  CA  GLY A 652      30.820  -7.780   3.941  1.00  0.00           C  
ATOM   1492  C   GLY A 652      29.456  -7.950   3.298  1.00  0.00           C  
ATOM   1493  O   GLY A 652      29.299  -7.760   2.085  1.00  0.00           O  
ATOM   1494  N   LYS A 653      28.461  -8.309   4.102  1.00  0.00           N  
ATOM   1495  CA  LYS A 653      27.120  -8.496   3.576  1.00  0.00           C  
ATOM   1496  C   LYS A 653      26.093  -7.565   4.213  1.00  0.00           C  
ATOM   1497  O   LYS A 653      26.197  -7.197   5.382  1.00  0.00           O  
ATOM   1498  CB  LYS A 653      26.721  -9.976   3.686  1.00  0.00           C  
ATOM   1499  CG  LYS A 653      27.199 -10.666   4.948  1.00  0.00           C  
ATOM   1500  CD  LYS A 653      26.919 -12.167   4.933  1.00  0.00           C  
ATOM   1501  CE  LYS A 653      27.706 -12.908   3.852  1.00  0.00           C  
ATOM   1502  NZ  LYS A 653      27.404 -14.374   3.862  1.00  0.00           N  
ATOM   1503  N   PHE A 654      25.107  -7.179   3.409  1.00  0.00           N  
ATOM   1504  CA  PHE A 654      24.063  -6.253   3.822  1.00  0.00           C  
ATOM   1505  C   PHE A 654      22.652  -6.837   3.791  1.00  0.00           C  
ATOM   1506  O   PHE A 654      22.425  -7.946   3.325  1.00  0.00           O  
ATOM   1507  CB  PHE A 654      24.070  -5.026   2.902  1.00  0.00           C  
ATOM   1508  CG  PHE A 654      25.398  -4.325   2.805  1.00  0.00           C  
ATOM   1509  CD1 PHE A 654      26.510  -4.969   2.271  1.00  0.00           C  
ATOM   1510  CD2 PHE A 654      25.522  -3.000   3.199  1.00  0.00           C  
ATOM   1511  CE1 PHE A 654      27.724  -4.299   2.128  1.00  0.00           C  
ATOM   1512  CE2 PHE A 654      26.729  -2.323   3.061  1.00  0.00           C  
ATOM   1513  CZ  PHE A 654      27.831  -2.972   2.524  1.00  0.00           C  
ATOM   1514  N   TYR A 655      21.715  -6.058   4.308  1.00  0.00           N  
ATOM   1515  CA  TYR A 655      20.301  -6.391   4.326  1.00  0.00           C  
ATOM   1516  C   TYR A 655      19.750  -5.300   3.443  1.00  0.00           C  
ATOM   1517  O   TYR A 655      20.456  -4.348   3.124  1.00  0.00           O  
ATOM   1518  CB  TYR A 655      19.687  -6.180   5.704  1.00  0.00           C  
ATOM   1519  CG  TYR A 655      20.120  -7.131   6.778  1.00  0.00           C  
ATOM   1520  CD1 TYR A 655      19.415  -8.316   7.015  1.00  0.00           C  
ATOM   1521  CD2 TYR A 655      21.194  -6.819   7.610  1.00  0.00           C  
ATOM   1522  CE1 TYR A 655      19.767  -9.164   8.063  1.00  0.00           C  
ATOM   1523  CE2 TYR A 655      21.555  -7.659   8.657  1.00  0.00           C  
ATOM   1524  CZ  TYR A 655      20.836  -8.824   8.880  1.00  0.00           C  
ATOM   1525  OH  TYR A 655      21.192  -9.626   9.934  1.00  0.00           O  
ATOM   1526  N   ALA A 656      18.488  -5.416   3.064  1.00  0.00           N  
ATOM   1527  CA  ALA A 656      17.862  -4.396   2.241  1.00  0.00           C  
ATOM   1528  C   ALA A 656      16.583  -3.974   2.924  1.00  0.00           C  
ATOM   1529  O   ALA A 656      15.874  -4.811   3.483  1.00  0.00           O  
ATOM   1530  CB  ALA A 656      17.553  -4.939   0.876  1.00  0.00           C  
ATOM   1531  N   LEU A 657      16.308  -2.677   2.927  1.00  0.00           N  
ATOM   1532  CA  LEU A 657      15.065  -2.223   3.514  1.00  0.00           C  
ATOM   1533  C   LEU A 657      14.074  -2.533   2.404  1.00  0.00           C  
ATOM   1534  O   LEU A 657      14.374  -2.367   1.229  1.00  0.00           O  
ATOM   1535  CB  LEU A 657      15.121  -0.728   3.834  1.00  0.00           C  
ATOM   1536  CG  LEU A 657      16.152  -0.361   4.908  1.00  0.00           C  
ATOM   1537  CD1 LEU A 657      16.042   1.127   5.229  1.00  0.00           C  
ATOM   1538  CD2 LEU A 657      15.907  -1.194   6.174  1.00  0.00           C  
ATOM   1539  N   PRO A 658      12.890  -3.017   2.761  1.00  0.00           N  
ATOM   1540  CA  PRO A 658      11.884  -3.356   1.763  1.00  0.00           C  
ATOM   1541  C   PRO A 658      11.239  -2.229   0.959  1.00  0.00           C  
ATOM   1542  O   PRO A 658      10.790  -1.228   1.515  1.00  0.00           O  
ATOM   1543  CB  PRO A 658      10.859  -4.105   2.597  1.00  0.00           C  
ATOM   1544  CG  PRO A 658      10.894  -3.308   3.882  1.00  0.00           C  
ATOM   1545  CD  PRO A 658      12.381  -3.321   4.110  1.00  0.00           C  
ATOM   1546  N   GLN A 659      11.183  -2.419  -0.358  1.00  0.00           N  
ATOM   1547  CA  GLN A 659      10.518  -1.474  -1.248  1.00  0.00           C  
ATOM   1548  C   GLN A 659       9.012  -1.702  -1.120  1.00  0.00           C  
ATOM   1549  O   GLN A 659       8.204  -0.865  -1.536  1.00  0.00           O  
ATOM   1550  CB  GLN A 659      10.944  -1.706  -2.693  1.00  0.00           C  
ATOM   1551  CG  GLN A 659      12.333  -1.223  -2.972  1.00  0.00           C  
ATOM   1552  CD  GLN A 659      12.709  -1.353  -4.424  1.00  0.00           C  
ATOM   1553  OE1 GLN A 659      11.888  -1.098  -5.319  1.00  0.00           O  
ATOM   1554  NE2 GLN A 659      13.965  -1.716  -4.679  1.00  0.00           N  
ATOM   1555  N   SER A 660       8.667  -2.863  -0.556  1.00  0.00           N  
ATOM   1556  CA  SER A 660       7.295  -3.313  -0.297  1.00  0.00           C  
ATOM   1557  C   SER A 660       7.421  -4.743   0.187  1.00  0.00           C  
ATOM   1558  O   SER A 660       8.454  -5.372   0.013  1.00  0.00           O  
ATOM   1559  CB  SER A 660       6.436  -3.326  -1.561  1.00  0.00           C  
ATOM   1560  OG  SER A 660       6.898  -4.306  -2.477  1.00  0.00           O  
ATOM   1561  N   PRO A 661       6.389  -5.255   0.854  1.00  0.00           N  
ATOM   1562  CA  PRO A 661       6.379  -6.627   1.361  1.00  0.00           C  
ATOM   1563  C   PRO A 661       5.992  -7.638   0.259  1.00  0.00           C  
ATOM   1564  O   PRO A 661       5.737  -8.808   0.541  1.00  0.00           O  
ATOM   1565  CB  PRO A 661       5.321  -6.563   2.459  1.00  0.00           C  
ATOM   1566  CG  PRO A 661       5.202  -5.049   2.752  1.00  0.00           C  
ATOM   1567  CD  PRO A 661       5.218  -4.533   1.363  1.00  0.00           C  
ATOM   1568  N   GLN A 662       5.954  -7.175  -0.990  1.00  0.00           N  
ATOM   1569  CA  GLN A 662       5.579  -8.002  -2.131  1.00  0.00           C  
ATOM   1570  C   GLN A 662       5.917  -9.490  -2.035  1.00  0.00           C  
ATOM   1571  O   GLN A 662       5.029 -10.317  -1.850  1.00  0.00           O  
ATOM   1572  CB  GLN A 662       6.182  -7.431  -3.412  1.00  0.00           C  
ATOM   1573  CG  GLN A 662       5.766  -8.172  -4.681  1.00  0.00           C  
ATOM   1574  CD  GLN A 662       4.253  -8.261  -4.842  1.00  0.00           C  
ATOM   1575  OE1 GLN A 662       3.545  -7.262  -4.725  1.00  0.00           O  
ATOM   1576  NE2 GLN A 662       3.755  -9.462  -5.116  1.00  0.00           N  
ATOM   1577  N   LEU A 663       7.192  -9.833  -2.158  1.00  0.00           N  
ATOM   1578  CA  LEU A 663       7.593 -11.228  -2.103  1.00  0.00           C  
ATOM   1579  C   LEU A 663       7.110 -11.943  -0.847  1.00  0.00           C  
ATOM   1580  O   LEU A 663       6.686 -13.097  -0.911  1.00  0.00           O  
ATOM   1581  CB  LEU A 663       9.113 -11.357  -2.242  1.00  0.00           C  
ATOM   1582  CG  LEU A 663       9.693 -10.904  -3.588  1.00  0.00           C  
ATOM   1583  CD1 LEU A 663      11.195 -11.145  -3.601  1.00  0.00           C  
ATOM   1584  CD2 LEU A 663       9.024 -11.658  -4.742  1.00  0.00           C  
ATOM   1585  N   PHE A 664       7.143 -11.263   0.291  1.00  0.00           N  
ATOM   1586  CA  PHE A 664       6.695 -11.889   1.523  1.00  0.00           C  
ATOM   1587  C   PHE A 664       5.198 -12.140   1.638  1.00  0.00           C  
ATOM   1588  O   PHE A 664       4.784 -13.137   2.230  1.00  0.00           O  
ATOM   1589  CB  PHE A 664       7.179 -11.101   2.741  1.00  0.00           C  
ATOM   1590  CG  PHE A 664       8.642 -11.239   2.987  1.00  0.00           C  
ATOM   1591  CD1 PHE A 664       9.553 -10.394   2.365  1.00  0.00           C  
ATOM   1592  CD2 PHE A 664       9.121 -12.272   3.784  1.00  0.00           C  
ATOM   1593  CE1 PHE A 664      10.918 -10.584   2.534  1.00  0.00           C  
ATOM   1594  CE2 PHE A 664      10.486 -12.470   3.954  1.00  0.00           C  
ATOM   1595  CZ  PHE A 664      11.384 -11.629   3.332  1.00  0.00           C  
ATOM   1596  N   LYS A 665       4.377 -11.246   1.102  1.00  0.00           N  
ATOM   1597  CA  LYS A 665       2.937 -11.460   1.196  1.00  0.00           C  
ATOM   1598  C   LYS A 665       2.573 -12.588   0.242  1.00  0.00           C  
ATOM   1599  O   LYS A 665       1.619 -13.320   0.488  1.00  0.00           O  
ATOM   1600  CB  LYS A 665       2.136 -10.193   0.864  1.00  0.00           C  
ATOM   1601  CG  LYS A 665       2.393  -9.607  -0.510  1.00  0.00           C  
ATOM   1602  CD  LYS A 665       1.452  -8.436  -0.750  1.00  0.00           C  
ATOM   1603  CE  LYS A 665       1.726  -7.748  -2.082  1.00  0.00           C  
ATOM   1604  NZ  LYS A 665       0.825  -6.579  -2.260  1.00  0.00           N  
ATOM   1605  N   GLN A 666       3.324 -12.726  -0.847  1.00  0.00           N  
ATOM   1606  CA  GLN A 666       3.054 -13.816  -1.771  1.00  0.00           C  
ATOM   1607  C   GLN A 666       3.340 -15.134  -1.038  1.00  0.00           C  
ATOM   1608  O   GLN A 666       2.538 -16.074  -1.098  1.00  0.00           O  
ATOM   1609  CB  GLN A 666       3.905 -13.695  -3.037  1.00  0.00           C  
ATOM   1610  CG  GLN A 666       3.242 -12.866  -4.123  1.00  0.00           C  
ATOM   1611  CD  GLN A 666       4.087 -12.783  -5.362  1.00  0.00           C  
ATOM   1612  OE1 GLN A 666       5.042 -12.014  -5.434  1.00  0.00           O  
ATOM   1613  NE2 GLN A 666       3.750 -13.593  -6.351  1.00  0.00           N  
ATOM   1614  N   LEU A 667       4.467 -15.191  -0.329  1.00  0.00           N  
ATOM   1615  CA  LEU A 667       4.815 -16.376   0.443  1.00  0.00           C  
ATOM   1616  C   LEU A 667       3.760 -16.631   1.519  1.00  0.00           C  
ATOM   1617  O   LEU A 667       3.489 -17.784   1.847  1.00  0.00           O  
ATOM   1618  CB  LEU A 667       6.195 -16.223   1.089  1.00  0.00           C  
ATOM   1619  CG  LEU A 667       7.450 -16.247   0.205  1.00  0.00           C  
ATOM   1620  CD1 LEU A 667       8.678 -16.044   1.065  1.00  0.00           C  
ATOM   1621  CD2 LEU A 667       7.560 -17.572  -0.507  1.00  0.00           C  
ATOM   1622  N   LEU A 668       3.164 -15.580   2.082  1.00  0.00           N  
ATOM   1623  CA  LEU A 668       2.121 -15.794   3.093  1.00  0.00           C  
ATOM   1624  C   LEU A 668       0.900 -16.473   2.445  1.00  0.00           C  
ATOM   1625  O   LEU A 668       0.225 -17.271   3.090  1.00  0.00           O  
ATOM   1626  CB  LEU A 668       1.703 -14.480   3.763  1.00  0.00           C  
ATOM   1627  CG  LEU A 668       2.696 -13.808   4.724  1.00  0.00           C  
ATOM   1628  CD1 LEU A 668       2.143 -12.472   5.150  1.00  0.00           C  
ATOM   1629  CD2 LEU A 668       2.943 -14.672   5.958  1.00  0.00           C  
ATOM   1630  N   MET A 669       0.611 -16.154   1.180  1.00  0.00           N  
ATOM   1631  CA  MET A 669      -0.496 -16.790   0.463  1.00  0.00           C  
ATOM   1632  C   MET A 669      -0.125 -18.272   0.267  1.00  0.00           C  
ATOM   1633  O   MET A 669      -0.939 -19.167   0.502  1.00  0.00           O  
ATOM   1634  CB  MET A 669      -0.699 -16.164  -0.914  1.00  0.00           C  
ATOM   1635  CG  MET A 669      -1.168 -14.741  -0.945  1.00  0.00           C  
ATOM   1636  SD  MET A 669      -2.707 -14.457  -0.066  1.00  0.00           S  
ATOM   1637  CE  MET A 669      -2.144 -14.350   1.641  1.00  0.00           C  
ATOM   1638  N   MET A 670       1.104 -18.512  -0.182  1.00  0.00           N  
ATOM   1639  CA  MET A 670       1.592 -19.858  -0.377  1.00  0.00           C  
ATOM   1640  C   MET A 670       1.560 -20.586   0.961  1.00  0.00           C  
ATOM   1641  O   MET A 670       1.453 -21.814   1.002  1.00  0.00           O  
ATOM   1642  CB  MET A 670       3.022 -19.851  -0.938  1.00  0.00           C  
ATOM   1643  CG  MET A 670       3.143 -19.203  -2.319  1.00  0.00           C  
ATOM   1644  SD  MET A 670       4.761 -19.339  -3.102  1.00  0.00           S  
ATOM   1645  CE  MET A 670       4.757 -17.827  -4.001  1.00  0.00           C  
ATOM   1646  N   SER A 671       1.640 -19.831   2.055  1.00  0.00           N  
ATOM   1647  CA  SER A 671       1.610 -20.433   3.386  1.00  0.00           C  
ATOM   1648  C   SER A 671       0.211 -20.862   3.788  1.00  0.00           C  
ATOM   1649  O   SER A 671       0.024 -21.634   4.734  1.00  0.00           O  
ATOM   1650  CB  SER A 671       2.163 -19.466   4.423  1.00  0.00           C  
ATOM   1651  OG  SER A 671       3.517 -19.187   4.140  1.00  0.00           O  
ATOM   1652  N   GLY A 685      -0.784 -20.362   3.076  1.00  0.00           N  
ATOM   1653  CA  GLY A 685      -2.131 -20.756   3.412  1.00  0.00           C  
ATOM   1654  C   GLY A 685      -2.959 -19.689   4.083  1.00  0.00           C  
ATOM   1655  O   GLY A 685      -4.178 -19.824   4.118  1.00  0.00           O  
ATOM   1656  N   PHE A 686      -2.341 -18.656   4.653  1.00  0.00           N  
ATOM   1657  CA  PHE A 686      -3.171 -17.611   5.247  1.00  0.00           C  
ATOM   1658  C   PHE A 686      -3.888 -17.271   3.957  1.00  0.00           C  
ATOM   1659  O   PHE A 686      -3.275 -17.306   2.898  1.00  0.00           O  
ATOM   1660  CB  PHE A 686      -2.333 -16.443   5.768  1.00  0.00           C  
ATOM   1661  CG  PHE A 686      -1.343 -16.840   6.815  1.00  0.00           C  
ATOM   1662  CD1 PHE A 686      -0.023 -17.115   6.475  1.00  0.00           C  
ATOM   1663  CD2 PHE A 686      -1.740 -16.994   8.138  1.00  0.00           C  
ATOM   1664  CE1 PHE A 686       0.894 -17.541   7.445  1.00  0.00           C  
ATOM   1665  CE2 PHE A 686      -0.837 -17.422   9.117  1.00  0.00           C  
ATOM   1666  CZ  PHE A 686       0.479 -17.696   8.775  1.00  0.00           C  
ATOM   1667  N   ASP A 687      -5.172 -16.987   4.005  1.00  0.00           N  
ATOM   1668  CA  ASP A 687      -5.854 -16.787   2.744  1.00  0.00           C  
ATOM   1669  C   ASP A 687      -5.922 -15.330   2.303  1.00  0.00           C  
ATOM   1670  O   ASP A 687      -5.764 -15.009   1.130  1.00  0.00           O  
ATOM   1671  CB  ASP A 687      -7.247 -17.413   2.853  1.00  0.00           C  
ATOM   1672  CG  ASP A 687      -7.928 -17.559   1.524  1.00  0.00           C  
ATOM   1673  OD1 ASP A 687      -7.384 -18.245   0.636  1.00  0.00           O  
ATOM   1674  OD2 ASP A 687      -9.019 -16.993   1.379  1.00  0.00           O  
ATOM   1675  N   ARG A 688      -6.150 -14.457   3.272  1.00  0.00           N  
ATOM   1676  CA  ARG A 688      -6.247 -13.048   3.022  1.00  0.00           C  
ATOM   1677  C   ARG A 688      -5.331 -12.292   3.956  1.00  0.00           C  
ATOM   1678  O   ARG A 688      -5.441 -12.405   5.172  1.00  0.00           O  
ATOM   1679  CB  ARG A 688      -7.688 -12.622   3.199  1.00  0.00           C  
ATOM   1680  CG  ARG A 688      -8.555 -13.180   2.091  1.00  0.00           C  
ATOM   1681  CD  ARG A 688      -9.996 -12.776   2.246  1.00  0.00           C  
ATOM   1682  NE  ARG A 688     -10.736 -13.085   1.036  1.00  0.00           N  
ATOM   1683  CZ  ARG A 688     -12.001 -12.738   0.831  1.00  0.00           C  
ATOM   1684  NH1 ARG A 688     -12.679 -12.067   1.759  1.00  0.00           N  
ATOM   1685  NH2 ARG A 688     -12.578 -13.044  -0.319  1.00  0.00           N  
ATOM   1686  N   TYR A 689      -4.425 -11.523   3.362  1.00  0.00           N  
ATOM   1687  CA  TYR A 689      -3.447 -10.734   4.093  1.00  0.00           C  
ATOM   1688  C   TYR A 689      -3.576  -9.225   3.890  1.00  0.00           C  
ATOM   1689  O   TYR A 689      -4.094  -8.751   2.875  1.00  0.00           O  
ATOM   1690  CB  TYR A 689      -2.047 -11.161   3.648  1.00  0.00           C  
ATOM   1691  CG  TYR A 689      -0.966 -10.095   3.778  1.00  0.00           C  
ATOM   1692  CD1 TYR A 689      -0.244  -9.932   4.958  1.00  0.00           C  
ATOM   1693  CD2 TYR A 689      -0.679  -9.238   2.708  1.00  0.00           C  
ATOM   1694  CE1 TYR A 689       0.742  -8.944   5.066  1.00  0.00           C  
ATOM   1695  CE2 TYR A 689       0.295  -8.256   2.809  1.00  0.00           C  
ATOM   1696  CZ  TYR A 689       1.001  -8.115   3.985  1.00  0.00           C  
ATOM   1697  OH  TYR A 689       1.965  -7.145   4.064  1.00  0.00           O  
ATOM   1698  N   TYR A 690      -3.108  -8.476   4.877  1.00  0.00           N  
ATOM   1699  CA  TYR A 690      -3.057  -7.036   4.773  1.00  0.00           C  
ATOM   1700  C   TYR A 690      -2.154  -6.535   5.860  1.00  0.00           C  
ATOM   1701  O   TYR A 690      -1.961  -7.200   6.873  1.00  0.00           O  
ATOM   1702  CB  TYR A 690      -4.421  -6.363   4.884  1.00  0.00           C  
ATOM   1703  CG  TYR A 690      -4.899  -6.059   6.277  1.00  0.00           C  
ATOM   1704  CD1 TYR A 690      -5.584  -7.009   7.016  1.00  0.00           C  
ATOM   1705  CD2 TYR A 690      -4.720  -4.795   6.831  1.00  0.00           C  
ATOM   1706  CE1 TYR A 690      -6.091  -6.714   8.254  1.00  0.00           C  
ATOM   1707  CE2 TYR A 690      -5.227  -4.484   8.083  1.00  0.00           C  
ATOM   1708  CZ  TYR A 690      -5.917  -5.450   8.786  1.00  0.00           C  
ATOM   1709  OH  TYR A 690      -6.487  -5.153   9.997  1.00  0.00           O  
ATOM   1710  N   GLN A 691      -1.580  -5.363   5.635  1.00  0.00           N  
ATOM   1711  CA  GLN A 691      -0.681  -4.781   6.608  1.00  0.00           C  
ATOM   1712  C   GLN A 691      -0.485  -3.308   6.333  1.00  0.00           C  
ATOM   1713  O   GLN A 691      -0.442  -2.891   5.177  1.00  0.00           O  
ATOM   1714  CB  GLN A 691       0.662  -5.506   6.535  1.00  0.00           C  
ATOM   1715  CG  GLN A 691       1.722  -4.924   7.428  1.00  0.00           C  
ATOM   1716  CD  GLN A 691       3.050  -5.631   7.316  1.00  0.00           C  
ATOM   1717  OE1 GLN A 691       3.481  -6.007   6.228  1.00  0.00           O  
ATOM   1718  NE2 GLN A 691       3.734  -5.759   8.428  1.00  0.00           N  
ATOM   1719  N   ILE A 692      -0.432  -2.503   7.389  1.00  0.00           N  
ATOM   1720  CA  ILE A 692      -0.156  -1.080   7.218  1.00  0.00           C  
ATOM   1721  C   ILE A 692       1.362  -1.100   7.461  1.00  0.00           C  
ATOM   1722  O   ILE A 692       1.803  -1.235   8.613  1.00  0.00           O  
ATOM   1723  CB  ILE A 692      -0.834  -0.208   8.300  1.00  0.00           C  
ATOM   1724  CG1 ILE A 692      -2.339  -0.483   8.364  1.00  0.00           C  
ATOM   1725  CG2 ILE A 692      -0.621   1.265   7.986  1.00  0.00           C  
ATOM   1726  CD1 ILE A 692      -3.102  -0.164   7.116  1.00  0.00           C  
ATOM   1727  N   VAL A 693       2.143  -1.042   6.376  1.00  0.00           N  
ATOM   1728  CA  VAL A 693       3.612  -1.082   6.422  1.00  0.00           C  
ATOM   1729  C   VAL A 693       4.387   0.093   5.872  1.00  0.00           C  
ATOM   1730  O   VAL A 693       3.950   0.790   4.967  1.00  0.00           O  
ATOM   1731  CB  VAL A 693       4.241  -2.226   5.598  1.00  0.00           C  
ATOM   1732  CG1 VAL A 693       4.496  -3.378   6.439  1.00  0.00           C  
ATOM   1733  CG2 VAL A 693       3.383  -2.523   4.369  1.00  0.00           C  
ATOM   1734  N   LYS A 695       5.618   0.178   6.352  1.00  0.00           N  
ATOM   1735  CA  LYS A 695       6.556   1.193   5.959  1.00  0.00           C  
ATOM   1736  C   LYS A 695       7.341   0.613   4.801  1.00  0.00           C  
ATOM   1737  O   LYS A 695       7.864  -0.487   4.902  1.00  0.00           O  
ATOM   1738  CB  LYS A 695       7.492   1.488   7.128  1.00  0.00           C  
ATOM   1739  CG  LYS A 695       7.803   2.947   7.286  1.00  0.00           C  
ATOM   1740  CD  LYS A 695       6.527   3.757   7.469  1.00  0.00           C  
ATOM   1741  CE  LYS A 695       6.863   5.182   7.834  1.00  0.00           C  
ATOM   1742  NZ  LYS A 695       7.634   5.262   9.104  1.00  0.00           N  
ATOM   1743  N   CYS A 696       7.429   1.358   3.707  1.00  0.00           N  
ATOM   1744  CA  CYS A 696       8.164   0.907   2.534  1.00  0.00           C  
ATOM   1745  C   CYS A 696       9.275   1.908   2.273  1.00  0.00           C  
ATOM   1746  O   CYS A 696       9.099   3.102   2.501  1.00  0.00           O  
ATOM   1747  CB  CYS A 696       7.239   0.820   1.317  1.00  0.00           C  
ATOM   1748  SG  CYS A 696       5.776  -0.220   1.532  1.00  0.00           S  
ATOM   1749  N   PHE A 697      10.406   1.420   1.772  1.00  0.00           N  
ATOM   1750  CA  PHE A 697      11.572   2.255   1.520  1.00  0.00           C  
ATOM   1751  C   PHE A 697      12.145   2.148   0.108  1.00  0.00           C  
ATOM   1752  O   PHE A 697      12.618   1.086  -0.290  1.00  0.00           O  
ATOM   1753  CB  PHE A 697      12.681   1.885   2.507  1.00  0.00           C  
ATOM   1754  CG  PHE A 697      12.226   1.818   3.931  1.00  0.00           C  
ATOM   1755  CD1 PHE A 697      11.519   0.707   4.399  1.00  0.00           C  
ATOM   1756  CD2 PHE A 697      12.490   2.867   4.809  1.00  0.00           C  
ATOM   1757  CE1 PHE A 697      11.077   0.640   5.719  1.00  0.00           C  
ATOM   1758  CE2 PHE A 697      12.048   2.815   6.146  1.00  0.00           C  
ATOM   1759  CZ  PHE A 697      11.342   1.698   6.596  1.00  0.00           C  
ATOM   1760  N   ARG A 698      12.138   3.251  -0.635  1.00  0.00           N  
ATOM   1761  CA  ARG A 698      12.693   3.247  -1.984  1.00  0.00           C  
ATOM   1762  C   ARG A 698      13.663   4.412  -2.099  1.00  0.00           C  
ATOM   1763  O   ARG A 698      13.268   5.572  -1.992  1.00  0.00           O  
ATOM   1764  CB  ARG A 698      11.568   3.346  -3.009  1.00  0.00           C  
ATOM   1765  CG  ARG A 698      10.638   2.173  -2.892  1.00  0.00           C  
ATOM   1766  CD  ARG A 698       9.502   2.198  -3.872  1.00  0.00           C  
ATOM   1767  NE  ARG A 698       8.503   1.226  -3.458  1.00  0.00           N  
ATOM   1768  CZ  ARG A 698       7.350   1.022  -4.075  1.00  0.00           C  
ATOM   1769  NH1 ARG A 698       7.029   1.714  -5.154  1.00  0.00           N  
ATOM   1770  NH2 ARG A 698       6.495   0.147  -3.582  1.00  0.00           N  
ATOM   1771  N   ASP A 699      14.935   4.097  -2.318  1.00  0.00           N  
ATOM   1772  CA  ASP A 699      15.968   5.123  -2.379  1.00  0.00           C  
ATOM   1773  C   ASP A 699      15.977   5.902  -3.675  1.00  0.00           C  
ATOM   1774  O   ASP A 699      16.876   5.752  -4.487  1.00  0.00           O  
ATOM   1775  CB  ASP A 699      17.339   4.493  -2.114  1.00  0.00           C  
ATOM   1776  CG  ASP A 699      18.447   5.526  -1.975  1.00  0.00           C  
ATOM   1777  OD1 ASP A 699      18.154   6.712  -1.721  1.00  0.00           O  
ATOM   1778  OD2 ASP A 699      19.625   5.141  -2.086  1.00  0.00           O  
ATOM   1779  N   GLU A 700      14.969   6.753  -3.833  1.00  0.00           N  
ATOM   1780  CA  GLU A 700      14.792   7.591  -5.009  1.00  0.00           C  
ATOM   1781  C   GLU A 700      14.583   9.037  -4.581  1.00  0.00           C  
ATOM   1782  O   GLU A 700      14.428   9.314  -3.395  1.00  0.00           O  
ATOM   1783  CB  GLU A 700      13.568   7.122  -5.805  1.00  0.00           C  
ATOM   1784  CG  GLU A 700      13.734   5.745  -6.407  1.00  0.00           C  
ATOM   1785  CD  GLU A 700      14.832   5.709  -7.449  1.00  0.00           C  
ATOM   1786  OE1 GLU A 700      15.229   4.598  -7.866  1.00  0.00           O  
ATOM   1787  OE2 GLU A 700      15.291   6.800  -7.854  1.00  0.00           O  
ATOM   1788  N   ASP A 703      14.574   9.950  -5.547  1.00  0.00           N  
ATOM   1789  CA  ASP A 703      14.372  11.362  -5.250  1.00  0.00           C  
ATOM   1790  C   ASP A 703      12.895  11.692  -5.076  1.00  0.00           C  
ATOM   1791  O   ASP A 703      12.014  11.021  -5.627  1.00  0.00           O  
ATOM   1792  CB  ASP A 703      15.042  12.237  -6.322  1.00  0.00           C  
ATOM   1793  CG  ASP A 703      16.564  12.229  -6.199  1.00  0.00           C  
ATOM   1794  OD1 ASP A 703      17.263  12.220  -7.232  1.00  0.00           O  
ATOM   1795  OD2 ASP A 703      17.062  12.237  -5.054  1.00  0.00           O  
ATOM   1796  N   LEU A 713      12.644  12.727  -4.287  1.00  0.00           N  
ATOM   1797  CA  LEU A 713      11.297  13.121  -3.956  1.00  0.00           C  
ATOM   1798  C   LEU A 713      10.516  13.991  -4.920  1.00  0.00           C  
ATOM   1799  O   LEU A 713      11.000  14.390  -5.984  1.00  0.00           O  
ATOM   1800  CB  LEU A 713      11.274  13.798  -2.588  1.00  0.00           C  
ATOM   1801  CG  LEU A 713      11.864  13.026  -1.412  1.00  0.00           C  
ATOM   1802  CD1 LEU A 713      13.389  12.948  -1.538  1.00  0.00           C  
ATOM   1803  CD2 LEU A 713      11.457  13.735  -0.116  1.00  0.00           C  
ATOM   1804  N   ARG A 714       9.282  14.253  -4.498  1.00  0.00           N  
ATOM   1805  CA  ARG A 714       8.302  15.064  -5.204  1.00  0.00           C  
ATOM   1806  C   ARG A 714       7.269  15.418  -4.134  1.00  0.00           C  
ATOM   1807  O   ARG A 714       7.333  14.892  -3.021  1.00  0.00           O  
ATOM   1808  CB  ARG A 714       7.631  14.247  -6.314  1.00  0.00           C  
ATOM   1809  CG  ARG A 714       7.685  14.895  -7.689  1.00  0.00           C  
ATOM   1810  CD  ARG A 714       9.135  15.083  -8.084  1.00  0.00           C  
ATOM   1811  NE  ARG A 714       9.415  14.697  -9.462  1.00  0.00           N  
ATOM   1812  CZ  ARG A 714      10.594  14.268  -9.868  1.00  0.00           C  
ATOM   1813  NH1 ARG A 714      11.603  14.163  -9.014  1.00  0.00           N  
ATOM   1814  NH2 ARG A 714      10.777  13.921 -11.130  1.00  0.00           N  
ATOM   1815  N   ALA A 715       6.340  16.303  -4.451  1.00  0.00           N  
ATOM   1816  CA  ALA A 715       5.302  16.675  -3.491  1.00  0.00           C  
ATOM   1817  C   ALA A 715       4.446  15.476  -3.071  1.00  0.00           C  
ATOM   1818  O   ALA A 715       3.729  15.537  -2.072  1.00  0.00           O  
ATOM   1819  CB  ALA A 715       4.408  17.777  -4.078  1.00  0.00           C  
ATOM   1820  N   ASP A 716       4.504  14.389  -3.833  1.00  0.00           N  
ATOM   1821  CA  ASP A 716       3.720  13.211  -3.477  1.00  0.00           C  
ATOM   1822  C   ASP A 716       4.579  11.956  -3.323  1.00  0.00           C  
ATOM   1823  O   ASP A 716       4.073  10.838  -3.417  1.00  0.00           O  
ATOM   1824  CB  ASP A 716       2.601  12.966  -4.505  1.00  0.00           C  
ATOM   1825  CG  ASP A 716       3.125  12.575  -5.873  1.00  0.00           C  
ATOM   1826  OD1 ASP A 716       2.301  12.394  -6.794  1.00  0.00           O  
ATOM   1827  OD2 ASP A 716       4.355  12.440  -6.033  1.00  0.00           O  
ATOM   1828  N   ARG A 718       5.871  12.144  -3.060  1.00  0.00           N  
ATOM   1829  CA  ARG A 718       6.795  11.019  -2.891  1.00  0.00           C  
ATOM   1830  C   ARG A 718       7.823  11.225  -1.798  1.00  0.00           C  
ATOM   1831  O   ARG A 718       8.575  12.196  -1.804  1.00  0.00           O  
ATOM   1832  CB  ARG A 718       7.565  10.736  -4.189  1.00  0.00           C  
ATOM   1833  CG  ARG A 718       6.741  10.127  -5.303  1.00  0.00           C  
ATOM   1834  CD  ARG A 718       7.452  10.241  -6.657  1.00  0.00           C  
ATOM   1835  NE  ARG A 718       8.797   9.664  -6.692  1.00  0.00           N  
ATOM   1836  CZ  ARG A 718       9.644   9.831  -7.709  1.00  0.00           C  
ATOM   1837  NH1 ARG A 718       9.293  10.552  -8.771  1.00  0.00           N  
ATOM   1838  NH2 ARG A 718      10.858   9.305  -7.661  1.00  0.00           N  
ATOM   1839  N   GLN A 723       7.865  10.292  -0.865  1.00  0.00           N  
ATOM   1840  CA  GLN A 723       8.838  10.329   0.210  1.00  0.00           C  
ATOM   1841  C   GLN A 723       9.625   9.028   0.048  1.00  0.00           C  
ATOM   1842  O   GLN A 723       9.086   8.044  -0.439  1.00  0.00           O  
ATOM   1843  CB  GLN A 723       8.111  10.396   1.550  1.00  0.00           C  
ATOM   1844  CG  GLN A 723       7.553  11.777   1.873  1.00  0.00           C  
ATOM   1845  CD  GLN A 723       8.619  12.716   2.420  1.00  0.00           C  
ATOM   1846  OE1 GLN A 723       8.511  13.930   2.317  1.00  0.00           O  
ATOM   1847  NE2 GLN A 723       9.642  12.149   3.029  1.00  0.00           N  
ATOM   1848  N   PRO A 724      10.921   9.020   0.396  1.00  0.00           N  
ATOM   1849  CA  PRO A 724      11.736   7.804   0.266  1.00  0.00           C  
ATOM   1850  C   PRO A 724      11.278   6.717   1.258  1.00  0.00           C  
ATOM   1851  O   PRO A 724      11.622   5.534   1.125  1.00  0.00           O  
ATOM   1852  CB  PRO A 724      13.138   8.322   0.553  1.00  0.00           C  
ATOM   1853  CG  PRO A 724      12.862   9.358   1.599  1.00  0.00           C  
ATOM   1854  CD  PRO A 724      11.745  10.121   0.917  1.00  0.00           C  
ATOM   1855  N   GLU A 725      10.516   7.145   2.259  1.00  0.00           N  
ATOM   1856  CA  GLU A 725       9.950   6.257   3.256  1.00  0.00           C  
ATOM   1857  C   GLU A 725       8.476   6.624   3.293  1.00  0.00           C  
ATOM   1858  O   GLU A 725       8.125   7.775   3.560  1.00  0.00           O  
ATOM   1859  CB  GLU A 725      10.594   6.483   4.629  1.00  0.00           C  
ATOM   1860  CG  GLU A 725       9.808   5.900   5.791  1.00  0.00           C  
ATOM   1861  CD  GLU A 725      10.543   6.016   7.120  1.00  0.00           C  
ATOM   1862  OE1 GLU A 725       9.966   5.608   8.155  1.00  0.00           O  
ATOM   1863  OE2 GLU A 725      11.699   6.504   7.128  1.00  0.00           O  
ATOM   1864  N   PHE A 726       7.617   5.656   3.005  1.00  0.00           N  
ATOM   1865  CA  PHE A 726       6.184   5.911   2.999  1.00  0.00           C  
ATOM   1866  C   PHE A 726       5.400   4.722   3.531  1.00  0.00           C  
ATOM   1867  O   PHE A 726       5.960   3.663   3.802  1.00  0.00           O  
ATOM   1868  CB  PHE A 726       5.733   6.249   1.591  1.00  0.00           C  
ATOM   1869  CG  PHE A 726       5.952   5.147   0.610  1.00  0.00           C  
ATOM   1870  CD1 PHE A 726       4.879   4.397   0.141  1.00  0.00           C  
ATOM   1871  CD2 PHE A 726       7.231   4.869   0.130  1.00  0.00           C  
ATOM   1872  CE1 PHE A 726       5.078   3.389  -0.798  1.00  0.00           C  
ATOM   1873  CE2 PHE A 726       7.436   3.857  -0.814  1.00  0.00           C  
ATOM   1874  CZ  PHE A 726       6.356   3.122  -1.276  1.00  0.00           C  
ATOM   1875  N   THR A 728       4.097   4.897   3.663  1.00  0.00           N  
ATOM   1876  CA  THR A 728       3.277   3.851   4.208  1.00  0.00           C  
ATOM   1877  C   THR A 728       2.210   3.335   3.259  1.00  0.00           C  
ATOM   1878  O   THR A 728       1.436   4.103   2.666  1.00  0.00           O  
ATOM   1879  CB  THR A 728       2.629   4.336   5.521  1.00  0.00           C  
ATOM   1880  OG1 THR A 728       3.667   4.708   6.435  1.00  0.00           O  
ATOM   1881  CG2 THR A 728       1.776   3.240   6.160  1.00  0.00           C  
ATOM   1882  N   GLN A 730       2.174   2.017   3.124  1.00  0.00           N  
ATOM   1883  CA  GLN A 730       1.200   1.371   2.265  1.00  0.00           C  
ATOM   1884  C   GLN A 730       0.180   0.583   3.056  1.00  0.00           C  
ATOM   1885  O   GLN A 730       0.473   0.059   4.125  1.00  0.00           O  
ATOM   1886  CB  GLN A 730       1.849   0.352   1.331  1.00  0.00           C  
ATOM   1887  CG  GLN A 730       2.891   0.818   0.363  1.00  0.00           C  
ATOM   1888  CD  GLN A 730       3.247  -0.308  -0.587  1.00  0.00           C  
ATOM   1889  OE1 GLN A 730       3.355  -1.452  -0.170  1.00  0.00           O  
ATOM   1890  NE2 GLN A 730       3.431   0.007  -1.862  1.00  0.00           N  
ATOM   1891  N   ILE A 731      -1.026   0.520   2.516  1.00  0.00           N  
ATOM   1892  CA  ILE A 731      -2.062  -0.308   3.088  1.00  0.00           C  
ATOM   1893  C   ILE A 731      -1.877  -1.469   2.115  1.00  0.00           C  
ATOM   1894  O   ILE A 731      -2.378  -1.430   0.989  1.00  0.00           O  
ATOM   1895  CB  ILE A 731      -3.454   0.262   2.893  1.00  0.00           C  
ATOM   1896  CG1 ILE A 731      -3.600   1.579   3.644  1.00  0.00           C  
ATOM   1897  CG2 ILE A 731      -4.474  -0.735   3.384  1.00  0.00           C  
ATOM   1898  CD1 ILE A 731      -5.001   2.186   3.516  1.00  0.00           C  
ATOM   1899  N   ASP A 732      -1.096  -2.462   2.531  1.00  0.00           N  
ATOM   1900  CA  ASP A 732      -0.778  -3.620   1.699  1.00  0.00           C  
ATOM   1901  C   ASP A 732      -1.815  -4.723   1.834  1.00  0.00           C  
ATOM   1902  O   ASP A 732      -2.207  -5.077   2.950  1.00  0.00           O  
ATOM   1903  CB  ASP A 732       0.575  -4.186   2.119  1.00  0.00           C  
ATOM   1904  CG  ASP A 732       1.207  -5.038   1.057  1.00  0.00           C  
ATOM   1905  OD1 ASP A 732       2.254  -5.648   1.351  1.00  0.00           O  
ATOM   1906  OD2 ASP A 732       0.672  -5.089  -0.073  1.00  0.00           O  
ATOM   1907  N   VAL A 733      -2.265  -5.274   0.711  1.00  0.00           N  
ATOM   1908  CA  VAL A 733      -3.228  -6.360   0.770  1.00  0.00           C  
ATOM   1909  C   VAL A 733      -2.932  -7.440  -0.275  1.00  0.00           C  
ATOM   1910  O   VAL A 733      -2.336  -7.164  -1.312  1.00  0.00           O  
ATOM   1911  CB  VAL A 733      -4.706  -5.804   0.728  1.00  0.00           C  
ATOM   1912  CG1 VAL A 733      -4.758  -4.464   0.055  1.00  0.00           C  
ATOM   1913  CG2 VAL A 733      -5.632  -6.769   0.024  1.00  0.00           C  
ATOM   1914  N   GLU A 734      -3.280  -8.686   0.045  1.00  0.00           N  
ATOM   1915  CA  GLU A 734      -3.049  -9.812  -0.849  1.00  0.00           C  
ATOM   1916  C   GLU A 734      -4.128 -10.853  -0.647  1.00  0.00           C  
ATOM   1917  O   GLU A 734      -4.603 -11.057   0.470  1.00  0.00           O  
ATOM   1918  CB  GLU A 734      -1.703 -10.469  -0.561  1.00  0.00           C  
ATOM   1919  CG  GLU A 734      -1.247 -11.393  -1.673  1.00  0.00           C  
ATOM   1920  CD  GLU A 734      -0.863 -10.635  -2.942  1.00  0.00           C  
ATOM   1921  OE1 GLU A 734      -0.588 -11.276  -3.975  1.00  0.00           O  
ATOM   1922  OE2 GLU A 734      -0.823  -9.387  -2.907  1.00  0.00           O  
ATOM   1923  N   THR A 735      -4.495 -11.546  -1.716  1.00  0.00           N  
ATOM   1924  CA  THR A 735      -5.528 -12.557  -1.611  1.00  0.00           C  
ATOM   1925  C   THR A 735      -5.173 -13.834  -2.337  1.00  0.00           C  
ATOM   1926  O   THR A 735      -4.285 -13.866  -3.192  1.00  0.00           O  
ATOM   1927  CB  THR A 735      -6.834 -12.079  -2.229  1.00  0.00           C  
ATOM   1928  OG1 THR A 735      -6.660 -11.917  -3.648  1.00  0.00           O  
ATOM   1929  CG2 THR A 735      -7.278 -10.781  -1.597  1.00  0.00           C  
ATOM   1930  N   SER A 736      -5.893 -14.892  -1.988  1.00  0.00           N  
ATOM   1931  CA  SER A 736      -5.720 -16.177  -2.641  1.00  0.00           C  
ATOM   1932  C   SER A 736      -7.058 -16.520  -3.271  1.00  0.00           C  
ATOM   1933  O   SER A 736      -8.114 -16.142  -2.754  1.00  0.00           O  
ATOM   1934  CB  SER A 736      -5.314 -17.261  -1.641  1.00  0.00           C  
ATOM   1935  OG  SER A 736      -3.986 -17.065  -1.201  1.00  0.00           O  
ATOM   1936  N   PHE A 737      -6.995 -17.217  -4.398  1.00  0.00           N  
ATOM   1937  CA  PHE A 737      -8.169 -17.655  -5.137  1.00  0.00           C  
ATOM   1938  C   PHE A 737      -9.135 -16.524  -5.498  1.00  0.00           C  
ATOM   1939  O   PHE A 737     -10.350 -16.642  -5.322  1.00  0.00           O  
ATOM   1940  CB  PHE A 737      -8.919 -18.764  -4.365  1.00  0.00           C  
ATOM   1941  CG  PHE A 737      -8.038 -19.920  -3.927  1.00  0.00           C  
ATOM   1942  CD1 PHE A 737      -7.540 -19.980  -2.628  1.00  0.00           C  
ATOM   1943  CD2 PHE A 737      -7.692 -20.936  -4.823  1.00  0.00           C  
ATOM   1944  CE1 PHE A 737      -6.709 -21.039  -2.222  1.00  0.00           C  
ATOM   1945  CE2 PHE A 737      -6.859 -21.999  -4.432  1.00  0.00           C  
ATOM   1946  CZ  PHE A 737      -6.368 -22.052  -3.133  1.00  0.00           C  
ATOM   1947  N   MET A 738      -8.584 -15.422  -6.001  1.00  0.00           N  
ATOM   1948  CA  MET A 738      -9.395 -14.286  -6.431  1.00  0.00           C  
ATOM   1949  C   MET A 738      -8.867 -13.671  -7.731  1.00  0.00           C  
ATOM   1950  O   MET A 738      -7.666 -13.659  -7.995  1.00  0.00           O  
ATOM   1951  CB  MET A 738      -9.513 -13.237  -5.309  1.00  0.00           C  
ATOM   1952  CG  MET A 738     -10.434 -13.712  -4.188  1.00  0.00           C  
ATOM   1953  SD  MET A 738     -10.928 -12.465  -3.004  1.00  0.00           S  
ATOM   1954  CE  MET A 738      -9.745 -12.657  -1.885  1.00  0.00           C  
ATOM   1955  N   THR A 789      -9.790 -13.212  -8.565  1.00  0.00           N  
ATOM   1956  CA  THR A 789      -9.462 -12.603  -9.842  1.00  0.00           C  
ATOM   1957  C   THR A 789      -9.301 -11.104  -9.686  1.00  0.00           C  
ATOM   1958  O   THR A 789      -9.714 -10.519  -8.684  1.00  0.00           O  
ATOM   1959  CB  THR A 789     -10.579 -12.859 -10.859  1.00  0.00           C  
ATOM   1960  OG1 THR A 789     -11.831 -12.441 -10.308  1.00  0.00           O  
ATOM   1961  CG2 THR A 789     -10.666 -14.322 -11.186  1.00  0.00           C  
ATOM   1962  N   ALA A 790      -8.707 -10.476 -10.692  1.00  0.00           N  
ATOM   1963  CA  ALA A 790      -8.517  -9.032 -10.665  1.00  0.00           C  
ATOM   1964  C   ALA A 790      -9.836  -8.327 -10.296  1.00  0.00           C  
ATOM   1965  O   ALA A 790      -9.877  -7.501  -9.394  1.00  0.00           O  
ATOM   1966  CB  ALA A 790      -8.016  -8.551 -12.020  1.00  0.00           C  
ATOM   1967  N   PRO A 791     -10.939  -8.680 -10.965  1.00  0.00           N  
ATOM   1968  CA  PRO A 791     -12.226  -8.047 -10.667  1.00  0.00           C  
ATOM   1969  C   PRO A 791     -12.627  -8.126  -9.203  1.00  0.00           C  
ATOM   1970  O   PRO A 791     -13.056  -7.139  -8.613  1.00  0.00           O  
ATOM   1971  CB  PRO A 791     -13.193  -8.807 -11.580  1.00  0.00           C  
ATOM   1972  CG  PRO A 791     -12.304  -9.158 -12.765  1.00  0.00           C  
ATOM   1973  CD  PRO A 791     -11.103  -9.690 -12.025  1.00  0.00           C  
ATOM   1974  N   GLN A 792     -12.491  -9.311  -8.620  1.00  0.00           N  
ATOM   1975  CA  GLN A 792     -12.841  -9.521  -7.219  1.00  0.00           C  
ATOM   1976  C   GLN A 792     -11.989  -8.663  -6.303  1.00  0.00           C  
ATOM   1977  O   GLN A 792     -12.497  -8.093  -5.329  1.00  0.00           O  
ATOM   1978  CB  GLN A 792     -12.643 -10.978  -6.850  1.00  0.00           C  
ATOM   1979  CG  GLN A 792     -13.639 -11.925  -7.449  1.00  0.00           C  
ATOM   1980  CD  GLN A 792     -13.266 -13.339  -7.123  1.00  0.00           C  
ATOM   1981  OE1 GLN A 792     -12.385 -13.918  -7.756  1.00  0.00           O  
ATOM   1982  NE2 GLN A 792     -13.894 -13.894  -6.091  1.00  0.00           N  
ATOM   1983  N   VAL A 793     -10.693  -8.593  -6.616  1.00  0.00           N  
ATOM   1984  CA  VAL A 793      -9.749  -7.799  -5.845  1.00  0.00           C  
ATOM   1985  C   VAL A 793     -10.148  -6.336  -5.910  1.00  0.00           C  
ATOM   1986  O   VAL A 793     -10.208  -5.658  -4.881  1.00  0.00           O  
ATOM   1987  CB  VAL A 793      -8.320  -7.933  -6.389  1.00  0.00           C  
ATOM   1988  CG1 VAL A 793      -7.420  -6.879  -5.742  1.00  0.00           C  
ATOM   1989  CG2 VAL A 793      -7.787  -9.337  -6.119  1.00  0.00           C  
ATOM   1990  N   ARG A 794     -10.423  -5.860  -7.124  1.00  0.00           N  
ATOM   1991  CA  ARG A 794     -10.838  -4.475  -7.338  1.00  0.00           C  
ATOM   1992  C   ARG A 794     -12.119  -4.169  -6.594  1.00  0.00           C  
ATOM   1993  O   ARG A 794     -12.279  -3.092  -6.030  1.00  0.00           O  
ATOM   1994  CB  ARG A 794     -11.095  -4.198  -8.814  1.00  0.00           C  
ATOM   1995  CG  ARG A 794      -9.895  -4.054  -9.672  1.00  0.00           C  
ATOM   1996  CD  ARG A 794     -10.342  -3.936 -11.107  1.00  0.00           C  
ATOM   1997  NE  ARG A 794      -9.392  -4.631 -11.967  1.00  0.00           N  
ATOM   1998  CZ  ARG A 794      -9.746  -5.275 -13.071  1.00  0.00           C  
ATOM   1999  NH1 ARG A 794     -11.028  -5.306 -13.434  1.00  0.00           N  
ATOM   2000  NH2 ARG A 794      -8.829  -5.905 -13.797  1.00  0.00           N  
ATOM   2001  N   GLU A 795     -13.035  -5.127  -6.613  1.00  0.00           N  
ATOM   2002  CA  GLU A 795     -14.324  -4.969  -5.965  1.00  0.00           C  
ATOM   2003  C   GLU A 795     -14.209  -4.674  -4.471  1.00  0.00           C  
ATOM   2004  O   GLU A 795     -14.849  -3.750  -3.968  1.00  0.00           O  
ATOM   2005  CB  GLU A 795     -15.164  -6.221  -6.168  1.00  0.00           C  
ATOM   2006  CG  GLU A 795     -16.649  -5.966  -6.067  1.00  0.00           C  
ATOM   2007  CD  GLU A 795     -17.443  -7.243  -5.946  1.00  0.00           C  
ATOM   2008  OE1 GLU A 795     -17.224  -8.173  -6.763  1.00  0.00           O  
ATOM   2009  OE2 GLU A 795     -18.296  -7.307  -5.034  1.00  0.00           O  
ATOM   2010  N   VAL A 796     -13.414  -5.465  -3.758  1.00  0.00           N  
ATOM   2011  CA  VAL A 796     -13.250  -5.245  -2.326  1.00  0.00           C  
ATOM   2012  C   VAL A 796     -12.346  -4.030  -2.050  1.00  0.00           C  
ATOM   2013  O   VAL A 796     -12.501  -3.345  -1.045  1.00  0.00           O  
ATOM   2014  CB  VAL A 796     -12.687  -6.504  -1.620  1.00  0.00           C  
ATOM   2015  CG1 VAL A 796     -11.343  -6.885  -2.215  1.00  0.00           C  
ATOM   2016  CG2 VAL A 796     -12.574  -6.254  -0.123  1.00  0.00           C  
ATOM   2017  N   MET A 797     -11.406  -3.757  -2.945  1.00  0.00           N  
ATOM   2018  CA  MET A 797     -10.546  -2.604  -2.758  1.00  0.00           C  
ATOM   2019  C   MET A 797     -11.344  -1.334  -3.011  1.00  0.00           C  
ATOM   2020  O   MET A 797     -11.213  -0.343  -2.286  1.00  0.00           O  
ATOM   2021  CB  MET A 797      -9.339  -2.679  -3.683  1.00  0.00           C  
ATOM   2022  CG  MET A 797      -8.333  -3.759  -3.294  1.00  0.00           C  
ATOM   2023  SD  MET A 797      -7.778  -3.655  -1.581  1.00  0.00           S  
ATOM   2024  CE  MET A 797      -9.210  -4.311  -0.663  1.00  0.00           C  
ATOM   2025  N   GLU A 798     -12.196  -1.370  -4.027  1.00  0.00           N  
ATOM   2026  CA  GLU A 798     -13.030  -0.221  -4.334  1.00  0.00           C  
ATOM   2027  C   GLU A 798     -14.031  -0.001  -3.216  1.00  0.00           C  
ATOM   2028  O   GLU A 798     -14.491   1.113  -2.997  1.00  0.00           O  
ATOM   2029  CB  GLU A 798     -13.758  -0.438  -5.650  1.00  0.00           C  
ATOM   2030  CG  GLU A 798     -14.842   0.572  -5.945  1.00  0.00           C  
ATOM   2031  CD  GLU A 798     -15.315   0.457  -7.371  1.00  0.00           C  
ATOM   2032  OE1 GLU A 798     -16.446   0.890  -7.681  1.00  0.00           O  
ATOM   2033  OE2 GLU A 798     -14.527  -0.052  -8.190  1.00  0.00           O  
ATOM   2034  N   ALA A 799     -14.359  -1.066  -2.499  1.00  0.00           N  
ATOM   2035  CA  ALA A 799     -15.306  -0.985  -1.401  1.00  0.00           C  
ATOM   2036  C   ALA A 799     -14.663  -0.359  -0.175  1.00  0.00           C  
ATOM   2037  O   ALA A 799     -15.334   0.322   0.597  1.00  0.00           O  
ATOM   2038  CB  ALA A 799     -15.818  -2.378  -1.060  1.00  0.00           C  
ATOM   2039  N   LEU A 800     -13.371  -0.617   0.023  1.00  0.00           N  
ATOM   2040  CA  LEU A 800     -12.644  -0.053   1.164  1.00  0.00           C  
ATOM   2041  C   LEU A 800     -12.642   1.463   0.992  1.00  0.00           C  
ATOM   2042  O   LEU A 800     -13.055   2.204   1.886  1.00  0.00           O  
ATOM   2043  CB  LEU A 800     -11.199  -0.572   1.197  1.00  0.00           C  
ATOM   2044  CG  LEU A 800     -10.208   0.057   2.189  1.00  0.00           C  
ATOM   2045  CD1 LEU A 800     -10.680  -0.085   3.630  1.00  0.00           C  
ATOM   2046  CD2 LEU A 800      -8.868  -0.602   2.025  1.00  0.00           C  
ATOM   2047  N   VAL A 801     -12.190   1.894  -0.185  1.00  0.00           N  
ATOM   2048  CA  VAL A 801     -12.127   3.303  -0.551  1.00  0.00           C  
ATOM   2049  C   VAL A 801     -13.511   3.966  -0.543  1.00  0.00           C  
ATOM   2050  O   VAL A 801     -13.655   5.065   0.004  1.00  0.00           O  
ATOM   2051  CB  VAL A 801     -11.458   3.488  -1.945  1.00  0.00           C  
ATOM   2052  CG1 VAL A 801     -11.643   4.921  -2.433  1.00  0.00           C  
ATOM   2053  CG2 VAL A 801      -9.952   3.146  -1.850  1.00  0.00           C  
ATOM   2054  N   ARG A 802     -14.522   3.317  -1.133  1.00  0.00           N  
ATOM   2055  CA  ARG A 802     -15.872   3.891  -1.128  1.00  0.00           C  
ATOM   2056  C   ARG A 802     -16.312   4.071   0.311  1.00  0.00           C  
ATOM   2057  O   ARG A 802     -17.082   4.977   0.639  1.00  0.00           O  
ATOM   2058  CB  ARG A 802     -16.890   2.997  -1.843  1.00  0.00           C  
ATOM   2059  CG  ARG A 802     -17.410   3.631  -3.111  1.00  0.00           C  
ATOM   2060  CD  ARG A 802     -18.913   3.467  -3.303  1.00  0.00           C  
ATOM   2061  NE  ARG A 802     -19.311   2.179  -3.859  1.00  0.00           N  
ATOM   2062  CZ  ARG A 802     -18.840   1.663  -4.991  1.00  0.00           C  
ATOM   2063  NH1 ARG A 802     -17.932   2.315  -5.711  1.00  0.00           N  
ATOM   2064  NH2 ARG A 802     -19.300   0.493  -5.421  1.00  0.00           N  
ATOM   2065  N   HIS A 803     -15.797   3.195   1.167  1.00  0.00           N  
ATOM   2066  CA  HIS A 803     -16.097   3.225   2.583  1.00  0.00           C  
ATOM   2067  C   HIS A 803     -15.315   4.345   3.281  1.00  0.00           C  
ATOM   2068  O   HIS A 803     -15.859   5.045   4.130  1.00  0.00           O  
ATOM   2069  CB  HIS A 803     -15.769   1.858   3.190  1.00  0.00           C  
ATOM   2070  CG  HIS A 803     -15.891   1.800   4.685  1.00  0.00           C  
ATOM   2071  ND1 HIS A 803     -17.094   1.947   5.345  1.00  0.00           N  
ATOM   2072  CD2 HIS A 803     -14.957   1.599   5.644  1.00  0.00           C  
ATOM   2073  CE1 HIS A 803     -16.894   1.836   6.647  1.00  0.00           C  
ATOM   2074  NE2 HIS A 803     -15.606   1.627   6.855  1.00  0.00           N  
ATOM   2075  N   LEU A 807     -14.046   4.522   2.929  1.00  0.00           N  
ATOM   2076  CA  LEU A 807     -13.261   5.580   3.552  1.00  0.00           C  
ATOM   2077  C   LEU A 807     -13.862   6.952   3.281  1.00  0.00           C  
ATOM   2078  O   LEU A 807     -13.996   7.764   4.187  1.00  0.00           O  
ATOM   2079  CB  LEU A 807     -11.802   5.559   3.074  1.00  0.00           C  
ATOM   2080  CG  LEU A 807     -10.894   4.432   3.571  1.00  0.00           C  
ATOM   2081  CD1 LEU A 807      -9.478   4.763   3.204  1.00  0.00           C  
ATOM   2082  CD2 LEU A 807     -11.000   4.284   5.071  1.00  0.00           C  
ATOM   2083  N   TRP A 808     -14.236   7.214   2.037  1.00  0.00           N  
ATOM   2084  CA  TRP A 808     -14.814   8.508   1.706  1.00  0.00           C  
ATOM   2085  C   TRP A 808     -16.163   8.751   2.352  1.00  0.00           C  
ATOM   2086  O   TRP A 808     -16.489   9.880   2.705  1.00  0.00           O  
ATOM   2087  CB  TRP A 808     -14.914   8.679   0.193  1.00  0.00           C  
ATOM   2088  CG  TRP A 808     -13.821   9.544  -0.378  1.00  0.00           C  
ATOM   2089  CD1 TRP A 808     -13.951  10.813  -0.860  1.00  0.00           C  
ATOM   2090  CD2 TRP A 808     -12.435   9.206  -0.509  1.00  0.00           C  
ATOM   2091  NE1 TRP A 808     -12.734  11.285  -1.287  1.00  0.00           N  
ATOM   2092  CE2 TRP A 808     -11.786  10.320  -1.082  1.00  0.00           C  
ATOM   2093  CE3 TRP A 808     -11.679   8.069  -0.197  1.00  0.00           C  
ATOM   2094  CZ2 TRP A 808     -10.416  10.330  -1.351  1.00  0.00           C  
ATOM   2095  CZ3 TRP A 808     -10.316   8.076  -0.462  1.00  0.00           C  
ATOM   2096  CH2 TRP A 808      -9.699   9.199  -1.034  1.00  0.00           C  
ATOM   2097  N   LEU A 809     -16.945   7.695   2.519  1.00  0.00           N  
ATOM   2098  CA  LEU A 809     -18.260   7.827   3.130  1.00  0.00           C  
ATOM   2099  C   LEU A 809     -18.153   8.164   4.618  1.00  0.00           C  
ATOM   2100  O   LEU A 809     -18.921   8.979   5.127  1.00  0.00           O  
ATOM   2101  CB  LEU A 809     -19.049   6.532   2.963  1.00  0.00           C  
ATOM   2102  CG  LEU A 809     -20.514   6.640   3.377  1.00  0.00           C  
ATOM   2103  CD1 LEU A 809     -21.221   7.552   2.406  1.00  0.00           C  
ATOM   2104  CD2 LEU A 809     -21.171   5.266   3.376  1.00  0.00           C  
ATOM   2105  N   GLU A 810     -17.198   7.541   5.309  1.00  0.00           N  
ATOM   2106  CA  GLU A 810     -17.002   7.764   6.744  1.00  0.00           C  
ATOM   2107  C   GLU A 810     -16.152   8.969   7.095  1.00  0.00           C  
ATOM   2108  O   GLU A 810     -16.229   9.471   8.207  1.00  0.00           O  
ATOM   2109  CB  GLU A 810     -16.366   6.531   7.397  1.00  0.00           C  
ATOM   2110  CG  GLU A 810     -17.226   5.290   7.335  1.00  0.00           C  
ATOM   2111  CD  GLU A 810     -18.508   5.442   8.117  1.00  0.00           C  
ATOM   2112  OE1 GLU A 810     -19.487   4.747   7.777  1.00  0.00           O  
ATOM   2113  OE2 GLU A 810     -18.530   6.235   9.082  1.00  0.00           O  
ATOM   2114  N   VAL A 811     -15.325   9.422   6.163  1.00  0.00           N  
ATOM   2115  CA  VAL A 811     -14.452  10.552   6.432  1.00  0.00           C  
ATOM   2116  C   VAL A 811     -14.895  11.876   5.810  1.00  0.00           C  
ATOM   2117  O   VAL A 811     -14.606  12.938   6.349  1.00  0.00           O  
ATOM   2118  CB  VAL A 811     -13.003  10.223   5.994  1.00  0.00           C  
ATOM   2119  CG1 VAL A 811     -12.096  11.427   6.197  1.00  0.00           C  
ATOM   2120  CG2 VAL A 811     -12.491   9.045   6.809  1.00  0.00           C  
ATOM   2121  N   LYS A 812     -15.610  11.818   4.692  1.00  0.00           N  
ATOM   2122  CA  LYS A 812     -16.059  13.031   4.024  1.00  0.00           C  
ATOM   2123  C   LYS A 812     -17.561  13.020   3.785  1.00  0.00           C  
ATOM   2124  O   LYS A 812     -18.120  13.977   3.257  1.00  0.00           O  
ATOM   2125  CB  LYS A 812     -15.359  13.179   2.680  1.00  0.00           C  
ATOM   2126  CG  LYS A 812     -13.859  13.016   2.707  1.00  0.00           C  
ATOM   2127  CD  LYS A 812     -13.134  14.139   3.402  1.00  0.00           C  
ATOM   2128  CE  LYS A 812     -13.229  15.433   2.636  1.00  0.00           C  
ATOM   2129  NZ  LYS A 812     -12.301  16.432   3.221  1.00  0.00           N  
ATOM   2130  N   GLY A 813     -18.215  11.932   4.157  1.00  0.00           N  
ATOM   2131  CA  GLY A 813     -19.648  11.859   3.959  1.00  0.00           C  
ATOM   2132  C   GLY A 813     -19.990  11.854   2.487  1.00  0.00           C  
ATOM   2133  O   GLY A 813     -21.125  12.120   2.097  1.00  0.00           O  
ATOM   2134  N   VAL A 814     -19.003  11.549   1.659  1.00  0.00           N  
ATOM   2135  CA  VAL A 814     -19.239  11.515   0.227  1.00  0.00           C  
ATOM   2136  C   VAL A 814     -19.321  10.091  -0.323  1.00  0.00           C  
ATOM   2137  O   VAL A 814     -18.533   9.209   0.037  1.00  0.00           O  
ATOM   2138  CB  VAL A 814     -18.162  12.357  -0.528  1.00  0.00           C  
ATOM   2139  CG1 VAL A 814     -16.825  12.187   0.127  1.00  0.00           C  
ATOM   2140  CG2 VAL A 814     -18.063  11.921  -1.981  1.00  0.00           C  
ATOM   2141  N   ASP A 815     -20.309   9.865  -1.180  1.00  0.00           N  
ATOM   2142  CA  ASP A 815     -20.486   8.559  -1.783  1.00  0.00           C  
ATOM   2143  C   ASP A 815     -19.865   8.565  -3.167  1.00  0.00           C  
ATOM   2144  O   ASP A 815     -20.509   8.954  -4.130  1.00  0.00           O  
ATOM   2145  CB  ASP A 815     -21.965   8.209  -1.897  1.00  0.00           C  
ATOM   2146  CG  ASP A 815     -22.180   6.752  -2.244  1.00  0.00           C  
ATOM   2147  OD1 ASP A 815     -21.625   6.287  -3.265  1.00  0.00           O  
ATOM   2148  OD2 ASP A 815     -22.896   6.067  -1.484  1.00  0.00           O  
ATOM   2149  N   LEU A 904     -18.611   8.132  -3.251  1.00  0.00           N  
ATOM   2150  CA  LEU A 904     -17.879   8.083  -4.508  1.00  0.00           C  
ATOM   2151  C   LEU A 904     -18.577   7.353  -5.669  1.00  0.00           C  
ATOM   2152  O   LEU A 904     -18.175   7.513  -6.825  1.00  0.00           O  
ATOM   2153  CB  LEU A 904     -16.508   7.444  -4.292  1.00  0.00           C  
ATOM   2154  CG  LEU A 904     -15.485   8.119  -3.378  1.00  0.00           C  
ATOM   2155  CD1 LEU A 904     -14.233   7.284  -3.434  1.00  0.00           C  
ATOM   2156  CD2 LEU A 904     -15.180   9.558  -3.815  1.00  0.00           C  
ATOM   2157  N   GLY A 905     -19.603   6.553  -5.382  1.00  0.00           N  
ATOM   2158  CA  GLY A 905     -20.279   5.852  -6.459  1.00  0.00           C  
ATOM   2159  C   GLY A 905     -19.402   4.781  -7.096  1.00  0.00           C  
ATOM   2160  O   GLY A 905     -18.257   4.570  -6.683  1.00  0.00           O  
ATOM   2161  N   ASP A 906     -19.936   4.097  -8.102  1.00  0.00           N  
ATOM   2162  CA  ASP A 906     -19.195   3.041  -8.783  1.00  0.00           C  
ATOM   2163  C   ASP A 906     -18.035   3.605  -9.580  1.00  0.00           C  
ATOM   2164  O   ASP A 906     -18.198   4.565 -10.327  1.00  0.00           O  
ATOM   2165  CB  ASP A 906     -20.134   2.275  -9.700  1.00  0.00           C  
ATOM   2166  CG  ASP A 906     -21.303   1.683  -8.953  1.00  0.00           C  
ATOM   2167  OD1 ASP A 906     -22.290   1.293  -9.612  1.00  0.00           O  
ATOM   2168  OD2 ASP A 906     -21.226   1.602  -7.708  1.00  0.00           O  
ATOM   2169  N   PHE A 907     -16.862   3.003  -9.426  1.00  0.00           N  
ATOM   2170  CA  PHE A 907     -15.685   3.487 -10.130  1.00  0.00           C  
ATOM   2171  C   PHE A 907     -15.650   3.132 -11.602  1.00  0.00           C  
ATOM   2172  O   PHE A 907     -15.864   1.985 -11.983  1.00  0.00           O  
ATOM   2173  CB  PHE A 907     -14.385   2.941  -9.523  1.00  0.00           C  
ATOM   2174  CG  PHE A 907     -14.079   3.447  -8.144  1.00  0.00           C  
ATOM   2175  CD1 PHE A 907     -12.780   3.367  -7.649  1.00  0.00           C  
ATOM   2176  CD2 PHE A 907     -15.073   3.971  -7.329  1.00  0.00           C  
ATOM   2177  CE1 PHE A 907     -12.475   3.794  -6.381  1.00  0.00           C  
ATOM   2178  CE2 PHE A 907     -14.772   4.400  -6.056  1.00  0.00           C  
ATOM   2179  CZ  PHE A 907     -13.470   4.313  -5.579  1.00  0.00           C  
ATOM   2180  N   PRO A 908     -15.402   4.125 -12.455  1.00  0.00           N  
ATOM   2181  CA  PRO A 908     -15.322   3.873 -13.888  1.00  0.00           C  
ATOM   2182  C   PRO A 908     -14.023   3.093 -14.104  1.00  0.00           C  
ATOM   2183  O   PRO A 908     -13.086   3.232 -13.325  1.00  0.00           O  
ATOM   2184  CB  PRO A 908     -15.260   5.290 -14.467  1.00  0.00           C  
ATOM   2185  CG  PRO A 908     -16.004   6.105 -13.407  1.00  0.00           C  
ATOM   2186  CD  PRO A 908     -15.313   5.568 -12.200  1.00  0.00           C  
ATOM   2187  N   VAL A 909     -13.979   2.270 -15.144  1.00  0.00           N  
ATOM   2188  CA  VAL A 909     -12.793   1.476 -15.463  1.00  0.00           C  
ATOM   2189  C   VAL A 909     -12.301   1.865 -16.841  1.00  0.00           C  
ATOM   2190  O   VAL A 909     -13.040   1.798 -17.819  1.00  0.00           O  
ATOM   2191  CB  VAL A 909     -13.100  -0.034 -15.472  1.00  0.00           C  
ATOM   2192  CG1 VAL A 909     -11.850  -0.821 -15.881  1.00  0.00           C  
ATOM   2193  CG2 VAL A 909     -13.597  -0.476 -14.092  1.00  0.00           C  
ATOM   2194  N   MET A 910     -11.037   2.242 -16.924  1.00  0.00           N  
ATOM   2195  CA  MET A 910     -10.479   2.683 -18.184  1.00  0.00           C  
ATOM   2196  C   MET A 910      -9.158   1.965 -18.448  1.00  0.00           C  
ATOM   2197  O   MET A 910      -8.392   1.713 -17.523  1.00  0.00           O  
ATOM   2198  CB  MET A 910     -10.270   4.186 -18.077  1.00  0.00           C  
ATOM   2199  CG  MET A 910     -10.130   4.944 -19.365  1.00  0.00           C  
ATOM   2200  SD  MET A 910     -10.032   6.715 -18.972  1.00  0.00           S  
ATOM   2201  CE  MET A 910      -8.465   6.794 -18.187  1.00  0.00           C  
ATOM   2202  N   THR A 911      -8.888   1.623 -19.702  1.00  0.00           N  
ATOM   2203  CA  THR A 911      -7.643   0.942 -20.011  1.00  0.00           C  
ATOM   2204  C   THR A 911      -6.488   1.921 -20.113  1.00  0.00           C  
ATOM   2205  O   THR A 911      -6.682   3.106 -20.360  1.00  0.00           O  
ATOM   2206  CB  THR A 911      -7.727   0.151 -21.340  1.00  0.00           C  
ATOM   2207  OG1 THR A 911      -8.230   1.001 -22.376  1.00  0.00           O  
ATOM   2208  CG2 THR A 911      -8.626  -1.058 -21.197  1.00  0.00           C  
ATOM   2209  N   PHE A 912      -5.287   1.409 -19.895  1.00  0.00           N  
ATOM   2210  CA  PHE A 912      -4.065   2.187 -19.986  1.00  0.00           C  
ATOM   2211  C   PHE A 912      -4.092   2.969 -21.295  1.00  0.00           C  
ATOM   2212  O   PHE A 912      -3.775   4.158 -21.333  1.00  0.00           O  
ATOM   2213  CB  PHE A 912      -2.889   1.223 -19.990  1.00  0.00           C  
ATOM   2214  CG  PHE A 912      -1.541   1.866 -20.217  1.00  0.00           C  
ATOM   2215  CD1 PHE A 912      -0.916   2.601 -19.209  1.00  0.00           C  
ATOM   2216  CD2 PHE A 912      -0.847   1.642 -21.412  1.00  0.00           C  
ATOM   2217  CE1 PHE A 912       0.385   3.091 -19.383  1.00  0.00           C  
ATOM   2218  CE2 PHE A 912       0.453   2.127 -21.599  1.00  0.00           C  
ATOM   2219  CZ  PHE A 912       1.072   2.849 -20.585  1.00  0.00           C  
ATOM   2220  N   ALA A 913      -4.489   2.286 -22.365  1.00  0.00           N  
ATOM   2221  CA  ALA A 913      -4.548   2.872 -23.703  1.00  0.00           C  
ATOM   2222  C   ALA A 913      -5.559   4.000 -23.860  1.00  0.00           C  
ATOM   2223  O   ALA A 913      -5.226   5.039 -24.422  1.00  0.00           O  
ATOM   2224  CB  ALA A 913      -4.823   1.785 -24.735  1.00  0.00           C  
ATOM   2225  N   GLU A 914      -6.789   3.790 -23.392  1.00  0.00           N  
ATOM   2226  CA  GLU A 914      -7.836   4.810 -23.482  1.00  0.00           C  
ATOM   2227  C   GLU A 914      -7.383   6.045 -22.701  1.00  0.00           C  
ATOM   2228  O   GLU A 914      -7.699   7.173 -23.064  1.00  0.00           O  
ATOM   2229  CB  GLU A 914      -9.146   4.294 -22.881  1.00  0.00           C  
ATOM   2230  CG  GLU A 914     -10.387   5.081 -23.294  1.00  0.00           C  
ATOM   2231  CD  GLU A 914     -11.625   4.735 -22.463  1.00  0.00           C  
ATOM   2232  OE1 GLU A 914     -11.870   3.528 -22.211  1.00  0.00           O  
ATOM   2233  OE2 GLU A 914     -12.361   5.676 -22.080  1.00  0.00           O  
ATOM   2234  N   ALA A 915      -6.642   5.806 -21.622  1.00  0.00           N  
ATOM   2235  CA  ALA A 915      -6.117   6.861 -20.764  1.00  0.00           C  
ATOM   2236  C   ALA A 915      -5.083   7.698 -21.519  1.00  0.00           C  
ATOM   2237  O   ALA A 915      -5.297   8.879 -21.764  1.00  0.00           O  
ATOM   2238  CB  ALA A 915      -5.496   6.245 -19.513  1.00  0.00           C  
ATOM   2239  N   GLU A 916      -3.963   7.090 -21.888  1.00  0.00           N  
ATOM   2240  CA  GLU A 916      -2.941   7.811 -22.633  1.00  0.00           C  
ATOM   2241  C   GLU A 916      -3.590   8.521 -23.819  1.00  0.00           C  
ATOM   2242  O   GLU A 916      -3.155   9.597 -24.225  1.00  0.00           O  
ATOM   2243  CB  GLU A 916      -1.884   6.852 -23.175  1.00  0.00           C  
ATOM   2244  CG  GLU A 916      -1.062   6.087 -22.142  1.00  0.00           C  
ATOM   2245  CD  GLU A 916      -0.199   6.985 -21.266  1.00  0.00           C  
ATOM   2246  OE1 GLU A 916      -0.728   7.568 -20.301  1.00  0.00           O  
ATOM   2247  OE2 GLU A 916       1.011   7.116 -21.555  1.00  0.00           O  
ATOM   2248  N   ARG A 917      -4.639   7.920 -24.369  1.00  0.00           N  
ATOM   2249  CA  ARG A 917      -5.320   8.491 -25.523  1.00  0.00           C  
ATOM   2250  C   ARG A 917      -6.116   9.756 -25.220  1.00  0.00           C  
ATOM   2251  O   ARG A 917      -5.875  10.793 -25.826  1.00  0.00           O  
ATOM   2252  CB  ARG A 917      -6.234   7.444 -26.180  1.00  0.00           C  
ATOM   2253  CG  ARG A 917      -6.946   7.936 -27.431  1.00  0.00           C  
ATOM   2254  CD  ARG A 917      -7.533   6.791 -28.239  1.00  0.00           C  
ATOM   2255  NE  ARG A 917      -8.617   6.075 -27.566  1.00  0.00           N  
ATOM   2256  CZ  ARG A 917      -9.824   6.586 -27.330  1.00  0.00           C  
ATOM   2257  NH1 ARG A 917     -10.112   7.826 -27.712  1.00  0.00           N  
ATOM   2258  NH2 ARG A 917     -10.748   5.851 -26.726  1.00  0.00           N  
ATOM   2259  N   ARG A 918      -7.049   9.689 -24.280  1.00  0.00           N  
ATOM   2260  CA  ARG A 918      -7.860  10.855 -23.967  1.00  0.00           C  
ATOM   2261  C   ARG A 918      -7.200  11.873 -23.035  1.00  0.00           C  
ATOM   2262  O   ARG A 918      -7.617  13.031 -22.986  1.00  0.00           O  
ATOM   2263  CB  ARG A 918      -9.205  10.431 -23.360  1.00  0.00           C  
ATOM   2264  CG  ARG A 918      -9.960   9.389 -24.166  1.00  0.00           C  
ATOM   2265  CD  ARG A 918     -11.451   9.505 -23.915  1.00  0.00           C  
ATOM   2266  NE  ARG A 918     -11.817   9.276 -22.524  1.00  0.00           N  
ATOM   2267  CZ  ARG A 918     -13.022   9.534 -22.023  1.00  0.00           C  
ATOM   2268  NH1 ARG A 918     -13.973  10.031 -22.802  1.00  0.00           N  
ATOM   2269  NH2 ARG A 918     -13.281   9.287 -20.745  1.00  0.00           N  
ATOM   2270  N   TYR A 919      -6.169  11.465 -22.304  1.00  0.00           N  
ATOM   2271  CA  TYR A 919      -5.534  12.384 -21.369  1.00  0.00           C  
ATOM   2272  C   TYR A 919      -4.020  12.264 -21.310  1.00  0.00           C  
ATOM   2273  O   TYR A 919      -3.367  12.978 -20.551  1.00  0.00           O  
ATOM   2274  CB  TYR A 919      -6.079  12.153 -19.962  1.00  0.00           C  
ATOM   2275  CG  TYR A 919      -7.572  11.956 -19.885  1.00  0.00           C  
ATOM   2276  CD1 TYR A 919      -8.150  10.710 -20.135  1.00  0.00           C  
ATOM   2277  CD2 TYR A 919      -8.409  13.014 -19.557  1.00  0.00           C  
ATOM   2278  CE1 TYR A 919      -9.537  10.528 -20.045  1.00  0.00           C  
ATOM   2279  CE2 TYR A 919      -9.781  12.843 -19.469  1.00  0.00           C  
ATOM   2280  CZ  TYR A 919     -10.339  11.602 -19.710  1.00  0.00           C  
ATOM   2281  OH  TYR A 919     -11.698  11.463 -19.584  1.00  0.00           O  
ATOM   2282  N   GLY A 920      -3.456  11.350 -22.085  1.00  0.00           N  
ATOM   2283  CA  GLY A 920      -2.017  11.190 -22.058  1.00  0.00           C  
ATOM   2284  C   GLY A 920      -1.464  11.002 -20.659  1.00  0.00           C  
ATOM   2285  O   GLY A 920      -0.414  11.541 -20.318  1.00  0.00           O  
ATOM   2286  N   SER A 921      -2.171  10.241 -19.835  1.00  0.00           N  
ATOM   2287  CA  SER A 921      -1.708   9.975 -18.478  1.00  0.00           C  
ATOM   2288  C   SER A 921      -2.342   8.689 -17.970  1.00  0.00           C  
ATOM   2289  O   SER A 921      -3.507   8.423 -18.255  1.00  0.00           O  
ATOM   2290  CB  SER A 921      -2.096  11.135 -17.557  1.00  0.00           C  
ATOM   2291  OG  SER A 921      -1.701  10.895 -16.219  1.00  0.00           O  
ATOM   2292  N   ASP A 922      -1.591   7.886 -17.227  1.00  0.00           N  
ATOM   2293  CA  ASP A 922      -2.174   6.675 -16.681  1.00  0.00           C  
ATOM   2294  C   ASP A 922      -2.699   6.967 -15.282  1.00  0.00           C  
ATOM   2295  O   ASP A 922      -2.958   6.061 -14.498  1.00  0.00           O  
ATOM   2296  CB  ASP A 922      -1.158   5.523 -16.677  1.00  0.00           C  
ATOM   2297  CG  ASP A 922       0.113   5.863 -15.951  1.00  0.00           C  
ATOM   2298  OD1 ASP A 922       1.048   5.034 -15.987  1.00  0.00           O  
ATOM   2299  OD2 ASP A 922       0.180   6.952 -15.344  1.00  0.00           O  
ATOM   2300  N   LYS A 923      -2.851   8.256 -14.989  1.00  0.00           N  
ATOM   2301  CA  LYS A 923      -3.376   8.739 -13.711  1.00  0.00           C  
ATOM   2302  C   LYS A 923      -4.288   9.912 -14.060  1.00  0.00           C  
ATOM   2303  O   LYS A 923      -4.195  10.974 -13.450  1.00  0.00           O  
ATOM   2304  CB  LYS A 923      -2.267   9.301 -12.828  1.00  0.00           C  
ATOM   2305  CG  LYS A 923      -0.990   8.530 -12.795  1.00  0.00           C  
ATOM   2306  CD  LYS A 923      -0.031   9.167 -11.800  1.00  0.00           C  
ATOM   2307  CE  LYS A 923       0.227  10.634 -12.112  1.00  0.00           C  
ATOM   2308  NZ  LYS A 923       1.072  11.270 -11.062  1.00  0.00           N  
ATOM   2309  N   PRO A 924      -5.194   9.733 -15.028  1.00  0.00           N  
ATOM   2310  CA  PRO A 924      -6.109  10.795 -15.457  1.00  0.00           C  
ATOM   2311  C   PRO A 924      -6.909  11.501 -14.370  1.00  0.00           C  
ATOM   2312  O   PRO A 924      -7.537  10.856 -13.540  1.00  0.00           O  
ATOM   2313  CB  PRO A 924      -7.005  10.074 -16.473  1.00  0.00           C  
ATOM   2314  CG  PRO A 924      -6.981   8.661 -15.972  1.00  0.00           C  
ATOM   2315  CD  PRO A 924      -5.505   8.497 -15.758  1.00  0.00           C  
ATOM   2316  N   ASP A 925      -6.865  12.831 -14.367  1.00  0.00           N  
ATOM   2317  CA  ASP A 925      -7.625  13.614 -13.396  1.00  0.00           C  
ATOM   2318  C   ASP A 925      -8.932  13.962 -14.093  1.00  0.00           C  
ATOM   2319  O   ASP A 925      -9.010  14.914 -14.861  1.00  0.00           O  
ATOM   2320  CB  ASP A 925      -6.859  14.880 -13.003  1.00  0.00           C  
ATOM   2321  CG  ASP A 925      -7.573  15.709 -11.920  1.00  0.00           C  
ATOM   2322  OD1 ASP A 925      -6.880  16.520 -11.278  1.00  0.00           O  
ATOM   2323  OD2 ASP A 925      -8.804  15.584 -11.711  1.00  0.00           O  
ATOM   2324  N   LEU A 926      -9.955  13.160 -13.831  1.00  0.00           N  
ATOM   2325  CA  LEU A 926     -11.255  13.342 -14.457  1.00  0.00           C  
ATOM   2326  C   LEU A 926     -12.079  14.540 -13.998  1.00  0.00           C  
ATOM   2327  O   LEU A 926     -13.196  14.750 -14.470  1.00  0.00           O  
ATOM   2328  CB  LEU A 926     -12.067  12.041 -14.344  1.00  0.00           C  
ATOM   2329  CG  LEU A 926     -11.851  10.986 -15.444  1.00  0.00           C  
ATOM   2330  CD1 LEU A 926     -10.394  10.891 -15.846  1.00  0.00           C  
ATOM   2331  CD2 LEU A 926     -12.382   9.641 -14.958  1.00  0.00           C  
ATOM   2332  N   ARG A 927     -11.540  15.332 -13.083  1.00  0.00           N  
ATOM   2333  CA  ARG A 927     -12.253  16.523 -12.648  1.00  0.00           C  
ATOM   2334  C   ARG A 927     -12.083  17.594 -13.731  1.00  0.00           C  
ATOM   2335  O   ARG A 927     -12.815  18.586 -13.764  1.00  0.00           O  
ATOM   2336  CB  ARG A 927     -11.677  17.044 -11.345  1.00  0.00           C  
ATOM   2337  CG  ARG A 927     -11.964  16.208 -10.131  1.00  0.00           C  
ATOM   2338  CD  ARG A 927     -11.210  16.815  -8.981  1.00  0.00           C  
ATOM   2339  NE  ARG A 927      -9.788  16.811  -9.281  1.00  0.00           N  
ATOM   2340  CZ  ARG A 927      -8.890  17.530  -8.626  1.00  0.00           C  
ATOM   2341  NH1 ARG A 927      -9.276  18.317  -7.629  1.00  0.00           N  
ATOM   2342  NH2 ARG A 927      -7.606  17.450  -8.956  1.00  0.00           N  
ATOM   2343  N   ASN A 928     -11.099  17.373 -14.603  1.00  0.00           N  
ATOM   2344  CA  ASN A 928     -10.769  18.269 -15.710  1.00  0.00           C  
ATOM   2345  C   ASN A 928     -11.540  17.815 -16.951  1.00  0.00           C  
ATOM   2346  O   ASN A 928     -11.261  16.763 -17.516  1.00  0.00           O  
ATOM   2347  CB  ASN A 928      -9.274  18.194 -15.989  1.00  0.00           C  
ATOM   2348  CG  ASN A 928      -8.824  19.181 -17.041  1.00  0.00           C  
ATOM   2349  OD1 ASN A 928      -9.526  19.429 -18.022  1.00  0.00           O  
ATOM   2350  ND2 ASN A 928      -7.631  19.720 -16.863  1.00  0.00           N  
ATOM   2351  N   PRO A 929     -12.494  18.627 -17.413  1.00  0.00           N  
ATOM   2352  CA  PRO A 929     -13.307  18.300 -18.583  1.00  0.00           C  
ATOM   2353  C   PRO A 929     -12.568  18.200 -19.914  1.00  0.00           C  
ATOM   2354  O   PRO A 929     -13.122  17.697 -20.898  1.00  0.00           O  
ATOM   2355  CB  PRO A 929     -14.348  19.420 -18.581  1.00  0.00           C  
ATOM   2356  CG  PRO A 929     -13.553  20.574 -18.072  1.00  0.00           C  
ATOM   2357  CD  PRO A 929     -12.894  19.938 -16.871  1.00  0.00           C  
ATOM   2358  N   MET A 930     -11.330  18.672 -19.960  1.00  0.00           N  
ATOM   2359  CA  MET A 930     -10.581  18.635 -21.215  1.00  0.00           C  
ATOM   2360  C   MET A 930      -9.980  17.279 -21.496  1.00  0.00           C  
ATOM   2361  O   MET A 930      -9.885  16.439 -20.604  1.00  0.00           O  
ATOM   2362  CB  MET A 930      -9.457  19.675 -21.208  1.00  0.00           C  
ATOM   2363  CG  MET A 930      -9.926  21.115 -21.168  1.00  0.00           C  
ATOM   2364  SD  MET A 930      -8.542  22.264 -21.224  1.00  0.00           S  
ATOM   2365  CE  MET A 930      -7.727  21.926 -19.699  1.00  0.00           C  
ATOM   2366  N   GLU A 931      -9.580  17.071 -22.744  1.00  0.00           N  
ATOM   2367  CA  GLU A 931      -8.940  15.825 -23.138  1.00  0.00           C  
ATOM   2368  C   GLU A 931      -8.329  15.934 -24.533  1.00  0.00           C  
ATOM   2369  O   GLU A 931      -8.743  16.757 -25.341  1.00  0.00           O  
ATOM   2370  CB  GLU A 931      -9.929  14.652 -23.052  1.00  0.00           C  
ATOM   2371  CG  GLU A 931     -11.074  14.626 -24.051  1.00  0.00           C  
ATOM   2372  CD  GLU A 931     -12.010  13.440 -23.813  1.00  0.00           C  
ATOM   2373  OE1 GLU A 931     -12.867  13.519 -22.902  1.00  0.00           O  
ATOM   2374  OE2 GLU A 931     -11.868  12.418 -24.522  1.00  0.00           O  
ATOM   2375  N   LEU A 932      -7.316  15.125 -24.804  1.00  0.00           N  
ATOM   2376  CA  LEU A 932      -6.658  15.173 -26.096  1.00  0.00           C  
ATOM   2377  C   LEU A 932      -7.524  14.554 -27.185  1.00  0.00           C  
ATOM   2378  O   LEU A 932      -8.156  13.514 -26.978  1.00  0.00           O  
ATOM   2379  CB  LEU A 932      -5.314  14.449 -26.023  1.00  0.00           C  
ATOM   2380  CG  LEU A 932      -4.450  14.913 -24.852  1.00  0.00           C  
ATOM   2381  CD1 LEU A 932      -3.087  14.213 -24.914  1.00  0.00           C  
ATOM   2382  CD2 LEU A 932      -4.290  16.434 -24.904  1.00  0.00           C  
ATOM   2383  N   THR A 933      -7.580  15.219 -28.333  1.00  0.00           N  
ATOM   2384  CA  THR A 933      -8.341  14.718 -29.473  1.00  0.00           C  
ATOM   2385  C   THR A 933      -7.324  14.477 -30.573  1.00  0.00           C  
ATOM   2386  O   THR A 933      -6.591  15.395 -30.931  1.00  0.00           O  
ATOM   2387  CB  THR A 933      -9.369  15.749 -29.963  1.00  0.00           C  
ATOM   2388  OG1 THR A 933     -10.411  15.889 -28.991  1.00  0.00           O  
ATOM   2389  CG2 THR A 933      -9.963  15.323 -31.301  1.00  0.00           C  
ATOM   2390  N   ASP A 934      -7.238  13.257 -31.093  1.00  0.00           N  
ATOM   2391  CA  ASP A 934      -6.263  13.012 -32.146  1.00  0.00           C  
ATOM   2392  C   ASP A 934      -6.734  13.554 -33.468  1.00  0.00           C  
ATOM   2393  O   ASP A 934      -7.928  13.529 -33.781  1.00  0.00           O  
ATOM   2394  CB  ASP A 934      -5.908  11.531 -32.279  1.00  0.00           C  
ATOM   2395  CG  ASP A 934      -5.013  11.057 -31.166  1.00  0.00           C  
ATOM   2396  OD1 ASP A 934      -5.523  10.821 -30.049  1.00  0.00           O  
ATOM   2397  OD2 ASP A 934      -3.789  10.954 -31.401  1.00  0.00           O  
ATOM   2398  N   VAL A 935      -5.780  14.062 -34.238  1.00  0.00           N  
ATOM   2399  CA  VAL A 935      -6.076  14.642 -35.534  1.00  0.00           C  
ATOM   2400  C   VAL A 935      -5.007  14.335 -36.564  1.00  0.00           C  
ATOM   2401  O   VAL A 935      -4.912  15.030 -37.569  1.00  0.00           O  
ATOM   2402  CB  VAL A 935      -6.231  16.180 -35.434  1.00  0.00           C  
ATOM   2403  CG1 VAL A 935      -7.508  16.532 -34.682  1.00  0.00           C  
ATOM   2404  CG2 VAL A 935      -5.008  16.784 -34.737  1.00  0.00           C  
ATOM   2405  N   ALA A 936      -4.207  13.300 -36.329  1.00  0.00           N  
ATOM   2406  CA  ALA A 936      -3.162  12.956 -37.290  1.00  0.00           C  
ATOM   2407  C   ALA A 936      -3.745  12.640 -38.679  1.00  0.00           C  
ATOM   2408  O   ALA A 936      -3.297  13.192 -39.689  1.00  0.00           O  
ATOM   2409  CB  ALA A 936      -2.333  11.788 -36.782  1.00  0.00           C  
ATOM   2410  N   ASP A 937      -4.746  11.769 -38.736  1.00  0.00           N  
ATOM   2411  CA  ASP A 937      -5.343  11.426 -40.019  1.00  0.00           C  
ATOM   2412  C   ASP A 937      -5.619  12.671 -40.859  1.00  0.00           C  
ATOM   2413  O   ASP A 937      -5.303  12.709 -42.048  1.00  0.00           O  
ATOM   2414  CB  ASP A 937      -6.653  10.642 -39.831  1.00  0.00           C  
ATOM   2415  CG  ASP A 937      -7.661  11.379 -38.980  1.00  0.00           C  
ATOM   2416  OD1 ASP A 937      -8.845  11.435 -39.377  1.00  0.00           O  
ATOM   2417  OD2 ASP A 937      -7.270  11.887 -37.905  1.00  0.00           O  
ATOM   2418  N   LEU A 938      -6.190  13.691 -40.232  1.00  0.00           N  
ATOM   2419  CA  LEU A 938      -6.525  14.926 -40.914  1.00  0.00           C  
ATOM   2420  C   LEU A 938      -5.328  15.709 -41.465  1.00  0.00           C  
ATOM   2421  O   LEU A 938      -5.471  16.484 -42.415  1.00  0.00           O  
ATOM   2422  CB  LEU A 938      -7.328  15.816 -39.961  1.00  0.00           C  
ATOM   2423  CG  LEU A 938      -8.842  15.857 -40.145  1.00  0.00           C  
ATOM   2424  CD1 LEU A 938      -9.355  14.478 -40.370  1.00  0.00           C  
ATOM   2425  CD2 LEU A 938      -9.492  16.512 -38.937  1.00  0.00           C  
ATOM   2426  N   LEU A 939      -4.147  15.469 -40.897  1.00  0.00           N  
ATOM   2427  CA  LEU A 939      -2.929  16.188 -41.274  1.00  0.00           C  
ATOM   2428  C   LEU A 939      -1.806  15.381 -41.950  1.00  0.00           C  
ATOM   2429  O   LEU A 939      -0.641  15.785 -41.904  1.00  0.00           O  
ATOM   2430  CB  LEU A 939      -2.346  16.835 -40.019  1.00  0.00           C  
ATOM   2431  CG  LEU A 939      -3.309  17.619 -39.131  1.00  0.00           C  
ATOM   2432  CD1 LEU A 939      -2.665  17.863 -37.773  1.00  0.00           C  
ATOM   2433  CD2 LEU A 939      -3.699  18.926 -39.796  1.00  0.00           C  
ATOM   2434  N   LYS A 940      -2.129  14.251 -42.563  1.00  0.00           N  
ATOM   2435  CA  LYS A 940      -1.095  13.446 -43.223  1.00  0.00           C  
ATOM   2436  C   LYS A 940      -0.637  14.063 -44.541  1.00  0.00           C  
ATOM   2437  O   LYS A 940       0.528  13.953 -44.929  1.00  0.00           O  
ATOM   2438  CB  LYS A 940      -1.611  12.040 -43.528  1.00  0.00           C  
ATOM   2439  CG  LYS A 940      -1.767  11.112 -42.341  1.00  0.00           C  
ATOM   2440  CD  LYS A 940      -2.450   9.801 -42.761  1.00  0.00           C  
ATOM   2441  CE  LYS A 940      -1.726   9.104 -43.922  1.00  0.00           C  
ATOM   2442  NZ  LYS A 940      -2.455   7.898 -44.416  1.00  0.00           N  
ATOM   2443  N   SER A 941      -1.580  14.704 -45.226  1.00  0.00           N  
ATOM   2444  CA  SER A 941      -1.341  15.304 -46.537  1.00  0.00           C  
ATOM   2445  C   SER A 941      -0.826  16.737 -46.492  1.00  0.00           C  
ATOM   2446  O   SER A 941      -0.377  17.286 -47.502  1.00  0.00           O  
ATOM   2447  CB  SER A 941      -2.643  15.283 -47.337  1.00  0.00           C  
ATOM   2448  OG  SER A 941      -3.643  16.022 -46.648  1.00  0.00           O  
ATOM   2449  N   VAL A 942      -0.916  17.339 -45.321  1.00  0.00           N  
ATOM   2450  CA  VAL A 942      -0.503  18.720 -45.101  1.00  0.00           C  
ATOM   2451  C   VAL A 942       1.002  18.941 -45.339  1.00  0.00           C  
ATOM   2452  O   VAL A 942       1.836  18.168 -44.866  1.00  0.00           O  
ATOM   2453  CB  VAL A 942      -0.904  19.104 -43.665  1.00  0.00           C  
ATOM   2454  CG1 VAL A 942       0.317  19.160 -42.754  1.00  0.00           C  
ATOM   2455  CG2 VAL A 942      -1.690  20.365 -43.664  1.00  0.00           C  
ATOM   2456  N   GLU A 943       1.341  19.993 -46.086  1.00  0.00           N  
ATOM   2457  CA  GLU A 943       2.738  20.314 -46.407  1.00  0.00           C  
ATOM   2458  C   GLU A 943       3.441  21.108 -45.314  1.00  0.00           C  
ATOM   2459  O   GLU A 943       4.148  22.077 -45.578  1.00  0.00           O  
ATOM   2460  CB  GLU A 943       2.811  21.079 -47.734  1.00  0.00           C  
ATOM   2461  CG  GLU A 943       2.685  20.182 -48.952  1.00  0.00           C  
ATOM   2462  CD  GLU A 943       2.390  20.952 -50.232  1.00  0.00           C  
ATOM   2463  OE1 GLU A 943       2.504  22.200 -50.227  1.00  0.00           O  
ATOM   2464  OE2 GLU A 943       2.049  20.303 -51.249  1.00  0.00           O  
ATOM   2465  N   PHE A 944       3.241  20.670 -44.082  1.00  0.00           N  
ATOM   2466  CA  PHE A 944       3.828  21.303 -42.910  1.00  0.00           C  
ATOM   2467  C   PHE A 944       4.490  20.166 -42.127  1.00  0.00           C  
ATOM   2468  O   PHE A 944       3.807  19.362 -41.493  1.00  0.00           O  
ATOM   2469  CB  PHE A 944       2.704  21.984 -42.112  1.00  0.00           C  
ATOM   2470  CG  PHE A 944       3.163  22.679 -40.866  1.00  0.00           C  
ATOM   2471  CD1 PHE A 944       4.252  23.550 -40.892  1.00  0.00           C  
ATOM   2472  CD2 PHE A 944       2.491  22.475 -39.663  1.00  0.00           C  
ATOM   2473  CE1 PHE A 944       4.668  24.212 -39.732  1.00  0.00           C  
ATOM   2474  CE2 PHE A 944       2.894  23.126 -38.500  1.00  0.00           C  
ATOM   2475  CZ  PHE A 944       3.988  23.999 -38.532  1.00  0.00           C  
ATOM   2476  N   ALA A 945       5.815  20.083 -42.201  1.00  0.00           N  
ATOM   2477  CA  ALA A 945       6.549  19.018 -41.531  1.00  0.00           C  
ATOM   2478  C   ALA A 945       6.127  18.812 -40.078  1.00  0.00           C  
ATOM   2479  O   ALA A 945       5.831  17.689 -39.665  1.00  0.00           O  
ATOM   2480  CB  ALA A 945       8.041  19.286 -41.606  1.00  0.00           C  
ATOM   2481  N   VAL A 946       6.112  19.890 -39.307  1.00  0.00           N  
ATOM   2482  CA  VAL A 946       5.721  19.832 -37.903  1.00  0.00           C  
ATOM   2483  C   VAL A 946       4.527  18.900 -37.651  1.00  0.00           C  
ATOM   2484  O   VAL A 946       4.475  18.206 -36.641  1.00  0.00           O  
ATOM   2485  CB  VAL A 946       5.387  21.255 -37.390  1.00  0.00           C  
ATOM   2486  CG1 VAL A 946       4.670  21.199 -36.052  1.00  0.00           C  
ATOM   2487  CG2 VAL A 946       6.670  22.062 -37.248  1.00  0.00           C  
ATOM   2488  N   PHE A 947       3.566  18.899 -38.563  1.00  0.00           N  
ATOM   2489  CA  PHE A 947       2.399  18.045 -38.429  1.00  0.00           C  
ATOM   2490  C   PHE A 947       2.495  16.779 -39.282  1.00  0.00           C  
ATOM   2491  O   PHE A 947       2.147  15.691 -38.826  1.00  0.00           O  
ATOM   2492  CB  PHE A 947       1.133  18.804 -38.814  1.00  0.00           C  
ATOM   2493  CG  PHE A 947       0.720  19.848 -37.822  1.00  0.00           C  
ATOM   2494  CD1 PHE A 947      -0.437  20.590 -38.030  1.00  0.00           C  
ATOM   2495  CD2 PHE A 947       1.468  20.088 -36.680  1.00  0.00           C  
ATOM   2496  CE1 PHE A 947      -0.847  21.551 -37.121  1.00  0.00           C  
ATOM   2497  CE2 PHE A 947       1.063  21.056 -35.758  1.00  0.00           C  
ATOM   2498  CZ  PHE A 947      -0.099  21.787 -35.982  1.00  0.00           C  
ATOM   2499  N   ALA A 948       2.969  16.925 -40.517  1.00  0.00           N  
ATOM   2500  CA  ALA A 948       3.084  15.796 -41.442  1.00  0.00           C  
ATOM   2501  C   ALA A 948       4.039  14.688 -41.002  1.00  0.00           C  
ATOM   2502  O   ALA A 948       3.774  13.513 -41.239  1.00  0.00           O  
ATOM   2503  CB  ALA A 948       3.485  16.295 -42.812  1.00  0.00           C  
ATOM   2504  N   GLY A 949       5.150  15.063 -40.378  1.00  0.00           N  
ATOM   2505  CA  GLY A 949       6.109  14.074 -39.926  1.00  0.00           C  
ATOM   2506  C   GLY A 949       5.475  13.135 -38.919  1.00  0.00           C  
ATOM   2507  O   GLY A 949       5.438  11.918 -39.125  1.00  0.00           O  
ATOM   2508  N   PRO A 950       4.992  13.675 -37.790  1.00  0.00           N  
ATOM   2509  CA  PRO A 950       4.353  12.865 -36.754  1.00  0.00           C  
ATOM   2510  C   PRO A 950       3.053  12.231 -37.241  1.00  0.00           C  
ATOM   2511  O   PRO A 950       2.682  11.165 -36.784  1.00  0.00           O  
ATOM   2512  CB  PRO A 950       4.123  13.882 -35.632  1.00  0.00           C  
ATOM   2513  CG  PRO A 950       5.255  14.884 -35.859  1.00  0.00           C  
ATOM   2514  CD  PRO A 950       5.081  15.074 -37.345  1.00  0.00           C  
ATOM   2515  N   ALA A 951       2.361  12.879 -38.169  1.00  0.00           N  
ATOM   2516  CA  ALA A 951       1.106  12.332 -38.673  1.00  0.00           C  
ATOM   2517  C   ALA A 951       1.326  11.092 -39.529  1.00  0.00           C  
ATOM   2518  O   ALA A 951       0.501  10.183 -39.530  1.00  0.00           O  
ATOM   2519  CB  ALA A 951       0.349  13.385 -39.469  1.00  0.00           C  
ATOM   2520  N   ASN A 952       2.440  11.049 -40.253  1.00  0.00           N  
ATOM   2521  CA  ASN A 952       2.744   9.906 -41.116  1.00  0.00           C  
ATOM   2522  C   ASN A 952       3.726   8.919 -40.509  1.00  0.00           C  
ATOM   2523  O   ASN A 952       4.229   8.032 -41.195  1.00  0.00           O  
ATOM   2524  CB  ASN A 952       3.266  10.383 -42.483  1.00  0.00           C  
ATOM   2525  CG  ASN A 952       2.175  11.029 -43.327  1.00  0.00           C  
ATOM   2526  OD1 ASN A 952       1.143  10.399 -43.603  1.00  0.00           O  
ATOM   2527  ND2 ASN A 952       2.385  12.293 -43.729  1.00  0.00           N  
ATOM   2528  N   ASP A 953       3.996   9.069 -39.221  1.00  0.00           N  
ATOM   2529  CA  ASP A 953       4.912   8.168 -38.543  1.00  0.00           C  
ATOM   2530  C   ASP A 953       4.122   7.251 -37.615  1.00  0.00           C  
ATOM   2531  O   ASP A 953       3.293   7.711 -36.831  1.00  0.00           O  
ATOM   2532  CB  ASP A 953       5.925   8.960 -37.723  1.00  0.00           C  
ATOM   2533  CG  ASP A 953       6.969   8.074 -37.087  1.00  0.00           C  
ATOM   2534  OD1 ASP A 953       6.598   7.014 -36.549  1.00  0.00           O  
ATOM   2535  OD2 ASP A 953       8.160   8.442 -37.114  1.00  0.00           O  
ATOM   2536  N   PRO A 954       4.357   5.935 -37.702  1.00  0.00           N  
ATOM   2537  CA  PRO A 954       3.641   4.993 -36.838  1.00  0.00           C  
ATOM   2538  C   PRO A 954       3.908   5.295 -35.359  1.00  0.00           C  
ATOM   2539  O   PRO A 954       3.015   5.201 -34.514  1.00  0.00           O  
ATOM   2540  CB  PRO A 954       4.211   3.641 -37.279  1.00  0.00           C  
ATOM   2541  CG  PRO A 954       5.617   4.010 -37.739  1.00  0.00           C  
ATOM   2542  CD  PRO A 954       5.273   5.207 -38.592  1.00  0.00           C  
ATOM   2543  N   LYS A 955       5.145   5.674 -35.065  1.00  0.00           N  
ATOM   2544  CA  LYS A 955       5.559   5.999 -33.710  1.00  0.00           C  
ATOM   2545  C   LYS A 955       5.131   7.407 -33.297  1.00  0.00           C  
ATOM   2546  O   LYS A 955       5.232   7.772 -32.134  1.00  0.00           O  
ATOM   2547  CB  LYS A 955       7.077   5.899 -33.606  1.00  0.00           C  
ATOM   2548  CG  LYS A 955       7.646   4.530 -33.885  1.00  0.00           C  
ATOM   2549  CD  LYS A 955       9.152   4.616 -34.059  1.00  0.00           C  
ATOM   2550  CE  LYS A 955       9.817   5.303 -32.877  1.00  0.00           C  
ATOM   2551  NZ  LYS A 955      11.279   5.483 -33.102  1.00  0.00           N  
ATOM   2552  N   GLY A 956       4.654   8.199 -34.250  1.00  0.00           N  
ATOM   2553  CA  GLY A 956       4.256   9.557 -33.932  1.00  0.00           C  
ATOM   2554  C   GLY A 956       2.796   9.760 -33.590  1.00  0.00           C  
ATOM   2555  O   GLY A 956       1.982   8.845 -33.716  1.00  0.00           O  
ATOM   2556  N   ARG A 957       2.469  10.974 -33.151  1.00  0.00           N  
ATOM   2557  CA  ARG A 957       1.100  11.320 -32.787  1.00  0.00           C  
ATOM   2558  C   ARG A 957       0.877  12.824 -32.900  1.00  0.00           C  
ATOM   2559  O   ARG A 957       1.798  13.614 -32.706  1.00  0.00           O  
ATOM   2560  CB  ARG A 957       0.805  10.872 -31.349  1.00  0.00           C  
ATOM   2561  CG  ARG A 957      -0.634  11.112 -30.912  1.00  0.00           C  
ATOM   2562  CD  ARG A 957      -0.865  10.735 -29.454  1.00  0.00           C  
ATOM   2563  NE  ARG A 957      -2.256  10.939 -29.047  1.00  0.00           N  
ATOM   2564  CZ  ARG A 957      -2.683  10.874 -27.788  1.00  0.00           C  
ATOM   2565  NH1 ARG A 957      -1.827  10.611 -26.805  1.00  0.00           N  
ATOM   2566  NH2 ARG A 957      -3.965  11.062 -27.514  1.00  0.00           N  
ATOM   2567  N   VAL A 958      -0.347  13.216 -33.225  1.00  0.00           N  
ATOM   2568  CA  VAL A 958      -0.681  14.629 -33.323  1.00  0.00           C  
ATOM   2569  C   VAL A 958      -1.961  14.805 -32.535  1.00  0.00           C  
ATOM   2570  O   VAL A 958      -3.032  14.384 -32.979  1.00  0.00           O  
ATOM   2571  CB  VAL A 958      -0.941  15.083 -34.778  1.00  0.00           C  
ATOM   2572  CG1 VAL A 958      -1.204  16.582 -34.803  1.00  0.00           C  
ATOM   2573  CG2 VAL A 958       0.239  14.742 -35.660  1.00  0.00           C  
ATOM   2574  N   ALA A 959      -1.856  15.432 -31.370  1.00  0.00           N  
ATOM   2575  CA  ALA A 959      -3.025  15.615 -30.532  1.00  0.00           C  
ATOM   2576  C   ALA A 959      -3.413  17.065 -30.317  1.00  0.00           C  
ATOM   2577  O   ALA A 959      -2.596  17.902 -29.950  1.00  0.00           O  
ATOM   2578  CB  ALA A 959      -2.810  14.922 -29.185  1.00  0.00           C  
ATOM   2579  N   ALA A 960      -4.686  17.340 -30.537  1.00  0.00           N  
ATOM   2580  CA  ALA A 960      -5.227  18.670 -30.366  1.00  0.00           C  
ATOM   2581  C   ALA A 960      -5.862  18.762 -28.994  1.00  0.00           C  
ATOM   2582  O   ALA A 960      -6.564  17.843 -28.556  1.00  0.00           O  
ATOM   2583  CB  ALA A 960      -6.283  18.952 -31.437  1.00  0.00           C  
ATOM   2584  N   LEU A 961      -5.616  19.873 -28.315  1.00  0.00           N  
ATOM   2585  CA  LEU A 961      -6.199  20.079 -27.015  1.00  0.00           C  
ATOM   2586  C   LEU A 961      -7.122  21.280 -27.088  1.00  0.00           C  
ATOM   2587  O   LEU A 961      -6.666  22.405 -27.286  1.00  0.00           O  
ATOM   2588  CB  LEU A 961      -5.114  20.322 -25.977  1.00  0.00           C  
ATOM   2589  CG  LEU A 961      -5.715  20.611 -24.590  1.00  0.00           C  
ATOM   2590  CD1 LEU A 961      -6.520  19.396 -24.111  1.00  0.00           C  
ATOM   2591  CD2 LEU A 961      -4.603  20.948 -23.594  1.00  0.00           C  
ATOM   2592  N   ARG A 962      -8.423  21.042 -26.955  1.00  0.00           N  
ATOM   2593  CA  ARG A 962      -9.395  22.133 -26.990  1.00  0.00           C  
ATOM   2594  C   ARG A 962      -9.580  22.746 -25.611  1.00  0.00           C  
ATOM   2595  O   ARG A 962     -10.209  22.150 -24.741  1.00  0.00           O  
ATOM   2596  CB  ARG A 962     -10.755  21.644 -27.500  1.00  0.00           C  
ATOM   2597  CG  ARG A 962     -11.908  22.632 -27.221  1.00  0.00           C  
ATOM   2598  CD  ARG A 962     -13.248  22.040 -27.625  1.00  0.00           C  
ATOM   2599  NE  ARG A 962     -14.391  22.821 -27.160  1.00  0.00           N  
ATOM   2600  CZ  ARG A 962     -14.812  22.871 -25.898  1.00  0.00           C  
ATOM   2601  NH1 ARG A 962     -14.175  22.185 -24.958  1.00  0.00           N  
ATOM   2602  NH2 ARG A 962     -15.872  23.603 -25.574  1.00  0.00           N  
ATOM   2603  N   VAL A 963      -9.036  23.938 -25.405  1.00  0.00           N  
ATOM   2604  CA  VAL A 963      -9.193  24.574 -24.114  1.00  0.00           C  
ATOM   2605  C   VAL A 963     -10.319  25.586 -24.240  1.00  0.00           C  
ATOM   2606  O   VAL A 963     -10.216  26.571 -24.960  1.00  0.00           O  
ATOM   2607  CB  VAL A 963      -7.869  25.249 -23.623  1.00  0.00           C  
ATOM   2608  CG1 VAL A 963      -6.672  24.720 -24.417  1.00  0.00           C  
ATOM   2609  CG2 VAL A 963      -7.967  26.752 -23.676  1.00  0.00           C  
ATOM   2610  N   PRO A 964     -11.436  25.334 -23.556  1.00  0.00           N  
ATOM   2611  CA  PRO A 964     -12.588  26.238 -23.609  1.00  0.00           C  
ATOM   2612  C   PRO A 964     -12.234  27.662 -23.193  1.00  0.00           C  
ATOM   2613  O   PRO A 964     -11.619  27.885 -22.144  1.00  0.00           O  
ATOM   2614  CB  PRO A 964     -13.575  25.577 -22.652  1.00  0.00           C  
ATOM   2615  CG  PRO A 964     -13.215  24.103 -22.783  1.00  0.00           C  
ATOM   2616  CD  PRO A 964     -11.719  24.201 -22.659  1.00  0.00           C  
ATOM   2617  N   GLY A 965     -12.625  28.613 -24.041  1.00  0.00           N  
ATOM   2618  CA  GLY A 965     -12.369  30.021 -23.791  1.00  0.00           C  
ATOM   2619  C   GLY A 965     -10.905  30.405 -23.821  1.00  0.00           C  
ATOM   2620  O   GLY A 965     -10.542  31.522 -23.462  1.00  0.00           O  
ATOM   2621  N   GLY A 966     -10.059  29.494 -24.276  1.00  0.00           N  
ATOM   2622  CA  GLY A 966      -8.639  29.777 -24.294  1.00  0.00           C  
ATOM   2623  C   GLY A 966      -8.148  30.746 -25.343  1.00  0.00           C  
ATOM   2624  O   GLY A 966      -6.942  30.936 -25.476  1.00  0.00           O  
ATOM   2625  N   ALA A 967      -9.058  31.349 -26.102  1.00  0.00           N  
ATOM   2626  CA  ALA A 967      -8.654  32.309 -27.129  1.00  0.00           C  
ATOM   2627  C   ALA A 967      -8.122  33.583 -26.461  1.00  0.00           C  
ATOM   2628  O   ALA A 967      -7.295  34.300 -27.026  1.00  0.00           O  
ATOM   2629  CB  ALA A 967      -9.832  32.641 -28.033  1.00  0.00           C  
ATOM   2630  N   SER A 968      -8.594  33.831 -25.242  1.00  0.00           N  
ATOM   2631  CA  SER A 968      -8.200  34.991 -24.451  1.00  0.00           C  
ATOM   2632  C   SER A 968      -6.741  34.954 -24.047  1.00  0.00           C  
ATOM   2633  O   SER A 968      -6.206  35.960 -23.601  1.00  0.00           O  
ATOM   2634  CB  SER A 968      -9.025  35.063 -23.165  1.00  0.00           C  
ATOM   2635  OG  SER A 968     -10.410  35.069 -23.444  1.00  0.00           O  
ATOM   2636  N   LEU A 969      -6.093  33.806 -24.169  1.00  0.00           N  
ATOM   2637  CA  LEU A 969      -4.701  33.733 -23.757  1.00  0.00           C  
ATOM   2638  C   LEU A 969      -3.769  34.728 -24.435  1.00  0.00           C  
ATOM   2639  O   LEU A 969      -3.816  34.928 -25.652  1.00  0.00           O  
ATOM   2640  CB  LEU A 969      -4.159  32.306 -23.903  1.00  0.00           C  
ATOM   2641  CG  LEU A 969      -4.554  31.365 -22.763  1.00  0.00           C  
ATOM   2642  CD1 LEU A 969      -6.066  31.186 -22.714  1.00  0.00           C  
ATOM   2643  CD2 LEU A 969      -3.871  30.039 -22.967  1.00  0.00           C  
ATOM   2644  N   THR A 970      -2.930  35.348 -23.609  1.00  0.00           N  
ATOM   2645  CA  THR A 970      -1.950  36.348 -24.027  1.00  0.00           C  
ATOM   2646  C   THR A 970      -0.784  35.730 -24.772  1.00  0.00           C  
ATOM   2647  O   THR A 970      -0.497  34.547 -24.607  1.00  0.00           O  
ATOM   2648  CB  THR A 970      -1.395  37.080 -22.803  1.00  0.00           C  
ATOM   2649  OG1 THR A 970      -2.449  37.825 -22.191  1.00  0.00           O  
ATOM   2650  CG2 THR A 970      -0.258  38.018 -23.187  1.00  0.00           C  
ATOM   2651  N   ARG A 971      -0.097  36.528 -25.583  1.00  0.00           N  
ATOM   2652  CA  ARG A 971       1.034  35.991 -26.314  1.00  0.00           C  
ATOM   2653  C   ARG A 971       2.093  35.496 -25.355  1.00  0.00           C  
ATOM   2654  O   ARG A 971       2.817  34.550 -25.671  1.00  0.00           O  
ATOM   2655  CB  ARG A 971       1.657  37.012 -27.265  1.00  0.00           C  
ATOM   2656  CG  ARG A 971       2.860  36.419 -28.004  1.00  0.00           C  
ATOM   2657  CD  ARG A 971       2.479  35.099 -28.702  1.00  0.00           C  
ATOM   2658  NE  ARG A 971       3.638  34.285 -29.074  1.00  0.00           N  
ATOM   2659  CZ  ARG A 971       4.553  34.629 -29.979  1.00  0.00           C  
ATOM   2660  NH1 ARG A 971       4.442  35.775 -30.635  1.00  0.00           N  
ATOM   2661  NH2 ARG A 971       5.581  33.825 -30.228  1.00  0.00           N  
ATOM   2662  N   LYS A 972       2.203  36.114 -24.183  1.00  0.00           N  
ATOM   2663  CA  LYS A 972       3.207  35.627 -23.251  1.00  0.00           C  
ATOM   2664  C   LYS A 972       2.675  34.386 -22.540  1.00  0.00           C  
ATOM   2665  O   LYS A 972       3.445  33.509 -22.143  1.00  0.00           O  
ATOM   2666  CB  LYS A 972       3.645  36.708 -22.252  1.00  0.00           C  
ATOM   2667  CG  LYS A 972       2.641  37.139 -21.210  1.00  0.00           C  
ATOM   2668  CD  LYS A 972       3.321  38.142 -20.282  1.00  0.00           C  
ATOM   2669  CE  LYS A 972       2.459  38.523 -19.095  1.00  0.00           C  
ATOM   2670  NZ  LYS A 972       3.187  39.449 -18.180  1.00  0.00           N  
ATOM   2671  N   GLN A 973       1.357  34.297 -22.398  1.00  0.00           N  
ATOM   2672  CA  GLN A 973       0.778  33.117 -21.778  1.00  0.00           C  
ATOM   2673  C   GLN A 973       1.009  31.949 -22.745  1.00  0.00           C  
ATOM   2674  O   GLN A 973       1.438  30.868 -22.351  1.00  0.00           O  
ATOM   2675  CB  GLN A 973      -0.716  33.321 -21.513  1.00  0.00           C  
ATOM   2676  CG  GLN A 973      -1.013  34.438 -20.524  1.00  0.00           C  
ATOM   2677  CD  GLN A 973      -2.491  34.560 -20.182  1.00  0.00           C  
ATOM   2678  OE1 GLN A 973      -3.319  34.903 -21.028  1.00  0.00           O  
ATOM   2679  NE2 GLN A 973      -2.826  34.277 -18.930  1.00  0.00           N  
ATOM   2680  N   ILE A 974       0.752  32.178 -24.027  1.00  0.00           N  
ATOM   2681  CA  ILE A 974       0.961  31.143 -25.025  1.00  0.00           C  
ATOM   2682  C   ILE A 974       2.438  30.763 -25.079  1.00  0.00           C  
ATOM   2683  O   ILE A 974       2.805  29.718 -25.605  1.00  0.00           O  
ATOM   2684  CB  ILE A 974       0.513  31.620 -26.417  1.00  0.00           C  
ATOM   2685  CG1 ILE A 974      -0.983  31.930 -26.392  1.00  0.00           C  
ATOM   2686  CG2 ILE A 974       0.847  30.574 -27.463  1.00  0.00           C  
ATOM   2687  CD1 ILE A 974      -1.538  32.369 -27.731  1.00  0.00           C  
ATOM   2688  N   ASP A 975       3.292  31.617 -24.536  1.00  0.00           N  
ATOM   2689  CA  ASP A 975       4.717  31.334 -24.535  1.00  0.00           C  
ATOM   2690  C   ASP A 975       5.156  30.535 -23.327  1.00  0.00           C  
ATOM   2691  O   ASP A 975       5.968  29.620 -23.459  1.00  0.00           O  
ATOM   2692  CB  ASP A 975       5.507  32.633 -24.633  1.00  0.00           C  
ATOM   2693  CG  ASP A 975       5.968  32.906 -26.032  1.00  0.00           C  
ATOM   2694  OD1 ASP A 975       7.118  32.541 -26.354  1.00  0.00           O  
ATOM   2695  OD2 ASP A 975       5.167  33.449 -26.820  1.00  0.00           O  
ATOM   2696  N   GLU A 976       4.629  30.878 -22.154  1.00  0.00           N  
ATOM   2697  CA  GLU A 976       4.977  30.148 -20.942  1.00  0.00           C  
ATOM   2698  C   GLU A 976       4.692  28.656 -21.173  1.00  0.00           C  
ATOM   2699  O   GLU A 976       5.536  27.804 -20.879  1.00  0.00           O  
ATOM   2700  CB  GLU A 976       4.205  30.714 -19.733  1.00  0.00           C  
ATOM   2701  CG  GLU A 976       2.731  31.008 -19.995  1.00  0.00           C  
ATOM   2702  CD  GLU A 976       2.000  31.654 -18.814  1.00  0.00           C  
ATOM   2703  OE1 GLU A 976       2.476  32.697 -18.304  1.00  0.00           O  
ATOM   2704  OE2 GLU A 976       0.936  31.123 -18.414  1.00  0.00           O  
ATOM   2705  N   TYR A 977       3.525  28.346 -21.739  1.00  0.00           N  
ATOM   2706  CA  TYR A 977       3.177  26.964 -22.034  1.00  0.00           C  
ATOM   2707  C   TYR A 977       4.142  26.393 -23.064  1.00  0.00           C  
ATOM   2708  O   TYR A 977       4.587  25.252 -22.945  1.00  0.00           O  
ATOM   2709  CB  TYR A 977       1.759  26.856 -22.588  1.00  0.00           C  
ATOM   2710  CG  TYR A 977       0.688  27.260 -21.621  1.00  0.00           C  
ATOM   2711  CD1 TYR A 977       0.750  26.865 -20.290  1.00  0.00           C  
ATOM   2712  CD2 TYR A 977      -0.415  27.996 -22.038  1.00  0.00           C  
ATOM   2713  CE1 TYR A 977      -0.261  27.198 -19.387  1.00  0.00           C  
ATOM   2714  CE2 TYR A 977      -1.434  28.334 -21.145  1.00  0.00           C  
ATOM   2715  CZ  TYR A 977      -1.348  27.930 -19.824  1.00  0.00           C  
ATOM   2716  OH  TYR A 977      -2.338  28.259 -18.930  1.00  0.00           O  
ATOM   2717  N   GLY A 978       4.459  27.197 -24.075  1.00  0.00           N  
ATOM   2718  CA  GLY A 978       5.366  26.765 -25.125  1.00  0.00           C  
ATOM   2719  C   GLY A 978       6.672  26.274 -24.546  1.00  0.00           C  
ATOM   2720  O   GLY A 978       7.298  25.356 -25.077  1.00  0.00           O  
ATOM   2721  N   ASN A 979       7.093  26.917 -23.461  1.00  0.00           N  
ATOM   2722  CA  ASN A 979       8.317  26.551 -22.761  1.00  0.00           C  
ATOM   2723  C   ASN A 979       8.008  25.368 -21.884  1.00  0.00           C  
ATOM   2724  O   ASN A 979       8.798  24.437 -21.795  1.00  0.00           O  
ATOM   2725  CB  ASN A 979       8.803  27.695 -21.872  1.00  0.00           C  
ATOM   2726  CG  ASN A 979       9.473  28.813 -22.656  1.00  0.00           C  
ATOM   2727  OD1 ASN A 979       9.739  29.883 -22.108  1.00  0.00           O  
ATOM   2728  ND2 ASN A 979       9.769  28.564 -23.933  1.00  0.00           N  
ATOM   2729  N   PHE A 980       6.853  25.424 -21.228  1.00  0.00           N  
ATOM   2730  CA  PHE A 980       6.420  24.362 -20.332  1.00  0.00           C  
ATOM   2731  C   PHE A 980       6.449  22.993 -20.996  1.00  0.00           C  
ATOM   2732  O   PHE A 980       7.036  22.061 -20.462  1.00  0.00           O  
ATOM   2733  CB  PHE A 980       5.017  24.664 -19.793  1.00  0.00           C  
ATOM   2734  CG  PHE A 980       4.447  23.574 -18.931  1.00  0.00           C  
ATOM   2735  CD1 PHE A 980       3.457  22.727 -19.422  1.00  0.00           C  
ATOM   2736  CD2 PHE A 980       4.899  23.391 -17.624  1.00  0.00           C  
ATOM   2737  CE1 PHE A 980       2.919  21.709 -18.619  1.00  0.00           C  
ATOM   2738  CE2 PHE A 980       4.369  22.375 -16.811  1.00  0.00           C  
ATOM   2739  CZ  PHE A 980       3.377  21.534 -17.311  1.00  0.00           C  
ATOM   2740  N   VAL A 981       5.835  22.878 -22.166  1.00  0.00           N  
ATOM   2741  CA  VAL A 981       5.807  21.608 -22.870  1.00  0.00           C  
ATOM   2742  C   VAL A 981       7.217  21.120 -23.210  1.00  0.00           C  
ATOM   2743  O   VAL A 981       7.426  19.934 -23.460  1.00  0.00           O  
ATOM   2744  CB  VAL A 981       4.950  21.697 -24.152  1.00  0.00           C  
ATOM   2745  CG1 VAL A 981       3.482  21.999 -23.784  1.00  0.00           C  
ATOM   2746  CG2 VAL A 981       5.489  22.775 -25.068  1.00  0.00           C  
ATOM   2747  N   LYS A 982       8.190  22.031 -23.197  1.00  0.00           N  
ATOM   2748  CA  LYS A 982       9.581  21.672 -23.487  1.00  0.00           C  
ATOM   2749  C   LYS A 982      10.159  20.788 -22.386  1.00  0.00           C  
ATOM   2750  O   LYS A 982      11.017  19.936 -22.633  1.00  0.00           O  
ATOM   2751  CB  LYS A 982      10.445  22.931 -23.635  1.00  0.00           C  
ATOM   2752  CG  LYS A 982      10.246  23.675 -24.945  1.00  0.00           C  
ATOM   2753  CD  LYS A 982      11.087  24.946 -25.038  1.00  0.00           C  
ATOM   2754  CE  LYS A 982      11.030  25.496 -26.454  1.00  0.00           C  
ATOM   2755  NZ  LYS A 982       9.627  25.499 -26.962  1.00  0.00           N  
ATOM   2756  N   ILE A 983       9.681  20.998 -21.165  1.00  0.00           N  
ATOM   2757  CA  ILE A 983      10.140  20.229 -20.014  1.00  0.00           C  
ATOM   2758  C   ILE A 983       9.957  18.746 -20.285  1.00  0.00           C  
ATOM   2759  O   ILE A 983      10.691  17.913 -19.753  1.00  0.00           O  
ATOM   2760  CB  ILE A 983       9.322  20.582 -18.763  1.00  0.00           C  
ATOM   2761  CG1 ILE A 983       9.497  22.059 -18.440  1.00  0.00           C  
ATOM   2762  CG2 ILE A 983       9.728  19.699 -17.591  1.00  0.00           C  
ATOM   2763  CD1 ILE A 983       8.531  22.544 -17.405  1.00  0.00           C  
ATOM   2764  N   TYR A 984       8.976  18.425 -21.122  1.00  0.00           N  
ATOM   2765  CA  TYR A 984       8.682  17.040 -21.423  1.00  0.00           C  
ATOM   2766  C   TYR A 984       9.171  16.614 -22.792  1.00  0.00           C  
ATOM   2767  O   TYR A 984       8.754  15.581 -23.315  1.00  0.00           O  
ATOM   2768  CB  TYR A 984       7.183  16.800 -21.283  1.00  0.00           C  
ATOM   2769  CG  TYR A 984       6.652  17.331 -19.978  1.00  0.00           C  
ATOM   2770  CD1 TYR A 984       6.423  18.699 -19.808  1.00  0.00           C  
ATOM   2771  CD2 TYR A 984       6.437  16.485 -18.892  1.00  0.00           C  
ATOM   2772  CE1 TYR A 984       5.988  19.210 -18.587  1.00  0.00           C  
ATOM   2773  CE2 TYR A 984       6.006  16.986 -17.669  1.00  0.00           C  
ATOM   2774  CZ  TYR A 984       5.783  18.349 -17.525  1.00  0.00           C  
ATOM   2775  OH  TYR A 984       5.342  18.851 -16.326  1.00  0.00           O  
ATOM   2776  N   GLY A 985      10.055  17.425 -23.367  1.00  0.00           N  
ATOM   2777  CA  GLY A 985      10.635  17.106 -24.657  1.00  0.00           C  
ATOM   2778  C   GLY A 985       9.913  17.569 -25.902  1.00  0.00           C  
ATOM   2779  O   GLY A 985      10.294  17.173 -27.001  1.00  0.00           O  
ATOM   2780  N   ALA A 986       8.880  18.392 -25.756  1.00  0.00           N  
ATOM   2781  CA  ALA A 986       8.154  18.878 -26.929  1.00  0.00           C  
ATOM   2782  C   ALA A 986       8.955  19.991 -27.597  1.00  0.00           C  
ATOM   2783  O   ALA A 986       9.471  20.890 -26.922  1.00  0.00           O  
ATOM   2784  CB  ALA A 986       6.783  19.390 -26.532  1.00  0.00           C  
ATOM   2785  N   LYS A 987       9.074  19.922 -28.921  1.00  0.00           N  
ATOM   2786  CA  LYS A 987       9.817  20.936 -29.655  1.00  0.00           C  
ATOM   2787  C   LYS A 987       9.080  22.270 -29.609  1.00  0.00           C  
ATOM   2788  O   LYS A 987       9.671  23.294 -29.265  1.00  0.00           O  
ATOM   2789  CB  LYS A 987      10.005  20.540 -31.117  1.00  0.00           C  
ATOM   2790  CG  LYS A 987      10.668  19.203 -31.374  1.00  0.00           C  
ATOM   2791  CD  LYS A 987      10.956  19.056 -32.868  1.00  0.00           C  
ATOM   2792  CE  LYS A 987      11.319  17.627 -33.279  1.00  0.00           C  
ATOM   2793  NZ  LYS A 987      10.144  16.697 -33.269  1.00  0.00           N  
ATOM   2794  N   GLY A 988       7.793  22.258 -29.952  1.00  0.00           N  
ATOM   2795  CA  GLY A 988       7.010  23.486 -29.948  1.00  0.00           C  
ATOM   2796  C   GLY A 988       5.576  23.317 -29.472  1.00  0.00           C  
ATOM   2797  O   GLY A 988       5.251  22.341 -28.794  1.00  0.00           O  
ATOM   2798  N   LEU A 989       4.715  24.273 -29.825  1.00  0.00           N  
ATOM   2799  CA  LEU A 989       3.309  24.237 -29.431  1.00  0.00           C  
ATOM   2800  C   LEU A 989       2.448  25.124 -30.321  1.00  0.00           C  
ATOM   2801  O   LEU A 989       2.208  26.275 -29.995  1.00  0.00           O  
ATOM   2802  CB  LEU A 989       3.161  24.680 -27.970  1.00  0.00           C  
ATOM   2803  CG  LEU A 989       1.738  24.777 -27.394  1.00  0.00           C  
ATOM   2804  CD1 LEU A 989       1.044  23.433 -27.481  1.00  0.00           C  
ATOM   2805  CD2 LEU A 989       1.791  25.229 -25.940  1.00  0.00           C  
ATOM   2806  N   ALA A 990       1.969  24.594 -31.439  1.00  0.00           N  
ATOM   2807  CA  ALA A 990       1.136  25.388 -32.337  1.00  0.00           C  
ATOM   2808  C   ALA A 990      -0.247  25.598 -31.743  1.00  0.00           C  
ATOM   2809  O   ALA A 990      -0.641  24.883 -30.824  1.00  0.00           O  
ATOM   2810  CB  ALA A 990       1.021  24.705 -33.684  1.00  0.00           C  
ATOM   2811  N   TYR A 991      -0.978  26.585 -32.254  1.00  0.00           N  
ATOM   2812  CA  TYR A 991      -2.328  26.839 -31.759  1.00  0.00           C  
ATOM   2813  C   TYR A 991      -3.248  27.438 -32.810  1.00  0.00           C  
ATOM   2814  O   TYR A 991      -2.813  27.830 -33.888  1.00  0.00           O  
ATOM   2815  CB  TYR A 991      -2.323  27.768 -30.543  1.00  0.00           C  
ATOM   2816  CG  TYR A 991      -1.828  29.165 -30.831  1.00  0.00           C  
ATOM   2817  CD1 TYR A 991      -0.468  29.468 -30.784  1.00  0.00           C  
ATOM   2818  CD2 TYR A 991      -2.717  30.180 -31.194  1.00  0.00           C  
ATOM   2819  CE1 TYR A 991      -0.003  30.742 -31.088  1.00  0.00           C  
ATOM   2820  CE2 TYR A 991      -2.262  31.457 -31.503  1.00  0.00           C  
ATOM   2821  CZ  TYR A 991      -0.903  31.727 -31.449  1.00  0.00           C  
ATOM   2822  OH  TYR A 991      -0.437  32.976 -31.765  1.00  0.00           O  
ATOM   2823  N   ILE A 992      -4.529  27.506 -32.470  1.00  0.00           N  
ATOM   2824  CA  ILE A 992      -5.547  28.062 -33.342  1.00  0.00           C  
ATOM   2825  C   ILE A 992      -6.557  28.793 -32.480  1.00  0.00           C  
ATOM   2826  O   ILE A 992      -7.286  28.163 -31.728  1.00  0.00           O  
ATOM   2827  CB  ILE A 992      -6.307  26.957 -34.081  1.00  0.00           C  
ATOM   2828  CG1 ILE A 992      -5.363  26.192 -35.003  1.00  0.00           C  
ATOM   2829  CG2 ILE A 992      -7.477  27.556 -34.840  1.00  0.00           C  
ATOM   2830  CD1 ILE A 992      -6.047  25.104 -35.792  1.00  0.00           C  
ATOM   2831  N   LYS A 993      -6.609  30.115 -32.568  1.00  0.00           N  
ATOM   2832  CA  LYS A 993      -7.590  30.837 -31.770  1.00  0.00           C  
ATOM   2833  C   LYS A 993      -8.928  30.837 -32.498  1.00  0.00           C  
ATOM   2834  O   LYS A 993      -9.034  31.314 -33.624  1.00  0.00           O  
ATOM   2835  CB  LYS A 993      -7.163  32.282 -31.513  1.00  0.00           C  
ATOM   2836  CG  LYS A 993      -5.921  32.454 -30.669  1.00  0.00           C  
ATOM   2837  CD  LYS A 993      -5.780  33.914 -30.234  1.00  0.00           C  
ATOM   2838  CE  LYS A 993      -4.571  34.120 -29.337  1.00  0.00           C  
ATOM   2839  NZ  LYS A 993      -4.552  35.489 -28.734  1.00  0.00           N  
ATOM   2840  N   VAL A 994      -9.949  30.301 -31.847  1.00  0.00           N  
ATOM   2841  CA  VAL A 994     -11.280  30.239 -32.431  1.00  0.00           C  
ATOM   2842  C   VAL A 994     -12.131  31.424 -31.971  1.00  0.00           C  
ATOM   2843  O   VAL A 994     -12.692  31.414 -30.872  1.00  0.00           O  
ATOM   2844  CB  VAL A 994     -11.988  28.924 -32.042  1.00  0.00           C  
ATOM   2845  CG1 VAL A 994     -13.384  28.904 -32.631  1.00  0.00           C  
ATOM   2846  CG2 VAL A 994     -11.178  27.731 -32.530  1.00  0.00           C  
ATOM   2847  N   ASN A 995     -12.235  32.434 -32.828  1.00  0.00           N  
ATOM   2848  CA  ASN A 995     -12.998  33.635 -32.507  1.00  0.00           C  
ATOM   2849  C   ASN A 995     -14.444  33.573 -32.982  1.00  0.00           C  
ATOM   2850  O   ASN A 995     -15.375  33.669 -32.185  1.00  0.00           O  
ATOM   2851  CB  ASN A 995     -12.315  34.850 -33.119  1.00  0.00           C  
ATOM   2852  CG  ASN A 995     -10.902  35.014 -32.631  1.00  0.00           C  
ATOM   2853  OD1 ASN A 995     -10.661  35.166 -31.428  1.00  0.00           O  
ATOM   2854  ND2 ASN A 995      -9.949  34.977 -33.558  1.00  0.00           N  
ATOM   2855  N   GLU A 996     -14.629  33.443 -34.290  1.00  0.00           N  
ATOM   2856  CA  GLU A 996     -15.965  33.354 -34.849  1.00  0.00           C  
ATOM   2857  C   GLU A 996     -15.953  32.229 -35.869  1.00  0.00           C  
ATOM   2858  O   GLU A 996     -15.536  32.397 -37.015  1.00  0.00           O  
ATOM   2859  CB  GLU A 996     -16.371  34.673 -35.499  1.00  0.00           C  
ATOM   2860  CG  GLU A 996     -17.839  34.719 -35.868  1.00  0.00           C  
ATOM   2861  CD  GLU A 996     -18.281  36.090 -36.314  1.00  0.00           C  
ATOM   2862  OE1 GLU A 996     -17.777  36.575 -37.349  1.00  0.00           O  
ATOM   2863  OE2 GLU A 996     -19.131  36.681 -35.619  1.00  0.00           O  
ATOM   2864  N   ARG A 997     -16.419  31.073 -35.421  1.00  0.00           N  
ATOM   2865  CA  ARG A 997     -16.450  29.864 -36.220  1.00  0.00           C  
ATOM   2866  C   ARG A 997     -17.268  30.015 -37.498  1.00  0.00           C  
ATOM   2867  O   ARG A 997     -16.889  29.503 -38.553  1.00  0.00           O  
ATOM   2868  CB  ARG A 997     -17.001  28.735 -35.355  1.00  0.00           C  
ATOM   2869  CG  ARG A 997     -16.534  27.363 -35.742  1.00  0.00           C  
ATOM   2870  CD  ARG A 997     -17.012  26.347 -34.727  1.00  0.00           C  
ATOM   2871  NE  ARG A 997     -16.553  25.006 -35.058  1.00  0.00           N  
ATOM   2872  CZ  ARG A 997     -16.846  24.378 -36.191  1.00  0.00           C  
ATOM   2873  NH1 ARG A 997     -17.604  24.970 -37.102  1.00  0.00           N  
ATOM   2874  NH2 ARG A 997     -16.389  23.157 -36.411  1.00  0.00           N  
ATOM   2875  N   ALA A 998     -18.384  30.728 -37.401  1.00  0.00           N  
ATOM   2876  CA  ALA A 998     -19.256  30.943 -38.551  1.00  0.00           C  
ATOM   2877  C   ALA A 998     -18.550  31.660 -39.699  1.00  0.00           C  
ATOM   2878  O   ALA A 998     -18.809  31.386 -40.872  1.00  0.00           O  
ATOM   2879  CB  ALA A 998     -20.485  31.741 -38.125  1.00  0.00           C  
ATOM   2880  N   LYS A 999     -17.644  32.567 -39.359  1.00  0.00           N  
ATOM   2881  CA  LYS A 999     -16.938  33.348 -40.363  1.00  0.00           C  
ATOM   2882  C   LYS A 999     -15.826  32.591 -41.087  1.00  0.00           C  
ATOM   2883  O   LYS A 999     -15.092  33.174 -41.883  1.00  0.00           O  
ATOM   2884  CB  LYS A 999     -16.393  34.625 -39.710  1.00  0.00           C  
ATOM   2885  CG  LYS A 999     -15.980  35.718 -40.679  1.00  0.00           C  
ATOM   2886  CD  LYS A 999     -15.974  37.065 -39.973  1.00  0.00           C  
ATOM   2887  CE  LYS A 999     -15.779  38.212 -40.951  1.00  0.00           C  
ATOM   2888  NZ  LYS A 999     -16.032  39.529 -40.298  1.00  0.00           N  
ATOM   2889  N   GLY A1000     -15.709  31.294 -40.828  1.00  0.00           N  
ATOM   2890  CA  GLY A1000     -14.679  30.512 -41.491  1.00  0.00           C  
ATOM   2891  C   GLY A1000     -13.281  30.972 -41.129  1.00  0.00           C  
ATOM   2892  O   GLY A1000     -13.066  31.476 -40.034  1.00  0.00           O  
ATOM   2893  N   LEU A1001     -12.332  30.806 -42.046  1.00  0.00           N  
ATOM   2894  CA  LEU A1001     -10.943  31.196 -41.812  1.00  0.00           C  
ATOM   2895  C   LEU A1001     -10.765  32.568 -41.181  1.00  0.00           C  
ATOM   2896  O   LEU A1001      -9.946  32.733 -40.276  1.00  0.00           O  
ATOM   2897  CB  LEU A1001     -10.170  31.149 -43.118  1.00  0.00           C  
ATOM   2898  CG  LEU A1001      -9.959  29.758 -43.693  1.00  0.00           C  
ATOM   2899  CD1 LEU A1001     -10.132  29.814 -45.190  1.00  0.00           C  
ATOM   2900  CD2 LEU A1001      -8.588  29.239 -43.298  1.00  0.00           C  
ATOM   2901  N   GLU A1002     -11.520  33.554 -41.659  1.00  0.00           N  
ATOM   2902  CA  GLU A1002     -11.420  34.907 -41.119  1.00  0.00           C  
ATOM   2903  C   GLU A1002     -11.993  34.932 -39.714  1.00  0.00           C  
ATOM   2904  O   GLU A1002     -11.966  35.957 -39.032  1.00  0.00           O  
ATOM   2905  CB  GLU A1002     -12.180  35.900 -41.994  1.00  0.00           C  
ATOM   2906  CG  GLU A1002     -11.750  35.902 -43.441  1.00  0.00           C  
ATOM   2907  CD  GLU A1002     -12.396  37.022 -44.221  1.00  0.00           C  
ATOM   2908  OE1 GLU A1002     -13.633  37.172 -44.123  1.00  0.00           O  
ATOM   2909  OE2 GLU A1002     -11.668  37.749 -44.930  1.00  0.00           O  
ATOM   2910  N   GLY A1003     -12.513  33.782 -39.298  1.00  0.00           N  
ATOM   2911  CA  GLY A1003     -13.088  33.645 -37.976  1.00  0.00           C  
ATOM   2912  C   GLY A1003     -12.118  33.010 -36.998  1.00  0.00           C  
ATOM   2913  O   GLY A1003     -12.444  32.859 -35.821  1.00  0.00           O  
ATOM   2914  N   ILE A1004     -10.932  32.628 -37.471  1.00  0.00           N  
ATOM   2915  CA  ILE A1004      -9.938  32.030 -36.585  1.00  0.00           C  
ATOM   2916  C   ILE A1004      -8.605  32.764 -36.714  1.00  0.00           C  
ATOM   2917  O   ILE A1004      -8.435  33.605 -37.593  1.00  0.00           O  
ATOM   2918  CB  ILE A1004      -9.769  30.497 -36.865  1.00  0.00           C  
ATOM   2919  CG1 ILE A1004      -9.051  30.236 -38.192  1.00  0.00           C  
ATOM   2920  CG2 ILE A1004     -11.137  29.838 -36.890  1.00  0.00           C  
ATOM   2921  CD1 ILE A1004      -7.535  30.376 -38.118  1.00  0.00           C  
ATOM   2922  N   ASN A1005      -7.666  32.457 -35.830  1.00  0.00           N  
ATOM   2923  CA  ASN A1005      -6.368  33.109 -35.859  1.00  0.00           C  
ATOM   2924  C   ASN A1005      -5.281  32.149 -35.409  1.00  0.00           C  
ATOM   2925  O   ASN A1005      -5.203  31.814 -34.231  1.00  0.00           O  
ATOM   2926  CB  ASN A1005      -6.391  34.329 -34.929  1.00  0.00           C  
ATOM   2927  CG  ASN A1005      -5.045  35.019 -34.831  1.00  0.00           C  
ATOM   2928  OD1 ASN A1005      -4.544  35.274 -33.735  1.00  0.00           O  
ATOM   2929  ND2 ASN A1005      -4.458  35.338 -35.976  1.00  0.00           N  
ATOM   2930  N   SER A1006      -4.451  31.692 -36.342  1.00  0.00           N  
ATOM   2931  CA  SER A1006      -3.365  30.782 -35.985  1.00  0.00           C  
ATOM   2932  C   SER A1006      -2.178  30.918 -36.918  1.00  0.00           C  
ATOM   2933  O   SER A1006      -2.327  30.994 -38.139  1.00  0.00           O  
ATOM   2934  CB  SER A1006      -3.824  29.322 -35.999  1.00  0.00           C  
ATOM   2935  OG  SER A1006      -4.068  28.866 -37.313  1.00  0.00           O  
ATOM   2936  N   PRO A1007      -0.971  30.936 -36.344  1.00  0.00           N  
ATOM   2937  CA  PRO A1007       0.304  31.056 -37.054  1.00  0.00           C  
ATOM   2938  C   PRO A1007       0.536  29.862 -37.966  1.00  0.00           C  
ATOM   2939  O   PRO A1007       1.562  29.778 -38.632  1.00  0.00           O  
ATOM   2940  CB  PRO A1007       1.321  31.102 -35.911  1.00  0.00           C  
ATOM   2941  CG  PRO A1007       0.497  31.702 -34.750  1.00  0.00           C  
ATOM   2942  CD  PRO A1007      -0.740  30.861 -34.891  1.00  0.00           C  
ATOM   2943  N   VAL A1008      -0.410  28.931 -37.988  1.00  0.00           N  
ATOM   2944  CA  VAL A1008      -0.251  27.744 -38.819  1.00  0.00           C  
ATOM   2945  C   VAL A1008      -1.386  27.531 -39.813  1.00  0.00           C  
ATOM   2946  O   VAL A1008      -1.375  26.567 -40.578  1.00  0.00           O  
ATOM   2947  CB  VAL A1008      -0.081  26.472 -37.942  1.00  0.00           C  
ATOM   2948  CG1 VAL A1008       1.125  26.637 -37.038  1.00  0.00           C  
ATOM   2949  CG2 VAL A1008      -1.334  26.211 -37.109  1.00  0.00           C  
ATOM   2950  N   ALA A1009      -2.354  28.439 -39.825  1.00  0.00           N  
ATOM   2951  CA  ALA A1009      -3.485  28.323 -40.739  1.00  0.00           C  
ATOM   2952  C   ALA A1009      -3.056  28.349 -42.202  1.00  0.00           C  
ATOM   2953  O   ALA A1009      -3.812  27.933 -43.076  1.00  0.00           O  
ATOM   2954  CB  ALA A1009      -4.495  29.441 -40.477  1.00  0.00           C  
ATOM   2955  N   LYS A1010      -1.844  28.833 -42.470  1.00  0.00           N  
ATOM   2956  CA  LYS A1010      -1.352  28.909 -43.845  1.00  0.00           C  
ATOM   2957  C   LYS A1010      -0.895  27.535 -44.325  1.00  0.00           C  
ATOM   2958  O   LYS A1010      -0.664  27.319 -45.515  1.00  0.00           O  
ATOM   2959  CB  LYS A1010      -0.186  29.904 -43.958  1.00  0.00           C  
ATOM   2960  CG  LYS A1010       1.159  29.396 -43.456  1.00  0.00           C  
ATOM   2961  CD  LYS A1010       2.257  30.408 -43.767  1.00  0.00           C  
ATOM   2962  CE  LYS A1010       2.335  31.536 -42.746  1.00  0.00           C  
ATOM   2963  NZ  LYS A1010       3.207  31.159 -41.591  1.00  0.00           N  
ATOM   2964  N   PHE A1011      -0.764  26.609 -43.386  1.00  0.00           N  
ATOM   2965  CA  PHE A1011      -0.339  25.260 -43.707  1.00  0.00           C  
ATOM   2966  C   PHE A1011      -1.542  24.332 -43.782  1.00  0.00           C  
ATOM   2967  O   PHE A1011      -1.490  23.270 -44.401  1.00  0.00           O  
ATOM   2968  CB  PHE A1011       0.654  24.794 -42.652  1.00  0.00           C  
ATOM   2969  CG  PHE A1011       1.876  25.655 -42.574  1.00  0.00           C  
ATOM   2970  CD1 PHE A1011       2.796  25.669 -43.620  1.00  0.00           C  
ATOM   2971  CD2 PHE A1011       2.079  26.500 -41.491  1.00  0.00           C  
ATOM   2972  CE1 PHE A1011       3.897  26.515 -43.590  1.00  0.00           C  
ATOM   2973  CE2 PHE A1011       3.177  27.351 -41.450  1.00  0.00           C  
ATOM   2974  CZ  PHE A1011       4.088  27.359 -42.502  1.00  0.00           C  
ATOM   2975  N   LEU A1012      -2.626  24.747 -43.147  1.00  0.00           N  
ATOM   2976  CA  LEU A1012      -3.858  23.978 -43.128  1.00  0.00           C  
ATOM   2977  C   LEU A1012      -4.717  24.594 -44.204  1.00  0.00           C  
ATOM   2978  O   LEU A1012      -4.178  25.193 -45.131  1.00  0.00           O  
ATOM   2979  CB  LEU A1012      -4.533  24.125 -41.760  1.00  0.00           C  
ATOM   2980  CG  LEU A1012      -3.937  23.394 -40.545  1.00  0.00           C  
ATOM   2981  CD1 LEU A1012      -2.419  23.437 -40.528  1.00  0.00           C  
ATOM   2982  CD2 LEU A1012      -4.526  24.011 -39.281  1.00  0.00           C  
ATOM   2983  N   ASN A1013      -6.036  24.424 -44.108  1.00  0.00           N  
ATOM   2984  CA  ASN A1013      -6.953  25.043 -45.064  1.00  0.00           C  
ATOM   2985  C   ASN A1013      -8.348  25.063 -44.472  1.00  0.00           C  
ATOM   2986  O   ASN A1013      -8.597  24.436 -43.440  1.00  0.00           O  
ATOM   2987  CB  ASN A1013      -6.942  24.337 -46.424  1.00  0.00           C  
ATOM   2988  CG  ASN A1013      -7.696  23.022 -46.421  1.00  0.00           C  
ATOM   2989  OD1 ASN A1013      -8.908  22.986 -46.205  1.00  0.00           O  
ATOM   2990  ND2 ASN A1013      -6.983  21.936 -46.682  1.00  0.00           N  
ATOM   2991  N   ALA A1014      -9.253  25.787 -45.123  1.00  0.00           N  
ATOM   2992  CA  ALA A1014     -10.626  25.936 -44.648  1.00  0.00           C  
ATOM   2993  C   ALA A1014     -11.330  24.655 -44.213  1.00  0.00           C  
ATOM   2994  O   ALA A1014     -12.092  24.664 -43.233  1.00  0.00           O  
ATOM   2995  CB  ALA A1014     -11.453  26.637 -45.698  1.00  0.00           C  
ATOM   2996  N   GLU A1025     -11.081  23.565 -44.940  1.00  0.00           N  
ATOM   2997  CA  GLU A1025     -11.713  22.287 -44.634  1.00  0.00           C  
ATOM   2998  C   GLU A1025     -11.018  21.579 -43.464  1.00  0.00           C  
ATOM   2999  O   GLU A1025     -11.681  21.177 -42.497  1.00  0.00           O  
ATOM   3000  CB  GLU A1025     -11.735  21.384 -45.876  1.00  0.00           C  
ATOM   3001  CG  GLU A1025     -12.910  20.399 -45.895  1.00  0.00           C  
ATOM   3002  CD  GLU A1025     -12.912  19.461 -47.095  1.00  0.00           C  
ATOM   3003  OE1 GLU A1025     -13.888  18.690 -47.239  1.00  0.00           O  
ATOM   3004  OE2 GLU A1025     -11.941  19.485 -47.884  1.00  0.00           O  
ATOM   3005  N   ILE A1026      -9.692  21.446 -43.532  1.00  0.00           N  
ATOM   3006  CA  ILE A1026      -8.948  20.792 -42.455  1.00  0.00           C  
ATOM   3007  C   ILE A1026      -9.223  21.480 -41.119  1.00  0.00           C  
ATOM   3008  O   ILE A1026      -9.436  20.820 -40.095  1.00  0.00           O  
ATOM   3009  CB  ILE A1026      -7.442  20.822 -42.721  1.00  0.00           C  
ATOM   3010  CG1 ILE A1026      -7.148  20.122 -44.051  1.00  0.00           C  
ATOM   3011  CG2 ILE A1026      -6.691  20.157 -41.566  1.00  0.00           C  
ATOM   3012  CD1 ILE A1026      -5.703  20.174 -44.471  1.00  0.00           C  
ATOM   3013  N   ILE A1032      -9.224  22.810 -41.131  1.00  0.00           N  
ATOM   3014  CA  ILE A1032      -9.485  23.566 -39.916  1.00  0.00           C  
ATOM   3015  C   ILE A1032     -10.890  23.277 -39.387  1.00  0.00           C  
ATOM   3016  O   ILE A1032     -11.086  23.153 -38.175  1.00  0.00           O  
ATOM   3017  CB  ILE A1032      -9.298  25.076 -40.151  1.00  0.00           C  
ATOM   3018  CG1 ILE A1032      -7.823  25.354 -40.458  1.00  0.00           C  
ATOM   3019  CG2 ILE A1032      -9.761  25.864 -38.934  1.00  0.00           C  
ATOM   3020  CD1 ILE A1032      -7.478  26.825 -40.578  1.00  0.00           C  
ATOM   3021  N   GLU A1033     -11.862  23.159 -40.291  1.00  0.00           N  
ATOM   3022  CA  GLU A1033     -13.237  22.849 -39.894  1.00  0.00           C  
ATOM   3023  C   GLU A1033     -13.369  21.444 -39.318  1.00  0.00           C  
ATOM   3024  O   GLU A1033     -14.144  21.225 -38.388  1.00  0.00           O  
ATOM   3025  CB  GLU A1033     -14.197  22.996 -41.073  1.00  0.00           C  
ATOM   3026  CG  GLU A1033     -14.943  24.307 -41.086  1.00  0.00           C  
ATOM   3027  CD  GLU A1033     -15.945  24.423 -39.947  1.00  0.00           C  
ATOM   3028  OE1 GLU A1033     -16.888  23.602 -39.904  1.00  0.00           O  
ATOM   3029  OE2 GLU A1033     -15.799  25.336 -39.103  1.00  0.00           O  
ATOM   3030  N   ASP A1035     -12.624  20.488 -39.868  1.00  0.00           N  
ATOM   3031  CA  ASP A1035     -12.692  19.125 -39.359  1.00  0.00           C  
ATOM   3032  C   ASP A1035     -12.201  19.126 -37.928  1.00  0.00           C  
ATOM   3033  O   ASP A1035     -12.863  18.591 -37.035  1.00  0.00           O  
ATOM   3034  CB  ASP A1035     -11.841  18.169 -40.196  1.00  0.00           C  
ATOM   3035  CG  ASP A1035     -12.342  18.033 -41.622  1.00  0.00           C  
ATOM   3036  OD1 ASP A1035     -13.561  18.213 -41.842  1.00  0.00           O  
ATOM   3037  OD2 ASP A1035     -11.521  17.719 -42.514  1.00  0.00           O  
ATOM   3038  N   ILE A1036     -11.043  19.751 -37.722  1.00  0.00           N  
ATOM   3039  CA  ILE A1036     -10.429  19.864 -36.406  1.00  0.00           C  
ATOM   3040  C   ILE A1036     -11.369  20.526 -35.402  1.00  0.00           C  
ATOM   3041  O   ILE A1036     -11.451  20.090 -34.253  1.00  0.00           O  
ATOM   3042  CB  ILE A1036      -9.116  20.673 -36.464  1.00  0.00           C  
ATOM   3043  CG1 ILE A1036      -8.100  19.966 -37.357  1.00  0.00           C  
ATOM   3044  CG2 ILE A1036      -8.538  20.833 -35.073  1.00  0.00           C  
ATOM   3045  CD1 ILE A1036      -6.747  20.631 -37.374  1.00  0.00           C  
ATOM   3046  N   LEU A1037     -12.081  21.569 -35.823  1.00  0.00           N  
ATOM   3047  CA  LEU A1037     -13.007  22.241 -34.911  1.00  0.00           C  
ATOM   3048  C   LEU A1037     -14.219  21.356 -34.612  1.00  0.00           C  
ATOM   3049  O   LEU A1037     -14.633  21.238 -33.459  1.00  0.00           O  
ATOM   3050  CB  LEU A1037     -13.483  23.582 -35.480  1.00  0.00           C  
ATOM   3051  CG  LEU A1037     -12.449  24.637 -35.868  1.00  0.00           C  
ATOM   3052  CD1 LEU A1037     -13.162  25.974 -36.029  1.00  0.00           C  
ATOM   3053  CD2 LEU A1037     -11.369  24.743 -34.809  1.00  0.00           C  
ATOM   3054  N   ASP A1038     -14.791  20.759 -35.655  1.00  0.00           N  
ATOM   3055  CA  ASP A1038     -15.943  19.871 -35.519  1.00  0.00           C  
ATOM   3056  C   ASP A1038     -15.603  18.732 -34.569  1.00  0.00           C  
ATOM   3057  O   ASP A1038     -16.366  18.410 -33.656  1.00  0.00           O  
ATOM   3058  CB  ASP A1038     -16.305  19.265 -36.872  1.00  0.00           C  
ATOM   3059  CG  ASP A1038     -17.259  20.124 -37.674  1.00  0.00           C  
ATOM   3060  OD1 ASP A1038     -17.433  19.816 -38.876  1.00  0.00           O  
ATOM   3061  OD2 ASP A1038     -17.852  21.077 -37.112  1.00  0.00           O  
ATOM   3062  N   ARG A1039     -14.446  18.119 -34.813  1.00  0.00           N  
ATOM   3063  CA  ARG A1039     -13.958  17.009 -34.008  1.00  0.00           C  
ATOM   3064  C   ARG A1039     -13.904  17.427 -32.542  1.00  0.00           C  
ATOM   3065  O   ARG A1039     -14.697  16.964 -31.726  1.00  0.00           O  
ATOM   3066  CB  ARG A1039     -12.555  16.621 -34.460  1.00  0.00           C  
ATOM   3067  CG  ARG A1039     -12.114  15.245 -34.022  1.00  0.00           C  
ATOM   3068  CD  ARG A1039     -12.143  14.332 -35.212  1.00  0.00           C  
ATOM   3069  NE  ARG A1039     -10.810  13.844 -35.530  1.00  0.00           N  
ATOM   3070  CZ  ARG A1039     -10.464  13.303 -36.693  1.00  0.00           C  
ATOM   3071  NH1 ARG A1039     -11.356  13.183 -37.676  1.00  0.00           N  
ATOM   3072  NH2 ARG A1039      -9.225  12.851 -36.855  1.00  0.00           N  
ATOM   3073  N   THR A1052     -12.969  18.316 -32.222  1.00  0.00           N  
ATOM   3074  CA  THR A1052     -12.774  18.807 -30.860  1.00  0.00           C  
ATOM   3075  C   THR A1052     -13.993  19.505 -30.285  1.00  0.00           C  
ATOM   3076  O   THR A1052     -13.999  19.870 -29.107  1.00  0.00           O  
ATOM   3077  CB  THR A1052     -11.630  19.819 -30.802  1.00  0.00           C  
ATOM   3078  OG1 THR A1052     -11.960  20.941 -31.637  1.00  0.00           O  
ATOM   3079  CG2 THR A1052     -10.317  19.175 -31.267  1.00  0.00           C  
ATOM   3080  N   ALA A1053     -15.016  19.700 -31.113  1.00  0.00           N  
ATOM   3081  CA  ALA A1053     -16.233  20.381 -30.678  1.00  0.00           C  
ATOM   3082  C   ALA A1053     -15.887  21.814 -30.257  1.00  0.00           C  
ATOM   3083  O   ALA A1053     -16.537  22.401 -29.378  1.00  0.00           O  
ATOM   3084  CB  ALA A1053     -16.879  19.622 -29.513  1.00  0.00           C  
ATOM   3085  N   ALA A1054     -14.864  22.364 -30.914  1.00  0.00           N  
ATOM   3086  CA  ALA A1054     -14.371  23.712 -30.647  1.00  0.00           C  
ATOM   3087  C   ALA A1054     -15.361  24.792 -31.042  1.00  0.00           C  
ATOM   3088  O   ALA A1054     -15.870  24.800 -32.159  1.00  0.00           O  
ATOM   3089  CB  ALA A1054     -13.065  23.934 -31.388  1.00  0.00           C  
ATOM   3090  N   GLN A1055     -15.626  25.713 -30.128  1.00  0.00           N  
ATOM   3091  CA  GLN A1055     -16.543  26.803 -30.416  1.00  0.00           C  
ATOM   3092  C   GLN A1055     -15.960  28.193 -30.150  1.00  0.00           C  
ATOM   3093  O   GLN A1055     -14.889  28.326 -29.564  1.00  0.00           O  
ATOM   3094  CB  GLN A1055     -17.837  26.585 -29.646  1.00  0.00           C  
ATOM   3095  CG  GLN A1055     -17.637  25.977 -28.293  1.00  0.00           C  
ATOM   3096  CD  GLN A1055     -18.938  25.496 -27.710  1.00  0.00           C  
ATOM   3097  OE1 GLN A1055     -19.826  26.288 -27.404  1.00  0.00           O  
ATOM   3098  NE2 GLN A1055     -19.066  24.183 -27.564  1.00  0.00           N  
ATOM   3099  N   ASP A1056     -16.665  29.223 -30.611  1.00  0.00           N  
ATOM   3100  CA  ASP A1056     -16.223  30.602 -30.450  1.00  0.00           C  
ATOM   3101  C   ASP A1056     -15.684  30.872 -29.055  1.00  0.00           C  
ATOM   3102  O   ASP A1056     -16.363  30.621 -28.063  1.00  0.00           O  
ATOM   3103  CB  ASP A1056     -17.371  31.569 -30.748  1.00  0.00           C  
ATOM   3104  CG  ASP A1056     -17.817  31.527 -32.201  1.00  0.00           C  
ATOM   3105  OD1 ASP A1056     -17.218  30.766 -32.992  1.00  0.00           O  
ATOM   3106  OD2 ASP A1056     -18.766  32.263 -32.553  1.00  0.00           O  
ATOM   3107  N   GLY A1057     -14.452  31.372 -28.991  1.00  0.00           N  
ATOM   3108  CA  GLY A1057     -13.831  31.686 -27.715  1.00  0.00           C  
ATOM   3109  C   GLY A1057     -12.724  30.729 -27.316  1.00  0.00           C  
ATOM   3110  O   GLY A1057     -11.782  31.104 -26.615  1.00  0.00           O  
ATOM   3111  N   ASP A1058     -12.832  29.494 -27.793  1.00  0.00           N  
ATOM   3112  CA  ASP A1058     -11.882  28.428 -27.482  1.00  0.00           C  
ATOM   3113  C   ASP A1058     -10.521  28.587 -28.140  1.00  0.00           C  
ATOM   3114  O   ASP A1058     -10.363  29.363 -29.069  1.00  0.00           O  
ATOM   3115  CB  ASP A1058     -12.482  27.086 -27.916  1.00  0.00           C  
ATOM   3116  CG  ASP A1058     -13.788  26.770 -27.207  1.00  0.00           C  
ATOM   3117  OD1 ASP A1058     -14.374  27.679 -26.578  1.00  0.00           O  
ATOM   3118  OD2 ASP A1058     -14.245  25.613 -27.294  1.00  0.00           O  
ATOM   3119  N   MET A1059      -9.544  27.845 -27.630  1.00  0.00           N  
ATOM   3120  CA  MET A1059      -8.191  27.805 -28.186  1.00  0.00           C  
ATOM   3121  C   MET A1059      -7.961  26.327 -28.531  1.00  0.00           C  
ATOM   3122  O   MET A1059      -8.737  25.472 -28.120  1.00  0.00           O  
ATOM   3123  CB  MET A1059      -7.150  28.228 -27.152  1.00  0.00           C  
ATOM   3124  CG  MET A1059      -5.712  28.093 -27.659  1.00  0.00           C  
ATOM   3125  SD  MET A1059      -5.243  29.300 -28.926  1.00  0.00           S  
ATOM   3126  CE  MET A1059      -4.808  30.694 -27.893  1.00  0.00           C  
ATOM   3127  N   ILE A1061      -6.917  26.017 -29.285  1.00  0.00           N  
ATOM   3128  CA  ILE A1061      -6.640  24.624 -29.609  1.00  0.00           C  
ATOM   3129  C   ILE A1061      -5.144  24.423 -29.749  1.00  0.00           C  
ATOM   3130  O   ILE A1061      -4.558  24.845 -30.742  1.00  0.00           O  
ATOM   3131  CB  ILE A1061      -7.313  24.199 -30.927  1.00  0.00           C  
ATOM   3132  CG1 ILE A1061      -8.821  24.352 -30.809  1.00  0.00           C  
ATOM   3133  CG2 ILE A1061      -6.964  22.746 -31.253  1.00  0.00           C  
ATOM   3134  CD1 ILE A1061      -9.521  24.151 -32.109  1.00  0.00           C  
ATOM   3135  N   PHE A1105      -4.515  23.810 -28.753  1.00  0.00           N  
ATOM   3136  CA  PHE A1105      -3.083  23.583 -28.843  1.00  0.00           C  
ATOM   3137  C   PHE A1105      -2.843  22.288 -29.567  1.00  0.00           C  
ATOM   3138  O   PHE A1105      -3.758  21.484 -29.754  1.00  0.00           O  
ATOM   3139  CB  PHE A1105      -2.414  23.531 -27.472  1.00  0.00           C  
ATOM   3140  CG  PHE A1105      -2.370  24.856 -26.770  1.00  0.00           C  
ATOM   3141  CD1 PHE A1105      -3.377  25.234 -25.893  1.00  0.00           C  
ATOM   3142  CD2 PHE A1105      -1.332  25.740 -27.018  1.00  0.00           C  
ATOM   3143  CE1 PHE A1105      -3.348  26.473 -25.276  1.00  0.00           C  
ATOM   3144  CE2 PHE A1105      -1.294  26.977 -26.412  1.00  0.00           C  
ATOM   3145  CZ  PHE A1105      -2.306  27.348 -25.536  1.00  0.00           C  
ATOM   3146  N   PHE A1106      -1.613  22.090 -29.997  1.00  0.00           N  
ATOM   3147  CA  PHE A1106      -1.271  20.874 -30.712  1.00  0.00           C  
ATOM   3148  C   PHE A1106       0.043  20.357 -30.189  1.00  0.00           C  
ATOM   3149  O   PHE A1106       0.924  21.130 -29.826  1.00  0.00           O  
ATOM   3150  CB  PHE A1106      -1.129  21.124 -32.226  1.00  0.00           C  
ATOM   3151  CG  PHE A1106      -2.427  21.477 -32.917  1.00  0.00           C  
ATOM   3152  CD1 PHE A1106      -3.008  22.732 -32.752  1.00  0.00           C  
ATOM   3153  CD2 PHE A1106      -3.088  20.533 -33.705  1.00  0.00           C  
ATOM   3154  CE1 PHE A1106      -4.230  23.036 -33.358  1.00  0.00           C  
ATOM   3155  CE2 PHE A1106      -4.301  20.824 -34.312  1.00  0.00           C  
ATOM   3156  CZ  PHE A1106      -4.878  22.081 -34.138  1.00  0.00           C  
ATOM   3157  N   GLY A1107       0.151  19.040 -30.152  1.00  0.00           N  
ATOM   3158  CA  GLY A1107       1.374  18.399 -29.729  1.00  0.00           C  
ATOM   3159  C   GLY A1107       1.670  17.436 -30.851  1.00  0.00           C  
ATOM   3160  O   GLY A1107       0.806  16.626 -31.198  1.00  0.00           O  
ATOM   3161  N   ALA A1109       2.863  17.540 -31.430  1.00  0.00           N  
ATOM   3162  CA  ALA A1109       3.272  16.658 -32.529  1.00  0.00           C  
ATOM   3163  C   ALA A1109       4.719  16.231 -32.350  1.00  0.00           C  
ATOM   3164  O   ALA A1109       5.640  17.032 -32.526  1.00  0.00           O  
ATOM   3165  CB  ALA A1109       3.106  17.362 -33.867  1.00  0.00           C  
ATOM   3166  N   ASP A1110       4.899  14.962 -31.996  1.00  0.00           N  
ATOM   3167  CA  ASP A1110       6.216  14.360 -31.790  1.00  0.00           C  
ATOM   3168  C   ASP A1110       5.921  12.861 -31.677  1.00  0.00           C  
ATOM   3169  O   ASP A1110       4.919  12.379 -32.227  1.00  0.00           O  
ATOM   3170  CB  ASP A1110       6.836  14.889 -30.490  1.00  0.00           C  
ATOM   3171  CG  ASP A1110       8.342  15.106 -30.594  1.00  0.00           C  
ATOM   3172  OD1 ASP A1110       9.091  14.136 -30.849  1.00  0.00           O  
ATOM   3173  OD2 ASP A1110       8.781  16.266 -30.408  1.00  0.00           O  
ATOM   3174  N   ASN A1112       6.776  12.113 -30.989  1.00  0.00           N  
ATOM   3175  CA  ASN A1112       6.504  10.692 -30.831  1.00  0.00           C  
ATOM   3176  C   ASN A1112       5.437  10.525 -29.751  1.00  0.00           C  
ATOM   3177  O   ASN A1112       5.331  11.347 -28.835  1.00  0.00           O  
ATOM   3178  CB  ASN A1112       7.772   9.917 -30.458  1.00  0.00           C  
ATOM   3179  CG  ASN A1112       8.425  10.419 -29.197  1.00  0.00           C  
ATOM   3180  OD1 ASN A1112       7.786  10.519 -28.148  1.00  0.00           O  
ATOM   3181  ND2 ASN A1112       9.713  10.720 -29.277  1.00  0.00           N  
ATOM   3182  N   LYS A1113       4.643   9.474 -29.880  1.00  0.00           N  
ATOM   3183  CA  LYS A1113       3.568   9.167 -28.936  1.00  0.00           C  
ATOM   3184  C   LYS A1113       3.867   9.549 -27.493  1.00  0.00           C  
ATOM   3185  O   LYS A1113       3.029  10.161 -26.821  1.00  0.00           O  
ATOM   3186  CB  LYS A1113       3.244   7.666 -28.971  1.00  0.00           C  
ATOM   3187  CG  LYS A1113       2.836   7.127 -30.337  1.00  0.00           C  
ATOM   3188  CD  LYS A1113       2.423   5.664 -30.253  1.00  0.00           C  
ATOM   3189  CE  LYS A1113       1.840   5.149 -31.572  1.00  0.00           C  
ATOM   3190  NZ  LYS A1113       1.414   3.722 -31.484  1.00  0.00           N  
ATOM   3191  N   LYS A1114       5.055   9.180 -27.018  1.00  0.00           N  
ATOM   3192  CA  LYS A1114       5.451   9.456 -25.641  1.00  0.00           C  
ATOM   3193  C   LYS A1114       5.472  10.948 -25.309  1.00  0.00           C  
ATOM   3194  O   LYS A1114       4.840  11.377 -24.341  1.00  0.00           O  
ATOM   3195  CB  LYS A1114       6.823   8.829 -25.335  1.00  0.00           C  
ATOM   3196  CG  LYS A1114       7.328   9.129 -23.916  1.00  0.00           C  
ATOM   3197  CD  LYS A1114       8.640   8.420 -23.583  1.00  0.00           C  
ATOM   3198  CE  LYS A1114       9.220   8.911 -22.250  1.00  0.00           C  
ATOM   3199  NZ  LYS A1114       8.258   8.780 -21.119  1.00  0.00           N  
ATOM   3200  N   ILE A1115       6.185  11.734 -26.104  1.00  0.00           N  
ATOM   3201  CA  ILE A1115       6.257  13.163 -25.848  1.00  0.00           C  
ATOM   3202  C   ILE A1115       4.880  13.817 -25.957  1.00  0.00           C  
ATOM   3203  O   ILE A1115       4.478  14.585 -25.079  1.00  0.00           O  
ATOM   3204  CB  ILE A1115       7.225  13.863 -26.824  1.00  0.00           C  
ATOM   3205  CG1 ILE A1115       8.644  13.353 -26.598  1.00  0.00           C  
ATOM   3206  CG2 ILE A1115       7.175  15.387 -26.631  1.00  0.00           C  
ATOM   3207  CD1 ILE A1115       9.663  14.050 -27.462  1.00  0.00           C  
ATOM   3208  N   VAL A1116       4.160  13.525 -27.031  1.00  0.00           N  
ATOM   3209  CA  VAL A1116       2.837  14.108 -27.178  1.00  0.00           C  
ATOM   3210  C   VAL A1116       2.042  13.814 -25.911  1.00  0.00           C  
ATOM   3211  O   VAL A1116       1.379  14.706 -25.381  1.00  0.00           O  
ATOM   3212  CB  VAL A1116       2.077  13.543 -28.406  1.00  0.00           C  
ATOM   3213  CG1 VAL A1116       0.666  14.107 -28.452  1.00  0.00           C  
ATOM   3214  CG2 VAL A1116       2.821  13.896 -29.681  1.00  0.00           C  
ATOM   3215  N   ALA A1117       2.126  12.580 -25.416  1.00  0.00           N  
ATOM   3216  CA  ALA A1117       1.401  12.206 -24.202  1.00  0.00           C  
ATOM   3217  C   ALA A1117       1.896  12.990 -22.986  1.00  0.00           C  
ATOM   3218  O   ALA A1117       1.103  13.607 -22.271  1.00  0.00           O  
ATOM   3219  CB  ALA A1117       1.533  10.714 -23.951  1.00  0.00           C  
ATOM   3220  N   ASP A1118       3.204  12.973 -22.754  1.00  0.00           N  
ATOM   3221  CA  ASP A1118       3.779  13.694 -21.619  1.00  0.00           C  
ATOM   3222  C   ASP A1118       3.557  15.207 -21.670  1.00  0.00           C  
ATOM   3223  O   ASP A1118       3.084  15.800 -20.697  1.00  0.00           O  
ATOM   3224  CB  ASP A1118       5.276  13.393 -21.513  1.00  0.00           C  
ATOM   3225  CG  ASP A1118       5.554  11.919 -21.249  1.00  0.00           C  
ATOM   3226  OD1 ASP A1118       6.735  11.508 -21.295  1.00  0.00           O  
ATOM   3227  OD2 ASP A1118       4.585  11.176 -20.986  1.00  0.00           O  
ATOM   3228  N   ALA A1124       3.886  15.826 -22.805  1.00  0.00           N  
ATOM   3229  CA  ALA A1124       3.738  17.270 -22.972  1.00  0.00           C  
ATOM   3230  C   ALA A1124       2.291  17.727 -22.880  1.00  0.00           C  
ATOM   3231  O   ALA A1124       1.928  18.552 -22.028  1.00  0.00           O  
ATOM   3232  CB  ALA A1124       4.317  17.702 -24.300  1.00  0.00           C  
ATOM   3233  N   MET A1125       1.467  17.177 -23.762  1.00  0.00           N  
ATOM   3234  CA  MET A1125       0.061  17.541 -23.812  1.00  0.00           C  
ATOM   3235  C   MET A1125      -0.690  17.060 -22.596  1.00  0.00           C  
ATOM   3236  O   MET A1125      -1.738  17.609 -22.261  1.00  0.00           O  
ATOM   3237  CB  MET A1125      -0.581  16.977 -25.079  1.00  0.00           C  
ATOM   3238  CG  MET A1125       0.136  17.425 -26.351  1.00  0.00           C  
ATOM   3239  SD  MET A1125       0.251  19.229 -26.403  1.00  0.00           S  
ATOM   3240  CE  MET A1125      -1.455  19.666 -26.591  1.00  0.00           C  
ATOM   3241  N   GLY A1126      -0.150  16.030 -21.945  1.00  0.00           N  
ATOM   3242  CA  GLY A1126      -0.780  15.485 -20.760  1.00  0.00           C  
ATOM   3243  C   GLY A1126      -0.585  16.482 -19.652  1.00  0.00           C  
ATOM   3244  O   GLY A1126      -1.516  16.819 -18.913  1.00  0.00           O  
ATOM   3245  N   ALA A1127       0.651  16.946 -19.533  1.00  0.00           N  
ATOM   3246  CA  ALA A1127       0.985  17.939 -18.526  1.00  0.00           C  
ATOM   3247  C   ALA A1127       0.174  19.195 -18.821  1.00  0.00           C  
ATOM   3248  O   ALA A1127      -0.596  19.646 -17.977  1.00  0.00           O  
ATOM   3249  CB  ALA A1127       2.474  18.243 -18.563  1.00  0.00           C  
ATOM   3250  N   LEU A1128       0.323  19.724 -20.035  1.00  0.00           N  
ATOM   3251  CA  LEU A1128      -0.381  20.939 -20.448  1.00  0.00           C  
ATOM   3252  C   LEU A1128      -1.848  20.917 -20.027  1.00  0.00           C  
ATOM   3253  O   LEU A1128      -2.339  21.860 -19.412  1.00  0.00           O  
ATOM   3254  CB  LEU A1128      -0.308  21.115 -21.967  1.00  0.00           C  
ATOM   3255  CG  LEU A1128      -0.018  22.519 -22.516  1.00  0.00           C  
ATOM   3256  CD1 LEU A1128      -0.283  22.530 -24.017  1.00  0.00           C  
ATOM   3257  CD2 LEU A1128      -0.880  23.555 -21.846  1.00  0.00           C  
ATOM   3258  N   ARG A1129      -2.544  19.839 -20.370  1.00  0.00           N  
ATOM   3259  CA  ARG A1129      -3.957  19.690 -20.030  1.00  0.00           C  
ATOM   3260  C   ARG A1129      -4.265  19.984 -18.549  1.00  0.00           C  
ATOM   3261  O   ARG A1129      -5.299  20.587 -18.226  1.00  0.00           O  
ATOM   3262  CB  ARG A1129      -4.435  18.277 -20.403  1.00  0.00           C  
ATOM   3263  CG  ARG A1129      -5.817  17.950 -19.884  1.00  0.00           C  
ATOM   3264  CD  ARG A1129      -6.243  16.525 -20.190  1.00  0.00           C  
ATOM   3265  NE  ARG A1129      -7.462  16.248 -19.447  1.00  0.00           N  
ATOM   3266  CZ  ARG A1129      -7.497  15.811 -18.198  1.00  0.00           C  
ATOM   3267  NH1 ARG A1129      -6.372  15.584 -17.538  1.00  0.00           N  
ATOM   3268  NH2 ARG A1129      -8.666  15.683 -17.583  1.00  0.00           N  
ATOM   3269  N   LEU A1130      -3.372  19.552 -17.658  1.00  0.00           N  
ATOM   3270  CA  LEU A1130      -3.544  19.782 -16.224  1.00  0.00           C  
ATOM   3271  C   LEU A1130      -3.277  21.250 -15.878  1.00  0.00           C  
ATOM   3272  O   LEU A1130      -4.072  21.879 -15.176  1.00  0.00           O  
ATOM   3273  CB  LEU A1130      -2.589  18.880 -15.427  1.00  0.00           C  
ATOM   3274  CG  LEU A1130      -2.828  17.368 -15.544  1.00  0.00           C  
ATOM   3275  CD1 LEU A1130      -1.618  16.606 -15.045  1.00  0.00           C  
ATOM   3276  CD2 LEU A1130      -4.095  16.987 -14.775  1.00  0.00           C  
ATOM   3277  N   LYS A1131      -2.162  21.780 -16.387  1.00  0.00           N  
ATOM   3278  CA  LYS A1131      -1.757  23.154 -16.139  1.00  0.00           C  
ATOM   3279  C   LYS A1131      -2.796  24.158 -16.618  1.00  0.00           C  
ATOM   3280  O   LYS A1131      -3.265  24.998 -15.848  1.00  0.00           O  
ATOM   3281  CB  LYS A1131      -0.416  23.448 -16.814  1.00  0.00           C  
ATOM   3282  CG  LYS A1131       0.176  24.808 -16.435  1.00  0.00           C  
ATOM   3283  CD  LYS A1131       1.597  24.962 -16.945  1.00  0.00           C  
ATOM   3284  CE  LYS A1131       2.265  26.245 -16.406  1.00  0.00           C  
ATOM   3285  NZ  LYS A1131       1.604  27.540 -16.788  1.00  0.00           N  
ATOM   3286  N   VAL A1132      -3.155  24.081 -17.892  1.00  0.00           N  
ATOM   3287  CA  VAL A1132      -4.163  24.985 -18.427  1.00  0.00           C  
ATOM   3288  C   VAL A1132      -5.464  24.846 -17.629  1.00  0.00           C  
ATOM   3289  O   VAL A1132      -6.125  25.840 -17.332  1.00  0.00           O  
ATOM   3290  CB  VAL A1132      -4.441  24.689 -19.916  1.00  0.00           C  
ATOM   3291  CG1 VAL A1132      -5.621  25.505 -20.405  1.00  0.00           C  
ATOM   3292  CG2 VAL A1132      -3.220  25.018 -20.729  1.00  0.00           C  
ATOM   3293  N   GLY A1133      -5.816  23.611 -17.274  1.00  0.00           N  
ATOM   3294  CA  GLY A1133      -7.033  23.368 -16.518  1.00  0.00           C  
ATOM   3295  C   GLY A1133      -7.073  24.112 -15.191  1.00  0.00           C  
ATOM   3296  O   GLY A1133      -8.099  24.685 -14.799  1.00  0.00           O  
ATOM   3297  N   LYS A1134      -5.956  24.096 -14.482  1.00  0.00           N  
ATOM   3298  CA  LYS A1134      -5.902  24.781 -13.211  1.00  0.00           C  
ATOM   3299  C   LYS A1134      -5.788  26.291 -13.396  1.00  0.00           C  
ATOM   3300  O   LYS A1134      -6.471  27.039 -12.717  1.00  0.00           O  
ATOM   3301  CB  LYS A1134      -4.753  24.227 -12.353  1.00  0.00           C  
ATOM   3302  CG  LYS A1134      -5.055  22.828 -11.797  1.00  0.00           C  
ATOM   3303  CD  LYS A1134      -3.941  22.273 -10.914  1.00  0.00           C  
ATOM   3304  CE  LYS A1134      -2.653  22.087 -11.689  1.00  0.00           C  
ATOM   3305  NZ  LYS A1134      -1.571  21.568 -10.816  1.00  0.00           N  
ATOM   3306  N   ASP A1135      -4.943  26.733 -14.321  1.00  0.00           N  
ATOM   3307  CA  ASP A1135      -4.767  28.157 -14.576  1.00  0.00           C  
ATOM   3308  C   ASP A1135      -6.110  28.763 -14.976  1.00  0.00           C  
ATOM   3309  O   ASP A1135      -6.559  29.738 -14.385  1.00  0.00           O  
ATOM   3310  CB  ASP A1135      -3.743  28.388 -15.701  1.00  0.00           C  
ATOM   3311  CG  ASP A1135      -2.334  27.889 -15.346  1.00  0.00           C  
ATOM   3312  OD1 ASP A1135      -1.478  27.795 -16.258  1.00  0.00           O  
ATOM   3313  OD2 ASP A1135      -2.068  27.603 -14.163  1.00  0.00           O  
ATOM   3314  N   LEU A1136      -6.766  28.168 -15.964  1.00  0.00           N  
ATOM   3315  CA  LEU A1136      -8.045  28.681 -16.445  1.00  0.00           C  
ATOM   3316  C   LEU A1136      -9.223  28.360 -15.545  1.00  0.00           C  
ATOM   3317  O   LEU A1136     -10.362  28.697 -15.861  1.00  0.00           O  
ATOM   3318  CB  LEU A1136      -8.340  28.143 -17.851  1.00  0.00           C  
ATOM   3319  CG  LEU A1136      -7.614  28.701 -19.079  1.00  0.00           C  
ATOM   3320  CD1 LEU A1136      -8.131  30.095 -19.355  1.00  0.00           C  
ATOM   3321  CD2 LEU A1136      -6.110  28.705 -18.878  1.00  0.00           C  
ATOM   3322  N   GLY A1137      -8.963  27.701 -14.427  1.00  0.00           N  
ATOM   3323  CA  GLY A1137     -10.055  27.351 -13.537  1.00  0.00           C  
ATOM   3324  C   GLY A1137     -11.069  26.443 -14.211  1.00  0.00           C  
ATOM   3325  O   GLY A1137     -12.258  26.479 -13.900  1.00  0.00           O  
ATOM   3326  N   LEU A1138     -10.609  25.622 -15.144  1.00  0.00           N  
ATOM   3327  CA  LEU A1138     -11.514  24.717 -15.827  1.00  0.00           C  
ATOM   3328  C   LEU A1138     -11.731  23.454 -15.006  1.00  0.00           C  
ATOM   3329  O   LEU A1138     -12.824  22.899 -15.008  1.00  0.00           O  
ATOM   3330  CB  LEU A1138     -10.961  24.357 -17.208  1.00  0.00           C  
ATOM   3331  CG  LEU A1138     -10.809  25.537 -18.170  1.00  0.00           C  
ATOM   3332  CD1 LEU A1138     -10.207  25.070 -19.486  1.00  0.00           C  
ATOM   3333  CD2 LEU A1138     -12.167  26.164 -18.409  1.00  0.00           C  
ATOM   3334  N   THR A1139     -10.689  23.012 -14.302  1.00  0.00           N  
ATOM   3335  CA  THR A1139     -10.760  21.799 -13.486  1.00  0.00           C  
ATOM   3336  C   THR A1139     -11.702  21.966 -12.304  1.00  0.00           C  
ATOM   3337  O   THR A1139     -11.440  22.755 -11.398  1.00  0.00           O  
ATOM   3338  CB  THR A1139      -9.380  21.391 -12.921  1.00  0.00           C  
ATOM   3339  OG1 THR A1139      -8.451  21.180 -13.993  1.00  0.00           O  
ATOM   3340  CG2 THR A1139      -9.507  20.105 -12.120  1.00  0.00           C  
ATOM   3341  N   ASP A1140     -12.785  21.197 -12.311  1.00  0.00           N  
ATOM   3342  CA  ASP A1140     -13.776  21.261 -11.247  1.00  0.00           C  
ATOM   3343  C   ASP A1140     -13.226  20.633  -9.980  1.00  0.00           C  
ATOM   3344  O   ASP A1140     -13.318  19.423  -9.796  1.00  0.00           O  
ATOM   3345  CB  ASP A1140     -15.041  20.516 -11.667  1.00  0.00           C  
ATOM   3346  CG  ASP A1140     -16.170  20.674 -10.668  1.00  0.00           C  
ATOM   3347  OD1 ASP A1140     -17.244  20.075 -10.894  1.00  0.00           O  
ATOM   3348  OD2 ASP A1140     -15.992  21.398  -9.662  1.00  0.00           O  
ATOM   3349  N   GLU A1141     -12.660  21.446  -9.098  1.00  0.00           N  
ATOM   3350  CA  GLU A1141     -12.106  20.899  -7.875  1.00  0.00           C  
ATOM   3351  C   GLU A1141     -13.171  20.737  -6.805  1.00  0.00           C  
ATOM   3352  O   GLU A1141     -12.872  20.543  -5.627  1.00  0.00           O  
ATOM   3353  CB  GLU A1141     -10.946  21.767  -7.386  1.00  0.00           C  
ATOM   3354  CG  GLU A1141      -9.853  21.892  -8.440  1.00  0.00           C  
ATOM   3355  CD  GLU A1141      -8.488  22.256  -7.872  1.00  0.00           C  
ATOM   3356  OE1 GLU A1141      -7.531  22.371  -8.674  1.00  0.00           O  
ATOM   3357  OE2 GLU A1141      -8.367  22.416  -6.635  1.00  0.00           O  
ATOM   3358  N   SER A1142     -14.425  20.796  -7.236  1.00  0.00           N  
ATOM   3359  CA  SER A1142     -15.544  20.646  -6.323  1.00  0.00           C  
ATOM   3360  C   SER A1142     -15.877  19.178  -6.151  1.00  0.00           C  
ATOM   3361  O   SER A1142     -16.564  18.799  -5.202  1.00  0.00           O  
ATOM   3362  CB  SER A1142     -16.787  21.371  -6.857  1.00  0.00           C  
ATOM   3363  OG  SER A1142     -16.566  22.768  -6.988  1.00  0.00           O  
ATOM   3364  N   LYS A1143     -15.393  18.335  -7.053  1.00  0.00           N  
ATOM   3365  CA  LYS A1143     -15.744  16.943  -6.913  1.00  0.00           C  
ATOM   3366  C   LYS A1143     -14.636  15.903  -6.898  1.00  0.00           C  
ATOM   3367  O   LYS A1143     -13.451  16.220  -6.975  1.00  0.00           O  
ATOM   3368  CB  LYS A1143     -16.816  16.590  -7.948  1.00  0.00           C  
ATOM   3369  CG  LYS A1143     -17.942  15.771  -7.335  1.00  0.00           C  
ATOM   3370  CD  LYS A1143     -18.478  16.480  -6.084  1.00  0.00           C  
ATOM   3371  CE  LYS A1143     -19.362  15.565  -5.244  1.00  0.00           C  
ATOM   3372  NZ  LYS A1143     -19.654  16.114  -3.887  1.00  0.00           N  
ATOM   3373  N   TRP A1153     -15.057  14.651  -6.753  1.00  0.00           N  
ATOM   3374  CA  TRP A1153     -14.153  13.514  -6.684  1.00  0.00           C  
ATOM   3375  C   TRP A1153     -14.183  12.664  -7.943  1.00  0.00           C  
ATOM   3376  O   TRP A1153     -15.246  12.346  -8.453  1.00  0.00           O  
ATOM   3377  CB  TRP A1153     -14.530  12.649  -5.496  1.00  0.00           C  
ATOM   3378  CG  TRP A1153     -14.477  13.373  -4.235  1.00  0.00           C  
ATOM   3379  CD1 TRP A1153     -15.524  13.917  -3.545  1.00  0.00           C  
ATOM   3380  CD2 TRP A1153     -13.301  13.638  -3.465  1.00  0.00           C  
ATOM   3381  NE1 TRP A1153     -15.068  14.494  -2.378  1.00  0.00           N  
ATOM   3382  CE2 TRP A1153     -13.705  14.337  -2.309  1.00  0.00           C  
ATOM   3383  CE3 TRP A1153     -11.944  13.347  -3.640  1.00  0.00           C  
ATOM   3384  CZ2 TRP A1153     -12.803  14.744  -1.335  1.00  0.00           C  
ATOM   3385  CZ3 TRP A1153     -11.049  13.757  -2.673  1.00  0.00           C  
ATOM   3386  CH2 TRP A1153     -11.484  14.447  -1.533  1.00  0.00           C  
ATOM   3387  N   ALA A1154     -13.013  12.274  -8.425  1.00  0.00           N  
ATOM   3388  CA  ALA A1154     -12.948  11.471  -9.630  1.00  0.00           C  
ATOM   3389  C   ALA A1154     -12.160  10.180  -9.493  1.00  0.00           C  
ATOM   3390  O   ALA A1154     -10.990  10.109  -9.880  1.00  0.00           O  
ATOM   3391  CB  ALA A1154     -12.389  12.288 -10.764  1.00  0.00           C  
ATOM   3392  N   PRO A1155     -12.758   9.163  -8.862  1.00  0.00           N  
ATOM   3393  CA  PRO A1155     -12.088   7.868  -8.704  1.00  0.00           C  
ATOM   3394  C   PRO A1155     -12.228   7.062 -10.011  1.00  0.00           C  
ATOM   3395  O   PRO A1155     -13.174   7.264 -10.773  1.00  0.00           O  
ATOM   3396  CB  PRO A1155     -12.881   7.232  -7.575  1.00  0.00           C  
ATOM   3397  CG  PRO A1155     -14.280   7.718  -7.888  1.00  0.00           C  
ATOM   3398  CD  PRO A1155     -14.025   9.183  -8.104  1.00  0.00           C  
ATOM   3399  N   LEU A1156     -11.278   6.180 -10.290  1.00  0.00           N  
ATOM   3400  CA  LEU A1156     -11.359   5.323 -11.474  1.00  0.00           C  
ATOM   3401  C   LEU A1156     -10.237   4.310 -11.463  1.00  0.00           C  
ATOM   3402  O   LEU A1156      -9.185   4.525 -10.865  1.00  0.00           O  
ATOM   3403  CB  LEU A1156     -11.246   6.102 -12.782  1.00  0.00           C  
ATOM   3404  CG  LEU A1156      -9.844   6.627 -13.114  1.00  0.00           C  
ATOM   3405  CD1 LEU A1156      -9.400   6.229 -14.513  1.00  0.00           C  
ATOM   3406  CD2 LEU A1156      -9.861   8.133 -12.934  1.00  0.00           C  
ATOM   3407  N   TRP A1157     -10.476   3.191 -12.124  1.00  0.00           N  
ATOM   3408  CA  TRP A1157      -9.473   2.159 -12.232  1.00  0.00           C  
ATOM   3409  C   TRP A1157      -8.886   2.271 -13.621  1.00  0.00           C  
ATOM   3410  O   TRP A1157      -9.590   2.565 -14.588  1.00  0.00           O  
ATOM   3411  CB  TRP A1157     -10.085   0.762 -12.080  1.00  0.00           C  
ATOM   3412  CG  TRP A1157     -10.519   0.389 -10.698  1.00  0.00           C  
ATOM   3413  CD1 TRP A1157     -11.783   0.425 -10.193  1.00  0.00           C  
ATOM   3414  CD2 TRP A1157      -9.687  -0.121  -9.657  1.00  0.00           C  
ATOM   3415  NE1 TRP A1157     -11.794  -0.040  -8.899  1.00  0.00           N  
ATOM   3416  CE2 TRP A1157     -10.515  -0.382  -8.549  1.00  0.00           C  
ATOM   3417  CE3 TRP A1157      -8.317  -0.383  -9.552  1.00  0.00           C  
ATOM   3418  CZ2 TRP A1157     -10.019  -0.894  -7.355  1.00  0.00           C  
ATOM   3419  CZ3 TRP A1157      -7.826  -0.890  -8.372  1.00  0.00           C  
ATOM   3420  CH2 TRP A1157      -8.673  -1.142  -7.287  1.00  0.00           C  
ATOM   3421  N   VAL A1158      -7.586   2.068 -13.713  1.00  0.00           N  
ATOM   3422  CA  VAL A1158      -6.913   2.075 -14.992  1.00  0.00           C  
ATOM   3423  C   VAL A1158      -6.403   0.640 -15.042  1.00  0.00           C  
ATOM   3424  O   VAL A1158      -5.705   0.203 -14.127  1.00  0.00           O  
ATOM   3425  CB  VAL A1158      -5.725   3.059 -15.019  1.00  0.00           C  
ATOM   3426  CG1 VAL A1158      -4.977   2.930 -16.334  1.00  0.00           C  
ATOM   3427  CG2 VAL A1158      -6.222   4.480 -14.838  1.00  0.00           C  
ATOM   3428  N   ILE A1159      -6.775  -0.107 -16.075  1.00  0.00           N  
ATOM   3429  CA  ILE A1159      -6.342  -1.495 -16.158  1.00  0.00           C  
ATOM   3430  C   ILE A1159      -5.617  -1.820 -17.457  1.00  0.00           C  
ATOM   3431  O   ILE A1159      -5.495  -0.979 -18.339  1.00  0.00           O  
ATOM   3432  CB  ILE A1159      -7.543  -2.467 -16.003  1.00  0.00           C  
ATOM   3433  CG1 ILE A1159      -8.463  -2.370 -17.217  1.00  0.00           C  
ATOM   3434  CG2 ILE A1159      -8.331  -2.131 -14.743  1.00  0.00           C  
ATOM   3435  CD1 ILE A1159      -9.620  -3.354 -17.174  1.00  0.00           C  
ATOM   3436  N   ASP A1160      -5.107  -3.041 -17.548  1.00  0.00           N  
ATOM   3437  CA  ASP A1160      -4.404  -3.497 -18.736  1.00  0.00           C  
ATOM   3438  C   ASP A1160      -3.130  -2.733 -19.072  1.00  0.00           C  
ATOM   3439  O   ASP A1160      -2.876  -2.384 -20.226  1.00  0.00           O  
ATOM   3440  CB  ASP A1160      -5.338  -3.488 -19.948  1.00  0.00           C  
ATOM   3441  CG  ASP A1160      -6.551  -4.376 -19.756  1.00  0.00           C  
ATOM   3442  OD1 ASP A1160      -7.364  -4.476 -20.702  1.00  0.00           O  
ATOM   3443  OD2 ASP A1160      -6.697  -4.964 -18.659  1.00  0.00           O  
ATOM   3444  N   PHE A1161      -2.326  -2.463 -18.057  1.00  0.00           N  
ATOM   3445  CA  PHE A1161      -1.059  -1.807 -18.302  1.00  0.00           C  
ATOM   3446  C   PHE A1161      -0.253  -2.820 -19.083  1.00  0.00           C  
ATOM   3447  O   PHE A1161      -0.507  -4.011 -19.000  1.00  0.00           O  
ATOM   3448  CB  PHE A1161      -0.315  -1.515 -16.998  1.00  0.00           C  
ATOM   3449  CG  PHE A1161      -0.899  -0.391 -16.207  1.00  0.00           C  
ATOM   3450  CD1 PHE A1161      -2.069  -0.566 -15.483  1.00  0.00           C  
ATOM   3451  CD2 PHE A1161      -0.298   0.866 -16.237  1.00  0.00           C  
ATOM   3452  CE1 PHE A1161      -2.638   0.496 -14.802  1.00  0.00           C  
ATOM   3453  CE2 PHE A1161      -0.851   1.930 -15.567  1.00  0.00           C  
ATOM   3454  CZ  PHE A1161      -2.030   1.750 -14.843  1.00  0.00           C  
ATOM   3455  N   PRO A1162       0.693  -2.364 -19.896  1.00  0.00           N  
ATOM   3456  CA  PRO A1162       1.463  -3.371 -20.619  1.00  0.00           C  
ATOM   3457  C   PRO A1162       2.267  -4.165 -19.585  1.00  0.00           C  
ATOM   3458  O   PRO A1162       2.372  -3.754 -18.432  1.00  0.00           O  
ATOM   3459  CB  PRO A1162       2.364  -2.515 -21.512  1.00  0.00           C  
ATOM   3460  CG  PRO A1162       1.518  -1.266 -21.730  1.00  0.00           C  
ATOM   3461  CD  PRO A1162       1.110  -1.013 -20.305  1.00  0.00           C  
ATOM   3462  N   MET A1163       2.812  -5.305 -19.996  1.00  0.00           N  
ATOM   3463  CA  MET A1163       3.635  -6.129 -19.113  1.00  0.00           C  
ATOM   3464  C   MET A1163       5.017  -5.511 -19.005  1.00  0.00           C  
ATOM   3465  O   MET A1163       5.607  -5.475 -17.933  1.00  0.00           O  
ATOM   3466  CB  MET A1163       3.781  -7.555 -19.671  1.00  0.00           C  
ATOM   3467  CG  MET A1163       2.606  -8.462 -19.389  1.00  0.00           C  
ATOM   3468  SD  MET A1163       2.614  -9.061 -17.694  1.00  0.00           S  
ATOM   3469  CE  MET A1163       4.089 -10.156 -17.719  1.00  0.00           C  
ATOM   3470  N   PHE A1189       5.538  -5.034 -20.129  1.00  0.00           N  
ATOM   3471  CA  PHE A1189       6.865  -4.451 -20.124  1.00  0.00           C  
ATOM   3472  C   PHE A1189       6.941  -3.090 -20.787  1.00  0.00           C  
ATOM   3473  O   PHE A1189       6.004  -2.643 -21.460  1.00  0.00           O  
ATOM   3474  CB  PHE A1189       7.861  -5.386 -20.817  1.00  0.00           C  
ATOM   3475  CG  PHE A1189       7.839  -6.792 -20.299  1.00  0.00           C  
ATOM   3476  CD1 PHE A1189       7.065  -7.768 -20.928  1.00  0.00           C  
ATOM   3477  CD2 PHE A1189       8.566  -7.138 -19.160  1.00  0.00           C  
ATOM   3478  CE1 PHE A1189       7.018  -9.067 -20.429  1.00  0.00           C  
ATOM   3479  CE2 PHE A1189       8.524  -8.434 -18.651  1.00  0.00           C  
ATOM   3480  CZ  PHE A1189       7.749  -9.402 -19.285  1.00  0.00           C  
ATOM   3481  N   GLU A1190       8.076  -2.435 -20.572  1.00  0.00           N  
ATOM   3482  CA  GLU A1190       8.361  -1.134 -21.158  1.00  0.00           C  
ATOM   3483  C   GLU A1190       9.820  -1.121 -21.594  1.00  0.00           C  
ATOM   3484  O   GLU A1190      10.665  -1.800 -20.991  1.00  0.00           O  
ATOM   3485  CB  GLU A1190       8.088  -0.005 -20.158  1.00  0.00           C  
ATOM   3486  CG  GLU A1190       8.716  -0.175 -18.783  1.00  0.00           C  
ATOM   3487  CD  GLU A1190       8.442   1.021 -17.873  1.00  0.00           C  
ATOM   3488  OE1 GLU A1190       7.338   1.607 -17.983  1.00  0.00           O  
ATOM   3489  OE2 GLU A1190       9.316   1.356 -17.035  1.00  0.00           O  
ATOM   3490  N   ASP A1321      10.102  -0.380 -22.663  1.00  0.00           N  
ATOM   3491  CA  ASP A1321      11.459  -0.271 -23.189  1.00  0.00           C  
ATOM   3492  C   ASP A1321      12.374   0.240 -22.087  1.00  0.00           C  
ATOM   3493  O   ASP A1321      12.129   1.297 -21.506  1.00  0.00           O  
ATOM   3494  CB  ASP A1321      11.491   0.697 -24.371  1.00  0.00           C  
ATOM   3495  CG  ASP A1321      12.862   0.792 -25.011  1.00  0.00           C  
ATOM   3496  OD1 ASP A1321      13.009   1.565 -25.985  1.00  0.00           O  
ATOM   3497  OD2 ASP A1321      13.790   0.094 -24.545  1.00  0.00           O  
ATOM   3498  N   ASP A1322      13.433  -0.506 -21.802  1.00  0.00           N  
ATOM   3499  CA  ASP A1322      14.345  -0.112 -20.740  1.00  0.00           C  
ATOM   3500  C   ASP A1322      15.353   0.936 -21.221  1.00  0.00           C  
ATOM   3501  O   ASP A1322      15.989   1.614 -20.411  1.00  0.00           O  
ATOM   3502  CB  ASP A1322      15.058  -1.355 -20.188  1.00  0.00           C  
ATOM   3503  CG  ASP A1322      16.475  -1.492 -20.689  1.00  0.00           C  
ATOM   3504  OD1 ASP A1322      17.369  -0.820 -20.128  1.00  0.00           O  
ATOM   3505  OD2 ASP A1322      16.693  -2.255 -21.650  1.00  0.00           O  
ATOM   3506  N   GLY A1386      15.489   1.074 -22.537  1.00  0.00           N  
ATOM   3507  CA  GLY A1386      16.413   2.056 -23.079  1.00  0.00           C  
ATOM   3508  C   GLY A1386      17.807   1.528 -23.359  1.00  0.00           C  
ATOM   3509  O   GLY A1386      18.605   2.189 -24.026  1.00  0.00           O  
ATOM   3510  N   GLU A1387      18.112   0.343 -22.847  1.00  0.00           N  
ATOM   3511  CA  GLU A1387      19.420  -0.254 -23.064  1.00  0.00           C  
ATOM   3512  C   GLU A1387      19.286  -1.488 -23.962  1.00  0.00           C  
ATOM   3513  O   GLU A1387      20.113  -2.402 -23.921  1.00  0.00           O  
ATOM   3514  CB  GLU A1387      20.054  -0.629 -21.719  1.00  0.00           C  
ATOM   3515  CG  GLU A1387      20.265   0.560 -20.774  1.00  0.00           C  
ATOM   3516  CD  GLU A1387      21.322   1.549 -21.265  1.00  0.00           C  
ATOM   3517  OE1 GLU A1387      21.442   2.642 -20.663  1.00  0.00           O  
ATOM   3518  OE2 GLU A1387      22.043   1.234 -22.239  1.00  0.00           O  
ATOM   3519  N   GLY A1388      18.235  -1.501 -24.777  1.00  0.00           N  
ATOM   3520  CA  GLY A1388      18.006  -2.618 -25.675  1.00  0.00           C  
ATOM   3521  C   GLY A1388      17.086  -3.670 -25.086  1.00  0.00           C  
ATOM   3522  O   GLY A1388      16.512  -4.478 -25.815  1.00  0.00           O  
ATOM   3523  N   GLY A1389      16.937  -3.659 -23.766  1.00  0.00           N  
ATOM   3524  CA  GLY A1389      16.084  -4.634 -23.113  1.00  0.00           C  
ATOM   3525  C   GLY A1389      14.695  -4.142 -22.755  1.00  0.00           C  
ATOM   3526  O   GLY A1389      14.171  -3.206 -23.356  1.00  0.00           O  
ATOM   3527  N   LEU A1390      14.093  -4.802 -21.772  1.00  0.00           N  
ATOM   3528  CA  LEU A1390      12.758  -4.468 -21.295  1.00  0.00           C  
ATOM   3529  C   LEU A1390      12.756  -4.449 -19.774  1.00  0.00           C  
ATOM   3530  O   LEU A1390      13.634  -5.029 -19.129  1.00  0.00           O  
ATOM   3531  CB  LEU A1390      11.731  -5.503 -21.762  1.00  0.00           C  
ATOM   3532  CG  LEU A1390      11.347  -5.675 -23.234  1.00  0.00           C  
ATOM   3533  CD1 LEU A1390      10.510  -6.934 -23.361  1.00  0.00           C  
ATOM   3534  CD2 LEU A1390      10.574  -4.457 -23.759  1.00  0.00           C  
ATOM   3535  N   THR A1391      11.759  -3.775 -19.214  1.00  0.00           N  
ATOM   3536  CA  THR A1391      11.592  -3.672 -17.773  1.00  0.00           C  
ATOM   3537  C   THR A1391      10.148  -3.995 -17.449  1.00  0.00           C  
ATOM   3538  O   THR A1391       9.249  -3.811 -18.278  1.00  0.00           O  
ATOM   3539  CB  THR A1391      11.857  -2.252 -17.267  1.00  0.00           C  
ATOM   3540  OG1 THR A1391      13.207  -1.880 -17.557  1.00  0.00           O  
ATOM   3541  CG2 THR A1391      11.623  -2.174 -15.777  1.00  0.00           C  
ATOM   3542  N   ALA A1392       9.930  -4.463 -16.229  1.00  0.00           N  
ATOM   3543  CA  ALA A1392       8.599  -4.803 -15.767  1.00  0.00           C  
ATOM   3544  C   ALA A1392       7.858  -3.531 -15.371  1.00  0.00           C  
ATOM   3545  O   ALA A1392       8.339  -2.772 -14.533  1.00  0.00           O  
ATOM   3546  CB  ALA A1392       8.702  -5.743 -14.565  1.00  0.00           C  
ATOM   3547  N   MET A1393       6.700  -3.285 -15.976  1.00  0.00           N  
ATOM   3548  CA  MET A1393       5.905  -2.104 -15.624  1.00  0.00           C  
ATOM   3549  C   MET A1393       5.563  -2.097 -14.139  1.00  0.00           C  
ATOM   3550  O   MET A1393       5.993  -1.208 -13.411  1.00  0.00           O  
ATOM   3551  CB  MET A1393       4.613  -2.065 -16.430  1.00  0.00           C  
ATOM   3552  CG  MET A1393       4.686  -1.279 -17.722  1.00  0.00           C  
ATOM   3553  SD  MET A1393       3.967   0.373 -17.519  1.00  0.00           S  
ATOM   3554  CE  MET A1393       3.971   0.937 -19.247  1.00  0.00           C  
ATOM   3555  N   HIS A1418       4.796  -3.084 -13.683  1.00  0.00           N  
ATOM   3556  CA  HIS A1418       4.433  -3.137 -12.280  1.00  0.00           C  
ATOM   3557  C   HIS A1418       5.556  -3.779 -11.460  1.00  0.00           C  
ATOM   3558  O   HIS A1418       6.087  -3.162 -10.540  1.00  0.00           O  
ATOM   3559  CB  HIS A1418       3.112  -3.882 -12.107  1.00  0.00           C  
ATOM   3560  CG  HIS A1418       2.579  -3.843 -10.708  1.00  0.00           C  
ATOM   3561  ND1 HIS A1418       2.309  -2.663 -10.045  1.00  0.00           N  
ATOM   3562  CD2 HIS A1418       2.272  -4.838  -9.842  1.00  0.00           C  
ATOM   3563  CE1 HIS A1418       1.860  -2.935  -8.832  1.00  0.00           C  
ATOM   3564  NE2 HIS A1418       1.829  -4.248  -8.685  1.00  0.00           N  
ATOM   3565  N   HIS A1420       5.900  -5.021 -11.795  1.00  0.00           N  
ATOM   3566  CA  HIS A1420       6.989  -5.782 -11.167  1.00  0.00           C  
ATOM   3567  C   HIS A1420       6.998  -7.185 -11.793  1.00  0.00           C  
ATOM   3568  O   HIS A1420       5.962  -7.685 -12.210  1.00  0.00           O  
ATOM   3569  CB  HIS A1420       6.884  -5.831  -9.622  1.00  0.00           C  
ATOM   3570  CG  HIS A1420       5.612  -6.420  -9.092  1.00  0.00           C  
ATOM   3571  ND1 HIS A1420       5.089  -7.613  -9.547  1.00  0.00           N  
ATOM   3572  CD2 HIS A1420       4.791  -6.004  -8.099  1.00  0.00           C  
ATOM   3573  CE1 HIS A1420       4.000  -7.905  -8.859  1.00  0.00           C  
ATOM   3574  NE2 HIS A1420       3.796  -6.945  -7.974  1.00  0.00           N  
ATOM   3575  N   PRO A1421       8.162  -7.850 -11.822  1.00  0.00           N  
ATOM   3576  CA  PRO A1421       8.371  -9.179 -12.400  1.00  0.00           C  
ATOM   3577  C   PRO A1421       7.527 -10.353 -11.908  1.00  0.00           C  
ATOM   3578  O   PRO A1421       7.649 -11.471 -12.422  1.00  0.00           O  
ATOM   3579  CB  PRO A1421       9.868  -9.395 -12.186  1.00  0.00           C  
ATOM   3580  CG  PRO A1421      10.095  -8.678 -10.877  1.00  0.00           C  
ATOM   3581  CD  PRO A1421       9.414  -7.379 -11.204  1.00  0.00           C  
ATOM   3582  N   PHE A1422       6.673 -10.106 -10.926  1.00  0.00           N  
ATOM   3583  CA  PHE A1422       5.833 -11.171 -10.393  1.00  0.00           C  
ATOM   3584  C   PHE A1422       4.388 -10.922 -10.804  1.00  0.00           C  
ATOM   3585  O   PHE A1422       3.445 -11.414 -10.170  1.00  0.00           O  
ATOM   3586  CB  PHE A1422       5.950 -11.209  -8.880  1.00  0.00           C  
ATOM   3587  CG  PHE A1422       7.326 -10.944  -8.399  1.00  0.00           C  
ATOM   3588  CD1 PHE A1422       7.634  -9.745  -7.753  1.00  0.00           C  
ATOM   3589  CD2 PHE A1422       8.343 -11.846  -8.663  1.00  0.00           C  
ATOM   3590  CE1 PHE A1422       8.937  -9.446  -7.382  1.00  0.00           C  
ATOM   3591  CE2 PHE A1422       9.656 -11.558  -8.295  1.00  0.00           C  
ATOM   3592  CZ  PHE A1422       9.954 -10.347  -7.650  1.00  0.00           C  
ATOM   3593  N   THR A1423       4.228 -10.151 -11.873  1.00  0.00           N  
ATOM   3594  CA  THR A1423       2.908  -9.826 -12.373  1.00  0.00           C  
ATOM   3595  C   THR A1423       2.535 -10.702 -13.548  1.00  0.00           C  
ATOM   3596  O   THR A1423       3.275 -10.818 -14.525  1.00  0.00           O  
ATOM   3597  CB  THR A1423       2.818  -8.330 -12.753  1.00  0.00           C  
ATOM   3598  OG1 THR A1423       2.864  -7.539 -11.555  1.00  0.00           O  
ATOM   3599  CG2 THR A1423       1.538  -8.037 -13.504  1.00  0.00           C  
ATOM   3600  N   SER A1424       1.374 -11.328 -13.425  1.00  0.00           N  
ATOM   3601  CA  SER A1424       0.851 -12.226 -14.441  1.00  0.00           C  
ATOM   3602  C   SER A1424       0.262 -11.524 -15.667  1.00  0.00           C  
ATOM   3603  O   SER A1424      -0.372 -10.470 -15.554  1.00  0.00           O  
ATOM   3604  CB  SER A1424      -0.225 -13.117 -13.814  1.00  0.00           C  
ATOM   3605  OG  SER A1424      -0.824 -13.955 -14.780  1.00  0.00           O  
ATOM   3606  N   PRO A1425       0.492 -12.093 -16.861  1.00  0.00           N  
ATOM   3607  CA  PRO A1425      -0.011 -11.569 -18.133  1.00  0.00           C  
ATOM   3608  C   PRO A1425      -1.510 -11.829 -18.194  1.00  0.00           C  
ATOM   3609  O   PRO A1425      -2.005 -12.771 -17.583  1.00  0.00           O  
ATOM   3610  CB  PRO A1425       0.738 -12.411 -19.167  1.00  0.00           C  
ATOM   3611  CG  PRO A1425       1.989 -12.863 -18.408  1.00  0.00           C  
ATOM   3612  CD  PRO A1425       1.349 -13.261 -17.113  1.00  0.00           C  
ATOM   3613  N   LYS A1426      -2.230 -10.996 -18.929  1.00  0.00           N  
ATOM   3614  CA  LYS A1426      -3.675 -11.162 -19.065  1.00  0.00           C  
ATOM   3615  C   LYS A1426      -3.822 -12.233 -20.147  1.00  0.00           C  
ATOM   3616  O   LYS A1426      -3.490 -11.990 -21.308  1.00  0.00           O  
ATOM   3617  CB  LYS A1426      -4.298  -9.837 -19.535  1.00  0.00           C  
ATOM   3618  CG  LYS A1426      -5.803  -9.675 -19.353  1.00  0.00           C  
ATOM   3619  CD  LYS A1426      -6.271  -8.511 -20.220  1.00  0.00           C  
ATOM   3620  CE  LYS A1426      -7.767  -8.241 -20.153  1.00  0.00           C  
ATOM   3621  NZ  LYS A1426      -8.210  -7.562 -18.903  1.00  0.00           N  
ATOM   3622  N   ASP A1427      -4.244 -13.433 -19.774  1.00  0.00           N  
ATOM   3623  CA  ASP A1427      -4.413 -14.481 -20.777  1.00  0.00           C  
ATOM   3624  C   ASP A1427      -3.153 -14.737 -21.628  1.00  0.00           C  
ATOM   3625  O   ASP A1427      -3.062 -14.229 -22.749  1.00  0.00           O  
ATOM   3626  CB  ASP A1427      -5.558 -14.090 -21.724  1.00  0.00           C  
ATOM   3627  CG  ASP A1427      -6.886 -13.907 -21.006  1.00  0.00           C  
ATOM   3628  OD1 ASP A1427      -7.721 -13.110 -21.494  1.00  0.00           O  
ATOM   3629  OD2 ASP A1427      -7.101 -14.572 -19.971  1.00  0.00           O  
ATOM   3630  N   MET A1428      -2.181 -15.500 -21.130  1.00  0.00           N  
ATOM   3631  CA  MET A1428      -0.993 -15.782 -21.949  1.00  0.00           C  
ATOM   3632  C   MET A1428      -0.110 -16.923 -21.434  1.00  0.00           C  
ATOM   3633  O   MET A1428       0.030 -17.131 -20.226  1.00  0.00           O  
ATOM   3634  CB  MET A1428      -0.161 -14.511 -22.136  1.00  0.00           C  
ATOM   3635  CG  MET A1428       0.303 -14.301 -23.575  1.00  0.00           C  
ATOM   3636  SD  MET A1428       1.084 -12.686 -23.906  1.00  0.00           S  
ATOM   3637  CE  MET A1428      -0.216 -11.563 -23.300  1.00  0.00           C  
ATOM   3638  N   THR A1429       0.476 -17.663 -22.368  1.00  0.00           N  
ATOM   3639  CA  THR A1429       1.337 -18.793 -22.044  1.00  0.00           C  
ATOM   3640  C   THR A1429       2.776 -18.354 -21.941  1.00  0.00           C  
ATOM   3641  O   THR A1429       3.210 -17.467 -22.667  1.00  0.00           O  
ATOM   3642  CB  THR A1429       1.257 -19.890 -23.133  1.00  0.00           C  
ATOM   3643  OG1 THR A1429      -0.068 -20.429 -23.166  1.00  0.00           O  
ATOM   3644  CG2 THR A1429       2.259 -21.014 -22.857  1.00  0.00           C  
ATOM   3645  N   ALA A1430       3.514 -18.987 -21.037  1.00  0.00           N  
ATOM   3646  CA  ALA A1430       4.922 -18.674 -20.857  1.00  0.00           C  
ATOM   3647  C   ALA A1430       5.578 -18.620 -22.239  1.00  0.00           C  
ATOM   3648  O   ALA A1430       6.410 -17.757 -22.516  1.00  0.00           O  
ATOM   3649  CB  ALA A1430       5.579 -19.740 -19.998  1.00  0.00           C  
ATOM   3650  N   ALA A1431       5.166 -19.533 -23.113  1.00  0.00           N  
ATOM   3651  CA  ALA A1431       5.705 -19.605 -24.465  1.00  0.00           C  
ATOM   3652  C   ALA A1431       5.270 -18.406 -25.303  1.00  0.00           C  
ATOM   3653  O   ALA A1431       6.056 -17.858 -26.086  1.00  0.00           O  
ATOM   3654  CB  ALA A1431       5.254 -20.893 -25.125  1.00  0.00           C  
ATOM   3655  N   GLU A1432       4.016 -18.002 -25.139  1.00  0.00           N  
ATOM   3656  CA  GLU A1432       3.488 -16.876 -25.887  1.00  0.00           C  
ATOM   3657  C   GLU A1432       4.150 -15.568 -25.452  1.00  0.00           C  
ATOM   3658  O   GLU A1432       4.468 -14.714 -26.279  1.00  0.00           O  
ATOM   3659  CB  GLU A1432       1.978 -16.813 -25.698  1.00  0.00           C  
ATOM   3660  CG  GLU A1432       1.303 -18.124 -26.033  1.00  0.00           C  
ATOM   3661  CD  GLU A1432      -0.206 -18.028 -26.072  1.00  0.00           C  
ATOM   3662  OE1 GLU A1432      -0.819 -17.696 -25.035  1.00  0.00           O  
ATOM   3663  OE2 GLU A1432      -0.781 -18.293 -27.148  1.00  0.00           O  
ATOM   3664  N   LEU A1433       4.385 -15.428 -24.153  1.00  0.00           N  
ATOM   3665  CA  LEU A1433       5.012 -14.230 -23.614  1.00  0.00           C  
ATOM   3666  C   LEU A1433       6.445 -14.119 -24.148  1.00  0.00           C  
ATOM   3667  O   LEU A1433       6.838 -13.087 -24.692  1.00  0.00           O  
ATOM   3668  CB  LEU A1433       5.023 -14.298 -22.083  1.00  0.00           C  
ATOM   3669  CG  LEU A1433       4.816 -13.012 -21.272  1.00  0.00           C  
ATOM   3670  CD1 LEU A1433       4.946 -13.341 -19.793  1.00  0.00           C  
ATOM   3671  CD2 LEU A1433       5.822 -11.949 -21.659  1.00  0.00           C  
ATOM   3672  N   LYS A1434       7.210 -15.198 -24.001  1.00  0.00           N  
ATOM   3673  CA  LYS A1434       8.608 -15.265 -24.447  1.00  0.00           C  
ATOM   3674  C   LYS A1434       8.765 -14.941 -25.934  1.00  0.00           C  
ATOM   3675  O   LYS A1434       9.875 -14.731 -26.425  1.00  0.00           O  
ATOM   3676  CB  LYS A1434       9.155 -16.668 -24.165  1.00  0.00           C  
ATOM   3677  CG  LYS A1434      10.650 -16.848 -24.341  1.00  0.00           C  
ATOM   3678  CD  LYS A1434      11.028 -18.266 -23.942  1.00  0.00           C  
ATOM   3679  CE  LYS A1434      12.529 -18.449 -23.782  1.00  0.00           C  
ATOM   3680  NZ  LYS A1434      13.285 -18.172 -25.026  1.00  0.00           N  
ATOM   3681  N   ALA A1435       7.639 -14.902 -26.641  1.00  0.00           N  
ATOM   3682  CA  ALA A1435       7.627 -14.619 -28.067  1.00  0.00           C  
ATOM   3683  C   ALA A1435       7.116 -13.220 -28.397  1.00  0.00           C  
ATOM   3684  O   ALA A1435       7.705 -12.527 -29.221  1.00  0.00           O  
ATOM   3685  CB  ALA A1435       6.786 -15.662 -28.784  1.00  0.00           C  
ATOM   3686  N   ALA A1436       6.024 -12.807 -27.762  1.00  0.00           N  
ATOM   3687  CA  ALA A1436       5.446 -11.484 -28.014  1.00  0.00           C  
ATOM   3688  C   ALA A1436       5.348 -10.664 -26.727  1.00  0.00           C  
ATOM   3689  O   ALA A1436       4.280 -10.140 -26.399  1.00  0.00           O  
ATOM   3690  CB  ALA A1436       4.061 -11.637 -28.633  1.00  0.00           C  
ATOM   3691  N   PRO A1437       6.474 -10.488 -26.018  1.00  0.00           N  
ATOM   3692  CA  PRO A1437       6.536  -9.742 -24.758  1.00  0.00           C  
ATOM   3693  C   PRO A1437       6.146  -8.266 -24.829  1.00  0.00           C  
ATOM   3694  O   PRO A1437       5.304  -7.792 -24.056  1.00  0.00           O  
ATOM   3695  CB  PRO A1437       7.993  -9.914 -24.353  1.00  0.00           C  
ATOM   3696  CG  PRO A1437       8.680  -9.886 -25.707  1.00  0.00           C  
ATOM   3697  CD  PRO A1437       7.828 -10.918 -26.408  1.00  0.00           C  
ATOM   3698  N   GLU A1438       6.775  -7.548 -25.755  1.00  0.00           N  
ATOM   3699  CA  GLU A1438       6.550  -6.121 -25.928  1.00  0.00           C  
ATOM   3700  C   GLU A1438       5.074  -5.786 -25.997  1.00  0.00           C  
ATOM   3701  O   GLU A1438       4.640  -4.755 -25.497  1.00  0.00           O  
ATOM   3702  CB  GLU A1438       7.235  -5.617 -27.204  1.00  0.00           C  
ATOM   3703  CG  GLU A1438       8.682  -6.073 -27.403  1.00  0.00           C  
ATOM   3704  CD  GLU A1438       8.788  -7.394 -28.156  1.00  0.00           C  
ATOM   3705  OE1 GLU A1438       9.920  -7.900 -28.309  1.00  0.00           O  
ATOM   3706  OE2 GLU A1438       7.745  -7.923 -28.608  1.00  0.00           O  
ATOM   3707  N   ASN A1443       4.312  -6.672 -26.625  1.00  0.00           N  
ATOM   3708  CA  ASN A1443       2.876  -6.491 -26.795  1.00  0.00           C  
ATOM   3709  C   ASN A1443       2.104  -6.837 -25.526  1.00  0.00           C  
ATOM   3710  O   ASN A1443       1.143  -6.157 -25.167  1.00  0.00           O  
ATOM   3711  CB  ASN A1443       2.377  -7.382 -27.940  1.00  0.00           C  
ATOM   3712  CG  ASN A1443       3.132  -7.150 -29.242  1.00  0.00           C  
ATOM   3713  OD1 ASN A1443       2.807  -7.745 -30.273  1.00  0.00           O  
ATOM   3714  ND2 ASN A1443       4.147  -6.289 -29.201  1.00  0.00           N  
ATOM   3715  N   ALA A1444       2.545  -7.905 -24.867  1.00  0.00           N  
ATOM   3716  CA  ALA A1444       1.939  -8.440 -23.647  1.00  0.00           C  
ATOM   3717  C   ALA A1444       1.255  -7.476 -22.685  1.00  0.00           C  
ATOM   3718  O   ALA A1444       1.861  -6.530 -22.179  1.00  0.00           O  
ATOM   3719  CB  ALA A1444       2.977  -9.271 -22.883  1.00  0.00           C  
ATOM   3720  N   VAL A1448      -0.018  -7.756 -22.428  1.00  0.00           N  
ATOM   3721  CA  VAL A1448      -0.829  -6.974 -21.507  1.00  0.00           C  
ATOM   3722  C   VAL A1448      -0.783  -7.645 -20.135  1.00  0.00           C  
ATOM   3723  O   VAL A1448      -1.098  -8.826 -20.006  1.00  0.00           O  
ATOM   3724  CB  VAL A1448      -2.303  -6.928 -21.950  1.00  0.00           C  
ATOM   3725  CG1 VAL A1448      -3.138  -6.169 -20.917  1.00  0.00           C  
ATOM   3726  CG2 VAL A1448      -2.410  -6.308 -23.317  1.00  0.00           C  
ATOM   3727  N   ALA A1456      -0.401  -6.885 -19.118  1.00  0.00           N  
ATOM   3728  CA  ALA A1456      -0.328  -7.404 -17.761  1.00  0.00           C  
ATOM   3729  C   ALA A1456      -1.710  -7.443 -17.155  1.00  0.00           C  
ATOM   3730  O   ALA A1456      -2.600  -6.717 -17.566  1.00  0.00           O  
ATOM   3731  CB  ALA A1456       0.564  -6.528 -16.903  1.00  0.00           C  
ATOM   3732  N   ASN A1457      -1.893  -8.316 -16.182  1.00  0.00           N  
ATOM   3733  CA  ASN A1457      -3.173  -8.402 -15.502  1.00  0.00           C  
ATOM   3734  C   ASN A1457      -2.972  -7.565 -14.235  1.00  0.00           C  
ATOM   3735  O   ASN A1457      -3.035  -8.064 -13.108  1.00  0.00           O  
ATOM   3736  CB  ASN A1457      -3.499  -9.863 -15.184  1.00  0.00           C  
ATOM   3737  CG  ASN A1457      -4.857 -10.021 -14.571  1.00  0.00           C  
ATOM   3738  OD1 ASN A1457      -5.720  -9.154 -14.718  1.00  0.00           O  
ATOM   3739  ND2 ASN A1457      -5.078 -11.139 -13.900  1.00  0.00           N  
ATOM   3740  N   ALA A1458      -2.699  -6.282 -14.460  1.00  0.00           N  
ATOM   3741  CA  ALA A1458      -2.430  -5.331 -13.399  1.00  0.00           C  
ATOM   3742  C   ALA A1458      -3.394  -4.146 -13.435  1.00  0.00           C  
ATOM   3743  O   ALA A1458      -3.908  -3.792 -14.487  1.00  0.00           O  
ATOM   3744  CB  ALA A1458      -0.986  -4.854 -13.513  1.00  0.00           C  
ATOM   3745  N   TYR A1459      -3.604  -3.514 -12.284  1.00  0.00           N  
ATOM   3746  CA  TYR A1459      -4.542  -2.406 -12.171  1.00  0.00           C  
ATOM   3747  C   TYR A1459      -4.124  -1.318 -11.192  1.00  0.00           C  
ATOM   3748  O   TYR A1459      -3.458  -1.582 -10.188  1.00  0.00           O  
ATOM   3749  CB  TYR A1459      -5.896  -2.973 -11.764  1.00  0.00           C  
ATOM   3750  CG  TYR A1459      -5.736  -4.113 -10.789  1.00  0.00           C  
ATOM   3751  CD1 TYR A1459      -5.679  -3.884  -9.420  1.00  0.00           C  
ATOM   3752  CD2 TYR A1459      -5.522  -5.421 -11.253  1.00  0.00           C  
ATOM   3753  CE1 TYR A1459      -5.409  -4.923  -8.535  1.00  0.00           C  
ATOM   3754  CE2 TYR A1459      -5.251  -6.459 -10.385  1.00  0.00           C  
ATOM   3755  CZ  TYR A1459      -5.190  -6.206  -9.024  1.00  0.00           C  
ATOM   3756  OH  TYR A1459      -4.881  -7.218  -8.148  1.00  0.00           O  
ATOM   3757  N   ASP A1460      -4.535  -0.092 -11.489  1.00  0.00           N  
ATOM   3758  CA  ASP A1460      -4.221   1.052 -10.646  1.00  0.00           C  
ATOM   3759  C   ASP A1460      -5.493   1.788 -10.267  1.00  0.00           C  
ATOM   3760  O   ASP A1460      -6.419   1.906 -11.074  1.00  0.00           O  
ATOM   3761  CB  ASP A1460      -3.277   2.019 -11.376  1.00  0.00           C  
ATOM   3762  CG  ASP A1460      -1.844   1.536 -11.400  1.00  0.00           C  
ATOM   3763  OD1 ASP A1460      -1.628   0.308 -11.396  1.00  0.00           O  
ATOM   3764  OD2 ASP A1460      -0.929   2.381 -11.445  1.00  0.00           O  
ATOM   3765  N   MET A1461      -5.558   2.266  -9.033  1.00  0.00           N  
ATOM   3766  CA  MET A1461      -6.721   3.025  -8.628  1.00  0.00           C  
ATOM   3767  C   MET A1461      -6.237   4.460  -8.593  1.00  0.00           C  
ATOM   3768  O   MET A1461      -5.214   4.747  -7.980  1.00  0.00           O  
ATOM   3769  CB  MET A1461      -7.223   2.622  -7.238  1.00  0.00           C  
ATOM   3770  CG  MET A1461      -8.426   3.444  -6.831  1.00  0.00           C  
ATOM   3771  SD  MET A1461      -9.067   3.212  -5.190  1.00  0.00           S  
ATOM   3772  CE  MET A1461      -9.834   1.628  -5.315  1.00  0.00           C  
ATOM   3773  N   VAL A1462      -6.949   5.354  -9.269  1.00  0.00           N  
ATOM   3774  CA  VAL A1462      -6.556   6.748  -9.255  1.00  0.00           C  
ATOM   3775  C   VAL A1462      -7.736   7.608  -8.859  1.00  0.00           C  
ATOM   3776  O   VAL A1462      -8.887   7.302  -9.172  1.00  0.00           O  
ATOM   3777  CB  VAL A1462      -5.984   7.212 -10.626  1.00  0.00           C  
ATOM   3778  CG1 VAL A1462      -5.405   6.013 -11.372  1.00  0.00           C  
ATOM   3779  CG2 VAL A1462      -7.033   7.932 -11.449  1.00  0.00           C  
ATOM   3780  N   ILE A1463      -7.432   8.666  -8.123  1.00  0.00           N  
ATOM   3781  CA  ILE A1463      -8.432   9.614  -7.668  1.00  0.00           C  
ATOM   3782  C   ILE A1463      -7.860  10.994  -7.932  1.00  0.00           C  
ATOM   3783  O   ILE A1463      -6.704  11.259  -7.602  1.00  0.00           O  
ATOM   3784  CB  ILE A1463      -8.700   9.479  -6.154  1.00  0.00           C  
ATOM   3785  CG1 ILE A1463      -9.289   8.103  -5.838  1.00  0.00           C  
ATOM   3786  CG2 ILE A1463      -9.622  10.594  -5.689  1.00  0.00           C  
ATOM   3787  CD1 ILE A1463      -9.530   7.848  -4.324  1.00  0.00           C  
ATOM   3788  N   ASN A1464      -8.653  11.855  -8.561  1.00  0.00           N  
ATOM   3789  CA  ASN A1464      -8.228  13.227  -8.837  1.00  0.00           C  
ATOM   3790  C   ASN A1464      -6.800  13.338  -9.371  1.00  0.00           C  
ATOM   3791  O   ASN A1464      -6.040  14.212  -8.965  1.00  0.00           O  
ATOM   3792  CB  ASN A1464      -8.358  14.058  -7.556  1.00  0.00           C  
ATOM   3793  CG  ASN A1464      -9.771  14.097  -7.029  1.00  0.00           C  
ATOM   3794  OD1 ASN A1464     -10.020  14.631  -5.948  1.00  0.00           O  
ATOM   3795  ND2 ASN A1464     -10.713  13.537  -7.789  1.00  0.00           N  
ATOM   3796  N   GLY A1693      -6.428  12.430 -10.262  1.00  0.00           N  
ATOM   3797  CA  GLY A1693      -5.093  12.469 -10.833  1.00  0.00           C  
ATOM   3798  C   GLY A1693      -4.021  11.800 -10.003  1.00  0.00           C  
ATOM   3799  O   GLY A1693      -2.874  11.673 -10.432  1.00  0.00           O  
ATOM   3800  N   TYR A1700      -4.363  11.395  -8.789  1.00  0.00           N  
ATOM   3801  CA  TYR A1700      -3.369  10.723  -7.977  1.00  0.00           C  
ATOM   3802  C   TYR A1700      -3.496   9.222  -8.128  1.00  0.00           C  
ATOM   3803  O   TYR A1700      -4.603   8.679  -8.119  1.00  0.00           O  
ATOM   3804  CB  TYR A1700      -3.513  11.071  -6.497  1.00  0.00           C  
ATOM   3805  CG  TYR A1700      -3.014  12.443  -6.071  1.00  0.00           C  
ATOM   3806  CD1 TYR A1700      -3.838  13.563  -6.134  1.00  0.00           C  
ATOM   3807  CD2 TYR A1700      -1.736  12.598  -5.533  1.00  0.00           C  
ATOM   3808  CE1 TYR A1700      -3.404  14.801  -5.662  1.00  0.00           C  
ATOM   3809  CE2 TYR A1700      -1.296  13.821  -5.062  1.00  0.00           C  
ATOM   3810  CZ  TYR A1700      -2.136  14.924  -5.125  1.00  0.00           C  
ATOM   3811  OH  TYR A1700      -1.717  16.151  -4.651  1.00  0.00           O  
ATOM   3812  N   GLU A1701      -2.358   8.561  -8.300  1.00  0.00           N  
ATOM   3813  CA  GLU A1701      -2.326   7.114  -8.383  1.00  0.00           C  
ATOM   3814  C   GLU A1701      -2.204   6.738  -6.909  1.00  0.00           C  
ATOM   3815  O   GLU A1701      -1.094   6.745  -6.364  1.00  0.00           O  
ATOM   3816  CB  GLU A1701      -1.082   6.679  -9.110  1.00  0.00           C  
ATOM   3817  CG  GLU A1701      -1.018   5.212  -9.381  1.00  0.00           C  
ATOM   3818  CD  GLU A1701       0.359   4.680  -9.146  1.00  0.00           C  
ATOM   3819  OE1 GLU A1701       0.623   4.324  -7.989  1.00  0.00           O  
ATOM   3820  OE2 GLU A1701       1.174   4.653 -10.091  1.00  0.00           O  
ATOM   3821  N   VAL A1702      -3.346   6.479  -6.261  1.00  0.00           N  
ATOM   3822  CA  VAL A1702      -3.382   6.128  -4.840  1.00  0.00           C  
ATOM   3823  C   VAL A1702      -3.300   4.651  -4.522  1.00  0.00           C  
ATOM   3824  O   VAL A1702      -3.281   4.288  -3.360  1.00  0.00           O  
ATOM   3825  CB  VAL A1702      -4.659   6.605  -4.153  1.00  0.00           C  
ATOM   3826  CG1 VAL A1702      -4.716   8.110  -4.158  1.00  0.00           C  
ATOM   3827  CG2 VAL A1702      -5.876   5.986  -4.836  1.00  0.00           C  
ATOM   3828  N   GLY A1703      -3.284   3.804  -5.539  1.00  0.00           N  
ATOM   3829  CA  GLY A1703      -3.202   2.379  -5.292  1.00  0.00           C  
ATOM   3830  C   GLY A1703      -2.884   1.649  -6.573  1.00  0.00           C  
ATOM   3831  O   GLY A1703      -3.248   2.125  -7.644  1.00  0.00           O  
ATOM   3832  N   GLY A1704      -2.207   0.511  -6.466  1.00  0.00           N  
ATOM   3833  CA  GLY A1704      -1.867  -0.274  -7.641  1.00  0.00           C  
ATOM   3834  C   GLY A1704      -1.697  -1.736  -7.267  1.00  0.00           C  
ATOM   3835  O   GLY A1704      -1.232  -2.043  -6.165  1.00  0.00           O  
ATOM   3836  N   GLY A1705      -2.075  -2.641  -8.165  1.00  0.00           N  
ATOM   3837  CA  GLY A1705      -1.945  -4.062  -7.868  1.00  0.00           C  
ATOM   3838  C   GLY A1705      -1.859  -4.964  -9.079  1.00  0.00           C  
ATOM   3839  O   GLY A1705      -1.638  -4.498 -10.190  1.00  0.00           O  
ATOM   3840  N   SER A1706      -2.019  -6.263  -8.858  1.00  0.00           N  
ATOM   3841  CA  SER A1706      -1.974  -7.237  -9.945  1.00  0.00           C  
ATOM   3842  C   SER A1706      -2.173  -8.673  -9.480  1.00  0.00           C  
ATOM   3843  O   SER A1706      -2.000  -8.996  -8.307  1.00  0.00           O  
ATOM   3844  CB  SER A1706      -0.634  -7.175 -10.694  1.00  0.00           C  
ATOM   3845  OG  SER A1706       0.395  -7.866  -9.993  1.00  0.00           O  
ATOM   3846  N   VAL A1707      -2.552  -9.527 -10.424  1.00  0.00           N  
ATOM   3847  CA  VAL A1707      -2.714 -10.945 -10.162  1.00  0.00           C  
ATOM   3848  C   VAL A1707      -1.292 -11.468 -10.300  1.00  0.00           C  
ATOM   3849  O   VAL A1707      -0.591 -11.125 -11.251  1.00  0.00           O  
ATOM   3850  CB  VAL A1707      -3.636 -11.593 -11.205  1.00  0.00           C  
ATOM   3851  CG1 VAL A1707      -3.466 -13.090 -11.193  1.00  0.00           C  
ATOM   3852  CG2 VAL A1707      -5.089 -11.215 -10.911  1.00  0.00           C  
ATOM   3853  N   ARG A1708      -0.860 -12.285  -9.348  1.00  0.00           N  
ATOM   3854  CA  ARG A1708       0.508 -12.805  -9.358  1.00  0.00           C  
ATOM   3855  C   ARG A1708       0.728 -14.025 -10.229  1.00  0.00           C  
ATOM   3856  O   ARG A1708      -0.200 -14.743 -10.598  1.00  0.00           O  
ATOM   3857  CB  ARG A1708       0.950 -13.193  -7.948  1.00  0.00           C  
ATOM   3858  CG  ARG A1708       0.511 -12.249  -6.866  1.00  0.00           C  
ATOM   3859  CD  ARG A1708       0.982 -10.845  -7.106  1.00  0.00           C  
ATOM   3860  NE  ARG A1708       0.399  -9.989  -6.087  1.00  0.00           N  
ATOM   3861  CZ  ARG A1708       0.496  -8.668  -6.058  1.00  0.00           C  
ATOM   3862  NH1 ARG A1708       1.163  -8.022  -7.001  1.00  0.00           N  
ATOM   3863  NH2 ARG A1708      -0.100  -7.997  -5.091  1.00  0.00           N  
ATOM   3864  N   ILE A1709       1.995 -14.260 -10.519  1.00  0.00           N  
ATOM   3865  CA  ILE A1709       2.412 -15.410 -11.290  1.00  0.00           C  
ATOM   3866  C   ILE A1709       2.595 -16.545 -10.291  1.00  0.00           C  
ATOM   3867  O   ILE A1709       3.490 -16.501  -9.454  1.00  0.00           O  
ATOM   3868  CB  ILE A1709       3.748 -15.128 -12.006  1.00  0.00           C  
ATOM   3869  CG1 ILE A1709       3.531 -14.086 -13.113  1.00  0.00           C  
ATOM   3870  CG2 ILE A1709       4.339 -16.422 -12.545  1.00  0.00           C  
ATOM   3871  CD1 ILE A1709       4.805 -13.703 -13.860  1.00  0.00           C  
ATOM   3872  N   HIS A1710       1.731 -17.551 -10.370  1.00  0.00           N  
ATOM   3873  CA  HIS A1710       1.804 -18.701  -9.472  1.00  0.00           C  
ATOM   3874  C   HIS A1710       2.343 -19.882 -10.251  1.00  0.00           C  
ATOM   3875  O   HIS A1710       1.869 -21.001 -10.102  1.00  0.00           O  
ATOM   3876  CB  HIS A1710       0.413 -19.051  -8.963  1.00  0.00           C  
ATOM   3877  CG  HIS A1710      -0.572 -19.326 -10.053  1.00  0.00           C  
ATOM   3878  ND1 HIS A1710      -0.235 -20.001 -11.204  1.00  0.00           N  
ATOM   3879  CD2 HIS A1710      -1.904 -19.099 -10.129  1.00  0.00           C  
ATOM   3880  CE1 HIS A1710      -1.315 -20.181 -11.942  1.00  0.00           C  
ATOM   3881  NE2 HIS A1710      -2.341 -19.643 -11.311  1.00  0.00           N  
ATOM   3882  N   ASN A1711       3.361 -19.643 -11.059  1.00  0.00           N  
ATOM   3883  CA  ASN A1711       3.869 -20.692 -11.911  1.00  0.00           C  
ATOM   3884  C   ASN A1711       5.355 -20.509 -12.169  1.00  0.00           C  
ATOM   3885  O   ASN A1711       5.751 -19.596 -12.885  1.00  0.00           O  
ATOM   3886  CB  ASN A1711       3.078 -20.603 -13.213  1.00  0.00           C  
ATOM   3887  CG  ASN A1711       3.119 -21.864 -14.017  1.00  0.00           C  
ATOM   3888  OD1 ASN A1711       4.130 -22.203 -14.642  1.00  0.00           O  
ATOM   3889  ND2 ASN A1711       2.001 -22.586 -14.002  1.00  0.00           N  
ATOM   3890  N   GLY A1712       6.169 -21.384 -11.587  1.00  0.00           N  
ATOM   3891  CA  GLY A1712       7.611 -21.297 -11.759  1.00  0.00           C  
ATOM   3892  C   GLY A1712       8.047 -21.159 -13.204  1.00  0.00           C  
ATOM   3893  O   GLY A1712       8.971 -20.410 -13.519  1.00  0.00           O  
ATOM   3894  N   ASP A1713       7.369 -21.890 -14.084  1.00  0.00           N  
ATOM   3895  CA  ASP A1713       7.663 -21.866 -15.505  1.00  0.00           C  
ATOM   3896  C   ASP A1713       7.534 -20.419 -15.956  1.00  0.00           C  
ATOM   3897  O   ASP A1713       8.458 -19.846 -16.532  1.00  0.00           O  
ATOM   3898  CB  ASP A1713       6.654 -22.732 -16.267  1.00  0.00           C  
ATOM   3899  CG  ASP A1713       7.257 -23.394 -17.498  1.00  0.00           C  
ATOM   3900  OD1 ASP A1713       8.072 -22.747 -18.192  1.00  0.00           O  
ATOM   3901  OD2 ASP A1713       6.898 -24.562 -17.778  1.00  0.00           O  
ATOM   3902  N   MET A1714       6.377 -19.831 -15.675  1.00  0.00           N  
ATOM   3903  CA  MET A1714       6.113 -18.443 -16.048  1.00  0.00           C  
ATOM   3904  C   MET A1714       7.118 -17.471 -15.429  1.00  0.00           C  
ATOM   3905  O   MET A1714       7.664 -16.603 -16.114  1.00  0.00           O  
ATOM   3906  CB  MET A1714       4.694 -18.041 -15.629  1.00  0.00           C  
ATOM   3907  CG  MET A1714       4.340 -16.603 -15.962  1.00  0.00           C  
ATOM   3908  SD  MET A1714       4.310 -16.238 -17.724  1.00  0.00           S  
ATOM   3909  CE  MET A1714       2.694 -16.825 -18.194  1.00  0.00           C  
ATOM   3910  N   GLN A1715       7.366 -17.631 -14.133  1.00  0.00           N  
ATOM   3911  CA  GLN A1715       8.281 -16.761 -13.420  1.00  0.00           C  
ATOM   3912  C   GLN A1715       9.666 -16.757 -14.057  1.00  0.00           C  
ATOM   3913  O   GLN A1715      10.306 -15.710 -14.130  1.00  0.00           O  
ATOM   3914  CB  GLN A1715       8.357 -17.164 -11.941  1.00  0.00           C  
ATOM   3915  CG  GLN A1715       9.113 -16.163 -11.065  1.00  0.00           C  
ATOM   3916  CD  GLN A1715       8.490 -14.765 -11.079  1.00  0.00           C  
ATOM   3917  OE1 GLN A1715       7.453 -14.515 -10.464  1.00  0.00           O  
ATOM   3918  NE2 GLN A1715       9.123 -13.855 -11.803  1.00  0.00           N  
ATOM   3919  N   GLN A1716      10.141 -17.910 -14.520  1.00  0.00           N  
ATOM   3920  CA  GLN A1716      11.452 -17.944 -15.161  1.00  0.00           C  
ATOM   3921  C   GLN A1716      11.405 -17.255 -16.507  1.00  0.00           C  
ATOM   3922  O   GLN A1716      12.305 -16.500 -16.855  1.00  0.00           O  
ATOM   3923  CB  GLN A1716      11.963 -19.372 -15.335  1.00  0.00           C  
ATOM   3924  CG  GLN A1716      12.905 -19.823 -14.228  1.00  0.00           C  
ATOM   3925  CD  GLN A1716      13.546 -21.170 -14.516  1.00  0.00           C  
ATOM   3926  OE1 GLN A1716      12.874 -22.205 -14.539  1.00  0.00           O  
ATOM   3927  NE2 GLN A1716      14.855 -21.161 -14.756  1.00  0.00           N  
ATOM   3928  N   THR A1717      10.350 -17.506 -17.267  1.00  0.00           N  
ATOM   3929  CA  THR A1717      10.206 -16.878 -18.575  1.00  0.00           C  
ATOM   3930  C   THR A1717      10.291 -15.351 -18.420  1.00  0.00           C  
ATOM   3931  O   THR A1717      10.909 -14.658 -19.237  1.00  0.00           O  
ATOM   3932  CB  THR A1717       8.848 -17.237 -19.219  1.00  0.00           C  
ATOM   3933  OG1 THR A1717       8.698 -18.661 -19.265  1.00  0.00           O  
ATOM   3934  CG2 THR A1717       8.766 -16.675 -20.624  1.00  0.00           C  
ATOM   3935  N   VAL A1718       9.668 -14.837 -17.363  1.00  0.00           N  
ATOM   3936  CA  VAL A1718       9.674 -13.407 -17.090  1.00  0.00           C  
ATOM   3937  C   VAL A1718      11.078 -12.928 -16.733  1.00  0.00           C  
ATOM   3938  O   VAL A1718      11.601 -12.008 -17.364  1.00  0.00           O  
ATOM   3939  CB  VAL A1718       8.700 -13.069 -15.955  1.00  0.00           C  
ATOM   3940  CG1 VAL A1718       8.839 -11.619 -15.566  1.00  0.00           C  
ATOM   3941  CG2 VAL A1718       7.269 -13.377 -16.402  1.00  0.00           C  
ATOM   3942  N   PHE A1719      11.692 -13.544 -15.727  1.00  0.00           N  
ATOM   3943  CA  PHE A1719      13.048 -13.161 -15.343  1.00  0.00           C  
ATOM   3944  C   PHE A1719      13.905 -13.112 -16.601  1.00  0.00           C  
ATOM   3945  O   PHE A1719      14.710 -12.197 -16.790  1.00  0.00           O  
ATOM   3946  CB  PHE A1719      13.640 -14.175 -14.361  1.00  0.00           C  
ATOM   3947  CG  PHE A1719      13.050 -14.107 -12.980  1.00  0.00           C  
ATOM   3948  CD1 PHE A1719      13.276 -15.131 -12.062  1.00  0.00           C  
ATOM   3949  CD2 PHE A1719      12.298 -13.010 -12.582  1.00  0.00           C  
ATOM   3950  CE1 PHE A1719      12.759 -15.059 -10.770  1.00  0.00           C  
ATOM   3951  CE2 PHE A1719      11.784 -12.931 -11.298  1.00  0.00           C  
ATOM   3952  CZ  PHE A1719      12.015 -13.959 -10.390  1.00  0.00           C  
ATOM   3953  N   GLY A1720      13.708 -14.103 -17.463  1.00  0.00           N  
ATOM   3954  CA  GLY A1720      14.458 -14.179 -18.700  1.00  0.00           C  
ATOM   3955  C   GLY A1720      14.226 -12.972 -19.583  1.00  0.00           C  
ATOM   3956  O   GLY A1720      15.178 -12.301 -19.984  1.00  0.00           O  
ATOM   3957  N   ILE A1721      12.963 -12.696 -19.891  1.00  0.00           N  
ATOM   3958  CA  ILE A1721      12.624 -11.556 -20.728  1.00  0.00           C  
ATOM   3959  C   ILE A1721      13.231 -10.281 -20.151  1.00  0.00           C  
ATOM   3960  O   ILE A1721      13.672  -9.407 -20.896  1.00  0.00           O  
ATOM   3961  CB  ILE A1721      11.101 -11.391 -20.858  1.00  0.00           C  
ATOM   3962  CG1 ILE A1721      10.502 -12.637 -21.517  1.00  0.00           C  
ATOM   3963  CG2 ILE A1721      10.780 -10.161 -21.681  1.00  0.00           C  
ATOM   3964  CD1 ILE A1721       8.990 -12.606 -21.655  1.00  0.00           C  
ATOM   3965  N   LEU A1722      13.265 -10.185 -18.824  1.00  0.00           N  
ATOM   3966  CA  LEU A1722      13.843  -9.023 -18.149  1.00  0.00           C  
ATOM   3967  C   LEU A1722      15.366  -9.152 -18.083  1.00  0.00           C  
ATOM   3968  O   LEU A1722      16.032  -8.449 -17.319  1.00  0.00           O  
ATOM   3969  CB  LEU A1722      13.288  -8.889 -16.729  1.00  0.00           C  
ATOM   3970  CG  LEU A1722      11.797  -8.598 -16.547  1.00  0.00           C  
ATOM   3971  CD1 LEU A1722      11.490  -8.633 -15.084  1.00  0.00           C  
ATOM   3972  CD2 LEU A1722      11.415  -7.261 -17.145  1.00  0.00           C  
ATOM   3973  N   GLY A1723      15.906 -10.077 -18.864  1.00  0.00           N  
ATOM   3974  CA  GLY A1723      17.344 -10.274 -18.903  1.00  0.00           C  
ATOM   3975  C   GLY A1723      18.063 -10.718 -17.640  1.00  0.00           C  
ATOM   3976  O   GLY A1723      19.248 -10.440 -17.481  1.00  0.00           O  
ATOM   3977  N   ILE A1724      17.376 -11.402 -16.734  1.00  0.00           N  
ATOM   3978  CA  ILE A1724      18.037 -11.861 -15.519  1.00  0.00           C  
ATOM   3979  C   ILE A1724      18.569 -13.254 -15.800  1.00  0.00           C  
ATOM   3980  O   ILE A1724      17.792 -14.177 -16.029  1.00  0.00           O  
ATOM   3981  CB  ILE A1724      17.064 -11.962 -14.340  1.00  0.00           C  
ATOM   3982  CG1 ILE A1724      16.332 -10.636 -14.150  1.00  0.00           C  
ATOM   3983  CG2 ILE A1724      17.833 -12.350 -13.078  1.00  0.00           C  
ATOM   3984  CD1 ILE A1724      15.335 -10.649 -13.007  1.00  0.00           C  
ATOM   3985  N   ASN A1725      19.887 -13.409 -15.792  1.00  0.00           N  
ATOM   3986  CA  ASN A1725      20.482 -14.717 -16.056  1.00  0.00           C  
ATOM   3987  C   ASN A1725      20.197 -15.685 -14.913  1.00  0.00           C  
ATOM   3988  O   ASN A1725      19.804 -15.274 -13.819  1.00  0.00           O  
ATOM   3989  CB  ASN A1725      21.995 -14.585 -16.299  1.00  0.00           C  
ATOM   3990  CG  ASN A1725      22.720 -13.903 -15.152  1.00  0.00           C  
ATOM   3991  OD1 ASN A1725      22.389 -12.777 -14.774  1.00  0.00           O  
ATOM   3992  ND2 ASN A1725      23.725 -14.578 -14.602  1.00  0.00           N  
ATOM   3993  N   GLU A1726      20.381 -16.974 -15.177  1.00  0.00           N  
ATOM   3994  CA  GLU A1726      20.125 -17.998 -14.174  1.00  0.00           C  
ATOM   3995  C   GLU A1726      20.837 -17.769 -12.846  1.00  0.00           C  
ATOM   3996  O   GLU A1726      20.210 -17.833 -11.791  1.00  0.00           O  
ATOM   3997  CB  GLU A1726      20.514 -19.380 -14.699  1.00  0.00           C  
ATOM   3998  CG  GLU A1726      20.333 -20.481 -13.651  1.00  0.00           C  
ATOM   3999  CD  GLU A1726      18.872 -20.759 -13.322  1.00  0.00           C  
ATOM   4000  OE1 GLU A1726      18.603 -21.273 -12.216  1.00  0.00           O  
ATOM   4001  OE2 GLU A1726      17.998 -20.487 -14.176  1.00  0.00           O  
ATOM   4002  N   GLU A1727      22.142 -17.513 -12.898  1.00  0.00           N  
ATOM   4003  CA  GLU A1727      22.923 -17.305 -11.685  1.00  0.00           C  
ATOM   4004  C   GLU A1727      22.244 -16.291 -10.770  1.00  0.00           C  
ATOM   4005  O   GLU A1727      22.126 -16.503  -9.556  1.00  0.00           O  
ATOM   4006  CB  GLU A1727      24.338 -16.827 -12.025  1.00  0.00           C  
ATOM   4007  CG  GLU A1727      25.287 -16.849 -10.832  1.00  0.00           C  
ATOM   4008  CD  GLU A1727      26.660 -16.280 -11.145  1.00  0.00           C  
ATOM   4009  OE1 GLU A1727      27.293 -16.745 -12.119  1.00  0.00           O  
ATOM   4010  OE2 GLU A1727      27.108 -15.375 -10.406  1.00  0.00           O  
ATOM   4011  N   GLU A1728      21.789 -15.192 -11.360  1.00  0.00           N  
ATOM   4012  CA  GLU A1728      21.113 -14.153 -10.597  1.00  0.00           C  
ATOM   4013  C   GLU A1728      19.735 -14.602 -10.129  1.00  0.00           C  
ATOM   4014  O   GLU A1728      19.370 -14.382  -8.973  1.00  0.00           O  
ATOM   4015  CB  GLU A1728      21.033 -12.862 -11.419  1.00  0.00           C  
ATOM   4016  CG  GLU A1728      22.216 -11.938 -11.155  1.00  0.00           C  
ATOM   4017  CD  GLU A1728      23.562 -12.660 -11.226  1.00  0.00           C  
ATOM   4018  OE1 GLU A1728      24.025 -12.966 -12.348  1.00  0.00           O  
ATOM   4019  OE2 GLU A1728      24.151 -12.936 -10.150  1.00  0.00           O  
ATOM   4020  N   GLN A1729      18.978 -15.240 -11.019  1.00  0.00           N  
ATOM   4021  CA  GLN A1729      17.659 -15.745 -10.664  1.00  0.00           C  
ATOM   4022  C   GLN A1729      17.780 -16.568  -9.393  1.00  0.00           C  
ATOM   4023  O   GLN A1729      16.893 -16.553  -8.545  1.00  0.00           O  
ATOM   4024  CB  GLN A1729      17.097 -16.613 -11.785  1.00  0.00           C  
ATOM   4025  CG  GLN A1729      16.558 -15.838 -12.968  1.00  0.00           C  
ATOM   4026  CD  GLN A1729      15.986 -16.749 -14.047  1.00  0.00           C  
ATOM   4027  OE1 GLN A1729      15.366 -17.782 -13.747  1.00  0.00           O  
ATOM   4028  NE2 GLN A1729      16.159 -16.355 -15.304  1.00  0.00           N  
ATOM   4029  N   ARG A1747      18.894 -17.278  -9.263  1.00  0.00           N  
ATOM   4030  CA  ARG A1747      19.137 -18.107  -8.090  1.00  0.00           C  
ATOM   4031  C   ARG A1747      19.625 -17.325  -6.887  1.00  0.00           C  
ATOM   4032  O   ARG A1747      19.275 -17.646  -5.754  1.00  0.00           O  
ATOM   4033  CB  ARG A1747      20.157 -19.200  -8.405  1.00  0.00           C  
ATOM   4034  CG  ARG A1747      19.636 -20.306  -9.299  1.00  0.00           C  
ATOM   4035  CD  ARG A1747      18.415 -20.960  -8.675  1.00  0.00           C  
ATOM   4036  NE  ARG A1747      18.630 -21.272  -7.266  1.00  0.00           N  
ATOM   4037  CZ  ARG A1747      17.720 -21.839  -6.481  1.00  0.00           C  
ATOM   4038  NH1 ARG A1747      16.527 -22.164  -6.969  1.00  0.00           N  
ATOM   4039  NH2 ARG A1747      17.996 -22.064  -5.202  1.00  0.00           N  
ATOM   4040  N   GLU A1751      20.437 -16.301  -7.132  1.00  0.00           N  
ATOM   4041  CA  GLU A1751      20.993 -15.504  -6.048  1.00  0.00           C  
ATOM   4042  C   GLU A1751      19.981 -14.545  -5.432  1.00  0.00           C  
ATOM   4043  O   GLU A1751      19.925 -14.392  -4.208  1.00  0.00           O  
ATOM   4044  CB  GLU A1751      22.213 -14.717  -6.544  1.00  0.00           C  
ATOM   4045  CG  GLU A1751      23.280 -14.456  -5.471  1.00  0.00           C  
ATOM   4046  CD  GLU A1751      22.768 -13.672  -4.269  1.00  0.00           C  
ATOM   4047  OE1 GLU A1751      22.484 -12.460  -4.405  1.00  0.00           O  
ATOM   4048  OE2 GLU A1751      22.647 -14.276  -3.182  1.00  0.00           O  
ATOM   4049  N   LYS A1752      19.175 -13.901  -6.264  1.00  0.00           N  
ATOM   4050  CA  LYS A1752      18.210 -12.962  -5.731  1.00  0.00           C  
ATOM   4051  C   LYS A1752      16.763 -13.432  -5.624  1.00  0.00           C  
ATOM   4052  O   LYS A1752      16.009 -12.901  -4.813  1.00  0.00           O  
ATOM   4053  CB  LYS A1752      18.285 -11.632  -6.495  1.00  0.00           C  
ATOM   4054  CG  LYS A1752      18.320 -11.736  -8.015  1.00  0.00           C  
ATOM   4055  CD  LYS A1752      17.959 -10.394  -8.688  1.00  0.00           C  
ATOM   4056  CE  LYS A1752      18.838  -9.220  -8.260  1.00  0.00           C  
ATOM   4057  NZ  LYS A1752      18.316  -7.923  -8.799  1.00  0.00           N  
ATOM   4058  N   PHE A1753      16.363 -14.429  -6.408  1.00  0.00           N  
ATOM   4059  CA  PHE A1753      14.976 -14.906  -6.333  1.00  0.00           C  
ATOM   4060  C   PHE A1753      14.853 -16.416  -6.136  1.00  0.00           C  
ATOM   4061  O   PHE A1753      13.776 -16.987  -6.310  1.00  0.00           O  
ATOM   4062  CB  PHE A1753      14.210 -14.504  -7.590  1.00  0.00           C  
ATOM   4063  CG  PHE A1753      14.236 -13.037  -7.864  1.00  0.00           C  
ATOM   4064  CD1 PHE A1753      13.729 -12.134  -6.940  1.00  0.00           C  
ATOM   4065  CD2 PHE A1753      14.764 -12.555  -9.058  1.00  0.00           C  
ATOM   4066  CE1 PHE A1753      13.746 -10.770  -7.203  1.00  0.00           C  
ATOM   4067  CE2 PHE A1753      14.785 -11.191  -9.333  1.00  0.00           C  
ATOM   4068  CZ  PHE A1753      14.277 -10.294  -8.409  1.00  0.00           C  
ATOM   4069  N   GLY A1757      15.958 -17.053  -5.765  1.00  0.00           N  
ATOM   4070  CA  GLY A1757      15.950 -18.488  -5.560  1.00  0.00           C  
ATOM   4071  C   GLY A1757      14.829 -18.977  -4.663  1.00  0.00           C  
ATOM   4072  O   GLY A1757      14.070 -19.863  -5.049  1.00  0.00           O  
ATOM   4073  N   PHE A1758      14.711 -18.390  -3.478  1.00  0.00           N  
ATOM   4074  CA  PHE A1758      13.682 -18.789  -2.533  1.00  0.00           C  
ATOM   4075  C   PHE A1758      12.290 -18.753  -3.149  1.00  0.00           C  
ATOM   4076  O   PHE A1758      11.422 -19.543  -2.791  1.00  0.00           O  
ATOM   4077  CB  PHE A1758      13.722 -17.877  -1.308  1.00  0.00           C  
ATOM   4078  CG  PHE A1758      13.323 -16.466  -1.595  1.00  0.00           C  
ATOM   4079  CD1 PHE A1758      12.002 -16.060  -1.455  1.00  0.00           C  
ATOM   4080  CD2 PHE A1758      14.271 -15.533  -2.001  1.00  0.00           C  
ATOM   4081  CE1 PHE A1758      11.629 -14.735  -1.711  1.00  0.00           C  
ATOM   4082  CE2 PHE A1758      13.906 -14.204  -2.261  1.00  0.00           C  
ATOM   4083  CZ  PHE A1758      12.583 -13.805  -2.113  1.00  0.00           C  
ATOM   4084  N   LEU A1759      12.072 -17.826  -4.069  1.00  0.00           N  
ATOM   4085  CA  LEU A1759      10.776 -17.703  -4.722  1.00  0.00           C  
ATOM   4086  C   LEU A1759      10.589 -18.785  -5.777  1.00  0.00           C  
ATOM   4087  O   LEU A1759       9.528 -19.415  -5.856  1.00  0.00           O  
ATOM   4088  CB  LEU A1759      10.651 -16.345  -5.394  1.00  0.00           C  
ATOM   4089  CG  LEU A1759       9.408 -16.244  -6.263  1.00  0.00           C  
ATOM   4090  CD1 LEU A1759       8.205 -16.361  -5.365  1.00  0.00           C  
ATOM   4091  CD2 LEU A1759       9.400 -14.928  -7.036  1.00  0.00           C  
ATOM   4092  N   LEU A1760      11.612 -18.983  -6.602  1.00  0.00           N  
ATOM   4093  CA  LEU A1760      11.530 -19.994  -7.637  1.00  0.00           C  
ATOM   4094  C   LEU A1760      11.281 -21.376  -7.055  1.00  0.00           C  
ATOM   4095  O   LEU A1760      10.598 -22.190  -7.672  1.00  0.00           O  
ATOM   4096  CB  LEU A1760      12.790 -19.985  -8.504  1.00  0.00           C  
ATOM   4097  CG  LEU A1760      12.833 -18.793  -9.468  1.00  0.00           C  
ATOM   4098  CD1 LEU A1760      13.915 -19.009 -10.514  1.00  0.00           C  
ATOM   4099  CD2 LEU A1760      11.479 -18.654 -10.168  1.00  0.00           C  
ATOM   4100  N   ASP A1761      11.817 -21.628  -5.863  1.00  0.00           N  
ATOM   4101  CA  ASP A1761      11.625 -22.911  -5.201  1.00  0.00           C  
ATOM   4102  C   ASP A1761      10.253 -22.998  -4.535  1.00  0.00           C  
ATOM   4103  O   ASP A1761       9.610 -24.048  -4.566  1.00  0.00           O  
ATOM   4104  CB  ASP A1761      12.697 -23.154  -4.135  1.00  0.00           C  
ATOM   4105  CG  ASP A1761      14.105 -23.141  -4.695  1.00  0.00           C  
ATOM   4106  OD1 ASP A1761      14.329 -23.650  -5.815  1.00  0.00           O  
ATOM   4107  OD2 ASP A1761      15.001 -22.636  -3.991  1.00  0.00           O  
ATOM   4108  N   ALA A1765       9.811 -21.899  -3.928  1.00  0.00           N  
ATOM   4109  CA  ALA A1765       8.518 -21.867  -3.250  1.00  0.00           C  
ATOM   4110  C   ALA A1765       7.374 -22.090  -4.232  1.00  0.00           C  
ATOM   4111  O   ALA A1765       6.307 -22.574  -3.852  1.00  0.00           O  
ATOM   4112  CB  ALA A1765       8.336 -20.537  -2.523  1.00  0.00           C  
ATOM   4113  N   LEU A1767       7.590 -21.724  -5.492  1.00  0.00           N  
ATOM   4114  CA  LEU A1767       6.576 -21.922  -6.518  1.00  0.00           C  
ATOM   4115  C   LEU A1767       6.410 -23.407  -6.831  1.00  0.00           C  
ATOM   4116  O   LEU A1767       5.506 -23.799  -7.565  1.00  0.00           O  
ATOM   4117  CB  LEU A1767       6.946 -21.153  -7.791  1.00  0.00           C  
ATOM   4118  CG  LEU A1767       6.826 -19.626  -7.700  1.00  0.00           C  
ATOM   4119  CD1 LEU A1767       7.490 -18.978  -8.898  1.00  0.00           C  
ATOM   4120  CD2 LEU A1767       5.358 -19.232  -7.615  1.00  0.00           C  
ATOM   4121  N   LYS A1768       7.275 -24.234  -6.253  1.00  0.00           N  
ATOM   4122  CA  LYS A1768       7.226 -25.674  -6.481  1.00  0.00           C  
ATOM   4123  C   LYS A1768       6.301 -26.434  -5.536  1.00  0.00           C  
ATOM   4124  O   LYS A1768       6.047 -27.616  -5.759  1.00  0.00           O  
ATOM   4125  CB  LYS A1768       8.630 -26.277  -6.345  1.00  0.00           C  
ATOM   4126  CG  LYS A1768       9.658 -25.663  -7.271  1.00  0.00           C  
ATOM   4127  CD  LYS A1768      11.044 -26.185  -6.964  1.00  0.00           C  
ATOM   4128  CE  LYS A1768      12.060 -25.508  -7.855  1.00  0.00           C  
ATOM   4129  NZ  LYS A1768      13.468 -25.886  -7.517  1.00  0.00           N  
ATOM   4130  N   TYR A1770       5.776 -25.779  -4.502  1.00  0.00           N  
ATOM   4131  CA  TYR A1770       4.959 -26.518  -3.547  1.00  0.00           C  
ATOM   4132  C   TYR A1770       3.463 -26.296  -3.469  1.00  0.00           C  
ATOM   4133  O   TYR A1770       2.905 -26.197  -2.387  1.00  0.00           O  
ATOM   4134  CB  TYR A1770       5.569 -26.374  -2.160  1.00  0.00           C  
ATOM   4135  CG  TYR A1770       7.026 -26.723  -2.167  1.00  0.00           C  
ATOM   4136  CD1 TYR A1770       8.004 -25.738  -2.298  1.00  0.00           C  
ATOM   4137  CD2 TYR A1770       7.429 -28.051  -2.127  1.00  0.00           C  
ATOM   4138  CE1 TYR A1770       9.348 -26.073  -2.390  1.00  0.00           C  
ATOM   4139  CE2 TYR A1770       8.769 -28.398  -2.220  1.00  0.00           C  
ATOM   4140  CZ  TYR A1770       9.722 -27.410  -2.352  1.00  0.00           C  
ATOM   4141  OH  TYR A1770      11.044 -27.774  -2.447  1.00  0.00           O  
ATOM   4142  N   GLY A1771       2.811 -26.265  -4.619  1.00  0.00           N  
ATOM   4143  CA  GLY A1771       1.372 -26.076  -4.644  1.00  0.00           C  
ATOM   4144  C   GLY A1771       0.939 -24.658  -4.360  1.00  0.00           C  
ATOM   4145  O   GLY A1771       0.147 -24.419  -3.450  1.00  0.00           O  
ATOM   4146  N   THR A1772       1.437 -23.710  -5.144  1.00  0.00           N  
ATOM   4147  CA  THR A1772       1.069 -22.328  -4.908  1.00  0.00           C  
ATOM   4148  C   THR A1772      -0.312 -22.063  -5.496  1.00  0.00           C  
ATOM   4149  O   THR A1772      -0.597 -22.427  -6.635  1.00  0.00           O  
ATOM   4150  CB  THR A1772       2.109 -21.357  -5.501  1.00  0.00           C  
ATOM   4151  OG1 THR A1772       1.628 -20.819  -6.735  1.00  0.00           O  
ATOM   4152  CG2 THR A1772       3.422 -22.074  -5.734  1.00  0.00           C  
ATOM   4153  N   PRO A1773      -1.188 -21.419  -4.717  1.00  0.00           N  
ATOM   4154  CA  PRO A1773      -2.556 -21.097  -5.124  1.00  0.00           C  
ATOM   4155  C   PRO A1773      -2.573 -19.916  -6.056  1.00  0.00           C  
ATOM   4156  O   PRO A1773      -1.557 -19.271  -6.275  1.00  0.00           O  
ATOM   4157  CB  PRO A1773      -3.202 -20.710  -3.811  1.00  0.00           C  
ATOM   4158  CG  PRO A1773      -2.089 -19.909  -3.200  1.00  0.00           C  
ATOM   4159  CD  PRO A1773      -0.935 -20.887  -3.366  1.00  0.00           C  
ATOM   4160  N   PRO A1774      -3.720 -19.664  -6.681  1.00  0.00           N  
ATOM   4161  CA  PRO A1774      -3.740 -18.505  -7.555  1.00  0.00           C  
ATOM   4162  C   PRO A1774      -3.810 -17.358  -6.549  1.00  0.00           C  
ATOM   4163  O   PRO A1774      -4.574 -17.444  -5.586  1.00  0.00           O  
ATOM   4164  CB  PRO A1774      -5.060 -18.675  -8.311  1.00  0.00           C  
ATOM   4165  CG  PRO A1774      -5.330 -20.151  -8.223  1.00  0.00           C  
ATOM   4166  CD  PRO A1774      -4.998 -20.386  -6.772  1.00  0.00           C  
ATOM   4167  N   HIS A1775      -3.003 -16.314  -6.728  1.00  0.00           N  
ATOM   4168  CA  HIS A1775      -3.056 -15.179  -5.812  1.00  0.00           C  
ATOM   4169  C   HIS A1775      -2.879 -13.820  -6.483  1.00  0.00           C  
ATOM   4170  O   HIS A1775      -2.236 -13.689  -7.532  1.00  0.00           O  
ATOM   4171  CB  HIS A1775      -2.064 -15.352  -4.640  1.00  0.00           C  
ATOM   4172  CG  HIS A1775      -0.631 -15.518  -5.046  1.00  0.00           C  
ATOM   4173  ND1 HIS A1775      -0.217 -16.458  -5.962  1.00  0.00           N  
ATOM   4174  CD2 HIS A1775       0.495 -14.922  -4.589  1.00  0.00           C  
ATOM   4175  CE1 HIS A1775       1.101 -16.439  -6.050  1.00  0.00           C  
ATOM   4176  NE2 HIS A1775       1.558 -15.516  -5.226  1.00  0.00           N  
ATOM   4177  N   ALA A1776      -3.487 -12.811  -5.870  1.00  0.00           N  
ATOM   4178  CA  ALA A1776      -3.443 -11.460  -6.388  1.00  0.00           C  
ATOM   4179  C   ALA A1776      -3.605 -10.486  -5.230  1.00  0.00           C  
ATOM   4180  O   ALA A1776      -4.217 -10.818  -4.223  1.00  0.00           O  
ATOM   4181  CB  ALA A1776      -4.567 -11.265  -7.421  1.00  0.00           C  
ATOM   4182  N   GLY A1777      -3.058  -9.285  -5.384  1.00  0.00           N  
ATOM   4183  CA  GLY A1777      -3.148  -8.289  -4.334  1.00  0.00           C  
ATOM   4184  C   GLY A1777      -3.008  -6.867  -4.851  1.00  0.00           C  
ATOM   4185  O   GLY A1777      -3.005  -6.623  -6.065  1.00  0.00           O  
ATOM   4186  N   LEU A1778      -2.860  -5.929  -3.919  1.00  0.00           N  
ATOM   4187  CA  LEU A1778      -2.755  -4.506  -4.241  1.00  0.00           C  
ATOM   4188  C   LEU A1778      -2.337  -3.729  -3.003  1.00  0.00           C  
ATOM   4189  O   LEU A1778      -2.580  -4.165  -1.884  1.00  0.00           O  
ATOM   4190  CB  LEU A1778      -4.113  -3.982  -4.746  1.00  0.00           C  
ATOM   4191  CG  LEU A1778      -4.386  -2.466  -4.808  1.00  0.00           C  
ATOM   4192  CD1 LEU A1778      -5.599  -2.205  -5.694  1.00  0.00           C  
ATOM   4193  CD2 LEU A1778      -4.626  -1.892  -3.406  1.00  0.00           C  
ATOM   4194  N   ALA A1779      -1.712  -2.576  -3.199  1.00  0.00           N  
ATOM   4195  CA  ALA A1779      -1.299  -1.770  -2.057  1.00  0.00           C  
ATOM   4196  C   ALA A1779      -1.689  -0.328  -2.272  1.00  0.00           C  
ATOM   4197  O   ALA A1779      -1.525   0.195  -3.362  1.00  0.00           O  
ATOM   4198  CB  ALA A1779       0.197  -1.872  -1.856  1.00  0.00           C  
ATOM   4199  N   PHE A1782      -2.251   0.300  -1.252  1.00  0.00           N  
ATOM   4200  CA  PHE A1782      -2.600   1.711  -1.375  1.00  0.00           C  
ATOM   4201  C   PHE A1782      -1.447   2.548  -0.819  1.00  0.00           C  
ATOM   4202  O   PHE A1782      -0.647   2.057  -0.018  1.00  0.00           O  
ATOM   4203  CB  PHE A1782      -3.854   2.075  -0.574  1.00  0.00           C  
ATOM   4204  CG  PHE A1782      -5.118   1.477  -1.091  1.00  0.00           C  
ATOM   4205  CD1 PHE A1782      -5.645   0.318  -0.523  1.00  0.00           C  
ATOM   4206  CD2 PHE A1782      -5.804   2.082  -2.141  1.00  0.00           C  
ATOM   4207  CE1 PHE A1782      -6.847  -0.231  -0.996  1.00  0.00           C  
ATOM   4208  CE2 PHE A1782      -7.004   1.545  -2.622  1.00  0.00           C  
ATOM   4209  CZ  PHE A1782      -7.523   0.384  -2.043  1.00  0.00           C  
ATOM   4210  N   GLY A1783      -1.350   3.793  -1.273  1.00  0.00           N  
ATOM   4211  CA  GLY A1783      -0.349   4.708  -0.756  1.00  0.00           C  
ATOM   4212  C   GLY A1783      -1.114   5.420   0.354  1.00  0.00           C  
ATOM   4213  O   GLY A1783      -1.901   6.324   0.081  1.00  0.00           O  
ATOM   4214  N   LEU A1784      -0.913   5.020   1.607  1.00  0.00           N  
ATOM   4215  CA  LEU A1784      -1.662   5.618   2.712  1.00  0.00           C  
ATOM   4216  C   LEU A1784      -1.514   7.115   2.776  1.00  0.00           C  
ATOM   4217  O   LEU A1784      -2.487   7.835   2.993  1.00  0.00           O  
ATOM   4218  CB  LEU A1784      -1.232   5.017   4.041  1.00  0.00           C  
ATOM   4219  CG  LEU A1784      -1.870   5.631   5.291  1.00  0.00           C  
ATOM   4220  CD1 LEU A1784      -3.390   5.463   5.270  1.00  0.00           C  
ATOM   4221  CD2 LEU A1784      -1.268   4.962   6.519  1.00  0.00           C  
ATOM   4222  N   ASP A1785      -0.282   7.576   2.596  1.00  0.00           N  
ATOM   4223  CA  ASP A1785       0.016   8.990   2.630  1.00  0.00           C  
ATOM   4224  C   ASP A1785      -0.894   9.720   1.658  1.00  0.00           C  
ATOM   4225  O   ASP A1785      -1.655  10.606   2.049  1.00  0.00           O  
ATOM   4226  CB  ASP A1785       1.462   9.214   2.236  1.00  0.00           C  
ATOM   4227  CG  ASP A1785       2.406   8.386   3.051  1.00  0.00           C  
ATOM   4228  OD1 ASP A1785       2.525   8.645   4.258  1.00  0.00           O  
ATOM   4229  OD2 ASP A1785       3.028   7.464   2.492  1.00  0.00           O  
ATOM   4230  N   ARG A1786      -0.805   9.332   0.392  1.00  0.00           N  
ATOM   4231  CA  ARG A1786      -1.616   9.957  -0.638  1.00  0.00           C  
ATOM   4232  C   ARG A1786      -3.109   9.871  -0.351  1.00  0.00           C  
ATOM   4233  O   ARG A1786      -3.859  10.804  -0.638  1.00  0.00           O  
ATOM   4234  CB  ARG A1786      -1.299   9.331  -1.986  1.00  0.00           C  
ATOM   4235  CG  ARG A1786       0.130   9.576  -2.421  1.00  0.00           C  
ATOM   4236  CD  ARG A1786       0.412   9.035  -3.796  1.00  0.00           C  
ATOM   4237  NE  ARG A1786       1.808   9.211  -4.167  1.00  0.00           N  
ATOM   4238  CZ  ARG A1786       2.362   8.667  -5.241  1.00  0.00           C  
ATOM   4239  NH1 ARG A1786       3.641   8.886  -5.499  1.00  0.00           N  
ATOM   4240  NH2 ARG A1786       1.641   7.890  -6.043  1.00  0.00           N  
ATOM   4241  N   LEU A1787      -3.558   8.761   0.219  1.00  0.00           N  
ATOM   4242  CA  LEU A1787      -4.964   8.604   0.550  1.00  0.00           C  
ATOM   4243  C   LEU A1787      -5.315   9.640   1.628  1.00  0.00           C  
ATOM   4244  O   LEU A1787      -6.433  10.154   1.663  1.00  0.00           O  
ATOM   4245  CB  LEU A1787      -5.214   7.179   1.050  1.00  0.00           C  
ATOM   4246  CG  LEU A1787      -6.292   6.246   0.473  1.00  0.00           C  
ATOM   4247  CD1 LEU A1787      -6.603   6.529  -0.991  1.00  0.00           C  
ATOM   4248  CD2 LEU A1787      -5.788   4.810   0.633  1.00  0.00           C  
ATOM   4249  N   THR A1788      -4.360   9.964   2.499  1.00  0.00           N  
ATOM   4250  CA  THR A1788      -4.630  10.937   3.556  1.00  0.00           C  
ATOM   4251  C   THR A1788      -4.606  12.359   2.991  1.00  0.00           C  
ATOM   4252  O   THR A1788      -5.410  13.210   3.385  1.00  0.00           O  
ATOM   4253  CB  THR A1788      -3.624  10.783   4.721  1.00  0.00           C  
ATOM   4254  OG1 THR A1788      -3.647   9.425   5.177  1.00  0.00           O  
ATOM   4255  CG2 THR A1788      -4.007  11.694   5.890  1.00  0.00           C  
ATOM   4256  N   MET A1789      -3.691  12.602   2.058  1.00  0.00           N  
ATOM   4257  CA  MET A1789      -3.595  13.900   1.407  1.00  0.00           C  
ATOM   4258  C   MET A1789      -4.959  14.282   0.833  1.00  0.00           C  
ATOM   4259  O   MET A1789      -5.460  15.373   1.086  1.00  0.00           O  
ATOM   4260  CB  MET A1789      -2.578  13.851   0.270  1.00  0.00           C  
ATOM   4261  CG  MET A1789      -1.125  13.706   0.695  1.00  0.00           C  
ATOM   4262  SD  MET A1789      -0.046  13.479  -0.746  1.00  0.00           S  
ATOM   4263  CE  MET A1789      -0.634  14.838  -1.797  1.00  0.00           C  
ATOM   4264  N   LEU A1790      -5.549  13.376   0.057  1.00  0.00           N  
ATOM   4265  CA  LEU A1790      -6.848  13.608  -0.554  1.00  0.00           C  
ATOM   4266  C   LEU A1790      -7.953  13.761   0.486  1.00  0.00           C  
ATOM   4267  O   LEU A1790      -8.876  14.550   0.314  1.00  0.00           O  
ATOM   4268  CB  LEU A1790      -7.183  12.463  -1.521  1.00  0.00           C  
ATOM   4269  CG  LEU A1790      -6.297  12.336  -2.771  1.00  0.00           C  
ATOM   4270  CD1 LEU A1790      -6.550  11.000  -3.461  1.00  0.00           C  
ATOM   4271  CD2 LEU A1790      -6.581  13.491  -3.721  1.00  0.00           C  
ATOM   4272  N   LEU A1791      -7.858  13.015   1.576  1.00  0.00           N  
ATOM   4273  CA  LEU A1791      -8.869  13.085   2.618  1.00  0.00           C  
ATOM   4274  C   LEU A1791      -8.655  14.224   3.617  1.00  0.00           C  
ATOM   4275  O   LEU A1791      -9.582  14.594   4.343  1.00  0.00           O  
ATOM   4276  CB  LEU A1791      -8.968  11.730   3.332  1.00  0.00           C  
ATOM   4277  CG  LEU A1791      -9.550  10.626   2.431  1.00  0.00           C  
ATOM   4278  CD1 LEU A1791      -9.121   9.262   2.929  1.00  0.00           C  
ATOM   4279  CD2 LEU A1791     -11.080  10.771   2.353  1.00  0.00           C  
ATOM   4280  N   THR A1792      -7.446  14.773   3.672  1.00  0.00           N  
ATOM   4281  CA  THR A1792      -7.194  15.901   4.566  1.00  0.00           C  
ATOM   4282  C   THR A1792      -7.049  17.196   3.778  1.00  0.00           C  
ATOM   4283  O   THR A1792      -6.771  18.243   4.349  1.00  0.00           O  
ATOM   4284  CB  THR A1792      -5.933  15.715   5.413  1.00  0.00           C  
ATOM   4285  OG1 THR A1792      -4.804  15.507   4.561  1.00  0.00           O  
ATOM   4286  CG2 THR A1792      -6.116  14.559   6.368  1.00  0.00           C  
ATOM   4287  N   GLY A1793      -7.201  17.100   2.460  1.00  0.00           N  
ATOM   4288  CA  GLY A1793      -7.141  18.262   1.590  1.00  0.00           C  
ATOM   4289  C   GLY A1793      -5.829  18.930   1.230  1.00  0.00           C  
ATOM   4290  O   GLY A1793      -5.846  20.086   0.812  1.00  0.00           O  
ATOM   4291  N   THR A1794      -4.704  18.229   1.372  1.00  0.00           N  
ATOM   4292  CA  THR A1794      -3.388  18.801   1.052  1.00  0.00           C  
ATOM   4293  C   THR A1794      -2.965  18.380  -0.337  1.00  0.00           C  
ATOM   4294  O   THR A1794      -3.655  17.611  -1.002  1.00  0.00           O  
ATOM   4295  CB  THR A1794      -2.285  18.309   2.014  1.00  0.00           C  
ATOM   4296  OG1 THR A1794      -2.713  18.470   3.361  1.00  0.00           O  
ATOM   4297  CG2 THR A1794      -1.017  19.125   1.837  1.00  0.00           C  
ATOM   4298  N   ASP A1795      -1.819  18.885  -0.760  1.00  0.00           N  
ATOM   4299  CA  ASP A1795      -1.251  18.568  -2.063  1.00  0.00           C  
ATOM   4300  C   ASP A1795       0.218  18.359  -1.783  1.00  0.00           C  
ATOM   4301  O   ASP A1795       1.050  18.261  -2.685  1.00  0.00           O  
ATOM   4302  CB  ASP A1795      -1.448  19.755  -2.997  1.00  0.00           C  
ATOM   4303  CG  ASP A1795      -0.896  21.050  -2.407  1.00  0.00           C  
ATOM   4304  OD1 ASP A1795       0.342  21.236  -2.426  1.00  0.00           O  
ATOM   4305  OD2 ASP A1795      -1.699  21.874  -1.900  1.00  0.00           O  
ATOM   4306  N   ASN A1796       0.510  18.285  -0.498  1.00  0.00           N  
ATOM   4307  CA  ASN A1796       1.864  18.111  -0.018  1.00  0.00           C  
ATOM   4308  C   ASN A1796       1.923  16.852   0.834  1.00  0.00           C  
ATOM   4309  O   ASN A1796       1.379  16.813   1.933  1.00  0.00           O  
ATOM   4310  CB  ASN A1796       2.243  19.313   0.838  1.00  0.00           C  
ATOM   4311  CG  ASN A1796       3.715  19.393   1.089  1.00  0.00           C  
ATOM   4312  OD1 ASN A1796       4.341  18.390   1.391  1.00  0.00           O  
ATOM   4313  ND2 ASN A1796       4.285  20.589   0.983  1.00  0.00           N  
ATOM   4314  N   ILE A1797       2.611  15.828   0.357  1.00  0.00           N  
ATOM   4315  CA  ILE A1797       2.684  14.603   1.141  1.00  0.00           C  
ATOM   4316  C   ILE A1797       3.229  14.782   2.568  1.00  0.00           C  
ATOM   4317  O   ILE A1797       2.745  14.157   3.513  1.00  0.00           O  
ATOM   4318  CB  ILE A1797       3.526  13.528   0.449  1.00  0.00           C  
ATOM   4319  CG1 ILE A1797       3.283  12.196   1.141  1.00  0.00           C  
ATOM   4320  CG2 ILE A1797       5.005  13.873   0.511  1.00  0.00           C  
ATOM   4321  CD1 ILE A1797       4.118  11.068   0.595  1.00  0.00           C  
ATOM   4322  N   ARG A1798       4.228  15.644   2.739  1.00  0.00           N  
ATOM   4323  CA  ARG A1798       4.813  15.851   4.066  1.00  0.00           C  
ATOM   4324  C   ARG A1798       3.823  16.446   5.073  1.00  0.00           C  
ATOM   4325  O   ARG A1798       4.063  16.418   6.280  1.00  0.00           O  
ATOM   4326  CB  ARG A1798       6.061  16.734   3.966  1.00  0.00           C  
ATOM   4327  CG  ARG A1798       5.806  18.135   3.494  1.00  0.00           C  
ATOM   4328  CD  ARG A1798       7.095  18.944   3.523  1.00  0.00           C  
ATOM   4329  NE  ARG A1798       8.113  18.425   2.614  1.00  0.00           N  
ATOM   4330  CZ  ARG A1798       8.148  18.685   1.313  1.00  0.00           C  
ATOM   4331  NH1 ARG A1798       7.217  19.469   0.762  1.00  0.00           N  
ATOM   4332  NH2 ARG A1798       9.110  18.163   0.555  1.00  0.00           N  
ATOM   4333  N   ASP A1799       2.709  16.965   4.569  1.00  0.00           N  
ATOM   4334  CA  ASP A1799       1.663  17.532   5.419  1.00  0.00           C  
ATOM   4335  C   ASP A1799       0.849  16.472   6.161  1.00  0.00           C  
ATOM   4336  O   ASP A1799       0.056  16.811   7.053  1.00  0.00           O  
ATOM   4337  CB  ASP A1799       0.690  18.374   4.598  1.00  0.00           C  
ATOM   4338  CG  ASP A1799       1.099  19.828   4.519  1.00  0.00           C  
ATOM   4339  OD1 ASP A1799       0.334  20.632   3.929  1.00  0.00           O  
ATOM   4340  OD2 ASP A1799       2.183  20.174   5.055  1.00  0.00           O  
ATOM   4341  N   VAL A1800       1.012  15.201   5.790  1.00  0.00           N  
ATOM   4342  CA  VAL A1800       0.269  14.129   6.451  1.00  0.00           C  
ATOM   4343  C   VAL A1800       1.183  13.136   7.164  1.00  0.00           C  
ATOM   4344  O   VAL A1800       0.709  12.157   7.742  1.00  0.00           O  
ATOM   4345  CB  VAL A1800      -0.638  13.371   5.453  1.00  0.00           C  
ATOM   4346  CG1 VAL A1800      -1.703  14.306   4.892  1.00  0.00           C  
ATOM   4347  CG2 VAL A1800       0.182  12.759   4.322  1.00  0.00           C  
ATOM   4348  N   ILE A1801       2.487  13.397   7.116  1.00  0.00           N  
ATOM   4349  CA  ILE A1801       3.496  12.566   7.779  1.00  0.00           C  
ATOM   4350  C   ILE A1801       4.035  13.365   8.980  1.00  0.00           C  
ATOM   4351  O   ILE A1801       4.562  14.464   8.808  1.00  0.00           O  
ATOM   4352  CB  ILE A1801       4.669  12.259   6.809  1.00  0.00           C  
ATOM   4353  CG1 ILE A1801       4.182  11.396   5.646  1.00  0.00           C  
ATOM   4354  CG2 ILE A1801       5.828  11.565   7.543  1.00  0.00           C  
ATOM   4355  CD1 ILE A1801       5.179  11.249   4.525  1.00  0.00           C  
ATOM   4356  N   ALA A1802       3.916  12.824  10.188  1.00  0.00           N  
ATOM   4357  CA  ALA A1802       4.394  13.525  11.385  1.00  0.00           C  
ATOM   4358  C   ALA A1802       5.820  14.059  11.247  1.00  0.00           C  
ATOM   4359  O   ALA A1802       6.080  15.228  11.537  1.00  0.00           O  
ATOM   4360  CB  ALA A1802       4.304  12.614  12.608  1.00  0.00           C  
ATOM   4361  N   PHE A1803       6.742  13.204  10.815  1.00  0.00           N  
ATOM   4362  CA  PHE A1803       8.128  13.614  10.647  1.00  0.00           C  
ATOM   4363  C   PHE A1803       8.654  13.278   9.250  1.00  0.00           C  
ATOM   4364  O   PHE A1803       9.330  12.271   9.049  1.00  0.00           O  
ATOM   4365  CB  PHE A1803       8.982  12.957  11.721  1.00  0.00           C  
ATOM   4366  CG  PHE A1803       8.648  13.409  13.109  1.00  0.00           C  
ATOM   4367  CD1 PHE A1803       8.959  14.695  13.525  1.00  0.00           C  
ATOM   4368  CD2 PHE A1803       8.006  12.556  14.002  1.00  0.00           C  
ATOM   4369  CE1 PHE A1803       8.636  15.127  14.806  1.00  0.00           C  
ATOM   4370  CE2 PHE A1803       7.676  12.981  15.288  1.00  0.00           C  
ATOM   4371  CZ  PHE A1803       7.993  14.266  15.688  1.00  0.00           C  
ATOM   4372  N   PRO A1804       8.356  14.142   8.266  1.00  0.00           N  
ATOM   4373  CA  PRO A1804       8.734  14.044   6.850  1.00  0.00           C  
ATOM   4374  C   PRO A1804      10.204  14.322   6.589  1.00  0.00           C  
ATOM   4375  O   PRO A1804      10.922  14.789   7.470  1.00  0.00           O  
ATOM   4376  CB  PRO A1804       7.869  15.119   6.195  1.00  0.00           C  
ATOM   4377  CG  PRO A1804       6.759  15.386   7.240  1.00  0.00           C  
ATOM   4378  CD  PRO A1804       7.576  15.367   8.478  1.00  0.00           C  
ATOM   4379  N   LYS A1805      10.643  14.051   5.367  1.00  0.00           N  
ATOM   4380  CA  LYS A1805      12.017  14.326   4.987  1.00  0.00           C  
ATOM   4381  C   LYS A1805      12.034  15.315   3.839  1.00  0.00           C  
ATOM   4382  O   LYS A1805      11.011  15.536   3.192  1.00  0.00           O  
ATOM   4383  CB  LYS A1805      12.745  13.048   4.590  1.00  0.00           C  
ATOM   4384  CG  LYS A1805      13.057  12.174   5.766  1.00  0.00           C  
ATOM   4385  CD  LYS A1805      13.831  10.949   5.375  1.00  0.00           C  
ATOM   4386  CE  LYS A1805      13.904  10.000   6.553  1.00  0.00           C  
ATOM   4387  NZ  LYS A1805      12.532   9.543   6.940  1.00  0.00           N  
ATOM   4388  N   THR A1806      13.193  15.922   3.602  1.00  0.00           N  
ATOM   4389  CA  THR A1806      13.319  16.903   2.536  1.00  0.00           C  
ATOM   4390  C   THR A1806      13.565  16.232   1.206  1.00  0.00           C  
ATOM   4391  O   THR A1806      13.865  15.041   1.156  1.00  0.00           O  
ATOM   4392  CB  THR A1806      14.476  17.903   2.810  1.00  0.00           C  
ATOM   4393  OG1 THR A1806      15.716  17.198   2.978  1.00  0.00           O  
ATOM   4394  CG2 THR A1806      14.178  18.715   4.046  1.00  0.00           C  
ATOM   4395  N   THR A1807      13.434  17.006   0.132  1.00  0.00           N  
ATOM   4396  CA  THR A1807      13.661  16.505  -1.215  1.00  0.00           C  
ATOM   4397  C   THR A1807      15.091  15.984  -1.341  1.00  0.00           C  
ATOM   4398  O   THR A1807      15.465  15.418  -2.371  1.00  0.00           O  
ATOM   4399  CB  THR A1807      13.430  17.605  -2.268  1.00  0.00           C  
ATOM   4400  OG1 THR A1807      14.209  18.763  -1.930  1.00  0.00           O  
ATOM   4401  CG2 THR A1807      11.948  17.974  -2.342  1.00  0.00           C  
ATOM   4402  N   ALA A1808      15.888  16.195  -0.293  1.00  0.00           N  
ATOM   4403  CA  ALA A1808      17.260  15.709  -0.268  1.00  0.00           C  
ATOM   4404  C   ALA A1808      17.357  14.574   0.754  1.00  0.00           C  
ATOM   4405  O   ALA A1808      18.431  14.270   1.256  1.00  0.00           O  
ATOM   4406  CB  ALA A1808      18.212  16.825   0.097  1.00  0.00           C  
ATOM   4407  N   ALA A1809      16.209  13.983   1.072  1.00  0.00           N  
ATOM   4408  CA  ALA A1809      16.114  12.862   1.998  1.00  0.00           C  
ATOM   4409  C   ALA A1809      16.669  13.125   3.389  1.00  0.00           C  
ATOM   4410  O   ALA A1809      17.147  12.208   4.049  1.00  0.00           O  
ATOM   4411  CB  ALA A1809      16.809  11.626   1.395  1.00  0.00           C  
ATOM   4412  N   ALA A1810      16.588  14.364   3.850  1.00  0.00           N  
ATOM   4413  CA  ALA A1810      17.119  14.702   5.166  1.00  0.00           C  
ATOM   4414  C   ALA A1810      16.026  14.995   6.168  1.00  0.00           C  
ATOM   4415  O   ALA A1810      14.874  15.214   5.793  1.00  0.00           O  
ATOM   4416  CB  ALA A1810      18.041  15.907   5.050  1.00  0.00           C  
ATOM   4417  N   CYS A1811      16.402  14.984   7.446  1.00  0.00           N  
ATOM   4418  CA  CYS A1811      15.491  15.286   8.548  1.00  0.00           C  
ATOM   4419  C   CYS A1811      16.082  16.512   9.260  1.00  0.00           C  
ATOM   4420  O   CYS A1811      16.968  16.371  10.104  1.00  0.00           O  
ATOM   4421  CB  CYS A1811      15.421  14.102   9.522  1.00  0.00           C  
ATOM   4422  SG  CYS A1811      14.169  14.263  10.813  1.00  0.00           S  
ATOM   4423  N   LEU A1812      15.609  17.710   8.922  1.00  0.00           N  
ATOM   4424  CA  LEU A1812      16.157  18.914   9.539  1.00  0.00           C  
ATOM   4425  C   LEU A1812      16.089  18.973  11.050  1.00  0.00           C  
ATOM   4426  O   LEU A1812      17.044  19.403  11.699  1.00  0.00           O  
ATOM   4427  CB  LEU A1812      15.510  20.184   8.990  1.00  0.00           C  
ATOM   4428  CG  LEU A1812      15.689  20.474   7.511  1.00  0.00           C  
ATOM   4429  CD1 LEU A1812      17.037  19.967   7.037  1.00  0.00           C  
ATOM   4430  CD2 LEU A1812      14.611  19.779   6.774  1.00  0.00           C  
ATOM   4431  N   MET A1813      14.963  18.559  11.615  1.00  0.00           N  
ATOM   4432  CA  MET A1813      14.795  18.597  13.062  1.00  0.00           C  
ATOM   4433  C   MET A1813      15.846  17.806  13.848  1.00  0.00           C  
ATOM   4434  O   MET A1813      16.177  18.161  14.979  1.00  0.00           O  
ATOM   4435  CB  MET A1813      13.406  18.083  13.450  1.00  0.00           C  
ATOM   4436  CG  MET A1813      13.179  18.077  14.956  1.00  0.00           C  
ATOM   4437  SD  MET A1813      11.711  17.180  15.463  1.00  0.00           S  
ATOM   4438  CE  MET A1813      12.175  15.495  14.993  1.00  0.00           C  
ATOM   4439  N   THR A1814      16.365  16.733  13.268  1.00  0.00           N  
ATOM   4440  CA  THR A1814      17.333  15.927  13.983  1.00  0.00           C  
ATOM   4441  C   THR A1814      18.646  15.898  13.256  1.00  0.00           C  
ATOM   4442  O   THR A1814      19.580  15.220  13.678  1.00  0.00           O  
ATOM   4443  CB  THR A1814      16.826  14.479  14.166  1.00  0.00           C  
ATOM   4444  OG1 THR A1814      16.520  13.904  12.889  1.00  0.00           O  
ATOM   4445  CG2 THR A1814      15.582  14.465  15.027  1.00  0.00           C  
ATOM   4446  N   GLU A1815      18.716  16.651  12.168  1.00  0.00           N  
ATOM   4447  CA  GLU A1815      19.910  16.700  11.344  1.00  0.00           C  
ATOM   4448  C   GLU A1815      20.407  15.279  11.074  1.00  0.00           C  
ATOM   4449  O   GLU A1815      21.408  14.844  11.648  1.00  0.00           O  
ATOM   4450  CB  GLU A1815      21.031  17.507  12.019  1.00  0.00           C  
ATOM   4451  CG  GLU A1815      20.633  18.872  12.582  1.00  0.00           C  
ATOM   4452  CD  GLU A1815      21.844  19.716  12.963  1.00  0.00           C  
ATOM   4453  OE1 GLU A1815      22.806  19.166  13.540  1.00  0.00           O  
ATOM   4454  OE2 GLU A1815      21.825  20.934  12.697  1.00  0.00           O  
ATOM   4455  N   ALA A1816      19.680  14.555  10.226  1.00  0.00           N  
ATOM   4456  CA  ALA A1816      20.035  13.192   9.829  1.00  0.00           C  
ATOM   4457  C   ALA A1816      19.799  13.127   8.332  1.00  0.00           C  
ATOM   4458  O   ALA A1816      18.881  13.773   7.824  1.00  0.00           O  
ATOM   4459  CB  ALA A1816      19.154  12.176  10.535  1.00  0.00           C  
ATOM   4460  N   PRO A1817      20.589  12.317   7.607  1.00  0.00           N  
ATOM   4461  CA  PRO A1817      21.669  11.470   8.106  1.00  0.00           C  
ATOM   4462  C   PRO A1817      22.797  12.268   8.741  1.00  0.00           C  
ATOM   4463  O   PRO A1817      22.821  13.494   8.670  1.00  0.00           O  
ATOM   4464  CB  PRO A1817      22.097  10.705   6.857  1.00  0.00           C  
ATOM   4465  CG  PRO A1817      21.847  11.708   5.773  1.00  0.00           C  
ATOM   4466  CD  PRO A1817      20.459  12.147   6.150  1.00  0.00           C  
ATOM   4467  N   SER A1818      23.734  11.551   9.352  1.00  0.00           N  
ATOM   4468  CA  SER A1818      24.853  12.154  10.060  1.00  0.00           C  
ATOM   4469  C   SER A1818      26.104  11.313   9.854  1.00  0.00           C  
ATOM   4470  O   SER A1818      26.014  10.118   9.570  1.00  0.00           O  
ATOM   4471  CB  SER A1818      24.538  12.178  11.555  1.00  0.00           C  
ATOM   4472  OG  SER A1818      23.181  12.521  11.786  1.00  0.00           O  
ATOM   4473  N   PHE A1819      27.267  11.940  10.009  1.00  0.00           N  
ATOM   4474  CA  PHE A1819      28.540  11.245   9.864  1.00  0.00           C  
ATOM   4475  C   PHE A1819      28.625  10.194  10.947  1.00  0.00           C  
ATOM   4476  O   PHE A1819      28.256  10.441  12.097  1.00  0.00           O  
ATOM   4477  CB  PHE A1819      29.714  12.219   9.996  1.00  0.00           C  
ATOM   4478  CG  PHE A1819      29.947  13.065   8.773  1.00  0.00           C  
ATOM   4479  CD1 PHE A1819      29.883  14.454   8.844  1.00  0.00           C  
ATOM   4480  CD2 PHE A1819      30.254  12.469   7.548  1.00  0.00           C  
ATOM   4481  CE1 PHE A1819      30.122  15.242   7.714  1.00  0.00           C  
ATOM   4482  CE2 PHE A1819      30.496  13.243   6.410  1.00  0.00           C  
ATOM   4483  CZ  PHE A1819      30.429  14.635   6.493  1.00  0.00           C  
ATOM   4484  N   ALA A1820      29.114   9.019  10.576  1.00  0.00           N  
ATOM   4485  CA  ALA A1820      29.220   7.914  11.514  1.00  0.00           C  
ATOM   4486  C   ALA A1820      30.552   7.885  12.237  1.00  0.00           C  
ATOM   4487  O   ALA A1820      31.553   8.403  11.747  1.00  0.00           O  
ATOM   4488  CB  ALA A1820      28.993   6.590  10.788  1.00  0.00           C  
ATOM   4489  N   ASN A1821      30.549   7.264  13.410  1.00  0.00           N  
ATOM   4490  CA  ASN A1821      31.748   7.135  14.216  1.00  0.00           C  
ATOM   4491  C   ASN A1821      32.718   6.160  13.530  1.00  0.00           C  
ATOM   4492  O   ASN A1821      32.330   5.072  13.099  1.00  0.00           O  
ATOM   4493  CB  ASN A1821      31.371   6.628  15.607  1.00  0.00           C  
ATOM   4494  CG  ASN A1821      32.564   6.518  16.524  1.00  0.00           C  
ATOM   4495  OD1 ASN A1821      33.455   5.696  16.306  1.00  0.00           O  
ATOM   4496  ND2 ASN A1821      32.598   7.357  17.555  1.00  0.00           N  
ATOM   4497  N   PRO A1822      33.998   6.541  13.420  1.00  0.00           N  
ATOM   4498  CA  PRO A1822      35.017   5.703  12.782  1.00  0.00           C  
ATOM   4499  C   PRO A1822      35.062   4.243  13.235  1.00  0.00           C  
ATOM   4500  O   PRO A1822      35.276   3.347  12.417  1.00  0.00           O  
ATOM   4501  CB  PRO A1822      36.300   6.462  13.090  1.00  0.00           C  
ATOM   4502  CG  PRO A1822      35.823   7.899  13.009  1.00  0.00           C  
ATOM   4503  CD  PRO A1822      34.602   7.800  13.894  1.00  0.00           C  
ATOM   4504  N   THR A1830      34.875   4.002  14.529  1.00  0.00           N  
ATOM   4505  CA  THR A1830      34.894   2.635  15.049  1.00  0.00           C  
ATOM   4506  C   THR A1830      33.594   1.921  14.700  1.00  0.00           C  
ATOM   4507  O   THR A1830      33.565   0.706  14.520  1.00  0.00           O  
ATOM   4508  CB  THR A1830      35.079   2.607  16.574  1.00  0.00           C  
ATOM   4509  OG1 THR A1830      34.010   3.323  17.200  1.00  0.00           O  
ATOM   4510  CG2 THR A1830      36.402   3.243  16.958  1.00  0.00           C  
ATOM   4511  N   ALA A1831      32.514   2.682  14.606  1.00  0.00           N  
ATOM   4512  CA  ALA A1831      31.232   2.104  14.250  1.00  0.00           C  
ATOM   4513  C   ALA A1831      31.440   1.467  12.887  1.00  0.00           C  
ATOM   4514  O   ALA A1831      31.052   0.326  12.655  1.00  0.00           O  
ATOM   4515  CB  ALA A1831      30.171   3.191  14.168  1.00  0.00           C  
ATOM   4516  N   LEU A1832      32.066   2.212  11.986  1.00  0.00           N  
ATOM   4517  CA  LEU A1832      32.321   1.703  10.655  1.00  0.00           C  
ATOM   4518  C   LEU A1832      33.342   0.583  10.714  1.00  0.00           C  
ATOM   4519  O   LEU A1832      33.397  -0.271   9.824  1.00  0.00           O  
ATOM   4520  CB  LEU A1832      32.816   2.820   9.743  1.00  0.00           C  
ATOM   4521  CG  LEU A1832      31.819   3.964   9.609  1.00  0.00           C  
ATOM   4522  CD1 LEU A1832      32.238   4.838   8.452  1.00  0.00           C  
ATOM   4523  CD2 LEU A1832      30.421   3.418   9.342  1.00  0.00           C  
ATOM   4524  N   ALA A1833      34.159   0.593  11.761  1.00  0.00           N  
ATOM   4525  CA  ALA A1833      35.173  -0.440  11.935  1.00  0.00           C  
ATOM   4526  C   ALA A1833      34.468  -1.782  12.056  1.00  0.00           C  
ATOM   4527  O   ALA A1833      34.715  -2.688  11.262  1.00  0.00           O  
ATOM   4528  CB  ALA A1833      35.996  -0.168  13.184  1.00  0.00           C  
ATOM   4529  N   GLU A1834      33.573  -1.890  13.036  1.00  0.00           N  
ATOM   4530  CA  GLU A1834      32.826  -3.120  13.254  1.00  0.00           C  
ATOM   4531  C   GLU A1834      31.874  -3.469  12.115  1.00  0.00           C  
ATOM   4532  O   GLU A1834      31.319  -4.565  12.082  1.00  0.00           O  
ATOM   4533  CB  GLU A1834      32.068  -3.071  14.588  1.00  0.00           C  
ATOM   4534  CG  GLU A1834      31.379  -1.753  14.897  1.00  0.00           C  
ATOM   4535  CD  GLU A1834      30.517  -1.821  16.156  1.00  0.00           C  
ATOM   4536  OE1 GLU A1834      29.439  -2.456  16.104  1.00  0.00           O  
ATOM   4537  OE2 GLU A1834      30.925  -1.256  17.199  1.00  0.00           O  
ATOM   4538  N   LEU A1835      31.694  -2.547  11.177  1.00  0.00           N  
ATOM   4539  CA  LEU A1835      30.826  -2.792  10.027  1.00  0.00           C  
ATOM   4540  C   LEU A1835      31.641  -3.184   8.810  1.00  0.00           C  
ATOM   4541  O   LEU A1835      31.092  -3.391   7.734  1.00  0.00           O  
ATOM   4542  CB  LEU A1835      30.011  -1.545   9.689  1.00  0.00           C  
ATOM   4543  CG  LEU A1835      28.597  -1.406  10.256  1.00  0.00           C  
ATOM   4544  CD1 LEU A1835      28.568  -1.701  11.737  1.00  0.00           C  
ATOM   4545  CD2 LEU A1835      28.108   0.001   9.971  1.00  0.00           C  
ATOM   4546  N   SER A1836      32.954  -3.278   8.985  1.00  0.00           N  
ATOM   4547  CA  SER A1836      33.853  -3.632   7.896  1.00  0.00           C  
ATOM   4548  C   SER A1836      33.613  -2.774   6.663  1.00  0.00           C  
ATOM   4549  O   SER A1836      33.619  -3.269   5.534  1.00  0.00           O  
ATOM   4550  CB  SER A1836      33.700  -5.105   7.531  1.00  0.00           C  
ATOM   4551  OG  SER A1836      34.101  -5.928   8.609  1.00  0.00           O  
ATOM   4552  N   ILE A1837      33.388  -1.484   6.882  1.00  0.00           N  
ATOM   4553  CA  ILE A1837      33.175  -0.564   5.772  1.00  0.00           C  
ATOM   4554  C   ILE A1837      33.923   0.749   5.981  1.00  0.00           C  
ATOM   4555  O   ILE A1837      34.288   1.114   7.106  1.00  0.00           O  
ATOM   4556  CB  ILE A1837      31.679  -0.261   5.551  1.00  0.00           C  
ATOM   4557  CG1 ILE A1837      31.053   0.244   6.845  1.00  0.00           C  
ATOM   4558  CG2 ILE A1837      30.971  -1.496   5.038  1.00  0.00           C  
ATOM   4559  CD1 ILE A1837      29.623   0.663   6.692  1.00  0.00           C  
ATOM   4560  N   GLN A1838      34.148   1.453   4.881  1.00  0.00           N  
ATOM   4561  CA  GLN A1838      34.861   2.719   4.913  1.00  0.00           C  
ATOM   4562  C   GLN A1838      34.364   3.621   3.798  1.00  0.00           C  
ATOM   4563  O   GLN A1838      34.080   3.152   2.692  1.00  0.00           O  
ATOM   4564  CB  GLN A1838      36.358   2.466   4.739  1.00  0.00           C  
ATOM   4565  CG  GLN A1838      36.682   1.600   3.529  1.00  0.00           C  
ATOM   4566  CD  GLN A1838      38.163   1.337   3.377  1.00  0.00           C  
ATOM   4567  OE1 GLN A1838      38.823   0.904   4.319  1.00  0.00           O  
ATOM   4568  NE2 GLN A1838      38.696   1.595   2.184  1.00  0.00           N  
ATOM   4569  N   VAL A1839      34.254   4.912   4.095  1.00  0.00           N  
ATOM   4570  CA  VAL A1839      33.798   5.886   3.111  1.00  0.00           C  
ATOM   4571  C   VAL A1839      34.871   6.022   2.033  1.00  0.00           C  
ATOM   4572  O   VAL A1839      36.056   5.969   2.342  1.00  0.00           O  
ATOM   4573  CB  VAL A1839      33.552   7.260   3.772  1.00  0.00           C  
ATOM   4574  CG1 VAL A1839      33.119   8.266   2.732  1.00  0.00           C  
ATOM   4575  CG2 VAL A1839      32.492   7.134   4.855  1.00  0.00           C  
ATOM   4576  N   VAL A1840      34.468   6.176   0.772  1.00  0.00           N  
ATOM   4577  CA  VAL A1840      35.457   6.313  -0.298  1.00  0.00           C  
ATOM   4578  C   VAL A1840      35.934   7.746  -0.441  1.00  0.00           C  
ATOM   4579  O   VAL A1840      35.140   8.686  -0.497  1.00  0.00           O  
ATOM   4580  CB  VAL A1840      34.938   5.838  -1.678  1.00  0.00           C  
ATOM   4581  CG1 VAL A1840      34.480   4.398  -1.591  1.00  0.00           C  
ATOM   4582  CG2 VAL A1840      33.832   6.744  -2.173  1.00  0.00           C  
ATOM   4583  N   LYS A1841      37.254   7.882  -0.505  1.00  0.00           N  
ATOM   4584  CA  LYS A1841      37.936   9.164  -0.627  1.00  0.00           C  
ATOM   4585  C   LYS A1841      37.847   9.745  -2.038  1.00  0.00           C  
ATOM   4586  O   LYS A1841      37.165  10.748  -2.268  1.00  0.00           O  
ATOM   4587  CB  LYS A1841      39.395   8.964  -0.219  1.00  0.00           C  
ATOM   4588  CG  LYS A1841      40.102   7.888  -1.033  1.00  0.00           C  
ATOM   4589  CD  LYS A1841      41.305   7.309  -0.298  1.00  0.00           C  
ATOM   4590  CE  LYS A1841      40.873   6.422   0.871  1.00  0.00           C  
ATOM   4591  NZ  LYS A1841      40.083   5.226   0.435  1.00  0.00           N  
HETATM 4592  P   AMO A 831       3.241   0.374  -5.656  1.00  0.00           P  
HETATM 4593  O1P AMO A 831       4.610   0.817  -6.069  1.00  0.00           O  
HETATM 4594  O2P AMO A 831       2.101   0.561  -6.591  1.00  0.00           O  
HETATM 4595  O3P AMO A 831       3.301  -1.277  -5.740  1.00  0.00           O  
HETATM 4596  O5' AMO A 831       2.860   1.181  -4.333  1.00  0.00           O  
HETATM 4597  C5' AMO A 831       1.495   1.285  -3.892  1.00  0.00           C  
HETATM 4598  C4' AMO A 831       1.081   2.734  -3.803  1.00  0.00           C  
HETATM 4599  O4' AMO A 831       1.926   3.415  -2.840  1.00  0.00           O  
HETATM 4600  C1' AMO A 831       2.098   4.762  -3.236  1.00  0.00           C  
HETATM 4601  N9  AMO A 831       3.526   5.047  -3.341  1.00  0.00           N  
HETATM 4602  C4  AMO A 831       4.177   6.062  -2.686  1.00  0.00           C  
HETATM 4603  N3  AMO A 831       3.638   6.975  -1.863  1.00  0.00           N  
HETATM 4604  C2  AMO A 831       4.568   7.797  -1.404  1.00  0.00           C  
HETATM 4605  N1  AMO A 831       5.877   7.814  -1.665  1.00  0.00           N  
HETATM 4606  C6  AMO A 831       6.389   6.881  -2.496  1.00  0.00           C  
HETATM 4607  N6  AMO A 831       7.691   6.903  -2.749  1.00  0.00           N  
HETATM 4608  C5  AMO A 831       5.498   5.959  -3.057  1.00  0.00           C  
HETATM 4609  N7  AMO A 831       5.686   4.897  -3.933  1.00  0.00           N  
HETATM 4610  C8  AMO A 831       4.482   4.393  -4.069  1.00  0.00           C  
HETATM 4611  C2' AMO A 831       1.332   4.980  -4.546  1.00  0.00           C  
HETATM 4612  C3' AMO A 831       1.227   3.552  -5.076  1.00  0.00           C  
HETATM 4613  O3' AMO A 831       0.088   3.390  -5.913  1.00  0.00           O  
HETATM 4614  N   AMO A 831       3.765  -4.370  -4.143  1.00  0.00           N  
HETATM 4615  CA  AMO A 831       3.086  -3.433  -5.080  1.00  0.00           C  
HETATM 4616  CB  AMO A 831       1.567  -3.458  -4.874  1.00  0.00           C  
HETATM 4617  CG  AMO A 831       0.927  -4.732  -5.391  1.00  0.00           C  
HETATM 4618  OD1 AMO A 831       0.030  -5.269  -4.710  1.00  0.00           O  
HETATM 4619  OD2 AMO A 831       1.418  -5.277  -6.394  1.00  0.00           O  
HETATM 4620  C   AMO A 831       3.608  -2.027  -4.858  1.00  0.00           C  
HETATM 4621  O   AMO A 831       4.238  -1.745  -3.841  1.00  0.00           O  
HETATM 4622  O2' AMO A 831       0.092   5.594  -4.250  1.00  0.00           O  
TER
END
