# Supplementary material for: Backbone Brackets and Arginine Tweezers delineate Class I and Class II aminoacyl tRNA synthetases
Source: PLoS Comput Biol. 2018 Apr 16;14(4):e1006101. doi: 10.1371/journal.pcbi.1006101 (PMC5919687; doi:10.1371/journal.pcbi.1006101)
Supplement: S12 File — All structures of Class II aaRS with residues renumbered according to the MSA. (GZ) [file pcbi.1006101.s024.tar.gz › 1il2_B_renum.pdb]

ATOM      1  N   MET B 163     -11.680 -19.893  -6.494  1.00  0.00           N  
ATOM      2  CA  MET B 163     -13.031 -19.346  -6.509  1.00  0.00           C  
ATOM      3  C   MET B 163     -13.984 -20.175  -5.654  1.00  0.00           C  
ATOM      4  O   MET B 163     -15.026 -20.635  -6.130  1.00  0.00           O  
ATOM      5  CB  MET B 163     -13.525 -19.270  -7.953  1.00  0.00           C  
ATOM      6  CG  MET B 163     -13.280 -20.541  -8.742  1.00  0.00           C  
ATOM      7  SD  MET B 163     -13.477 -20.311 -10.521  1.00  0.00           S  
ATOM      8  CE  MET B 163     -15.188 -19.784 -10.589  1.00  0.00           C  
ATOM      9  N   ARG B 164     -13.622 -20.355  -4.386  1.00  0.00           N  
ATOM     10  CA  ARG B 164     -14.438 -21.130  -3.455  1.00  0.00           C  
ATOM     11  C   ARG B 164     -15.788 -20.482  -3.198  1.00  0.00           C  
ATOM     12  O   ARG B 164     -16.100 -19.421  -3.734  1.00  0.00           O  
ATOM     13  CB  ARG B 164     -13.715 -21.307  -2.115  1.00  0.00           C  
ATOM     14  CG  ARG B 164     -13.436 -20.018  -1.354  1.00  0.00           C  
ATOM     15  CD  ARG B 164     -12.980 -20.326   0.072  1.00  0.00           C  
ATOM     16  NE  ARG B 164     -11.717 -21.061   0.145  1.00  0.00           N  
ATOM     17  CZ  ARG B 164     -10.514 -20.524  -0.048  1.00  0.00           C  
ATOM     18  NH1 ARG B 164     -10.389 -19.232  -0.333  1.00  0.00           N  
ATOM     19  NH2 ARG B 164      -9.427 -21.276   0.080  1.00  0.00           N  
ATOM     20  N   THR B 165     -16.586 -21.142  -2.372  1.00  0.00           N  
ATOM     21  CA  THR B 165     -17.904 -20.653  -2.005  1.00  0.00           C  
ATOM     22  C   THR B 165     -18.122 -21.063  -0.568  1.00  0.00           C  
ATOM     23  O   THR B 165     -19.182 -20.825  -0.002  1.00  0.00           O  
ATOM     24  CB  THR B 165     -19.023 -21.309  -2.836  1.00  0.00           C  
ATOM     25  OG1 THR B 165     -19.123 -22.697  -2.483  1.00  0.00           O  
ATOM     26  CG2 THR B 165     -18.728 -21.187  -4.343  1.00  0.00           C  
ATOM     27  N   GLU B 166     -17.117 -21.708   0.014  1.00  0.00           N  
ATOM     28  CA  GLU B 166     -17.212 -22.161   1.392  1.00  0.00           C  
ATOM     29  C   GLU B 166     -15.814 -22.582   1.818  1.00  0.00           C  
ATOM     30  O   GLU B 166     -15.008 -22.986   0.977  1.00  0.00           O  
ATOM     31  CB  GLU B 166     -18.140 -23.377   1.464  1.00  0.00           C  
ATOM     32  CG  GLU B 166     -18.947 -23.508   2.727  1.00  0.00           C  
ATOM     33  CD  GLU B 166     -20.173 -22.622   2.709  1.00  0.00           C  
ATOM     34  OE1 GLU B 166     -20.983 -22.765   1.767  1.00  0.00           O  
ATOM     35  OE2 GLU B 166     -20.336 -21.798   3.633  1.00  0.00           O  
ATOM     36  N   TYR B 167     -15.503 -22.455   3.106  1.00  0.00           N  
ATOM     37  CA  TYR B 167     -14.195 -22.900   3.577  1.00  0.00           C  
ATOM     38  C   TYR B 167     -14.321 -24.334   4.082  1.00  0.00           C  
ATOM     39  O   TYR B 167     -15.242 -24.652   4.837  1.00  0.00           O  
ATOM     40  CB  TYR B 167     -13.660 -22.014   4.699  1.00  0.00           C  
ATOM     41  CG  TYR B 167     -13.010 -20.747   4.225  1.00  0.00           C  
ATOM     42  CD1 TYR B 167     -13.758 -19.598   3.986  1.00  0.00           C  
ATOM     43  CD2 TYR B 167     -11.641 -20.702   3.980  1.00  0.00           C  
ATOM     44  CE1 TYR B 167     -13.155 -18.434   3.517  1.00  0.00           C  
ATOM     45  CE2 TYR B 167     -11.030 -19.542   3.507  1.00  0.00           C  
ATOM     46  CZ  TYR B 167     -11.794 -18.418   3.281  1.00  0.00           C  
ATOM     47  OH  TYR B 167     -11.207 -17.268   2.824  1.00  0.00           O  
ATOM     48  N   CYS B 168     -13.398 -25.195   3.659  1.00  0.00           N  
ATOM     49  CA  CYS B 168     -13.409 -26.600   4.062  1.00  0.00           C  
ATOM     50  C   CYS B 168     -13.762 -26.814   5.541  1.00  0.00           C  
ATOM     51  O   CYS B 168     -14.799 -27.399   5.857  1.00  0.00           O  
ATOM     52  CB  CYS B 168     -12.051 -27.234   3.776  1.00  0.00           C  
ATOM     53  SG  CYS B 168     -11.564 -27.187   2.053  1.00  0.00           S  
ATOM     54  N   GLY B 169     -12.902 -26.316   6.429  1.00  0.00           N  
ATOM     55  CA  GLY B 169     -13.099 -26.467   7.859  1.00  0.00           C  
ATOM     56  C   GLY B 169     -14.368 -25.918   8.486  1.00  0.00           C  
ATOM     57  O   GLY B 169     -14.550 -26.016   9.691  1.00  0.00           O  
ATOM     58  N   GLN B 170     -15.264 -25.357   7.694  1.00  0.00           N  
ATOM     59  CA  GLN B 170     -16.480 -24.805   8.261  1.00  0.00           C  
ATOM     60  C   GLN B 170     -17.703 -25.673   8.005  1.00  0.00           C  
ATOM     61  O   GLN B 170     -18.776 -25.419   8.553  1.00  0.00           O  
ATOM     62  CB  GLN B 170     -16.720 -23.398   7.703  1.00  0.00           C  
ATOM     63  CG  GLN B 170     -15.820 -22.308   8.273  1.00  0.00           C  
ATOM     64  CD  GLN B 170     -16.126 -20.944   7.668  1.00  0.00           C  
ATOM     65  OE1 GLN B 170     -15.734 -19.908   8.207  1.00  0.00           O  
ATOM     66  NE2 GLN B 170     -16.821 -20.943   6.530  1.00  0.00           N  
ATOM     67  N   LEU B 171     -17.540 -26.701   7.179  1.00  0.00           N  
ATOM     68  CA  LEU B 171     -18.648 -27.591   6.835  1.00  0.00           C  
ATOM     69  C   LEU B 171     -19.189 -28.417   8.025  1.00  0.00           C  
ATOM     70  O   LEU B 171     -18.431 -29.054   8.753  1.00  0.00           O  
ATOM     71  CB  LEU B 171     -18.218 -28.486   5.665  1.00  0.00           C  
ATOM     72  CG  LEU B 171     -17.770 -27.643   4.452  1.00  0.00           C  
ATOM     73  CD1 LEU B 171     -17.218 -28.505   3.342  1.00  0.00           C  
ATOM     74  CD2 LEU B 171     -18.944 -26.836   3.952  1.00  0.00           C  
ATOM     75  N   ARG B 172     -20.503 -28.358   8.232  1.00  0.00           N  
ATOM     76  CA  ARG B 172     -21.178 -29.077   9.317  1.00  0.00           C  
ATOM     77  C   ARG B 172     -22.379 -29.857   8.816  1.00  0.00           C  
ATOM     78  O   ARG B 172     -22.758 -29.745   7.656  1.00  0.00           O  
ATOM     79  CB  ARG B 172     -21.663 -28.104  10.392  1.00  0.00           C  
ATOM     80  CG  ARG B 172     -20.752 -27.973  11.590  1.00  0.00           C  
ATOM     81  CD  ARG B 172     -19.335 -27.780  11.135  1.00  0.00           C  
ATOM     82  NE  ARG B 172     -18.463 -27.311  12.202  1.00  0.00           N  
ATOM     83  CZ  ARG B 172     -17.177 -27.059  12.020  1.00  0.00           C  
ATOM     84  NH1 ARG B 172     -16.632 -27.253  10.821  1.00  0.00           N  
ATOM     85  NH2 ARG B 172     -16.452 -26.587  13.021  1.00  0.00           N  
ATOM     86  N   LEU B 173     -22.995 -30.628   9.704  1.00  0.00           N  
ATOM     87  CA  LEU B 173     -24.155 -31.423   9.325  1.00  0.00           C  
ATOM     88  C   LEU B 173     -25.137 -30.495   8.604  1.00  0.00           C  
ATOM     89  O   LEU B 173     -25.778 -30.890   7.630  1.00  0.00           O  
ATOM     90  CB  LEU B 173     -24.821 -32.029  10.575  1.00  0.00           C  
ATOM     91  CG  LEU B 173     -25.233 -33.515  10.687  1.00  0.00           C  
ATOM     92  CD1 LEU B 173     -26.674 -33.562  11.210  1.00  0.00           C  
ATOM     93  CD2 LEU B 173     -25.127 -34.278   9.356  1.00  0.00           C  
ATOM     94  N   SER B 174     -25.215 -29.247   9.070  1.00  0.00           N  
ATOM     95  CA  SER B 174     -26.128 -28.252   8.500  1.00  0.00           C  
ATOM     96  C   SER B 174     -25.910 -27.965   7.024  1.00  0.00           C  
ATOM     97  O   SER B 174     -26.789 -27.413   6.371  1.00  0.00           O  
ATOM     98  CB  SER B 174     -26.043 -26.926   9.264  1.00  0.00           C  
ATOM     99  OG  SER B 174     -24.783 -26.300   9.073  1.00  0.00           O  
ATOM    100  N   HIS B 175     -24.740 -28.314   6.499  1.00  0.00           N  
ATOM    101  CA  HIS B 175     -24.477 -28.072   5.091  1.00  0.00           C  
ATOM    102  C   HIS B 175     -24.835 -29.269   4.238  1.00  0.00           C  
ATOM    103  O   HIS B 175     -24.514 -29.301   3.052  1.00  0.00           O  
ATOM    104  CB  HIS B 175     -23.014 -27.705   4.849  1.00  0.00           C  
ATOM    105  CG  HIS B 175     -22.541 -26.539   5.658  1.00  0.00           C  
ATOM    106  ND1 HIS B 175     -23.351 -25.471   5.972  1.00  0.00           N  
ATOM    107  CD2 HIS B 175     -21.326 -26.254   6.180  1.00  0.00           C  
ATOM    108  CE1 HIS B 175     -22.659 -24.579   6.656  1.00  0.00           C  
ATOM    109  NE2 HIS B 175     -21.426 -25.030   6.795  1.00  0.00           N  
ATOM    110  N   VAL B 176     -25.491 -30.259   4.836  1.00  0.00           N  
ATOM    111  CA  VAL B 176     -25.892 -31.437   4.086  1.00  0.00           C  
ATOM    112  C   VAL B 176     -26.850 -31.029   2.988  1.00  0.00           C  
ATOM    113  O   VAL B 176     -27.785 -30.266   3.220  1.00  0.00           O  
ATOM    114  CB  VAL B 176     -26.561 -32.490   4.985  1.00  0.00           C  
ATOM    115  CG1 VAL B 176     -27.355 -33.477   4.136  1.00  0.00           C  
ATOM    116  CG2 VAL B 176     -25.492 -33.243   5.774  1.00  0.00           C  
ATOM    117  N   GLY B 177     -26.590 -31.537   1.788  1.00  0.00           N  
ATOM    118  CA  GLY B 177     -27.412 -31.223   0.636  1.00  0.00           C  
ATOM    119  C   GLY B 177     -26.863 -30.037  -0.135  1.00  0.00           C  
ATOM    120  O   GLY B 177     -27.246 -29.790  -1.277  1.00  0.00           O  
ATOM    121  N   GLN B 178     -25.941 -29.315   0.493  1.00  0.00           N  
ATOM    122  CA  GLN B 178     -25.332 -28.132  -0.098  1.00  0.00           C  
ATOM    123  C   GLN B 178     -24.278 -28.486  -1.142  1.00  0.00           C  
ATOM    124  O   GLN B 178     -23.447 -29.353  -0.911  1.00  0.00           O  
ATOM    125  CB  GLN B 178     -24.694 -27.303   1.013  1.00  0.00           C  
ATOM    126  CG  GLN B 178     -24.287 -25.918   0.611  1.00  0.00           C  
ATOM    127  CD  GLN B 178     -24.911 -24.889   1.521  1.00  0.00           C  
ATOM    128  OE1 GLN B 178     -26.129 -24.888   1.717  1.00  0.00           O  
ATOM    129  NE2 GLN B 178     -24.089 -24.007   2.088  1.00  0.00           N  
ATOM    130  N   GLN B 179     -24.325 -27.829  -2.298  1.00  0.00           N  
ATOM    131  CA  GLN B 179     -23.331 -28.065  -3.350  1.00  0.00           C  
ATOM    132  C   GLN B 179     -22.319 -26.939  -3.127  1.00  0.00           C  
ATOM    133  O   GLN B 179     -22.670 -25.760  -3.226  1.00  0.00           O  
ATOM    134  CB  GLN B 179     -23.943 -27.912  -4.748  1.00  0.00           C  
ATOM    135  CG  GLN B 179     -25.335 -28.493  -4.916  1.00  0.00           C  
ATOM    136  CD  GLN B 179     -25.888 -28.275  -6.318  1.00  0.00           C  
ATOM    137  OE1 GLN B 179     -25.479 -28.934  -7.273  1.00  0.00           O  
ATOM    138  NE2 GLN B 179     -26.810 -27.327  -6.448  1.00  0.00           N  
ATOM    139  N   VAL B 180     -21.075 -27.289  -2.823  1.00  0.00           N  
ATOM    140  CA  VAL B 180     -20.071 -26.272  -2.563  1.00  0.00           C  
ATOM    141  C   VAL B 180     -18.873 -26.362  -3.490  1.00  0.00           C  
ATOM    142  O   VAL B 180     -18.698 -27.342  -4.208  1.00  0.00           O  
ATOM    143  CB  VAL B 180     -19.521 -26.390  -1.127  1.00  0.00           C  
ATOM    144  CG1 VAL B 180     -20.652 -26.394  -0.118  1.00  0.00           C  
ATOM    145  CG2 VAL B 180     -18.690 -27.657  -0.998  1.00  0.00           C  
ATOM    146  N   THR B 181     -18.060 -25.312  -3.476  1.00  0.00           N  
ATOM    147  CA  THR B 181     -16.826 -25.286  -4.243  1.00  0.00           C  
ATOM    148  C   THR B 181     -15.772 -24.903  -3.227  1.00  0.00           C  
ATOM    149  O   THR B 181     -15.891 -23.902  -2.528  1.00  0.00           O  
ATOM    150  CB  THR B 181     -16.855 -24.289  -5.423  1.00  0.00           C  
ATOM    151  OG1 THR B 181     -17.746 -24.786  -6.428  1.00  0.00           O  
ATOM    152  CG2 THR B 181     -15.471 -24.149  -6.051  1.00  0.00           C  
ATOM    153  N   LEU B 182     -14.762 -25.753  -3.127  1.00  0.00           N  
ATOM    154  CA  LEU B 182     -13.681 -25.578  -2.176  1.00  0.00           C  
ATOM    155  C   LEU B 182     -12.344 -25.403  -2.900  1.00  0.00           C  
ATOM    156  O   LEU B 182     -12.104 -25.998  -3.947  1.00  0.00           O  
ATOM    157  CB  LEU B 182     -13.613 -26.820  -1.273  1.00  0.00           C  
ATOM    158  CG  LEU B 182     -14.920 -27.282  -0.610  1.00  0.00           C  
ATOM    159  CD1 LEU B 182     -14.755 -28.649   0.081  1.00  0.00           C  
ATOM    160  CD2 LEU B 182     -15.360 -26.238   0.392  1.00  0.00           C  
ATOM    161  N   CYS B 183     -11.477 -24.576  -2.339  1.00  0.00           N  
ATOM    162  CA  CYS B 183     -10.150 -24.366  -2.910  1.00  0.00           C  
ATOM    163  C   CYS B 183      -9.223 -24.611  -1.735  1.00  0.00           C  
ATOM    164  O   CYS B 183      -9.544 -24.243  -0.612  1.00  0.00           O  
ATOM    165  CB  CYS B 183     -10.004 -22.940  -3.459  1.00  0.00           C  
ATOM    166  SG  CYS B 183     -11.139 -22.540  -4.835  1.00  0.00           S  
ATOM    167  N   GLY B 184      -8.095 -25.265  -1.974  1.00  0.00           N  
ATOM    168  CA  GLY B 184      -7.209 -25.561  -0.868  1.00  0.00           C  
ATOM    169  C   GLY B 184      -6.102 -26.543  -1.190  1.00  0.00           C  
ATOM    170  O   GLY B 184      -5.716 -26.722  -2.348  1.00  0.00           O  
ATOM    171  N   TRP B 185      -5.594 -27.195  -0.156  1.00  0.00           N  
ATOM    172  CA  TRP B 185      -4.484 -28.116  -0.333  1.00  0.00           C  
ATOM    173  C   TRP B 185      -4.791 -29.545   0.115  1.00  0.00           C  
ATOM    174  O   TRP B 185      -5.650 -29.771   0.969  1.00  0.00           O  
ATOM    175  CB  TRP B 185      -3.269 -27.565   0.434  1.00  0.00           C  
ATOM    176  CG  TRP B 185      -2.738 -26.263  -0.125  1.00  0.00           C  
ATOM    177  CD1 TRP B 185      -1.754 -26.112  -1.065  1.00  0.00           C  
ATOM    178  CD2 TRP B 185      -3.230 -24.945   0.151  1.00  0.00           C  
ATOM    179  NE1 TRP B 185      -1.605 -24.785  -1.391  1.00  0.00           N  
ATOM    180  CE2 TRP B 185      -2.499 -24.047  -0.661  1.00  0.00           C  
ATOM    181  CE3 TRP B 185      -4.219 -24.434   1.004  1.00  0.00           C  
ATOM    182  CZ2 TRP B 185      -2.729 -22.665  -0.642  1.00  0.00           C  
ATOM    183  CZ3 TRP B 185      -4.446 -23.058   1.022  1.00  0.00           C  
ATOM    184  CH2 TRP B 185      -3.705 -22.193   0.206  1.00  0.00           C  
ATOM    185  N   VAL B 186      -4.101 -30.508  -0.485  1.00  0.00           N  
ATOM    186  CA  VAL B 186      -4.279 -31.897  -0.101  1.00  0.00           C  
ATOM    187  C   VAL B 186      -3.503 -32.122   1.207  1.00  0.00           C  
ATOM    188  O   VAL B 186      -2.268 -32.090   1.215  1.00  0.00           O  
ATOM    189  CB  VAL B 186      -3.717 -32.877  -1.187  1.00  0.00           C  
ATOM    190  CG1 VAL B 186      -3.719 -34.305  -0.641  1.00  0.00           C  
ATOM    191  CG2 VAL B 186      -4.555 -32.810  -2.465  1.00  0.00           C  
ATOM    192  N   ASN B 195      -4.212 -32.341   2.312  1.00  0.00           N  
ATOM    193  CA  ASN B 195      -3.528 -32.590   3.577  1.00  0.00           C  
ATOM    194  C   ASN B 195      -2.992 -34.023   3.553  1.00  0.00           C  
ATOM    195  O   ASN B 195      -1.858 -34.271   3.942  1.00  0.00           O  
ATOM    196  CB  ASN B 195      -4.468 -32.425   4.761  1.00  0.00           C  
ATOM    197  CG  ASN B 195      -3.722 -32.289   6.064  1.00  0.00           C  
ATOM    198  OD1 ASN B 195      -4.116 -32.848   7.083  1.00  0.00           O  
ATOM    199  ND2 ASN B 195      -2.644 -31.520   6.043  1.00  0.00           N  
ATOM    200  N   ARG B 196      -3.823 -34.962   3.108  1.00  0.00           N  
ATOM    201  CA  ARG B 196      -3.429 -36.368   2.984  1.00  0.00           C  
ATOM    202  C   ARG B 196      -4.330 -37.098   2.006  1.00  0.00           C  
ATOM    203  O   ARG B 196      -5.506 -36.774   1.860  1.00  0.00           O  
ATOM    204  CB  ARG B 196      -3.437 -37.088   4.340  1.00  0.00           C  
ATOM    205  CG  ARG B 196      -2.032 -37.352   4.923  1.00  0.00           C  
ATOM    206  CD  ARG B 196      -1.249 -38.528   4.258  1.00  0.00           C  
ATOM    207  NE  ARG B 196      -1.049 -38.441   2.804  1.00  0.00           N  
ATOM    208  CZ  ARG B 196      -0.321 -39.305   2.084  1.00  0.00           C  
ATOM    209  NH1 ARG B 196       0.294 -40.329   2.668  1.00  0.00           N  
ATOM    210  NH2 ARG B 196      -0.220 -39.157   0.767  1.00  0.00           N  
ATOM    211  N   ARG B 197      -3.758 -38.069   1.312  1.00  0.00           N  
ATOM    212  CA  ARG B 197      -4.519 -38.835   0.347  1.00  0.00           C  
ATOM    213  C   ARG B 197      -4.495 -40.317   0.698  1.00  0.00           C  
ATOM    214  O   ARG B 197      -3.447 -40.877   1.027  1.00  0.00           O  
ATOM    215  CB  ARG B 197      -3.966 -38.601  -1.058  1.00  0.00           C  
ATOM    216  CG  ARG B 197      -2.526 -39.043  -1.285  1.00  0.00           C  
ATOM    217  CD  ARG B 197      -2.438 -40.305  -2.153  1.00  0.00           C  
ATOM    218  NE  ARG B 197      -1.052 -40.603  -2.512  1.00  0.00           N  
ATOM    219  CZ  ARG B 197      -0.674 -41.575  -3.336  1.00  0.00           C  
ATOM    220  NH1 ARG B 197      -1.580 -42.359  -3.902  1.00  0.00           N  
ATOM    221  NH2 ARG B 197       0.614 -41.757  -3.600  1.00  0.00           N  
ATOM    222  N   ARG B 198      -5.672 -40.930   0.656  1.00  0.00           N  
ATOM    223  CA  ARG B 198      -5.837 -42.343   0.954  1.00  0.00           C  
ATOM    224  C   ARG B 198      -6.570 -42.965  -0.221  1.00  0.00           C  
ATOM    225  O   ARG B 198      -7.796 -42.887  -0.314  1.00  0.00           O  
ATOM    226  CB  ARG B 198      -6.627 -42.492   2.246  1.00  0.00           C  
ATOM    227  CG  ARG B 198      -5.910 -41.832   3.409  1.00  0.00           C  
ATOM    228  CD  ARG B 198      -6.510 -42.168   4.767  1.00  0.00           C  
ATOM    229  NE  ARG B 198      -7.795 -41.530   5.034  1.00  0.00           N  
ATOM    230  CZ  ARG B 198      -7.974 -40.218   5.163  1.00  0.00           C  
ATOM    231  NH1 ARG B 198      -6.940 -39.392   5.048  1.00  0.00           N  
ATOM    232  NH2 ARG B 198      -9.184 -39.733   5.422  1.00  0.00           N  
ATOM    233  N   ASP B 199      -5.798 -43.566  -1.127  1.00  0.00           N  
ATOM    234  CA  ASP B 199      -6.329 -44.181  -2.349  1.00  0.00           C  
ATOM    235  C   ASP B 199      -6.541 -45.690  -2.244  1.00  0.00           C  
ATOM    236  O   ASP B 199      -5.586 -46.466  -2.310  1.00  0.00           O  
ATOM    237  CB  ASP B 199      -5.383 -43.848  -3.512  1.00  0.00           C  
ATOM    238  CG  ASP B 199      -5.814 -44.450  -4.836  1.00  0.00           C  
ATOM    239  OD1 ASP B 199      -7.008 -44.774  -5.010  1.00  0.00           O  
ATOM    240  OD2 ASP B 199      -4.947 -44.561  -5.728  1.00  0.00           O  
ATOM    241  N   LEU B 200      -7.806 -46.086  -2.085  1.00  0.00           N  
ATOM    242  CA  LEU B 200      -8.215 -47.489  -1.972  1.00  0.00           C  
ATOM    243  C   LEU B 200      -8.689 -48.006  -3.333  1.00  0.00           C  
ATOM    244  O   LEU B 200      -9.610 -48.819  -3.421  1.00  0.00           O  
ATOM    245  CB  LEU B 200      -9.355 -47.618  -0.954  1.00  0.00           C  
ATOM    246  CG  LEU B 200      -9.070 -47.341   0.525  1.00  0.00           C  
ATOM    247  CD1 LEU B 200      -8.369 -46.022   0.681  1.00  0.00           C  
ATOM    248  CD2 LEU B 200     -10.367 -47.336   1.292  1.00  0.00           C  
ATOM    249  N   GLY B 201      -8.067 -47.513  -4.396  1.00  0.00           N  
ATOM    250  CA  GLY B 201      -8.447 -47.942  -5.725  1.00  0.00           C  
ATOM    251  C   GLY B 201      -9.866 -47.574  -6.142  1.00  0.00           C  
ATOM    252  O   GLY B 201     -10.058 -46.641  -6.916  1.00  0.00           O  
ATOM    253  N   SER B 202     -10.861 -48.302  -5.640  1.00  0.00           N  
ATOM    254  CA  SER B 202     -12.259 -48.050  -6.007  1.00  0.00           C  
ATOM    255  C   SER B 202     -12.804 -46.716  -5.522  1.00  0.00           C  
ATOM    256  O   SER B 202     -13.583 -46.067  -6.208  1.00  0.00           O  
ATOM    257  CB  SER B 202     -13.159 -49.175  -5.493  1.00  0.00           C  
ATOM    258  OG  SER B 202     -12.825 -50.420  -6.085  1.00  0.00           O  
ATOM    259  N   LEU B 203     -12.418 -46.324  -4.322  1.00  0.00           N  
ATOM    260  CA  LEU B 203     -12.860 -45.050  -3.793  1.00  0.00           C  
ATOM    261  C   LEU B 203     -11.719 -44.345  -3.064  1.00  0.00           C  
ATOM    262  O   LEU B 203     -11.040 -44.943  -2.233  1.00  0.00           O  
ATOM    263  CB  LEU B 203     -14.096 -45.233  -2.905  1.00  0.00           C  
ATOM    264  CG  LEU B 203     -14.220 -46.353  -1.878  1.00  0.00           C  
ATOM    265  CD1 LEU B 203     -13.140 -46.271  -0.822  1.00  0.00           C  
ATOM    266  CD2 LEU B 203     -15.590 -46.244  -1.241  1.00  0.00           C  
ATOM    267  N   ILE B 205     -11.483 -43.083  -3.416  1.00  0.00           N  
ATOM    268  CA  ILE B 205     -10.408 -42.312  -2.808  1.00  0.00           C  
ATOM    269  C   ILE B 205     -10.898 -41.254  -1.832  1.00  0.00           C  
ATOM    270  O   ILE B 205     -11.900 -40.577  -2.074  1.00  0.00           O  
ATOM    271  CB  ILE B 205      -9.586 -41.590  -3.850  1.00  0.00           C  
ATOM    272  CG1 ILE B 205      -9.087 -42.575  -4.899  1.00  0.00           C  
ATOM    273  CG2 ILE B 205      -8.423 -40.893  -3.169  1.00  0.00           C  
ATOM    274  CD1 ILE B 205      -8.326 -41.908  -6.043  1.00  0.00           C  
ATOM    275  N   PHE B 206     -10.168 -41.120  -0.730  1.00  0.00           N  
ATOM    276  CA  PHE B 206     -10.480 -40.145   0.309  1.00  0.00           C  
ATOM    277  C   PHE B 206      -9.424 -39.040   0.300  1.00  0.00           C  
ATOM    278  O   PHE B 206      -8.231 -39.310   0.456  1.00  0.00           O  
ATOM    279  CB  PHE B 206     -10.475 -40.808   1.687  1.00  0.00           C  
ATOM    280  CG  PHE B 206     -11.546 -41.845   1.874  1.00  0.00           C  
ATOM    281  CD1 PHE B 206     -12.861 -41.472   2.132  1.00  0.00           C  
ATOM    282  CD2 PHE B 206     -11.236 -43.205   1.787  1.00  0.00           C  
ATOM    283  CE1 PHE B 206     -13.852 -42.436   2.304  1.00  0.00           C  
ATOM    284  CE2 PHE B 206     -12.217 -44.175   1.953  1.00  0.00           C  
ATOM    285  CZ  PHE B 206     -13.528 -43.792   2.213  1.00  0.00           C  
ATOM    286  N   ILE B 207      -9.854 -37.803   0.088  1.00  0.00           N  
ATOM    287  CA  ILE B 207      -8.923 -36.688   0.113  1.00  0.00           C  
ATOM    288  C   ILE B 207      -9.294 -35.780   1.272  1.00  0.00           C  
ATOM    289  O   ILE B 207     -10.423 -35.299   1.338  1.00  0.00           O  
ATOM    290  CB  ILE B 207      -8.960 -35.850  -1.179  1.00  0.00           C  
ATOM    291  CG1 ILE B 207      -8.465 -36.673  -2.367  1.00  0.00           C  
ATOM    292  CG2 ILE B 207      -8.094 -34.618  -1.016  1.00  0.00           C  
ATOM    293  CD1 ILE B 207      -7.053 -37.192  -2.233  1.00  0.00           C  
ATOM    294  N   ASP B 208      -8.364 -35.600   2.208  1.00  0.00           N  
ATOM    295  CA  ASP B 208      -8.566 -34.706   3.345  1.00  0.00           C  
ATOM    296  C   ASP B 208      -8.110 -33.340   2.828  1.00  0.00           C  
ATOM    297  O   ASP B 208      -6.915 -33.058   2.761  1.00  0.00           O  
ATOM    298  CB  ASP B 208      -7.712 -35.146   4.542  1.00  0.00           C  
ATOM    299  CG  ASP B 208      -8.403 -36.195   5.412  1.00  0.00           C  
ATOM    300  OD1 ASP B 208      -7.762 -36.729   6.340  1.00  0.00           O  
ATOM    301  OD2 ASP B 208      -9.599 -36.473   5.186  1.00  0.00           O  
ATOM    302  N   MET B 209      -9.062 -32.503   2.427  1.00  0.00           N  
ATOM    303  CA  MET B 209      -8.709 -31.201   1.880  1.00  0.00           C  
ATOM    304  C   MET B 209      -8.578 -30.192   2.989  1.00  0.00           C  
ATOM    305  O   MET B 209      -9.354 -30.193   3.950  1.00  0.00           O  
ATOM    306  CB  MET B 209      -9.727 -30.752   0.818  1.00  0.00           C  
ATOM    307  CG  MET B 209      -9.344 -29.461   0.119  1.00  0.00           C  
ATOM    308  SD  MET B 209     -10.218 -29.165  -1.438  1.00  0.00           S  
ATOM    309  CE  MET B 209     -11.830 -29.427  -0.937  1.00  0.00           C  
ATOM    310  N   ARG B 210      -7.565 -29.345   2.848  1.00  0.00           N  
ATOM    311  CA  ARG B 210      -7.248 -28.342   3.856  1.00  0.00           C  
ATOM    312  C   ARG B 210      -7.108 -26.915   3.376  1.00  0.00           C  
ATOM    313  O   ARG B 210      -6.522 -26.646   2.316  1.00  0.00           O  
ATOM    314  CB  ARG B 210      -5.939 -28.713   4.546  1.00  0.00           C  
ATOM    315  CG  ARG B 210      -5.459 -27.699   5.565  1.00  0.00           C  
ATOM    316  CD  ARG B 210      -3.996 -27.919   5.863  1.00  0.00           C  
ATOM    317  NE  ARG B 210      -3.189 -27.612   4.693  1.00  0.00           N  
ATOM    318  CZ  ARG B 210      -1.888 -27.851   4.588  1.00  0.00           C  
ATOM    319  NH1 ARG B 210      -1.220 -28.414   5.591  1.00  0.00           N  
ATOM    320  NH2 ARG B 210      -1.245 -27.484   3.491  1.00  0.00           N  
ATOM    321  N   ASP B 211      -7.653 -26.007   4.174  1.00  0.00           N  
ATOM    322  CA  ASP B 211      -7.538 -24.579   3.919  1.00  0.00           C  
ATOM    323  C   ASP B 211      -7.477 -23.953   5.315  1.00  0.00           C  
ATOM    324  O   ASP B 211      -7.483 -24.680   6.312  1.00  0.00           O  
ATOM    325  CB  ASP B 211      -8.695 -24.051   3.046  1.00  0.00           C  
ATOM    326  CG  ASP B 211     -10.026 -24.022   3.759  1.00  0.00           C  
ATOM    327  OD1 ASP B 211     -11.053 -23.901   3.064  1.00  0.00           O  
ATOM    328  OD2 ASP B 211     -10.059 -24.093   4.997  1.00  0.00           O  
ATOM    329  N   ARG B 212      -7.436 -22.632   5.413  1.00  0.00           N  
ATOM    330  CA  ARG B 212      -7.285 -22.020   6.725  1.00  0.00           C  
ATOM    331  C   ARG B 212      -8.340 -22.328   7.776  1.00  0.00           C  
ATOM    332  O   ARG B 212      -8.046 -22.296   8.974  1.00  0.00           O  
ATOM    333  CB  ARG B 212      -7.082 -20.510   6.592  1.00  0.00           C  
ATOM    334  CG  ARG B 212      -8.295 -19.733   6.168  1.00  0.00           C  
ATOM    335  CD  ARG B 212      -7.961 -18.269   6.111  1.00  0.00           C  
ATOM    336  NE  ARG B 212      -9.144 -17.429   6.019  1.00  0.00           N  
ATOM    337  CZ  ARG B 212      -9.101 -16.105   6.063  1.00  0.00           C  
ATOM    338  NH1 ARG B 212      -7.932 -15.492   6.195  1.00  0.00           N  
ATOM    339  NH2 ARG B 212     -10.217 -15.396   5.984  1.00  0.00           N  
ATOM    340  N   GLU B 213      -9.565 -22.620   7.363  1.00  0.00           N  
ATOM    341  CA  GLU B 213     -10.590 -22.938   8.346  1.00  0.00           C  
ATOM    342  C   GLU B 213     -10.465 -24.366   8.820  1.00  0.00           C  
ATOM    343  O   GLU B 213     -10.983 -24.723   9.873  1.00  0.00           O  
ATOM    344  CB  GLU B 213     -11.985 -22.719   7.789  1.00  0.00           C  
ATOM    345  CG  GLU B 213     -12.312 -21.277   7.632  1.00  0.00           C  
ATOM    346  CD  GLU B 213     -11.955 -20.494   8.872  1.00  0.00           C  
ATOM    347  OE1 GLU B 213     -12.450 -20.846   9.961  1.00  0.00           O  
ATOM    348  OE2 GLU B 213     -11.170 -19.532   8.755  1.00  0.00           O  
ATOM    349  N   GLY B 214      -9.778 -25.192   8.042  1.00  0.00           N  
ATOM    350  CA  GLY B 214      -9.625 -26.565   8.458  1.00  0.00           C  
ATOM    351  C   GLY B 214      -9.640 -27.613   7.370  1.00  0.00           C  
ATOM    352  O   GLY B 214      -9.495 -27.314   6.179  1.00  0.00           O  
ATOM    353  N   ILE B 215      -9.817 -28.858   7.798  1.00  0.00           N  
ATOM    354  CA  ILE B 215      -9.830 -29.986   6.879  1.00  0.00           C  
ATOM    355  C   ILE B 215     -11.199 -30.636   6.758  1.00  0.00           C  
ATOM    356  O   ILE B 215     -11.913 -30.819   7.736  1.00  0.00           O  
ATOM    357  CB  ILE B 215      -8.823 -31.052   7.324  1.00  0.00           C  
ATOM    358  CG1 ILE B 215      -7.437 -30.416   7.451  1.00  0.00           C  
ATOM    359  CG2 ILE B 215      -8.766 -32.179   6.297  1.00  0.00           C  
ATOM    360  CD1 ILE B 215      -6.444 -31.218   8.239  1.00  0.00           C  
ATOM    361  N   VAL B 216     -11.550 -30.972   5.530  1.00  0.00           N  
ATOM    362  CA  VAL B 216     -12.810 -31.627   5.233  1.00  0.00           C  
ATOM    363  C   VAL B 216     -12.455 -32.844   4.369  1.00  0.00           C  
ATOM    364  O   VAL B 216     -11.423 -32.857   3.691  1.00  0.00           O  
ATOM    365  CB  VAL B 216     -13.730 -30.701   4.424  1.00  0.00           C  
ATOM    366  CG1 VAL B 216     -13.184 -30.536   3.008  1.00  0.00           C  
ATOM    367  CG2 VAL B 216     -15.133 -31.250   4.401  1.00  0.00           C  
ATOM    368  N   GLN B 217     -13.300 -33.865   4.393  1.00  0.00           N  
ATOM    369  CA  GLN B 217     -13.042 -35.058   3.594  1.00  0.00           C  
ATOM    370  C   GLN B 217     -13.768 -34.998   2.257  1.00  0.00           C  
ATOM    371  O   GLN B 217     -14.975 -34.772   2.194  1.00  0.00           O  
ATOM    372  CB  GLN B 217     -13.473 -36.320   4.357  1.00  0.00           C  
ATOM    373  CG  GLN B 217     -13.177 -37.632   3.636  1.00  0.00           C  
ATOM    374  CD  GLN B 217     -13.412 -38.845   4.520  1.00  0.00           C  
ATOM    375  OE1 GLN B 217     -12.478 -39.566   4.884  1.00  0.00           O  
ATOM    376  NE2 GLN B 217     -14.676 -39.094   4.842  1.00  0.00           N  
ATOM    377  N   VAL B 218     -13.026 -35.178   1.180  1.00  0.00           N  
ATOM    378  CA  VAL B 218     -13.640 -35.182  -0.132  1.00  0.00           C  
ATOM    379  C   VAL B 218     -13.708 -36.654  -0.553  1.00  0.00           C  
ATOM    380  O   VAL B 218     -12.738 -37.404  -0.399  1.00  0.00           O  
ATOM    381  CB  VAL B 218     -12.817 -34.343  -1.129  1.00  0.00           C  
ATOM    382  CG1 VAL B 218     -13.468 -34.377  -2.502  1.00  0.00           C  
ATOM    383  CG2 VAL B 218     -12.726 -32.906  -0.629  1.00  0.00           C  
ATOM    384  N   PHE B 219     -14.865 -37.069  -1.059  1.00  0.00           N  
ATOM    385  CA  PHE B 219     -15.064 -38.460  -1.450  1.00  0.00           C  
ATOM    386  C   PHE B 219     -15.073 -38.688  -2.957  1.00  0.00           C  
ATOM    387  O   PHE B 219     -15.793 -38.021  -3.698  1.00  0.00           O  
ATOM    388  CB  PHE B 219     -16.366 -38.964  -0.827  1.00  0.00           C  
ATOM    389  CG  PHE B 219     -16.540 -40.451  -0.896  1.00  0.00           C  
ATOM    390  CD1 PHE B 219     -16.894 -41.077  -2.088  1.00  0.00           C  
ATOM    391  CD2 PHE B 219     -16.323 -41.233   0.233  1.00  0.00           C  
ATOM    392  CE1 PHE B 219     -17.027 -42.460  -2.150  1.00  0.00           C  
ATOM    393  CE2 PHE B 219     -16.451 -42.615   0.180  1.00  0.00           C  
ATOM    394  CZ  PHE B 219     -16.804 -43.231  -1.010  1.00  0.00           C  
ATOM    395  N   PHE B 220     -14.261 -39.639  -3.401  1.00  0.00           N  
ATOM    396  CA  PHE B 220     -14.171 -39.987  -4.817  1.00  0.00           C  
ATOM    397  C   PHE B 220     -14.505 -41.473  -5.024  1.00  0.00           C  
ATOM    398  O   PHE B 220     -13.758 -42.342  -4.579  1.00  0.00           O  
ATOM    399  CB  PHE B 220     -12.748 -39.738  -5.333  1.00  0.00           C  
ATOM    400  CG  PHE B 220     -12.349 -38.285  -5.398  1.00  0.00           C  
ATOM    401  CD1 PHE B 220     -12.502 -37.557  -6.571  1.00  0.00           C  
ATOM    402  CD2 PHE B 220     -11.797 -37.650  -4.287  1.00  0.00           C  
ATOM    403  CE1 PHE B 220     -12.106 -36.223  -6.632  1.00  0.00           C  
ATOM    404  CE2 PHE B 220     -11.403 -36.319  -4.346  1.00  0.00           C  
ATOM    405  CZ  PHE B 220     -11.556 -35.607  -5.517  1.00  0.00           C  
ATOM    406  N   ASP B 221     -15.620 -41.784  -5.674  1.00  0.00           N  
ATOM    407  CA  ASP B 221     -15.922 -43.191  -5.925  1.00  0.00           C  
ATOM    408  C   ASP B 221     -15.981 -43.403  -7.437  1.00  0.00           C  
ATOM    409  O   ASP B 221     -15.722 -42.472  -8.199  1.00  0.00           O  
ATOM    410  CB  ASP B 221     -17.231 -43.636  -5.249  1.00  0.00           C  
ATOM    411  CG  ASP B 221     -18.458 -42.953  -5.811  1.00  0.00           C  
ATOM    412  OD1 ASP B 221     -18.567 -42.820  -7.046  1.00  0.00           O  
ATOM    413  OD2 ASP B 221     -19.339 -42.582  -5.009  1.00  0.00           O  
ATOM    414  N   PRO B 222     -16.278 -44.633  -7.892  1.00  0.00           N  
ATOM    415  CA  PRO B 222     -16.365 -44.952  -9.322  1.00  0.00           C  
ATOM    416  C   PRO B 222     -17.374 -44.160 -10.169  1.00  0.00           C  
ATOM    417  O   PRO B 222     -17.198 -44.032 -11.379  1.00  0.00           O  
ATOM    418  CB  PRO B 222     -16.673 -46.447  -9.308  1.00  0.00           C  
ATOM    419  CG  PRO B 222     -15.957 -46.902  -8.070  1.00  0.00           C  
ATOM    420  CD  PRO B 222     -16.466 -45.863  -7.108  1.00  0.00           C  
ATOM    421  N   ASP B 223     -18.423 -43.632  -9.549  1.00  0.00           N  
ATOM    422  CA  ASP B 223     -19.435 -42.873 -10.284  1.00  0.00           C  
ATOM    423  C   ASP B 223     -18.885 -41.730 -11.130  1.00  0.00           C  
ATOM    424  O   ASP B 223     -19.360 -41.494 -12.239  1.00  0.00           O  
ATOM    425  CB  ASP B 223     -20.508 -42.366  -9.326  1.00  0.00           C  
ATOM    426  CG  ASP B 223     -21.399 -43.481  -8.825  1.00  0.00           C  
ATOM    427  OD1 ASP B 223     -20.873 -44.464  -8.261  1.00  0.00           O  
ATOM    428  OD2 ASP B 223     -22.627 -43.380  -9.009  1.00  0.00           O  
ATOM    429  N   ARG B 224     -17.897 -41.011 -10.613  1.00  0.00           N  
ATOM    430  CA  ARG B 224     -17.290 -39.935 -11.383  1.00  0.00           C  
ATOM    431  C   ARG B 224     -15.929 -40.515 -11.792  1.00  0.00           C  
ATOM    432  O   ARG B 224     -14.910 -40.277 -11.140  1.00  0.00           O  
ATOM    433  CB  ARG B 224     -17.079 -38.680 -10.529  1.00  0.00           C  
ATOM    434  CG  ARG B 224     -18.236 -38.236  -9.608  1.00  0.00           C  
ATOM    435  CD  ARG B 224     -19.512 -37.780 -10.309  1.00  0.00           C  
ATOM    436  NE  ARG B 224     -19.279 -36.889 -11.443  1.00  0.00           N  
ATOM    437  CZ  ARG B 224     -20.149 -35.973 -11.864  1.00  0.00           C  
ATOM    438  NH1 ARG B 224     -21.308 -35.819 -11.236  1.00  0.00           N  
ATOM    439  NH2 ARG B 224     -19.881 -35.243 -12.941  1.00  0.00           N  
ATOM    440  N   ALA B 225     -15.931 -41.291 -12.870  1.00  0.00           N  
ATOM    441  CA  ALA B 225     -14.726 -41.949 -13.369  1.00  0.00           C  
ATOM    442  C   ALA B 225     -13.504 -41.053 -13.514  1.00  0.00           C  
ATOM    443  O   ALA B 225     -12.468 -41.318 -12.905  1.00  0.00           O  
ATOM    444  CB  ALA B 225     -15.025 -42.633 -14.696  1.00  0.00           C  
ATOM    445  N   ASP B 226     -13.615 -40.007 -14.328  1.00  0.00           N  
ATOM    446  CA  ASP B 226     -12.493 -39.099 -14.537  1.00  0.00           C  
ATOM    447  C   ASP B 226     -11.993 -38.462 -13.244  1.00  0.00           C  
ATOM    448  O   ASP B 226     -10.783 -38.334 -13.029  1.00  0.00           O  
ATOM    449  CB  ASP B 226     -12.867 -38.005 -15.540  1.00  0.00           C  
ATOM    450  CG  ASP B 226     -13.061 -38.544 -16.946  1.00  0.00           C  
ATOM    451  OD1 ASP B 226     -12.163 -39.262 -17.446  1.00  0.00           O  
ATOM    452  OD2 ASP B 226     -14.106 -38.239 -17.553  1.00  0.00           O  
ATOM    453  N   ALA B 227     -12.924 -38.073 -12.379  1.00  0.00           N  
ATOM    454  CA  ALA B 227     -12.565 -37.455 -11.111  1.00  0.00           C  
ATOM    455  C   ALA B 227     -11.690 -38.407 -10.302  1.00  0.00           C  
ATOM    456  O   ALA B 227     -10.664 -38.013  -9.735  1.00  0.00           O  
ATOM    457  CB  ALA B 227     -13.825 -37.106 -10.329  1.00  0.00           C  
ATOM    458  N   LEU B 228     -12.109 -39.667 -10.265  1.00  0.00           N  
ATOM    459  CA  LEU B 228     -11.402 -40.710  -9.538  1.00  0.00           C  
ATOM    460  C   LEU B 228     -10.001 -40.889 -10.134  1.00  0.00           C  
ATOM    461  O   LEU B 228      -9.006 -40.962  -9.412  1.00  0.00           O  
ATOM    462  CB  LEU B 228     -12.197 -42.016  -9.640  1.00  0.00           C  
ATOM    463  CG  LEU B 228     -11.947 -43.168  -8.663  1.00  0.00           C  
ATOM    464  CD1 LEU B 228     -10.473 -43.541  -8.643  1.00  0.00           C  
ATOM    465  CD2 LEU B 228     -12.405 -42.762  -7.278  1.00  0.00           C  
ATOM    466  N   LYS B 229      -9.936 -40.943 -11.461  1.00  0.00           N  
ATOM    467  CA  LYS B 229      -8.673 -41.126 -12.174  1.00  0.00           C  
ATOM    468  C   LYS B 229      -7.702 -39.977 -11.908  1.00  0.00           C  
ATOM    469  O   LYS B 229      -6.490 -40.183 -11.852  1.00  0.00           O  
ATOM    470  CB  LYS B 229      -8.927 -41.234 -13.682  1.00  0.00           C  
ATOM    471  CG  LYS B 229      -7.697 -41.615 -14.501  1.00  0.00           C  
ATOM    472  CD  LYS B 229      -7.917 -41.373 -16.002  1.00  0.00           C  
ATOM    473  CE  LYS B 229      -9.136 -42.111 -16.552  1.00  0.00           C  
ATOM    474  NZ  LYS B 229      -9.406 -41.750 -17.974  1.00  0.00           N  
ATOM    475  N   LEU B 230      -8.231 -38.765 -11.765  1.00  0.00           N  
ATOM    476  CA  LEU B 230      -7.383 -37.605 -11.508  1.00  0.00           C  
ATOM    477  C   LEU B 230      -6.960 -37.556 -10.046  1.00  0.00           C  
ATOM    478  O   LEU B 230      -5.779 -37.362  -9.744  1.00  0.00           O  
ATOM    479  CB  LEU B 230      -8.109 -36.310 -11.869  1.00  0.00           C  
ATOM    480  CG  LEU B 230      -7.257 -35.057 -11.679  1.00  0.00           C  
ATOM    481  CD1 LEU B 230      -5.972 -35.182 -12.496  1.00  0.00           C  
ATOM    482  CD2 LEU B 230      -8.064 -33.831 -12.089  1.00  0.00           C  
ATOM    483  N   ALA B 231      -7.932 -37.737  -9.152  1.00  0.00           N  
ATOM    484  CA  ALA B 231      -7.686 -37.728  -7.718  1.00  0.00           C  
ATOM    485  C   ALA B 231      -6.564 -38.682  -7.327  1.00  0.00           C  
ATOM    486  O   ALA B 231      -5.979 -38.559  -6.259  1.00  0.00           O  
ATOM    487  CB  ALA B 231      -8.964 -38.096  -6.969  1.00  0.00           C  
ATOM    488  N   SER B 232      -6.266 -39.649  -8.181  1.00  0.00           N  
ATOM    489  CA  SER B 232      -5.200 -40.580  -7.864  1.00  0.00           C  
ATOM    490  C   SER B 232      -3.862 -39.899  -8.101  1.00  0.00           C  
ATOM    491  O   SER B 232      -2.870 -40.240  -7.466  1.00  0.00           O  
ATOM    492  CB  SER B 232      -5.320 -41.849  -8.708  1.00  0.00           C  
ATOM    493  OG  SER B 232      -5.327 -41.546 -10.087  1.00  0.00           O  
ATOM    494  N   GLU B 233      -3.835 -38.928  -9.007  1.00  0.00           N  
ATOM    495  CA  GLU B 233      -2.601 -38.202  -9.294  1.00  0.00           C  
ATOM    496  C   GLU B 233      -2.205 -37.299  -8.132  1.00  0.00           C  
ATOM    497  O   GLU B 233      -1.080 -36.805  -8.077  1.00  0.00           O  
ATOM    498  CB  GLU B 233      -2.760 -37.353 -10.551  1.00  0.00           C  
ATOM    499  CG  GLU B 233      -2.796 -38.123 -11.840  1.00  0.00           C  
ATOM    500  CD  GLU B 233      -2.994 -37.211 -13.033  1.00  0.00           C  
ATOM    501  OE1 GLU B 233      -2.227 -36.228 -13.162  1.00  0.00           O  
ATOM    502  OE2 GLU B 233      -3.911 -37.481 -13.839  1.00  0.00           O  
ATOM    503  N   LEU B 234      -3.137 -37.095  -7.206  1.00  0.00           N  
ATOM    504  CA  LEU B 234      -2.913 -36.242  -6.046  1.00  0.00           C  
ATOM    505  C   LEU B 234      -1.917 -36.769  -5.034  1.00  0.00           C  
ATOM    506  O   LEU B 234      -1.862 -37.968  -4.762  1.00  0.00           O  
ATOM    507  CB  LEU B 234      -4.222 -35.994  -5.307  1.00  0.00           C  
ATOM    508  CG  LEU B 234      -5.319 -35.348  -6.129  1.00  0.00           C  
ATOM    509  CD1 LEU B 234      -6.489 -35.057  -5.205  1.00  0.00           C  
ATOM    510  CD2 LEU B 234      -4.797 -34.073  -6.780  1.00  0.00           C  
ATOM    511  N   ARG B 235      -1.140 -35.850  -4.472  1.00  0.00           N  
ATOM    512  CA  ARG B 235      -0.163 -36.177  -3.444  1.00  0.00           C  
ATOM    513  C   ARG B 235      -0.290 -35.104  -2.378  1.00  0.00           C  
ATOM    514  O   ARG B 235      -1.119 -34.201  -2.507  1.00  0.00           O  
ATOM    515  CB  ARG B 235       1.253 -36.206  -4.025  1.00  0.00           C  
ATOM    516  CG  ARG B 235       1.480 -37.321  -5.047  1.00  0.00           C  
ATOM    517  CD  ARG B 235       1.356 -38.722  -4.419  1.00  0.00           C  
ATOM    518  NE  ARG B 235       1.603 -39.790  -5.394  1.00  0.00           N  
ATOM    519  CZ  ARG B 235       0.691 -40.285  -6.226  1.00  0.00           C  
ATOM    520  NH1 ARG B 235      -0.552 -39.824  -6.211  1.00  0.00           N  
ATOM    521  NH2 ARG B 235       1.031 -41.224  -7.097  1.00  0.00           N  
ATOM    522  N   ASN B 236       0.504 -35.207  -1.319  1.00  0.00           N  
ATOM    523  CA  ASN B 236       0.454 -34.218  -0.252  1.00  0.00           C  
ATOM    524  C   ASN B 236       0.817 -32.813  -0.730  1.00  0.00           C  
ATOM    525  O   ASN B 236       1.624 -32.638  -1.650  1.00  0.00           O  
ATOM    526  CB  ASN B 236       1.382 -34.626   0.886  1.00  0.00           C  
ATOM    527  CG  ASN B 236       0.815 -35.754   1.724  1.00  0.00           C  
ATOM    528  OD1 ASN B 236       1.518 -36.342   2.535  1.00  0.00           O  
ATOM    529  ND2 ASN B 236      -0.464 -36.040   1.553  1.00  0.00           N  
ATOM    530  N   GLU B 237       0.186 -31.822  -0.105  1.00  0.00           N  
ATOM    531  CA  GLU B 237       0.410 -30.411  -0.406  1.00  0.00           C  
ATOM    532  C   GLU B 237       0.138 -29.957  -1.830  1.00  0.00           C  
ATOM    533  O   GLU B 237       0.752 -29.001  -2.312  1.00  0.00           O  
ATOM    534  CB  GLU B 237       1.821 -30.005   0.005  1.00  0.00           C  
ATOM    535  CG  GLU B 237       2.043 -30.123   1.492  1.00  0.00           C  
ATOM    536  CD  GLU B 237       0.900 -29.516   2.272  1.00  0.00           C  
ATOM    537  OE1 GLU B 237       0.508 -28.383   1.939  1.00  0.00           O  
ATOM    538  OE2 GLU B 237       0.394 -30.164   3.207  1.00  0.00           O  
ATOM    539  N   PHE B 238      -0.773 -30.650  -2.507  1.00  0.00           N  
ATOM    540  CA  PHE B 238      -1.169 -30.270  -3.857  1.00  0.00           C  
ATOM    541  C   PHE B 238      -2.247 -29.221  -3.673  1.00  0.00           C  
ATOM    542  O   PHE B 238      -3.077 -29.345  -2.771  1.00  0.00           O  
ATOM    543  CB  PHE B 238      -1.782 -31.451  -4.614  1.00  0.00           C  
ATOM    544  CG  PHE B 238      -0.800 -32.245  -5.416  1.00  0.00           C  
ATOM    545  CD1 PHE B 238      -1.147 -32.688  -6.702  1.00  0.00           C  
ATOM    546  CD2 PHE B 238       0.470 -32.537  -4.918  1.00  0.00           C  
ATOM    547  CE1 PHE B 238      -0.240 -33.406  -7.487  1.00  0.00           C  
ATOM    548  CE2 PHE B 238       1.388 -33.257  -5.691  1.00  0.00           C  
ATOM    549  CZ  PHE B 238       1.035 -33.692  -6.982  1.00  0.00           C  
ATOM    550  N   CYS B 239      -2.238 -28.190  -4.509  1.00  0.00           N  
ATOM    551  CA  CYS B 239      -3.255 -27.148  -4.418  1.00  0.00           C  
ATOM    552  C   CYS B 239      -4.375 -27.488  -5.385  1.00  0.00           C  
ATOM    553  O   CYS B 239      -4.148 -27.598  -6.590  1.00  0.00           O  
ATOM    554  CB  CYS B 239      -2.677 -25.777  -4.774  1.00  0.00           C  
ATOM    555  SG  CYS B 239      -3.928 -24.470  -4.741  1.00  0.00           S  
ATOM    556  N   ILE B 240      -5.586 -27.613  -4.860  1.00  0.00           N  
ATOM    557  CA  ILE B 240      -6.724 -27.985  -5.685  1.00  0.00           C  
ATOM    558  C   ILE B 240      -8.021 -27.221  -5.444  1.00  0.00           C  
ATOM    559  O   ILE B 240      -8.183 -26.510  -4.442  1.00  0.00           O  
ATOM    560  CB  ILE B 240      -7.065 -29.482  -5.497  1.00  0.00           C  
ATOM    561  CG1 ILE B 240      -7.506 -29.729  -4.050  1.00  0.00           C  
ATOM    562  CG2 ILE B 240      -5.853 -30.345  -5.836  1.00  0.00           C  
ATOM    563  CD1 ILE B 240      -7.976 -31.130  -3.783  1.00  0.00           C  
ATOM    564  N   GLN B 241      -8.946 -27.410  -6.382  1.00  0.00           N  
ATOM    565  CA  GLN B 241     -10.275 -26.819  -6.337  1.00  0.00           C  
ATOM    566  C   GLN B 241     -11.266 -27.959  -6.569  1.00  0.00           C  
ATOM    567  O   GLN B 241     -11.182 -28.695  -7.556  1.00  0.00           O  
ATOM    568  CB  GLN B 241     -10.428 -25.743  -7.407  1.00  0.00           C  
ATOM    569  CG  GLN B 241     -11.843 -25.202  -7.533  1.00  0.00           C  
ATOM    570  CD  GLN B 241     -11.904 -23.880  -8.276  1.00  0.00           C  
ATOM    571  OE1 GLN B 241     -12.981 -23.420  -8.646  1.00  0.00           O  
ATOM    572  NE2 GLN B 241     -10.747 -23.249  -8.476  1.00  0.00           N  
ATOM    573  N   VAL B 242     -12.200 -28.105  -5.645  1.00  0.00           N  
ATOM    574  CA  VAL B 242     -13.171 -29.171  -5.713  1.00  0.00           C  
ATOM    575  C   VAL B 242     -14.592 -28.670  -5.657  1.00  0.00           C  
ATOM    576  O   VAL B 242     -14.962 -27.935  -4.749  1.00  0.00           O  
ATOM    577  CB  VAL B 242     -12.983 -30.150  -4.527  1.00  0.00           C  
ATOM    578  CG1 VAL B 242     -14.098 -31.188  -4.517  1.00  0.00           C  
ATOM    579  CG2 VAL B 242     -11.610 -30.805  -4.601  1.00  0.00           C  
ATOM    580  N   THR B 243     -15.389 -29.056  -6.641  1.00  0.00           N  
ATOM    581  CA  THR B 243     -16.792 -28.693  -6.633  1.00  0.00           C  
ATOM    582  C   THR B 243     -17.407 -30.038  -6.292  1.00  0.00           C  
ATOM    583  O   THR B 243     -16.974 -31.076  -6.802  1.00  0.00           O  
ATOM    584  CB  THR B 243     -17.304 -28.205  -8.013  1.00  0.00           C  
ATOM    585  OG1 THR B 243     -16.621 -27.000  -8.391  1.00  0.00           O  
ATOM    586  CG2 THR B 243     -18.796 -27.919  -7.945  1.00  0.00           C  
ATOM    587  N   GLY B 244     -18.381 -30.029  -5.397  1.00  0.00           N  
ATOM    588  CA  GLY B 244     -19.018 -31.264  -5.001  1.00  0.00           C  
ATOM    589  C   GLY B 244     -20.232 -30.929  -4.176  1.00  0.00           C  
ATOM    590  O   GLY B 244     -20.770 -29.829  -4.274  1.00  0.00           O  
ATOM    591  N   THR B 245     -20.671 -31.862  -3.350  1.00  0.00           N  
ATOM    592  CA  THR B 245     -21.835 -31.598  -2.541  1.00  0.00           C  
ATOM    593  C   THR B 245     -21.777 -32.290  -1.188  1.00  0.00           C  
ATOM    594  O   THR B 245     -21.423 -33.465  -1.086  1.00  0.00           O  
ATOM    595  CB  THR B 245     -23.133 -31.941  -3.340  1.00  0.00           C  
ATOM    596  OG1 THR B 245     -24.142 -32.404  -2.442  1.00  0.00           O  
ATOM    597  CG2 THR B 245     -22.864 -32.961  -4.435  1.00  0.00           C  
ATOM    598  N   VAL B 246     -22.090 -31.523  -0.148  1.00  0.00           N  
ATOM    599  CA  VAL B 246     -22.067 -31.996   1.228  1.00  0.00           C  
ATOM    600  C   VAL B 246     -23.122 -33.046   1.547  1.00  0.00           C  
ATOM    601  O   VAL B 246     -24.318 -32.818   1.378  1.00  0.00           O  
ATOM    602  CB  VAL B 246     -22.269 -30.837   2.214  1.00  0.00           C  
ATOM    603  CG1 VAL B 246     -22.266 -31.357   3.643  1.00  0.00           C  
ATOM    604  CG2 VAL B 246     -21.186 -29.807   2.027  1.00  0.00           C  
ATOM    605  N   ARG B 247     -22.671 -34.197   2.024  1.00  0.00           N  
ATOM    606  CA  ARG B 247     -23.586 -35.255   2.401  1.00  0.00           C  
ATOM    607  C   ARG B 247     -23.091 -35.783   3.737  1.00  0.00           C  
ATOM    608  O   ARG B 247     -21.911 -35.650   4.063  1.00  0.00           O  
ATOM    609  CB  ARG B 247     -23.582 -36.374   1.358  1.00  0.00           C  
ATOM    610  CG  ARG B 247     -22.338 -37.233   1.378  1.00  0.00           C  
ATOM    611  CD  ARG B 247     -22.410 -38.277   0.292  1.00  0.00           C  
ATOM    612  NE  ARG B 247     -21.258 -39.173   0.318  1.00  0.00           N  
ATOM    613  CZ  ARG B 247     -20.943 -40.010  -0.662  1.00  0.00           C  
ATOM    614  NH1 ARG B 247     -21.698 -40.064  -1.758  1.00  0.00           N  
ATOM    615  NH2 ARG B 247     -19.868 -40.786  -0.546  1.00  0.00           N  
ATOM    616  N   ALA B 248     -24.001 -36.380   4.497  1.00  0.00           N  
ATOM    617  CA  ALA B 248     -23.699 -36.935   5.814  1.00  0.00           C  
ATOM    618  C   ALA B 248     -22.848 -38.209   5.803  1.00  0.00           C  
ATOM    619  O   ALA B 248     -22.892 -39.004   4.860  1.00  0.00           O  
ATOM    620  CB  ALA B 248     -25.005 -37.204   6.561  1.00  0.00           C  
ATOM    621  N   ARG B 249     -22.045 -38.370   6.851  1.00  0.00           N  
ATOM    622  CA  ARG B 249     -21.227 -39.564   7.009  1.00  0.00           C  
ATOM    623  C   ARG B 249     -22.078 -40.516   7.827  1.00  0.00           C  
ATOM    624  O   ARG B 249     -22.685 -40.111   8.826  1.00  0.00           O  
ATOM    625  CB  ARG B 249     -19.942 -39.299   7.799  1.00  0.00           C  
ATOM    626  CG  ARG B 249     -18.850 -38.522   7.099  1.00  0.00           C  
ATOM    627  CD  ARG B 249     -17.532 -38.774   7.818  1.00  0.00           C  
ATOM    628  NE  ARG B 249     -16.443 -37.934   7.339  1.00  0.00           N  
ATOM    629  CZ  ARG B 249     -15.171 -38.107   7.678  1.00  0.00           C  
ATOM    630  NH1 ARG B 249     -14.836 -39.094   8.495  1.00  0.00           N  
ATOM    631  NH2 ARG B 249     -14.236 -37.285   7.217  1.00  0.00           N  
ATOM    632  N   ASP B 250     -22.127 -41.776   7.409  1.00  0.00           N  
ATOM    633  CA  ASP B 250     -22.910 -42.765   8.130  1.00  0.00           C  
ATOM    634  C   ASP B 250     -22.285 -42.949   9.505  1.00  0.00           C  
ATOM    635  O   ASP B 250     -21.063 -42.921   9.632  1.00  0.00           O  
ATOM    636  CB  ASP B 250     -22.906 -44.087   7.361  1.00  0.00           C  
ATOM    637  CG  ASP B 250     -23.786 -45.140   8.003  1.00  0.00           C  
ATOM    638  OD1 ASP B 250     -24.995 -44.894   8.176  1.00  0.00           O  
ATOM    639  OD2 ASP B 250     -23.261 -46.220   8.334  1.00  0.00           O  
ATOM    640  N   GLU B 251     -23.117 -43.102  10.533  1.00  0.00           N  
ATOM    641  CA  GLU B 251     -22.628 -43.309  11.900  1.00  0.00           C  
ATOM    642  C   GLU B 251     -21.281 -44.045  11.893  1.00  0.00           C  
ATOM    643  O   GLU B 251     -20.300 -43.578  12.464  1.00  0.00           O  
ATOM    644  CB  GLU B 251     -23.648 -44.130  12.678  1.00  0.00           C  
ATOM    645  CG  GLU B 251     -24.342 -43.414  13.815  1.00  0.00           C  
ATOM    646  CD  GLU B 251     -23.412 -43.148  14.981  1.00  0.00           C  
ATOM    647  OE1 GLU B 251     -23.911 -42.769  16.066  1.00  0.00           O  
ATOM    648  OE2 GLU B 251     -22.183 -43.315  14.813  1.00  0.00           O  
ATOM    649  N   LYS B 252     -21.255 -45.196  11.227  1.00  0.00           N  
ATOM    650  CA  LYS B 252     -20.061 -46.028  11.097  1.00  0.00           C  
ATOM    651  C   LYS B 252     -18.816 -45.261  10.627  1.00  0.00           C  
ATOM    652  O   LYS B 252     -17.684 -45.635  10.941  1.00  0.00           O  
ATOM    653  CB  LYS B 252     -20.342 -47.171  10.105  1.00  0.00           C  
ATOM    654  CG  LYS B 252     -19.091 -47.929   9.649  1.00  0.00           C  
ATOM    655  CD  LYS B 252     -19.401 -48.945   8.572  1.00  0.00           C  
ATOM    656  CE  LYS B 252     -18.123 -49.528   7.972  1.00  0.00           C  
ATOM    657  NZ  LYS B 252     -17.190 -50.067   9.000  1.00  0.00           N  
ATOM    658  N   ASN B 253     -19.019 -44.199   9.861  1.00  0.00           N  
ATOM    659  CA  ASN B 253     -17.894 -43.435   9.349  1.00  0.00           C  
ATOM    660  C   ASN B 253     -17.641 -42.057   9.966  1.00  0.00           C  
ATOM    661  O   ASN B 253     -16.670 -41.381   9.618  1.00  0.00           O  
ATOM    662  CB  ASN B 253     -18.023 -43.333   7.841  1.00  0.00           C  
ATOM    663  CG  ASN B 253     -17.972 -44.684   7.185  1.00  0.00           C  
ATOM    664  OD1 ASN B 253     -17.031 -45.452   7.407  1.00  0.00           O  
ATOM    665  ND2 ASN B 253     -18.984 -44.996   6.382  1.00  0.00           N  
ATOM    666  N   ILE B 254     -18.498 -41.637  10.886  1.00  0.00           N  
ATOM    667  CA  ILE B 254     -18.284 -40.353  11.527  1.00  0.00           C  
ATOM    668  C   ILE B 254     -16.913 -40.334  12.190  1.00  0.00           C  
ATOM    669  O   ILE B 254     -16.461 -41.341  12.731  1.00  0.00           O  
ATOM    670  CB  ILE B 254     -19.339 -40.075  12.608  1.00  0.00           C  
ATOM    671  CG1 ILE B 254     -20.675 -39.734  11.949  1.00  0.00           C  
ATOM    672  CG2 ILE B 254     -18.844 -38.999  13.545  1.00  0.00           C  
ATOM    673  CD1 ILE B 254     -21.768 -39.336  12.919  1.00  0.00           C  
ATOM    674  N   ASN B 255     -16.244 -39.191  12.124  1.00  0.00           N  
ATOM    675  CA  ASN B 255     -14.942 -39.038  12.754  1.00  0.00           C  
ATOM    676  C   ASN B 255     -15.112 -37.992  13.843  1.00  0.00           C  
ATOM    677  O   ASN B 255     -14.938 -36.801  13.600  1.00  0.00           O  
ATOM    678  CB  ASN B 255     -13.902 -38.549  11.756  1.00  0.00           C  
ATOM    679  CG  ASN B 255     -12.522 -38.457  12.365  1.00  0.00           C  
ATOM    680  OD1 ASN B 255     -12.368 -38.087  13.535  1.00  0.00           O  
ATOM    681  ND2 ASN B 255     -11.502 -38.788  11.572  1.00  0.00           N  
ATOM    682  N   ARG B 256     -15.447 -38.445  15.044  1.00  0.00           N  
ATOM    683  CA  ARG B 256     -15.669 -37.550  16.168  1.00  0.00           C  
ATOM    684  C   ARG B 256     -14.483 -36.653  16.526  1.00  0.00           C  
ATOM    685  O   ARG B 256     -14.594 -35.806  17.411  1.00  0.00           O  
ATOM    686  CB  ARG B 256     -16.084 -38.355  17.397  1.00  0.00           C  
ATOM    687  CG  ARG B 256     -17.298 -39.250  17.187  1.00  0.00           C  
ATOM    688  CD  ARG B 256     -18.240 -39.104  18.367  1.00  0.00           C  
ATOM    689  NE  ARG B 256     -17.536 -39.301  19.632  1.00  0.00           N  
ATOM    690  CZ  ARG B 256     -17.946 -38.819  20.803  1.00  0.00           C  
ATOM    691  NH1 ARG B 256     -19.066 -38.104  20.880  1.00  0.00           N  
ATOM    692  NH2 ARG B 256     -17.225 -39.043  21.897  1.00  0.00           N  
ATOM    693  N   ASP B 257     -13.356 -36.836  15.846  1.00  0.00           N  
ATOM    694  CA  ASP B 257     -12.163 -36.029  16.106  1.00  0.00           C  
ATOM    695  C   ASP B 257     -11.894 -34.956  15.056  1.00  0.00           C  
ATOM    696  O   ASP B 257     -10.763 -34.488  14.920  1.00  0.00           O  
ATOM    697  CB  ASP B 257     -10.941 -36.935  16.218  1.00  0.00           C  
ATOM    698  CG  ASP B 257     -10.885 -37.669  17.533  1.00  0.00           C  
ATOM    699  OD1 ASP B 257     -10.139 -38.672  17.614  1.00  0.00           O  
ATOM    700  OD2 ASP B 257     -11.569 -37.230  18.489  1.00  0.00           O  
ATOM    701  N   MET B 258     -12.925 -34.578  14.307  1.00  0.00           N  
ATOM    702  CA  MET B 258     -12.799 -33.549  13.283  1.00  0.00           C  
ATOM    703  C   MET B 258     -14.046 -32.690  13.355  1.00  0.00           C  
ATOM    704  O   MET B 258     -15.140 -33.201  13.606  1.00  0.00           O  
ATOM    705  CB  MET B 258     -12.690 -34.176  11.893  1.00  0.00           C  
ATOM    706  CG  MET B 258     -11.479 -35.063  11.695  1.00  0.00           C  
ATOM    707  SD  MET B 258     -11.337 -35.611   9.975  1.00  0.00           S  
ATOM    708  CE  MET B 258     -12.949 -36.235   9.694  1.00  0.00           C  
ATOM    709  N   ALA B 259     -13.886 -31.387  13.146  1.00  0.00           N  
ATOM    710  CA  ALA B 259     -15.018 -30.468  13.192  1.00  0.00           C  
ATOM    711  C   ALA B 259     -15.997 -30.812  12.074  1.00  0.00           C  
ATOM    712  O   ALA B 259     -17.209 -30.647  12.208  1.00  0.00           O  
ATOM    713  CB  ALA B 259     -14.530 -29.048  13.040  1.00  0.00           C  
ATOM    714  N   THR B 261     -15.452 -31.292  10.965  1.00  0.00           N  
ATOM    715  CA  THR B 261     -16.241 -31.682   9.807  1.00  0.00           C  
ATOM    716  C   THR B 261     -16.349 -33.206   9.807  1.00  0.00           C  
ATOM    717  O   THR B 261     -16.390 -33.840   8.753  1.00  0.00           O  
ATOM    718  CB  THR B 261     -15.528 -31.234   8.539  1.00  0.00           C  
ATOM    719  OG1 THR B 261     -14.175 -31.702   8.585  1.00  0.00           O  
ATOM    720  CG2 THR B 261     -15.536 -29.707   8.427  1.00  0.00           C  
ATOM    721  N   GLY B 262     -16.389 -33.774  11.011  1.00  0.00           N  
ATOM    722  CA  GLY B 262     -16.439 -35.214  11.184  1.00  0.00           C  
ATOM    723  C   GLY B 262     -17.673 -35.956  10.728  1.00  0.00           C  
ATOM    724  O   GLY B 262     -17.570 -37.071  10.208  1.00  0.00           O  
ATOM    725  N   GLU B 263     -18.837 -35.351  10.925  1.00  0.00           N  
ATOM    726  CA  GLU B 263     -20.105 -35.970  10.541  1.00  0.00           C  
ATOM    727  C   GLU B 263     -20.432 -35.740   9.056  1.00  0.00           C  
ATOM    728  O   GLU B 263     -21.518 -36.100   8.578  1.00  0.00           O  
ATOM    729  CB  GLU B 263     -21.217 -35.368  11.390  1.00  0.00           C  
ATOM    730  CG  GLU B 263     -20.879 -35.260  12.858  1.00  0.00           C  
ATOM    731  CD  GLU B 263     -21.960 -34.552  13.633  1.00  0.00           C  
ATOM    732  OE1 GLU B 263     -22.433 -33.505  13.155  1.00  0.00           O  
ATOM    733  OE2 GLU B 263     -22.332 -35.027  14.722  1.00  0.00           O  
ATOM    734  N   ILE B 264     -19.465 -35.193   8.327  1.00  0.00           N  
ATOM    735  CA  ILE B 264     -19.663 -34.820   6.938  1.00  0.00           C  
ATOM    736  C   ILE B 264     -18.514 -35.095   5.991  1.00  0.00           C  
ATOM    737  O   ILE B 264     -17.382 -35.346   6.396  1.00  0.00           O  
ATOM    738  CB  ILE B 264     -20.000 -33.291   6.897  1.00  0.00           C  
ATOM    739  CG1 ILE B 264     -21.487 -33.106   7.152  1.00  0.00           C  
ATOM    740  CG2 ILE B 264     -19.492 -32.607   5.615  1.00  0.00           C  
ATOM    741  CD1 ILE B 264     -22.351 -33.848   6.175  1.00  0.00           C  
ATOM    742  N   GLU B 266     -18.841 -35.051   4.710  1.00  0.00           N  
ATOM    743  CA  GLU B 266     -17.877 -35.205   3.637  1.00  0.00           C  
ATOM    744  C   GLU B 266     -18.555 -34.596   2.415  1.00  0.00           C  
ATOM    745  O   GLU B 266     -19.769 -34.372   2.433  1.00  0.00           O  
ATOM    746  CB  GLU B 266     -17.531 -36.678   3.405  1.00  0.00           C  
ATOM    747  CG  GLU B 266     -18.722 -37.599   3.209  1.00  0.00           C  
ATOM    748  CD  GLU B 266     -18.305 -39.016   2.839  1.00  0.00           C  
ATOM    749  OE1 GLU B 266     -17.375 -39.546   3.487  1.00  0.00           O  
ATOM    750  OE2 GLU B 266     -18.911 -39.602   1.911  1.00  0.00           O  
ATOM    751  N   VAL B 267     -17.792 -34.265   1.381  1.00  0.00           N  
ATOM    752  CA  VAL B 267     -18.429 -33.714   0.197  1.00  0.00           C  
ATOM    753  C   VAL B 267     -18.166 -34.710  -0.913  1.00  0.00           C  
ATOM    754  O   VAL B 267     -17.035 -35.161  -1.108  1.00  0.00           O  
ATOM    755  CB  VAL B 267     -17.885 -32.294  -0.213  1.00  0.00           C  
ATOM    756  CG1 VAL B 267     -17.401 -31.518   1.018  1.00  0.00           C  
ATOM    757  CG2 VAL B 267     -16.816 -32.405  -1.269  1.00  0.00           C  
ATOM    758  N   LEU B 268     -19.227 -35.085  -1.612  1.00  0.00           N  
ATOM    759  CA  LEU B 268     -19.101 -36.032  -2.701  1.00  0.00           C  
ATOM    760  C   LEU B 268     -18.587 -35.172  -3.840  1.00  0.00           C  
ATOM    761  O   LEU B 268     -19.253 -34.229  -4.258  1.00  0.00           O  
ATOM    762  CB  LEU B 268     -20.468 -36.616  -3.065  1.00  0.00           C  
ATOM    763  CG  LEU B 268     -20.505 -37.883  -3.924  1.00  0.00           C  
ATOM    764  CD1 LEU B 268     -21.725 -37.812  -4.827  1.00  0.00           C  
ATOM    765  CD2 LEU B 268     -19.253 -38.007  -4.778  1.00  0.00           C  
ATOM    766  N   ALA B 269     -17.397 -35.484  -4.329  1.00  0.00           N  
ATOM    767  CA  ALA B 269     -16.814 -34.719  -5.415  1.00  0.00           C  
ATOM    768  C   ALA B 269     -17.520 -34.926  -6.758  1.00  0.00           C  
ATOM    769  O   ALA B 269     -17.943 -36.035  -7.097  1.00  0.00           O  
ATOM    770  CB  ALA B 269     -15.326 -35.069  -5.555  1.00  0.00           C  
ATOM    771  N   SER B 270     -17.647 -33.841  -7.515  1.00  0.00           N  
ATOM    772  CA  SER B 270     -18.232 -33.893  -8.846  1.00  0.00           C  
ATOM    773  C   SER B 270     -17.173 -33.362  -9.816  1.00  0.00           C  
ATOM    774  O   SER B 270     -17.122 -33.772 -10.976  1.00  0.00           O  
ATOM    775  CB  SER B 270     -19.527 -33.073  -8.926  1.00  0.00           C  
ATOM    776  OG  SER B 270     -19.332 -31.718  -8.571  1.00  0.00           O  
ATOM    777  N   SER B 271     -16.305 -32.478  -9.319  1.00  0.00           N  
ATOM    778  CA  SER B 271     -15.223 -31.893 -10.118  1.00  0.00           C  
ATOM    779  C   SER B 271     -13.944 -31.779  -9.296  1.00  0.00           C  
ATOM    780  O   SER B 271     -13.980 -31.434  -8.115  1.00  0.00           O  
ATOM    781  CB  SER B 271     -15.595 -30.488 -10.613  1.00  0.00           C  
ATOM    782  OG  SER B 271     -16.736 -30.488 -11.450  1.00  0.00           O  
ATOM    783  N   LEU B 272     -12.814 -32.069  -9.932  1.00  0.00           N  
ATOM    784  CA  LEU B 272     -11.509 -31.970  -9.290  1.00  0.00           C  
ATOM    785  C   LEU B 272     -10.593 -31.243 -10.240  1.00  0.00           C  
ATOM    786  O   LEU B 272     -10.519 -31.592 -11.413  1.00  0.00           O  
ATOM    787  CB  LEU B 272     -10.896 -33.340  -9.025  1.00  0.00           C  
ATOM    788  CG  LEU B 272      -9.447 -33.199  -8.540  1.00  0.00           C  
ATOM    789  CD1 LEU B 272      -9.437 -32.585  -7.146  1.00  0.00           C  
ATOM    790  CD2 LEU B 272      -8.756 -34.537  -8.528  1.00  0.00           C  
ATOM    791  N   THR B 273      -9.883 -30.245  -9.733  1.00  0.00           N  
ATOM    792  CA  THR B 273      -8.960 -29.485 -10.563  1.00  0.00           C  
ATOM    793  C   THR B 273      -7.641 -29.289  -9.841  1.00  0.00           C  
ATOM    794  O   THR B 273      -7.603 -28.719  -8.758  1.00  0.00           O  
ATOM    795  CB  THR B 273      -9.527 -28.095 -10.919  1.00  0.00           C  
ATOM    796  OG1 THR B 273     -10.798 -28.242 -11.567  1.00  0.00           O  
ATOM    797  CG2 THR B 273      -8.584 -27.369 -11.845  1.00  0.00           C  
ATOM    798  N   ILE B 274      -6.564 -29.776 -10.441  1.00  0.00           N  
ATOM    799  CA  ILE B 274      -5.234 -29.640  -9.872  1.00  0.00           C  
ATOM    800  C   ILE B 274      -4.665 -28.291 -10.300  1.00  0.00           C  
ATOM    801  O   ILE B 274      -4.189 -28.135 -11.434  1.00  0.00           O  
ATOM    802  CB  ILE B 274      -4.326 -30.785 -10.370  1.00  0.00           C  
ATOM    803  CG1 ILE B 274      -4.846 -32.111  -9.809  1.00  0.00           C  
ATOM    804  CG2 ILE B 274      -2.862 -30.516 -10.006  1.00  0.00           C  
ATOM    805  CD1 ILE B 274      -4.049 -33.322 -10.251  1.00  0.00           C  
ATOM    806  N   ILE B 275      -4.727 -27.316  -9.392  1.00  0.00           N  
ATOM    807  CA  ILE B 275      -4.234 -25.972  -9.673  1.00  0.00           C  
ATOM    808  C   ILE B 275      -2.715 -25.997  -9.765  1.00  0.00           C  
ATOM    809  O   ILE B 275      -2.128 -25.435 -10.696  1.00  0.00           O  
ATOM    810  CB  ILE B 275      -4.704 -24.981  -8.598  1.00  0.00           C  
ATOM    811  CG1 ILE B 275      -6.238 -24.986  -8.549  1.00  0.00           C  
ATOM    812  CG2 ILE B 275      -4.195 -23.591  -8.919  1.00  0.00           C  
ATOM    813  CD1 ILE B 275      -6.841 -24.047  -7.532  1.00  0.00           C  
ATOM    814  N   ASN B 276      -2.076 -26.662  -8.810  1.00  0.00           N  
ATOM    815  CA  ASN B 276      -0.623 -26.785  -8.840  1.00  0.00           C  
ATOM    816  C   ASN B 276      -0.159 -28.002  -8.078  1.00  0.00           C  
ATOM    817  O   ASN B 276      -0.636 -28.287  -6.978  1.00  0.00           O  
ATOM    818  CB  ASN B 276       0.079 -25.534  -8.282  1.00  0.00           C  
ATOM    819  CG  ASN B 276       0.202 -24.412  -9.311  1.00  0.00           C  
ATOM    820  OD1 ASN B 276       0.699 -24.618 -10.424  1.00  0.00           O  
ATOM    821  ND2 ASN B 276      -0.228 -23.215  -8.935  1.00  0.00           N  
ATOM    822  N   ARG B 277       0.767 -28.731  -8.681  1.00  0.00           N  
ATOM    823  CA  ARG B 277       1.309 -29.920  -8.057  1.00  0.00           C  
ATOM    824  C   ARG B 277       2.387 -29.474  -7.080  1.00  0.00           C  
ATOM    825  O   ARG B 277       2.933 -28.377  -7.210  1.00  0.00           O  
ATOM    826  CB  ARG B 277       1.902 -30.838  -9.126  1.00  0.00           C  
ATOM    827  CG  ARG B 277       0.880 -31.267 -10.156  1.00  0.00           C  
ATOM    828  CD  ARG B 277       1.472 -32.053 -11.309  1.00  0.00           C  
ATOM    829  NE  ARG B 277       0.430 -32.330 -12.294  1.00  0.00           N  
ATOM    830  CZ  ARG B 277      -0.605 -33.151 -12.095  1.00  0.00           C  
ATOM    831  NH1 ARG B 277      -0.751 -33.800 -10.935  1.00  0.00           N  
ATOM    832  NH2 ARG B 277      -1.522 -33.299 -13.047  1.00  0.00           N  
ATOM    833  N   ALA B 278       2.673 -30.307  -6.085  1.00  0.00           N  
ATOM    834  CA  ALA B 278       3.704 -29.969  -5.121  1.00  0.00           C  
ATOM    835  C   ALA B 278       4.809 -30.979  -5.286  1.00  0.00           C  
ATOM    836  O   ALA B 278       4.538 -32.135  -5.583  1.00  0.00           O  
ATOM    837  CB  ALA B 278       3.157 -30.026  -3.715  1.00  0.00           C  
ATOM    838  N   ASP B 279       6.049 -30.534  -5.128  1.00  0.00           N  
ATOM    839  CA  ASP B 279       7.206 -31.412  -5.223  1.00  0.00           C  
ATOM    840  C   ASP B 279       7.370 -32.198  -3.932  1.00  0.00           C  
ATOM    841  O   ASP B 279       6.540 -32.133  -3.027  1.00  0.00           O  
ATOM    842  CB  ASP B 279       8.470 -30.589  -5.431  1.00  0.00           C  
ATOM    843  CG  ASP B 279       8.640 -30.128  -6.855  1.00  0.00           C  
ATOM    844  OD1 ASP B 279       7.644 -30.129  -7.613  1.00  0.00           O  
ATOM    845  OD2 ASP B 279       9.782 -29.745  -7.203  1.00  0.00           O  
ATOM    846  N   VAL B 281       8.462 -32.941  -3.856  1.00  0.00           N  
ATOM    847  CA  VAL B 281       8.773 -33.695  -2.658  1.00  0.00           C  
ATOM    848  C   VAL B 281       9.046 -32.620  -1.607  1.00  0.00           C  
ATOM    849  O   VAL B 281       9.910 -31.755  -1.790  1.00  0.00           O  
ATOM    850  CB  VAL B 281      10.021 -34.549  -2.881  1.00  0.00           C  
ATOM    851  CG1 VAL B 281      10.299 -35.405  -1.669  1.00  0.00           C  
ATOM    852  CG2 VAL B 281       9.831 -35.390  -4.109  1.00  0.00           C  
ATOM    853  N   LEU B 282       8.301 -32.672  -0.511  1.00  0.00           N  
ATOM    854  CA  LEU B 282       8.432 -31.676   0.543  1.00  0.00           C  
ATOM    855  C   LEU B 282       9.753 -31.670   1.284  1.00  0.00           C  
ATOM    856  O   LEU B 282      10.284 -32.709   1.639  1.00  0.00           O  
ATOM    857  CB  LEU B 282       7.283 -31.823   1.533  1.00  0.00           C  
ATOM    858  CG  LEU B 282       5.914 -31.764   0.847  1.00  0.00           C  
ATOM    859  CD1 LEU B 282       4.828 -31.771   1.912  1.00  0.00           C  
ATOM    860  CD2 LEU B 282       5.807 -30.514  -0.013  1.00  0.00           C  
ATOM    861  N   PRO B 283      10.308 -30.473   1.503  1.00  0.00           N  
ATOM    862  CA  PRO B 283      11.570 -30.210   2.193  1.00  0.00           C  
ATOM    863  C   PRO B 283      11.442 -30.474   3.685  1.00  0.00           C  
ATOM    864  O   PRO B 283      12.433 -30.514   4.406  1.00  0.00           O  
ATOM    865  CB  PRO B 283      11.813 -28.731   1.895  1.00  0.00           C  
ATOM    866  CG  PRO B 283      11.025 -28.507   0.601  1.00  0.00           C  
ATOM    867  CD  PRO B 283       9.761 -29.207   0.994  1.00  0.00           C  
ATOM    868  N   LEU B 291      10.211 -30.627   4.149  1.00  0.00           N  
ATOM    869  CA  LEU B 291       9.967 -30.905   5.553  1.00  0.00           C  
ATOM    870  C   LEU B 291       9.073 -32.133   5.589  1.00  0.00           C  
ATOM    871  O   LEU B 291       8.500 -32.505   4.567  1.00  0.00           O  
ATOM    872  CB  LEU B 291       9.275 -29.716   6.224  1.00  0.00           C  
ATOM    873  CG  LEU B 291      10.051 -28.400   6.207  1.00  0.00           C  
ATOM    874  CD1 LEU B 291       9.265 -27.346   6.956  1.00  0.00           C  
ATOM    875  CD2 LEU B 291      11.408 -28.591   6.863  1.00  0.00           C  
ATOM    876  N   ASP B 292       8.954 -32.775   6.742  1.00  0.00           N  
ATOM    877  CA  ASP B 292       8.111 -33.945   6.802  1.00  0.00           C  
ATOM    878  C   ASP B 292       6.988 -33.794   7.805  1.00  0.00           C  
ATOM    879  O   ASP B 292       7.201 -33.733   9.015  1.00  0.00           O  
ATOM    880  CB  ASP B 292       8.938 -35.192   7.111  1.00  0.00           C  
ATOM    881  CG  ASP B 292       8.176 -36.479   6.827  1.00  0.00           C  
ATOM    882  OD1 ASP B 292       7.121 -36.700   7.459  1.00  0.00           O  
ATOM    883  OD2 ASP B 292       8.633 -37.264   5.969  1.00  0.00           O  
ATOM    884  N   SER B 293       5.779 -33.746   7.263  1.00  0.00           N  
ATOM    885  CA  SER B 293       4.554 -33.610   8.031  1.00  0.00           C  
ATOM    886  C   SER B 293       4.446 -34.670   9.129  1.00  0.00           C  
ATOM    887  O   SER B 293       3.719 -34.484  10.103  1.00  0.00           O  
ATOM    888  CB  SER B 293       3.359 -33.731   7.077  1.00  0.00           C  
ATOM    889  OG  SER B 293       3.515 -32.884   5.943  1.00  0.00           O  
ATOM    890  N   ASN B 296       5.170 -35.777   8.974  1.00  0.00           N  
ATOM    891  CA  ASN B 296       5.116 -36.866   9.954  1.00  0.00           C  
ATOM    892  C   ASN B 296       6.062 -36.788  11.146  1.00  0.00           C  
ATOM    893  O   ASN B 296       5.755 -37.328  12.204  1.00  0.00           O  
ATOM    894  CB  ASN B 296       5.309 -38.218   9.257  1.00  0.00           C  
ATOM    895  CG  ASN B 296       4.187 -38.536   8.285  1.00  0.00           C  
ATOM    896  OD1 ASN B 296       4.423 -38.742   7.096  1.00  0.00           O  
ATOM    897  ND2 ASN B 296       2.959 -38.587   8.790  1.00  0.00           N  
ATOM    898  N   HIS B 297       7.201 -36.121  10.987  1.00  0.00           N  
ATOM    899  CA  HIS B 297       8.164 -36.020  12.080  1.00  0.00           C  
ATOM    900  C   HIS B 297       8.865 -34.669  12.242  1.00  0.00           C  
ATOM    901  O   HIS B 297       9.166 -33.978  11.268  1.00  0.00           O  
ATOM    902  CB  HIS B 297       9.198 -37.137  11.946  1.00  0.00           C  
ATOM    903  CG  HIS B 297       9.805 -37.236  10.583  1.00  0.00           C  
ATOM    904  ND1 HIS B 297      10.662 -36.283  10.078  1.00  0.00           N  
ATOM    905  CD2 HIS B 297       9.669 -38.172   9.614  1.00  0.00           C  
ATOM    906  CE1 HIS B 297      11.029 -36.630   8.857  1.00  0.00           C  
ATOM    907  NE2 HIS B 297      10.440 -37.771   8.551  1.00  0.00           N  
ATOM    908  N   VAL B 298       9.122 -34.319  13.499  1.00  0.00           N  
ATOM    909  CA  VAL B 298       9.775 -33.070  13.879  1.00  0.00           C  
ATOM    910  C   VAL B 298      10.992 -32.756  13.024  1.00  0.00           C  
ATOM    911  O   VAL B 298      11.940 -33.535  12.961  1.00  0.00           O  
ATOM    912  CB  VAL B 298      10.189 -33.104  15.393  1.00  0.00           C  
ATOM    913  CG1 VAL B 298      11.094 -31.925  15.731  1.00  0.00           C  
ATOM    914  CG2 VAL B 298       8.934 -33.074  16.285  1.00  0.00           C  
ATOM    915  N   ASN B 303      10.951 -31.605  12.363  1.00  0.00           N  
ATOM    916  CA  ASN B 303      12.054 -31.168  11.524  1.00  0.00           C  
ATOM    917  C   ASN B 303      13.005 -30.229  12.271  1.00  0.00           C  
ATOM    918  O   ASN B 303      12.653 -29.655  13.304  1.00  0.00           O  
ATOM    919  CB  ASN B 303      11.511 -30.467  10.283  1.00  0.00           C  
ATOM    920  CG  ASN B 303      10.933 -31.432   9.285  1.00  0.00           C  
ATOM    921  OD1 ASN B 303      11.663 -32.205   8.675  1.00  0.00           O  
ATOM    922  ND2 ASN B 303       9.620 -31.406   9.121  1.00  0.00           N  
ATOM    923  N   THR B 305      14.212 -30.083  11.738  1.00  0.00           N  
ATOM    924  CA  THR B 305      15.219 -29.206  12.325  1.00  0.00           C  
ATOM    925  C   THR B 305      14.826 -27.748  12.113  1.00  0.00           C  
ATOM    926  O   THR B 305      14.275 -27.388  11.067  1.00  0.00           O  
ATOM    927  CB  THR B 305      16.569 -29.398  11.645  1.00  0.00           C  
ATOM    928  OG1 THR B 305      16.447 -29.055  10.259  1.00  0.00           O  
ATOM    929  CG2 THR B 305      17.018 -30.845  11.762  1.00  0.00           C  
ATOM    930  N   GLU B 306      15.119 -26.900  13.089  1.00  0.00           N  
ATOM    931  CA  GLU B 306      14.788 -25.494  12.937  1.00  0.00           C  
ATOM    932  C   GLU B 306      15.415 -24.897  11.681  1.00  0.00           C  
ATOM    933  O   GLU B 306      14.843 -23.994  11.073  1.00  0.00           O  
ATOM    934  CB  GLU B 306      15.202 -24.710  14.174  1.00  0.00           C  
ATOM    935  CG  GLU B 306      14.091 -24.616  15.200  1.00  0.00           C  
ATOM    936  CD  GLU B 306      14.485 -23.799  16.416  1.00  0.00           C  
ATOM    937  OE1 GLU B 306      15.261 -24.329  17.243  1.00  0.00           O  
ATOM    938  OE2 GLU B 306      14.030 -22.630  16.534  1.00  0.00           O  
ATOM    939  N   GLU B 307      16.570 -25.416  11.272  1.00  0.00           N  
ATOM    940  CA  GLU B 307      17.207 -24.920  10.066  1.00  0.00           C  
ATOM    941  C   GLU B 307      16.277 -25.134   8.876  1.00  0.00           C  
ATOM    942  O   GLU B 307      15.910 -24.185   8.178  1.00  0.00           O  
ATOM    943  CB  GLU B 307      18.521 -25.646   9.796  1.00  0.00           C  
ATOM    944  CG  GLU B 307      19.142 -25.257   8.459  1.00  0.00           C  
ATOM    945  CD  GLU B 307      20.383 -26.063   8.118  1.00  0.00           C  
ATOM    946  OE1 GLU B 307      21.377 -25.992   8.874  1.00  0.00           O  
ATOM    947  OE2 GLU B 307      20.363 -26.769   7.084  1.00  0.00           O  
ATOM    948  N   ALA B 308      15.889 -26.388   8.661  1.00  0.00           N  
ATOM    949  CA  ALA B 308      15.019 -26.753   7.552  1.00  0.00           C  
ATOM    950  C   ALA B 308      13.689 -26.007   7.556  1.00  0.00           C  
ATOM    951  O   ALA B 308      13.210 -25.554   6.514  1.00  0.00           O  
ATOM    952  CB  ALA B 308      14.777 -28.253   7.561  1.00  0.00           C  
ATOM    953  N   ARG B 309      13.082 -25.878   8.722  1.00  0.00           N  
ATOM    954  CA  ARG B 309      11.812 -25.186   8.802  1.00  0.00           C  
ATOM    955  C   ARG B 309      11.974 -23.691   8.504  1.00  0.00           C  
ATOM    956  O   ARG B 309      11.141 -23.089   7.819  1.00  0.00           O  
ATOM    957  CB  ARG B 309      11.205 -25.378  10.180  1.00  0.00           C  
ATOM    958  CG  ARG B 309      10.978 -26.826  10.579  1.00  0.00           C  
ATOM    959  CD  ARG B 309      10.600 -26.897  12.051  1.00  0.00           C  
ATOM    960  NE  ARG B 309       9.524 -25.958  12.334  1.00  0.00           N  
ATOM    961  CZ  ARG B 309       9.056 -25.684  13.544  1.00  0.00           C  
ATOM    962  NH1 ARG B 309       9.569 -26.284  14.614  1.00  0.00           N  
ATOM    963  NH2 ARG B 309       8.084 -24.788  13.682  1.00  0.00           N  
ATOM    964  N   LEU B 310      13.035 -23.082   9.023  1.00  0.00           N  
ATOM    965  CA  LEU B 310      13.254 -21.665   8.764  1.00  0.00           C  
ATOM    966  C   LEU B 310      13.533 -21.478   7.280  1.00  0.00           C  
ATOM    967  O   LEU B 310      12.941 -20.618   6.620  1.00  0.00           O  
ATOM    968  CB  LEU B 310      14.401 -21.145   9.632  1.00  0.00           C  
ATOM    969  CG  LEU B 310      13.925 -20.562  10.971  1.00  0.00           C  
ATOM    970  CD1 LEU B 310      12.704 -21.295  11.498  1.00  0.00           C  
ATOM    971  CD2 LEU B 310      15.071 -20.613  11.964  1.00  0.00           C  
ATOM    972  N   LYS B 311      14.409 -22.325   6.752  1.00  0.00           N  
ATOM    973  CA  LYS B 311      14.765 -22.292   5.340  1.00  0.00           C  
ATOM    974  C   LYS B 311      13.493 -22.459   4.490  1.00  0.00           C  
ATOM    975  O   LYS B 311      13.488 -22.117   3.311  1.00  0.00           O  
ATOM    976  CB  LYS B 311      15.760 -23.417   5.044  1.00  0.00           C  
ATOM    977  CG  LYS B 311      16.422 -23.363   3.679  1.00  0.00           C  
ATOM    978  CD  LYS B 311      17.381 -24.545   3.540  1.00  0.00           C  
ATOM    979  CE  LYS B 311      17.982 -24.651   2.144  1.00  0.00           C  
ATOM    980  NZ  LYS B 311      18.825 -25.869   2.013  1.00  0.00           N  
ATOM    981  N   TYR B 312      12.429 -22.996   5.094  1.00  0.00           N  
ATOM    982  CA  TYR B 312      11.143 -23.192   4.409  1.00  0.00           C  
ATOM    983  C   TYR B 312       9.976 -22.748   5.295  1.00  0.00           C  
ATOM    984  O   TYR B 312       9.006 -23.490   5.498  1.00  0.00           O  
ATOM    985  CB  TYR B 312      10.939 -24.665   3.989  1.00  0.00           C  
ATOM    986  CG  TYR B 312      11.940 -25.149   2.967  1.00  0.00           C  
ATOM    987  CD1 TYR B 312      13.105 -25.815   3.353  1.00  0.00           C  
ATOM    988  CD2 TYR B 312      11.779 -24.840   1.623  1.00  0.00           C  
ATOM    989  CE1 TYR B 312      14.082 -26.155   2.421  1.00  0.00           C  
ATOM    990  CE2 TYR B 312      12.755 -25.174   0.683  1.00  0.00           C  
ATOM    991  CZ  TYR B 312      13.900 -25.823   1.091  1.00  0.00           C  
ATOM    992  OH  TYR B 312      14.866 -26.108   0.153  1.00  0.00           O  
ATOM    993  N   ARG B 313      10.077 -21.529   5.817  1.00  0.00           N  
ATOM    994  CA  ARG B 313       9.048 -20.961   6.691  1.00  0.00           C  
ATOM    995  C   ARG B 313       7.655 -21.053   6.101  1.00  0.00           C  
ATOM    996  O   ARG B 313       6.689 -21.385   6.798  1.00  0.00           O  
ATOM    997  CB  ARG B 313       9.350 -19.490   6.969  1.00  0.00           C  
ATOM    998  CG  ARG B 313       9.589 -19.190   8.417  1.00  0.00           C  
ATOM    999  CD  ARG B 313       8.353 -19.299   9.253  1.00  0.00           C  
ATOM   1000  NE  ARG B 313       8.760 -19.704  10.588  1.00  0.00           N  
ATOM   1001  CZ  ARG B 313       8.199 -19.294  11.717  1.00  0.00           C  
ATOM   1002  NH1 ARG B 313       7.186 -18.442  11.695  1.00  0.00           N  
ATOM   1003  NH2 ARG B 313       8.655 -19.756  12.874  1.00  0.00           N  
ATOM   1004  N   TYR B 314       7.564 -20.756   4.809  1.00  0.00           N  
ATOM   1005  CA  TYR B 314       6.295 -20.761   4.115  1.00  0.00           C  
ATOM   1006  C   TYR B 314       5.616 -22.118   4.083  1.00  0.00           C  
ATOM   1007  O   TYR B 314       4.409 -22.200   3.876  1.00  0.00           O  
ATOM   1008  CB  TYR B 314       6.492 -20.206   2.710  1.00  0.00           C  
ATOM   1009  CG  TYR B 314       7.460 -20.974   1.862  1.00  0.00           C  
ATOM   1010  CD1 TYR B 314       7.061 -22.124   1.180  1.00  0.00           C  
ATOM   1011  CD2 TYR B 314       8.767 -20.529   1.702  1.00  0.00           C  
ATOM   1012  CE1 TYR B 314       7.947 -22.806   0.350  1.00  0.00           C  
ATOM   1013  CE2 TYR B 314       9.658 -21.199   0.880  1.00  0.00           C  
ATOM   1014  CZ  TYR B 314       9.242 -22.338   0.203  1.00  0.00           C  
ATOM   1015  OH  TYR B 314      10.115 -23.001  -0.623  1.00  0.00           O  
ATOM   1016  N   LEU B 315       6.389 -23.185   4.262  1.00  0.00           N  
ATOM   1017  CA  LEU B 315       5.810 -24.522   4.307  1.00  0.00           C  
ATOM   1018  C   LEU B 315       5.504 -24.799   5.773  1.00  0.00           C  
ATOM   1019  O   LEU B 315       4.403 -25.241   6.126  1.00  0.00           O  
ATOM   1020  CB  LEU B 315       6.790 -25.549   3.760  1.00  0.00           C  
ATOM   1021  CG  LEU B 315       6.466 -26.137   2.384  1.00  0.00           C  
ATOM   1022  CD1 LEU B 315       5.684 -25.174   1.523  1.00  0.00           C  
ATOM   1023  CD2 LEU B 315       7.763 -26.535   1.721  1.00  0.00           C  
ATOM   1024  N   ASP B 316       6.469 -24.499   6.634  1.00  0.00           N  
ATOM   1025  CA  ASP B 316       6.278 -24.700   8.054  1.00  0.00           C  
ATOM   1026  C   ASP B 316       5.031 -23.957   8.522  1.00  0.00           C  
ATOM   1027  O   ASP B 316       4.315 -24.435   9.400  1.00  0.00           O  
ATOM   1028  CB  ASP B 316       7.496 -24.194   8.816  1.00  0.00           C  
ATOM   1029  CG  ASP B 316       7.413 -24.469  10.303  1.00  0.00           C  
ATOM   1030  OD1 ASP B 316       8.269 -23.956  11.047  1.00  0.00           O  
ATOM   1031  OD2 ASP B 316       6.508 -25.208  10.730  1.00  0.00           O  
ATOM   1032  N   LEU B 317       4.761 -22.793   7.936  1.00  0.00           N  
ATOM   1033  CA  LEU B 317       3.592 -22.018   8.346  1.00  0.00           C  
ATOM   1034  C   LEU B 317       2.264 -22.597   7.891  1.00  0.00           C  
ATOM   1035  O   LEU B 317       1.206 -22.132   8.326  1.00  0.00           O  
ATOM   1036  CB  LEU B 317       3.707 -20.546   7.895  1.00  0.00           C  
ATOM   1037  CG  LEU B 317       4.693 -19.677   8.688  1.00  0.00           C  
ATOM   1038  CD1 LEU B 317       4.809 -18.301   8.049  1.00  0.00           C  
ATOM   1039  CD2 LEU B 317       4.213 -19.566  10.131  1.00  0.00           C  
ATOM   1040  N   ARG B 318       2.302 -23.594   7.010  1.00  0.00           N  
ATOM   1041  CA  ARG B 318       1.061 -24.224   6.574  1.00  0.00           C  
ATOM   1042  C   ARG B 318       0.467 -25.069   7.704  1.00  0.00           C  
ATOM   1043  O   ARG B 318      -0.707 -25.440   7.661  1.00  0.00           O  
ATOM   1044  CB  ARG B 318       1.286 -25.081   5.332  1.00  0.00           C  
ATOM   1045  CG  ARG B 318       1.499 -24.284   4.042  1.00  0.00           C  
ATOM   1046  CD  ARG B 318       1.697 -25.226   2.868  1.00  0.00           C  
ATOM   1047  NE  ARG B 318       1.915 -24.514   1.618  1.00  0.00           N  
ATOM   1048  CZ  ARG B 318       2.062 -25.100   0.432  1.00  0.00           C  
ATOM   1049  NH1 ARG B 318       2.010 -26.423   0.332  1.00  0.00           N  
ATOM   1050  NH2 ARG B 318       2.270 -24.357  -0.651  1.00  0.00           N  
ATOM   1051  N   ARG B 319       1.276 -25.332   8.730  1.00  0.00           N  
ATOM   1052  CA  ARG B 319       0.850 -26.098   9.896  1.00  0.00           C  
ATOM   1053  C   ARG B 319      -0.039 -25.230  10.762  1.00  0.00           C  
ATOM   1054  O   ARG B 319       0.343 -24.134  11.146  1.00  0.00           O  
ATOM   1055  CB  ARG B 319       2.066 -26.536  10.701  1.00  0.00           C  
ATOM   1056  CG  ARG B 319       2.979 -27.507   9.956  1.00  0.00           C  
ATOM   1057  CD  ARG B 319       4.307 -27.596  10.669  1.00  0.00           C  
ATOM   1058  NE  ARG B 319       4.111 -27.851  12.092  1.00  0.00           N  
ATOM   1059  CZ  ARG B 319       4.988 -27.527  13.037  1.00  0.00           C  
ATOM   1060  NH1 ARG B 319       6.126 -26.930  12.709  1.00  0.00           N  
ATOM   1061  NH2 ARG B 319       4.711 -27.772  14.311  1.00  0.00           N  
ATOM   1062  N   PRO B 320      -1.221 -25.736  11.128  1.00  0.00           N  
ATOM   1063  CA  PRO B 320      -2.186 -25.002  11.955  1.00  0.00           C  
ATOM   1064  C   PRO B 320      -1.655 -24.489  13.283  1.00  0.00           C  
ATOM   1065  O   PRO B 320      -1.975 -23.371  13.674  1.00  0.00           O  
ATOM   1066  CB  PRO B 320      -3.318 -26.017  12.140  1.00  0.00           C  
ATOM   1067  CG  PRO B 320      -3.207 -26.861  10.895  1.00  0.00           C  
ATOM   1068  CD  PRO B 320      -1.720 -27.095  10.864  1.00  0.00           C  
ATOM   1069  N   GLU B 321      -0.865 -25.300  13.980  1.00  0.00           N  
ATOM   1070  CA  GLU B 321      -0.294 -24.913  15.270  1.00  0.00           C  
ATOM   1071  C   GLU B 321       0.483 -23.617  15.084  1.00  0.00           C  
ATOM   1072  O   GLU B 321       0.437 -22.725  15.929  1.00  0.00           O  
ATOM   1073  CB  GLU B 321       0.710 -25.951  15.808  1.00  0.00           C  
ATOM   1074  CG  GLU B 321       0.346 -27.429  15.707  1.00  0.00           C  
ATOM   1075  CD  GLU B 321       0.487 -27.985  14.291  1.00  0.00           C  
ATOM   1076  OE1 GLU B 321      -0.369 -27.670  13.434  1.00  0.00           O  
ATOM   1077  OE2 GLU B 321       1.467 -28.726  14.033  1.00  0.00           O  
ATOM   1078  N   MET B 322       1.224 -23.539  13.982  1.00  0.00           N  
ATOM   1079  CA  MET B 322       2.032 -22.366  13.687  1.00  0.00           C  
ATOM   1080  C   MET B 322       1.160 -21.182  13.300  1.00  0.00           C  
ATOM   1081  O   MET B 322       1.233 -20.110  13.901  1.00  0.00           O  
ATOM   1082  CB  MET B 322       2.998 -22.662  12.543  1.00  0.00           C  
ATOM   1083  CG  MET B 322       3.957 -23.815  12.786  1.00  0.00           C  
ATOM   1084  SD  MET B 322       5.128 -23.545  14.126  1.00  0.00           S  
ATOM   1085  CE  MET B 322       5.979 -22.076  13.538  1.00  0.00           C  
ATOM   1086  N   ALA B 323       0.330 -21.393  12.289  1.00  0.00           N  
ATOM   1087  CA  ALA B 323      -0.552 -20.359  11.782  1.00  0.00           C  
ATOM   1088  C   ALA B 323      -1.482 -19.756  12.832  1.00  0.00           C  
ATOM   1089  O   ALA B 323      -1.801 -18.567  12.779  1.00  0.00           O  
ATOM   1090  CB  ALA B 323      -1.365 -20.912  10.623  1.00  0.00           C  
ATOM   1091  N   GLN B 324      -1.920 -20.563  13.788  1.00  0.00           N  
ATOM   1092  CA  GLN B 324      -2.835 -20.060  14.811  1.00  0.00           C  
ATOM   1093  C   GLN B 324      -2.217 -18.926  15.613  1.00  0.00           C  
ATOM   1094  O   GLN B 324      -2.900 -17.965  15.987  1.00  0.00           O  
ATOM   1095  CB  GLN B 324      -3.241 -21.184  15.754  1.00  0.00           C  
ATOM   1096  CG  GLN B 324      -4.215 -20.763  16.847  1.00  0.00           C  
ATOM   1097  CD  GLN B 324      -5.520 -20.232  16.294  1.00  0.00           C  
ATOM   1098  OE1 GLN B 324      -6.106 -20.822  15.390  1.00  0.00           O  
ATOM   1099  NE2 GLN B 324      -5.992 -19.117  16.845  1.00  0.00           N  
ATOM   1100  N   ARG B 325      -0.918 -19.038  15.871  1.00  0.00           N  
ATOM   1101  CA  ARG B 325      -0.220 -18.027  16.641  1.00  0.00           C  
ATOM   1102  C   ARG B 325      -0.288 -16.672  15.947  1.00  0.00           C  
ATOM   1103  O   ARG B 325      -0.500 -15.659  16.600  1.00  0.00           O  
ATOM   1104  CB  ARG B 325       1.227 -18.449  16.883  1.00  0.00           C  
ATOM   1105  CG  ARG B 325       1.349 -19.815  17.521  1.00  0.00           C  
ATOM   1106  CD  ARG B 325       2.518 -19.875  18.496  1.00  0.00           C  
ATOM   1107  NE  ARG B 325       2.830 -21.246  18.881  1.00  0.00           N  
ATOM   1108  CZ  ARG B 325       3.349 -22.144  18.048  1.00  0.00           C  
ATOM   1109  NH1 ARG B 325       3.618 -21.817  16.785  1.00  0.00           N  
ATOM   1110  NH2 ARG B 325       3.585 -23.372  18.470  1.00  0.00           N  
ATOM   1111  N   LEU B 332      -0.124 -16.647  14.629  1.00  0.00           N  
ATOM   1112  CA  LEU B 332      -0.222 -15.387  13.900  1.00  0.00           C  
ATOM   1113  C   LEU B 332      -1.677 -14.905  13.859  1.00  0.00           C  
ATOM   1114  O   LEU B 332      -1.935 -13.705  13.835  1.00  0.00           O  
ATOM   1115  CB  LEU B 332       0.327 -15.532  12.479  1.00  0.00           C  
ATOM   1116  CG  LEU B 332       1.842 -15.407  12.304  1.00  0.00           C  
ATOM   1117  CD1 LEU B 332       2.570 -16.310  13.261  1.00  0.00           C  
ATOM   1118  CD2 LEU B 332       2.204 -15.772  10.879  1.00  0.00           C  
ATOM   1119  N   LYS B 333      -2.632 -15.830  13.867  1.00  0.00           N  
ATOM   1120  CA  LYS B 333      -4.028 -15.424  13.846  1.00  0.00           C  
ATOM   1121  C   LYS B 333      -4.372 -14.766  15.173  1.00  0.00           C  
ATOM   1122  O   LYS B 333      -5.135 -13.798  15.229  1.00  0.00           O  
ATOM   1123  CB  LYS B 333      -4.951 -16.621  13.610  1.00  0.00           C  
ATOM   1124  CG  LYS B 333      -4.812 -17.290  12.242  1.00  0.00           C  
ATOM   1125  CD  LYS B 333      -5.843 -18.396  12.074  1.00  0.00           C  
ATOM   1126  CE  LYS B 333      -5.654 -19.196  10.793  1.00  0.00           C  
ATOM   1127  NZ  LYS B 333      -6.713 -20.248  10.704  1.00  0.00           N  
ATOM   1128  N   THR B 334      -3.811 -15.293  16.252  1.00  0.00           N  
ATOM   1129  CA  THR B 334      -4.077 -14.734  17.567  1.00  0.00           C  
ATOM   1130  C   THR B 334      -3.343 -13.401  17.704  1.00  0.00           C  
ATOM   1131  O   THR B 334      -3.856 -12.444  18.300  1.00  0.00           O  
ATOM   1132  CB  THR B 334      -3.643 -15.713  18.667  1.00  0.00           C  
ATOM   1133  OG1 THR B 334      -4.350 -16.948  18.492  1.00  0.00           O  
ATOM   1134  CG2 THR B 334      -3.943 -15.148  20.040  1.00  0.00           C  
ATOM   1135  N   ARG B 335      -2.152 -13.331  17.126  1.00  0.00           N  
ATOM   1136  CA  ARG B 335      -1.386 -12.102  17.179  1.00  0.00           C  
ATOM   1137  C   ARG B 335      -2.212 -10.956  16.575  1.00  0.00           C  
ATOM   1138  O   ARG B 335      -2.154  -9.808  17.038  1.00  0.00           O  
ATOM   1139  CB  ARG B 335      -0.059 -12.270  16.435  1.00  0.00           C  
ATOM   1140  CG  ARG B 335       0.753 -11.032  16.489  1.00  0.00           C  
ATOM   1141  CD  ARG B 335       2.198 -11.246  16.164  1.00  0.00           C  
ATOM   1142  NE  ARG B 335       2.872  -9.954  16.176  1.00  0.00           N  
ATOM   1143  CZ  ARG B 335       4.185  -9.791  16.215  1.00  0.00           C  
ATOM   1144  NH1 ARG B 335       4.978 -10.850  16.234  1.00  0.00           N  
ATOM   1145  NH2 ARG B 335       4.706  -8.565  16.219  1.00  0.00           N  
ATOM   1146  N   ALA B 336      -2.999 -11.292  15.557  1.00  0.00           N  
ATOM   1147  CA  ALA B 336      -3.853 -10.328  14.889  1.00  0.00           C  
ATOM   1148  C   ALA B 336      -5.049 -10.007  15.775  1.00  0.00           C  
ATOM   1149  O   ALA B 336      -5.594  -8.909  15.703  1.00  0.00           O  
ATOM   1150  CB  ALA B 336      -4.311 -10.879  13.553  1.00  0.00           C  
ATOM   1151  N   LYS B 337      -5.457 -10.972  16.603  1.00  0.00           N  
ATOM   1152  CA  LYS B 337      -6.577 -10.779  17.528  1.00  0.00           C  
ATOM   1153  C   LYS B 337      -6.095  -9.773  18.559  1.00  0.00           C  
ATOM   1154  O   LYS B 337      -6.862  -8.952  19.069  1.00  0.00           O  
ATOM   1155  CB  LYS B 337      -6.926 -12.085  18.254  1.00  0.00           C  
ATOM   1156  CG  LYS B 337      -8.208 -12.023  19.114  1.00  0.00           C  
ATOM   1157  CD  LYS B 337      -8.521 -13.388  19.748  1.00  0.00           C  
ATOM   1158  CE  LYS B 337      -9.963 -13.489  20.265  1.00  0.00           C  
ATOM   1159  NZ  LYS B 337     -10.331 -12.485  21.305  1.00  0.00           N  
ATOM   1160  N   ILE B 338      -4.806  -9.864  18.863  1.00  0.00           N  
ATOM   1161  CA  ILE B 338      -4.178  -8.987  19.828  1.00  0.00           C  
ATOM   1162  C   ILE B 338      -4.048  -7.576  19.275  1.00  0.00           C  
ATOM   1163  O   ILE B 338      -4.596  -6.641  19.843  1.00  0.00           O  
ATOM   1164  CB  ILE B 338      -2.790  -9.530  20.228  1.00  0.00           C  
ATOM   1165  CG1 ILE B 338      -2.956 -10.920  20.863  1.00  0.00           C  
ATOM   1166  CG2 ILE B 338      -2.116  -8.583  21.213  1.00  0.00           C  
ATOM   1167  CD1 ILE B 338      -1.661 -11.654  21.099  1.00  0.00           C  
ATOM   1168  N   THR B 339      -3.355  -7.410  18.158  1.00  0.00           N  
ATOM   1169  CA  THR B 339      -3.196  -6.066  17.625  1.00  0.00           C  
ATOM   1170  C   THR B 339      -4.560  -5.383  17.463  1.00  0.00           C  
ATOM   1171  O   THR B 339      -4.709  -4.185  17.720  1.00  0.00           O  
ATOM   1172  CB  THR B 339      -2.363  -6.049  16.300  1.00  0.00           C  
ATOM   1173  OG1 THR B 339      -2.965  -6.882  15.310  1.00  0.00           O  
ATOM   1174  CG2 THR B 339      -0.954  -6.549  16.561  1.00  0.00           C  
ATOM   1175  N   SER B 340      -5.575  -6.158  17.106  1.00  0.00           N  
ATOM   1176  CA  SER B 340      -6.917  -5.606  16.955  1.00  0.00           C  
ATOM   1177  C   SER B 340      -7.445  -5.102  18.307  1.00  0.00           C  
ATOM   1178  O   SER B 340      -7.940  -3.982  18.414  1.00  0.00           O  
ATOM   1179  CB  SER B 340      -7.853  -6.669  16.385  1.00  0.00           C  
ATOM   1180  OG  SER B 340      -9.186  -6.196  16.363  1.00  0.00           O  
ATOM   1181  N   LEU B 341      -7.322  -5.928  19.342  1.00  0.00           N  
ATOM   1182  CA  LEU B 341      -7.778  -5.561  20.678  1.00  0.00           C  
ATOM   1183  C   LEU B 341      -7.016  -4.359  21.227  1.00  0.00           C  
ATOM   1184  O   LEU B 341      -7.597  -3.464  21.836  1.00  0.00           O  
ATOM   1185  CB  LEU B 341      -7.623  -6.759  21.623  1.00  0.00           C  
ATOM   1186  CG  LEU B 341      -8.609  -7.906  21.416  1.00  0.00           C  
ATOM   1187  CD1 LEU B 341      -8.254  -9.055  22.317  1.00  0.00           C  
ATOM   1188  CD2 LEU B 341     -10.006  -7.424  21.729  1.00  0.00           C  
ATOM   1189  N   VAL B 342      -5.707  -4.357  21.008  1.00  0.00           N  
ATOM   1190  CA  VAL B 342      -4.841  -3.283  21.462  1.00  0.00           C  
ATOM   1191  C   VAL B 342      -5.239  -1.931  20.868  1.00  0.00           C  
ATOM   1192  O   VAL B 342      -5.430  -0.951  21.586  1.00  0.00           O  
ATOM   1193  CB  VAL B 342      -3.384  -3.576  21.084  1.00  0.00           C  
ATOM   1194  CG1 VAL B 342      -2.532  -2.352  21.322  1.00  0.00           C  
ATOM   1195  CG2 VAL B 342      -2.867  -4.740  21.909  1.00  0.00           C  
ATOM   1196  N   ARG B 343      -5.364  -1.886  19.550  1.00  0.00           N  
ATOM   1197  CA  ARG B 343      -5.730  -0.657  18.891  1.00  0.00           C  
ATOM   1198  C   ARG B 343      -7.103  -0.132  19.304  1.00  0.00           C  
ATOM   1199  O   ARG B 343      -7.266   1.054  19.586  1.00  0.00           O  
ATOM   1200  CB  ARG B 343      -5.667  -0.829  17.377  1.00  0.00           C  
ATOM   1201  CG  ARG B 343      -4.264  -0.912  16.834  1.00  0.00           C  
ATOM   1202  CD  ARG B 343      -4.162  -0.130  15.524  1.00  0.00           C  
ATOM   1203  NE  ARG B 343      -2.788  -0.007  15.050  1.00  0.00           N  
ATOM   1204  CZ  ARG B 343      -2.085  -1.004  14.531  1.00  0.00           C  
ATOM   1205  NH1 ARG B 343      -2.632  -2.207  14.420  1.00  0.00           N  
ATOM   1206  NH2 ARG B 343      -0.840  -0.798  14.123  1.00  0.00           N  
ATOM   1207  N   ARG B 344      -8.088  -1.012  19.360  1.00  0.00           N  
ATOM   1208  CA  ARG B 344      -9.425  -0.574  19.719  1.00  0.00           C  
ATOM   1209  C   ARG B 344      -9.477  -0.070  21.157  1.00  0.00           C  
ATOM   1210  O   ARG B 344     -10.238   0.845  21.474  1.00  0.00           O  
ATOM   1211  CB  ARG B 344     -10.418  -1.711  19.453  1.00  0.00           C  
ATOM   1212  CG  ARG B 344     -10.274  -2.178  18.004  1.00  0.00           C  
ATOM   1213  CD  ARG B 344     -11.194  -3.308  17.592  1.00  0.00           C  
ATOM   1214  NE  ARG B 344     -12.530  -2.860  17.222  1.00  0.00           N  
ATOM   1215  CZ  ARG B 344     -13.248  -3.427  16.255  1.00  0.00           C  
ATOM   1216  NH1 ARG B 344     -12.750  -4.454  15.571  1.00  0.00           N  
ATOM   1217  NH2 ARG B 344     -14.455  -2.960  15.963  1.00  0.00           N  
ATOM   1218  N   PHE B 345      -8.629  -0.631  22.012  1.00  0.00           N  
ATOM   1219  CA  PHE B 345      -8.570  -0.223  23.410  1.00  0.00           C  
ATOM   1220  C   PHE B 345      -7.962   1.169  23.482  1.00  0.00           C  
ATOM   1221  O   PHE B 345      -8.545   2.086  24.052  1.00  0.00           O  
ATOM   1222  CB  PHE B 345      -7.692  -1.187  24.200  1.00  0.00           C  
ATOM   1223  CG  PHE B 345      -7.613  -0.883  25.673  1.00  0.00           C  
ATOM   1224  CD1 PHE B 345      -8.593  -1.336  26.543  1.00  0.00           C  
ATOM   1225  CD2 PHE B 345      -6.547  -0.154  26.191  1.00  0.00           C  
ATOM   1226  CE1 PHE B 345      -8.512  -1.073  27.912  1.00  0.00           C  
ATOM   1227  CE2 PHE B 345      -6.461   0.115  27.552  1.00  0.00           C  
ATOM   1228  CZ  PHE B 345      -7.445  -0.347  28.415  1.00  0.00           C  
ATOM   1229  N   MET B 347      -6.776   1.317  22.900  1.00  0.00           N  
ATOM   1230  CA  MET B 347      -6.079   2.592  22.907  1.00  0.00           C  
ATOM   1231  C   MET B 347      -6.926   3.706  22.292  1.00  0.00           C  
ATOM   1232  O   MET B 347      -7.141   4.744  22.927  1.00  0.00           O  
ATOM   1233  CB  MET B 347      -4.752   2.463  22.166  1.00  0.00           C  
ATOM   1234  CG  MET B 347      -3.857   1.376  22.722  1.00  0.00           C  
ATOM   1235  SD  MET B 347      -3.476   1.572  24.458  1.00  0.00           S  
ATOM   1236  CE  MET B 347      -2.471   3.063  24.434  1.00  0.00           C  
ATOM   1237  N   ASP B 348      -7.417   3.501  21.071  1.00  0.00           N  
ATOM   1238  CA  ASP B 348      -8.232   4.530  20.436  1.00  0.00           C  
ATOM   1239  C   ASP B 348      -9.367   4.920  21.366  1.00  0.00           C  
ATOM   1240  O   ASP B 348      -9.723   6.095  21.468  1.00  0.00           O  
ATOM   1241  CB  ASP B 348      -8.804   4.048  19.104  1.00  0.00           C  
ATOM   1242  CG  ASP B 348      -7.741   3.832  18.062  1.00  0.00           C  
ATOM   1243  OD1 ASP B 348      -8.096   3.398  16.947  1.00  0.00           O  
ATOM   1244  OD2 ASP B 348      -6.557   4.093  18.349  1.00  0.00           O  
ATOM   1245  N   ASP B 349      -9.917   3.932  22.060  1.00  0.00           N  
ATOM   1246  CA  ASP B 349     -11.014   4.172  22.986  1.00  0.00           C  
ATOM   1247  C   ASP B 349     -10.598   4.979  24.218  1.00  0.00           C  
ATOM   1248  O   ASP B 349     -11.438   5.618  24.839  1.00  0.00           O  
ATOM   1249  CB  ASP B 349     -11.644   2.841  23.385  1.00  0.00           C  
ATOM   1250  CG  ASP B 349     -12.810   3.006  24.325  1.00  0.00           C  
ATOM   1251  OD1 ASP B 349     -12.581   3.038  25.553  1.00  0.00           O  
ATOM   1252  OD2 ASP B 349     -13.954   3.117  23.835  1.00  0.00           O  
ATOM   1253  N   HIS B 352      -9.309   4.967  24.559  1.00  0.00           N  
ATOM   1254  CA  HIS B 352      -8.824   5.734  25.706  1.00  0.00           C  
ATOM   1255  C   HIS B 352      -8.122   7.028  25.295  1.00  0.00           C  
ATOM   1256  O   HIS B 352      -7.234   7.517  26.003  1.00  0.00           O  
ATOM   1257  CB  HIS B 352      -7.870   4.906  26.566  1.00  0.00           C  
ATOM   1258  CG  HIS B 352      -8.542   3.814  27.341  1.00  0.00           C  
ATOM   1259  ND1 HIS B 352      -9.110   2.710  26.741  1.00  0.00           N  
ATOM   1260  CD2 HIS B 352      -8.756   3.670  28.670  1.00  0.00           C  
ATOM   1261  CE1 HIS B 352      -9.644   1.936  27.665  1.00  0.00           C  
ATOM   1262  NE2 HIS B 352      -9.443   2.496  28.845  1.00  0.00           N  
ATOM   1263  N   GLY B 361      -8.512   7.562  24.140  1.00  0.00           N  
ATOM   1264  CA  GLY B 361      -7.947   8.801  23.649  1.00  0.00           C  
ATOM   1265  C   GLY B 361      -6.503   8.850  23.186  1.00  0.00           C  
ATOM   1266  O   GLY B 361      -5.899   9.916  23.230  1.00  0.00           O  
ATOM   1267  N   PHE B 362      -5.927   7.729  22.761  1.00  0.00           N  
ATOM   1268  CA  PHE B 362      -4.547   7.751  22.274  1.00  0.00           C  
ATOM   1269  C   PHE B 362      -4.521   7.817  20.742  1.00  0.00           C  
ATOM   1270  O   PHE B 362      -5.367   7.223  20.082  1.00  0.00           O  
ATOM   1271  CB  PHE B 362      -3.768   6.511  22.735  1.00  0.00           C  
ATOM   1272  CG  PHE B 362      -3.477   6.474  24.216  1.00  0.00           C  
ATOM   1273  CD1 PHE B 362      -4.488   6.241  25.140  1.00  0.00           C  
ATOM   1274  CD2 PHE B 362      -2.176   6.656  24.682  1.00  0.00           C  
ATOM   1275  CE1 PHE B 362      -4.211   6.187  26.498  1.00  0.00           C  
ATOM   1276  CE2 PHE B 362      -1.884   6.602  26.049  1.00  0.00           C  
ATOM   1277  CZ  PHE B 362      -2.898   6.367  26.955  1.00  0.00           C  
ATOM   1278  N   LEU B 363      -3.543   8.527  20.183  1.00  0.00           N  
ATOM   1279  CA  LEU B 363      -3.410   8.679  18.734  1.00  0.00           C  
ATOM   1280  C   LEU B 363      -2.348   7.808  18.100  1.00  0.00           C  
ATOM   1281  O   LEU B 363      -1.173   7.917  18.426  1.00  0.00           O  
ATOM   1282  CB  LEU B 363      -3.106  10.129  18.376  1.00  0.00           C  
ATOM   1283  CG  LEU B 363      -4.273  11.102  18.501  1.00  0.00           C  
ATOM   1284  CD1 LEU B 363      -3.794  12.545  18.287  1.00  0.00           C  
ATOM   1285  CD2 LEU B 363      -5.327  10.709  17.480  1.00  0.00           C  
ATOM   1286  N   ASP B 364      -2.774   6.941  17.189  1.00  0.00           N  
ATOM   1287  CA  ASP B 364      -1.853   6.065  16.484  1.00  0.00           C  
ATOM   1288  C   ASP B 364      -1.074   7.004  15.545  1.00  0.00           C  
ATOM   1289  O   ASP B 364      -1.632   7.493  14.572  1.00  0.00           O  
ATOM   1290  CB  ASP B 364      -2.651   5.051  15.649  1.00  0.00           C  
ATOM   1291  CG  ASP B 364      -1.813   3.854  15.192  1.00  0.00           C  
ATOM   1292  OD1 ASP B 364      -0.567   3.952  15.125  1.00  0.00           O  
ATOM   1293  OD2 ASP B 364      -2.426   2.809  14.875  1.00  0.00           O  
ATOM   1294  N   ILE B 365       0.192   7.273  15.845  1.00  0.00           N  
ATOM   1295  CA  ILE B 365       1.003   8.142  14.995  1.00  0.00           C  
ATOM   1296  C   ILE B 365       2.300   7.437  14.626  1.00  0.00           C  
ATOM   1297  O   ILE B 365       3.031   6.980  15.501  1.00  0.00           O  
ATOM   1298  CB  ILE B 365       1.379   9.466  15.703  1.00  0.00           C  
ATOM   1299  CG1 ILE B 365       0.123  10.253  16.073  1.00  0.00           C  
ATOM   1300  CG2 ILE B 365       2.258  10.310  14.795  1.00  0.00           C  
ATOM   1301  CD1 ILE B 365       0.417  11.479  16.937  1.00  0.00           C  
ATOM   1302  N   GLU B 366       2.590   7.372  13.334  1.00  0.00           N  
ATOM   1303  CA  GLU B 366       3.792   6.710  12.846  1.00  0.00           C  
ATOM   1304  C   GLU B 366       5.032   7.588  12.932  1.00  0.00           C  
ATOM   1305  O   GLU B 366       5.032   8.736  12.498  1.00  0.00           O  
ATOM   1306  CB  GLU B 366       3.598   6.266  11.383  1.00  0.00           C  
ATOM   1307  CG  GLU B 366       2.481   5.252  11.170  1.00  0.00           C  
ATOM   1308  CD  GLU B 366       2.089   5.064   9.709  1.00  0.00           C  
ATOM   1309  OE1 GLU B 366       2.920   4.603   8.902  1.00  0.00           O  
ATOM   1310  OE2 GLU B 366       0.928   5.389   9.373  1.00  0.00           O  
ATOM   1311  N   THR B 368       6.096   7.029  13.483  1.00  0.00           N  
ATOM   1312  CA  THR B 368       7.340   7.750  13.582  1.00  0.00           C  
ATOM   1313  C   THR B 368       8.256   7.126  12.538  1.00  0.00           C  
ATOM   1314  O   THR B 368       7.970   6.043  12.038  1.00  0.00           O  
ATOM   1315  CB  THR B 368       7.883   7.686  15.006  1.00  0.00           C  
ATOM   1316  OG1 THR B 368       8.097   6.327  15.389  1.00  0.00           O  
ATOM   1317  CG2 THR B 368       6.871   8.331  15.946  1.00  0.00           C  
ATOM   1318  N   PRO B 370       9.374   7.780  12.200  1.00  0.00           N  
ATOM   1319  CA  PRO B 370      10.233   7.197  11.175  1.00  0.00           C  
ATOM   1320  C   PRO B 370      11.309   6.190  11.519  1.00  0.00           C  
ATOM   1321  O   PRO B 370      11.766   6.108  12.655  1.00  0.00           O  
ATOM   1322  CB  PRO B 370      10.785   8.433  10.475  1.00  0.00           C  
ATOM   1323  CG  PRO B 370      10.826   9.498  11.587  1.00  0.00           C  
ATOM   1324  CD  PRO B 370       9.980   9.002  12.748  1.00  0.00           C  
ATOM   1325  N   MET B 371      11.704   5.428  10.500  1.00  0.00           N  
ATOM   1326  CA  MET B 371      12.733   4.414  10.628  1.00  0.00           C  
ATOM   1327  C   MET B 371      14.059   4.878  10.020  1.00  0.00           C  
ATOM   1328  O   MET B 371      15.123   4.472  10.480  1.00  0.00           O  
ATOM   1329  CB  MET B 371      12.248   3.114   9.988  1.00  0.00           C  
ATOM   1330  CG  MET B 371      11.122   2.462  10.778  1.00  0.00           C  
ATOM   1331  SD  MET B 371      10.405   1.051   9.947  1.00  0.00           S  
ATOM   1332  CE  MET B 371      11.855   0.105   9.514  1.00  0.00           C  
ATOM   1333  N   LEU B 372      14.001   5.705   8.981  1.00  0.00           N  
ATOM   1334  CA  LEU B 372      15.225   6.255   8.398  1.00  0.00           C  
ATOM   1335  C   LEU B 372      15.476   7.569   9.127  1.00  0.00           C  
ATOM   1336  O   LEU B 372      15.327   8.639   8.564  1.00  0.00           O  
ATOM   1337  CB  LEU B 372      15.083   6.519   6.889  1.00  0.00           C  
ATOM   1338  CG  LEU B 372      15.537   5.387   5.953  1.00  0.00           C  
ATOM   1339  CD1 LEU B 372      15.636   5.911   4.531  1.00  0.00           C  
ATOM   1340  CD2 LEU B 372      16.921   4.845   6.373  1.00  0.00           C  
ATOM   1341  N   THR B 373      15.847   7.463  10.395  1.00  0.00           N  
ATOM   1342  CA  THR B 373      16.083   8.625  11.236  1.00  0.00           C  
ATOM   1343  C   THR B 373      17.471   8.634  11.815  1.00  0.00           C  
ATOM   1344  O   THR B 373      18.450   8.245  11.160  1.00  0.00           O  
ATOM   1345  CB  THR B 373      15.122   8.642  12.426  1.00  0.00           C  
ATOM   1346  OG1 THR B 373      15.118   7.351  13.041  1.00  0.00           O  
ATOM   1347  CG2 THR B 373      13.733   8.980  11.985  1.00  0.00           C  
ATOM   1348  N   LYS B 374      17.540   9.082  13.062  1.00  0.00           N  
ATOM   1349  CA  LYS B 374      18.802   9.132  13.759  1.00  0.00           C  
ATOM   1350  C   LYS B 374      18.682   8.380  15.069  1.00  0.00           C  
ATOM   1351  O   LYS B 374      17.610   8.322  15.682  1.00  0.00           O  
ATOM   1352  CB  LYS B 374      19.237  10.576  13.977  1.00  0.00           C  
ATOM   1353  CG  LYS B 374      18.874  11.201  15.277  1.00  0.00           C  
ATOM   1354  CD  LYS B 374      19.451  12.582  15.236  1.00  0.00           C  
ATOM   1355  CE  LYS B 374      20.970  12.485  15.071  1.00  0.00           C  
ATOM   1356  NZ  LYS B 374      21.628  13.807  15.002  1.00  0.00           N  
ATOM   1357  N   ALA B 375      19.804   7.799  15.459  1.00  0.00           N  
ATOM   1358  CA  ALA B 375      19.925   6.980  16.649  1.00  0.00           C  
ATOM   1359  C   ALA B 375      19.307   7.516  17.910  1.00  0.00           C  
ATOM   1360  O   ALA B 375      19.211   8.718  18.121  1.00  0.00           O  
ATOM   1361  CB  ALA B 375      21.403   6.658  16.909  1.00  0.00           C  
ATOM   1362  N   THR B 376      18.882   6.571  18.730  1.00  0.00           N  
ATOM   1363  CA  THR B 376      18.320   6.821  20.044  1.00  0.00           C  
ATOM   1364  C   THR B 376      18.908   5.679  20.874  1.00  0.00           C  
ATOM   1365  O   THR B 376      18.867   4.515  20.464  1.00  0.00           O  
ATOM   1366  CB  THR B 376      16.780   6.760  20.055  1.00  0.00           C  
ATOM   1367  OG1 THR B 376      16.308   7.070  21.370  1.00  0.00           O  
ATOM   1368  CG2 THR B 376      16.280   5.392  19.657  1.00  0.00           C  
ATOM   1369  N   PRO B 377      19.496   5.997  22.036  1.00  0.00           N  
ATOM   1370  CA  PRO B 377      20.112   5.005  22.920  1.00  0.00           C  
ATOM   1371  C   PRO B 377      19.093   4.172  23.665  1.00  0.00           C  
ATOM   1372  O   PRO B 377      18.311   4.697  24.460  1.00  0.00           O  
ATOM   1373  CB  PRO B 377      20.925   5.867  23.890  1.00  0.00           C  
ATOM   1374  CG  PRO B 377      21.003   7.218  23.201  1.00  0.00           C  
ATOM   1375  CD  PRO B 377      19.622   7.324  22.643  1.00  0.00           C  
ATOM   1376  N   GLU B 479      19.087   2.875  23.415  1.00  0.00           N  
ATOM   1377  CA  GLU B 479      18.154   2.041  24.131  1.00  0.00           C  
ATOM   1378  C   GLU B 479      18.920   0.858  24.731  1.00  0.00           C  
ATOM   1379  O   GLU B 479      18.337  -0.019  25.370  1.00  0.00           O  
ATOM   1380  CB  GLU B 479      17.014   1.594  23.208  1.00  0.00           C  
ATOM   1381  CG  GLU B 479      15.708   1.299  23.957  1.00  0.00           C  
ATOM   1382  CD  GLU B 479      15.017   2.547  24.518  1.00  0.00           C  
ATOM   1383  OE1 GLU B 479      14.570   3.402  23.730  1.00  0.00           O  
ATOM   1384  OE2 GLU B 479      14.883   2.670  25.751  1.00  0.00           O  
ATOM   1385  N   GLY B 488      20.239   0.867  24.542  1.00  0.00           N  
ATOM   1386  CA  GLY B 488      21.080  -0.176  25.090  1.00  0.00           C  
ATOM   1387  C   GLY B 488      21.880  -1.026  24.113  1.00  0.00           C  
ATOM   1388  O   GLY B 488      22.851  -1.675  24.504  1.00  0.00           O  
ATOM   1389  N   ALA B 495      21.494  -1.035  22.845  1.00  0.00           N  
ATOM   1390  CA  ALA B 495      22.203  -1.852  21.866  1.00  0.00           C  
ATOM   1391  C   ALA B 495      22.913  -1.005  20.830  1.00  0.00           C  
ATOM   1392  O   ALA B 495      22.881   0.219  20.903  1.00  0.00           O  
ATOM   1393  CB  ALA B 495      21.219  -2.802  21.173  1.00  0.00           C  
ATOM   1394  N   ARG B 496      23.554  -1.667  19.870  1.00  0.00           N  
ATOM   1395  CA  ARG B 496      24.260  -0.988  18.786  1.00  0.00           C  
ATOM   1396  C   ARG B 496      23.216  -0.687  17.724  1.00  0.00           C  
ATOM   1397  O   ARG B 496      22.181  -1.343  17.664  1.00  0.00           O  
ATOM   1398  CB  ARG B 496      25.323  -1.895  18.189  1.00  0.00           C  
ATOM   1399  CG  ARG B 496      26.281  -2.483  19.204  1.00  0.00           C  
ATOM   1400  CD  ARG B 496      26.919  -3.720  18.602  1.00  0.00           C  
ATOM   1401  NE  ARG B 496      28.344  -3.555  18.343  1.00  0.00           N  
ATOM   1402  CZ  ARG B 496      29.291  -3.749  19.250  1.00  0.00           C  
ATOM   1403  NH1 ARG B 496      28.959  -4.113  20.482  1.00  0.00           N  
ATOM   1404  NH2 ARG B 496      30.567  -3.579  18.923  1.00  0.00           N  
ATOM   1405  N   ASP B 497      23.499   0.283  16.871  1.00  0.00           N  
ATOM   1406  CA  ASP B 497      22.555   0.680  15.837  1.00  0.00           C  
ATOM   1407  C   ASP B 497      22.792   0.068  14.475  1.00  0.00           C  
ATOM   1408  O   ASP B 497      23.933  -0.088  14.050  1.00  0.00           O  
ATOM   1409  CB  ASP B 497      22.589   2.201  15.633  1.00  0.00           C  
ATOM   1410  CG  ASP B 497      22.197   2.972  16.862  1.00  0.00           C  
ATOM   1411  OD1 ASP B 497      21.074   2.765  17.358  1.00  0.00           O  
ATOM   1412  OD2 ASP B 497      23.011   3.797  17.320  1.00  0.00           O  
ATOM   1413  N   TYR B 498      21.718  -0.280  13.783  1.00  0.00           N  
ATOM   1414  CA  TYR B 498      21.892  -0.745  12.420  1.00  0.00           C  
ATOM   1415  C   TYR B 498      21.945   0.581  11.645  1.00  0.00           C  
ATOM   1416  O   TYR B 498      21.058   1.438  11.781  1.00  0.00           O  
ATOM   1417  CB  TYR B 498      20.705  -1.587  11.947  1.00  0.00           C  
ATOM   1418  CG  TYR B 498      20.676  -2.992  12.501  1.00  0.00           C  
ATOM   1419  CD1 TYR B 498      21.613  -3.940  12.094  1.00  0.00           C  
ATOM   1420  CD2 TYR B 498      19.702  -3.377  13.422  1.00  0.00           C  
ATOM   1421  CE1 TYR B 498      21.577  -5.238  12.592  1.00  0.00           C  
ATOM   1422  CE2 TYR B 498      19.659  -4.663  13.923  1.00  0.00           C  
ATOM   1423  CZ  TYR B 498      20.598  -5.589  13.506  1.00  0.00           C  
ATOM   1424  OH  TYR B 498      20.568  -6.860  14.023  1.00  0.00           O  
ATOM   1425  N   LEU B 499      22.999   0.774  10.866  1.00  0.00           N  
ATOM   1426  CA  LEU B 499      23.122   2.005  10.108  1.00  0.00           C  
ATOM   1427  C   LEU B 499      22.683   1.789   8.669  1.00  0.00           C  
ATOM   1428  O   LEU B 499      22.571   0.652   8.210  1.00  0.00           O  
ATOM   1429  CB  LEU B 499      24.571   2.508  10.129  1.00  0.00           C  
ATOM   1430  CG  LEU B 499      25.248   2.780  11.474  1.00  0.00           C  
ATOM   1431  CD1 LEU B 499      26.571   3.477  11.203  1.00  0.00           C  
ATOM   1432  CD2 LEU B 499      24.372   3.657  12.357  1.00  0.00           C  
ATOM   1433  N   VAL B 500      22.444   2.890   7.965  1.00  0.00           N  
ATOM   1434  CA  VAL B 500      22.045   2.846   6.563  1.00  0.00           C  
ATOM   1435  C   VAL B 500      22.776   3.937   5.808  1.00  0.00           C  
ATOM   1436  O   VAL B 500      22.560   5.112   6.045  1.00  0.00           O  
ATOM   1437  CB  VAL B 500      20.540   3.106   6.372  1.00  0.00           C  
ATOM   1438  CG1 VAL B 500      20.170   2.940   4.883  1.00  0.00           C  
ATOM   1439  CG2 VAL B 500      19.730   2.186   7.278  1.00  0.00           C  
ATOM   1440  N   PRO B 501      23.658   3.556   4.887  1.00  0.00           N  
ATOM   1441  CA  PRO B 501      24.411   4.533   4.101  1.00  0.00           C  
ATOM   1442  C   PRO B 501      23.486   5.445   3.305  1.00  0.00           C  
ATOM   1443  O   PRO B 501      22.470   4.997   2.766  1.00  0.00           O  
ATOM   1444  CB  PRO B 501      25.260   3.646   3.194  1.00  0.00           C  
ATOM   1445  CG  PRO B 501      25.462   2.412   4.044  1.00  0.00           C  
ATOM   1446  CD  PRO B 501      24.048   2.189   4.510  1.00  0.00           C  
ATOM   1447  N   SER B 502      23.845   6.725   3.231  1.00  0.00           N  
ATOM   1448  CA  SER B 502      23.052   7.686   2.483  1.00  0.00           C  
ATOM   1449  C   SER B 502      23.621   7.873   1.089  1.00  0.00           C  
ATOM   1450  O   SER B 502      24.827   8.011   0.917  1.00  0.00           O  
ATOM   1451  CB  SER B 502      23.009   9.025   3.206  1.00  0.00           C  
ATOM   1452  OG  SER B 502      22.341   9.986   2.410  1.00  0.00           O  
ATOM   1453  N   ARG B 503      22.738   7.873   0.098  1.00  0.00           N  
ATOM   1454  CA  ARG B 503      23.132   8.039  -1.301  1.00  0.00           C  
ATOM   1455  C   ARG B 503      23.347   9.506  -1.623  1.00  0.00           C  
ATOM   1456  O   ARG B 503      24.226   9.865  -2.402  1.00  0.00           O  
ATOM   1457  CB  ARG B 503      22.043   7.488  -2.224  1.00  0.00           C  
ATOM   1458  CG  ARG B 503      22.270   7.753  -3.704  1.00  0.00           C  
ATOM   1459  CD  ARG B 503      21.083   7.269  -4.517  1.00  0.00           C  
ATOM   1460  NE  ARG B 503      19.840   7.893  -4.064  1.00  0.00           N  
ATOM   1461  CZ  ARG B 503      19.265   8.950  -4.630  1.00  0.00           C  
ATOM   1462  NH1 ARG B 503      19.817   9.520  -5.694  1.00  0.00           N  
ATOM   1463  NH2 ARG B 503      18.135   9.440  -4.123  1.00  0.00           N  
ATOM   1464  N   VAL B 550      22.526  10.345  -1.009  1.00  0.00           N  
ATOM   1465  CA  VAL B 550      22.574  11.782  -1.226  1.00  0.00           C  
ATOM   1466  C   VAL B 550      23.660  12.497  -0.426  1.00  0.00           C  
ATOM   1467  O   VAL B 550      24.206  13.500  -0.876  1.00  0.00           O  
ATOM   1468  CB  VAL B 550      21.206  12.408  -0.880  1.00  0.00           C  
ATOM   1469  CG1 VAL B 550      21.223  13.896  -1.131  1.00  0.00           C  
ATOM   1470  CG2 VAL B 550      20.124  11.741  -1.699  1.00  0.00           C  
ATOM   1471  N   HIS B 650      23.970  11.976   0.757  1.00  0.00           N  
ATOM   1472  CA  HIS B 650      24.966  12.596   1.611  1.00  0.00           C  
ATOM   1473  C   HIS B 650      26.161  11.686   1.854  1.00  0.00           C  
ATOM   1474  O   HIS B 650      26.199  10.933   2.830  1.00  0.00           O  
ATOM   1475  CB  HIS B 650      24.316  12.984   2.932  1.00  0.00           C  
ATOM   1476  CG  HIS B 650      23.084  13.813   2.763  1.00  0.00           C  
ATOM   1477  ND1 HIS B 650      23.125  15.140   2.408  1.00  0.00           N  
ATOM   1478  CD2 HIS B 650      21.774  13.473   2.796  1.00  0.00           C  
ATOM   1479  CE1 HIS B 650      21.895  15.584   2.226  1.00  0.00           C  
ATOM   1480  NE2 HIS B 650      21.057  14.590   2.455  1.00  0.00           N  
ATOM   1481  N   LYS B 651      27.142  11.783   0.959  1.00  0.00           N  
ATOM   1482  CA  LYS B 651      28.358  10.995   1.046  1.00  0.00           C  
ATOM   1483  C   LYS B 651      28.922  11.008   2.460  1.00  0.00           C  
ATOM   1484  O   LYS B 651      28.966  12.045   3.121  1.00  0.00           O  
ATOM   1485  CB  LYS B 651      29.397  11.537   0.061  1.00  0.00           C  
ATOM   1486  CG  LYS B 651      30.748  10.842   0.122  1.00  0.00           C  
ATOM   1487  CD  LYS B 651      31.688  11.348  -0.975  1.00  0.00           C  
ATOM   1488  CE  LYS B 651      33.063  10.683  -0.901  1.00  0.00           C  
ATOM   1489  NZ  LYS B 651      33.957  11.087  -2.036  1.00  0.00           N  
ATOM   1490  N   GLY B 652      29.328   9.836   2.923  1.00  0.00           N  
ATOM   1491  CA  GLY B 652      29.893   9.725   4.250  1.00  0.00           C  
ATOM   1492  C   GLY B 652      28.921   9.814   5.410  1.00  0.00           C  
ATOM   1493  O   GLY B 652      29.324   9.622   6.558  1.00  0.00           O  
ATOM   1494  N   LYS B 653      27.653  10.107   5.139  1.00  0.00           N  
ATOM   1495  CA  LYS B 653      26.670  10.211   6.216  1.00  0.00           C  
ATOM   1496  C   LYS B 653      25.766   8.980   6.291  1.00  0.00           C  
ATOM   1497  O   LYS B 653      25.593   8.269   5.305  1.00  0.00           O  
ATOM   1498  CB  LYS B 653      25.832  11.477   6.046  1.00  0.00           C  
ATOM   1499  CG  LYS B 653      26.627  12.763   6.167  1.00  0.00           C  
ATOM   1500  CD  LYS B 653      25.696  13.966   6.116  1.00  0.00           C  
ATOM   1501  CE  LYS B 653      26.430  15.284   6.303  1.00  0.00           C  
ATOM   1502  NZ  LYS B 653      25.459  16.416   6.257  1.00  0.00           N  
ATOM   1503  N   PHE B 654      25.190   8.742   7.465  1.00  0.00           N  
ATOM   1504  CA  PHE B 654      24.335   7.582   7.691  1.00  0.00           C  
ATOM   1505  C   PHE B 654      23.036   7.843   8.457  1.00  0.00           C  
ATOM   1506  O   PHE B 654      22.939   8.778   9.263  1.00  0.00           O  
ATOM   1507  CB  PHE B 654      25.110   6.514   8.476  1.00  0.00           C  
ATOM   1508  CG  PHE B 654      26.328   6.012   7.779  1.00  0.00           C  
ATOM   1509  CD1 PHE B 654      27.444   6.824   7.625  1.00  0.00           C  
ATOM   1510  CD2 PHE B 654      26.348   4.737   7.229  1.00  0.00           C  
ATOM   1511  CE1 PHE B 654      28.566   6.375   6.927  1.00  0.00           C  
ATOM   1512  CE2 PHE B 654      27.463   4.282   6.531  1.00  0.00           C  
ATOM   1513  CZ  PHE B 654      28.572   5.107   6.381  1.00  0.00           C  
ATOM   1514  N   TYR B 655      22.044   6.995   8.195  1.00  0.00           N  
ATOM   1515  CA  TYR B 655      20.767   7.038   8.897  1.00  0.00           C  
ATOM   1516  C   TYR B 655      20.910   5.910   9.915  1.00  0.00           C  
ATOM   1517  O   TYR B 655      21.789   5.053   9.781  1.00  0.00           O  
ATOM   1518  CB  TYR B 655      19.607   6.696   7.965  1.00  0.00           C  
ATOM   1519  CG  TYR B 655      19.358   7.679   6.853  1.00  0.00           C  
ATOM   1520  CD1 TYR B 655      18.540   8.792   7.047  1.00  0.00           C  
ATOM   1521  CD2 TYR B 655      19.912   7.477   5.584  1.00  0.00           C  
ATOM   1522  CE1 TYR B 655      18.269   9.676   5.998  1.00  0.00           C  
ATOM   1523  CE2 TYR B 655      19.649   8.356   4.534  1.00  0.00           C  
ATOM   1524  CZ  TYR B 655      18.826   9.448   4.747  1.00  0.00           C  
ATOM   1525  OH  TYR B 655      18.547  10.289   3.699  1.00  0.00           O  
ATOM   1526  N   ALA B 656      20.063   5.907  10.933  1.00  0.00           N  
ATOM   1527  CA  ALA B 656      20.112   4.848  11.928  1.00  0.00           C  
ATOM   1528  C   ALA B 656      18.712   4.289  12.103  1.00  0.00           C  
ATOM   1529  O   ALA B 656      17.755   5.050  12.240  1.00  0.00           O  
ATOM   1530  CB  ALA B 656      20.629   5.382  13.258  1.00  0.00           C  
ATOM   1531  N   LEU B 657      18.582   2.966  12.061  1.00  0.00           N  
ATOM   1532  CA  LEU B 657      17.278   2.350  12.262  1.00  0.00           C  
ATOM   1533  C   LEU B 657      17.005   2.510  13.751  1.00  0.00           C  
ATOM   1534  O   LEU B 657      17.883   2.311  14.581  1.00  0.00           O  
ATOM   1535  CB  LEU B 657      17.298   0.882  11.834  1.00  0.00           C  
ATOM   1536  CG  LEU B 657      17.637   0.743  10.343  1.00  0.00           C  
ATOM   1537  CD1 LEU B 657      17.576  -0.717   9.919  1.00  0.00           C  
ATOM   1538  CD2 LEU B 657      16.660   1.576   9.522  1.00  0.00           C  
ATOM   1539  N   PRO B 658      15.778   2.884  14.102  1.00  0.00           N  
ATOM   1540  CA  PRO B 658      15.349   3.102  15.481  1.00  0.00           C  
ATOM   1541  C   PRO B 658      15.426   1.953  16.480  1.00  0.00           C  
ATOM   1542  O   PRO B 658      14.789   0.922  16.306  1.00  0.00           O  
ATOM   1543  CB  PRO B 658      13.920   3.598  15.297  1.00  0.00           C  
ATOM   1544  CG  PRO B 658      13.472   2.806  14.080  1.00  0.00           C  
ATOM   1545  CD  PRO B 658      14.643   3.090  13.183  1.00  0.00           C  
ATOM   1546  N   GLN B 659      16.213   2.133  17.535  1.00  0.00           N  
ATOM   1547  CA  GLN B 659      16.282   1.124  18.580  1.00  0.00           C  
ATOM   1548  C   GLN B 659      14.968   1.261  19.320  1.00  0.00           C  
ATOM   1549  O   GLN B 659      14.625   0.442  20.174  1.00  0.00           O  
ATOM   1550  CB  GLN B 659      17.410   1.412  19.566  1.00  0.00           C  
ATOM   1551  CG  GLN B 659      18.778   0.982  19.120  1.00  0.00           C  
ATOM   1552  CD  GLN B 659      19.778   1.053  20.246  1.00  0.00           C  
ATOM   1553  OE1 GLN B 659      19.490   0.638  21.371  1.00  0.00           O  
ATOM   1554  NE2 GLN B 659      20.966   1.570  19.955  1.00  0.00           N  
ATOM   1555  N   SER B 660      14.250   2.327  18.982  1.00  0.00           N  
ATOM   1556  CA  SER B 660      12.978   2.652  19.603  1.00  0.00           C  
ATOM   1557  C   SER B 660      12.533   3.984  19.029  1.00  0.00           C  
ATOM   1558  O   SER B 660      13.338   4.686  18.430  1.00  0.00           O  
ATOM   1559  CB  SER B 660      13.184   2.794  21.106  1.00  0.00           C  
ATOM   1560  OG  SER B 660      12.033   3.307  21.739  1.00  0.00           O  
ATOM   1561  N   PRO B 661      11.231   4.310  19.122  1.00  0.00           N  
ATOM   1562  CA  PRO B 661      10.717   5.588  18.614  1.00  0.00           C  
ATOM   1563  C   PRO B 661      10.771   6.622  19.753  1.00  0.00           C  
ATOM   1564  O   PRO B 661      10.181   7.690  19.647  1.00  0.00           O  
ATOM   1565  CB  PRO B 661       9.260   5.258  18.263  1.00  0.00           C  
ATOM   1566  CG  PRO B 661       9.166   3.735  18.395  1.00  0.00           C  
ATOM   1567  CD  PRO B 661      10.095   3.483  19.541  1.00  0.00           C  
ATOM   1568  N   GLN B 662      11.466   6.271  20.840  1.00  0.00           N  
ATOM   1569  CA  GLN B 662      11.599   7.093  22.055  1.00  0.00           C  
ATOM   1570  C   GLN B 662      11.645   8.607  21.921  1.00  0.00           C  
ATOM   1571  O   GLN B 662      10.733   9.304  22.358  1.00  0.00           O  
ATOM   1572  CB  GLN B 662      12.825   6.673  22.855  1.00  0.00           C  
ATOM   1573  CG  GLN B 662      13.026   7.488  24.109  1.00  0.00           C  
ATOM   1574  CD  GLN B 662      11.915   7.293  25.127  1.00  0.00           C  
ATOM   1575  OE1 GLN B 662      11.843   8.005  26.133  1.00  0.00           O  
ATOM   1576  NE2 GLN B 662      11.045   6.321  24.878  1.00  0.00           N  
ATOM   1577  N   LEU B 663      12.731   9.118  21.361  1.00  0.00           N  
ATOM   1578  CA  LEU B 663      12.872  10.550  21.191  1.00  0.00           C  
ATOM   1579  C   LEU B 663      11.712  11.141  20.399  1.00  0.00           C  
ATOM   1580  O   LEU B 663      11.239  12.233  20.711  1.00  0.00           O  
ATOM   1581  CB  LEU B 663      14.225  10.862  20.546  1.00  0.00           C  
ATOM   1582  CG  LEU B 663      15.416  11.049  21.506  1.00  0.00           C  
ATOM   1583  CD1 LEU B 663      15.267  10.192  22.737  1.00  0.00           C  
ATOM   1584  CD2 LEU B 663      16.709  10.733  20.779  1.00  0.00           C  
ATOM   1585  N   PHE B 664      11.220  10.410  19.407  1.00  0.00           N  
ATOM   1586  CA  PHE B 664      10.093  10.887  18.599  1.00  0.00           C  
ATOM   1587  C   PHE B 664       8.761  10.930  19.335  1.00  0.00           C  
ATOM   1588  O   PHE B 664       7.967  11.849  19.123  1.00  0.00           O  
ATOM   1589  CB  PHE B 664       9.947  10.054  17.333  1.00  0.00           C  
ATOM   1590  CG  PHE B 664      10.954  10.385  16.295  1.00  0.00           C  
ATOM   1591  CD1 PHE B 664      10.874  11.590  15.601  1.00  0.00           C  
ATOM   1592  CD2 PHE B 664      12.012   9.525  16.034  1.00  0.00           C  
ATOM   1593  CE1 PHE B 664      11.835  11.936  14.667  1.00  0.00           C  
ATOM   1594  CE2 PHE B 664      12.984   9.864  15.097  1.00  0.00           C  
ATOM   1595  CZ  PHE B 664      12.894  11.073  14.412  1.00  0.00           C  
ATOM   1596  N   LYS B 665       8.480   9.943  20.178  1.00  0.00           N  
ATOM   1597  CA  LYS B 665       7.216  10.007  20.897  1.00  0.00           C  
ATOM   1598  C   LYS B 665       7.306  11.132  21.927  1.00  0.00           C  
ATOM   1599  O   LYS B 665       6.304  11.766  22.250  1.00  0.00           O  
ATOM   1600  CB  LYS B 665       6.848   8.658  21.542  1.00  0.00           C  
ATOM   1601  CG  LYS B 665       7.893   8.005  22.420  1.00  0.00           C  
ATOM   1602  CD  LYS B 665       7.264   6.789  23.081  1.00  0.00           C  
ATOM   1603  CE  LYS B 665       8.188   6.084  24.069  1.00  0.00           C  
ATOM   1604  NZ  LYS B 665       7.399   5.095  24.877  1.00  0.00           N  
ATOM   1605  N   GLN B 666       8.511  11.393  22.423  1.00  0.00           N  
ATOM   1606  CA  GLN B 666       8.701  12.490  23.359  1.00  0.00           C  
ATOM   1607  C   GLN B 666       8.369  13.780  22.601  1.00  0.00           C  
ATOM   1608  O   GLN B 666       7.551  14.582  23.057  1.00  0.00           O  
ATOM   1609  CB  GLN B 666      10.139  12.521  23.899  1.00  0.00           C  
ATOM   1610  CG  GLN B 666      10.307  11.750  25.222  1.00  0.00           C  
ATOM   1611  CD  GLN B 666      11.733  11.742  25.741  1.00  0.00           C  
ATOM   1612  OE1 GLN B 666      12.603  11.088  25.179  1.00  0.00           O  
ATOM   1613  NE2 GLN B 666      11.977  12.472  26.823  1.00  0.00           N  
ATOM   1614  N   LEU B 667       8.973  13.960  21.428  1.00  0.00           N  
ATOM   1615  CA  LEU B 667       8.714  15.142  20.612  1.00  0.00           C  
ATOM   1616  C   LEU B 667       7.231  15.273  20.253  1.00  0.00           C  
ATOM   1617  O   LEU B 667       6.732  16.383  20.045  1.00  0.00           O  
ATOM   1618  CB  LEU B 667       9.548  15.094  19.342  1.00  0.00           C  
ATOM   1619  CG  LEU B 667      11.067  15.103  19.528  1.00  0.00           C  
ATOM   1620  CD1 LEU B 667      11.740  15.019  18.182  1.00  0.00           C  
ATOM   1621  CD2 LEU B 667      11.481  16.347  20.228  1.00  0.00           C  
ATOM   1622  N   LEU B 668       6.523  14.151  20.169  1.00  0.00           N  
ATOM   1623  CA  LEU B 668       5.103  14.216  19.864  1.00  0.00           C  
ATOM   1624  C   LEU B 668       4.326  14.733  21.073  1.00  0.00           C  
ATOM   1625  O   LEU B 668       3.200  15.225  20.944  1.00  0.00           O  
ATOM   1626  CB  LEU B 668       4.579  12.848  19.413  1.00  0.00           C  
ATOM   1627  CG  LEU B 668       4.888  12.496  17.951  1.00  0.00           C  
ATOM   1628  CD1 LEU B 668       4.482  11.057  17.659  1.00  0.00           C  
ATOM   1629  CD2 LEU B 668       4.156  13.470  17.013  1.00  0.00           C  
ATOM   1630  N   MET B 669       4.911  14.607  22.258  1.00  0.00           N  
ATOM   1631  CA  MET B 669       4.236  15.121  23.442  1.00  0.00           C  
ATOM   1632  C   MET B 669       4.465  16.629  23.439  1.00  0.00           C  
ATOM   1633  O   MET B 669       3.574  17.407  23.784  1.00  0.00           O  
ATOM   1634  CB  MET B 669       4.798  14.505  24.727  1.00  0.00           C  
ATOM   1635  CG  MET B 669       4.641  12.994  24.834  1.00  0.00           C  
ATOM   1636  SD  MET B 669       2.987  12.403  24.396  1.00  0.00           S  
ATOM   1637  CE  MET B 669       2.003  13.358  25.391  1.00  0.00           C  
ATOM   1638  N   MET B 670       5.663  17.032  23.023  1.00  0.00           N  
ATOM   1639  CA  MET B 670       6.004  18.439  22.963  1.00  0.00           C  
ATOM   1640  C   MET B 670       5.248  19.078  21.808  1.00  0.00           C  
ATOM   1641  O   MET B 670       5.122  20.290  21.735  1.00  0.00           O  
ATOM   1642  CB  MET B 670       7.515  18.619  22.800  1.00  0.00           C  
ATOM   1643  CG  MET B 670       8.338  17.957  23.916  1.00  0.00           C  
ATOM   1644  SD  MET B 670      10.110  18.329  23.856  1.00  0.00           S  
ATOM   1645  CE  MET B 670      10.784  16.894  24.624  1.00  0.00           C  
ATOM   1646  N   SER B 671       4.732  18.250  20.910  1.00  0.00           N  
ATOM   1647  CA  SER B 671       3.972  18.746  19.770  1.00  0.00           C  
ATOM   1648  C   SER B 671       2.531  18.941  20.181  1.00  0.00           C  
ATOM   1649  O   SER B 671       1.732  19.500  19.439  1.00  0.00           O  
ATOM   1650  CB  SER B 671       4.042  17.761  18.612  1.00  0.00           C  
ATOM   1651  OG  SER B 671       5.387  17.567  18.226  1.00  0.00           O  
ATOM   1652  N   GLY B 685       2.184  18.458  21.364  1.00  0.00           N  
ATOM   1653  CA  GLY B 685       0.831  18.653  21.835  1.00  0.00           C  
ATOM   1654  C   GLY B 685      -0.181  17.541  21.677  1.00  0.00           C  
ATOM   1655  O   GLY B 685      -1.320  17.718  22.119  1.00  0.00           O  
ATOM   1656  N   PHE B 686       0.190  16.427  21.038  1.00  0.00           N  
ATOM   1657  CA  PHE B 686      -0.737  15.293  20.891  1.00  0.00           C  
ATOM   1658  C   PHE B 686      -0.762  14.633  22.270  1.00  0.00           C  
ATOM   1659  O   PHE B 686       0.108  13.836  22.598  1.00  0.00           O  
ATOM   1660  CB  PHE B 686      -0.216  14.295  19.863  1.00  0.00           C  
ATOM   1661  CG  PHE B 686       0.003  14.876  18.506  1.00  0.00           C  
ATOM   1662  CD1 PHE B 686       1.270  15.292  18.107  1.00  0.00           C  
ATOM   1663  CD2 PHE B 686      -1.063  15.025  17.622  1.00  0.00           C  
ATOM   1664  CE1 PHE B 686       1.468  15.850  16.839  1.00  0.00           C  
ATOM   1665  CE2 PHE B 686      -0.874  15.585  16.352  1.00  0.00           C  
ATOM   1666  CZ  PHE B 686       0.392  15.996  15.961  1.00  0.00           C  
ATOM   1667  N   ASP B 687      -1.757  14.951  23.074  1.00  0.00           N  
ATOM   1668  CA  ASP B 687      -1.801  14.457  24.441  1.00  0.00           C  
ATOM   1669  C   ASP B 687      -1.492  12.976  24.709  1.00  0.00           C  
ATOM   1670  O   ASP B 687      -0.796  12.644  25.671  1.00  0.00           O  
ATOM   1671  CB  ASP B 687      -3.142  14.824  25.057  1.00  0.00           C  
ATOM   1672  CG  ASP B 687      -3.118  14.744  26.550  1.00  0.00           C  
ATOM   1673  OD1 ASP B 687      -2.279  15.441  27.162  1.00  0.00           O  
ATOM   1674  OD2 ASP B 687      -3.935  13.984  27.108  1.00  0.00           O  
ATOM   1675  N   ARG B 688      -2.018  12.092  23.865  1.00  0.00           N  
ATOM   1676  CA  ARG B 688      -1.809  10.655  24.004  1.00  0.00           C  
ATOM   1677  C   ARG B 688      -1.458  10.026  22.678  1.00  0.00           C  
ATOM   1678  O   ARG B 688      -2.204  10.131  21.713  1.00  0.00           O  
ATOM   1679  CB  ARG B 688      -3.057   9.992  24.566  1.00  0.00           C  
ATOM   1680  CG  ARG B 688      -3.196  10.255  26.029  1.00  0.00           C  
ATOM   1681  CD  ARG B 688      -4.475   9.732  26.632  1.00  0.00           C  
ATOM   1682  NE  ARG B 688      -4.421  10.001  28.061  1.00  0.00           N  
ATOM   1683  CZ  ARG B 688      -5.332   9.619  28.947  1.00  0.00           C  
ATOM   1684  NH1 ARG B 688      -6.401   8.934  28.555  1.00  0.00           N  
ATOM   1685  NH2 ARG B 688      -5.155   9.909  30.235  1.00  0.00           N  
ATOM   1686  N   TYR B 689      -0.315   9.363  22.647  1.00  0.00           N  
ATOM   1687  CA  TYR B 689       0.184   8.711  21.455  1.00  0.00           C  
ATOM   1688  C   TYR B 689       0.382   7.221  21.691  1.00  0.00           C  
ATOM   1689  O   TYR B 689       0.356   6.745  22.825  1.00  0.00           O  
ATOM   1690  CB  TYR B 689       1.526   9.338  21.090  1.00  0.00           C  
ATOM   1691  CG  TYR B 689       2.541   8.399  20.477  1.00  0.00           C  
ATOM   1692  CD1 TYR B 689       2.649   8.237  19.095  1.00  0.00           C  
ATOM   1693  CD2 TYR B 689       3.419   7.682  21.294  1.00  0.00           C  
ATOM   1694  CE1 TYR B 689       3.632   7.386  18.544  1.00  0.00           C  
ATOM   1695  CE2 TYR B 689       4.390   6.836  20.759  1.00  0.00           C  
ATOM   1696  CZ  TYR B 689       4.497   6.693  19.394  1.00  0.00           C  
ATOM   1697  OH  TYR B 689       5.501   5.892  18.906  1.00  0.00           O  
ATOM   1698  N   TYR B 690       0.558   6.496  20.596  1.00  0.00           N  
ATOM   1699  CA  TYR B 690       0.859   5.080  20.636  1.00  0.00           C  
ATOM   1700  C   TYR B 690       0.993   4.622  19.209  1.00  0.00           C  
ATOM   1701  O   TYR B 690       0.582   5.320  18.269  1.00  0.00           O  
ATOM   1702  CB  TYR B 690      -0.233   4.238  21.317  1.00  0.00           C  
ATOM   1703  CG  TYR B 690      -1.372   3.799  20.418  1.00  0.00           C  
ATOM   1704  CD1 TYR B 690      -2.436   4.648  20.128  1.00  0.00           C  
ATOM   1705  CD2 TYR B 690      -1.369   2.533  19.837  1.00  0.00           C  
ATOM   1706  CE1 TYR B 690      -3.475   4.244  19.282  1.00  0.00           C  
ATOM   1707  CE2 TYR B 690      -2.404   2.117  18.986  1.00  0.00           C  
ATOM   1708  CZ  TYR B 690      -3.450   2.974  18.712  1.00  0.00           C  
ATOM   1709  OH  TYR B 690      -4.472   2.559  17.879  1.00  0.00           O  
ATOM   1710  N   GLN B 691       1.602   3.458  19.052  1.00  0.00           N  
ATOM   1711  CA  GLN B 691       1.736   2.864  17.747  1.00  0.00           C  
ATOM   1712  C   GLN B 691       2.400   1.520  17.902  1.00  0.00           C  
ATOM   1713  O   GLN B 691       3.196   1.302  18.816  1.00  0.00           O  
ATOM   1714  CB  GLN B 691       2.548   3.749  16.789  1.00  0.00           C  
ATOM   1715  CG  GLN B 691       4.026   3.556  16.843  1.00  0.00           C  
ATOM   1716  CD  GLN B 691       4.715   4.305  15.741  1.00  0.00           C  
ATOM   1717  OE1 GLN B 691       4.285   4.245  14.587  1.00  0.00           O  
ATOM   1718  NE2 GLN B 691       5.811   4.998  16.073  1.00  0.00           N  
ATOM   1719  N   ILE B 692       2.047   0.610  17.009  1.00  0.00           N  
ATOM   1720  CA  ILE B 692       2.618  -0.711  17.027  1.00  0.00           C  
ATOM   1721  C   ILE B 692       3.724  -0.568  15.994  1.00  0.00           C  
ATOM   1722  O   ILE B 692       3.460  -0.513  14.803  1.00  0.00           O  
ATOM   1723  CB  ILE B 692       1.543  -1.736  16.634  1.00  0.00           C  
ATOM   1724  CG1 ILE B 692       0.315  -1.511  17.523  1.00  0.00           C  
ATOM   1725  CG2 ILE B 692       2.048  -3.142  16.843  1.00  0.00           C  
ATOM   1726  CD1 ILE B 692      -0.841  -2.431  17.252  1.00  0.00           C  
ATOM   1727  N   VAL B 693       4.959  -0.445  16.474  1.00  0.00           N  
ATOM   1728  CA  VAL B 693       6.128  -0.264  15.614  1.00  0.00           C  
ATOM   1729  C   VAL B 693       7.234  -1.272  15.714  1.00  0.00           C  
ATOM   1730  O   VAL B 693       7.491  -1.858  16.761  1.00  0.00           O  
ATOM   1731  CB  VAL B 693       6.847   1.083  15.846  1.00  0.00           C  
ATOM   1732  CG1 VAL B 693       6.273   2.123  14.975  1.00  0.00           C  
ATOM   1733  CG2 VAL B 693       6.767   1.473  17.304  1.00  0.00           C  
ATOM   1734  N   LYS B 695       7.941  -1.385  14.606  1.00  0.00           N  
ATOM   1735  CA  LYS B 695       9.065  -2.280  14.484  1.00  0.00           C  
ATOM   1736  C   LYS B 695      10.307  -1.510  14.989  1.00  0.00           C  
ATOM   1737  O   LYS B 695      10.577  -0.408  14.540  1.00  0.00           O  
ATOM   1738  CB  LYS B 695       9.196  -2.678  13.003  1.00  0.00           C  
ATOM   1739  CG  LYS B 695       9.972  -3.934  12.752  1.00  0.00           C  
ATOM   1740  CD  LYS B 695       9.254  -5.169  13.319  1.00  0.00           C  
ATOM   1741  CE  LYS B 695       8.270  -5.816  12.341  1.00  0.00           C  
ATOM   1742  NZ  LYS B 695       8.963  -6.261  11.104  1.00  0.00           N  
ATOM   1743  N   CYS B 696      11.031  -2.091  15.946  1.00  0.00           N  
ATOM   1744  CA  CYS B 696      12.244  -1.496  16.518  1.00  0.00           C  
ATOM   1745  C   CYS B 696      13.423  -2.341  16.083  1.00  0.00           C  
ATOM   1746  O   CYS B 696      13.247  -3.520  15.783  1.00  0.00           O  
ATOM   1747  CB  CYS B 696      12.174  -1.490  18.033  1.00  0.00           C  
ATOM   1748  SG  CYS B 696      10.786  -0.550  18.620  1.00  0.00           S  
ATOM   1749  N   PHE B 697      14.614  -1.745  16.046  1.00  0.00           N  
ATOM   1750  CA  PHE B 697      15.816  -2.450  15.610  1.00  0.00           C  
ATOM   1751  C   PHE B 697      16.968  -2.273  16.591  1.00  0.00           C  
ATOM   1752  O   PHE B 697      17.351  -1.148  16.901  1.00  0.00           O  
ATOM   1753  CB  PHE B 697      16.251  -1.955  14.224  1.00  0.00           C  
ATOM   1754  CG  PHE B 697      15.172  -2.052  13.177  1.00  0.00           C  
ATOM   1755  CD1 PHE B 697      14.105  -1.155  13.170  1.00  0.00           C  
ATOM   1756  CD2 PHE B 697      15.209  -3.059  12.212  1.00  0.00           C  
ATOM   1757  CE1 PHE B 697      13.100  -1.260  12.225  1.00  0.00           C  
ATOM   1758  CE2 PHE B 697      14.202  -3.169  11.260  1.00  0.00           C  
ATOM   1759  CZ  PHE B 697      13.146  -2.266  11.269  1.00  0.00           C  
ATOM   1760  N   ARG B 698      17.520  -3.394  17.056  1.00  0.00           N  
ATOM   1761  CA  ARG B 698      18.619  -3.394  18.021  1.00  0.00           C  
ATOM   1762  C   ARG B 698      19.659  -4.460  17.735  1.00  0.00           C  
ATOM   1763  O   ARG B 698      19.365  -5.651  17.804  1.00  0.00           O  
ATOM   1764  CB  ARG B 698      18.087  -3.629  19.432  1.00  0.00           C  
ATOM   1765  CG  ARG B 698      17.083  -2.608  19.860  1.00  0.00           C  
ATOM   1766  CD  ARG B 698      16.679  -2.758  21.301  1.00  0.00           C  
ATOM   1767  NE  ARG B 698      15.574  -1.856  21.575  1.00  0.00           N  
ATOM   1768  CZ  ARG B 698      15.021  -1.692  22.764  1.00  0.00           C  
ATOM   1769  NH1 ARG B 698      15.470  -2.379  23.800  1.00  0.00           N  
ATOM   1770  NH2 ARG B 698      14.010  -0.845  22.913  1.00  0.00           N  
ATOM   1771  N   ASP B 699      20.880  -4.038  17.419  1.00  0.00           N  
ATOM   1772  CA  ASP B 699      21.942  -4.993  17.158  1.00  0.00           C  
ATOM   1773  C   ASP B 699      22.554  -5.400  18.497  1.00  0.00           C  
ATOM   1774  O   ASP B 699      23.466  -4.745  19.017  1.00  0.00           O  
ATOM   1775  CB  ASP B 699      22.986  -4.392  16.217  1.00  0.00           C  
ATOM   1776  CG  ASP B 699      24.249  -5.232  16.130  1.00  0.00           C  
ATOM   1777  OD1 ASP B 699      24.189  -6.449  16.387  1.00  0.00           O  
ATOM   1778  OD2 ASP B 699      25.308  -4.676  15.783  1.00  0.00           O  
ATOM   1779  N   GLU B 700      22.009  -6.476  19.059  1.00  0.00           N  
ATOM   1780  CA  GLU B 700      22.448  -7.012  20.340  1.00  0.00           C  
ATOM   1781  C   GLU B 700      22.400  -8.539  20.281  1.00  0.00           C  
ATOM   1782  O   GLU B 700      21.993  -9.118  19.274  1.00  0.00           O  
ATOM   1783  CB  GLU B 700      21.527  -6.490  21.449  1.00  0.00           C  
ATOM   1784  CG  GLU B 700      20.066  -6.884  21.312  1.00  0.00           C  
ATOM   1785  CD  GLU B 700      19.156  -6.128  22.282  1.00  0.00           C  
ATOM   1786  OE1 GLU B 700      19.653  -5.688  23.339  1.00  0.00           O  
ATOM   1787  OE2 GLU B 700      17.941  -5.993  22.006  1.00  0.00           O  
ATOM   1788  N   ASP B 703      22.833  -9.188  21.353  1.00  0.00           N  
ATOM   1789  CA  ASP B 703      22.819 -10.641  21.417  1.00  0.00           C  
ATOM   1790  C   ASP B 703      21.380 -11.122  21.393  1.00  0.00           C  
ATOM   1791  O   ASP B 703      20.521 -10.573  22.090  1.00  0.00           O  
ATOM   1792  CB  ASP B 703      23.481 -11.110  22.704  1.00  0.00           C  
ATOM   1793  CG  ASP B 703      24.947 -10.812  22.735  1.00  0.00           C  
ATOM   1794  OD1 ASP B 703      25.440 -10.388  23.803  1.00  0.00           O  
ATOM   1795  OD2 ASP B 703      25.607 -11.016  21.697  1.00  0.00           O  
ATOM   1796  N   LEU B 713      21.118 -12.152  20.597  1.00  0.00           N  
ATOM   1797  CA  LEU B 713      19.776 -12.695  20.493  1.00  0.00           C  
ATOM   1798  C   LEU B 713      19.581 -13.882  21.437  1.00  0.00           C  
ATOM   1799  O   LEU B 713      20.550 -14.474  21.922  1.00  0.00           O  
ATOM   1800  CB  LEU B 713      19.499 -13.099  19.041  1.00  0.00           C  
ATOM   1801  CG  LEU B 713      19.618 -11.931  18.054  1.00  0.00           C  
ATOM   1802  CD1 LEU B 713      19.273 -12.413  16.661  1.00  0.00           C  
ATOM   1803  CD2 LEU B 713      18.682 -10.793  18.456  1.00  0.00           C  
ATOM   1804  N   ARG B 714      18.317 -14.200  21.708  1.00  0.00           N  
ATOM   1805  CA  ARG B 714      17.944 -15.308  22.584  1.00  0.00           C  
ATOM   1806  C   ARG B 714      16.484 -15.705  22.353  1.00  0.00           C  
ATOM   1807  O   ARG B 714      15.883 -15.308  21.359  1.00  0.00           O  
ATOM   1808  CB  ARG B 714      18.177 -14.955  24.070  1.00  0.00           C  
ATOM   1809  CG  ARG B 714      17.621 -13.610  24.530  1.00  0.00           C  
ATOM   1810  CD  ARG B 714      17.558 -13.495  26.067  1.00  0.00           C  
ATOM   1811  NE  ARG B 714      18.235 -12.300  26.581  1.00  0.00           N  
ATOM   1812  CZ  ARG B 714      17.750 -11.486  27.523  1.00  0.00           C  
ATOM   1813  NH1 ARG B 714      16.565 -11.711  28.081  1.00  0.00           N  
ATOM   1814  NH2 ARG B 714      18.470 -10.445  27.926  1.00  0.00           N  
ATOM   1815  N   ALA B 715      15.922 -16.484  23.274  1.00  0.00           N  
ATOM   1816  CA  ALA B 715      14.542 -16.950  23.163  1.00  0.00           C  
ATOM   1817  C   ALA B 715      13.508 -15.835  23.108  1.00  0.00           C  
ATOM   1818  O   ALA B 715      12.459 -15.992  22.481  1.00  0.00           O  
ATOM   1819  CB  ALA B 715      14.218 -17.892  24.312  1.00  0.00           C  
ATOM   1820  N   ASP B 716      13.781 -14.719  23.776  1.00  0.00           N  
ATOM   1821  CA  ASP B 716      12.839 -13.605  23.765  1.00  0.00           C  
ATOM   1822  C   ASP B 716      13.406 -12.389  23.028  1.00  0.00           C  
ATOM   1823  O   ASP B 716      13.011 -11.255  23.300  1.00  0.00           O  
ATOM   1824  CB  ASP B 716      12.434 -13.223  25.198  1.00  0.00           C  
ATOM   1825  CG  ASP B 716      13.616 -12.779  26.053  1.00  0.00           C  
ATOM   1826  OD1 ASP B 716      13.400 -12.374  27.215  1.00  0.00           O  
ATOM   1827  OD2 ASP B 716      14.760 -12.833  25.570  1.00  0.00           O  
ATOM   1828  N   ARG B 718      14.317 -12.629  22.086  1.00  0.00           N  
ATOM   1829  CA  ARG B 718      14.926 -11.538  21.328  1.00  0.00           C  
ATOM   1830  C   ARG B 718      15.098 -11.771  19.848  1.00  0.00           C  
ATOM   1831  O   ARG B 718      15.471 -12.852  19.405  1.00  0.00           O  
ATOM   1832  CB  ARG B 718      16.314 -11.198  21.854  1.00  0.00           C  
ATOM   1833  CG  ARG B 718      16.369 -10.428  23.129  1.00  0.00           C  
ATOM   1834  CD  ARG B 718      17.826 -10.098  23.422  1.00  0.00           C  
ATOM   1835  NE  ARG B 718      17.987  -9.349  24.664  1.00  0.00           N  
ATOM   1836  CZ  ARG B 718      19.161  -8.928  25.126  1.00  0.00           C  
ATOM   1837  NH1 ARG B 718      20.273  -9.184  24.451  1.00  0.00           N  
ATOM   1838  NH2 ARG B 718      19.224  -8.256  26.272  1.00  0.00           N  
ATOM   1839  N   GLN B 723      14.877 -10.704  19.097  1.00  0.00           N  
ATOM   1840  CA  GLN B 723      15.044 -10.703  17.656  1.00  0.00           C  
ATOM   1841  C   GLN B 723      15.687  -9.350  17.353  1.00  0.00           C  
ATOM   1842  O   GLN B 723      15.488  -8.394  18.109  1.00  0.00           O  
ATOM   1843  CB  GLN B 723      13.681 -10.831  16.976  1.00  0.00           C  
ATOM   1844  CG  GLN B 723      13.097 -12.246  16.987  1.00  0.00           C  
ATOM   1845  CD  GLN B 723      13.791 -13.153  15.990  1.00  0.00           C  
ATOM   1846  OE1 GLN B 723      13.715 -12.930  14.783  1.00  0.00           O  
ATOM   1847  NE2 GLN B 723      14.489 -14.165  16.487  1.00  0.00           N  
ATOM   1848  N   PRO B 724      16.493  -9.261  16.278  1.00  0.00           N  
ATOM   1849  CA  PRO B 724      17.170  -8.027  15.868  1.00  0.00           C  
ATOM   1850  C   PRO B 724      16.095  -6.975  15.599  1.00  0.00           C  
ATOM   1851  O   PRO B 724      16.263  -5.805  15.926  1.00  0.00           O  
ATOM   1852  CB  PRO B 724      17.902  -8.451  14.605  1.00  0.00           C  
ATOM   1853  CG  PRO B 724      16.972  -9.526  14.049  1.00  0.00           C  
ATOM   1854  CD  PRO B 724      16.779 -10.327  15.312  1.00  0.00           C  
ATOM   1855  N   GLU B 725      14.988  -7.399  14.994  1.00  0.00           N  
ATOM   1856  CA  GLU B 725      13.872  -6.494  14.762  1.00  0.00           C  
ATOM   1857  C   GLU B 725      12.647  -7.121  15.413  1.00  0.00           C  
ATOM   1858  O   GLU B 725      12.360  -8.302  15.220  1.00  0.00           O  
ATOM   1859  CB  GLU B 725      13.628  -6.243  13.272  1.00  0.00           C  
ATOM   1860  CG  GLU B 725      13.254  -7.436  12.447  1.00  0.00           C  
ATOM   1861  CD  GLU B 725      12.810  -7.030  11.065  1.00  0.00           C  
ATOM   1862  OE1 GLU B 725      11.698  -6.480  10.927  1.00  0.00           O  
ATOM   1863  OE2 GLU B 725      13.585  -7.245  10.117  1.00  0.00           O  
ATOM   1864  N   PHE B 726      11.946  -6.329  16.211  1.00  0.00           N  
ATOM   1865  CA  PHE B 726      10.779  -6.817  16.919  1.00  0.00           C  
ATOM   1866  C   PHE B 726       9.711  -5.728  16.941  1.00  0.00           C  
ATOM   1867  O   PHE B 726       9.910  -4.646  16.387  1.00  0.00           O  
ATOM   1868  CB  PHE B 726      11.180  -7.185  18.336  1.00  0.00           C  
ATOM   1869  CG  PHE B 726      11.672  -6.020  19.139  1.00  0.00           C  
ATOM   1870  CD1 PHE B 726      10.812  -5.350  20.027  1.00  0.00           C  
ATOM   1871  CD2 PHE B 726      12.991  -5.591  19.023  1.00  0.00           C  
ATOM   1872  CE1 PHE B 726      11.263  -4.279  20.787  1.00  0.00           C  
ATOM   1873  CE2 PHE B 726      13.456  -4.514  19.781  1.00  0.00           C  
ATOM   1874  CZ  PHE B 726      12.590  -3.858  20.667  1.00  0.00           C  
ATOM   1875  N   THR B 728       8.597  -5.983  17.613  1.00  0.00           N  
ATOM   1876  CA  THR B 728       7.551  -4.997  17.601  1.00  0.00           C  
ATOM   1877  C   THR B 728       7.131  -4.523  18.967  1.00  0.00           C  
ATOM   1878  O   THR B 728       6.924  -5.312  19.886  1.00  0.00           O  
ATOM   1879  CB  THR B 728       6.331  -5.557  16.873  1.00  0.00           C  
ATOM   1880  OG1 THR B 728       6.732  -5.980  15.566  1.00  0.00           O  
ATOM   1881  CG2 THR B 728       5.217  -4.517  16.779  1.00  0.00           C  
ATOM   1882  N   GLN B 730       6.996  -3.213  19.095  1.00  0.00           N  
ATOM   1883  CA  GLN B 730       6.573  -2.638  20.349  1.00  0.00           C  
ATOM   1884  C   GLN B 730       5.199  -2.023  20.213  1.00  0.00           C  
ATOM   1885  O   GLN B 730       4.779  -1.627  19.129  1.00  0.00           O  
ATOM   1886  CB  GLN B 730       7.508  -1.521  20.799  1.00  0.00           C  
ATOM   1887  CG  GLN B 730       8.959  -1.865  20.982  1.00  0.00           C  
ATOM   1888  CD  GLN B 730       9.699  -0.755  21.705  1.00  0.00           C  
ATOM   1889  OE1 GLN B 730       9.531   0.423  21.393  1.00  0.00           O  
ATOM   1890  NE2 GLN B 730      10.520  -1.126  22.678  1.00  0.00           N  
ATOM   1891  N   ILE B 731       4.488  -1.986  21.324  1.00  0.00           N  
ATOM   1892  CA  ILE B 731       3.208  -1.326  21.365  1.00  0.00           C  
ATOM   1893  C   ILE B 731       3.746  -0.118  22.110  1.00  0.00           C  
ATOM   1894  O   ILE B 731       3.974  -0.177  23.317  1.00  0.00           O  
ATOM   1895  CB  ILE B 731       2.183  -2.082  22.217  1.00  0.00           C  
ATOM   1896  CG1 ILE B 731       1.786  -3.383  21.516  1.00  0.00           C  
ATOM   1897  CG2 ILE B 731       0.970  -1.202  22.459  1.00  0.00           C  
ATOM   1898  CD1 ILE B 731       0.747  -4.187  22.270  1.00  0.00           C  
ATOM   1899  N   ASP B 732       4.038   0.937  21.352  1.00  0.00           N  
ATOM   1900  CA  ASP B 732       4.590   2.167  21.895  1.00  0.00           C  
ATOM   1901  C   ASP B 732       3.456   3.012  22.433  1.00  0.00           C  
ATOM   1902  O   ASP B 732       2.412   3.144  21.795  1.00  0.00           O  
ATOM   1903  CB  ASP B 732       5.308   2.952  20.804  1.00  0.00           C  
ATOM   1904  CG  ASP B 732       6.467   3.752  21.332  1.00  0.00           C  
ATOM   1905  OD1 ASP B 732       6.996   4.598  20.583  1.00  0.00           O  
ATOM   1906  OD2 ASP B 732       6.869   3.514  22.488  1.00  0.00           O  
ATOM   1907  N   VAL B 733       3.659   3.580  23.611  1.00  0.00           N  
ATOM   1908  CA  VAL B 733       2.635   4.412  24.210  1.00  0.00           C  
ATOM   1909  C   VAL B 733       3.285   5.547  25.005  1.00  0.00           C  
ATOM   1910  O   VAL B 733       4.268   5.349  25.725  1.00  0.00           O  
ATOM   1911  CB  VAL B 733       1.655   3.527  25.058  1.00  0.00           C  
ATOM   1912  CG1 VAL B 733       2.435   2.524  25.856  1.00  0.00           C  
ATOM   1913  CG2 VAL B 733       0.786   4.377  25.973  1.00  0.00           C  
ATOM   1914  N   GLU B 734       2.767   6.754  24.806  1.00  0.00           N  
ATOM   1915  CA  GLU B 734       3.302   7.913  25.492  1.00  0.00           C  
ATOM   1916  C   GLU B 734       2.195   8.834  25.973  1.00  0.00           C  
ATOM   1917  O   GLU B 734       1.157   8.995  25.319  1.00  0.00           O  
ATOM   1918  CB  GLU B 734       4.245   8.689  24.576  1.00  0.00           C  
ATOM   1919  CG  GLU B 734       5.064   9.741  25.308  1.00  0.00           C  
ATOM   1920  CD  GLU B 734       6.077   9.139  26.265  1.00  0.00           C  
ATOM   1921  OE1 GLU B 734       6.761   9.903  26.977  1.00  0.00           O  
ATOM   1922  OE2 GLU B 734       6.196   7.898  26.298  1.00  0.00           O  
ATOM   1923  N   THR B 735       2.426   9.442  27.128  1.00  0.00           N  
ATOM   1924  CA  THR B 735       1.446  10.333  27.705  1.00  0.00           C  
ATOM   1925  C   THR B 735       2.099  11.588  28.236  1.00  0.00           C  
ATOM   1926  O   THR B 735       3.321  11.706  28.297  1.00  0.00           O  
ATOM   1927  CB  THR B 735       0.721   9.663  28.881  1.00  0.00           C  
ATOM   1928  OG1 THR B 735       1.670   9.358  29.910  1.00  0.00           O  
ATOM   1929  CG2 THR B 735       0.039   8.384  28.426  1.00  0.00           C  
ATOM   1930  N   SER B 736       1.254  12.526  28.626  1.00  0.00           N  
ATOM   1931  CA  SER B 736       1.697  13.773  29.203  1.00  0.00           C  
ATOM   1932  C   SER B 736       0.649  14.174  30.237  1.00  0.00           C  
ATOM   1933  O   SER B 736      -0.525  13.811  30.114  1.00  0.00           O  
ATOM   1934  CB  SER B 736       1.866  14.849  28.114  1.00  0.00           C  
ATOM   1935  OG  SER B 736       0.712  14.989  27.301  1.00  0.00           O  
ATOM   1936  N   PHE B 737       1.086  14.885  31.274  1.00  0.00           N  
ATOM   1937  CA  PHE B 737       0.189  15.347  32.331  1.00  0.00           C  
ATOM   1938  C   PHE B 737      -0.368  14.161  33.121  1.00  0.00           C  
ATOM   1939  O   PHE B 737      -1.473  14.208  33.661  1.00  0.00           O  
ATOM   1940  CB  PHE B 737      -0.931  16.175  31.696  1.00  0.00           C  
ATOM   1941  CG  PHE B 737      -0.437  17.410  30.992  1.00  0.00           C  
ATOM   1942  CD1 PHE B 737      -1.070  17.880  29.849  1.00  0.00           C  
ATOM   1943  CD2 PHE B 737       0.646  18.128  31.498  1.00  0.00           C  
ATOM   1944  CE1 PHE B 737      -0.628  19.048  29.218  1.00  0.00           C  
ATOM   1945  CE2 PHE B 737       1.092  19.292  30.877  1.00  0.00           C  
ATOM   1946  CZ  PHE B 737       0.456  19.751  29.738  1.00  0.00           C  
ATOM   1947  N   MET B 738       0.429  13.101  33.183  1.00  0.00           N  
ATOM   1948  CA  MET B 738       0.069  11.884  33.891  1.00  0.00           C  
ATOM   1949  C   MET B 738       1.291  11.295  34.570  1.00  0.00           C  
ATOM   1950  O   MET B 738       2.370  11.241  33.987  1.00  0.00           O  
ATOM   1951  CB  MET B 738      -0.517  10.859  32.924  1.00  0.00           C  
ATOM   1952  CG  MET B 738      -1.922  11.166  32.441  1.00  0.00           C  
ATOM   1953  SD  MET B 738      -2.477   9.913  31.285  1.00  0.00           S  
ATOM   1954  CE  MET B 738      -2.073   8.452  32.192  1.00  0.00           C  
ATOM   1955  N   THR B 789       1.096  10.845  35.806  1.00  0.00           N  
ATOM   1956  CA  THR B 789       2.150  10.250  36.638  1.00  0.00           C  
ATOM   1957  C   THR B 789       2.430   8.781  36.351  1.00  0.00           C  
ATOM   1958  O   THR B 789       1.620   8.092  35.729  1.00  0.00           O  
ATOM   1959  CB  THR B 789       1.764  10.328  38.094  1.00  0.00           C  
ATOM   1960  OG1 THR B 789       0.542   9.606  38.284  1.00  0.00           O  
ATOM   1961  CG2 THR B 789       1.552  11.766  38.495  1.00  0.00           C  
ATOM   1962  N   ALA B 790       3.571   8.304  36.844  1.00  0.00           N  
ATOM   1963  CA  ALA B 790       3.959   6.903  36.653  1.00  0.00           C  
ATOM   1964  C   ALA B 790       2.763   6.007  36.971  1.00  0.00           C  
ATOM   1965  O   ALA B 790       2.325   5.220  36.131  1.00  0.00           O  
ATOM   1966  CB  ALA B 790       5.143   6.547  37.551  1.00  0.00           C  
ATOM   1967  N   PRO B 791       2.221   6.118  38.191  1.00  0.00           N  
ATOM   1968  CA  PRO B 791       1.066   5.318  38.601  1.00  0.00           C  
ATOM   1969  C   PRO B 791      -0.095   5.432  37.615  1.00  0.00           C  
ATOM   1970  O   PRO B 791      -0.821   4.463  37.388  1.00  0.00           O  
ATOM   1971  CB  PRO B 791       0.728   5.903  39.967  1.00  0.00           C  
ATOM   1972  CG  PRO B 791       2.115   6.227  40.498  1.00  0.00           C  
ATOM   1973  CD  PRO B 791       2.664   6.972  39.308  1.00  0.00           C  
ATOM   1974  N   GLN B 792      -0.273   6.612  37.029  1.00  0.00           N  
ATOM   1975  CA  GLN B 792      -1.357   6.812  36.068  1.00  0.00           C  
ATOM   1976  C   GLN B 792      -1.068   6.113  34.747  1.00  0.00           C  
ATOM   1977  O   GLN B 792      -1.972   5.607  34.096  1.00  0.00           O  
ATOM   1978  CB  GLN B 792      -1.610   8.299  35.865  1.00  0.00           C  
ATOM   1979  CG  GLN B 792      -2.314   8.941  37.043  1.00  0.00           C  
ATOM   1980  CD  GLN B 792      -2.408  10.444  36.913  1.00  0.00           C  
ATOM   1981  OE1 GLN B 792      -1.393  11.142  36.965  1.00  0.00           O  
ATOM   1982  NE2 GLN B 792      -3.625  10.953  36.729  1.00  0.00           N  
ATOM   1983  N   VAL B 793       0.196   6.075  34.356  1.00  0.00           N  
ATOM   1984  CA  VAL B 793       0.564   5.376  33.133  1.00  0.00           C  
ATOM   1985  C   VAL B 793       0.326   3.883  33.390  1.00  0.00           C  
ATOM   1986  O   VAL B 793      -0.444   3.233  32.677  1.00  0.00           O  
ATOM   1987  CB  VAL B 793       2.051   5.600  32.771  1.00  0.00           C  
ATOM   1988  CG1 VAL B 793       2.424   4.754  31.592  1.00  0.00           C  
ATOM   1989  CG2 VAL B 793       2.296   7.053  32.452  1.00  0.00           C  
ATOM   1990  N   ARG B 794       0.974   3.351  34.424  1.00  0.00           N  
ATOM   1991  CA  ARG B 794       0.818   1.945  34.781  1.00  0.00           C  
ATOM   1992  C   ARG B 794      -0.642   1.537  34.794  1.00  0.00           C  
ATOM   1993  O   ARG B 794      -1.001   0.476  34.290  1.00  0.00           O  
ATOM   1994  CB  ARG B 794       1.388   1.662  36.165  1.00  0.00           C  
ATOM   1995  CG  ARG B 794       2.881   1.683  36.265  1.00  0.00           C  
ATOM   1996  CD  ARG B 794       3.273   1.451  37.704  1.00  0.00           C  
ATOM   1997  NE  ARG B 794       4.431   2.259  38.056  1.00  0.00           N  
ATOM   1998  CZ  ARG B 794       4.520   2.962  39.173  1.00  0.00           C  
ATOM   1999  NH1 ARG B 794       3.522   2.954  40.047  1.00  0.00           N  
ATOM   2000  NH2 ARG B 794       5.600   3.681  39.406  1.00  0.00           N  
ATOM   2001  N   GLU B 795      -1.491   2.386  35.360  1.00  0.00           N  
ATOM   2002  CA  GLU B 795      -2.905   2.064  35.443  1.00  0.00           C  
ATOM   2003  C   GLU B 795      -3.525   1.752  34.089  1.00  0.00           C  
ATOM   2004  O   GLU B 795      -4.014   0.652  33.874  1.00  0.00           O  
ATOM   2005  CB  GLU B 795      -3.674   3.198  36.093  1.00  0.00           C  
ATOM   2006  CG  GLU B 795      -4.960   2.737  36.741  1.00  0.00           C  
ATOM   2007  CD  GLU B 795      -5.771   3.894  37.266  1.00  0.00           C  
ATOM   2008  OE1 GLU B 795      -5.172   4.776  37.917  1.00  0.00           O  
ATOM   2009  OE2 GLU B 795      -7.001   3.917  37.040  1.00  0.00           O  
ATOM   2010  N   VAL B 796      -3.503   2.714  33.172  1.00  0.00           N  
ATOM   2011  CA  VAL B 796      -4.083   2.494  31.849  1.00  0.00           C  
ATOM   2012  C   VAL B 796      -3.356   1.342  31.154  1.00  0.00           C  
ATOM   2013  O   VAL B 796      -3.974   0.548  30.444  1.00  0.00           O  
ATOM   2014  CB  VAL B 796      -3.995   3.766  30.959  1.00  0.00           C  
ATOM   2015  CG1 VAL B 796      -2.553   4.095  30.673  1.00  0.00           C  
ATOM   2016  CG2 VAL B 796      -4.729   3.541  29.649  1.00  0.00           C  
ATOM   2017  N   MET B 797      -2.045   1.252  31.363  1.00  0.00           N  
ATOM   2018  CA  MET B 797      -1.266   0.189  30.750  1.00  0.00           C  
ATOM   2019  C   MET B 797      -1.628  -1.178  31.315  1.00  0.00           C  
ATOM   2020  O   MET B 797      -1.614  -2.176  30.589  1.00  0.00           O  
ATOM   2021  CB  MET B 797       0.223   0.439  30.936  1.00  0.00           C  
ATOM   2022  CG  MET B 797       0.776   1.591  30.129  1.00  0.00           C  
ATOM   2023  SD  MET B 797       0.570   1.432  28.344  1.00  0.00           S  
ATOM   2024  CE  MET B 797      -1.148   1.921  28.128  1.00  0.00           C  
ATOM   2025  N   GLU B 798      -1.939  -1.218  32.611  1.00  0.00           N  
ATOM   2026  CA  GLU B 798      -2.315  -2.460  33.278  1.00  0.00           C  
ATOM   2027  C   GLU B 798      -3.717  -2.886  32.876  1.00  0.00           C  
ATOM   2028  O   GLU B 798      -4.004  -4.078  32.795  1.00  0.00           O  
ATOM   2029  CB  GLU B 798      -2.214  -2.310  34.800  1.00  0.00           C  
ATOM   2030  CG  GLU B 798      -2.884  -3.419  35.586  1.00  0.00           C  
ATOM   2031  CD  GLU B 798      -2.463  -3.462  37.052  1.00  0.00           C  
ATOM   2032  OE1 GLU B 798      -3.206  -4.075  37.854  1.00  0.00           O  
ATOM   2033  OE2 GLU B 798      -1.388  -2.915  37.397  1.00  0.00           O  
ATOM   2034  N   ALA B 799      -4.586  -1.918  32.611  1.00  0.00           N  
ATOM   2035  CA  ALA B 799      -5.950  -2.225  32.192  1.00  0.00           C  
ATOM   2036  C   ALA B 799      -5.900  -2.819  30.783  1.00  0.00           C  
ATOM   2037  O   ALA B 799      -6.788  -3.591  30.380  1.00  0.00           O  
ATOM   2038  CB  ALA B 799      -6.811  -0.961  32.201  1.00  0.00           C  
ATOM   2039  N   LEU B 800      -4.859  -2.452  30.041  1.00  0.00           N  
ATOM   2040  CA  LEU B 800      -4.688  -2.950  28.691  1.00  0.00           C  
ATOM   2041  C   LEU B 800      -4.358  -4.434  28.669  1.00  0.00           C  
ATOM   2042  O   LEU B 800      -5.138  -5.240  28.158  1.00  0.00           O  
ATOM   2043  CB  LEU B 800      -3.575  -2.188  27.974  1.00  0.00           C  
ATOM   2044  CG  LEU B 800      -3.247  -2.718  26.575  1.00  0.00           C  
ATOM   2045  CD1 LEU B 800      -4.461  -2.550  25.671  1.00  0.00           C  
ATOM   2046  CD2 LEU B 800      -2.066  -1.985  25.999  1.00  0.00           C  
ATOM   2047  N   VAL B 801      -3.201  -4.792  29.224  1.00  0.00           N  
ATOM   2048  CA  VAL B 801      -2.751  -6.183  29.231  1.00  0.00           C  
ATOM   2049  C   VAL B 801      -3.773  -7.088  29.910  1.00  0.00           C  
ATOM   2050  O   VAL B 801      -3.914  -8.263  29.565  1.00  0.00           O  
ATOM   2051  CB  VAL B 801      -1.379  -6.328  29.937  1.00  0.00           C  
ATOM   2052  CG1 VAL B 801      -1.531  -6.105  31.428  1.00  0.00           C  
ATOM   2053  CG2 VAL B 801      -0.794  -7.688  29.660  1.00  0.00           C  
ATOM   2054  N   ARG B 802      -4.494  -6.514  30.864  1.00  0.00           N  
ATOM   2055  CA  ARG B 802      -5.521  -7.215  31.615  1.00  0.00           C  
ATOM   2056  C   ARG B 802      -6.670  -7.476  30.657  1.00  0.00           C  
ATOM   2057  O   ARG B 802      -7.202  -8.589  30.566  1.00  0.00           O  
ATOM   2058  CB  ARG B 802      -5.958  -6.322  32.767  1.00  0.00           C  
ATOM   2059  CG  ARG B 802      -6.906  -6.910  33.775  1.00  0.00           C  
ATOM   2060  CD  ARG B 802      -6.783  -6.059  35.017  1.00  0.00           C  
ATOM   2061  NE  ARG B 802      -7.615  -6.481  36.132  1.00  0.00           N  
ATOM   2062  CZ  ARG B 802      -7.483  -5.987  37.359  1.00  0.00           C  
ATOM   2063  NH1 ARG B 802      -6.551  -5.065  37.594  1.00  0.00           N  
ATOM   2064  NH2 ARG B 802      -8.281  -6.399  38.344  1.00  0.00           N  
ATOM   2065  N   HIS B 803      -7.036  -6.431  29.930  1.00  0.00           N  
ATOM   2066  CA  HIS B 803      -8.097  -6.504  28.947  1.00  0.00           C  
ATOM   2067  C   HIS B 803      -7.711  -7.578  27.948  1.00  0.00           C  
ATOM   2068  O   HIS B 803      -8.540  -8.382  27.544  1.00  0.00           O  
ATOM   2069  CB  HIS B 803      -8.225  -5.160  28.248  1.00  0.00           C  
ATOM   2070  CG  HIS B 803      -9.181  -5.159  27.100  1.00  0.00           C  
ATOM   2071  ND1 HIS B 803     -10.532  -5.379  27.258  1.00  0.00           N  
ATOM   2072  CD2 HIS B 803      -8.982  -4.948  25.777  1.00  0.00           C  
ATOM   2073  CE1 HIS B 803     -11.125  -5.301  26.079  1.00  0.00           C  
ATOM   2074  NE2 HIS B 803     -10.207  -5.041  25.165  1.00  0.00           N  
ATOM   2075  N   LEU B 807      -6.446  -7.596  27.554  1.00  0.00           N  
ATOM   2076  CA  LEU B 807      -5.983  -8.602  26.612  1.00  0.00           C  
ATOM   2077  C   LEU B 807      -6.181 -10.028  27.144  1.00  0.00           C  
ATOM   2078  O   LEU B 807      -6.732 -10.885  26.444  1.00  0.00           O  
ATOM   2079  CB  LEU B 807      -4.507  -8.374  26.256  1.00  0.00           C  
ATOM   2080  CG  LEU B 807      -4.179  -7.136  25.409  1.00  0.00           C  
ATOM   2081  CD1 LEU B 807      -2.676  -7.057  25.108  1.00  0.00           C  
ATOM   2082  CD2 LEU B 807      -4.977  -7.215  24.118  1.00  0.00           C  
ATOM   2083  N   TRP B 808      -5.746 -10.286  28.376  1.00  0.00           N  
ATOM   2084  CA  TRP B 808      -5.887 -11.621  28.956  1.00  0.00           C  
ATOM   2085  C   TRP B 808      -7.324 -12.109  29.007  1.00  0.00           C  
ATOM   2086  O   TRP B 808      -7.601 -13.282  28.745  1.00  0.00           O  
ATOM   2087  CB  TRP B 808      -5.260 -11.675  30.353  1.00  0.00           C  
ATOM   2088  CG  TRP B 808      -3.961 -12.402  30.346  1.00  0.00           C  
ATOM   2089  CD1 TRP B 808      -3.707 -13.637  30.874  1.00  0.00           C  
ATOM   2090  CD2 TRP B 808      -2.758 -11.999  29.671  1.00  0.00           C  
ATOM   2091  NE1 TRP B 808      -2.420 -14.033  30.565  1.00  0.00           N  
ATOM   2092  CE2 TRP B 808      -1.818 -13.047  29.830  1.00  0.00           C  
ATOM   2093  CE3 TRP B 808      -2.386 -10.857  28.950  1.00  0.00           C  
ATOM   2094  CZ2 TRP B 808      -0.532 -12.983  29.293  1.00  0.00           C  
ATOM   2095  CZ3 TRP B 808      -1.110 -10.795  28.414  1.00  0.00           C  
ATOM   2096  CH2 TRP B 808      -0.195 -11.853  28.588  1.00  0.00           C  
ATOM   2097  N   LEU B 809      -8.235 -11.200  29.322  1.00  0.00           N  
ATOM   2098  CA  LEU B 809      -9.648 -11.538  29.416  1.00  0.00           C  
ATOM   2099  C   LEU B 809     -10.281 -11.876  28.060  1.00  0.00           C  
ATOM   2100  O   LEU B 809     -11.021 -12.853  27.945  1.00  0.00           O  
ATOM   2101  CB  LEU B 809     -10.407 -10.386  30.077  1.00  0.00           C  
ATOM   2102  CG  LEU B 809     -11.911 -10.566  30.282  1.00  0.00           C  
ATOM   2103  CD1 LEU B 809     -12.193 -11.840  31.071  1.00  0.00           C  
ATOM   2104  CD2 LEU B 809     -12.454  -9.354  31.017  1.00  0.00           C  
ATOM   2105  N   GLU B 810      -9.979 -11.083  27.035  1.00  0.00           N  
ATOM   2106  CA  GLU B 810     -10.545 -11.300  25.709  1.00  0.00           C  
ATOM   2107  C   GLU B 810      -9.858 -12.397  24.914  1.00  0.00           C  
ATOM   2108  O   GLU B 810     -10.467 -12.989  24.025  1.00  0.00           O  
ATOM   2109  CB  GLU B 810     -10.512 -10.004  24.893  1.00  0.00           C  
ATOM   2110  CG  GLU B 810     -11.258  -8.874  25.535  1.00  0.00           C  
ATOM   2111  CD  GLU B 810     -12.718  -9.194  25.698  1.00  0.00           C  
ATOM   2112  OE1 GLU B 810     -13.382  -8.549  26.547  1.00  0.00           O  
ATOM   2113  OE2 GLU B 810     -13.198 -10.082  24.964  1.00  0.00           O  
ATOM   2114  N   VAL B 811      -8.589 -12.648  25.204  1.00  0.00           N  
ATOM   2115  CA  VAL B 811      -7.860 -13.675  24.484  1.00  0.00           C  
ATOM   2116  C   VAL B 811      -7.830 -15.036  25.185  1.00  0.00           C  
ATOM   2117  O   VAL B 811      -8.008 -16.054  24.531  1.00  0.00           O  
ATOM   2118  CB  VAL B 811      -6.416 -13.206  24.179  1.00  0.00           C  
ATOM   2119  CG1 VAL B 811      -5.636 -14.287  23.437  1.00  0.00           C  
ATOM   2120  CG2 VAL B 811      -6.466 -11.947  23.329  1.00  0.00           C  
ATOM   2121  N   LYS B 812      -7.623 -15.063  26.502  1.00  0.00           N  
ATOM   2122  CA  LYS B 812      -7.552 -16.333  27.237  1.00  0.00           C  
ATOM   2123  C   LYS B 812      -8.686 -16.539  28.218  1.00  0.00           C  
ATOM   2124  O   LYS B 812      -8.702 -17.533  28.934  1.00  0.00           O  
ATOM   2125  CB  LYS B 812      -6.241 -16.440  28.019  1.00  0.00           C  
ATOM   2126  CG  LYS B 812      -4.992 -16.305  27.186  1.00  0.00           C  
ATOM   2127  CD  LYS B 812      -4.877 -17.384  26.150  1.00  0.00           C  
ATOM   2128  CE  LYS B 812      -4.596 -18.730  26.790  1.00  0.00           C  
ATOM   2129  NZ  LYS B 812      -4.412 -19.754  25.729  1.00  0.00           N  
ATOM   2130  N   GLY B 813      -9.624 -15.604  28.265  1.00  0.00           N  
ATOM   2131  CA  GLY B 813     -10.735 -15.736  29.185  1.00  0.00           C  
ATOM   2132  C   GLY B 813     -10.297 -15.543  30.623  1.00  0.00           C  
ATOM   2133  O   GLY B 813     -11.114 -15.644  31.541  1.00  0.00           O  
ATOM   2134  N   VAL B 814      -9.011 -15.250  30.817  1.00  0.00           N  
ATOM   2135  CA  VAL B 814      -8.431 -15.046  32.147  1.00  0.00           C  
ATOM   2136  C   VAL B 814      -8.657 -13.648  32.732  1.00  0.00           C  
ATOM   2137  O   VAL B 814      -8.869 -12.678  32.003  1.00  0.00           O  
ATOM   2138  CB  VAL B 814      -6.905 -15.315  32.107  1.00  0.00           C  
ATOM   2139  CG1 VAL B 814      -6.236 -14.849  33.381  1.00  0.00           C  
ATOM   2140  CG2 VAL B 814      -6.653 -16.783  31.902  1.00  0.00           C  
ATOM   2141  N   ASP B 815      -8.628 -13.568  34.061  1.00  0.00           N  
ATOM   2142  CA  ASP B 815      -8.777 -12.308  34.785  1.00  0.00           C  
ATOM   2143  C   ASP B 815      -7.552 -12.227  35.693  1.00  0.00           C  
ATOM   2144  O   ASP B 815      -7.460 -12.950  36.677  1.00  0.00           O  
ATOM   2145  CB  ASP B 815     -10.032 -12.311  35.646  1.00  0.00           C  
ATOM   2146  CG  ASP B 815     -10.265 -10.974  36.315  1.00  0.00           C  
ATOM   2147  OD1 ASP B 815      -9.274 -10.356  36.760  1.00  0.00           O  
ATOM   2148  OD2 ASP B 815     -11.429 -10.538  36.406  1.00  0.00           O  
ATOM   2149  N   LEU B 904      -6.614 -11.348  35.372  1.00  0.00           N  
ATOM   2150  CA  LEU B 904      -5.387 -11.242  36.152  1.00  0.00           C  
ATOM   2151  C   LEU B 904      -5.513 -10.478  37.481  1.00  0.00           C  
ATOM   2152  O   LEU B 904      -4.593 -10.504  38.305  1.00  0.00           O  
ATOM   2153  CB  LEU B 904      -4.301 -10.596  35.285  1.00  0.00           C  
ATOM   2154  CG  LEU B 904      -4.047 -11.232  33.911  1.00  0.00           C  
ATOM   2155  CD1 LEU B 904      -3.100 -10.354  33.075  1.00  0.00           C  
ATOM   2156  CD2 LEU B 904      -3.466 -12.624  34.091  1.00  0.00           C  
ATOM   2157  N   GLY B 905      -6.643  -9.810  37.700  1.00  0.00           N  
ATOM   2158  CA  GLY B 905      -6.797  -9.043  38.924  1.00  0.00           C  
ATOM   2159  C   GLY B 905      -5.735  -7.950  39.004  1.00  0.00           C  
ATOM   2160  O   GLY B 905      -4.977  -7.749  38.056  1.00  0.00           O  
ATOM   2161  N   ASP B 906      -5.684  -7.237  40.127  1.00  0.00           N  
ATOM   2162  CA  ASP B 906      -4.720  -6.158  40.343  1.00  0.00           C  
ATOM   2163  C   ASP B 906      -3.292  -6.702  40.325  1.00  0.00           C  
ATOM   2164  O   ASP B 906      -3.028  -7.792  40.836  1.00  0.00           O  
ATOM   2165  CB  ASP B 906      -4.997  -5.482  41.685  1.00  0.00           C  
ATOM   2166  CG  ASP B 906      -6.443  -5.007  41.821  1.00  0.00           C  
ATOM   2167  OD1 ASP B 906      -6.793  -4.427  42.876  1.00  0.00           O  
ATOM   2168  OD2 ASP B 906      -7.237  -5.212  40.877  1.00  0.00           O  
ATOM   2169  N   PHE B 907      -2.371  -5.955  39.729  1.00  0.00           N  
ATOM   2170  CA  PHE B 907      -0.980  -6.397  39.660  1.00  0.00           C  
ATOM   2171  C   PHE B 907      -0.156  -5.977  40.864  1.00  0.00           C  
ATOM   2172  O   PHE B 907      -0.043  -4.788  41.172  1.00  0.00           O  
ATOM   2173  CB  PHE B 907      -0.274  -5.844  38.422  1.00  0.00           C  
ATOM   2174  CG  PHE B 907      -0.826  -6.341  37.132  1.00  0.00           C  
ATOM   2175  CD1 PHE B 907      -0.157  -6.088  35.945  1.00  0.00           C  
ATOM   2176  CD2 PHE B 907      -2.018  -7.059  37.098  1.00  0.00           C  
ATOM   2177  CE1 PHE B 907      -0.661  -6.544  34.742  1.00  0.00           C  
ATOM   2178  CE2 PHE B 907      -2.531  -7.517  35.909  1.00  0.00           C  
ATOM   2179  CZ  PHE B 907      -1.849  -7.260  34.719  1.00  0.00           C  
ATOM   2180  N   PRO B 908       0.428  -6.945  41.575  1.00  0.00           N  
ATOM   2181  CA  PRO B 908       1.234  -6.542  42.724  1.00  0.00           C  
ATOM   2182  C   PRO B 908       2.340  -5.595  42.255  1.00  0.00           C  
ATOM   2183  O   PRO B 908       2.804  -5.690  41.115  1.00  0.00           O  
ATOM   2184  CB  PRO B 908       1.785  -7.878  43.225  1.00  0.00           C  
ATOM   2185  CG  PRO B 908       1.784  -8.739  41.960  1.00  0.00           C  
ATOM   2186  CD  PRO B 908       0.408  -8.411  41.460  1.00  0.00           C  
ATOM   2187  N   VAL B 909       2.739  -4.669  43.124  1.00  0.00           N  
ATOM   2188  CA  VAL B 909       3.802  -3.723  42.797  1.00  0.00           C  
ATOM   2189  C   VAL B 909       4.969  -3.994  43.721  1.00  0.00           C  
ATOM   2190  O   VAL B 909       4.797  -4.111  44.924  1.00  0.00           O  
ATOM   2191  CB  VAL B 909       3.368  -2.273  42.984  1.00  0.00           C  
ATOM   2192  CG1 VAL B 909       4.504  -1.360  42.580  1.00  0.00           C  
ATOM   2193  CG2 VAL B 909       2.129  -1.987  42.143  1.00  0.00           C  
ATOM   2194  N   MET B 910       6.157  -4.058  43.142  1.00  0.00           N  
ATOM   2195  CA  MET B 910       7.373  -4.374  43.867  1.00  0.00           C  
ATOM   2196  C   MET B 910       8.535  -3.502  43.378  1.00  0.00           C  
ATOM   2197  O   MET B 910       8.617  -3.179  42.198  1.00  0.00           O  
ATOM   2198  CB  MET B 910       7.659  -5.858  43.626  1.00  0.00           C  
ATOM   2199  CG  MET B 910       8.988  -6.404  44.083  1.00  0.00           C  
ATOM   2200  SD  MET B 910       9.033  -8.157  43.615  1.00  0.00           S  
ATOM   2201  CE  MET B 910       7.543  -8.739  44.458  1.00  0.00           C  
ATOM   2202  N   THR B 911       9.428  -3.124  44.285  1.00  0.00           N  
ATOM   2203  CA  THR B 911      10.562  -2.284  43.930  1.00  0.00           C  
ATOM   2204  C   THR B 911      11.697  -3.129  43.392  1.00  0.00           C  
ATOM   2205  O   THR B 911      11.777  -4.315  43.673  1.00  0.00           O  
ATOM   2206  CB  THR B 911      11.084  -1.495  45.151  1.00  0.00           C  
ATOM   2207  OG1 THR B 911      11.720  -2.390  46.074  1.00  0.00           O  
ATOM   2208  CG2 THR B 911       9.932  -0.804  45.851  1.00  0.00           C  
ATOM   2209  N   PHE B 912      12.576  -2.504  42.622  1.00  0.00           N  
ATOM   2210  CA  PHE B 912      13.719  -3.201  42.052  1.00  0.00           C  
ATOM   2211  C   PHE B 912      14.491  -3.952  43.129  1.00  0.00           C  
ATOM   2212  O   PHE B 912      14.855  -5.112  42.951  1.00  0.00           O  
ATOM   2213  CB  PHE B 912      14.647  -2.197  41.379  1.00  0.00           C  
ATOM   2214  CG  PHE B 912      15.932  -2.790  40.889  1.00  0.00           C  
ATOM   2215  CD1 PHE B 912      15.952  -3.643  39.799  1.00  0.00           C  
ATOM   2216  CD2 PHE B 912      17.131  -2.468  41.504  1.00  0.00           C  
ATOM   2217  CE1 PHE B 912      17.159  -4.167  39.322  1.00  0.00           C  
ATOM   2218  CE2 PHE B 912      18.344  -2.987  41.037  1.00  0.00           C  
ATOM   2219  CZ  PHE B 912      18.357  -3.836  39.944  1.00  0.00           C  
ATOM   2220  N   ALA B 913      14.751  -3.275  44.243  1.00  0.00           N  
ATOM   2221  CA  ALA B 913      15.489  -3.885  45.344  1.00  0.00           C  
ATOM   2222  C   ALA B 913      14.720  -5.066  45.928  1.00  0.00           C  
ATOM   2223  O   ALA B 913      15.275  -6.157  46.061  1.00  0.00           O  
ATOM   2224  CB  ALA B 913      15.777  -2.855  46.430  1.00  0.00           C  
ATOM   2225  N   GLU B 914      13.449  -4.848  46.273  1.00  0.00           N  
ATOM   2226  CA  GLU B 914      12.607  -5.907  46.830  1.00  0.00           C  
ATOM   2227  C   GLU B 914      12.782  -7.159  45.961  1.00  0.00           C  
ATOM   2228  O   GLU B 914      13.256  -8.189  46.432  1.00  0.00           O  
ATOM   2229  CB  GLU B 914      11.137  -5.462  46.853  1.00  0.00           C  
ATOM   2230  CG  GLU B 914      10.390  -5.797  48.148  1.00  0.00           C  
ATOM   2231  CD  GLU B 914       9.240  -6.805  47.980  1.00  0.00           C  
ATOM   2232  OE1 GLU B 914       8.280  -6.517  47.232  1.00  0.00           O  
ATOM   2233  OE2 GLU B 914       9.290  -7.883  48.615  1.00  0.00           O  
ATOM   2234  N   ALA B 915      12.445  -7.046  44.681  1.00  0.00           N  
ATOM   2235  CA  ALA B 915      12.570  -8.153  43.734  1.00  0.00           C  
ATOM   2236  C   ALA B 915      13.979  -8.746  43.674  1.00  0.00           C  
ATOM   2237  O   ALA B 915      14.145  -9.947  43.454  1.00  0.00           O  
ATOM   2238  CB  ALA B 915      12.153  -7.689  42.331  1.00  0.00           C  
ATOM   2239  N   GLU B 916      14.995  -7.910  43.849  1.00  0.00           N  
ATOM   2240  CA  GLU B 916      16.364  -8.392  43.782  1.00  0.00           C  
ATOM   2241  C   GLU B 916      16.710  -9.208  45.030  1.00  0.00           C  
ATOM   2242  O   GLU B 916      17.500 -10.153  44.960  1.00  0.00           O  
ATOM   2243  CB  GLU B 916      17.326  -7.214  43.632  1.00  0.00           C  
ATOM   2244  CG  GLU B 916      18.499  -7.470  42.677  1.00  0.00           C  
ATOM   2245  CD  GLU B 916      18.085  -7.487  41.202  1.00  0.00           C  
ATOM   2246  OE1 GLU B 916      18.928  -7.845  40.351  1.00  0.00           O  
ATOM   2247  OE2 GLU B 916      16.927  -7.129  40.892  1.00  0.00           O  
ATOM   2248  N   ARG B 917      16.119  -8.847  46.172  1.00  0.00           N  
ATOM   2249  CA  ARG B 917      16.372  -9.577  47.418  1.00  0.00           C  
ATOM   2250  C   ARG B 917      15.703 -10.939  47.377  1.00  0.00           C  
ATOM   2251  O   ARG B 917      16.358 -11.976  47.462  1.00  0.00           O  
ATOM   2252  CB  ARG B 917      15.816  -8.840  48.643  1.00  0.00           C  
ATOM   2253  CG  ARG B 917      16.537  -7.581  49.059  1.00  0.00           C  
ATOM   2254  CD  ARG B 917      16.049  -7.175  50.438  1.00  0.00           C  
ATOM   2255  NE  ARG B 917      14.632  -6.815  50.453  1.00  0.00           N  
ATOM   2256  CZ  ARG B 917      14.166  -5.578  50.285  1.00  0.00           C  
ATOM   2257  NH1 ARG B 917      15.005  -4.566  50.089  1.00  0.00           N  
ATOM   2258  NH2 ARG B 917      12.858  -5.351  50.309  1.00  0.00           N  
ATOM   2259  N   ARG B 918      14.382 -10.905  47.256  1.00  0.00           N  
ATOM   2260  CA  ARG B 918      13.564 -12.103  47.234  1.00  0.00           C  
ATOM   2261  C   ARG B 918      13.787 -13.037  46.065  1.00  0.00           C  
ATOM   2262  O   ARG B 918      13.614 -14.252  46.209  1.00  0.00           O  
ATOM   2263  CB  ARG B 918      12.079 -11.732  47.279  1.00  0.00           C  
ATOM   2264  CG  ARG B 918      11.721 -10.841  48.442  1.00  0.00           C  
ATOM   2265  CD  ARG B 918      10.302 -11.092  48.927  1.00  0.00           C  
ATOM   2266  NE  ARG B 918       9.293 -10.855  47.900  1.00  0.00           N  
ATOM   2267  CZ  ARG B 918       7.986 -11.010  48.096  1.00  0.00           C  
ATOM   2268  NH1 ARG B 918       7.538 -11.402  49.283  1.00  0.00           N  
ATOM   2269  NH2 ARG B 918       7.130 -10.770  47.110  1.00  0.00           N  
ATOM   2270  N   TYR B 919      14.178 -12.501  44.914  1.00  0.00           N  
ATOM   2271  CA  TYR B 919      14.332 -13.364  43.759  1.00  0.00           C  
ATOM   2272  C   TYR B 919      15.646 -13.333  43.008  1.00  0.00           C  
ATOM   2273  O   TYR B 919      15.922 -14.242  42.220  1.00  0.00           O  
ATOM   2274  CB  TYR B 919      13.189 -13.094  42.784  1.00  0.00           C  
ATOM   2275  CG  TYR B 919      11.832 -13.082  43.449  1.00  0.00           C  
ATOM   2276  CD1 TYR B 919      11.099 -11.907  43.550  1.00  0.00           C  
ATOM   2277  CD2 TYR B 919      11.290 -14.239  43.994  1.00  0.00           C  
ATOM   2278  CE1 TYR B 919       9.860 -11.880  44.175  1.00  0.00           C  
ATOM   2279  CE2 TYR B 919      10.049 -14.222  44.625  1.00  0.00           C  
ATOM   2280  CZ  TYR B 919       9.342 -13.040  44.709  1.00  0.00           C  
ATOM   2281  OH  TYR B 919       8.118 -13.015  45.334  1.00  0.00           O  
ATOM   2282  N   GLY B 920      16.462 -12.312  43.246  1.00  0.00           N  
ATOM   2283  CA  GLY B 920      17.718 -12.220  42.522  1.00  0.00           C  
ATOM   2284  C   GLY B 920      17.388 -11.908  41.072  1.00  0.00           C  
ATOM   2285  O   GLY B 920      18.142 -12.253  40.162  1.00  0.00           O  
ATOM   2286  N   SER B 921      16.247 -11.250  40.859  1.00  0.00           N  
ATOM   2287  CA  SER B 921      15.798 -10.905  39.517  1.00  0.00           C  
ATOM   2288  C   SER B 921      14.898  -9.664  39.454  1.00  0.00           C  
ATOM   2289  O   SER B 921      14.044  -9.455  40.318  1.00  0.00           O  
ATOM   2290  CB  SER B 921      15.057 -12.096  38.902  1.00  0.00           C  
ATOM   2291  OG  SER B 921      14.540 -11.771  37.618  1.00  0.00           O  
ATOM   2292  N   ASP B 922      15.091  -8.846  38.421  1.00  0.00           N  
ATOM   2293  CA  ASP B 922      14.277  -7.648  38.238  1.00  0.00           C  
ATOM   2294  C   ASP B 922      13.017  -7.976  37.426  1.00  0.00           C  
ATOM   2295  O   ASP B 922      12.264  -7.088  37.016  1.00  0.00           O  
ATOM   2296  CB  ASP B 922      15.096  -6.552  37.557  1.00  0.00           C  
ATOM   2297  CG  ASP B 922      15.683  -6.992  36.243  1.00  0.00           C  
ATOM   2298  OD1 ASP B 922      16.478  -6.221  35.676  1.00  0.00           O  
ATOM   2299  OD2 ASP B 922      15.352  -8.095  35.767  1.00  0.00           O  
ATOM   2300  N   LYS B 923      12.808  -9.276  37.216  1.00  0.00           N  
ATOM   2301  CA  LYS B 923      11.654  -9.806  36.500  1.00  0.00           C  
ATOM   2302  C   LYS B 923      11.382 -11.202  37.074  1.00  0.00           C  
ATOM   2303  O   LYS B 923      11.434 -12.209  36.359  1.00  0.00           O  
ATOM   2304  CB  LYS B 923      11.957  -9.902  35.005  1.00  0.00           C  
ATOM   2305  CG  LYS B 923      13.150 -10.771  34.675  1.00  0.00           C  
ATOM   2306  CD  LYS B 923      13.323 -10.858  33.187  1.00  0.00           C  
ATOM   2307  CE  LYS B 923      14.389 -11.860  32.793  1.00  0.00           C  
ATOM   2308  NZ  LYS B 923      14.475 -11.945  31.297  1.00  0.00           N  
ATOM   2309  N   PRO B 924      11.075 -11.275  38.381  1.00  0.00           N  
ATOM   2310  CA  PRO B 924      10.801 -12.543  39.062  1.00  0.00           C  
ATOM   2311  C   PRO B 924       9.630 -13.327  38.487  1.00  0.00           C  
ATOM   2312  O   PRO B 924       8.626 -12.746  38.075  1.00  0.00           O  
ATOM   2313  CB  PRO B 924      10.539 -12.096  40.502  1.00  0.00           C  
ATOM   2314  CG  PRO B 924       9.894 -10.732  40.317  1.00  0.00           C  
ATOM   2315  CD  PRO B 924      10.909 -10.159  39.334  1.00  0.00           C  
ATOM   2316  N   ASP B 925       9.766 -14.647  38.447  1.00  0.00           N  
ATOM   2317  CA  ASP B 925       8.689 -15.489  37.945  1.00  0.00           C  
ATOM   2318  C   ASP B 925       7.925 -15.920  39.186  1.00  0.00           C  
ATOM   2319  O   ASP B 925       8.291 -16.888  39.846  1.00  0.00           O  
ATOM   2320  CB  ASP B 925       9.257 -16.697  37.202  1.00  0.00           C  
ATOM   2321  CG  ASP B 925       8.180 -17.544  36.555  1.00  0.00           C  
ATOM   2322  OD1 ASP B 925       8.521 -18.428  35.743  1.00  0.00           O  
ATOM   2323  OD2 ASP B 925       6.992 -17.333  36.868  1.00  0.00           O  
ATOM   2324  N   LEU B 926       6.867 -15.182  39.501  1.00  0.00           N  
ATOM   2325  CA  LEU B 926       6.068 -15.433  40.694  1.00  0.00           C  
ATOM   2326  C   LEU B 926       5.176 -16.664  40.721  1.00  0.00           C  
ATOM   2327  O   LEU B 926       4.324 -16.795  41.605  1.00  0.00           O  
ATOM   2328  CB  LEU B 926       5.258 -14.176  41.034  1.00  0.00           C  
ATOM   2329  CG  LEU B 926       6.041 -13.116  41.822  1.00  0.00           C  
ATOM   2330  CD1 LEU B 926       7.505 -13.107  41.415  1.00  0.00           C  
ATOM   2331  CD2 LEU B 926       5.407 -11.755  41.621  1.00  0.00           C  
ATOM   2332  N   ARG B 927       5.361 -17.560  39.757  1.00  0.00           N  
ATOM   2333  CA  ARG B 927       4.590 -18.799  39.731  1.00  0.00           C  
ATOM   2334  C   ARG B 927       5.374 -19.753  40.626  1.00  0.00           C  
ATOM   2335  O   ARG B 927       4.800 -20.595  41.331  1.00  0.00           O  
ATOM   2336  CB  ARG B 927       4.508 -19.339  38.314  1.00  0.00           C  
ATOM   2337  CG  ARG B 927       3.763 -18.413  37.364  1.00  0.00           C  
ATOM   2338  CD  ARG B 927       3.814 -18.951  35.957  1.00  0.00           C  
ATOM   2339  NE  ARG B 927       5.186 -19.085  35.489  1.00  0.00           N  
ATOM   2340  CZ  ARG B 927       5.514 -19.670  34.345  1.00  0.00           C  
ATOM   2341  NH1 ARG B 927       4.556 -20.167  33.570  1.00  0.00           N  
ATOM   2342  NH2 ARG B 927       6.785 -19.763  33.969  1.00  0.00           N  
ATOM   2343  N   ASN B 928       6.697 -19.583  40.579  1.00  0.00           N  
ATOM   2344  CA  ASN B 928       7.656 -20.334  41.390  1.00  0.00           C  
ATOM   2345  C   ASN B 928       7.482 -19.686  42.775  1.00  0.00           C  
ATOM   2346  O   ASN B 928       7.732 -18.497  42.935  1.00  0.00           O  
ATOM   2347  CB  ASN B 928       9.061 -20.066  40.849  1.00  0.00           C  
ATOM   2348  CG  ASN B 928      10.130 -20.863  41.551  1.00  0.00           C  
ATOM   2349  OD1 ASN B 928      10.129 -20.990  42.777  1.00  0.00           O  
ATOM   2350  ND2 ASN B 928      11.083 -21.375  40.776  1.00  0.00           N  
ATOM   2351  N   PRO B 929       7.021 -20.447  43.782  1.00  0.00           N  
ATOM   2352  CA  PRO B 929       6.819 -19.899  45.128  1.00  0.00           C  
ATOM   2353  C   PRO B 929       8.072 -19.701  45.988  1.00  0.00           C  
ATOM   2354  O   PRO B 929       7.983 -19.175  47.093  1.00  0.00           O  
ATOM   2355  CB  PRO B 929       5.872 -20.914  45.747  1.00  0.00           C  
ATOM   2356  CG  PRO B 929       6.467 -22.181  45.238  1.00  0.00           C  
ATOM   2357  CD  PRO B 929       6.590 -21.858  43.749  1.00  0.00           C  
ATOM   2358  N   MET B 930       9.234 -20.121  45.501  1.00  0.00           N  
ATOM   2359  CA  MET B 930      10.449 -19.973  46.295  1.00  0.00           C  
ATOM   2360  C   MET B 930      11.035 -18.563  46.352  1.00  0.00           C  
ATOM   2361  O   MET B 930      10.948 -17.795  45.399  1.00  0.00           O  
ATOM   2362  CB  MET B 930      11.519 -20.960  45.818  1.00  0.00           C  
ATOM   2363  CG  MET B 930      11.170 -22.413  46.092  1.00  0.00           C  
ATOM   2364  SD  MET B 930      12.494 -23.544  45.626  1.00  0.00           S  
ATOM   2365  CE  MET B 930      12.568 -23.348  43.823  1.00  0.00           C  
ATOM   2366  N   GLU B 931      11.625 -18.232  47.496  1.00  0.00           N  
ATOM   2367  CA  GLU B 931      12.252 -16.930  47.706  1.00  0.00           C  
ATOM   2368  C   GLU B 931      13.677 -17.100  48.214  1.00  0.00           C  
ATOM   2369  O   GLU B 931      14.065 -18.182  48.652  1.00  0.00           O  
ATOM   2370  CB  GLU B 931      11.472 -16.098  48.728  1.00  0.00           C  
ATOM   2371  CG  GLU B 931      10.082 -15.687  48.299  1.00  0.00           C  
ATOM   2372  CD  GLU B 931       9.507 -14.613  49.206  1.00  0.00           C  
ATOM   2373  OE1 GLU B 931       8.344 -14.204  48.996  1.00  0.00           O  
ATOM   2374  OE2 GLU B 931      10.226 -14.168  50.127  1.00  0.00           O  
ATOM   2375  N   LEU B 932      14.463 -16.033  48.128  1.00  0.00           N  
ATOM   2376  CA  LEU B 932      15.834 -16.062  48.623  1.00  0.00           C  
ATOM   2377  C   LEU B 932      15.796 -15.352  49.956  1.00  0.00           C  
ATOM   2378  O   LEU B 932      15.266 -14.248  50.046  1.00  0.00           O  
ATOM   2379  CB  LEU B 932      16.768 -15.294  47.706  1.00  0.00           C  
ATOM   2380  CG  LEU B 932      16.895 -15.781  46.276  1.00  0.00           C  
ATOM   2381  CD1 LEU B 932      17.866 -14.874  45.545  1.00  0.00           C  
ATOM   2382  CD2 LEU B 932      17.386 -17.217  46.266  1.00  0.00           C  
ATOM   2383  N   THR B 933      16.333 -15.978  50.996  1.00  0.00           N  
ATOM   2384  CA  THR B 933      16.337 -15.332  52.297  1.00  0.00           C  
ATOM   2385  C   THR B 933      17.726 -14.831  52.688  1.00  0.00           C  
ATOM   2386  O   THR B 933      18.714 -15.556  52.594  1.00  0.00           O  
ATOM   2387  CB  THR B 933      15.770 -16.265  53.389  1.00  0.00           C  
ATOM   2388  OG1 THR B 933      14.362 -16.436  53.186  1.00  0.00           O  
ATOM   2389  CG2 THR B 933      15.981 -15.667  54.763  1.00  0.00           C  
ATOM   2390  N   ASP B 934      17.799 -13.564  53.080  1.00  0.00           N  
ATOM   2391  CA  ASP B 934      19.063 -12.975  53.497  1.00  0.00           C  
ATOM   2392  C   ASP B 934      19.343 -13.383  54.930  1.00  0.00           C  
ATOM   2393  O   ASP B 934      18.477 -13.278  55.809  1.00  0.00           O  
ATOM   2394  CB  ASP B 934      19.009 -11.450  53.364  1.00  0.00           C  
ATOM   2395  CG  ASP B 934      19.466 -10.964  51.995  1.00  0.00           C  
ATOM   2396  OD1 ASP B 934      19.061  -9.857  51.587  1.00  0.00           O  
ATOM   2397  OD2 ASP B 934      20.254 -11.676  51.337  1.00  0.00           O  
ATOM   2398  N   VAL B 935      20.559 -13.861  55.158  1.00  0.00           N  
ATOM   2399  CA  VAL B 935      20.962 -14.317  56.482  1.00  0.00           C  
ATOM   2400  C   VAL B 935      22.423 -13.989  56.808  1.00  0.00           C  
ATOM   2401  O   VAL B 935      23.068 -14.689  57.590  1.00  0.00           O  
ATOM   2402  CB  VAL B 935      20.745 -15.852  56.600  1.00  0.00           C  
ATOM   2403  CG1 VAL B 935      19.253 -16.168  56.543  1.00  0.00           C  
ATOM   2404  CG2 VAL B 935      21.474 -16.573  55.468  1.00  0.00           C  
ATOM   2405  N   ALA B 936      22.947 -12.926  56.205  1.00  0.00           N  
ATOM   2406  CA  ALA B 936      24.329 -12.524  56.444  1.00  0.00           C  
ATOM   2407  C   ALA B 936      24.479 -11.844  57.812  1.00  0.00           C  
ATOM   2408  O   ALA B 936      25.559 -11.864  58.409  1.00  0.00           O  
ATOM   2409  CB  ALA B 936      24.803 -11.596  55.327  1.00  0.00           C  
ATOM   2410  N   ASP B 937      23.391 -11.253  58.304  1.00  0.00           N  
ATOM   2411  CA  ASP B 937      23.401 -10.597  59.607  1.00  0.00           C  
ATOM   2412  C   ASP B 937      23.374 -11.644  60.709  1.00  0.00           C  
ATOM   2413  O   ASP B 937      23.492 -11.319  61.887  1.00  0.00           O  
ATOM   2414  CB  ASP B 937      22.187  -9.690  59.769  1.00  0.00           C  
ATOM   2415  CG  ASP B 937      20.892 -10.443  59.660  1.00  0.00           C  
ATOM   2416  OD1 ASP B 937      20.092 -10.405  60.616  1.00  0.00           O  
ATOM   2417  OD2 ASP B 937      20.677 -11.082  58.608  1.00  0.00           O  
ATOM   2418  N   LEU B 938      23.189 -12.900  60.319  1.00  0.00           N  
ATOM   2419  CA  LEU B 938      23.160 -14.012  61.263  1.00  0.00           C  
ATOM   2420  C   LEU B 938      24.493 -14.733  61.217  1.00  0.00           C  
ATOM   2421  O   LEU B 938      24.757 -15.629  62.023  1.00  0.00           O  
ATOM   2422  CB  LEU B 938      22.037 -14.996  60.908  1.00  0.00           C  
ATOM   2423  CG  LEU B 938      20.691 -14.908  61.641  1.00  0.00           C  
ATOM   2424  CD1 LEU B 938      20.103 -13.521  61.561  1.00  0.00           C  
ATOM   2425  CD2 LEU B 938      19.745 -15.925  61.030  1.00  0.00           C  
ATOM   2426  N   LEU B 939      25.342 -14.319  60.284  1.00  0.00           N  
ATOM   2427  CA  LEU B 939      26.637 -14.949  60.110  1.00  0.00           C  
ATOM   2428  C   LEU B 939      27.826 -14.000  60.248  1.00  0.00           C  
ATOM   2429  O   LEU B 939      28.907 -14.314  59.755  1.00  0.00           O  
ATOM   2430  CB  LEU B 939      26.693 -15.594  58.725  1.00  0.00           C  
ATOM   2431  CG  LEU B 939      25.589 -16.583  58.349  1.00  0.00           C  
ATOM   2432  CD1 LEU B 939      25.593 -16.789  56.847  1.00  0.00           C  
ATOM   2433  CD2 LEU B 939      25.791 -17.902  59.097  1.00  0.00           C  
ATOM   2434  N   LYS B 940      27.662 -12.859  60.915  1.00  0.00           N  
ATOM   2435  CA  LYS B 940      28.786 -11.922  61.028  1.00  0.00           C  
ATOM   2436  C   LYS B 940      29.843 -12.414  62.014  1.00  0.00           C  
ATOM   2437  O   LYS B 940      31.042 -12.161  61.854  1.00  0.00           O  
ATOM   2438  CB  LYS B 940      28.315 -10.527  61.462  1.00  0.00           C  
ATOM   2439  CG  LYS B 940      28.304 -10.307  62.976  1.00  0.00           C  
ATOM   2440  CD  LYS B 940      28.375  -8.818  63.325  1.00  0.00           C  
ATOM   2441  CE  LYS B 940      28.699  -8.603  64.800  1.00  0.00           C  
ATOM   2442  NZ  LYS B 940      28.875  -7.163  65.134  1.00  0.00           N  
ATOM   2443  N   SER B 941      29.368 -13.132  63.023  1.00  0.00           N  
ATOM   2444  CA  SER B 941      30.196 -13.670  64.090  1.00  0.00           C  
ATOM   2445  C   SER B 941      30.815 -15.026  63.747  1.00  0.00           C  
ATOM   2446  O   SER B 941      31.433 -15.673  64.592  1.00  0.00           O  
ATOM   2447  CB  SER B 941      29.330 -13.768  65.348  1.00  0.00           C  
ATOM   2448  OG  SER B 941      28.727 -12.505  65.616  1.00  0.00           O  
ATOM   2449  N   VAL B 942      30.650 -15.457  62.504  1.00  0.00           N  
ATOM   2450  CA  VAL B 942      31.198 -16.738  62.079  1.00  0.00           C  
ATOM   2451  C   VAL B 942      32.656 -16.602  61.692  1.00  0.00           C  
ATOM   2452  O   VAL B 942      33.051 -15.625  61.055  1.00  0.00           O  
ATOM   2453  CB  VAL B 942      30.421 -17.310  60.883  1.00  0.00           C  
ATOM   2454  CG1 VAL B 942      31.086 -18.591  60.400  1.00  0.00           C  
ATOM   2455  CG2 VAL B 942      28.975 -17.571  61.284  1.00  0.00           C  
ATOM   2456  N   GLU B 943      33.452 -17.596  62.061  1.00  0.00           N  
ATOM   2457  CA  GLU B 943      34.883 -17.573  61.772  1.00  0.00           C  
ATOM   2458  C   GLU B 943      35.199 -18.223  60.427  1.00  0.00           C  
ATOM   2459  O   GLU B 943      36.301 -18.088  59.903  1.00  0.00           O  
ATOM   2460  CB  GLU B 943      35.647 -18.287  62.899  1.00  0.00           C  
ATOM   2461  CG  GLU B 943      37.074 -17.773  63.103  1.00  0.00           C  
ATOM   2462  CD  GLU B 943      37.386 -17.390  64.569  1.00  0.00           C  
ATOM   2463  OE1 GLU B 943      38.467 -16.798  64.803  1.00  0.00           O  
ATOM   2464  OE2 GLU B 943      36.567 -17.678  65.485  1.00  0.00           O  
ATOM   2465  N   PHE B 944      34.211 -18.905  59.864  1.00  0.00           N  
ATOM   2466  CA  PHE B 944      34.361 -19.608  58.589  1.00  0.00           C  
ATOM   2467  C   PHE B 944      34.278 -18.704  57.349  1.00  0.00           C  
ATOM   2468  O   PHE B 944      33.248 -18.096  57.053  1.00  0.00           O  
ATOM   2469  CB  PHE B 944      33.332 -20.751  58.585  1.00  0.00           C  
ATOM   2470  CG  PHE B 944      32.871 -21.194  57.229  1.00  0.00           C  
ATOM   2471  CD1 PHE B 944      33.711 -21.868  56.352  1.00  0.00           C  
ATOM   2472  CD2 PHE B 944      31.532 -21.000  56.873  1.00  0.00           C  
ATOM   2473  CE1 PHE B 944      33.209 -22.351  55.136  1.00  0.00           C  
ATOM   2474  CE2 PHE B 944      31.023 -21.473  55.673  1.00  0.00           C  
ATOM   2475  CZ  PHE B 944      31.858 -22.152  54.801  1.00  0.00           C  
ATOM   2476  N   ALA B 945      35.399 -18.635  56.640  1.00  0.00           N  
ATOM   2477  CA  ALA B 945      35.579 -17.812  55.442  1.00  0.00           C  
ATOM   2478  C   ALA B 945      34.381 -17.515  54.539  1.00  0.00           C  
ATOM   2479  O   ALA B 945      33.751 -16.466  54.662  1.00  0.00           O  
ATOM   2480  CB  ALA B 945      36.718 -18.393  54.592  1.00  0.00           C  
ATOM   2481  N   VAL B 946      34.087 -18.436  53.630  1.00  0.00           N  
ATOM   2482  CA  VAL B 946      33.013 -18.263  52.660  1.00  0.00           C  
ATOM   2483  C   VAL B 946      31.781 -17.475  53.125  1.00  0.00           C  
ATOM   2484  O   VAL B 946      31.238 -16.679  52.356  1.00  0.00           O  
ATOM   2485  CB  VAL B 946      32.568 -19.634  52.059  1.00  0.00           C  
ATOM   2486  CG1 VAL B 946      33.627 -20.686  52.324  1.00  0.00           C  
ATOM   2487  CG2 VAL B 946      31.220 -20.052  52.591  1.00  0.00           C  
ATOM   2488  N   PHE B 947      31.322 -17.691  54.356  1.00  0.00           N  
ATOM   2489  CA  PHE B 947      30.159 -16.947  54.847  1.00  0.00           C  
ATOM   2490  C   PHE B 947      30.624 -15.613  55.428  1.00  0.00           C  
ATOM   2491  O   PHE B 947      30.016 -14.560  55.195  1.00  0.00           O  
ATOM   2492  CB  PHE B 947      29.410 -17.721  55.947  1.00  0.00           C  
ATOM   2493  CG  PHE B 947      28.560 -18.870  55.449  1.00  0.00           C  
ATOM   2494  CD1 PHE B 947      27.717 -19.550  56.331  1.00  0.00           C  
ATOM   2495  CD2 PHE B 947      28.605 -19.285  54.124  1.00  0.00           C  
ATOM   2496  CE1 PHE B 947      26.937 -20.622  55.903  1.00  0.00           C  
ATOM   2497  CE2 PHE B 947      27.825 -20.361  53.687  1.00  0.00           C  
ATOM   2498  CZ  PHE B 947      26.991 -21.029  54.583  1.00  0.00           C  
ATOM   2499  N   ALA B 948      31.710 -15.693  56.194  1.00  0.00           N  
ATOM   2500  CA  ALA B 948      32.322 -14.550  56.865  1.00  0.00           C  
ATOM   2501  C   ALA B 948      32.508 -13.333  55.960  1.00  0.00           C  
ATOM   2502  O   ALA B 948      31.915 -12.275  56.205  1.00  0.00           O  
ATOM   2503  CB  ALA B 948      33.664 -14.967  57.456  1.00  0.00           C  
ATOM   2504  N   GLY B 949      33.333 -13.490  54.926  1.00  0.00           N  
ATOM   2505  CA  GLY B 949      33.587 -12.396  54.002  1.00  0.00           C  
ATOM   2506  C   GLY B 949      32.300 -11.768  53.489  1.00  0.00           C  
ATOM   2507  O   GLY B 949      31.934 -10.652  53.876  1.00  0.00           O  
ATOM   2508  N   PRO B 950      31.579 -12.480  52.615  1.00  0.00           N  
ATOM   2509  CA  PRO B 950      30.325 -11.973  52.060  1.00  0.00           C  
ATOM   2510  C   PRO B 950      29.392 -11.428  53.131  1.00  0.00           C  
ATOM   2511  O   PRO B 950      28.598 -10.531  52.869  1.00  0.00           O  
ATOM   2512  CB  PRO B 950      29.757 -13.199  51.357  1.00  0.00           C  
ATOM   2513  CG  PRO B 950      31.027 -13.858  50.842  1.00  0.00           C  
ATOM   2514  CD  PRO B 950      31.864 -13.830  52.100  1.00  0.00           C  
ATOM   2515  N   ALA B 951      29.505 -11.957  54.344  1.00  0.00           N  
ATOM   2516  CA  ALA B 951      28.645 -11.524  55.435  1.00  0.00           C  
ATOM   2517  C   ALA B 951      28.900 -10.093  55.898  1.00  0.00           C  
ATOM   2518  O   ALA B 951      28.031  -9.235  55.776  1.00  0.00           O  
ATOM   2519  CB  ALA B 951      28.774 -12.484  56.613  1.00  0.00           C  
ATOM   2520  N   ASN B 952      30.094  -9.830  56.417  1.00  0.00           N  
ATOM   2521  CA  ASN B 952      30.430  -8.496  56.921  1.00  0.00           C  
ATOM   2522  C   ASN B 952      30.581  -7.398  55.865  1.00  0.00           C  
ATOM   2523  O   ASN B 952      30.388  -6.215  56.163  1.00  0.00           O  
ATOM   2524  CB  ASN B 952      31.695  -8.574  57.781  1.00  0.00           C  
ATOM   2525  CG  ASN B 952      31.471  -9.327  59.079  1.00  0.00           C  
ATOM   2526  OD1 ASN B 952      30.857  -8.810  60.016  1.00  0.00           O  
ATOM   2527  ND2 ASN B 952      31.952 -10.563  59.132  1.00  0.00           N  
ATOM   2528  N   ASP B 953      30.928  -7.786  54.641  1.00  0.00           N  
ATOM   2529  CA  ASP B 953      31.092  -6.832  53.550  1.00  0.00           C  
ATOM   2530  C   ASP B 953      29.760  -6.294  53.023  1.00  0.00           C  
ATOM   2531  O   ASP B 953      28.911  -7.058  52.558  1.00  0.00           O  
ATOM   2532  CB  ASP B 953      31.877  -7.482  52.410  1.00  0.00           C  
ATOM   2533  CG  ASP B 953      31.821  -6.674  51.132  1.00  0.00           C  
ATOM   2534  OD1 ASP B 953      31.987  -5.435  51.198  1.00  0.00           O  
ATOM   2535  OD2 ASP B 953      31.624  -7.286  50.062  1.00  0.00           O  
ATOM   2536  N   PRO B 954      29.560  -4.963  53.097  1.00  0.00           N  
ATOM   2537  CA  PRO B 954      28.338  -4.296  52.631  1.00  0.00           C  
ATOM   2538  C   PRO B 954      28.119  -4.460  51.120  1.00  0.00           C  
ATOM   2539  O   PRO B 954      27.017  -4.255  50.607  1.00  0.00           O  
ATOM   2540  CB  PRO B 954      28.582  -2.840  53.036  1.00  0.00           C  
ATOM   2541  CG  PRO B 954      30.095  -2.725  52.912  1.00  0.00           C  
ATOM   2542  CD  PRO B 954      30.480  -3.967  53.677  1.00  0.00           C  
ATOM   2543  N   LYS B 955      29.182  -4.840  50.423  1.00  0.00           N  
ATOM   2544  CA  LYS B 955      29.150  -5.044  48.982  1.00  0.00           C  
ATOM   2545  C   LYS B 955      28.649  -6.442  48.615  1.00  0.00           C  
ATOM   2546  O   LYS B 955      28.355  -6.720  47.453  1.00  0.00           O  
ATOM   2547  CB  LYS B 955      30.560  -4.822  48.434  1.00  0.00           C  
ATOM   2548  CG  LYS B 955      30.773  -5.129  46.963  1.00  0.00           C  
ATOM   2549  CD  LYS B 955      32.256  -4.981  46.634  1.00  0.00           C  
ATOM   2550  CE  LYS B 955      33.107  -5.859  47.558  1.00  0.00           C  
ATOM   2551  NZ  LYS B 955      34.582  -5.662  47.402  1.00  0.00           N  
ATOM   2552  N   GLY B 956      28.542  -7.316  49.610  1.00  0.00           N  
ATOM   2553  CA  GLY B 956      28.092  -8.671  49.349  1.00  0.00           C  
ATOM   2554  C   GLY B 956      26.887  -9.101  50.159  1.00  0.00           C  
ATOM   2555  O   GLY B 956      26.269  -8.297  50.860  1.00  0.00           O  
ATOM   2556  N   ARG B 957      26.545 -10.381  50.046  1.00  0.00           N  
ATOM   2557  CA  ARG B 957      25.405 -10.940  50.769  1.00  0.00           C  
ATOM   2558  C   ARG B 957      25.505 -12.460  50.810  1.00  0.00           C  
ATOM   2559  O   ARG B 957      26.239 -13.072  50.027  1.00  0.00           O  
ATOM   2560  CB  ARG B 957      24.086 -10.551  50.092  1.00  0.00           C  
ATOM   2561  CG  ARG B 957      23.886 -11.212  48.740  1.00  0.00           C  
ATOM   2562  CD  ARG B 957      22.594 -10.789  48.029  1.00  0.00           C  
ATOM   2563  NE  ARG B 957      21.362 -11.186  48.713  1.00  0.00           N  
ATOM   2564  CZ  ARG B 957      20.162 -11.199  48.129  1.00  0.00           C  
ATOM   2565  NH1 ARG B 957      20.039 -10.839  46.855  1.00  0.00           N  
ATOM   2566  NH2 ARG B 957      19.086 -11.577  48.809  1.00  0.00           N  
ATOM   2567  N   VAL B 958      24.775 -13.062  51.741  1.00  0.00           N  
ATOM   2568  CA  VAL B 958      24.750 -14.513  51.873  1.00  0.00           C  
ATOM   2569  C   VAL B 958      23.278 -14.863  51.858  1.00  0.00           C  
ATOM   2570  O   VAL B 958      22.577 -14.675  52.854  1.00  0.00           O  
ATOM   2571  CB  VAL B 958      25.384 -14.979  53.200  1.00  0.00           C  
ATOM   2572  CG1 VAL B 958      25.357 -16.500  53.288  1.00  0.00           C  
ATOM   2573  CG2 VAL B 958      26.814 -14.469  53.293  1.00  0.00           C  
ATOM   2574  N   ALA B 959      22.809 -15.354  50.715  1.00  0.00           N  
ATOM   2575  CA  ALA B 959      21.399 -15.689  50.554  1.00  0.00           C  
ATOM   2576  C   ALA B 959      21.105 -17.187  50.576  1.00  0.00           C  
ATOM   2577  O   ALA B 959      21.828 -18.000  49.987  1.00  0.00           O  
ATOM   2578  CB  ALA B 959      20.855 -15.053  49.273  1.00  0.00           C  
ATOM   2579  N   ALA B 960      20.033 -17.530  51.280  1.00  0.00           N  
ATOM   2580  CA  ALA B 960      19.604 -18.906  51.436  1.00  0.00           C  
ATOM   2581  C   ALA B 960      18.328 -19.200  50.656  1.00  0.00           C  
ATOM   2582  O   ALA B 960      17.306 -18.514  50.816  1.00  0.00           O  
ATOM   2583  CB  ALA B 960      19.383 -19.211  52.917  1.00  0.00           C  
ATOM   2584  N   LEU B 961      18.400 -20.229  49.815  1.00  0.00           N  
ATOM   2585  CA  LEU B 961      17.259 -20.667  49.022  1.00  0.00           C  
ATOM   2586  C   LEU B 961      16.631 -21.847  49.754  1.00  0.00           C  
ATOM   2587  O   LEU B 961      17.302 -22.829  50.062  1.00  0.00           O  
ATOM   2588  CB  LEU B 961      17.715 -21.109  47.635  1.00  0.00           C  
ATOM   2589  CG  LEU B 961      16.660 -21.756  46.728  1.00  0.00           C  
ATOM   2590  CD1 LEU B 961      15.532 -20.788  46.425  1.00  0.00           C  
ATOM   2591  CD2 LEU B 961      17.340 -22.212  45.447  1.00  0.00           C  
ATOM   2592  N   ARG B 962      15.344 -21.743  50.039  1.00  0.00           N  
ATOM   2593  CA  ARG B 962      14.651 -22.804  50.748  1.00  0.00           C  
ATOM   2594  C   ARG B 962      13.746 -23.598  49.806  1.00  0.00           C  
ATOM   2595  O   ARG B 962      12.625 -23.187  49.500  1.00  0.00           O  
ATOM   2596  CB  ARG B 962      13.872 -22.189  51.910  1.00  0.00           C  
ATOM   2597  CG  ARG B 962      13.002 -23.134  52.708  1.00  0.00           C  
ATOM   2598  CD  ARG B 962      11.584 -23.076  52.206  1.00  0.00           C  
ATOM   2599  NE  ARG B 962      10.644 -23.691  53.135  1.00  0.00           N  
ATOM   2600  CZ  ARG B 962       9.323 -23.647  52.992  1.00  0.00           C  
ATOM   2601  NH1 ARG B 962       8.789 -23.014  51.952  1.00  0.00           N  
ATOM   2602  NH2 ARG B 962       8.537 -24.229  53.887  1.00  0.00           N  
ATOM   2603  N   VAL B 963      14.249 -24.743  49.352  1.00  0.00           N  
ATOM   2604  CA  VAL B 963      13.520 -25.603  48.426  1.00  0.00           C  
ATOM   2605  C   VAL B 963      12.777 -26.795  49.036  1.00  0.00           C  
ATOM   2606  O   VAL B 963      13.392 -27.786  49.415  1.00  0.00           O  
ATOM   2607  CB  VAL B 963      14.468 -26.108  47.312  1.00  0.00           C  
ATOM   2608  CG1 VAL B 963      15.859 -26.349  47.872  1.00  0.00           C  
ATOM   2609  CG2 VAL B 963      13.918 -27.392  46.703  1.00  0.00           C  
ATOM   2610  N   PRO B 964      11.434 -26.715  49.115  1.00  0.00           N  
ATOM   2611  CA  PRO B 964      10.615 -27.797  49.677  1.00  0.00           C  
ATOM   2612  C   PRO B 964      10.960 -29.137  49.022  1.00  0.00           C  
ATOM   2613  O   PRO B 964      11.148 -29.213  47.807  1.00  0.00           O  
ATOM   2614  CB  PRO B 964       9.194 -27.334  49.360  1.00  0.00           C  
ATOM   2615  CG  PRO B 964       9.329 -25.843  49.494  1.00  0.00           C  
ATOM   2616  CD  PRO B 964      10.560 -25.626  48.645  1.00  0.00           C  
ATOM   2617  N   GLY B 965      11.039 -30.190  49.826  1.00  0.00           N  
ATOM   2618  CA  GLY B 965      11.394 -31.482  49.284  1.00  0.00           C  
ATOM   2619  C   GLY B 965      12.909 -31.587  49.271  1.00  0.00           C  
ATOM   2620  O   GLY B 965      13.478 -32.439  49.942  1.00  0.00           O  
ATOM   2621  N   GLY B 966      13.553 -30.707  48.506  1.00  0.00           N  
ATOM   2622  CA  GLY B 966      15.006 -30.665  48.382  1.00  0.00           C  
ATOM   2623  C   GLY B 966      15.927 -31.681  49.048  1.00  0.00           C  
ATOM   2624  O   GLY B 966      16.908 -32.115  48.437  1.00  0.00           O  
ATOM   2625  N   ALA B 967      15.660 -32.039  50.301  1.00  0.00           N  
ATOM   2626  CA  ALA B 967      16.508 -33.008  50.991  1.00  0.00           C  
ATOM   2627  C   ALA B 967      16.643 -34.317  50.204  1.00  0.00           C  
ATOM   2628  O   ALA B 967      17.621 -35.052  50.369  1.00  0.00           O  
ATOM   2629  CB  ALA B 967      15.965 -33.285  52.388  1.00  0.00           C  
ATOM   2630  N   SER B 968      15.669 -34.592  49.339  1.00  0.00           N  
ATOM   2631  CA  SER B 968      15.677 -35.803  48.523  1.00  0.00           C  
ATOM   2632  C   SER B 968      16.780 -35.816  47.469  1.00  0.00           C  
ATOM   2633  O   SER B 968      17.141 -36.868  46.955  1.00  0.00           O  
ATOM   2634  CB  SER B 968      14.323 -35.982  47.828  1.00  0.00           C  
ATOM   2635  OG  SER B 968      13.269 -36.136  48.768  1.00  0.00           O  
ATOM   2636  N   LEU B 969      17.317 -34.649  47.149  1.00  0.00           N  
ATOM   2637  CA  LEU B 969      18.356 -34.551  46.132  1.00  0.00           C  
ATOM   2638  C   LEU B 969      19.573 -35.448  46.351  1.00  0.00           C  
ATOM   2639  O   LEU B 969      20.195 -35.434  47.413  1.00  0.00           O  
ATOM   2640  CB  LEU B 969      18.795 -33.088  45.980  1.00  0.00           C  
ATOM   2641  CG  LEU B 969      17.858 -32.128  45.234  1.00  0.00           C  
ATOM   2642  CD1 LEU B 969      16.425 -32.244  45.736  1.00  0.00           C  
ATOM   2643  CD2 LEU B 969      18.381 -30.715  45.400  1.00  0.00           C  
ATOM   2644  N   THR B 970      19.903 -36.231  45.330  1.00  0.00           N  
ATOM   2645  CA  THR B 970      21.044 -37.132  45.393  1.00  0.00           C  
ATOM   2646  C   THR B 970      22.286 -36.270  45.536  1.00  0.00           C  
ATOM   2647  O   THR B 970      22.264 -35.094  45.184  1.00  0.00           O  
ATOM   2648  CB  THR B 970      21.203 -37.936  44.099  1.00  0.00           C  
ATOM   2649  OG1 THR B 970      21.800 -37.104  43.096  1.00  0.00           O  
ATOM   2650  CG2 THR B 970      19.848 -38.409  43.594  1.00  0.00           C  
ATOM   2651  N   ARG B 971      23.369 -36.852  46.038  1.00  0.00           N  
ATOM   2652  CA  ARG B 971      24.615 -36.108  46.192  1.00  0.00           C  
ATOM   2653  C   ARG B 971      25.103 -35.601  44.838  1.00  0.00           C  
ATOM   2654  O   ARG B 971      25.944 -34.707  44.769  1.00  0.00           O  
ATOM   2655  CB  ARG B 971      25.684 -36.982  46.859  1.00  0.00           C  
ATOM   2656  CG  ARG B 971      25.769 -36.845  48.382  1.00  0.00           C  
ATOM   2657  CD  ARG B 971      26.402 -38.090  48.997  1.00  0.00           C  
ATOM   2658  NE  ARG B 971      25.408 -39.151  49.155  1.00  0.00           N  
ATOM   2659  CZ  ARG B 971      24.630 -39.294  50.226  1.00  0.00           C  
ATOM   2660  NH1 ARG B 971      24.733 -38.447  51.244  1.00  0.00           N  
ATOM   2661  NH2 ARG B 971      23.726 -40.266  50.268  1.00  0.00           N  
ATOM   2662  N   LYS B 972      24.563 -36.167  43.763  1.00  0.00           N  
ATOM   2663  CA  LYS B 972      24.927 -35.736  42.419  1.00  0.00           C  
ATOM   2664  C   LYS B 972      24.032 -34.568  42.028  1.00  0.00           C  
ATOM   2665  O   LYS B 972      24.484 -33.599  41.407  1.00  0.00           O  
ATOM   2666  CB  LYS B 972      24.754 -36.869  41.407  1.00  0.00           C  
ATOM   2667  CG  LYS B 972      24.862 -36.386  39.960  1.00  0.00           C  
ATOM   2668  CD  LYS B 972      26.170 -35.636  39.702  1.00  0.00           C  
ATOM   2669  CE  LYS B 972      26.134 -34.919  38.362  1.00  0.00           C  
ATOM   2670  NZ  LYS B 972      25.868 -35.864  37.245  1.00  0.00           N  
ATOM   2671  N   GLN B 973      22.755 -34.670  42.379  1.00  0.00           N  
ATOM   2672  CA  GLN B 973      21.825 -33.599  42.081  1.00  0.00           C  
ATOM   2673  C   GLN B 973      22.345 -32.342  42.776  1.00  0.00           C  
ATOM   2674  O   GLN B 973      22.030 -31.224  42.375  1.00  0.00           O  
ATOM   2675  CB  GLN B 973      20.417 -33.970  42.549  1.00  0.00           C  
ATOM   2676  CG  GLN B 973      19.864 -35.176  41.811  1.00  0.00           C  
ATOM   2677  CD  GLN B 973      18.439 -35.501  42.197  1.00  0.00           C  
ATOM   2678  OE1 GLN B 973      18.140 -35.761  43.363  1.00  0.00           O  
ATOM   2679  NE2 GLN B 973      17.548 -35.499  41.214  1.00  0.00           N  
ATOM   2680  N   ILE B 974      23.147 -32.530  43.821  1.00  0.00           N  
ATOM   2681  CA  ILE B 974      23.751 -31.398  44.511  1.00  0.00           C  
ATOM   2682  C   ILE B 974      24.900 -30.951  43.608  1.00  0.00           C  
ATOM   2683  O   ILE B 974      24.975 -29.791  43.211  1.00  0.00           O  
ATOM   2684  CB  ILE B 974      24.321 -31.789  45.912  1.00  0.00           C  
ATOM   2685  CG1 ILE B 974      23.209 -31.814  46.969  1.00  0.00           C  
ATOM   2686  CG2 ILE B 974      25.401 -30.809  46.333  1.00  0.00           C  
ATOM   2687  CD1 ILE B 974      22.193 -32.915  46.803  1.00  0.00           C  
ATOM   2688  N   ASP B 975      25.771 -31.896  43.265  1.00  0.00           N  
ATOM   2689  CA  ASP B 975      26.930 -31.637  42.415  1.00  0.00           C  
ATOM   2690  C   ASP B 975      26.624 -30.878  41.135  1.00  0.00           C  
ATOM   2691  O   ASP B 975      27.337 -29.937  40.798  1.00  0.00           O  
ATOM   2692  CB  ASP B 975      27.639 -32.949  42.071  1.00  0.00           C  
ATOM   2693  CG  ASP B 975      28.243 -33.617  43.288  1.00  0.00           C  
ATOM   2694  OD1 ASP B 975      28.807 -34.724  43.148  1.00  0.00           O  
ATOM   2695  OD2 ASP B 975      28.156 -33.029  44.388  1.00  0.00           O  
ATOM   2696  N   GLU B 976      25.589 -31.283  40.406  1.00  0.00           N  
ATOM   2697  CA  GLU B 976      25.250 -30.566  39.183  1.00  0.00           C  
ATOM   2698  C   GLU B 976      24.937 -29.128  39.587  1.00  0.00           C  
ATOM   2699  O   GLU B 976      25.573 -28.187  39.114  1.00  0.00           O  
ATOM   2700  CB  GLU B 976      24.037 -31.189  38.483  1.00  0.00           C  
ATOM   2701  CG  GLU B 976      22.802 -31.285  39.356  1.00  0.00           C  
ATOM   2702  CD  GLU B 976      21.510 -31.227  38.557  1.00  0.00           C  
ATOM   2703  OE1 GLU B 976      20.726 -32.201  38.595  1.00  0.00           O  
ATOM   2704  OE2 GLU B 976      21.279 -30.193  37.892  1.00  0.00           O  
ATOM   2705  N   TYR B 977      23.969 -28.972  40.486  1.00  0.00           N  
ATOM   2706  CA  TYR B 977      23.567 -27.662  40.984  1.00  0.00           C  
ATOM   2707  C   TYR B 977      24.776 -26.852  41.421  1.00  0.00           C  
ATOM   2708  O   TYR B 977      24.788 -25.628  41.328  1.00  0.00           O  
ATOM   2709  CB  TYR B 977      22.608 -27.815  42.165  1.00  0.00           C  
ATOM   2710  CG  TYR B 977      21.195 -28.216  41.792  1.00  0.00           C  
ATOM   2711  CD1 TYR B 977      20.237 -28.443  42.778  1.00  0.00           C  
ATOM   2712  CD2 TYR B 977      20.805 -28.332  40.458  1.00  0.00           C  
ATOM   2713  CE1 TYR B 977      18.926 -28.775  42.446  1.00  0.00           C  
ATOM   2714  CE2 TYR B 977      19.496 -28.663  40.116  1.00  0.00           C  
ATOM   2715  CZ  TYR B 977      18.562 -28.881  41.114  1.00  0.00           C  
ATOM   2716  OH  TYR B 977      17.266 -29.206  40.791  1.00  0.00           O  
ATOM   2717  N   GLY B 978      25.791 -27.547  41.914  1.00  0.00           N  
ATOM   2718  CA  GLY B 978      26.996 -26.873  42.349  1.00  0.00           C  
ATOM   2719  C   GLY B 978      27.678 -26.307  41.131  1.00  0.00           C  
ATOM   2720  O   GLY B 978      28.270 -25.229  41.181  1.00  0.00           O  
ATOM   2721  N   ASN B 979      27.585 -27.047  40.030  1.00  0.00           N  
ATOM   2722  CA  ASN B 979      28.184 -26.640  38.764  1.00  0.00           C  
ATOM   2723  C   ASN B 979      27.339 -25.608  38.035  1.00  0.00           C  
ATOM   2724  O   ASN B 979      27.859 -24.789  37.282  1.00  0.00           O  
ATOM   2725  CB  ASN B 979      28.386 -27.853  37.865  1.00  0.00           C  
ATOM   2726  CG  ASN B 979      29.362 -28.843  38.448  1.00  0.00           C  
ATOM   2727  OD1 ASN B 979      30.494 -28.486  38.780  1.00  0.00           O  
ATOM   2728  ND2 ASN B 979      28.935 -30.095  38.577  1.00  0.00           N  
ATOM   2729  N   PHE B 980      26.031 -25.662  38.252  1.00  0.00           N  
ATOM   2730  CA  PHE B 980      25.119 -24.715  37.629  1.00  0.00           C  
ATOM   2731  C   PHE B 980      25.511 -23.307  38.069  1.00  0.00           C  
ATOM   2732  O   PHE B 980      26.026 -22.507  37.282  1.00  0.00           O  
ATOM   2733  CB  PHE B 980      23.681 -24.999  38.070  1.00  0.00           C  
ATOM   2734  CG  PHE B 980      22.652 -24.091  37.442  1.00  0.00           C  
ATOM   2735  CD1 PHE B 980      21.584 -23.609  38.198  1.00  0.00           C  
ATOM   2736  CD2 PHE B 980      22.717 -23.757  36.094  1.00  0.00           C  
ATOM   2737  CE1 PHE B 980      20.592 -22.808  37.622  1.00  0.00           C  
ATOM   2738  CE2 PHE B 980      21.729 -22.959  35.512  1.00  0.00           C  
ATOM   2739  CZ  PHE B 980      20.665 -22.485  36.279  1.00  0.00           C  
ATOM   2740  N   VAL B 981      25.278 -23.017  39.343  1.00  0.00           N  
ATOM   2741  CA  VAL B 981      25.574 -21.707  39.890  1.00  0.00           C  
ATOM   2742  C   VAL B 981      26.990 -21.233  39.592  1.00  0.00           C  
ATOM   2743  O   VAL B 981      27.273 -20.038  39.658  1.00  0.00           O  
ATOM   2744  CB  VAL B 981      25.311 -21.682  41.405  1.00  0.00           C  
ATOM   2745  CG1 VAL B 981      23.837 -21.952  41.656  1.00  0.00           C  
ATOM   2746  CG2 VAL B 981      26.177 -22.724  42.113  1.00  0.00           C  
ATOM   2747  N   LYS B 982      27.878 -22.161  39.257  1.00  0.00           N  
ATOM   2748  CA  LYS B 982      29.251 -21.788  38.937  1.00  0.00           C  
ATOM   2749  C   LYS B 982      29.312 -20.963  37.662  1.00  0.00           C  
ATOM   2750  O   LYS B 982      30.100 -20.022  37.565  1.00  0.00           O  
ATOM   2751  CB  LYS B 982      30.131 -23.030  38.776  1.00  0.00           C  
ATOM   2752  CG  LYS B 982      30.980 -23.368  39.996  1.00  0.00           C  
ATOM   2753  CD  LYS B 982      31.830 -24.609  39.735  1.00  0.00           C  
ATOM   2754  CE  LYS B 982      32.847 -24.853  40.841  1.00  0.00           C  
ATOM   2755  NZ  LYS B 982      32.214 -25.029  42.176  1.00  0.00           N  
ATOM   2756  N   ILE B 983      28.474 -21.307  36.688  1.00  0.00           N  
ATOM   2757  CA  ILE B 983      28.469 -20.580  35.423  1.00  0.00           C  
ATOM   2758  C   ILE B 983      27.992 -19.146  35.665  1.00  0.00           C  
ATOM   2759  O   ILE B 983      28.184 -18.264  34.824  1.00  0.00           O  
ATOM   2760  CB  ILE B 983      27.562 -21.262  34.350  1.00  0.00           C  
ATOM   2761  CG1 ILE B 983      26.118 -20.796  34.481  1.00  0.00           C  
ATOM   2762  CG2 ILE B 983      27.591 -22.781  34.525  1.00  0.00           C  
ATOM   2763  CD1 ILE B 983      25.223 -21.315  33.374  1.00  0.00           C  
ATOM   2764  N   TYR B 984      27.377 -18.916  36.821  1.00  0.00           N  
ATOM   2765  CA  TYR B 984      26.904 -17.585  37.161  1.00  0.00           C  
ATOM   2766  C   TYR B 984      27.859 -16.857  38.091  1.00  0.00           C  
ATOM   2767  O   TYR B 984      27.508 -15.834  38.674  1.00  0.00           O  
ATOM   2768  CB  TYR B 984      25.514 -17.638  37.785  1.00  0.00           C  
ATOM   2769  CG  TYR B 984      24.444 -18.129  36.838  1.00  0.00           C  
ATOM   2770  CD1 TYR B 984      24.213 -19.493  36.658  1.00  0.00           C  
ATOM   2771  CD2 TYR B 984      23.683 -17.226  36.092  1.00  0.00           C  
ATOM   2772  CE1 TYR B 984      23.254 -19.942  35.759  1.00  0.00           C  
ATOM   2773  CE2 TYR B 984      22.729 -17.663  35.197  1.00  0.00           C  
ATOM   2774  CZ  TYR B 984      22.518 -19.022  35.031  1.00  0.00           C  
ATOM   2775  OH  TYR B 984      21.577 -19.459  34.125  1.00  0.00           O  
ATOM   2776  N   GLY B 985      29.067 -17.393  38.229  1.00  0.00           N  
ATOM   2777  CA  GLY B 985      30.073 -16.757  39.063  1.00  0.00           C  
ATOM   2778  C   GLY B 985      30.151 -17.135  40.532  1.00  0.00           C  
ATOM   2779  O   GLY B 985      30.923 -16.532  41.276  1.00  0.00           O  
ATOM   2780  N   ALA B 986      29.369 -18.120  40.964  1.00  0.00           N  
ATOM   2781  CA  ALA B 986      29.396 -18.524  42.366  1.00  0.00           C  
ATOM   2782  C   ALA B 986      30.590 -19.426  42.651  1.00  0.00           C  
ATOM   2783  O   ALA B 986      30.960 -20.264  41.825  1.00  0.00           O  
ATOM   2784  CB  ALA B 986      28.099 -19.233  42.736  1.00  0.00           C  
ATOM   2785  N   LYS B 987      31.196 -19.227  43.822  1.00  0.00           N  
ATOM   2786  CA  LYS B 987      32.354 -20.008  44.256  1.00  0.00           C  
ATOM   2787  C   LYS B 987      31.960 -21.471  44.361  1.00  0.00           C  
ATOM   2788  O   LYS B 987      32.662 -22.358  43.878  1.00  0.00           O  
ATOM   2789  CB  LYS B 987      32.852 -19.522  45.624  1.00  0.00           C  
ATOM   2790  CG  LYS B 987      33.308 -18.062  45.655  1.00  0.00           C  
ATOM   2791  CD  LYS B 987      34.024 -17.698  46.972  1.00  0.00           C  
ATOM   2792  CE  LYS B 987      33.102 -17.696  48.193  1.00  0.00           C  
ATOM   2793  NZ  LYS B 987      32.111 -16.585  48.171  1.00  0.00           N  
ATOM   2794  N   GLY B 988      30.826 -21.708  45.004  1.00  0.00           N  
ATOM   2795  CA  GLY B 988      30.327 -23.056  45.170  1.00  0.00           C  
ATOM   2796  C   GLY B 988      28.908 -22.970  45.685  1.00  0.00           C  
ATOM   2797  O   GLY B 988      28.282 -21.911  45.614  1.00  0.00           O  
ATOM   2798  N   LEU B 989      28.397 -24.073  46.215  1.00  0.00           N  
ATOM   2799  CA  LEU B 989      27.041 -24.091  46.739  1.00  0.00           C  
ATOM   2800  C   LEU B 989      26.960 -25.011  47.954  1.00  0.00           C  
ATOM   2801  O   LEU B 989      27.027 -26.234  47.832  1.00  0.00           O  
ATOM   2802  CB  LEU B 989      26.072 -24.544  45.642  1.00  0.00           C  
ATOM   2803  CG  LEU B 989      24.582 -24.674  45.948  1.00  0.00           C  
ATOM   2804  CD1 LEU B 989      24.033 -23.365  46.454  1.00  0.00           C  
ATOM   2805  CD2 LEU B 989      23.860 -25.092  44.682  1.00  0.00           C  
ATOM   2806  N   ALA B 990      26.847 -24.406  49.132  1.00  0.00           N  
ATOM   2807  CA  ALA B 990      26.755 -25.149  50.378  1.00  0.00           C  
ATOM   2808  C   ALA B 990      25.292 -25.453  50.626  1.00  0.00           C  
ATOM   2809  O   ALA B 990      24.423 -24.710  50.176  1.00  0.00           O  
ATOM   2810  CB  ALA B 990      27.312 -24.323  51.510  1.00  0.00           C  
ATOM   2811  N   TYR B 991      25.010 -26.535  51.344  1.00  0.00           N  
ATOM   2812  CA  TYR B 991      23.623 -26.888  51.613  1.00  0.00           C  
ATOM   2813  C   TYR B 991      23.370 -27.422  53.017  1.00  0.00           C  
ATOM   2814  O   TYR B 991      24.299 -27.728  53.758  1.00  0.00           O  
ATOM   2815  CB  TYR B 991      23.135 -27.939  50.613  1.00  0.00           C  
ATOM   2816  CG  TYR B 991      23.801 -29.288  50.781  1.00  0.00           C  
ATOM   2817  CD1 TYR B 991      25.011 -29.580  50.157  1.00  0.00           C  
ATOM   2818  CD2 TYR B 991      23.238 -30.258  51.609  1.00  0.00           C  
ATOM   2819  CE1 TYR B 991      25.641 -30.811  50.351  1.00  0.00           C  
ATOM   2820  CE2 TYR B 991      23.857 -31.482  51.809  1.00  0.00           C  
ATOM   2821  CZ  TYR B 991      25.056 -31.753  51.180  1.00  0.00           C  
ATOM   2822  OH  TYR B 991      25.654 -32.973  51.379  1.00  0.00           O  
ATOM   2823  N   ILE B 992      22.088 -27.550  53.346  1.00  0.00           N  
ATOM   2824  CA  ILE B 992      21.609 -28.065  54.625  1.00  0.00           C  
ATOM   2825  C   ILE B 992      20.331 -28.884  54.389  1.00  0.00           C  
ATOM   2826  O   ILE B 992      19.281 -28.319  54.063  1.00  0.00           O  
ATOM   2827  CB  ILE B 992      21.242 -26.924  55.608  1.00  0.00           C  
ATOM   2828  CG1 ILE B 992      22.497 -26.221  56.118  1.00  0.00           C  
ATOM   2829  CG2 ILE B 992      20.415 -27.474  56.767  1.00  0.00           C  
ATOM   2830  CD1 ILE B 992      22.187 -25.134  57.136  1.00  0.00           C  
ATOM   2831  N   LYS B 993      20.408 -30.204  54.534  1.00  0.00           N  
ATOM   2832  CA  LYS B 993      19.219 -31.024  54.359  1.00  0.00           C  
ATOM   2833  C   LYS B 993      18.457 -30.994  55.669  1.00  0.00           C  
ATOM   2834  O   LYS B 993      18.960 -31.456  56.693  1.00  0.00           O  
ATOM   2835  CB  LYS B 993      19.585 -32.470  54.001  1.00  0.00           C  
ATOM   2836  CG  LYS B 993      20.292 -32.630  52.654  1.00  0.00           C  
ATOM   2837  CD  LYS B 993      20.461 -34.097  52.260  1.00  0.00           C  
ATOM   2838  CE  LYS B 993      21.073 -34.243  50.867  1.00  0.00           C  
ATOM   2839  NZ  LYS B 993      21.017 -35.651  50.356  1.00  0.00           N  
ATOM   2840  N   VAL B 994      17.257 -30.426  55.641  1.00  0.00           N  
ATOM   2841  CA  VAL B 994      16.415 -30.338  56.832  1.00  0.00           C  
ATOM   2842  C   VAL B 994      15.575 -31.614  56.961  1.00  0.00           C  
ATOM   2843  O   VAL B 994      14.402 -31.636  56.594  1.00  0.00           O  
ATOM   2844  CB  VAL B 994      15.471 -29.103  56.754  1.00  0.00           C  
ATOM   2845  CG1 VAL B 994      14.585 -29.014  57.990  1.00  0.00           C  
ATOM   2846  CG2 VAL B 994      16.291 -27.842  56.619  1.00  0.00           C  
ATOM   2847  N   ASN B 995      16.186 -32.676  57.480  1.00  0.00           N  
ATOM   2848  CA  ASN B 995      15.499 -33.952  57.657  1.00  0.00           C  
ATOM   2849  C   ASN B 995      14.324 -33.819  58.604  1.00  0.00           C  
ATOM   2850  O   ASN B 995      13.188 -34.073  58.220  1.00  0.00           O  
ATOM   2851  CB  ASN B 995      16.476 -35.001  58.176  1.00  0.00           C  
ATOM   2852  CG  ASN B 995      17.641 -35.219  57.230  1.00  0.00           C  
ATOM   2853  OD1 ASN B 995      17.449 -35.573  56.066  1.00  0.00           O  
ATOM   2854  ND2 ASN B 995      18.857 -35.000  57.720  1.00  0.00           N  
ATOM   2855  N   GLU B 996      14.597 -33.420  59.841  1.00  0.00           N  
ATOM   2856  CA  GLU B 996      13.541 -33.233  60.827  1.00  0.00           C  
ATOM   2857  C   GLU B 996      13.915 -32.183  61.868  1.00  0.00           C  
ATOM   2858  O   GLU B 996      14.900 -32.330  62.589  1.00  0.00           O  
ATOM   2859  CB  GLU B 996      13.199 -34.553  61.525  1.00  0.00           C  
ATOM   2860  CG  GLU B 996      12.119 -34.407  62.603  1.00  0.00           C  
ATOM   2861  CD  GLU B 996      10.765 -33.978  62.044  1.00  0.00           C  
ATOM   2862  OE1 GLU B 996       9.902 -33.534  62.836  1.00  0.00           O  
ATOM   2863  OE2 GLU B 996      10.553 -34.100  60.818  1.00  0.00           O  
ATOM   2864  N   ARG B 997      13.107 -31.130  61.931  1.00  0.00           N  
ATOM   2865  CA  ARG B 997      13.292 -30.018  62.858  1.00  0.00           C  
ATOM   2866  C   ARG B 997      13.496 -30.452  64.300  1.00  0.00           C  
ATOM   2867  O   ARG B 997      14.560 -30.254  64.877  1.00  0.00           O  
ATOM   2868  CB  ARG B 997      12.078 -29.094  62.795  1.00  0.00           C  
ATOM   2869  CG  ARG B 997      12.027 -28.146  61.614  1.00  0.00           C  
ATOM   2870  CD  ARG B 997      12.670 -26.821  61.984  1.00  0.00           C  
ATOM   2871  NE  ARG B 997      11.899 -25.697  61.458  1.00  0.00           N  
ATOM   2872  CZ  ARG B 997      11.963 -24.455  61.928  1.00  0.00           C  
ATOM   2873  NH1 ARG B 997      12.771 -24.165  62.938  1.00  0.00           N  
ATOM   2874  NH2 ARG B 997      11.202 -23.504  61.399  1.00  0.00           N  
ATOM   2875  N   ALA B 998      12.458 -31.041  64.875  1.00  0.00           N  
ATOM   2876  CA  ALA B 998      12.493 -31.492  66.260  1.00  0.00           C  
ATOM   2877  C   ALA B 998      13.798 -32.176  66.652  1.00  0.00           C  
ATOM   2878  O   ALA B 998      14.207 -32.123  67.810  1.00  0.00           O  
ATOM   2879  CB  ALA B 998      11.319 -32.428  66.526  1.00  0.00           C  
ATOM   2880  N   LYS B 999      14.454 -32.805  65.684  1.00  0.00           N  
ATOM   2881  CA  LYS B 999      15.698 -33.522  65.940  1.00  0.00           C  
ATOM   2882  C   LYS B 999      16.960 -32.646  65.873  1.00  0.00           C  
ATOM   2883  O   LYS B 999      18.083 -33.152  65.950  1.00  0.00           O  
ATOM   2884  CB  LYS B 999      15.790 -34.697  64.962  1.00  0.00           C  
ATOM   2885  CG  LYS B 999      14.659 -35.716  65.129  1.00  0.00           C  
ATOM   2886  CD  LYS B 999      14.443 -36.551  63.865  1.00  0.00           C  
ATOM   2887  CE  LYS B 999      15.705 -37.283  63.413  1.00  0.00           C  
ATOM   2888  NZ  LYS B 999      15.530 -37.961  62.094  1.00  0.00           N  
ATOM   2889  N   GLY B1000      16.765 -31.336  65.739  1.00  0.00           N  
ATOM   2890  CA  GLY B1000      17.878 -30.397  65.678  1.00  0.00           C  
ATOM   2891  C   GLY B1000      19.137 -30.876  64.975  1.00  0.00           C  
ATOM   2892  O   GLY B1000      19.084 -31.426  63.879  1.00  0.00           O  
ATOM   2893  N   LEU B1001      20.280 -30.671  65.615  1.00  0.00           N  
ATOM   2894  CA  LEU B1001      21.561 -31.067  65.046  1.00  0.00           C  
ATOM   2895  C   LEU B1001      21.576 -32.506  64.536  1.00  0.00           C  
ATOM   2896  O   LEU B1001      22.365 -32.845  63.652  1.00  0.00           O  
ATOM   2897  CB  LEU B1001      22.668 -30.875  66.085  1.00  0.00           C  
ATOM   2898  CG  LEU B1001      22.801 -29.451  66.636  1.00  0.00           C  
ATOM   2899  CD1 LEU B1001      23.862 -29.420  67.723  1.00  0.00           C  
ATOM   2900  CD2 LEU B1001      23.136 -28.475  65.509  1.00  0.00           C  
ATOM   2901  N   GLU B1002      20.708 -33.350  65.088  1.00  0.00           N  
ATOM   2902  CA  GLU B1002      20.644 -34.750  64.671  1.00  0.00           C  
ATOM   2903  C   GLU B1002      19.672 -34.861  63.500  1.00  0.00           C  
ATOM   2904  O   GLU B1002      19.742 -35.799  62.696  1.00  0.00           O  
ATOM   2905  CB  GLU B1002      20.150 -35.635  65.824  1.00  0.00           C  
ATOM   2906  CG  GLU B1002      20.843 -35.394  67.170  1.00  0.00           C  
ATOM   2907  CD  GLU B1002      22.338 -35.661  67.152  1.00  0.00           C  
ATOM   2908  OE1 GLU B1002      23.001 -35.334  68.159  1.00  0.00           O  
ATOM   2909  OE2 GLU B1002      22.856 -36.198  66.150  1.00  0.00           O  
ATOM   2910  N   GLY B1003      18.776 -33.877  63.417  1.00  0.00           N  
ATOM   2911  CA  GLY B1003      17.766 -33.835  62.372  1.00  0.00           C  
ATOM   2912  C   GLY B1003      18.106 -33.098  61.085  1.00  0.00           C  
ATOM   2913  O   GLY B1003      17.245 -32.957  60.217  1.00  0.00           O  
ATOM   2914  N   ILE B1004      19.335 -32.611  60.955  1.00  0.00           N  
ATOM   2915  CA  ILE B1004      19.731 -31.925  59.733  1.00  0.00           C  
ATOM   2916  C   ILE B1004      21.029 -32.574  59.275  1.00  0.00           C  
ATOM   2917  O   ILE B1004      21.757 -33.143  60.081  1.00  0.00           O  
ATOM   2918  CB  ILE B1004      19.910 -30.365  59.947  1.00  0.00           C  
ATOM   2919  CG1 ILE B1004      21.165 -30.041  60.763  1.00  0.00           C  
ATOM   2920  CG2 ILE B1004      18.683 -29.786  60.659  1.00  0.00           C  
ATOM   2921  CD1 ILE B1004      22.454 -30.112  59.963  1.00  0.00           C  
ATOM   2922  N   ASN B1005      21.306 -32.505  57.981  1.00  0.00           N  
ATOM   2923  CA  ASN B1005      22.514 -33.101  57.419  1.00  0.00           C  
ATOM   2924  C   ASN B1005      23.197 -32.023  56.596  1.00  0.00           C  
ATOM   2925  O   ASN B1005      22.680 -31.637  55.549  1.00  0.00           O  
ATOM   2926  CB  ASN B1005      22.136 -34.262  56.502  1.00  0.00           C  
ATOM   2927  CG  ASN B1005      23.344 -34.955  55.914  1.00  0.00           C  
ATOM   2928  OD1 ASN B1005      24.318 -34.306  55.520  1.00  0.00           O  
ATOM   2929  ND2 ASN B1005      23.280 -36.280  55.826  1.00  0.00           N  
ATOM   2930  N   SER B1006      24.359 -31.550  57.035  1.00  0.00           N  
ATOM   2931  CA  SER B1006      25.027 -30.485  56.302  1.00  0.00           C  
ATOM   2932  C   SER B1006      26.514 -30.343  56.550  1.00  0.00           C  
ATOM   2933  O   SER B1006      26.960 -30.319  57.691  1.00  0.00           O  
ATOM   2934  CB  SER B1006      24.363 -29.149  56.637  1.00  0.00           C  
ATOM   2935  OG  SER B1006      25.152 -28.064  56.178  1.00  0.00           O  
ATOM   2936  N   PRO B1007      27.308 -30.261  55.475  1.00  0.00           N  
ATOM   2937  CA  PRO B1007      28.761 -30.103  55.593  1.00  0.00           C  
ATOM   2938  C   PRO B1007      29.134 -28.832  56.364  1.00  0.00           C  
ATOM   2939  O   PRO B1007      29.917 -28.882  57.311  1.00  0.00           O  
ATOM   2940  CB  PRO B1007      29.210 -30.053  54.136  1.00  0.00           C  
ATOM   2941  CG  PRO B1007      28.211 -31.002  53.478  1.00  0.00           C  
ATOM   2942  CD  PRO B1007      26.933 -30.420  54.059  1.00  0.00           C  
ATOM   2943  N   VAL B1008      28.557 -27.697  55.977  1.00  0.00           N  
ATOM   2944  CA  VAL B1008      28.861 -26.439  56.653  1.00  0.00           C  
ATOM   2945  C   VAL B1008      28.276 -26.352  58.058  1.00  0.00           C  
ATOM   2946  O   VAL B1008      28.678 -25.496  58.840  1.00  0.00           O  
ATOM   2947  CB  VAL B1008      28.371 -25.210  55.838  1.00  0.00           C  
ATOM   2948  CG1 VAL B1008      29.091 -25.155  54.502  1.00  0.00           C  
ATOM   2949  CG2 VAL B1008      26.861 -25.274  55.637  1.00  0.00           C  
ATOM   2950  N   ALA B1009      27.337 -27.237  58.382  1.00  0.00           N  
ATOM   2951  CA  ALA B1009      26.701 -27.240  59.706  1.00  0.00           C  
ATOM   2952  C   ALA B1009      27.686 -26.996  60.856  1.00  0.00           C  
ATOM   2953  O   ALA B1009      27.416 -26.199  61.760  1.00  0.00           O  
ATOM   2954  CB  ALA B1009      25.968 -28.556  59.925  1.00  0.00           C  
ATOM   2955  N   LYS B1010      28.822 -27.687  60.816  1.00  0.00           N  
ATOM   2956  CA  LYS B1010      29.852 -27.539  61.841  1.00  0.00           C  
ATOM   2957  C   LYS B1010      30.336 -26.088  61.912  1.00  0.00           C  
ATOM   2958  O   LYS B1010      30.338 -25.476  62.982  1.00  0.00           O  
ATOM   2959  CB  LYS B1010      31.031 -28.471  61.536  1.00  0.00           C  
ATOM   2960  CG  LYS B1010      31.603 -28.277  60.141  1.00  0.00           C  
ATOM   2961  CD  LYS B1010      32.690 -29.283  59.781  1.00  0.00           C  
ATOM   2962  CE  LYS B1010      33.940 -29.119  60.627  1.00  0.00           C  
ATOM   2963  NZ  LYS B1010      35.019 -30.059  60.189  1.00  0.00           N  
ATOM   2964  N   PHE B1011      30.723 -25.544  60.761  1.00  0.00           N  
ATOM   2965  CA  PHE B1011      31.225 -24.180  60.653  1.00  0.00           C  
ATOM   2966  C   PHE B1011      30.341 -23.136  61.312  1.00  0.00           C  
ATOM   2967  O   PHE B1011      30.743 -21.980  61.437  1.00  0.00           O  
ATOM   2968  CB  PHE B1011      31.438 -23.835  59.187  1.00  0.00           C  
ATOM   2969  CG  PHE B1011      32.464 -24.690  58.520  1.00  0.00           C  
ATOM   2970  CD1 PHE B1011      32.348 -25.014  57.176  1.00  0.00           C  
ATOM   2971  CD2 PHE B1011      33.549 -25.183  59.241  1.00  0.00           C  
ATOM   2972  CE1 PHE B1011      33.299 -25.826  56.552  1.00  0.00           C  
ATOM   2973  CE2 PHE B1011      34.507 -25.995  58.627  1.00  0.00           C  
ATOM   2974  CZ  PHE B1011      34.381 -26.318  57.280  1.00  0.00           C  
ATOM   2975  N   LEU B1012      29.139 -23.532  61.724  1.00  0.00           N  
ATOM   2976  CA  LEU B1012      28.229 -22.613  62.405  1.00  0.00           C  
ATOM   2977  C   LEU B1012      28.021 -23.126  63.819  1.00  0.00           C  
ATOM   2978  O   LEU B1012      28.929 -23.704  64.421  1.00  0.00           O  
ATOM   2979  CB  LEU B1012      26.875 -22.538  61.695  1.00  0.00           C  
ATOM   2980  CG  LEU B1012      26.844 -22.070  60.241  1.00  0.00           C  
ATOM   2981  CD1 LEU B1012      27.405 -23.153  59.349  1.00  0.00           C  
ATOM   2982  CD2 LEU B1012      25.406 -21.758  59.841  1.00  0.00           C  
ATOM   2983  N   ASN B1013      26.831 -22.915  64.360  1.00  0.00           N  
ATOM   2984  CA  ASN B1013      26.562 -23.409  65.694  1.00  0.00           C  
ATOM   2985  C   ASN B1013      25.072 -23.590  65.913  1.00  0.00           C  
ATOM   2986  O   ASN B1013      24.270 -23.319  65.022  1.00  0.00           O  
ATOM   2987  CB  ASN B1013      27.167 -22.480  66.762  1.00  0.00           C  
ATOM   2988  CG  ASN B1013      26.508 -21.103  66.814  1.00  0.00           C  
ATOM   2989  OD1 ASN B1013      25.286 -20.979  66.981  1.00  0.00           O  
ATOM   2990  ND2 ASN B1013      27.326 -20.059  66.702  1.00  0.00           N  
ATOM   2991  N   ALA B1014      24.712 -24.068  67.100  1.00  0.00           N  
ATOM   2992  CA  ALA B1014      23.321 -24.299  67.452  1.00  0.00           C  
ATOM   2993  C   ALA B1014      22.488 -23.057  67.184  1.00  0.00           C  
ATOM   2994  O   ALA B1014      21.651 -23.044  66.284  1.00  0.00           O  
ATOM   2995  CB  ALA B1014      23.217 -24.695  68.919  1.00  0.00           C  
ATOM   2996  N   GLU B1025      22.737 -22.012  67.962  1.00  0.00           N  
ATOM   2997  CA  GLU B1025      22.016 -20.754  67.833  1.00  0.00           C  
ATOM   2998  C   GLU B1025      21.833 -20.291  66.381  1.00  0.00           C  
ATOM   2999  O   GLU B1025      20.727 -19.921  65.978  1.00  0.00           O  
ATOM   3000  CB  GLU B1025      22.730 -19.688  68.658  1.00  0.00           C  
ATOM   3001  CG  GLU B1025      22.771 -20.012  70.150  1.00  0.00           C  
ATOM   3002  CD  GLU B1025      23.577 -19.003  70.948  1.00  0.00           C  
ATOM   3003  OE1 GLU B1025      23.579 -19.087  72.198  1.00  0.00           O  
ATOM   3004  OE2 GLU B1025      24.216 -18.129  70.322  1.00  0.00           O  
ATOM   3005  N   ILE B1026      22.903 -20.333  65.592  1.00  0.00           N  
ATOM   3006  CA  ILE B1026      22.830 -19.921  64.192  1.00  0.00           C  
ATOM   3007  C   ILE B1026      21.924 -20.820  63.336  1.00  0.00           C  
ATOM   3008  O   ILE B1026      20.907 -20.352  62.810  1.00  0.00           O  
ATOM   3009  CB  ILE B1026      24.231 -19.877  63.544  1.00  0.00           C  
ATOM   3010  CG1 ILE B1026      25.084 -18.788  64.202  1.00  0.00           C  
ATOM   3011  CG2 ILE B1026      24.102 -19.603  62.056  1.00  0.00           C  
ATOM   3012  CD1 ILE B1026      26.523 -18.742  63.698  1.00  0.00           C  
ATOM   3013  N   ILE B1032      22.298 -22.094  63.185  1.00  0.00           N  
ATOM   3014  CA  ILE B1032      21.517 -23.056  62.398  1.00  0.00           C  
ATOM   3015  C   ILE B1032      20.035 -22.973  62.744  1.00  0.00           C  
ATOM   3016  O   ILE B1032      19.169 -23.128  61.875  1.00  0.00           O  
ATOM   3017  CB  ILE B1032      21.999 -24.504  62.632  1.00  0.00           C  
ATOM   3018  CG1 ILE B1032      23.390 -24.694  62.026  1.00  0.00           C  
ATOM   3019  CG2 ILE B1032      21.021 -25.485  62.027  1.00  0.00           C  
ATOM   3020  CD1 ILE B1032      23.972 -26.077  62.251  1.00  0.00           C  
ATOM   3021  N   GLU B1033      19.744 -22.726  64.015  1.00  0.00           N  
ATOM   3022  CA  GLU B1033      18.363 -22.601  64.458  1.00  0.00           C  
ATOM   3023  C   GLU B1033      17.721 -21.384  63.788  1.00  0.00           C  
ATOM   3024  O   GLU B1033      16.624 -21.470  63.245  1.00  0.00           O  
ATOM   3025  CB  GLU B1033      18.308 -22.430  65.979  1.00  0.00           C  
ATOM   3026  CG  GLU B1033      18.962 -23.547  66.783  1.00  0.00           C  
ATOM   3027  CD  GLU B1033      19.053 -23.217  68.272  1.00  0.00           C  
ATOM   3028  OE1 GLU B1033      19.598 -22.140  68.599  1.00  0.00           O  
ATOM   3029  OE2 GLU B1033      18.587 -24.026  69.108  1.00  0.00           O  
ATOM   3030  N   ASP B1035      18.428 -20.256  63.818  1.00  0.00           N  
ATOM   3031  CA  ASP B1035      17.935 -19.005  63.244  1.00  0.00           C  
ATOM   3032  C   ASP B1035      17.729 -19.028  61.741  1.00  0.00           C  
ATOM   3033  O   ASP B1035      16.748 -18.474  61.221  1.00  0.00           O  
ATOM   3034  CB  ASP B1035      18.868 -17.862  63.627  1.00  0.00           C  
ATOM   3035  CG  ASP B1035      18.778 -17.521  65.096  1.00  0.00           C  
ATOM   3036  OD1 ASP B1035      17.647 -17.242  65.553  1.00  0.00           O  
ATOM   3037  OD2 ASP B1035      19.823 -17.532  65.784  1.00  0.00           O  
ATOM   3038  N   ILE B1036      18.665 -19.668  61.051  1.00  0.00           N  
ATOM   3039  CA  ILE B1036      18.596 -19.811  59.608  1.00  0.00           C  
ATOM   3040  C   ILE B1036      17.333 -20.579  59.199  1.00  0.00           C  
ATOM   3041  O   ILE B1036      16.677 -20.216  58.220  1.00  0.00           O  
ATOM   3042  CB  ILE B1036      19.852 -20.531  59.088  1.00  0.00           C  
ATOM   3043  CG1 ILE B1036      21.033 -19.561  59.114  1.00  0.00           C  
ATOM   3044  CG2 ILE B1036      19.597 -21.123  57.717  1.00  0.00           C  
ATOM   3045  CD1 ILE B1036      22.320 -20.115  58.518  1.00  0.00           C  
ATOM   3046  N   LEU B1037      16.990 -21.625  59.954  1.00  0.00           N  
ATOM   3047  CA  LEU B1037      15.802 -22.429  59.662  1.00  0.00           C  
ATOM   3048  C   LEU B1037      14.526 -21.691  60.043  1.00  0.00           C  
ATOM   3049  O   LEU B1037      13.554 -21.703  59.291  1.00  0.00           O  
ATOM   3050  CB  LEU B1037      15.862 -23.783  60.384  1.00  0.00           C  
ATOM   3051  CG  LEU B1037      16.980 -24.754  59.971  1.00  0.00           C  
ATOM   3052  CD1 LEU B1037      16.874 -26.043  60.769  1.00  0.00           C  
ATOM   3053  CD2 LEU B1037      16.886 -25.050  58.487  1.00  0.00           C  
ATOM   3054  N   ASP B1038      14.523 -21.060  61.214  1.00  0.00           N  
ATOM   3055  CA  ASP B1038      13.360 -20.291  61.656  1.00  0.00           C  
ATOM   3056  C   ASP B1038      13.071 -19.230  60.600  1.00  0.00           C  
ATOM   3057  O   ASP B1038      11.932 -19.050  60.173  1.00  0.00           O  
ATOM   3058  CB  ASP B1038      13.642 -19.595  62.995  1.00  0.00           C  
ATOM   3059  CG  ASP B1038      13.646 -20.552  64.175  1.00  0.00           C  
ATOM   3060  OD1 ASP B1038      14.151 -20.163  65.251  1.00  0.00           O  
ATOM   3061  OD2 ASP B1038      13.128 -21.680  64.038  1.00  0.00           O  
ATOM   3062  N   ARG B1039      14.127 -18.541  60.179  1.00  0.00           N  
ATOM   3063  CA  ARG B1039      14.013 -17.481  59.188  1.00  0.00           C  
ATOM   3064  C   ARG B1039      13.417 -17.968  57.877  1.00  0.00           C  
ATOM   3065  O   ARG B1039      12.385 -17.477  57.435  1.00  0.00           O  
ATOM   3066  CB  ARG B1039      15.384 -16.876  58.893  1.00  0.00           C  
ATOM   3067  CG  ARG B1039      15.309 -15.618  58.039  1.00  0.00           C  
ATOM   3068  CD  ARG B1039      15.537 -14.381  58.890  1.00  0.00           C  
ATOM   3069  NE  ARG B1039      16.835 -13.784  58.593  1.00  0.00           N  
ATOM   3070  CZ  ARG B1039      17.524 -13.025  59.437  1.00  0.00           C  
ATOM   3071  NH1 ARG B1039      17.039 -12.771  60.644  1.00  0.00           N  
ATOM   3072  NH2 ARG B1039      18.687 -12.510  59.067  1.00  0.00           N  
ATOM   3073  N   THR B1052      14.090 -18.934  57.263  1.00  0.00           N  
ATOM   3074  CA  THR B1052      13.675 -19.497  55.984  1.00  0.00           C  
ATOM   3075  C   THR B1052      12.361 -20.279  56.038  1.00  0.00           C  
ATOM   3076  O   THR B1052      11.799 -20.638  54.993  1.00  0.00           O  
ATOM   3077  CB  THR B1052      14.772 -20.431  55.429  1.00  0.00           C  
ATOM   3078  OG1 THR B1052      14.987 -21.511  56.346  1.00  0.00           O  
ATOM   3079  CG2 THR B1052      16.078 -19.672  55.254  1.00  0.00           C  
ATOM   3080  N   ALA B1053      11.878 -20.547  57.251  1.00  0.00           N  
ATOM   3081  CA  ALA B1053      10.638 -21.301  57.454  1.00  0.00           C  
ATOM   3082  C   ALA B1053      10.801 -22.715  56.914  1.00  0.00           C  
ATOM   3083  O   ALA B1053       9.875 -23.289  56.336  1.00  0.00           O  
ATOM   3084  CB  ALA B1053       9.464 -20.607  56.761  1.00  0.00           C  
ATOM   3085  N   ALA B1054      11.992 -23.268  57.103  1.00  0.00           N  
ATOM   3086  CA  ALA B1054      12.277 -24.612  56.646  1.00  0.00           C  
ATOM   3087  C   ALA B1054      11.276 -25.600  57.248  1.00  0.00           C  
ATOM   3088  O   ALA B1054      10.837 -25.449  58.392  1.00  0.00           O  
ATOM   3089  CB  ALA B1054      13.700 -24.999  57.027  1.00  0.00           C  
ATOM   3090  N   GLN B1055      10.905 -26.595  56.453  1.00  0.00           N  
ATOM   3091  CA  GLN B1055       9.978 -27.640  56.865  1.00  0.00           C  
ATOM   3092  C   GLN B1055      10.741 -28.936  56.668  1.00  0.00           C  
ATOM   3093  O   GLN B1055      11.702 -28.989  55.897  1.00  0.00           O  
ATOM   3094  CB  GLN B1055       8.741 -27.621  55.975  1.00  0.00           C  
ATOM   3095  CG  GLN B1055       8.043 -26.291  55.998  1.00  0.00           C  
ATOM   3096  CD  GLN B1055       7.387 -26.018  57.327  1.00  0.00           C  
ATOM   3097  OE1 GLN B1055       6.210 -26.324  57.524  1.00  0.00           O  
ATOM   3098  NE2 GLN B1055       8.149 -25.462  58.261  1.00  0.00           N  
ATOM   3099  N   ASP B1056      10.321 -29.984  57.356  1.00  0.00           N  
ATOM   3100  CA  ASP B1056      11.009 -31.252  57.235  1.00  0.00           C  
ATOM   3101  C   ASP B1056      10.960 -31.730  55.797  1.00  0.00           C  
ATOM   3102  O   ASP B1056       9.933 -31.638  55.130  1.00  0.00           O  
ATOM   3103  CB  ASP B1056      10.385 -32.250  58.188  1.00  0.00           C  
ATOM   3104  CG  ASP B1056      10.151 -31.646  59.547  1.00  0.00           C  
ATOM   3105  OD1 ASP B1056       9.188 -30.862  59.689  1.00  0.00           O  
ATOM   3106  OD2 ASP B1056      10.951 -31.912  60.461  1.00  0.00           O  
ATOM   3107  N   GLY B1057      12.098 -32.219  55.323  1.00  0.00           N  
ATOM   3108  CA  GLY B1057      12.207 -32.680  53.956  1.00  0.00           C  
ATOM   3109  C   GLY B1057      12.921 -31.628  53.129  1.00  0.00           C  
ATOM   3110  O   GLY B1057      13.683 -31.955  52.225  1.00  0.00           O  
ATOM   3111  N   ASP B1058      12.706 -30.356  53.464  1.00  0.00           N  
ATOM   3112  CA  ASP B1058      13.320 -29.256  52.720  1.00  0.00           C  
ATOM   3113  C   ASP B1058      14.835 -29.272  52.727  1.00  0.00           C  
ATOM   3114  O   ASP B1058      15.468 -29.868  53.593  1.00  0.00           O  
ATOM   3115  CB  ASP B1058      12.881 -27.893  53.268  1.00  0.00           C  
ATOM   3116  CG  ASP B1058      11.386 -27.733  53.311  1.00  0.00           C  
ATOM   3117  OD1 ASP B1058      10.677 -28.544  52.681  1.00  0.00           O  
ATOM   3118  OD2 ASP B1058      10.912 -26.781  53.962  1.00  0.00           O  
ATOM   3119  N   MET B1059      15.395 -28.598  51.732  1.00  0.00           N  
ATOM   3120  CA  MET B1059      16.828 -28.422  51.580  1.00  0.00           C  
ATOM   3121  C   MET B1059      17.019 -26.903  51.612  1.00  0.00           C  
ATOM   3122  O   MET B1059      16.115 -26.148  51.232  1.00  0.00           O  
ATOM   3123  CB  MET B1059      17.307 -28.940  50.235  1.00  0.00           C  
ATOM   3124  CG  MET B1059      18.732 -28.542  49.921  1.00  0.00           C  
ATOM   3125  SD  MET B1059      19.958 -29.589  50.702  1.00  0.00           S  
ATOM   3126  CE  MET B1059      20.139 -30.930  49.488  1.00  0.00           C  
ATOM   3127  N   ILE B1061      18.172 -26.454  52.089  1.00  0.00           N  
ATOM   3128  CA  ILE B1061      18.447 -25.028  52.137  1.00  0.00           C  
ATOM   3129  C   ILE B1061      19.750 -24.821  51.408  1.00  0.00           C  
ATOM   3130  O   ILE B1061      20.785 -25.291  51.866  1.00  0.00           O  
ATOM   3131  CB  ILE B1061      18.660 -24.494  53.575  1.00  0.00           C  
ATOM   3132  CG1 ILE B1061      17.438 -24.748  54.459  1.00  0.00           C  
ATOM   3133  CG2 ILE B1061      18.931 -23.005  53.512  1.00  0.00           C  
ATOM   3134  CD1 ILE B1061      16.222 -23.935  54.094  1.00  0.00           C  
ATOM   3135  N   PHE B1105      19.711 -24.152  50.264  1.00  0.00           N  
ATOM   3136  CA  PHE B1105      20.946 -23.881  49.556  1.00  0.00           C  
ATOM   3137  C   PHE B1105      21.472 -22.517  49.964  1.00  0.00           C  
ATOM   3138  O   PHE B1105      20.710 -21.622  50.348  1.00  0.00           O  
ATOM   3139  CB  PHE B1105      20.753 -23.929  48.048  1.00  0.00           C  
ATOM   3140  CG  PHE B1105      20.607 -25.322  47.504  1.00  0.00           C  
ATOM   3141  CD1 PHE B1105      19.349 -25.874  47.267  1.00  0.00           C  
ATOM   3142  CD2 PHE B1105      21.739 -26.090  47.233  1.00  0.00           C  
ATOM   3143  CE1 PHE B1105      19.221 -27.168  46.767  1.00  0.00           C  
ATOM   3144  CE2 PHE B1105      21.620 -27.387  46.735  1.00  0.00           C  
ATOM   3145  CZ  PHE B1105      20.357 -27.924  46.501  1.00  0.00           C  
ATOM   3146  N   PHE B1106      22.784 -22.357  49.891  1.00  0.00           N  
ATOM   3147  CA  PHE B1106      23.392 -21.092  50.270  1.00  0.00           C  
ATOM   3148  C   PHE B1106      24.240 -20.479  49.188  1.00  0.00           C  
ATOM   3149  O   PHE B1106      25.108 -21.137  48.614  1.00  0.00           O  
ATOM   3150  CB  PHE B1106      24.267 -21.246  51.515  1.00  0.00           C  
ATOM   3151  CG  PHE B1106      23.486 -21.435  52.779  1.00  0.00           C  
ATOM   3152  CD1 PHE B1106      23.341 -22.694  53.350  1.00  0.00           C  
ATOM   3153  CD2 PHE B1106      22.880 -20.342  53.394  1.00  0.00           C  
ATOM   3154  CE1 PHE B1106      22.604 -22.859  54.516  1.00  0.00           C  
ATOM   3155  CE2 PHE B1106      22.141 -20.494  54.556  1.00  0.00           C  
ATOM   3156  CZ  PHE B1106      22.001 -21.754  55.122  1.00  0.00           C  
ATOM   3157  N   GLY B1107      23.976 -19.206  48.932  1.00  0.00           N  
ATOM   3158  CA  GLY B1107      24.745 -18.456  47.959  1.00  0.00           C  
ATOM   3159  C   GLY B1107      25.371 -17.309  48.727  1.00  0.00           C  
ATOM   3160  O   GLY B1107      24.659 -16.530  49.368  1.00  0.00           O  
ATOM   3161  N   ALA B1109      26.693 -17.212  48.691  1.00  0.00           N  
ATOM   3162  CA  ALA B1109      27.394 -16.139  49.397  1.00  0.00           C  
ATOM   3163  C   ALA B1109      28.598 -15.668  48.589  1.00  0.00           C  
ATOM   3164  O   ALA B1109      29.599 -16.374  48.478  1.00  0.00           O  
ATOM   3165  CB  ALA B1109      27.844 -16.616  50.765  1.00  0.00           C  
ATOM   3166  N   ASP B1110      28.475 -14.472  48.026  1.00  0.00           N  
ATOM   3167  CA  ASP B1110      29.524 -13.853  47.223  1.00  0.00           C  
ATOM   3168  C   ASP B1110      29.099 -12.384  47.179  1.00  0.00           C  
ATOM   3169  O   ASP B1110      28.498 -11.894  48.138  1.00  0.00           O  
ATOM   3170  CB  ASP B1110      29.546 -14.467  45.816  1.00  0.00           C  
ATOM   3171  CG  ASP B1110      30.922 -14.409  45.166  1.00  0.00           C  
ATOM   3172  OD1 ASP B1110      31.484 -13.299  45.043  1.00  0.00           O  
ATOM   3173  OD2 ASP B1110      31.441 -15.480  44.767  1.00  0.00           O  
ATOM   3174  N   ASN B1112      29.378 -11.670  46.092  1.00  0.00           N  
ATOM   3175  CA  ASN B1112      28.957 -10.272  46.054  1.00  0.00           C  
ATOM   3176  C   ASN B1112      27.522 -10.230  45.588  1.00  0.00           C  
ATOM   3177  O   ASN B1112      27.089 -11.095  44.824  1.00  0.00           O  
ATOM   3178  CB  ASN B1112      29.848  -9.435  45.131  1.00  0.00           C  
ATOM   3179  CG  ASN B1112      29.774  -9.859  43.699  1.00  0.00           C  
ATOM   3180  OD1 ASN B1112      30.017 -11.017  43.371  1.00  0.00           O  
ATOM   3181  ND2 ASN B1112      29.452  -8.928  42.823  1.00  0.00           N  
ATOM   3182  N   LYS B1113      26.800  -9.233  46.069  1.00  0.00           N  
ATOM   3183  CA  LYS B1113      25.395  -9.059  45.744  1.00  0.00           C  
ATOM   3184  C   LYS B1113      25.010  -9.485  44.340  1.00  0.00           C  
ATOM   3185  O   LYS B1113      23.951 -10.083  44.147  1.00  0.00           O  
ATOM   3186  CB  LYS B1113      24.972  -7.610  45.988  1.00  0.00           C  
ATOM   3187  CG  LYS B1113      24.908  -7.251  47.458  1.00  0.00           C  
ATOM   3188  CD  LYS B1113      24.471  -5.809  47.690  1.00  0.00           C  
ATOM   3189  CE  LYS B1113      24.299  -5.513  49.185  1.00  0.00           C  
ATOM   3190  NZ  LYS B1113      24.015  -4.071  49.463  1.00  0.00           N  
ATOM   3191  N   LYS B1114      25.861  -9.195  43.366  1.00  0.00           N  
ATOM   3192  CA  LYS B1114      25.577  -9.564  41.982  1.00  0.00           C  
ATOM   3193  C   LYS B1114      25.560 -11.080  41.789  1.00  0.00           C  
ATOM   3194  O   LYS B1114      24.514 -11.678  41.525  1.00  0.00           O  
ATOM   3195  CB  LYS B1114      26.624  -8.961  41.044  1.00  0.00           C  
ATOM   3196  CG  LYS B1114      26.447  -9.400  39.599  1.00  0.00           C  
ATOM   3197  CD  LYS B1114      27.590  -8.954  38.695  1.00  0.00           C  
ATOM   3198  CE  LYS B1114      27.406  -9.476  37.263  1.00  0.00           C  
ATOM   3199  NZ  LYS B1114      26.122  -9.010  36.660  1.00  0.00           N  
ATOM   3200  N   ILE B1115      26.731 -11.686  41.913  1.00  0.00           N  
ATOM   3201  CA  ILE B1115      26.875 -13.119  41.750  1.00  0.00           C  
ATOM   3202  C   ILE B1115      25.826 -13.901  42.534  1.00  0.00           C  
ATOM   3203  O   ILE B1115      25.308 -14.916  42.054  1.00  0.00           O  
ATOM   3204  CB  ILE B1115      28.272 -13.555  42.180  1.00  0.00           C  
ATOM   3205  CG1 ILE B1115      29.300 -12.904  41.265  1.00  0.00           C  
ATOM   3206  CG2 ILE B1115      28.395 -15.064  42.153  1.00  0.00           C  
ATOM   3207  CD1 ILE B1115      30.708 -13.394  41.490  1.00  0.00           C  
ATOM   3208  N   VAL B1116      25.509 -13.444  43.737  1.00  0.00           N  
ATOM   3209  CA  VAL B1116      24.501 -14.131  44.524  1.00  0.00           C  
ATOM   3210  C   VAL B1116      23.156 -14.031  43.805  1.00  0.00           C  
ATOM   3211  O   VAL B1116      22.484 -15.032  43.600  1.00  0.00           O  
ATOM   3212  CB  VAL B1116      24.406 -13.536  45.958  1.00  0.00           C  
ATOM   3213  CG1 VAL B1116      23.290 -14.230  46.764  1.00  0.00           C  
ATOM   3214  CG2 VAL B1116      25.746 -13.711  46.661  1.00  0.00           C  
ATOM   3215  N   ALA B1117      22.774 -12.827  43.396  1.00  0.00           N  
ATOM   3216  CA  ALA B1117      21.506 -12.639  42.701  1.00  0.00           C  
ATOM   3217  C   ALA B1117      21.465 -13.405  41.382  1.00  0.00           C  
ATOM   3218  O   ALA B1117      20.446 -13.991  41.034  1.00  0.00           O  
ATOM   3219  CB  ALA B1117      21.261 -11.162  42.457  1.00  0.00           C  
ATOM   3220  N   ASP B1118      22.571 -13.416  40.652  1.00  0.00           N  
ATOM   3221  CA  ASP B1118      22.591 -14.131  39.388  1.00  0.00           C  
ATOM   3222  C   ASP B1118      22.564 -15.636  39.605  1.00  0.00           C  
ATOM   3223  O   ASP B1118      21.594 -16.305  39.246  1.00  0.00           O  
ATOM   3224  CB  ASP B1118      23.824 -13.764  38.550  1.00  0.00           C  
ATOM   3225  CG  ASP B1118      23.876 -12.289  38.193  1.00  0.00           C  
ATOM   3226  OD1 ASP B1118      22.827 -11.603  38.273  1.00  0.00           O  
ATOM   3227  OD2 ASP B1118      24.968 -11.820  37.808  1.00  0.00           O  
ATOM   3228  N   ALA B1124      23.628 -16.164  40.202  1.00  0.00           N  
ATOM   3229  CA  ALA B1124      23.738 -17.597  40.460  1.00  0.00           C  
ATOM   3230  C   ALA B1124      22.589 -18.169  41.283  1.00  0.00           C  
ATOM   3231  O   ALA B1124      22.099 -19.259  41.000  1.00  0.00           O  
ATOM   3232  CB  ALA B1124      25.059 -17.898  41.145  1.00  0.00           C  
ATOM   3233  N   MET B1125      22.151 -17.432  42.294  1.00  0.00           N  
ATOM   3234  CA  MET B1125      21.081 -17.912  43.148  1.00  0.00           C  
ATOM   3235  C   MET B1125      19.735 -17.757  42.468  1.00  0.00           C  
ATOM   3236  O   MET B1125      18.923 -18.686  42.460  1.00  0.00           O  
ATOM   3237  CB  MET B1125      21.069 -17.146  44.468  1.00  0.00           C  
ATOM   3238  CG  MET B1125      20.771 -18.018  45.644  1.00  0.00           C  
ATOM   3239  SD  MET B1125      22.071 -19.244  45.788  1.00  0.00           S  
ATOM   3240  CE  MET B1125      21.288 -20.405  46.917  1.00  0.00           C  
ATOM   3241  N   GLY B1126      19.502 -16.574  41.906  1.00  0.00           N  
ATOM   3242  CA  GLY B1126      18.246 -16.310  41.230  1.00  0.00           C  
ATOM   3243  C   GLY B1126      17.995 -17.333  40.145  1.00  0.00           C  
ATOM   3244  O   GLY B1126      16.857 -17.744  39.927  1.00  0.00           O  
ATOM   3245  N   ALA B1127      19.060 -17.738  39.459  1.00  0.00           N  
ATOM   3246  CA  ALA B1127      18.959 -18.728  38.397  1.00  0.00           C  
ATOM   3247  C   ALA B1127      18.574 -20.080  38.999  1.00  0.00           C  
ATOM   3248  O   ALA B1127      17.592 -20.705  38.583  1.00  0.00           O  
ATOM   3249  CB  ALA B1127      20.286 -18.830  37.658  1.00  0.00           C  
ATOM   3250  N   LEU B1128      19.353 -20.521  39.982  1.00  0.00           N  
ATOM   3251  CA  LEU B1128      19.097 -21.777  40.674  1.00  0.00           C  
ATOM   3252  C   LEU B1128      17.628 -21.840  41.077  1.00  0.00           C  
ATOM   3253  O   LEU B1128      16.941 -22.829  40.826  1.00  0.00           O  
ATOM   3254  CB  LEU B1128      19.956 -21.864  41.931  1.00  0.00           C  
ATOM   3255  CG  LEU B1128      19.732 -23.090  42.809  1.00  0.00           C  
ATOM   3256  CD1 LEU B1128      20.235 -24.322  42.093  1.00  0.00           C  
ATOM   3257  CD2 LEU B1128      20.459 -22.906  44.125  1.00  0.00           C  
ATOM   3258  N   ARG B1129      17.150 -20.776  41.711  1.00  0.00           N  
ATOM   3259  CA  ARG B1129      15.763 -20.721  42.144  1.00  0.00           C  
ATOM   3260  C   ARG B1129      14.813 -21.191  41.048  1.00  0.00           C  
ATOM   3261  O   ARG B1129      14.049 -22.139  41.239  1.00  0.00           O  
ATOM   3262  CB  ARG B1129      15.396 -19.298  42.568  1.00  0.00           C  
ATOM   3263  CG  ARG B1129      13.905 -19.092  42.721  1.00  0.00           C  
ATOM   3264  CD  ARG B1129      13.555 -17.723  43.255  1.00  0.00           C  
ATOM   3265  NE  ARG B1129      12.107 -17.589  43.330  1.00  0.00           N  
ATOM   3266  CZ  ARG B1129      11.313 -17.344  42.291  1.00  0.00           C  
ATOM   3267  NH1 ARG B1129      11.813 -17.199  41.067  1.00  0.00           N  
ATOM   3268  NH2 ARG B1129      10.006 -17.282  42.476  1.00  0.00           N  
ATOM   3269  N   LEU B1130      14.868 -20.521  39.901  1.00  0.00           N  
ATOM   3270  CA  LEU B1130      14.015 -20.867  38.777  1.00  0.00           C  
ATOM   3271  C   LEU B1130      14.208 -22.322  38.396  1.00  0.00           C  
ATOM   3272  O   LEU B1130      13.231 -23.067  38.236  1.00  0.00           O  
ATOM   3273  CB  LEU B1130      14.324 -19.987  37.557  1.00  0.00           C  
ATOM   3274  CG  LEU B1130      13.930 -18.508  37.576  1.00  0.00           C  
ATOM   3275  CD1 LEU B1130      14.205 -17.912  36.215  1.00  0.00           C  
ATOM   3276  CD2 LEU B1130      12.452 -18.359  37.916  1.00  0.00           C  
ATOM   3277  N   LYS B1131      15.469 -22.723  38.251  1.00  0.00           N  
ATOM   3278  CA  LYS B1131      15.763 -24.092  37.871  1.00  0.00           C  
ATOM   3279  C   LYS B1131      15.140 -25.105  38.816  1.00  0.00           C  
ATOM   3280  O   LYS B1131      14.277 -25.881  38.401  1.00  0.00           O  
ATOM   3281  CB  LYS B1131      17.267 -24.329  37.765  1.00  0.00           C  
ATOM   3282  CG  LYS B1131      17.571 -25.733  37.316  1.00  0.00           C  
ATOM   3283  CD  LYS B1131      18.948 -25.860  36.717  1.00  0.00           C  
ATOM   3284  CE  LYS B1131      19.120 -27.260  36.153  1.00  0.00           C  
ATOM   3285  NZ  LYS B1131      20.439 -27.449  35.500  1.00  0.00           N  
ATOM   3286  N   VAL B1132      15.558 -25.105  40.078  1.00  0.00           N  
ATOM   3287  CA  VAL B1132      14.983 -26.048  41.024  1.00  0.00           C  
ATOM   3288  C   VAL B1132      13.468 -26.079  40.842  1.00  0.00           C  
ATOM   3289  O   VAL B1132      12.894 -27.143  40.620  1.00  0.00           O  
ATOM   3290  CB  VAL B1132      15.304 -25.677  42.486  1.00  0.00           C  
ATOM   3291  CG1 VAL B1132      14.494 -26.561  43.430  1.00  0.00           C  
ATOM   3292  CG2 VAL B1132      16.788 -25.863  42.753  1.00  0.00           C  
ATOM   3293  N   GLY B1133      12.840 -24.904  40.908  1.00  0.00           N  
ATOM   3294  CA  GLY B1133      11.397 -24.800  40.754  1.00  0.00           C  
ATOM   3295  C   GLY B1133      10.815 -25.658  39.641  1.00  0.00           C  
ATOM   3296  O   GLY B1133       9.681 -26.144  39.744  1.00  0.00           O  
ATOM   3297  N   LYS B1134      11.575 -25.838  38.567  1.00  0.00           N  
ATOM   3298  CA  LYS B1134      11.105 -26.654  37.463  1.00  0.00           C  
ATOM   3299  C   LYS B1134      11.493 -28.106  37.673  1.00  0.00           C  
ATOM   3300  O   LYS B1134      10.628 -28.980  37.667  1.00  0.00           O  
ATOM   3301  CB  LYS B1134      11.658 -26.133  36.141  1.00  0.00           C  
ATOM   3302  CG  LYS B1134      10.997 -24.850  35.697  1.00  0.00           C  
ATOM   3303  CD  LYS B1134      11.610 -24.323  34.426  1.00  0.00           C  
ATOM   3304  CE  LYS B1134      10.925 -23.039  34.022  1.00  0.00           C  
ATOM   3305  NZ  LYS B1134      11.567 -22.423  32.832  1.00  0.00           N  
ATOM   3306  N   ASP B1135      12.784 -28.357  37.886  1.00  0.00           N  
ATOM   3307  CA  ASP B1135      13.277 -29.710  38.116  1.00  0.00           C  
ATOM   3308  C   ASP B1135      12.407 -30.493  39.101  1.00  0.00           C  
ATOM   3309  O   ASP B1135      12.338 -31.714  39.036  1.00  0.00           O  
ATOM   3310  CB  ASP B1135      14.715 -29.673  38.645  1.00  0.00           C  
ATOM   3311  CG  ASP B1135      15.722 -29.248  37.590  1.00  0.00           C  
ATOM   3312  OD1 ASP B1135      16.935 -29.270  37.892  1.00  0.00           O  
ATOM   3313  OD2 ASP B1135      15.308 -28.896  36.463  1.00  0.00           O  
ATOM   3314  N   LEU B1136      11.751 -29.788  40.013  1.00  0.00           N  
ATOM   3315  CA  LEU B1136      10.897 -30.415  41.021  1.00  0.00           C  
ATOM   3316  C   LEU B1136       9.418 -30.029  40.914  1.00  0.00           C  
ATOM   3317  O   LEU B1136       8.653 -30.212  41.864  1.00  0.00           O  
ATOM   3318  CB  LEU B1136      11.377 -30.057  42.437  1.00  0.00           C  
ATOM   3319  CG  LEU B1136      12.657 -30.636  43.035  1.00  0.00           C  
ATOM   3320  CD1 LEU B1136      13.845 -30.326  42.154  1.00  0.00           C  
ATOM   3321  CD2 LEU B1136      12.842 -30.051  44.427  1.00  0.00           C  
ATOM   3322  N   GLY B1137       9.015 -29.479  39.779  1.00  0.00           N  
ATOM   3323  CA  GLY B1137       7.622 -29.111  39.620  1.00  0.00           C  
ATOM   3324  C   GLY B1137       7.037 -28.287  40.746  1.00  0.00           C  
ATOM   3325  O   GLY B1137       5.884 -28.472  41.148  1.00  0.00           O  
ATOM   3326  N   LEU B1138       7.825 -27.375  41.284  1.00  0.00           N  
ATOM   3327  CA  LEU B1138       7.305 -26.525  42.338  1.00  0.00           C  
ATOM   3328  C   LEU B1138       6.667 -25.324  41.654  1.00  0.00           C  
ATOM   3329  O   LEU B1138       5.703 -24.744  42.162  1.00  0.00           O  
ATOM   3330  CB  LEU B1138       8.433 -26.096  43.276  1.00  0.00           C  
ATOM   3331  CG  LEU B1138       9.028 -27.264  44.067  1.00  0.00           C  
ATOM   3332  CD1 LEU B1138      10.292 -26.845  44.800  1.00  0.00           C  
ATOM   3333  CD2 LEU B1138       7.972 -27.773  45.031  1.00  0.00           C  
ATOM   3334  N   THR B1139       7.196 -24.973  40.482  1.00  0.00           N  
ATOM   3335  CA  THR B1139       6.677 -23.837  39.721  1.00  0.00           C  
ATOM   3336  C   THR B1139       5.314 -24.155  39.119  1.00  0.00           C  
ATOM   3337  O   THR B1139       5.163 -25.085  38.324  1.00  0.00           O  
ATOM   3338  CB  THR B1139       7.642 -23.409  38.586  1.00  0.00           C  
ATOM   3339  OG1 THR B1139       8.878 -22.955  39.151  1.00  0.00           O  
ATOM   3340  CG2 THR B1139       7.033 -22.281  37.767  1.00  0.00           C  
ATOM   3341  N   ASP B1140       4.325 -23.364  39.509  1.00  0.00           N  
ATOM   3342  CA  ASP B1140       2.964 -23.535  39.037  1.00  0.00           C  
ATOM   3343  C   ASP B1140       2.830 -23.000  37.608  1.00  0.00           C  
ATOM   3344  O   ASP B1140       2.304 -21.904  37.390  1.00  0.00           O  
ATOM   3345  CB  ASP B1140       2.017 -22.786  39.971  1.00  0.00           C  
ATOM   3346  CG  ASP B1140       0.571 -23.093  39.696  1.00  0.00           C  
ATOM   3347  OD1 ASP B1140      -0.302 -22.455  40.327  1.00  0.00           O  
ATOM   3348  OD2 ASP B1140       0.314 -23.980  38.854  1.00  0.00           O  
ATOM   3349  N   GLU B1141       3.311 -23.783  36.642  1.00  0.00           N  
ATOM   3350  CA  GLU B1141       3.266 -23.411  35.227  1.00  0.00           C  
ATOM   3351  C   GLU B1141       1.872 -23.156  34.675  1.00  0.00           C  
ATOM   3352  O   GLU B1141       1.729 -22.805  33.508  1.00  0.00           O  
ATOM   3353  CB  GLU B1141       3.939 -24.492  34.370  1.00  0.00           C  
ATOM   3354  CG  GLU B1141       5.469 -24.451  34.324  1.00  0.00           C  
ATOM   3355  CD  GLU B1141       6.006 -23.434  33.325  1.00  0.00           C  
ATOM   3356  OE1 GLU B1141       7.237 -23.200  33.311  1.00  0.00           O  
ATOM   3357  OE2 GLU B1141       5.199 -22.878  32.544  1.00  0.00           O  
ATOM   3358  N   SER B1142       0.842 -23.325  35.491  1.00  0.00           N  
ATOM   3359  CA  SER B1142      -0.503 -23.101  34.985  1.00  0.00           C  
ATOM   3360  C   SER B1142      -0.949 -21.654  35.092  1.00  0.00           C  
ATOM   3361  O   SER B1142      -1.481 -21.098  34.128  1.00  0.00           O  
ATOM   3362  CB  SER B1142      -1.525 -23.978  35.716  1.00  0.00           C  
ATOM   3363  OG  SER B1142      -1.731 -23.538  37.049  1.00  0.00           O  
ATOM   3364  N   LYS B1143      -0.725 -21.035  36.248  1.00  0.00           N  
ATOM   3365  CA  LYS B1143      -1.179 -19.666  36.444  1.00  0.00           C  
ATOM   3366  C   LYS B1143      -0.376 -18.552  35.781  1.00  0.00           C  
ATOM   3367  O   LYS B1143       0.625 -18.785  35.102  1.00  0.00           O  
ATOM   3368  CB  LYS B1143      -1.353 -19.371  37.942  1.00  0.00           C  
ATOM   3369  CG  LYS B1143      -0.082 -19.238  38.765  1.00  0.00           C  
ATOM   3370  CD  LYS B1143      -0.457 -19.051  40.235  1.00  0.00           C  
ATOM   3371  CE  LYS B1143       0.730 -18.702  41.127  1.00  0.00           C  
ATOM   3372  NZ  LYS B1143       1.270 -17.333  40.876  1.00  0.00           N  
ATOM   3373  N   TRP B1153      -0.869 -17.334  35.960  1.00  0.00           N  
ATOM   3374  CA  TRP B1153      -0.234 -16.154  35.405  1.00  0.00           C  
ATOM   3375  C   TRP B1153       0.197 -15.257  36.558  1.00  0.00           C  
ATOM   3376  O   TRP B1153      -0.610 -14.884  37.409  1.00  0.00           O  
ATOM   3377  CB  TRP B1153      -1.208 -15.409  34.496  1.00  0.00           C  
ATOM   3378  CG  TRP B1153      -1.759 -16.244  33.392  1.00  0.00           C  
ATOM   3379  CD1 TRP B1153      -2.955 -16.895  33.374  1.00  0.00           C  
ATOM   3380  CD2 TRP B1153      -1.125 -16.533  32.145  1.00  0.00           C  
ATOM   3381  NE1 TRP B1153      -3.110 -17.570  32.190  1.00  0.00           N  
ATOM   3382  CE2 TRP B1153      -2.000 -17.364  31.415  1.00  0.00           C  
ATOM   3383  CE3 TRP B1153       0.101 -16.170  31.570  1.00  0.00           C  
ATOM   3384  CZ2 TRP B1153      -1.689 -17.839  30.135  1.00  0.00           C  
ATOM   3385  CZ3 TRP B1153       0.414 -16.643  30.295  1.00  0.00           C  
ATOM   3386  CH2 TRP B1153      -0.480 -17.468  29.593  1.00  0.00           C  
ATOM   3387  N   ALA B1154       1.477 -14.919  36.587  1.00  0.00           N  
ATOM   3388  CA  ALA B1154       2.003 -14.095  37.658  1.00  0.00           C  
ATOM   3389  C   ALA B1154       2.478 -12.732  37.185  1.00  0.00           C  
ATOM   3390  O   ALA B1154       3.676 -12.507  37.032  1.00  0.00           O  
ATOM   3391  CB  ALA B1154       3.140 -14.830  38.358  1.00  0.00           C  
ATOM   3392  N   PRO B1155       1.543 -11.815  36.906  1.00  0.00           N  
ATOM   3393  CA  PRO B1155       1.879 -10.462  36.453  1.00  0.00           C  
ATOM   3394  C   PRO B1155       2.269  -9.581  37.655  1.00  0.00           C  
ATOM   3395  O   PRO B1155       1.869  -9.852  38.793  1.00  0.00           O  
ATOM   3396  CB  PRO B1155       0.572 -10.001  35.825  1.00  0.00           C  
ATOM   3397  CG  PRO B1155      -0.425 -10.564  36.815  1.00  0.00           C  
ATOM   3398  CD  PRO B1155       0.081 -12.001  36.903  1.00  0.00           C  
ATOM   3399  N   LEU B1156       3.052  -8.539  37.410  1.00  0.00           N  
ATOM   3400  CA  LEU B1156       3.441  -7.628  38.480  1.00  0.00           C  
ATOM   3401  C   LEU B1156       4.202  -6.434  37.907  1.00  0.00           C  
ATOM   3402  O   LEU B1156       4.617  -6.447  36.749  1.00  0.00           O  
ATOM   3403  CB  LEU B1156       4.346  -8.322  39.503  1.00  0.00           C  
ATOM   3404  CG  LEU B1156       5.811  -8.408  39.065  1.00  0.00           C  
ATOM   3405  CD1 LEU B1156       6.715  -8.541  40.270  1.00  0.00           C  
ATOM   3406  CD2 LEU B1156       5.990  -9.530  38.067  1.00  0.00           C  
ATOM   3407  N   TRP B1157       4.383  -5.412  38.737  1.00  0.00           N  
ATOM   3408  CA  TRP B1157       5.137  -4.218  38.354  1.00  0.00           C  
ATOM   3409  C   TRP B1157       6.409  -4.126  39.196  1.00  0.00           C  
ATOM   3410  O   TRP B1157       6.356  -4.233  40.416  1.00  0.00           O  
ATOM   3411  CB  TRP B1157       4.326  -2.942  38.594  1.00  0.00           C  
ATOM   3412  CG  TRP B1157       3.229  -2.659  37.625  1.00  0.00           C  
ATOM   3413  CD1 TRP B1157       1.889  -2.621  37.893  1.00  0.00           C  
ATOM   3414  CD2 TRP B1157       3.381  -2.192  36.281  1.00  0.00           C  
ATOM   3415  NE1 TRP B1157       1.197  -2.147  36.802  1.00  0.00           N  
ATOM   3416  CE2 TRP B1157       2.091  -1.874  35.798  1.00  0.00           C  
ATOM   3417  CE3 TRP B1157       4.484  -2.006  35.437  1.00  0.00           C  
ATOM   3418  CZ2 TRP B1157       1.874  -1.381  34.512  1.00  0.00           C  
ATOM   3419  CZ3 TRP B1157       4.271  -1.513  34.160  1.00  0.00           C  
ATOM   3420  CH2 TRP B1157       2.972  -1.205  33.709  1.00  0.00           C  
ATOM   3421  N   VAL B1158       7.550  -3.952  38.546  1.00  0.00           N  
ATOM   3422  CA  VAL B1158       8.807  -3.801  39.264  1.00  0.00           C  
ATOM   3423  C   VAL B1158       9.187  -2.347  39.046  1.00  0.00           C  
ATOM   3424  O   VAL B1158       9.590  -1.959  37.944  1.00  0.00           O  
ATOM   3425  CB  VAL B1158       9.912  -4.726  38.707  1.00  0.00           C  
ATOM   3426  CG1 VAL B1158      11.236  -4.409  39.368  1.00  0.00           C  
ATOM   3427  CG2 VAL B1158       9.557  -6.174  38.969  1.00  0.00           C  
ATOM   3428  N   ILE B1159       9.023  -1.537  40.088  1.00  0.00           N  
ATOM   3429  CA  ILE B1159       9.317  -0.113  39.992  1.00  0.00           C  
ATOM   3430  C   ILE B1159      10.607   0.312  40.669  1.00  0.00           C  
ATOM   3431  O   ILE B1159      11.370  -0.518  41.177  1.00  0.00           O  
ATOM   3432  CB  ILE B1159       8.197   0.722  40.597  1.00  0.00           C  
ATOM   3433  CG1 ILE B1159       8.151   0.475  42.108  1.00  0.00           C  
ATOM   3434  CG2 ILE B1159       6.862   0.392  39.909  1.00  0.00           C  
ATOM   3435  CD1 ILE B1159       7.088   1.275  42.825  1.00  0.00           C  
ATOM   3436  N   ASP B1160      10.839   1.621  40.670  1.00  0.00           N  
ATOM   3437  CA  ASP B1160      12.026   2.192  41.280  1.00  0.00           C  
ATOM   3438  C   ASP B1160      13.291   1.460  40.866  1.00  0.00           C  
ATOM   3439  O   ASP B1160      13.979   0.878  41.692  1.00  0.00           O  
ATOM   3440  CB  ASP B1160      11.904   2.174  42.806  1.00  0.00           C  
ATOM   3441  CG  ASP B1160      10.690   2.929  43.302  1.00  0.00           C  
ATOM   3442  OD1 ASP B1160      10.429   2.907  44.526  1.00  0.00           O  
ATOM   3443  OD2 ASP B1160       9.996   3.545  42.464  1.00  0.00           O  
ATOM   3444  N   PHE B1161      13.585   1.461  39.576  1.00  0.00           N  
ATOM   3445  CA  PHE B1161      14.808   0.831  39.103  1.00  0.00           C  
ATOM   3446  C   PHE B1161      15.931   1.804  39.367  1.00  0.00           C  
ATOM   3447  O   PHE B1161      15.693   3.005  39.532  1.00  0.00           O  
ATOM   3448  CB  PHE B1161      14.784   0.589  37.597  1.00  0.00           C  
ATOM   3449  CG  PHE B1161      14.092  -0.668  37.193  1.00  0.00           C  
ATOM   3450  CD1 PHE B1161      12.704  -0.752  37.191  1.00  0.00           C  
ATOM   3451  CD2 PHE B1161      14.844  -1.794  36.837  1.00  0.00           C  
ATOM   3452  CE1 PHE B1161      12.077  -1.941  36.842  1.00  0.00           C  
ATOM   3453  CE2 PHE B1161      14.227  -2.983  36.488  1.00  0.00           C  
ATOM   3454  CZ  PHE B1161      12.842  -3.060  36.490  1.00  0.00           C  
ATOM   3455  N   PRO B1162      17.167   1.300  39.472  1.00  0.00           N  
ATOM   3456  CA  PRO B1162      18.232   2.266  39.702  1.00  0.00           C  
ATOM   3457  C   PRO B1162      18.247   3.172  38.475  1.00  0.00           C  
ATOM   3458  O   PRO B1162      17.765   2.787  37.411  1.00  0.00           O  
ATOM   3459  CB  PRO B1162      19.474   1.380  39.813  1.00  0.00           C  
ATOM   3460  CG  PRO B1162      19.094   0.160  38.985  1.00  0.00           C  
ATOM   3461  CD  PRO B1162      17.703  -0.069  39.500  1.00  0.00           C  
ATOM   3462  N   MET B1163      18.771   4.380  38.639  1.00  0.00           N  
ATOM   3463  CA  MET B1163      18.853   5.357  37.558  1.00  0.00           C  
ATOM   3464  C   MET B1163      19.982   4.963  36.599  1.00  0.00           C  
ATOM   3465  O   MET B1163      19.852   5.107  35.381  1.00  0.00           O  
ATOM   3466  CB  MET B1163      19.127   6.741  38.155  1.00  0.00           C  
ATOM   3467  CG  MET B1163      18.992   7.909  37.206  1.00  0.00           C  
ATOM   3468  SD  MET B1163      17.311   8.501  36.896  1.00  0.00           S  
ATOM   3469  CE  MET B1163      17.708   9.866  35.885  1.00  0.00           C  
ATOM   3470  N   PHE B1189      21.085   4.457  37.150  1.00  0.00           N  
ATOM   3471  CA  PHE B1189      22.233   4.053  36.338  1.00  0.00           C  
ATOM   3472  C   PHE B1189      22.779   2.704  36.779  1.00  0.00           C  
ATOM   3473  O   PHE B1189      22.287   2.102  37.736  1.00  0.00           O  
ATOM   3474  CB  PHE B1189      23.382   5.074  36.441  1.00  0.00           C  
ATOM   3475  CG  PHE B1189      22.966   6.495  36.194  1.00  0.00           C  
ATOM   3476  CD1 PHE B1189      22.516   7.290  37.236  1.00  0.00           C  
ATOM   3477  CD2 PHE B1189      22.986   7.026  34.912  1.00  0.00           C  
ATOM   3478  CE1 PHE B1189      22.089   8.591  37.007  1.00  0.00           C  
ATOM   3479  CE2 PHE B1189      22.558   8.329  34.671  1.00  0.00           C  
ATOM   3480  CZ  PHE B1189      22.109   9.111  35.718  1.00  0.00           C  
ATOM   3481  N   GLU B1190      23.805   2.246  36.068  1.00  0.00           N  
ATOM   3482  CA  GLU B1190      24.477   0.994  36.385  1.00  0.00           C  
ATOM   3483  C   GLU B1190      25.952   1.140  36.040  1.00  0.00           C  
ATOM   3484  O   GLU B1190      26.299   1.781  35.047  1.00  0.00           O  
ATOM   3485  CB  GLU B1190      23.853  -0.182  35.624  1.00  0.00           C  
ATOM   3486  CG  GLU B1190      23.918  -0.103  34.116  1.00  0.00           C  
ATOM   3487  CD  GLU B1190      23.215  -1.277  33.446  1.00  0.00           C  
ATOM   3488  OE1 GLU B1190      23.154  -1.306  32.198  1.00  0.00           O  
ATOM   3489  OE2 GLU B1190      22.723  -2.168  34.172  1.00  0.00           O  
ATOM   3490  N   ASP B1321      26.811   0.576  36.885  1.00  0.00           N  
ATOM   3491  CA  ASP B1321      28.257   0.647  36.695  1.00  0.00           C  
ATOM   3492  C   ASP B1321      28.631   0.330  35.251  1.00  0.00           C  
ATOM   3493  O   ASP B1321      28.129  -0.635  34.678  1.00  0.00           O  
ATOM   3494  CB  ASP B1321      28.952  -0.349  37.624  1.00  0.00           C  
ATOM   3495  CG  ASP B1321      30.463  -0.237  37.578  1.00  0.00           C  
ATOM   3496  OD1 ASP B1321      31.142  -1.172  38.057  1.00  0.00           O  
ATOM   3497  OD2 ASP B1321      30.972   0.790  37.082  1.00  0.00           O  
ATOM   3498  N   ASP B1322      29.505   1.142  34.662  1.00  0.00           N  
ATOM   3499  CA  ASP B1322      29.924   0.912  33.287  1.00  0.00           C  
ATOM   3500  C   ASP B1322      31.142  -0.001  33.261  1.00  0.00           C  
ATOM   3501  O   ASP B1322      31.393  -0.701  32.279  1.00  0.00           O  
ATOM   3502  CB  ASP B1322      30.238   2.246  32.569  1.00  0.00           C  
ATOM   3503  CG  ASP B1322      31.515   2.930  33.075  1.00  0.00           C  
ATOM   3504  OD1 ASP B1322      31.906   3.958  32.475  1.00  0.00           O  
ATOM   3505  OD2 ASP B1322      32.129   2.462  34.058  1.00  0.00           O  
ATOM   3506  N   GLY B1386      31.879  -0.004  34.366  1.00  0.00           N  
ATOM   3507  CA  GLY B1386      33.080  -0.809  34.460  1.00  0.00           C  
ATOM   3508  C   GLY B1386      34.257   0.097  34.766  1.00  0.00           C  
ATOM   3509  O   GLY B1386      34.714   0.156  35.907  1.00  0.00           O  
ATOM   3510  N   GLU B1387      34.731   0.820  33.753  1.00  0.00           N  
ATOM   3511  CA  GLU B1387      35.863   1.733  33.917  1.00  0.00           C  
ATOM   3512  C   GLU B1387      35.454   3.109  34.452  1.00  0.00           C  
ATOM   3513  O   GLU B1387      35.382   4.085  33.701  1.00  0.00           O  
ATOM   3514  CB  GLU B1387      36.618   1.903  32.587  1.00  0.00           C  
ATOM   3515  CG  GLU B1387      37.854   2.806  32.680  1.00  0.00           C  
ATOM   3516  CD  GLU B1387      38.567   2.989  31.347  1.00  0.00           C  
ATOM   3517  OE1 GLU B1387      37.902   3.387  30.367  1.00  0.00           O  
ATOM   3518  OE2 GLU B1387      39.794   2.747  31.280  1.00  0.00           O  
ATOM   3519  N   GLY B1388      35.175   3.171  35.753  1.00  0.00           N  
ATOM   3520  CA  GLY B1388      34.810   4.425  36.395  1.00  0.00           C  
ATOM   3521  C   GLY B1388      33.395   4.939  36.204  1.00  0.00           C  
ATOM   3522  O   GLY B1388      32.626   5.036  37.162  1.00  0.00           O  
ATOM   3523  N   GLY B1389      33.056   5.271  34.963  1.00  0.00           N  
ATOM   3524  CA  GLY B1389      31.741   5.810  34.651  1.00  0.00           C  
ATOM   3525  C   GLY B1389      30.486   5.021  35.005  1.00  0.00           C  
ATOM   3526  O   GLY B1389      30.519   3.977  35.662  1.00  0.00           O  
ATOM   3527  N   LEU B1390      29.359   5.566  34.560  1.00  0.00           N  
ATOM   3528  CA  LEU B1390      28.047   4.984  34.776  1.00  0.00           C  
ATOM   3529  C   LEU B1390      27.317   4.999  33.438  1.00  0.00           C  
ATOM   3530  O   LEU B1390      27.711   5.716  32.513  1.00  0.00           O  
ATOM   3531  CB  LEU B1390      27.249   5.824  35.771  1.00  0.00           C  
ATOM   3532  CG  LEU B1390      27.722   5.967  37.213  1.00  0.00           C  
ATOM   3533  CD1 LEU B1390      26.793   6.915  37.980  1.00  0.00           C  
ATOM   3534  CD2 LEU B1390      27.729   4.601  37.864  1.00  0.00           C  
ATOM   3535  N   THR B1391      26.254   4.210  33.334  1.00  0.00           N  
ATOM   3536  CA  THR B1391      25.472   4.174  32.109  1.00  0.00           C  
ATOM   3537  C   THR B1391      24.007   4.023  32.492  1.00  0.00           C  
ATOM   3538  O   THR B1391      23.695   3.518  33.571  1.00  0.00           O  
ATOM   3539  CB  THR B1391      25.918   3.022  31.198  1.00  0.00           C  
ATOM   3540  OG1 THR B1391      25.253   3.142  29.938  1.00  0.00           O  
ATOM   3541  CG2 THR B1391      25.594   1.673  31.827  1.00  0.00           C  
ATOM   3542  N   ALA B1392      23.107   4.477  31.629  1.00  0.00           N  
ATOM   3543  CA  ALA B1392      21.681   4.403  31.932  1.00  0.00           C  
ATOM   3544  C   ALA B1392      21.151   2.980  31.987  1.00  0.00           C  
ATOM   3545  O   ALA B1392      21.540   2.123  31.192  1.00  0.00           O  
ATOM   3546  CB  ALA B1392      20.874   5.211  30.914  1.00  0.00           C  
ATOM   3547  N   MET B1393      20.266   2.744  32.950  1.00  0.00           N  
ATOM   3548  CA  MET B1393      19.627   1.449  33.116  1.00  0.00           C  
ATOM   3549  C   MET B1393      18.680   1.275  31.935  1.00  0.00           C  
ATOM   3550  O   MET B1393      18.816   0.346  31.140  1.00  0.00           O  
ATOM   3551  CB  MET B1393      18.827   1.419  34.425  1.00  0.00           C  
ATOM   3552  CG  MET B1393      19.522   0.744  35.594  1.00  0.00           C  
ATOM   3553  SD  MET B1393      19.693  -1.031  35.335  1.00  0.00           S  
ATOM   3554  CE  MET B1393      17.954  -1.506  35.103  1.00  0.00           C  
ATOM   3555  N   HIS B1418      17.726   2.195  31.835  1.00  0.00           N  
ATOM   3556  CA  HIS B1418      16.735   2.196  30.768  1.00  0.00           C  
ATOM   3557  C   HIS B1418      17.282   3.080  29.642  1.00  0.00           C  
ATOM   3558  O   HIS B1418      17.990   2.597  28.741  1.00  0.00           O  
ATOM   3559  CB  HIS B1418      15.421   2.745  31.320  1.00  0.00           C  
ATOM   3560  CG  HIS B1418      14.240   2.514  30.433  1.00  0.00           C  
ATOM   3561  ND1 HIS B1418      14.043   1.331  29.747  1.00  0.00           N  
ATOM   3562  CD2 HIS B1418      13.143   3.273  30.198  1.00  0.00           C  
ATOM   3563  CE1 HIS B1418      12.876   1.374  29.131  1.00  0.00           C  
ATOM   3564  NE2 HIS B1418      12.310   2.541  29.389  1.00  0.00           N  
ATOM   3565  N   HIS B1420      16.961   4.371  29.695  1.00  0.00           N  
ATOM   3566  CA  HIS B1420      17.462   5.317  28.704  1.00  0.00           C  
ATOM   3567  C   HIS B1420      17.684   6.697  29.333  1.00  0.00           C  
ATOM   3568  O   HIS B1420      16.922   7.125  30.212  1.00  0.00           O  
ATOM   3569  CB  HIS B1420      16.524   5.398  27.488  1.00  0.00           C  
ATOM   3570  CG  HIS B1420      15.114   5.777  27.815  1.00  0.00           C  
ATOM   3571  ND1 HIS B1420      14.792   6.885  28.571  1.00  0.00           N  
ATOM   3572  CD2 HIS B1420      13.936   5.224  27.440  1.00  0.00           C  
ATOM   3573  CE1 HIS B1420      13.477   6.995  28.648  1.00  0.00           C  
ATOM   3574  NE2 HIS B1420      12.934   6.000  27.970  1.00  0.00           N  
ATOM   3575  N   PRO B1421      18.715   7.424  28.853  1.00  0.00           N  
ATOM   3576  CA  PRO B1421      19.166   8.758  29.272  1.00  0.00           C  
ATOM   3577  C   PRO B1421      18.092   9.790  29.570  1.00  0.00           C  
ATOM   3578  O   PRO B1421      18.343  10.777  30.259  1.00  0.00           O  
ATOM   3579  CB  PRO B1421      20.052   9.187  28.108  1.00  0.00           C  
ATOM   3580  CG  PRO B1421      20.705   7.890  27.744  1.00  0.00           C  
ATOM   3581  CD  PRO B1421      19.489   6.995  27.670  1.00  0.00           C  
ATOM   3582  N   PHE B1422      16.889   9.544  29.080  1.00  0.00           N  
ATOM   3583  CA  PHE B1422      15.801  10.486  29.239  1.00  0.00           C  
ATOM   3584  C   PHE B1422      14.851  10.148  30.375  1.00  0.00           C  
ATOM   3585  O   PHE B1422      13.748  10.693  30.473  1.00  0.00           O  
ATOM   3586  CB  PHE B1422      15.103  10.567  27.892  1.00  0.00           C  
ATOM   3587  CG  PHE B1422      16.060  10.397  26.746  1.00  0.00           C  
ATOM   3588  CD1 PHE B1422      16.154   9.182  26.072  1.00  0.00           C  
ATOM   3589  CD2 PHE B1422      16.962  11.409  26.430  1.00  0.00           C  
ATOM   3590  CE1 PHE B1422      17.133   8.977  25.110  1.00  0.00           C  
ATOM   3591  CE2 PHE B1422      17.940  11.221  25.476  1.00  0.00           C  
ATOM   3592  CZ  PHE B1422      18.031   9.998  24.811  1.00  0.00           C  
ATOM   3593  N   THR B1423      15.308   9.251  31.242  1.00  0.00           N  
ATOM   3594  CA  THR B1423      14.547   8.819  32.408  1.00  0.00           C  
ATOM   3595  C   THR B1423      14.897   9.740  33.571  1.00  0.00           C  
ATOM   3596  O   THR B1423      16.070  10.023  33.800  1.00  0.00           O  
ATOM   3597  CB  THR B1423      14.911   7.366  32.794  1.00  0.00           C  
ATOM   3598  OG1 THR B1423      14.561   6.489  31.715  1.00  0.00           O  
ATOM   3599  CG2 THR B1423      14.181   6.945  34.079  1.00  0.00           C  
ATOM   3600  N   SER B1424      13.890  10.198  34.306  1.00  0.00           N  
ATOM   3601  CA  SER B1424      14.145  11.099  35.415  1.00  0.00           C  
ATOM   3602  C   SER B1424      14.296  10.399  36.748  1.00  0.00           C  
ATOM   3603  O   SER B1424      13.779   9.304  36.949  1.00  0.00           O  
ATOM   3604  CB  SER B1424      13.025  12.129  35.529  1.00  0.00           C  
ATOM   3605  OG  SER B1424      11.780  11.523  35.800  1.00  0.00           O  
ATOM   3606  N   PRO B1425      15.044  11.015  37.675  1.00  0.00           N  
ATOM   3607  CA  PRO B1425      15.234  10.420  39.001  1.00  0.00           C  
ATOM   3608  C   PRO B1425      13.901  10.507  39.759  1.00  0.00           C  
ATOM   3609  O   PRO B1425      13.069  11.367  39.462  1.00  0.00           O  
ATOM   3610  CB  PRO B1425      16.320  11.314  39.613  1.00  0.00           C  
ATOM   3611  CG  PRO B1425      17.046  11.868  38.377  1.00  0.00           C  
ATOM   3612  CD  PRO B1425      15.847  12.244  37.564  1.00  0.00           C  
ATOM   3613  N   LYS B1426      13.699   9.609  40.717  1.00  0.00           N  
ATOM   3614  CA  LYS B1426      12.470   9.574  41.505  1.00  0.00           C  
ATOM   3615  C   LYS B1426      12.295  10.876  42.296  1.00  0.00           C  
ATOM   3616  O   LYS B1426      11.256  11.536  42.223  1.00  0.00           O  
ATOM   3617  CB  LYS B1426      12.505   8.362  42.442  1.00  0.00           C  
ATOM   3618  CG  LYS B1426      11.199   8.068  43.167  1.00  0.00           C  
ATOM   3619  CD  LYS B1426      10.036   7.938  42.194  1.00  0.00           C  
ATOM   3620  CE  LYS B1426       8.764   7.439  42.882  1.00  0.00           C  
ATOM   3621  NZ  LYS B1426       8.892   6.039  43.407  1.00  0.00           N  
ATOM   3622  N   ASP B1427      13.319  11.245  43.053  1.00  0.00           N  
ATOM   3623  CA  ASP B1427      13.281  12.485  43.819  1.00  0.00           C  
ATOM   3624  C   ASP B1427      14.673  13.055  44.002  1.00  0.00           C  
ATOM   3625  O   ASP B1427      15.225  13.027  45.098  1.00  0.00           O  
ATOM   3626  CB  ASP B1427      12.622  12.262  45.178  1.00  0.00           C  
ATOM   3627  CG  ASP B1427      11.134  12.525  45.142  1.00  0.00           C  
ATOM   3628  OD1 ASP B1427      10.759  13.702  44.953  1.00  0.00           O  
ATOM   3629  OD2 ASP B1427      10.348  11.564  45.294  1.00  0.00           O  
ATOM   3630  N   MET B1428      15.242  13.583  42.927  1.00  0.00           N  
ATOM   3631  CA  MET B1428      16.580  14.122  43.025  1.00  0.00           C  
ATOM   3632  C   MET B1428      16.891  15.248  42.056  1.00  0.00           C  
ATOM   3633  O   MET B1428      16.982  15.037  40.843  1.00  0.00           O  
ATOM   3634  CB  MET B1428      17.589  13.008  42.808  1.00  0.00           C  
ATOM   3635  CG  MET B1428      17.327  11.772  43.610  1.00  0.00           C  
ATOM   3636  SD  MET B1428      18.534  10.544  43.200  1.00  0.00           S  
ATOM   3637  CE  MET B1428      20.030  11.306  43.819  1.00  0.00           C  
ATOM   3638  N   THR B1429      17.080  16.440  42.606  1.00  0.00           N  
ATOM   3639  CA  THR B1429      17.431  17.612  41.822  1.00  0.00           C  
ATOM   3640  C   THR B1429      18.699  17.249  41.073  1.00  0.00           C  
ATOM   3641  O   THR B1429      19.431  16.346  41.492  1.00  0.00           O  
ATOM   3642  CB  THR B1429      17.757  18.784  42.745  1.00  0.00           C  
ATOM   3643  OG1 THR B1429      18.860  18.429  43.598  1.00  0.00           O  
ATOM   3644  CG2 THR B1429      16.552  19.122  43.596  1.00  0.00           C  
ATOM   3645  N   ALA B1430      18.971  17.952  39.979  1.00  0.00           N  
ATOM   3646  CA  ALA B1430      20.184  17.677  39.212  1.00  0.00           C  
ATOM   3647  C   ALA B1430      21.368  17.741  40.172  1.00  0.00           C  
ATOM   3648  O   ALA B1430      22.367  17.039  40.001  1.00  0.00           O  
ATOM   3649  CB  ALA B1430      20.353  18.691  38.090  1.00  0.00           C  
ATOM   3650  N   ALA B1431      21.235  18.573  41.201  1.00  0.00           N  
ATOM   3651  CA  ALA B1431      22.281  18.715  42.204  1.00  0.00           C  
ATOM   3652  C   ALA B1431      22.474  17.371  42.905  1.00  0.00           C  
ATOM   3653  O   ALA B1431      23.539  16.751  42.838  1.00  0.00           O  
ATOM   3654  CB  ALA B1431      21.883  19.774  43.212  1.00  0.00           C  
ATOM   3655  N   GLU B1432      21.418  16.934  43.577  1.00  0.00           N  
ATOM   3656  CA  GLU B1432      21.425  15.672  44.291  1.00  0.00           C  
ATOM   3657  C   GLU B1432      21.879  14.535  43.384  1.00  0.00           C  
ATOM   3658  O   GLU B1432      22.628  13.647  43.806  1.00  0.00           O  
ATOM   3659  CB  GLU B1432      20.021  15.393  44.822  1.00  0.00           C  
ATOM   3660  CG  GLU B1432      19.610  16.311  45.951  1.00  0.00           C  
ATOM   3661  CD  GLU B1432      18.117  16.330  46.180  1.00  0.00           C  
ATOM   3662  OE1 GLU B1432      17.699  16.419  47.351  1.00  0.00           O  
ATOM   3663  OE2 GLU B1432      17.360  16.287  45.188  1.00  0.00           O  
ATOM   3664  N   LEU B1433      21.440  14.580  42.129  1.00  0.00           N  
ATOM   3665  CA  LEU B1433      21.783  13.538  41.175  1.00  0.00           C  
ATOM   3666  C   LEU B1433      23.282  13.430  40.935  1.00  0.00           C  
ATOM   3667  O   LEU B1433      23.820  12.324  40.941  1.00  0.00           O  
ATOM   3668  CB  LEU B1433      21.048  13.751  39.851  1.00  0.00           C  
ATOM   3669  CG  LEU B1433      21.182  12.589  38.857  1.00  0.00           C  
ATOM   3670  CD1 LEU B1433      20.649  11.299  39.484  1.00  0.00           C  
ATOM   3671  CD2 LEU B1433      20.431  12.924  37.574  1.00  0.00           C  
ATOM   3672  N   LYS B1434      23.961  14.555  40.710  1.00  0.00           N  
ATOM   3673  CA  LYS B1434      25.409  14.495  40.507  1.00  0.00           C  
ATOM   3674  C   LYS B1434      26.143  14.356  41.833  1.00  0.00           C  
ATOM   3675  O   LYS B1434      27.326  14.025  41.865  1.00  0.00           O  
ATOM   3676  CB  LYS B1434      25.920  15.708  39.705  1.00  0.00           C  
ATOM   3677  CG  LYS B1434      25.234  17.037  39.992  1.00  0.00           C  
ATOM   3678  CD  LYS B1434      25.549  18.060  38.890  1.00  0.00           C  
ATOM   3679  CE  LYS B1434      24.656  19.290  38.991  1.00  0.00           C  
ATOM   3680  NZ  LYS B1434      24.875  20.270  37.882  1.00  0.00           N  
ATOM   3681  N   ALA B1435      25.414  14.576  42.924  1.00  0.00           N  
ATOM   3682  CA  ALA B1435      25.959  14.464  44.275  1.00  0.00           C  
ATOM   3683  C   ALA B1435      26.174  12.997  44.656  1.00  0.00           C  
ATOM   3684  O   ALA B1435      27.149  12.655  45.326  1.00  0.00           O  
ATOM   3685  CB  ALA B1435      25.016  15.127  45.263  1.00  0.00           C  
ATOM   3686  N   ALA B1436      25.250  12.139  44.236  1.00  0.00           N  
ATOM   3687  CA  ALA B1436      25.338  10.708  44.513  1.00  0.00           C  
ATOM   3688  C   ALA B1436      24.517   9.951  43.470  1.00  0.00           C  
ATOM   3689  O   ALA B1436      23.440   9.424  43.764  1.00  0.00           O  
ATOM   3690  CB  ALA B1436      24.822  10.418  45.906  1.00  0.00           C  
ATOM   3691  N   PRO B1437      25.008   9.917  42.223  1.00  0.00           N  
ATOM   3692  CA  PRO B1437      24.338   9.236  41.113  1.00  0.00           C  
ATOM   3693  C   PRO B1437      24.230   7.714  41.226  1.00  0.00           C  
ATOM   3694  O   PRO B1437      23.141   7.164  41.097  1.00  0.00           O  
ATOM   3695  CB  PRO B1437      25.169   9.675  39.904  1.00  0.00           C  
ATOM   3696  CG  PRO B1437      26.548   9.781  40.499  1.00  0.00           C  
ATOM   3697  CD  PRO B1437      26.227  10.589  41.737  1.00  0.00           C  
ATOM   3698  N   GLU B1438      25.354   7.047  41.486  1.00  0.00           N  
ATOM   3699  CA  GLU B1438      25.403   5.583  41.565  1.00  0.00           C  
ATOM   3700  C   GLU B1438      24.184   4.881  42.148  1.00  0.00           C  
ATOM   3701  O   GLU B1438      23.767   3.853  41.618  1.00  0.00           O  
ATOM   3702  CB  GLU B1438      26.653   5.107  42.314  1.00  0.00           C  
ATOM   3703  CG  GLU B1438      27.945   5.711  41.804  1.00  0.00           C  
ATOM   3704  CD  GLU B1438      28.109   7.144  42.263  1.00  0.00           C  
ATOM   3705  OE1 GLU B1438      29.007   7.839  41.739  1.00  0.00           O  
ATOM   3706  OE2 GLU B1438      27.344   7.566  43.163  1.00  0.00           O  
ATOM   3707  N   ASN B1443      23.612   5.413  43.227  1.00  0.00           N  
ATOM   3708  CA  ASN B1443      22.438   4.779  43.823  1.00  0.00           C  
ATOM   3709  C   ASN B1443      21.196   5.642  43.711  1.00  0.00           C  
ATOM   3710  O   ASN B1443      20.320   5.616  44.577  1.00  0.00           O  
ATOM   3711  CB  ASN B1443      22.684   4.420  45.296  1.00  0.00           C  
ATOM   3712  CG  ASN B1443      23.846   3.446  45.483  1.00  0.00           C  
ATOM   3713  OD1 ASN B1443      24.246   2.740  44.550  1.00  0.00           O  
ATOM   3714  ND2 ASN B1443      24.373   3.386  46.704  1.00  0.00           N  
ATOM   3715  N   ALA B1444      21.125   6.409  42.632  1.00  0.00           N  
ATOM   3716  CA  ALA B1444      19.986   7.274  42.390  1.00  0.00           C  
ATOM   3717  C   ALA B1444      18.841   6.399  41.913  1.00  0.00           C  
ATOM   3718  O   ALA B1444      19.033   5.516  41.079  1.00  0.00           O  
ATOM   3719  CB  ALA B1444      20.331   8.302  41.327  1.00  0.00           C  
ATOM   3720  N   VAL B1448      17.653   6.629  42.449  1.00  0.00           N  
ATOM   3721  CA  VAL B1448      16.495   5.852  42.037  1.00  0.00           C  
ATOM   3722  C   VAL B1448      15.802   6.527  40.857  1.00  0.00           C  
ATOM   3723  O   VAL B1448      15.535   7.729  40.891  1.00  0.00           O  
ATOM   3724  CB  VAL B1448      15.464   5.713  43.179  1.00  0.00           C  
ATOM   3725  CG1 VAL B1448      14.234   4.940  42.684  1.00  0.00           C  
ATOM   3726  CG2 VAL B1448      16.093   5.007  44.366  1.00  0.00           C  
ATOM   3727  N   ALA B1456      15.503   5.755  39.817  1.00  0.00           N  
ATOM   3728  CA  ALA B1456      14.822   6.303  38.650  1.00  0.00           C  
ATOM   3729  C   ALA B1456      13.310   6.110  38.773  1.00  0.00           C  
ATOM   3730  O   ALA B1456      12.844   5.148  39.388  1.00  0.00           O  
ATOM   3731  CB  ALA B1456      15.330   5.632  37.393  1.00  0.00           C  
ATOM   3732  N   ASN B1457      12.546   7.034  38.207  1.00  0.00           N  
ATOM   3733  CA  ASN B1457      11.099   6.920  38.237  1.00  0.00           C  
ATOM   3734  C   ASN B1457      10.707   6.075  37.011  1.00  0.00           C  
ATOM   3735  O   ASN B1457       9.894   6.484  36.170  1.00  0.00           O  
ATOM   3736  CB  ASN B1457      10.456   8.308  38.179  1.00  0.00           C  
ATOM   3737  CG  ASN B1457       8.962   8.259  38.396  1.00  0.00           C  
ATOM   3738  OD1 ASN B1457       8.444   7.296  38.952  1.00  0.00           O  
ATOM   3739  ND2 ASN B1457       8.260   9.309  37.992  1.00  0.00           N  
ATOM   3740  N   ALA B1458      11.336   4.903  36.916  1.00  0.00           N  
ATOM   3741  CA  ALA B1458      11.102   3.958  35.829  1.00  0.00           C  
ATOM   3742  C   ALA B1458      10.344   2.717  36.329  1.00  0.00           C  
ATOM   3743  O   ALA B1458      10.193   2.512  37.536  1.00  0.00           O  
ATOM   3744  CB  ALA B1458      12.432   3.551  35.187  1.00  0.00           C  
ATOM   3745  N   TYR B1459       9.890   1.883  35.395  1.00  0.00           N  
ATOM   3746  CA  TYR B1459       9.112   0.704  35.752  1.00  0.00           C  
ATOM   3747  C   TYR B1459       8.970  -0.297  34.602  1.00  0.00           C  
ATOM   3748  O   TYR B1459       8.942   0.084  33.432  1.00  0.00           O  
ATOM   3749  CB  TYR B1459       7.731   1.177  36.229  1.00  0.00           C  
ATOM   3750  CG  TYR B1459       7.190   2.290  35.360  1.00  0.00           C  
ATOM   3751  CD1 TYR B1459       6.720   2.034  34.072  1.00  0.00           C  
ATOM   3752  CD2 TYR B1459       7.281   3.619  35.771  1.00  0.00           C  
ATOM   3753  CE1 TYR B1459       6.365   3.067  33.210  1.00  0.00           C  
ATOM   3754  CE2 TYR B1459       6.928   4.672  34.913  1.00  0.00           C  
ATOM   3755  CZ  TYR B1459       6.478   4.385  33.634  1.00  0.00           C  
ATOM   3756  OH  TYR B1459       6.173   5.409  32.773  1.00  0.00           O  
ATOM   3757  N   ASP B1460       8.905  -1.579  34.945  1.00  0.00           N  
ATOM   3758  CA  ASP B1460       8.734  -2.633  33.957  1.00  0.00           C  
ATOM   3759  C   ASP B1460       7.520  -3.467  34.324  1.00  0.00           C  
ATOM   3760  O   ASP B1460       7.207  -3.615  35.502  1.00  0.00           O  
ATOM   3761  CB  ASP B1460       9.930  -3.584  33.928  1.00  0.00           C  
ATOM   3762  CG  ASP B1460      11.148  -2.992  33.270  1.00  0.00           C  
ATOM   3763  OD1 ASP B1460      11.060  -1.876  32.717  1.00  0.00           O  
ATOM   3764  OD2 ASP B1460      12.197  -3.671  33.294  1.00  0.00           O  
ATOM   3765  N   MET B1461       6.827  -4.005  33.325  1.00  0.00           N  
ATOM   3766  CA  MET B1461       5.700  -4.879  33.616  1.00  0.00           C  
ATOM   3767  C   MET B1461       6.251  -6.274  33.380  1.00  0.00           C  
ATOM   3768  O   MET B1461       6.863  -6.544  32.338  1.00  0.00           O  
ATOM   3769  CB  MET B1461       4.524  -4.644  32.691  1.00  0.00           C  
ATOM   3770  CG  MET B1461       3.266  -5.280  33.240  1.00  0.00           C  
ATOM   3771  SD  MET B1461       1.834  -5.120  32.185  1.00  0.00           S  
ATOM   3772  CE  MET B1461       2.316  -6.195  30.913  1.00  0.00           C  
ATOM   3773  N   VAL B1462       6.058  -7.153  34.357  1.00  0.00           N  
ATOM   3774  CA  VAL B1462       6.567  -8.510  34.260  1.00  0.00           C  
ATOM   3775  C   VAL B1462       5.459  -9.533  34.392  1.00  0.00           C  
ATOM   3776  O   VAL B1462       4.569  -9.394  35.229  1.00  0.00           O  
ATOM   3777  CB  VAL B1462       7.617  -8.788  35.361  1.00  0.00           C  
ATOM   3778  CG1 VAL B1462       8.095 -10.236  35.274  1.00  0.00           C  
ATOM   3779  CG2 VAL B1462       8.792  -7.836  35.223  1.00  0.00           C  
ATOM   3780  N   ILE B1463       5.512 -10.554  33.545  1.00  0.00           N  
ATOM   3781  CA  ILE B1463       4.532 -11.637  33.566  1.00  0.00           C  
ATOM   3782  C   ILE B1463       5.253 -12.965  33.401  1.00  0.00           C  
ATOM   3783  O   ILE B1463       5.947 -13.180  32.403  1.00  0.00           O  
ATOM   3784  CB  ILE B1463       3.515 -11.501  32.436  1.00  0.00           C  
ATOM   3785  CG1 ILE B1463       2.761 -10.181  32.568  1.00  0.00           C  
ATOM   3786  CG2 ILE B1463       2.526 -12.653  32.500  1.00  0.00           C  
ATOM   3787  CD1 ILE B1463       1.834  -9.890  31.394  1.00  0.00           C  
ATOM   3788  N   ASN B1464       5.113 -13.829  34.408  1.00  0.00           N  
ATOM   3789  CA  ASN B1464       5.722 -15.158  34.404  1.00  0.00           C  
ATOM   3790  C   ASN B1464       7.216 -15.176  34.097  1.00  0.00           C  
ATOM   3791  O   ASN B1464       7.686 -16.035  33.350  1.00  0.00           O  
ATOM   3792  CB  ASN B1464       4.988 -16.051  33.398  1.00  0.00           C  
ATOM   3793  CG  ASN B1464       3.550 -16.283  33.782  1.00  0.00           C  
ATOM   3794  OD1 ASN B1464       3.008 -15.587  34.638  1.00  0.00           O  
ATOM   3795  ND2 ASN B1464       2.911 -17.253  33.137  1.00  0.00           N  
ATOM   3796  N   GLY B1693       7.961 -14.240  34.671  1.00  0.00           N  
ATOM   3797  CA  GLY B1693       9.395 -14.200  34.429  1.00  0.00           C  
ATOM   3798  C   GLY B1693       9.826 -13.516  33.135  1.00  0.00           C  
ATOM   3799  O   GLY B1693      11.009 -13.554  32.755  1.00  0.00           O  
ATOM   3800  N   TYR B1700       8.866 -12.917  32.433  1.00  0.00           N  
ATOM   3801  CA  TYR B1700       9.171 -12.203  31.203  1.00  0.00           C  
ATOM   3802  C   TYR B1700       9.026 -10.709  31.401  1.00  0.00           C  
ATOM   3803  O   TYR B1700       8.070 -10.249  32.020  1.00  0.00           O  
ATOM   3804  CB  TYR B1700       8.239 -12.604  30.056  1.00  0.00           C  
ATOM   3805  CG  TYR B1700       8.595 -13.881  29.347  1.00  0.00           C  
ATOM   3806  CD1 TYR B1700       7.912 -15.066  29.618  1.00  0.00           C  
ATOM   3807  CD2 TYR B1700       9.610 -13.905  28.391  1.00  0.00           C  
ATOM   3808  CE1 TYR B1700       8.225 -16.249  28.951  1.00  0.00           C  
ATOM   3809  CE2 TYR B1700       9.936 -15.082  27.715  1.00  0.00           C  
ATOM   3810  CZ  TYR B1700       9.234 -16.251  28.002  1.00  0.00           C  
ATOM   3811  OH  TYR B1700       9.523 -17.414  27.338  1.00  0.00           O  
ATOM   3812  N   GLU B1701       9.991  -9.949  30.903  1.00  0.00           N  
ATOM   3813  CA  GLU B1701       9.872  -8.502  30.980  1.00  0.00           C  
ATOM   3814  C   GLU B1701       9.100  -8.181  29.697  1.00  0.00           C  
ATOM   3815  O   GLU B1701       9.656  -8.233  28.587  1.00  0.00           O  
ATOM   3816  CB  GLU B1701      11.232  -7.828  30.944  1.00  0.00           C  
ATOM   3817  CG  GLU B1701      11.105  -6.325  30.959  1.00  0.00           C  
ATOM   3818  CD  GLU B1701      12.215  -5.674  30.211  1.00  0.00           C  
ATOM   3819  OE1 GLU B1701      11.910  -4.764  29.410  1.00  0.00           O  
ATOM   3820  OE2 GLU B1701      13.380  -6.079  30.412  1.00  0.00           O  
ATOM   3821  N   VAL B1702       7.817  -7.884  29.850  1.00  0.00           N  
ATOM   3822  CA  VAL B1702       6.974  -7.627  28.700  1.00  0.00           C  
ATOM   3823  C   VAL B1702       6.760  -6.159  28.389  1.00  0.00           C  
ATOM   3824  O   VAL B1702       6.207  -5.817  27.343  1.00  0.00           O  
ATOM   3825  CB  VAL B1702       5.613  -8.273  28.895  1.00  0.00           C  
ATOM   3826  CG1 VAL B1702       5.780  -9.768  29.079  1.00  0.00           C  
ATOM   3827  CG2 VAL B1702       4.930  -7.653  30.089  1.00  0.00           C  
ATOM   3828  N   GLY B1703       7.182  -5.296  29.301  1.00  0.00           N  
ATOM   3829  CA  GLY B1703       7.014  -3.876  29.083  1.00  0.00           C  
ATOM   3830  C   GLY B1703       7.952  -3.011  29.894  1.00  0.00           C  
ATOM   3831  O   GLY B1703       8.198  -3.277  31.068  1.00  0.00           O  
ATOM   3832  N   GLY B1704       8.475  -1.975  29.250  1.00  0.00           N  
ATOM   3833  CA  GLY B1704       9.373  -1.051  29.916  1.00  0.00           C  
ATOM   3834  C   GLY B1704       8.835   0.367  29.809  1.00  0.00           C  
ATOM   3835  O   GLY B1704       8.170   0.713  28.827  1.00  0.00           O  
ATOM   3836  N   GLY B1705       9.102   1.188  30.818  1.00  0.00           N  
ATOM   3837  CA  GLY B1705       8.620   2.558  30.781  1.00  0.00           C  
ATOM   3838  C   GLY B1705       9.273   3.446  31.819  1.00  0.00           C  
ATOM   3839  O   GLY B1705      10.095   2.977  32.602  1.00  0.00           O  
ATOM   3840  N   SER B1706       8.906   4.727  31.820  1.00  0.00           N  
ATOM   3841  CA  SER B1706       9.444   5.700  32.771  1.00  0.00           C  
ATOM   3842  C   SER B1706       8.876   7.084  32.534  1.00  0.00           C  
ATOM   3843  O   SER B1706       8.341   7.373  31.464  1.00  0.00           O  
ATOM   3844  CB  SER B1706      10.969   5.812  32.663  1.00  0.00           C  
ATOM   3845  OG  SER B1706      11.357   6.517  31.494  1.00  0.00           O  
ATOM   3846  N   VAL B1707       8.982   7.927  33.557  1.00  0.00           N  
ATOM   3847  CA  VAL B1707       8.551   9.313  33.453  1.00  0.00           C  
ATOM   3848  C   VAL B1707       9.774  10.006  32.864  1.00  0.00           C  
ATOM   3849  O   VAL B1707      10.894   9.842  33.355  1.00  0.00           O  
ATOM   3850  CB  VAL B1707       8.215   9.910  34.836  1.00  0.00           C  
ATOM   3851  CG1 VAL B1707       8.057  11.412  34.735  1.00  0.00           C  
ATOM   3852  CG2 VAL B1707       6.923   9.300  35.351  1.00  0.00           C  
ATOM   3853  N   ARG B1708       9.564  10.773  31.806  1.00  0.00           N  
ATOM   3854  CA  ARG B1708      10.670  11.443  31.124  1.00  0.00           C  
ATOM   3855  C   ARG B1708      11.153  12.704  31.805  1.00  0.00           C  
ATOM   3856  O   ARG B1708      10.465  13.295  32.638  1.00  0.00           O  
ATOM   3857  CB  ARG B1708      10.254  11.827  29.707  1.00  0.00           C  
ATOM   3858  CG  ARG B1708       9.344  10.831  29.037  1.00  0.00           C  
ATOM   3859  CD  ARG B1708       9.966   9.473  28.914  1.00  0.00           C  
ATOM   3860  NE  ARG B1708       8.988   8.546  28.355  1.00  0.00           N  
ATOM   3861  CZ  ARG B1708       9.154   7.233  28.262  1.00  0.00           C  
ATOM   3862  NH1 ARG B1708      10.272   6.660  28.692  1.00  0.00           N  
ATOM   3863  NH2 ARG B1708       8.188   6.496  27.748  1.00  0.00           N  
ATOM   3864  N   ILE B1709      12.352  13.109  31.417  1.00  0.00           N  
ATOM   3865  CA  ILE B1709      12.951  14.341  31.897  1.00  0.00           C  
ATOM   3866  C   ILE B1709      12.392  15.420  30.963  1.00  0.00           C  
ATOM   3867  O   ILE B1709      12.371  15.235  29.742  1.00  0.00           O  
ATOM   3868  CB  ILE B1709      14.481  14.278  31.753  1.00  0.00           C  
ATOM   3869  CG1 ILE B1709      15.039  13.246  32.740  1.00  0.00           C  
ATOM   3870  CG2 ILE B1709      15.096  15.671  31.923  1.00  0.00           C  
ATOM   3871  CD1 ILE B1709      16.495  12.932  32.506  1.00  0.00           C  
ATOM   3872  N   HIS B1710      11.929  16.531  31.529  1.00  0.00           N  
ATOM   3873  CA  HIS B1710      11.369  17.610  30.723  1.00  0.00           C  
ATOM   3874  C   HIS B1710      12.008  18.931  31.121  1.00  0.00           C  
ATOM   3875  O   HIS B1710      11.330  19.956  31.235  1.00  0.00           O  
ATOM   3876  CB  HIS B1710       9.861  17.681  30.934  1.00  0.00           C  
ATOM   3877  CG  HIS B1710       9.470  17.933  32.353  1.00  0.00           C  
ATOM   3878  ND1 HIS B1710       9.925  17.156  33.396  1.00  0.00           N  
ATOM   3879  CD2 HIS B1710       8.650  18.861  32.902  1.00  0.00           C  
ATOM   3880  CE1 HIS B1710       9.403  17.596  34.527  1.00  0.00           C  
ATOM   3881  NE2 HIS B1710       8.625  18.630  34.256  1.00  0.00           N  
ATOM   3882  N   ASN B1711      13.324  18.899  31.301  1.00  0.00           N  
ATOM   3883  CA  ASN B1711      14.069  20.070  31.726  1.00  0.00           C  
ATOM   3884  C   ASN B1711      15.537  20.010  31.289  1.00  0.00           C  
ATOM   3885  O   ASN B1711      16.286  19.113  31.696  1.00  0.00           O  
ATOM   3886  CB  ASN B1711      13.942  20.197  33.250  1.00  0.00           C  
ATOM   3887  CG  ASN B1711      15.040  21.033  33.874  1.00  0.00           C  
ATOM   3888  OD1 ASN B1711      16.179  20.582  34.008  1.00  0.00           O  
ATOM   3889  ND2 ASN B1711      14.707  22.259  34.257  1.00  0.00           N  
ATOM   3890  N   GLY B1712      15.928  20.983  30.463  1.00  0.00           N  
ATOM   3891  CA  GLY B1712      17.281  21.074  29.937  1.00  0.00           C  
ATOM   3892  C   GLY B1712      18.467  20.827  30.854  1.00  0.00           C  
ATOM   3893  O   GLY B1712      19.391  20.109  30.462  1.00  0.00           O  
ATOM   3894  N   ASP B1713      18.476  21.412  32.052  1.00  0.00           N  
ATOM   3895  CA  ASP B1713      19.601  21.203  32.965  1.00  0.00           C  
ATOM   3896  C   ASP B1713      19.712  19.736  33.367  1.00  0.00           C  
ATOM   3897  O   ASP B1713      20.773  19.113  33.224  1.00  0.00           O  
ATOM   3898  CB  ASP B1713      19.467  22.065  34.224  1.00  0.00           C  
ATOM   3899  CG  ASP B1713      20.567  21.773  35.243  1.00  0.00           C  
ATOM   3900  OD1 ASP B1713      21.762  21.887  34.885  1.00  0.00           O  
ATOM   3901  OD2 ASP B1713      20.241  21.422  36.400  1.00  0.00           O  
ATOM   3902  N   MET B1714      18.613  19.185  33.869  1.00  0.00           N  
ATOM   3903  CA  MET B1714      18.593  17.795  34.279  1.00  0.00           C  
ATOM   3904  C   MET B1714      19.123  16.914  33.149  1.00  0.00           C  
ATOM   3905  O   MET B1714      20.063  16.134  33.341  1.00  0.00           O  
ATOM   3906  CB  MET B1714      17.168  17.383  34.659  1.00  0.00           C  
ATOM   3907  CG  MET B1714      17.038  15.917  35.047  1.00  0.00           C  
ATOM   3908  SD  MET B1714      18.048  15.455  36.460  1.00  0.00           S  
ATOM   3909  CE  MET B1714      17.118  16.191  37.801  1.00  0.00           C  
ATOM   3910  N   GLN B1715      18.537  17.052  31.964  1.00  0.00           N  
ATOM   3911  CA  GLN B1715      18.970  16.255  30.823  1.00  0.00           C  
ATOM   3912  C   GLN B1715      20.479  16.401  30.621  1.00  0.00           C  
ATOM   3913  O   GLN B1715      21.182  15.411  30.439  1.00  0.00           O  
ATOM   3914  CB  GLN B1715      18.210  16.672  29.561  1.00  0.00           C  
ATOM   3915  CG  GLN B1715      18.360  15.674  28.439  1.00  0.00           C  
ATOM   3916  CD  GLN B1715      17.971  14.271  28.877  1.00  0.00           C  
ATOM   3917  OE1 GLN B1715      16.796  13.983  29.093  1.00  0.00           O  
ATOM   3918  NE2 GLN B1715      18.967  13.398  29.029  1.00  0.00           N  
ATOM   3919  N   GLN B1716      20.968  17.640  30.672  1.00  0.00           N  
ATOM   3920  CA  GLN B1716      22.398  17.941  30.524  1.00  0.00           C  
ATOM   3921  C   GLN B1716      23.212  17.264  31.629  1.00  0.00           C  
ATOM   3922  O   GLN B1716      24.317  16.754  31.389  1.00  0.00           O  
ATOM   3923  CB  GLN B1716      22.633  19.452  30.616  1.00  0.00           C  
ATOM   3924  CG  GLN B1716      24.108  19.855  30.719  1.00  0.00           C  
ATOM   3925  CD  GLN B1716      24.318  21.163  31.494  1.00  0.00           C  
ATOM   3926  OE1 GLN B1716      25.455  21.576  31.752  1.00  0.00           O  
ATOM   3927  NE2 GLN B1716      23.217  21.813  31.873  1.00  0.00           N  
ATOM   3928  N   THR B1717      22.660  17.290  32.841  1.00  0.00           N  
ATOM   3929  CA  THR B1717      23.300  16.700  34.010  1.00  0.00           C  
ATOM   3930  C   THR B1717      23.435  15.195  33.785  1.00  0.00           C  
ATOM   3931  O   THR B1717      24.521  14.623  33.964  1.00  0.00           O  
ATOM   3932  CB  THR B1717      22.462  16.964  35.294  1.00  0.00           C  
ATOM   3933  OG1 THR B1717      22.166  18.362  35.401  1.00  0.00           O  
ATOM   3934  CG2 THR B1717      23.233  16.547  36.531  1.00  0.00           C  
ATOM   3935  N   VAL B1718      22.327  14.569  33.383  1.00  0.00           N  
ATOM   3936  CA  VAL B1718      22.300  13.138  33.116  1.00  0.00           C  
ATOM   3937  C   VAL B1718      23.308  12.782  32.031  1.00  0.00           C  
ATOM   3938  O   VAL B1718      24.052  11.815  32.184  1.00  0.00           O  
ATOM   3939  CB  VAL B1718      20.893  12.669  32.688  1.00  0.00           C  
ATOM   3940  CG1 VAL B1718      20.929  11.201  32.293  1.00  0.00           C  
ATOM   3941  CG2 VAL B1718      19.893  12.886  33.833  1.00  0.00           C  
ATOM   3942  N   PHE B1719      23.335  13.555  30.942  1.00  0.00           N  
ATOM   3943  CA  PHE B1719      24.290  13.318  29.853  1.00  0.00           C  
ATOM   3944  C   PHE B1719      25.694  13.424  30.432  1.00  0.00           C  
ATOM   3945  O   PHE B1719      26.605  12.679  30.055  1.00  0.00           O  
ATOM   3946  CB  PHE B1719      24.138  14.365  28.735  1.00  0.00           C  
ATOM   3947  CG  PHE B1719      22.924  14.175  27.858  1.00  0.00           C  
ATOM   3948  CD1 PHE B1719      22.420  15.243  27.116  1.00  0.00           C  
ATOM   3949  CD2 PHE B1719      22.301  12.934  27.748  1.00  0.00           C  
ATOM   3950  CE1 PHE B1719      21.310  15.081  26.282  1.00  0.00           C  
ATOM   3951  CE2 PHE B1719      21.192  12.761  26.915  1.00  0.00           C  
ATOM   3952  CZ  PHE B1719      20.694  13.835  26.182  1.00  0.00           C  
ATOM   3953  N   GLY B1720      25.865  14.379  31.341  1.00  0.00           N  
ATOM   3954  CA  GLY B1720      27.153  14.567  31.970  1.00  0.00           C  
ATOM   3955  C   GLY B1720      27.527  13.316  32.732  1.00  0.00           C  
ATOM   3956  O   GLY B1720      28.565  12.723  32.468  1.00  0.00           O  
ATOM   3957  N   ILE B1721      26.673  12.909  33.666  1.00  0.00           N  
ATOM   3958  CA  ILE B1721      26.925  11.715  34.458  1.00  0.00           C  
ATOM   3959  C   ILE B1721      27.234  10.497  33.578  1.00  0.00           C  
ATOM   3960  O   ILE B1721      28.064   9.655  33.943  1.00  0.00           O  
ATOM   3961  CB  ILE B1721      25.732  11.407  35.367  1.00  0.00           C  
ATOM   3962  CG1 ILE B1721      25.452  12.615  36.264  1.00  0.00           C  
ATOM   3963  CG2 ILE B1721      26.026  10.179  36.224  1.00  0.00           C  
ATOM   3964  CD1 ILE B1721      24.301  12.409  37.219  1.00  0.00           C  
ATOM   3965  N   LEU B1722      26.567  10.401  32.427  1.00  0.00           N  
ATOM   3966  CA  LEU B1722      26.823   9.299  31.499  1.00  0.00           C  
ATOM   3967  C   LEU B1722      28.193   9.456  30.871  1.00  0.00           C  
ATOM   3968  O   LEU B1722      28.781   8.490  30.390  1.00  0.00           O  
ATOM   3969  CB  LEU B1722      25.773   9.231  30.383  1.00  0.00           C  
ATOM   3970  CG  LEU B1722      24.444   8.514  30.648  1.00  0.00           C  
ATOM   3971  CD1 LEU B1722      24.491   7.788  32.000  1.00  0.00           C  
ATOM   3972  CD2 LEU B1722      23.314   9.517  30.615  1.00  0.00           C  
ATOM   3973  N   GLY B1723      28.691  10.685  30.859  1.00  0.00           N  
ATOM   3974  CA  GLY B1723      30.000  10.932  30.295  1.00  0.00           C  
ATOM   3975  C   GLY B1723      29.924  11.455  28.880  1.00  0.00           C  
ATOM   3976  O   GLY B1723      30.819  11.203  28.066  1.00  0.00           O  
ATOM   3977  N   ILE B1724      28.858  12.183  28.575  1.00  0.00           N  
ATOM   3978  CA  ILE B1724      28.709  12.726  27.237  1.00  0.00           C  
ATOM   3979  C   ILE B1724      29.042  14.202  27.301  1.00  0.00           C  
ATOM   3980  O   ILE B1724      28.302  14.974  27.909  1.00  0.00           O  
ATOM   3981  CB  ILE B1724      27.273  12.563  26.721  1.00  0.00           C  
ATOM   3982  CG1 ILE B1724      26.832  11.103  26.848  1.00  0.00           C  
ATOM   3983  CG2 ILE B1724      27.200  13.004  25.275  1.00  0.00           C  
ATOM   3984  CD1 ILE B1724      25.397  10.857  26.437  1.00  0.00           C  
ATOM   3985  N   ASN B1725      30.169  14.587  26.704  1.00  0.00           N  
ATOM   3986  CA  ASN B1725      30.577  15.990  26.703  1.00  0.00           C  
ATOM   3987  C   ASN B1725      29.580  16.789  25.885  1.00  0.00           C  
ATOM   3988  O   ASN B1725      28.672  16.220  25.279  1.00  0.00           O  
ATOM   3989  CB  ASN B1725      31.980  16.158  26.118  1.00  0.00           C  
ATOM   3990  CG  ASN B1725      32.087  15.652  24.695  1.00  0.00           C  
ATOM   3991  OD1 ASN B1725      31.229  15.928  23.856  1.00  0.00           O  
ATOM   3992  ND2 ASN B1725      33.164  14.928  24.407  1.00  0.00           N  
ATOM   3993  N   GLU B1726      29.739  18.101  25.851  1.00  0.00           N  
ATOM   3994  CA  GLU B1726      28.798  18.914  25.100  1.00  0.00           C  
ATOM   3995  C   GLU B1726      28.833  18.677  23.593  1.00  0.00           C  
ATOM   3996  O   GLU B1726      27.791  18.693  22.937  1.00  0.00           O  
ATOM   3997  CB  GLU B1726      29.010  20.390  25.416  1.00  0.00           C  
ATOM   3998  CG  GLU B1726      28.818  20.706  26.886  1.00  0.00           C  
ATOM   3999  CD  GLU B1726      28.717  22.196  27.156  1.00  0.00           C  
ATOM   4000  OE1 GLU B1726      27.708  22.804  26.726  1.00  0.00           O  
ATOM   4001  OE2 GLU B1726      29.643  22.758  27.788  1.00  0.00           O  
ATOM   4002  N   GLU B1727      30.015  18.424  23.045  1.00  0.00           N  
ATOM   4003  CA  GLU B1727      30.129  18.191  21.613  1.00  0.00           C  
ATOM   4004  C   GLU B1727      29.230  17.018  21.232  1.00  0.00           C  
ATOM   4005  O   GLU B1727      28.394  17.128  20.333  1.00  0.00           O  
ATOM   4006  CB  GLU B1727      31.579  17.892  21.232  1.00  0.00           C  
ATOM   4007  CG  GLU B1727      32.571  18.857  21.854  1.00  0.00           C  
ATOM   4008  CD  GLU B1727      32.910  18.498  23.297  1.00  0.00           C  
ATOM   4009  OE1 GLU B1727      33.650  17.509  23.489  1.00  0.00           O  
ATOM   4010  OE2 GLU B1727      32.436  19.183  24.233  1.00  0.00           O  
ATOM   4011  N   GLU B1728      29.395  15.900  21.933  1.00  0.00           N  
ATOM   4012  CA  GLU B1728      28.593  14.715  21.681  1.00  0.00           C  
ATOM   4013  C   GLU B1728      27.143  14.970  22.079  1.00  0.00           C  
ATOM   4014  O   GLU B1728      26.224  14.504  21.415  1.00  0.00           O  
ATOM   4015  CB  GLU B1728      29.167  13.528  22.449  1.00  0.00           C  
ATOM   4016  CG  GLU B1728      28.348  12.253  22.343  1.00  0.00           C  
ATOM   4017  CD  GLU B1728      29.036  11.061  22.991  1.00  0.00           C  
ATOM   4018  OE1 GLU B1728      28.381  10.003  23.141  1.00  0.00           O  
ATOM   4019  OE2 GLU B1728      30.237  11.179  23.333  1.00  0.00           O  
ATOM   4020  N   GLN B1729      26.930  15.715  23.156  1.00  0.00           N  
ATOM   4021  CA  GLN B1729      25.567  16.021  23.567  1.00  0.00           C  
ATOM   4022  C   GLN B1729      24.840  16.726  22.426  1.00  0.00           C  
ATOM   4023  O   GLN B1729      23.624  16.610  22.283  1.00  0.00           O  
ATOM   4024  CB  GLN B1729      25.539  16.926  24.805  1.00  0.00           C  
ATOM   4025  CG  GLN B1729      25.797  16.251  26.128  1.00  0.00           C  
ATOM   4026  CD  GLN B1729      25.561  17.196  27.302  1.00  0.00           C  
ATOM   4027  OE1 GLN B1729      24.503  17.825  27.410  1.00  0.00           O  
ATOM   4028  NE2 GLN B1729      26.541  17.291  28.189  1.00  0.00           N  
ATOM   4029  N   ARG B1747      25.583  17.476  21.622  1.00  0.00           N  
ATOM   4030  CA  ARG B1747      24.970  18.185  20.508  1.00  0.00           C  
ATOM   4031  C   ARG B1747      24.810  17.271  19.309  1.00  0.00           C  
ATOM   4032  O   ARG B1747      23.710  17.127  18.785  1.00  0.00           O  
ATOM   4033  CB  ARG B1747      25.801  19.409  20.124  1.00  0.00           C  
ATOM   4034  CG  ARG B1747      25.880  20.470  21.202  1.00  0.00           C  
ATOM   4035  CD  ARG B1747      24.491  20.935  21.653  1.00  0.00           C  
ATOM   4036  NE  ARG B1747      23.660  21.388  20.541  1.00  0.00           N  
ATOM   4037  CZ  ARG B1747      22.430  21.880  20.678  1.00  0.00           C  
ATOM   4038  NH1 ARG B1747      21.884  21.988  21.883  1.00  0.00           N  
ATOM   4039  NH2 ARG B1747      21.736  22.250  19.606  1.00  0.00           N  
ATOM   4040  N   GLU B1751      25.908  16.645  18.892  1.00  0.00           N  
ATOM   4041  CA  GLU B1751      25.902  15.737  17.752  1.00  0.00           C  
ATOM   4042  C   GLU B1751      24.791  14.680  17.818  1.00  0.00           C  
ATOM   4043  O   GLU B1751      24.091  14.435  16.836  1.00  0.00           O  
ATOM   4044  CB  GLU B1751      27.261  15.045  17.625  1.00  0.00           C  
ATOM   4045  CG  GLU B1751      27.253  13.930  16.602  1.00  0.00           C  
ATOM   4046  CD  GLU B1751      26.889  14.420  15.209  1.00  0.00           C  
ATOM   4047  OE1 GLU B1751      26.244  13.659  14.453  1.00  0.00           O  
ATOM   4048  OE2 GLU B1751      27.264  15.560  14.863  1.00  0.00           O  
ATOM   4049  N   LYS B1752      24.629  14.068  18.986  1.00  0.00           N  
ATOM   4050  CA  LYS B1752      23.621  13.036  19.183  1.00  0.00           C  
ATOM   4051  C   LYS B1752      22.219  13.542  19.468  1.00  0.00           C  
ATOM   4052  O   LYS B1752      21.277  13.188  18.765  1.00  0.00           O  
ATOM   4053  CB  LYS B1752      24.017  12.105  20.338  1.00  0.00           C  
ATOM   4054  CG  LYS B1752      25.142  11.118  20.058  1.00  0.00           C  
ATOM   4055  CD  LYS B1752      25.378  10.243  21.290  1.00  0.00           C  
ATOM   4056  CE  LYS B1752      26.151   8.974  20.953  1.00  0.00           C  
ATOM   4057  NZ  LYS B1752      27.458   9.232  20.303  1.00  0.00           N  
ATOM   4058  N   PHE B1753      22.083  14.372  20.497  1.00  0.00           N  
ATOM   4059  CA  PHE B1753      20.771  14.837  20.910  1.00  0.00           C  
ATOM   4060  C   PHE B1753      20.527  16.336  20.839  1.00  0.00           C  
ATOM   4061  O   PHE B1753      19.593  16.847  21.469  1.00  0.00           O  
ATOM   4062  CB  PHE B1753      20.519  14.357  22.336  1.00  0.00           C  
ATOM   4063  CG  PHE B1753      21.050  12.980  22.607  1.00  0.00           C  
ATOM   4064  CD1 PHE B1753      20.474  11.861  22.018  1.00  0.00           C  
ATOM   4065  CD2 PHE B1753      22.170  12.808  23.415  1.00  0.00           C  
ATOM   4066  CE1 PHE B1753      21.015  10.583  22.224  1.00  0.00           C  
ATOM   4067  CE2 PHE B1753      22.714  11.542  23.624  1.00  0.00           C  
ATOM   4068  CZ  PHE B1753      22.131  10.426  23.025  1.00  0.00           C  
ATOM   4069  N   GLY B1757      21.341  17.044  20.067  1.00  0.00           N  
ATOM   4070  CA  GLY B1757      21.157  18.483  19.965  1.00  0.00           C  
ATOM   4071  C   GLY B1757      19.698  18.905  19.827  1.00  0.00           C  
ATOM   4072  O   GLY B1757      19.240  19.868  20.454  1.00  0.00           O  
ATOM   4073  N   PHE B1758      18.952  18.158  19.020  1.00  0.00           N  
ATOM   4074  CA  PHE B1758      17.552  18.466  18.774  1.00  0.00           C  
ATOM   4075  C   PHE B1758      16.699  18.307  20.016  1.00  0.00           C  
ATOM   4076  O   PHE B1758      15.760  19.061  20.211  1.00  0.00           O  
ATOM   4077  CB  PHE B1758      17.023  17.583  17.635  1.00  0.00           C  
ATOM   4078  CG  PHE B1758      17.004  16.111  17.955  1.00  0.00           C  
ATOM   4079  CD1 PHE B1758      15.914  15.537  18.601  1.00  0.00           C  
ATOM   4080  CD2 PHE B1758      18.085  15.305  17.620  1.00  0.00           C  
ATOM   4081  CE1 PHE B1758      15.899  14.182  18.908  1.00  0.00           C  
ATOM   4082  CE2 PHE B1758      18.084  13.943  17.922  1.00  0.00           C  
ATOM   4083  CZ  PHE B1758      16.987  13.383  18.568  1.00  0.00           C  
ATOM   4084  N   LEU B1759      17.022  17.327  20.854  1.00  0.00           N  
ATOM   4085  CA  LEU B1759      16.262  17.101  22.082  1.00  0.00           C  
ATOM   4086  C   LEU B1759      16.508  18.239  23.053  1.00  0.00           C  
ATOM   4087  O   LEU B1759      15.566  18.847  23.557  1.00  0.00           O  
ATOM   4088  CB  LEU B1759      16.655  15.780  22.752  1.00  0.00           C  
ATOM   4089  CG  LEU B1759      15.974  15.580  24.113  1.00  0.00           C  
ATOM   4090  CD1 LEU B1759      14.446  15.505  23.960  1.00  0.00           C  
ATOM   4091  CD2 LEU B1759      16.511  14.331  24.756  1.00  0.00           C  
ATOM   4092  N   LEU B1760      17.779  18.520  23.323  1.00  0.00           N  
ATOM   4093  CA  LEU B1760      18.112  19.614  24.225  1.00  0.00           C  
ATOM   4094  C   LEU B1760      17.463  20.928  23.781  1.00  0.00           C  
ATOM   4095  O   LEU B1760      17.027  21.703  24.623  1.00  0.00           O  
ATOM   4096  CB  LEU B1760      19.627  19.771  24.343  1.00  0.00           C  
ATOM   4097  CG  LEU B1760      20.330  18.596  25.033  1.00  0.00           C  
ATOM   4098  CD1 LEU B1760      21.829  18.789  24.987  1.00  0.00           C  
ATOM   4099  CD2 LEU B1760      19.853  18.471  26.470  1.00  0.00           C  
ATOM   4100  N   ASP B1761      17.386  21.188  22.475  1.00  0.00           N  
ATOM   4101  CA  ASP B1761      16.736  22.424  22.017  1.00  0.00           C  
ATOM   4102  C   ASP B1761      15.228  22.333  22.228  1.00  0.00           C  
ATOM   4103  O   ASP B1761      14.609  23.251  22.766  1.00  0.00           O  
ATOM   4104  CB  ASP B1761      17.009  22.724  20.531  1.00  0.00           C  
ATOM   4105  CG  ASP B1761      18.471  22.997  20.241  1.00  0.00           C  
ATOM   4106  OD1 ASP B1761      19.137  23.631  21.078  1.00  0.00           O  
ATOM   4107  OD2 ASP B1761      18.953  22.594  19.169  1.00  0.00           O  
ATOM   4108  N   ALA B1765      14.643  21.220  21.801  1.00  0.00           N  
ATOM   4109  CA  ALA B1765      13.208  21.004  21.944  1.00  0.00           C  
ATOM   4110  C   ALA B1765      12.761  21.205  23.393  1.00  0.00           C  
ATOM   4111  O   ALA B1765      11.661  21.710  23.650  1.00  0.00           O  
ATOM   4112  CB  ALA B1765      12.844  19.591  21.476  1.00  0.00           C  
ATOM   4113  N   LEU B1767      13.605  20.806  24.340  1.00  0.00           N  
ATOM   4114  CA  LEU B1767      13.274  20.968  25.747  1.00  0.00           C  
ATOM   4115  C   LEU B1767      13.182  22.437  26.183  1.00  0.00           C  
ATOM   4116  O   LEU B1767      12.848  22.724  27.335  1.00  0.00           O  
ATOM   4117  CB  LEU B1767      14.289  20.225  26.620  1.00  0.00           C  
ATOM   4118  CG  LEU B1767      14.157  18.700  26.532  1.00  0.00           C  
ATOM   4119  CD1 LEU B1767      15.214  17.993  27.392  1.00  0.00           C  
ATOM   4120  CD2 LEU B1767      12.739  18.320  26.987  1.00  0.00           C  
ATOM   4121  N   LYS B1768      13.465  23.361  25.265  1.00  0.00           N  
ATOM   4122  CA  LYS B1768      13.405  24.787  25.568  1.00  0.00           C  
ATOM   4123  C   LYS B1768      12.072  25.471  25.267  1.00  0.00           C  
ATOM   4124  O   LYS B1768      11.874  26.620  25.669  1.00  0.00           O  
ATOM   4125  CB  LYS B1768      14.477  25.546  24.793  1.00  0.00           C  
ATOM   4126  CG  LYS B1768      15.907  25.221  25.141  1.00  0.00           C  
ATOM   4127  CD  LYS B1768      16.827  26.166  24.378  1.00  0.00           C  
ATOM   4128  CE  LYS B1768      18.293  25.929  24.712  1.00  0.00           C  
ATOM   4129  NZ  LYS B1768      18.753  24.594  24.233  1.00  0.00           N  
ATOM   4130  N   TYR B1770      11.153  24.789  24.586  1.00  0.00           N  
ATOM   4131  CA  TYR B1770       9.901  25.446  24.213  1.00  0.00           C  
ATOM   4132  C   TYR B1770       8.582  25.039  24.864  1.00  0.00           C  
ATOM   4133  O   TYR B1770       7.591  24.829  24.173  1.00  0.00           O  
ATOM   4134  CB  TYR B1770       9.742  25.407  22.684  1.00  0.00           C  
ATOM   4135  CG  TYR B1770      10.971  25.889  21.940  1.00  0.00           C  
ATOM   4136  CD1 TYR B1770      11.914  24.985  21.457  1.00  0.00           C  
ATOM   4137  CD2 TYR B1770      11.222  27.255  21.768  1.00  0.00           C  
ATOM   4138  CE1 TYR B1770      13.079  25.421  20.815  1.00  0.00           C  
ATOM   4139  CE2 TYR B1770      12.387  27.704  21.128  1.00  0.00           C  
ATOM   4140  CZ  TYR B1770      13.310  26.779  20.655  1.00  0.00           C  
ATOM   4141  OH  TYR B1770      14.455  27.195  20.015  1.00  0.00           O  
ATOM   4142  N   GLY B1771       8.559  24.957  26.188  1.00  0.00           N  
ATOM   4143  CA  GLY B1771       7.328  24.615  26.880  1.00  0.00           C  
ATOM   4144  C   GLY B1771       7.070  23.127  26.984  1.00  0.00           C  
ATOM   4145  O   GLY B1771       5.932  22.669  26.851  1.00  0.00           O  
ATOM   4146  N   THR B1772       8.136  22.374  27.224  1.00  0.00           N  
ATOM   4147  CA  THR B1772       8.050  20.934  27.347  1.00  0.00           C  
ATOM   4148  C   THR B1772       7.089  20.551  28.481  1.00  0.00           C  
ATOM   4149  O   THR B1772       7.275  20.945  29.634  1.00  0.00           O  
ATOM   4150  CB  THR B1772       9.446  20.345  27.630  1.00  0.00           C  
ATOM   4151  OG1 THR B1772      10.379  20.830  26.658  1.00  0.00           O  
ATOM   4152  CG2 THR B1772       9.412  18.832  27.554  1.00  0.00           C  
ATOM   4153  N   PRO B1773       6.017  19.810  28.160  1.00  0.00           N  
ATOM   4154  CA  PRO B1773       5.045  19.389  29.178  1.00  0.00           C  
ATOM   4155  C   PRO B1773       5.580  18.152  29.889  1.00  0.00           C  
ATOM   4156  O   PRO B1773       6.447  17.463  29.361  1.00  0.00           O  
ATOM   4157  CB  PRO B1773       3.825  19.056  28.343  1.00  0.00           C  
ATOM   4158  CG  PRO B1773       4.482  18.361  27.162  1.00  0.00           C  
ATOM   4159  CD  PRO B1773       5.579  19.361  26.820  1.00  0.00           C  
ATOM   4160  N   PRO B1774       5.099  17.873  31.106  1.00  0.00           N  
ATOM   4161  CA  PRO B1774       5.579  16.689  31.822  1.00  0.00           C  
ATOM   4162  C   PRO B1774       5.043  15.465  31.091  1.00  0.00           C  
ATOM   4163  O   PRO B1774       3.877  15.434  30.728  1.00  0.00           O  
ATOM   4164  CB  PRO B1774       4.943  16.857  33.197  1.00  0.00           C  
ATOM   4165  CG  PRO B1774       3.623  17.504  32.844  1.00  0.00           C  
ATOM   4166  CD  PRO B1774       4.119  18.602  31.932  1.00  0.00           C  
ATOM   4167  N   HIS B1775       5.880  14.465  30.856  1.00  0.00           N  
ATOM   4168  CA  HIS B1775       5.393  13.292  30.153  1.00  0.00           C  
ATOM   4169  C   HIS B1775       6.041  11.957  30.542  1.00  0.00           C  
ATOM   4170  O   HIS B1775       7.187  11.904  30.999  1.00  0.00           O  
ATOM   4171  CB  HIS B1775       5.488  13.523  28.636  1.00  0.00           C  
ATOM   4172  CG  HIS B1775       6.864  13.857  28.155  1.00  0.00           C  
ATOM   4173  ND1 HIS B1775       7.535  14.994  28.545  1.00  0.00           N  
ATOM   4174  CD2 HIS B1775       7.708  13.188  27.333  1.00  0.00           C  
ATOM   4175  CE1 HIS B1775       8.734  15.010  27.989  1.00  0.00           C  
ATOM   4176  NE2 HIS B1775       8.864  13.925  27.248  1.00  0.00           N  
ATOM   4177  N   ALA B1776       5.283  10.879  30.362  1.00  0.00           N  
ATOM   4178  CA  ALA B1776       5.755   9.536  30.684  1.00  0.00           C  
ATOM   4179  C   ALA B1776       5.122   8.509  29.755  1.00  0.00           C  
ATOM   4180  O   ALA B1776       4.041   8.742  29.209  1.00  0.00           O  
ATOM   4181  CB  ALA B1776       5.413   9.199  32.145  1.00  0.00           C  
ATOM   4182  N   GLY B1777       5.788   7.369  29.589  1.00  0.00           N  
ATOM   4183  CA  GLY B1777       5.254   6.330  28.724  1.00  0.00           C  
ATOM   4184  C   GLY B1777       5.718   4.905  28.999  1.00  0.00           C  
ATOM   4185  O   GLY B1777       6.419   4.633  29.966  1.00  0.00           O  
ATOM   4186  N   LEU B1778       5.344   3.990  28.115  1.00  0.00           N  
ATOM   4187  CA  LEU B1778       5.689   2.585  28.265  1.00  0.00           C  
ATOM   4188  C   LEU B1778       5.779   1.996  26.863  1.00  0.00           C  
ATOM   4189  O   LEU B1778       5.288   2.576  25.897  1.00  0.00           O  
ATOM   4190  CB  LEU B1778       4.580   1.875  29.072  1.00  0.00           C  
ATOM   4191  CG  LEU B1778       4.613   0.411  29.561  1.00  0.00           C  
ATOM   4192  CD1 LEU B1778       4.724  -0.556  28.408  1.00  0.00           C  
ATOM   4193  CD2 LEU B1778       5.753   0.201  30.535  1.00  0.00           C  
ATOM   4194  N   ALA B1779       6.436   0.854  26.750  1.00  0.00           N  
ATOM   4195  CA  ALA B1779       6.540   0.179  25.472  1.00  0.00           C  
ATOM   4196  C   ALA B1779       6.541  -1.318  25.734  1.00  0.00           C  
ATOM   4197  O   ALA B1779       7.495  -1.848  26.300  1.00  0.00           O  
ATOM   4198  CB  ALA B1779       7.812   0.590  24.761  1.00  0.00           C  
ATOM   4199  N   PHE B1782       5.458  -1.999  25.374  1.00  0.00           N  
ATOM   4200  CA  PHE B1782       5.425  -3.446  25.568  1.00  0.00           C  
ATOM   4201  C   PHE B1782       6.111  -4.101  24.379  1.00  0.00           C  
ATOM   4202  O   PHE B1782       6.211  -3.506  23.308  1.00  0.00           O  
ATOM   4203  CB  PHE B1782       4.008  -4.012  25.587  1.00  0.00           C  
ATOM   4204  CG  PHE B1782       3.133  -3.489  26.680  1.00  0.00           C  
ATOM   4205  CD1 PHE B1782       2.182  -2.513  26.410  1.00  0.00           C  
ATOM   4206  CD2 PHE B1782       3.170  -4.051  27.943  1.00  0.00           C  
ATOM   4207  CE1 PHE B1782       1.271  -2.114  27.381  1.00  0.00           C  
ATOM   4208  CE2 PHE B1782       2.270  -3.658  28.913  1.00  0.00           C  
ATOM   4209  CZ  PHE B1782       1.318  -2.693  28.633  1.00  0.00           C  
ATOM   4210  N   GLY B1783       6.575  -5.329  24.575  1.00  0.00           N  
ATOM   4211  CA  GLY B1783       7.168  -6.081  23.483  1.00  0.00           C  
ATOM   4212  C   GLY B1783       6.000  -6.916  22.962  1.00  0.00           C  
ATOM   4213  O   GLY B1783       5.653  -7.934  23.566  1.00  0.00           O  
ATOM   4214  N   LEU B1784       5.370  -6.486  21.871  1.00  0.00           N  
ATOM   4215  CA  LEU B1784       4.218  -7.205  21.315  1.00  0.00           C  
ATOM   4216  C   LEU B1784       4.506  -8.671  21.081  1.00  0.00           C  
ATOM   4217  O   LEU B1784       3.653  -9.517  21.276  1.00  0.00           O  
ATOM   4218  CB  LEU B1784       3.761  -6.562  20.002  1.00  0.00           C  
ATOM   4219  CG  LEU B1784       2.727  -7.262  19.092  1.00  0.00           C  
ATOM   4220  CD1 LEU B1784       1.385  -7.442  19.786  1.00  0.00           C  
ATOM   4221  CD2 LEU B1784       2.537  -6.430  17.825  1.00  0.00           C  
ATOM   4222  N   ASP B1785       5.719  -8.973  20.658  1.00  0.00           N  
ATOM   4223  CA  ASP B1785       6.097 -10.349  20.400  1.00  0.00           C  
ATOM   4224  C   ASP B1785       6.023 -11.147  21.691  1.00  0.00           C  
ATOM   4225  O   ASP B1785       5.348 -12.171  21.751  1.00  0.00           O  
ATOM   4226  CB  ASP B1785       7.493 -10.355  19.815  1.00  0.00           C  
ATOM   4227  CG  ASP B1785       7.582  -9.476  18.615  1.00  0.00           C  
ATOM   4228  OD1 ASP B1785       7.145  -9.907  17.540  1.00  0.00           O  
ATOM   4229  OD2 ASP B1785       8.041  -8.326  18.752  1.00  0.00           O  
ATOM   4230  N   ARG B1786       6.696 -10.670  22.730  1.00  0.00           N  
ATOM   4231  CA  ARG B1786       6.662 -11.360  24.007  1.00  0.00           C  
ATOM   4232  C   ARG B1786       5.239 -11.516  24.547  1.00  0.00           C  
ATOM   4233  O   ARG B1786       4.879 -12.587  25.038  1.00  0.00           O  
ATOM   4234  CB  ARG B1786       7.550 -10.645  25.022  1.00  0.00           C  
ATOM   4235  CG  ARG B1786       9.007 -10.726  24.654  1.00  0.00           C  
ATOM   4236  CD  ARG B1786       9.881 -10.118  25.714  1.00  0.00           C  
ATOM   4237  NE  ARG B1786      11.278 -10.114  25.286  1.00  0.00           N  
ATOM   4238  CZ  ARG B1786      12.240  -9.426  25.894  1.00  0.00           C  
ATOM   4239  NH1 ARG B1786      13.483  -9.481  25.436  1.00  0.00           N  
ATOM   4240  NH2 ARG B1786      11.949  -8.673  26.955  1.00  0.00           N  
ATOM   4241  N   LEU B1787       4.424 -10.471  24.467  1.00  0.00           N  
ATOM   4242  CA  LEU B1787       3.055 -10.612  24.939  1.00  0.00           C  
ATOM   4243  C   LEU B1787       2.349 -11.714  24.139  1.00  0.00           C  
ATOM   4244  O   LEU B1787       1.505 -12.448  24.665  1.00  0.00           O  
ATOM   4245  CB  LEU B1787       2.297  -9.298  24.796  1.00  0.00           C  
ATOM   4246  CG  LEU B1787       2.437  -8.333  25.969  1.00  0.00           C  
ATOM   4247  CD1 LEU B1787       1.765  -7.027  25.630  1.00  0.00           C  
ATOM   4248  CD2 LEU B1787       1.807  -8.950  27.209  1.00  0.00           C  
ATOM   4249  N   THR B1788       2.708 -11.838  22.867  1.00  0.00           N  
ATOM   4250  CA  THR B1788       2.099 -12.842  22.019  1.00  0.00           C  
ATOM   4251  C   THR B1788       2.587 -14.240  22.418  1.00  0.00           C  
ATOM   4252  O   THR B1788       1.820 -15.199  22.392  1.00  0.00           O  
ATOM   4253  CB  THR B1788       2.394 -12.528  20.541  1.00  0.00           C  
ATOM   4254  OG1 THR B1788       1.853 -11.238  20.233  1.00  0.00           O  
ATOM   4255  CG2 THR B1788       1.765 -13.573  19.618  1.00  0.00           C  
ATOM   4256  N   MET B1789       3.859 -14.338  22.799  1.00  0.00           N  
ATOM   4257  CA  MET B1789       4.461 -15.589  23.261  1.00  0.00           C  
ATOM   4258  C   MET B1789       3.683 -16.143  24.464  1.00  0.00           C  
ATOM   4259  O   MET B1789       3.540 -17.354  24.618  1.00  0.00           O  
ATOM   4260  CB  MET B1789       5.922 -15.353  23.654  1.00  0.00           C  
ATOM   4261  CG  MET B1789       6.842 -15.074  22.484  1.00  0.00           C  
ATOM   4262  SD  MET B1789       8.507 -14.618  22.978  1.00  0.00           S  
ATOM   4263  CE  MET B1789       8.898 -15.945  24.136  1.00  0.00           C  
ATOM   4264  N   LEU B1790       3.200 -15.252  25.320  1.00  0.00           N  
ATOM   4265  CA  LEU B1790       2.419 -15.655  26.476  1.00  0.00           C  
ATOM   4266  C   LEU B1790       0.981 -16.017  26.091  1.00  0.00           C  
ATOM   4267  O   LEU B1790       0.464 -17.052  26.527  1.00  0.00           O  
ATOM   4268  CB  LEU B1790       2.405 -14.542  27.528  1.00  0.00           C  
ATOM   4269  CG  LEU B1790       3.661 -14.351  28.380  1.00  0.00           C  
ATOM   4270  CD1 LEU B1790       4.885 -14.260  27.516  1.00  0.00           C  
ATOM   4271  CD2 LEU B1790       3.504 -13.104  29.221  1.00  0.00           C  
ATOM   4272  N   LEU B1791       0.328 -15.172  25.292  1.00  0.00           N  
ATOM   4273  CA  LEU B1791      -1.045 -15.449  24.878  1.00  0.00           C  
ATOM   4274  C   LEU B1791      -1.177 -16.676  23.964  1.00  0.00           C  
ATOM   4275  O   LEU B1791      -2.274 -17.211  23.798  1.00  0.00           O  
ATOM   4276  CB  LEU B1791      -1.699 -14.230  24.196  1.00  0.00           C  
ATOM   4277  CG  LEU B1791      -2.238 -13.018  24.980  1.00  0.00           C  
ATOM   4278  CD1 LEU B1791      -2.436 -13.369  26.442  1.00  0.00           C  
ATOM   4279  CD2 LEU B1791      -1.291 -11.862  24.855  1.00  0.00           C  
ATOM   4280  N   THR B1792      -0.078 -17.121  23.362  1.00  0.00           N  
ATOM   4281  CA  THR B1792      -0.159 -18.295  22.510  1.00  0.00           C  
ATOM   4282  C   THR B1792       0.691 -19.466  22.990  1.00  0.00           C  
ATOM   4283  O   THR B1792       0.976 -20.389  22.227  1.00  0.00           O  
ATOM   4284  CB  THR B1792       0.199 -17.972  21.050  1.00  0.00           C  
ATOM   4285  OG1 THR B1792       1.546 -17.500  20.963  1.00  0.00           O  
ATOM   4286  CG2 THR B1792      -0.751 -16.940  20.508  1.00  0.00           C  
ATOM   4287  N   GLY B1793       1.072 -19.427  24.264  1.00  0.00           N  
ATOM   4288  CA  GLY B1793       1.875 -20.489  24.851  1.00  0.00           C  
ATOM   4289  C   GLY B1793       3.085 -20.925  24.042  1.00  0.00           C  
ATOM   4290  O   GLY B1793       3.058 -21.948  23.357  1.00  0.00           O  
ATOM   4291  N   THR B1794       4.149 -20.140  24.103  1.00  0.00           N  
ATOM   4292  CA  THR B1794       5.375 -20.466  23.390  1.00  0.00           C  
ATOM   4293  C   THR B1794       6.470 -19.792  24.169  1.00  0.00           C  
ATOM   4294  O   THR B1794       6.270 -18.717  24.739  1.00  0.00           O  
ATOM   4295  CB  THR B1794       5.438 -19.869  21.979  1.00  0.00           C  
ATOM   4296  OG1 THR B1794       4.116 -19.716  21.454  1.00  0.00           O  
ATOM   4297  CG2 THR B1794       6.255 -20.781  21.066  1.00  0.00           C  
ATOM   4298  N   ASP B1795       7.626 -20.430  24.191  1.00  0.00           N  
ATOM   4299  CA  ASP B1795       8.784 -19.899  24.888  1.00  0.00           C  
ATOM   4300  C   ASP B1795       9.792 -19.508  23.821  1.00  0.00           C  
ATOM   4301  O   ASP B1795      10.957 -19.267  24.130  1.00  0.00           O  
ATOM   4302  CB  ASP B1795       9.392 -20.969  25.805  1.00  0.00           C  
ATOM   4303  CG  ASP B1795       9.695 -22.277  25.063  1.00  0.00           C  
ATOM   4304  OD1 ASP B1795      10.424 -23.131  25.616  1.00  0.00           O  
ATOM   4305  OD2 ASP B1795       9.191 -22.457  23.931  1.00  0.00           O  
ATOM   4306  N   ASN B1796       9.341 -19.458  22.568  1.00  0.00           N  
ATOM   4307  CA  ASN B1796      10.211 -19.097  21.456  1.00  0.00           C  
ATOM   4308  C   ASN B1796       9.646 -18.010  20.540  1.00  0.00           C  
ATOM   4309  O   ASN B1796       8.776 -18.263  19.709  1.00  0.00           O  
ATOM   4310  CB  ASN B1796      10.555 -20.328  20.623  1.00  0.00           C  
ATOM   4311  CG  ASN B1796      11.361 -19.973  19.402  1.00  0.00           C  
ATOM   4312  OD1 ASN B1796      11.994 -18.922  19.363  1.00  0.00           O  
ATOM   4313  ND2 ASN B1796      11.366 -20.848  18.408  1.00  0.00           N  
ATOM   4314  N   ILE B1797      10.178 -16.805  20.687  1.00  0.00           N  
ATOM   4315  CA  ILE B1797       9.750 -15.654  19.913  1.00  0.00           C  
ATOM   4316  C   ILE B1797       9.591 -15.942  18.407  1.00  0.00           C  
ATOM   4317  O   ILE B1797       8.728 -15.356  17.742  1.00  0.00           O  
ATOM   4318  CB  ILE B1797      10.747 -14.497  20.130  1.00  0.00           C  
ATOM   4319  CG1 ILE B1797      10.258 -13.233  19.426  1.00  0.00           C  
ATOM   4320  CG2 ILE B1797      12.135 -14.913  19.633  1.00  0.00           C  
ATOM   4321  CD1 ILE B1797      11.100 -12.030  19.719  1.00  0.00           C  
ATOM   4322  N   ARG B1798      10.414 -16.842  17.868  1.00  0.00           N  
ATOM   4323  CA  ARG B1798      10.319 -17.187  16.447  1.00  0.00           C  
ATOM   4324  C   ARG B1798       8.943 -17.703  16.016  1.00  0.00           C  
ATOM   4325  O   ARG B1798       8.603 -17.680  14.829  1.00  0.00           O  
ATOM   4326  CB  ARG B1798      11.329 -18.261  16.072  1.00  0.00           C  
ATOM   4327  CG  ARG B1798      12.754 -17.883  16.279  1.00  0.00           C  
ATOM   4328  CD  ARG B1798      13.622 -18.682  15.333  1.00  0.00           C  
ATOM   4329  NE  ARG B1798      15.029 -18.332  15.493  1.00  0.00           N  
ATOM   4330  CZ  ARG B1798      15.851 -18.890  16.375  1.00  0.00           C  
ATOM   4331  NH1 ARG B1798      15.417 -19.846  17.193  1.00  0.00           N  
ATOM   4332  NH2 ARG B1798      17.109 -18.465  16.451  1.00  0.00           N  
ATOM   4333  N   ASP B1799       8.164 -18.183  16.974  1.00  0.00           N  
ATOM   4334  CA  ASP B1799       6.855 -18.726  16.682  1.00  0.00           C  
ATOM   4335  C   ASP B1799       5.721 -17.729  16.577  1.00  0.00           C  
ATOM   4336  O   ASP B1799       4.622 -18.092  16.163  1.00  0.00           O  
ATOM   4337  CB  ASP B1799       6.505 -19.779  17.727  1.00  0.00           C  
ATOM   4338  CG  ASP B1799       7.369 -21.006  17.607  1.00  0.00           C  
ATOM   4339  OD1 ASP B1799       7.292 -21.860  18.517  1.00  0.00           O  
ATOM   4340  OD2 ASP B1799       8.111 -21.111  16.593  1.00  0.00           O  
ATOM   4341  N   VAL B1800       5.974 -16.483  16.958  1.00  0.00           N  
ATOM   4342  CA  VAL B1800       4.937 -15.460  16.901  1.00  0.00           C  
ATOM   4343  C   VAL B1800       5.206 -14.436  15.810  1.00  0.00           C  
ATOM   4344  O   VAL B1800       4.473 -13.470  15.669  1.00  0.00           O  
ATOM   4345  CB  VAL B1800       4.820 -14.704  18.239  1.00  0.00           C  
ATOM   4346  CG1 VAL B1800       4.437 -15.664  19.343  1.00  0.00           C  
ATOM   4347  CG2 VAL B1800       6.152 -14.005  18.565  1.00  0.00           C  
ATOM   4348  N   ILE B1801       6.269 -14.661  15.052  1.00  0.00           N  
ATOM   4349  CA  ILE B1801       6.683 -13.773  13.979  1.00  0.00           C  
ATOM   4350  C   ILE B1801       6.652 -14.542  12.660  1.00  0.00           C  
ATOM   4351  O   ILE B1801       7.243 -15.609  12.561  1.00  0.00           O  
ATOM   4352  CB  ILE B1801       8.126 -13.263  14.255  1.00  0.00           C  
ATOM   4353  CG1 ILE B1801       8.134 -12.425  15.535  1.00  0.00           C  
ATOM   4354  CG2 ILE B1801       8.656 -12.489  13.063  1.00  0.00           C  
ATOM   4355  CD1 ILE B1801       9.492 -11.954  15.944  1.00  0.00           C  
ATOM   4356  N   ALA B1802       5.993 -13.997  11.641  1.00  0.00           N  
ATOM   4357  CA  ALA B1802       5.907 -14.699  10.356  1.00  0.00           C  
ATOM   4358  C   ALA B1802       7.250 -15.150   9.775  1.00  0.00           C  
ATOM   4359  O   ALA B1802       7.404 -16.301   9.386  1.00  0.00           O  
ATOM   4360  CB  ALA B1802       5.152 -13.842   9.327  1.00  0.00           C  
ATOM   4361  N   PHE B1803       8.223 -14.251   9.721  1.00  0.00           N  
ATOM   4362  CA  PHE B1803       9.526 -14.594   9.168  1.00  0.00           C  
ATOM   4363  C   PHE B1803      10.657 -14.132  10.076  1.00  0.00           C  
ATOM   4364  O   PHE B1803      11.269 -13.093   9.835  1.00  0.00           O  
ATOM   4365  CB  PHE B1803       9.649 -13.967   7.792  1.00  0.00           C  
ATOM   4366  CG  PHE B1803       8.576 -14.403   6.847  1.00  0.00           C  
ATOM   4367  CD1 PHE B1803       8.666 -15.625   6.183  1.00  0.00           C  
ATOM   4368  CD2 PHE B1803       7.446 -13.614   6.650  1.00  0.00           C  
ATOM   4369  CE1 PHE B1803       7.647 -16.054   5.339  1.00  0.00           C  
ATOM   4370  CE2 PHE B1803       6.416 -14.040   5.803  1.00  0.00           C  
ATOM   4371  CZ  PHE B1803       6.522 -15.258   5.149  1.00  0.00           C  
ATOM   4372  N   PRO B1804      10.939 -14.908  11.143  1.00  0.00           N  
ATOM   4373  CA  PRO B1804      11.971 -14.675  12.152  1.00  0.00           C  
ATOM   4374  C   PRO B1804      13.395 -14.824  11.643  1.00  0.00           C  
ATOM   4375  O   PRO B1804      13.642 -15.356  10.562  1.00  0.00           O  
ATOM   4376  CB  PRO B1804      11.643 -15.724  13.205  1.00  0.00           C  
ATOM   4377  CG  PRO B1804      11.197 -16.877  12.345  1.00  0.00           C  
ATOM   4378  CD  PRO B1804      10.197 -16.139  11.484  1.00  0.00           C  
ATOM   4379  N   LYS B1805      14.327 -14.343  12.457  1.00  0.00           N  
ATOM   4380  CA  LYS B1805      15.747 -14.391  12.152  1.00  0.00           C  
ATOM   4381  C   LYS B1805      16.380 -15.404  13.088  1.00  0.00           C  
ATOM   4382  O   LYS B1805      15.858 -15.652  14.190  1.00  0.00           O  
ATOM   4383  CB  LYS B1805      16.395 -13.029  12.429  1.00  0.00           C  
ATOM   4384  CG  LYS B1805      15.833 -11.836  11.686  1.00  0.00           C  
ATOM   4385  CD  LYS B1805      16.176 -11.845  10.212  1.00  0.00           C  
ATOM   4386  CE  LYS B1805      15.853 -10.486   9.591  1.00  0.00           C  
ATOM   4387  NZ  LYS B1805      14.475 -10.046   9.947  1.00  0.00           N  
ATOM   4388  N   THR B1806      17.508 -15.967  12.655  1.00  0.00           N  
ATOM   4389  CA  THR B1806      18.256 -16.928  13.464  1.00  0.00           C  
ATOM   4390  C   THR B1806      19.001 -16.133  14.541  1.00  0.00           C  
ATOM   4391  O   THR B1806      19.043 -14.903  14.496  1.00  0.00           O  
ATOM   4392  CB  THR B1806      19.291 -17.668  12.617  1.00  0.00           C  
ATOM   4393  OG1 THR B1806      20.320 -16.760  12.199  1.00  0.00           O  
ATOM   4394  CG2 THR B1806      18.620 -18.248  11.383  1.00  0.00           C  
ATOM   4395  N   THR B1807      19.605 -16.822  15.499  1.00  0.00           N  
ATOM   4396  CA  THR B1807      20.327 -16.115  16.543  1.00  0.00           C  
ATOM   4397  C   THR B1807      21.529 -15.393  15.967  1.00  0.00           C  
ATOM   4398  O   THR B1807      22.242 -14.700  16.686  1.00  0.00           O  
ATOM   4399  CB  THR B1807      20.806 -17.056  17.629  1.00  0.00           C  
ATOM   4400  OG1 THR B1807      21.636 -18.055  17.040  1.00  0.00           O  
ATOM   4401  CG2 THR B1807      19.631 -17.721  18.302  1.00  0.00           C  
ATOM   4402  N   ALA B1808      21.757 -15.573  14.670  1.00  0.00           N  
ATOM   4403  CA  ALA B1808      22.854 -14.909  13.974  1.00  0.00           C  
ATOM   4404  C   ALA B1808      22.267 -13.836  13.047  1.00  0.00           C  
ATOM   4405  O   ALA B1808      22.840 -13.499  12.002  1.00  0.00           O  
ATOM   4406  CB  ALA B1808      23.640 -15.914  13.171  1.00  0.00           C  
ATOM   4407  N   ALA B1809      21.104 -13.323  13.440  1.00  0.00           N  
ATOM   4408  CA  ALA B1809      20.397 -12.293  12.683  1.00  0.00           C  
ATOM   4409  C   ALA B1809      20.196 -12.637  11.213  1.00  0.00           C  
ATOM   4410  O   ALA B1809      20.083 -11.737  10.384  1.00  0.00           O  
ATOM   4411  CB  ALA B1809      21.131 -10.960  12.798  1.00  0.00           C  
ATOM   4412  N   ALA B1810      20.132 -13.922  10.878  1.00  0.00           N  
ATOM   4413  CA  ALA B1810      19.956 -14.298   9.478  1.00  0.00           C  
ATOM   4414  C   ALA B1810      18.561 -14.795   9.172  1.00  0.00           C  
ATOM   4415  O   ALA B1810      17.820 -15.199  10.076  1.00  0.00           O  
ATOM   4416  CB  ALA B1810      20.961 -15.346   9.091  1.00  0.00           C  
ATOM   4417  N   CYS B1811      18.212 -14.730   7.889  1.00  0.00           N  
ATOM   4418  CA  CYS B1811      16.926 -15.189   7.375  1.00  0.00           C  
ATOM   4419  C   CYS B1811      17.307 -16.301   6.412  1.00  0.00           C  
ATOM   4420  O   CYS B1811      17.780 -16.031   5.300  1.00  0.00           O  
ATOM   4421  CB  CYS B1811      16.207 -14.071   6.608  1.00  0.00           C  
ATOM   4422  SG  CYS B1811      14.558 -14.508   5.964  1.00  0.00           S  
ATOM   4423  N   LEU B1812      17.125 -17.549   6.841  1.00  0.00           N  
ATOM   4424  CA  LEU B1812      17.479 -18.683   5.994  1.00  0.00           C  
ATOM   4425  C   LEU B1812      16.678 -18.772   4.706  1.00  0.00           C  
ATOM   4426  O   LEU B1812      17.245 -18.980   3.640  1.00  0.00           O  
ATOM   4427  CB  LEU B1812      17.341 -20.002   6.758  1.00  0.00           C  
ATOM   4428  CG  LEU B1812      18.361 -20.357   7.851  1.00  0.00           C  
ATOM   4429  CD1 LEU B1812      19.508 -19.350   7.880  1.00  0.00           C  
ATOM   4430  CD2 LEU B1812      17.652 -20.416   9.192  1.00  0.00           C  
ATOM   4431  N   MET B1813      15.366 -18.592   4.802  1.00  0.00           N  
ATOM   4432  CA  MET B1813      14.505 -18.694   3.626  1.00  0.00           C  
ATOM   4433  C   MET B1813      15.011 -17.876   2.437  1.00  0.00           C  
ATOM   4434  O   MET B1813      15.057 -18.371   1.315  1.00  0.00           O  
ATOM   4435  CB  MET B1813      13.084 -18.257   3.989  1.00  0.00           C  
ATOM   4436  CG  MET B1813      12.038 -18.415   2.890  1.00  0.00           C  
ATOM   4437  SD  MET B1813      10.467 -17.667   3.441  1.00  0.00           S  
ATOM   4438  CE  MET B1813      10.930 -15.964   3.601  1.00  0.00           C  
ATOM   4439  N   THR B1814      15.384 -16.624   2.690  1.00  0.00           N  
ATOM   4440  CA  THR B1814      15.871 -15.742   1.634  1.00  0.00           C  
ATOM   4441  C   THR B1814      17.384 -15.564   1.578  1.00  0.00           C  
ATOM   4442  O   THR B1814      17.907 -15.040   0.591  1.00  0.00           O  
ATOM   4443  CB  THR B1814      15.211 -14.345   1.734  1.00  0.00           C  
ATOM   4444  OG1 THR B1814      15.205 -13.910   3.101  1.00  0.00           O  
ATOM   4445  CG2 THR B1814      13.785 -14.386   1.202  1.00  0.00           C  
ATOM   4446  N   GLU B1815      18.080 -16.024   2.616  1.00  0.00           N  
ATOM   4447  CA  GLU B1815      19.536 -15.896   2.701  1.00  0.00           C  
ATOM   4448  C   GLU B1815      19.823 -14.416   2.810  1.00  0.00           C  
ATOM   4449  O   GLU B1815      20.581 -13.848   2.026  1.00  0.00           O  
ATOM   4450  CB  GLU B1815      20.231 -16.478   1.463  1.00  0.00           C  
ATOM   4451  CG  GLU B1815      20.082 -17.991   1.310  1.00  0.00           C  
ATOM   4452  CD  GLU B1815      21.004 -18.572   0.250  1.00  0.00           C  
ATOM   4453  OE1 GLU B1815      20.898 -18.177  -0.929  1.00  0.00           O  
ATOM   4454  OE2 GLU B1815      21.842 -19.423   0.607  1.00  0.00           O  
ATOM   4455  N   ALA B1816      19.194 -13.819   3.819  1.00  0.00           N  
ATOM   4456  CA  ALA B1816      19.255 -12.398   4.114  1.00  0.00           C  
ATOM   4457  C   ALA B1816      20.604 -11.692   4.061  1.00  0.00           C  
ATOM   4458  O   ALA B1816      20.959 -11.130   3.022  1.00  0.00           O  
ATOM   4459  CB  ALA B1816      18.577 -12.133   5.439  1.00  0.00           C  
ATOM   4460  N   PRO B1817      21.385 -11.706   5.153  1.00  0.00           N  
ATOM   4461  CA  PRO B1817      22.638 -10.979   4.956  1.00  0.00           C  
ATOM   4462  C   PRO B1817      23.354 -11.534   3.731  1.00  0.00           C  
ATOM   4463  O   PRO B1817      23.735 -12.699   3.697  1.00  0.00           O  
ATOM   4464  CB  PRO B1817      23.384 -11.233   6.265  1.00  0.00           C  
ATOM   4465  CG  PRO B1817      22.250 -11.377   7.256  1.00  0.00           C  
ATOM   4466  CD  PRO B1817      21.362 -12.329   6.485  1.00  0.00           C  
ATOM   4467  N   SER B1818      23.487 -10.702   2.708  1.00  0.00           N  
ATOM   4468  CA  SER B1818      24.151 -11.113   1.487  1.00  0.00           C  
ATOM   4469  C   SER B1818      25.033  -9.988   0.984  1.00  0.00           C  
ATOM   4470  O   SER B1818      24.803  -8.821   1.294  1.00  0.00           O  
ATOM   4471  CB  SER B1818      23.122 -11.487   0.423  1.00  0.00           C  
ATOM   4472  OG  SER B1818      22.251 -10.409   0.147  1.00  0.00           O  
ATOM   4473  N   PHE B1819      26.057 -10.352   0.224  1.00  0.00           N  
ATOM   4474  CA  PHE B1819      26.994  -9.390  -0.331  1.00  0.00           C  
ATOM   4475  C   PHE B1819      26.307  -8.383  -1.233  1.00  0.00           C  
ATOM   4476  O   PHE B1819      25.383  -8.722  -1.967  1.00  0.00           O  
ATOM   4477  CB  PHE B1819      28.090 -10.132  -1.096  1.00  0.00           C  
ATOM   4478  CG  PHE B1819      28.997 -10.941  -0.214  1.00  0.00           C  
ATOM   4479  CD1 PHE B1819      29.755 -11.976  -0.743  1.00  0.00           C  
ATOM   4480  CD2 PHE B1819      29.110 -10.652   1.145  1.00  0.00           C  
ATOM   4481  CE1 PHE B1819      30.612 -12.713   0.064  1.00  0.00           C  
ATOM   4482  CE2 PHE B1819      29.964 -11.381   1.962  1.00  0.00           C  
ATOM   4483  CZ  PHE B1819      30.718 -12.415   1.420  1.00  0.00           C  
ATOM   4484  N   ALA B1820      26.767  -7.141  -1.172  1.00  0.00           N  
ATOM   4485  CA  ALA B1820      26.185  -6.076  -1.972  1.00  0.00           C  
ATOM   4486  C   ALA B1820      26.809  -5.917  -3.355  1.00  0.00           C  
ATOM   4487  O   ALA B1820      27.990  -6.186  -3.572  1.00  0.00           O  
ATOM   4488  CB  ALA B1820      26.267  -4.746  -1.209  1.00  0.00           C  
ATOM   4489  N   ASN B1821      25.990  -5.478  -4.296  1.00  0.00           N  
ATOM   4490  CA  ASN B1821      26.448  -5.246  -5.650  1.00  0.00           C  
ATOM   4491  C   ASN B1821      27.457  -4.098  -5.551  1.00  0.00           C  
ATOM   4492  O   ASN B1821      27.154  -3.040  -4.990  1.00  0.00           O  
ATOM   4493  CB  ASN B1821      25.270  -4.812  -6.518  1.00  0.00           C  
ATOM   4494  CG  ASN B1821      25.651  -4.624  -7.969  1.00  0.00           C  
ATOM   4495  OD1 ASN B1821      26.720  -4.093  -8.284  1.00  0.00           O  
ATOM   4496  ND2 ASN B1821      24.760  -5.029  -8.866  1.00  0.00           N  
ATOM   4497  N   PRO B1822      28.679  -4.302  -6.065  1.00  0.00           N  
ATOM   4498  CA  PRO B1822      29.720  -3.273  -6.033  1.00  0.00           C  
ATOM   4499  C   PRO B1822      29.296  -1.900  -6.559  1.00  0.00           C  
ATOM   4500  O   PRO B1822      29.739  -0.877  -6.037  1.00  0.00           O  
ATOM   4501  CB  PRO B1822      30.853  -3.907  -6.846  1.00  0.00           C  
ATOM   4502  CG  PRO B1822      30.136  -4.945  -7.689  1.00  0.00           C  
ATOM   4503  CD  PRO B1822      29.217  -5.529  -6.664  1.00  0.00           C  
ATOM   4504  N   THR B1830      28.439  -1.861  -7.575  1.00  0.00           N  
ATOM   4505  CA  THR B1830      27.996  -0.571  -8.091  1.00  0.00           C  
ATOM   4506  C   THR B1830      27.135   0.093  -7.021  1.00  0.00           C  
ATOM   4507  O   THR B1830      27.158   1.307  -6.851  1.00  0.00           O  
ATOM   4508  CB  THR B1830      27.143  -0.701  -9.373  1.00  0.00           C  
ATOM   4509  OG1 THR B1830      25.837  -1.184  -9.034  1.00  0.00           O  
ATOM   4510  CG2 THR B1830      27.804  -1.662 -10.359  1.00  0.00           C  
ATOM   4511  N   ALA B1831      26.384  -0.721  -6.292  1.00  0.00           N  
ATOM   4512  CA  ALA B1831      25.513  -0.219  -5.245  1.00  0.00           C  
ATOM   4513  C   ALA B1831      26.326   0.427  -4.138  1.00  0.00           C  
ATOM   4514  O   ALA B1831      25.925   1.436  -3.577  1.00  0.00           O  
ATOM   4515  CB  ALA B1831      24.663  -1.351  -4.683  1.00  0.00           C  
ATOM   4516  N   LEU B1832      27.465  -0.164  -3.808  1.00  0.00           N  
ATOM   4517  CA  LEU B1832      28.306   0.410  -2.775  1.00  0.00           C  
ATOM   4518  C   LEU B1832      28.921   1.671  -3.350  1.00  0.00           C  
ATOM   4519  O   LEU B1832      29.069   2.673  -2.659  1.00  0.00           O  
ATOM   4520  CB  LEU B1832      29.390  -0.585  -2.352  1.00  0.00           C  
ATOM   4521  CG  LEU B1832      28.829  -1.853  -1.694  1.00  0.00           C  
ATOM   4522  CD1 LEU B1832      29.965  -2.675  -1.101  1.00  0.00           C  
ATOM   4523  CD2 LEU B1832      27.853  -1.465  -0.584  1.00  0.00           C  
ATOM   4524  N   ALA B1833      29.260   1.606  -4.632  1.00  0.00           N  
ATOM   4525  CA  ALA B1833      29.848   2.724  -5.347  1.00  0.00           C  
ATOM   4526  C   ALA B1833      28.907   3.923  -5.269  1.00  0.00           C  
ATOM   4527  O   ALA B1833      29.330   5.042  -5.003  1.00  0.00           O  
ATOM   4528  CB  ALA B1833      30.089   2.336  -6.798  1.00  0.00           C  
ATOM   4529  N   GLU B1834      27.628   3.688  -5.521  1.00  0.00           N  
ATOM   4530  CA  GLU B1834      26.648   4.754  -5.438  1.00  0.00           C  
ATOM   4531  C   GLU B1834      26.646   5.318  -4.023  1.00  0.00           C  
ATOM   4532  O   GLU B1834      26.293   6.476  -3.804  1.00  0.00           O  
ATOM   4533  CB  GLU B1834      25.254   4.223  -5.755  1.00  0.00           C  
ATOM   4534  CG  GLU B1834      24.738   4.578  -7.129  1.00  0.00           C  
ATOM   4535  CD  GLU B1834      23.277   4.200  -7.294  1.00  0.00           C  
ATOM   4536  OE1 GLU B1834      22.977   2.990  -7.409  1.00  0.00           O  
ATOM   4537  OE2 GLU B1834      22.426   5.118  -7.280  1.00  0.00           O  
ATOM   4538  N   LEU B1835      27.044   4.491  -3.064  1.00  0.00           N  
ATOM   4539  CA  LEU B1835      27.068   4.902  -1.669  1.00  0.00           C  
ATOM   4540  C   LEU B1835      28.422   5.416  -1.187  1.00  0.00           C  
ATOM   4541  O   LEU B1835      28.624   5.616   0.012  1.00  0.00           O  
ATOM   4542  CB  LEU B1835      26.607   3.741  -0.782  1.00  0.00           C  
ATOM   4543  CG  LEU B1835      25.194   3.204  -1.050  1.00  0.00           C  
ATOM   4544  CD1 LEU B1835      24.943   2.011  -0.130  1.00  0.00           C  
ATOM   4545  CD2 LEU B1835      24.143   4.308  -0.842  1.00  0.00           C  
ATOM   4546  N   SER B1836      29.343   5.649  -2.120  1.00  0.00           N  
ATOM   4547  CA  SER B1836      30.667   6.145  -1.756  1.00  0.00           C  
ATOM   4548  C   SER B1836      31.155   5.348  -0.562  1.00  0.00           C  
ATOM   4549  O   SER B1836      31.732   5.890   0.385  1.00  0.00           O  
ATOM   4550  CB  SER B1836      30.603   7.629  -1.387  1.00  0.00           C  
ATOM   4551  OG  SER B1836      30.327   8.427  -2.520  1.00  0.00           O  
ATOM   4552  N   ILE B1837      30.895   4.050  -0.619  1.00  0.00           N  
ATOM   4553  CA  ILE B1837      31.275   3.142   0.438  1.00  0.00           C  
ATOM   4554  C   ILE B1837      31.785   1.822  -0.118  1.00  0.00           C  
ATOM   4555  O   ILE B1837      31.392   1.386  -1.202  1.00  0.00           O  
ATOM   4556  CB  ILE B1837      30.081   2.926   1.406  1.00  0.00           C  
ATOM   4557  CG1 ILE B1837      30.372   3.658   2.713  1.00  0.00           C  
ATOM   4558  CG2 ILE B1837      29.790   1.446   1.625  1.00  0.00           C  
ATOM   4559  CD1 ILE B1837      29.292   3.500   3.733  1.00  0.00           C  
ATOM   4560  N   GLN B1838      32.692   1.212   0.634  1.00  0.00           N  
ATOM   4561  CA  GLN B1838      33.291  -0.057   0.269  1.00  0.00           C  
ATOM   4562  C   GLN B1838      33.548  -0.844   1.531  1.00  0.00           C  
ATOM   4563  O   GLN B1838      33.643  -0.281   2.627  1.00  0.00           O  
ATOM   4564  CB  GLN B1838      34.617   0.160  -0.452  1.00  0.00           C  
ATOM   4565  CG  GLN B1838      35.517   1.169   0.248  1.00  0.00           C  
ATOM   4566  CD  GLN B1838      36.946   1.157  -0.268  1.00  0.00           C  
ATOM   4567  OE1 GLN B1838      37.666   2.152  -0.160  1.00  0.00           O  
ATOM   4568  NE2 GLN B1838      37.376   0.016  -0.795  1.00  0.00           N  
ATOM   4569  N   VAL B1839      33.655  -2.156   1.360  1.00  0.00           N  
ATOM   4570  CA  VAL B1839      33.917  -3.064   2.459  1.00  0.00           C  
ATOM   4571  C   VAL B1839      35.426  -3.097   2.606  1.00  0.00           C  
ATOM   4572  O   VAL B1839      36.143  -3.255   1.622  1.00  0.00           O  
ATOM   4573  CB  VAL B1839      33.396  -4.477   2.136  1.00  0.00           C  
ATOM   4574  CG1 VAL B1839      33.683  -5.422   3.287  1.00  0.00           C  
ATOM   4575  CG2 VAL B1839      31.903  -4.425   1.851  1.00  0.00           C  
ATOM   4576  N   VAL B1840      35.908  -2.919   3.828  1.00  0.00           N  
ATOM   4577  CA  VAL B1840      37.342  -2.926   4.078  1.00  0.00           C  
ATOM   4578  C   VAL B1840      37.925  -4.288   3.726  1.00  0.00           C  
ATOM   4579  O   VAL B1840      37.517  -5.303   4.287  1.00  0.00           O  
ATOM   4580  CB  VAL B1840      37.650  -2.601   5.557  1.00  0.00           C  
ATOM   4581  CG1 VAL B1840      37.077  -1.236   5.913  1.00  0.00           C  
ATOM   4582  CG2 VAL B1840      37.066  -3.671   6.469  1.00  0.00           C  
ATOM   4583  N   LYS B1841      38.865  -4.310   2.782  1.00  0.00           N  
ATOM   4584  CA  LYS B1841      39.492  -5.563   2.366  1.00  0.00           C  
ATOM   4585  C   LYS B1841      40.254  -6.203   3.525  1.00  0.00           C  
ATOM   4586  O   LYS B1841      41.353  -5.774   3.876  1.00  0.00           O  
ATOM   4587  CB  LYS B1841      40.456  -5.334   1.192  1.00  0.00           C  
ATOM   4588  CG  LYS B1841      39.812  -4.918  -0.126  1.00  0.00           C  
ATOM   4589  CD  LYS B1841      40.866  -4.867  -1.239  1.00  0.00           C  
ATOM   4590  CE  LYS B1841      40.263  -4.570  -2.611  1.00  0.00           C  
ATOM   4591  NZ  LYS B1841      41.287  -4.633  -3.697  1.00  0.00           N  
HETATM 4592  P   AMO B1831      12.481  -1.217  26.292  1.00  0.00           P  
HETATM 4593  O1P AMO B1831      13.928  -1.328  25.932  1.00  0.00           O  
HETATM 4594  O2P AMO B1831      12.048  -1.541  27.686  1.00  0.00           O  
HETATM 4595  O3P AMO B1831      12.166   0.397  26.285  1.00  0.00           O  
HETATM 4596  O5' AMO B1831      11.650  -2.183  25.319  1.00  0.00           O  
HETATM 4597  C5' AMO B1831      10.225  -2.381  25.494  1.00  0.00           C  
HETATM 4598  C4' AMO B1831       9.879  -3.853  25.441  1.00  0.00           C  
HETATM 4599  O4' AMO B1831      10.277  -4.372  24.149  1.00  0.00           O  
HETATM 4600  C1' AMO B1831      10.630  -5.734  24.283  1.00  0.00           C  
HETATM 4601  N9  AMO B1831      11.945  -5.930  23.686  1.00  0.00           N  
HETATM 4602  C4  AMO B1831      12.248  -6.905  22.773  1.00  0.00           C  
HETATM 4603  N3  AMO B1831      11.418  -7.836  22.277  1.00  0.00           N  
HETATM 4604  C2  AMO B1831      12.050  -8.600  21.398  1.00  0.00           C  
HETATM 4605  N1  AMO B1831      13.314  -8.541  20.981  1.00  0.00           N  
HETATM 4606  C6  AMO B1831      14.120  -7.594  21.498  1.00  0.00           C  
HETATM 4607  N6  AMO B1831      15.379  -7.529  21.067  1.00  0.00           N  
HETATM 4608  C5  AMO B1831      13.571  -6.716  22.445  1.00  0.00           C  
HETATM 4609  N7  AMO B1831      14.105  -5.651  23.159  1.00  0.00           N  
HETATM 4610  C8  AMO B1831      13.099  -5.224  23.880  1.00  0.00           C  
HETATM 4611  C2' AMO B1831      10.515  -6.120  25.753  1.00  0.00           C  
HETATM 4612  C3' AMO B1831      10.573  -4.763  26.442  1.00  0.00           C  
HETATM 4613  O3' AMO B1831       9.834  -4.839  27.655  1.00  0.00           O  
HETATM 4614  N   AMO B1831      11.693   3.520  24.725  1.00  0.00           N  
HETATM 4615  CA  AMO B1831      11.503   2.488  25.783  1.00  0.00           C  
HETATM 4616  CB  AMO B1831      10.039   2.407  26.207  1.00  0.00           C  
HETATM 4617  CG  AMO B1831       9.644   3.521  27.151  1.00  0.00           C  
HETATM 4618  OD1 AMO B1831       8.471   3.944  27.136  1.00  0.00           O  
HETATM 4619  OD2 AMO B1831      10.499   3.942  27.944  1.00  0.00           O  
HETATM 4620  C   AMO B1831      11.985   1.115  25.344  1.00  0.00           C  
HETATM 4621  O   AMO B1831      12.115   0.829  24.156  1.00  0.00           O  
HETATM 4622  O2' AMO B1831       9.271  -6.749  25.951  1.00  0.00           O  
TER
END
