# Supplementary material for: Backbone Brackets and Arginine Tweezers delineate Class I and Class II aminoacyl tRNA synthetases
Source: PLoS Comput Biol. 2018 Apr 16;14(4):e1006101. doi: 10.1371/journal.pcbi.1006101 (PMC5919687; doi:10.1371/journal.pcbi.1006101)
Supplement: S12 File — All structures of Class II aaRS with residues renumbered according to the MSA. (GZ) [file pcbi.1006101.s024.tar.gz › 1jjc_A_renum.pdb]

ATOM      1  N   ARG A 311       3.618  13.477 -21.125  1.00  0.00           N  
ATOM      2  CA  ARG A 311       3.723  14.960 -21.029  1.00  0.00           C  
ATOM      3  C   ARG A 311       3.485  15.389 -19.584  1.00  0.00           C  
ATOM      4  O   ARG A 311       3.138  14.563 -18.737  1.00  0.00           O  
ATOM      5  CB  ARG A 311       2.691  15.624 -21.950  1.00  0.00           C  
ATOM      6  CG  ARG A 311       2.869  17.132 -22.102  1.00  0.00           C  
ATOM      7  CD  ARG A 311       1.807  17.763 -23.005  1.00  0.00           C  
ATOM      8  NE  ARG A 311       1.903  17.340 -24.404  1.00  0.00           N  
ATOM      9  CZ  ARG A 311       2.928  17.608 -25.211  1.00  0.00           C  
ATOM     10  NH1 ARG A 311       3.967  18.304 -24.766  1.00  0.00           N  
ATOM     11  NH2 ARG A 311       2.913  17.184 -26.470  1.00  0.00           N  
ATOM     12  N   VAL A 312       3.680  16.675 -19.304  1.00  0.00           N  
ATOM     13  CA  VAL A 312       3.486  17.211 -17.956  1.00  0.00           C  
ATOM     14  C   VAL A 312       2.883  18.610 -17.989  1.00  0.00           C  
ATOM     15  O   VAL A 312       3.181  19.395 -18.888  1.00  0.00           O  
ATOM     16  CB  VAL A 312       4.815  17.313 -17.194  1.00  0.00           C  
ATOM     17  CG1 VAL A 312       4.549  17.747 -15.775  1.00  0.00           C  
ATOM     18  CG2 VAL A 312       5.547  15.989 -17.221  1.00  0.00           C  
ATOM     19  N   ASP A 313       2.027  18.920 -17.020  1.00  0.00           N  
ATOM     20  CA  ASP A 313       1.439  20.253 -16.958  1.00  0.00           C  
ATOM     21  C   ASP A 313       2.544  21.123 -16.355  1.00  0.00           C  
ATOM     22  O   ASP A 313       2.736  21.165 -15.137  1.00  0.00           O  
ATOM     23  CB  ASP A 313       0.198  20.285 -16.054  1.00  0.00           C  
ATOM     24  CG  ASP A 313      -0.547  21.619 -16.125  1.00  0.00           C  
ATOM     25  OD1 ASP A 313       0.115  22.656 -16.328  1.00  0.00           O  
ATOM     26  OD2 ASP A 313      -1.789  21.642 -15.968  1.00  0.00           O  
ATOM     27  N   VAL A 314       3.286  21.798 -17.221  1.00  0.00           N  
ATOM     28  CA  VAL A 314       4.373  22.645 -16.777  1.00  0.00           C  
ATOM     29  C   VAL A 314       3.878  23.925 -16.115  1.00  0.00           C  
ATOM     30  O   VAL A 314       4.676  24.705 -15.604  1.00  0.00           O  
ATOM     31  CB  VAL A 314       5.296  22.993 -17.957  1.00  0.00           C  
ATOM     32  CG1 VAL A 314       6.113  21.769 -18.347  1.00  0.00           C  
ATOM     33  CG2 VAL A 314       4.466  23.471 -19.146  1.00  0.00           C  
ATOM     34  N   SER A 315       2.565  24.141 -16.110  1.00  0.00           N  
ATOM     35  CA  SER A 315       2.015  25.344 -15.495  1.00  0.00           C  
ATOM     36  C   SER A 315       1.501  25.095 -14.078  1.00  0.00           C  
ATOM     37  O   SER A 315       0.885  25.971 -13.471  1.00  0.00           O  
ATOM     38  CB  SER A 315       0.892  25.936 -16.358  1.00  0.00           C  
ATOM     39  OG  SER A 315      -0.293  25.164 -16.291  1.00  0.00           O  
ATOM     40  N   LEU A 316       1.750  23.900 -13.552  1.00  0.00           N  
ATOM     41  CA  LEU A 316       1.317  23.572 -12.200  1.00  0.00           C  
ATOM     42  C   LEU A 316       2.297  24.146 -11.184  1.00  0.00           C  
ATOM     43  O   LEU A 316       3.511  24.144 -11.409  1.00  0.00           O  
ATOM     44  CB  LEU A 316       1.239  22.055 -12.001  1.00  0.00           C  
ATOM     45  CG  LEU A 316       0.036  21.281 -12.544  1.00  0.00           C  
ATOM     46  CD1 LEU A 316       0.205  19.798 -12.201  1.00  0.00           C  
ATOM     47  CD2 LEU A 316      -1.260  21.831 -11.947  1.00  0.00           C  
ATOM     48  N   PRO A 317       1.785  24.646 -10.047  1.00  0.00           N  
ATOM     49  CA  PRO A 317       2.673  25.208  -9.024  1.00  0.00           C  
ATOM     50  C   PRO A 317       3.718  24.185  -8.584  1.00  0.00           C  
ATOM     51  O   PRO A 317       3.408  23.003  -8.421  1.00  0.00           O  
ATOM     52  CB  PRO A 317       1.707  25.594  -7.901  1.00  0.00           C  
ATOM     53  CG  PRO A 317       0.545  24.667  -8.101  1.00  0.00           C  
ATOM     54  CD  PRO A 317       0.383  24.667  -9.596  1.00  0.00           C  
ATOM     55  N   GLY A 318       4.957  24.642  -8.407  1.00  0.00           N  
ATOM     56  CA  GLY A 318       6.029  23.748  -7.998  1.00  0.00           C  
ATOM     57  C   GLY A 318       6.125  23.565  -6.495  1.00  0.00           C  
ATOM     58  O   GLY A 318       5.292  24.088  -5.750  1.00  0.00           O  
ATOM     59  N   ALA A 319       7.135  22.818  -6.050  1.00  0.00           N  
ATOM     60  CA  ALA A 319       7.343  22.574  -4.624  1.00  0.00           C  
ATOM     61  C   ALA A 319       7.235  23.894  -3.866  1.00  0.00           C  
ATOM     62  O   ALA A 319       7.818  24.899  -4.267  1.00  0.00           O  
ATOM     63  CB  ALA A 319       8.714  21.933  -4.383  1.00  0.00           C  
ATOM     64  N   SER A 320       6.488  23.881  -2.770  1.00  0.00           N  
ATOM     65  CA  SER A 320       6.272  25.081  -1.979  1.00  0.00           C  
ATOM     66  C   SER A 320       7.463  25.534  -1.138  1.00  0.00           C  
ATOM     67  O   SER A 320       7.308  25.808   0.051  1.00  0.00           O  
ATOM     68  CB  SER A 320       5.050  24.883  -1.074  1.00  0.00           C  
ATOM     69  OG  SER A 320       5.216  23.749  -0.235  1.00  0.00           O  
ATOM     70  N   LEU A 321       8.646  25.616  -1.741  1.00  0.00           N  
ATOM     71  CA  LEU A 321       9.825  26.073  -1.010  1.00  0.00           C  
ATOM     72  C   LEU A 321       9.518  27.465  -0.461  1.00  0.00           C  
ATOM     73  O   LEU A 321       8.776  28.224  -1.080  1.00  0.00           O  
ATOM     74  CB  LEU A 321      11.034  26.116  -1.938  1.00  0.00           C  
ATOM     75  CG  LEU A 321      11.563  24.741  -2.350  1.00  0.00           C  
ATOM     76  CD1 LEU A 321      12.606  24.889  -3.439  1.00  0.00           C  
ATOM     77  CD2 LEU A 321      12.163  24.046  -1.142  1.00  0.00           C  
ATOM     78  N   PHE A 322      10.071  27.800   0.702  1.00  0.00           N  
ATOM     79  CA  PHE A 322       9.797  29.102   1.313  1.00  0.00           C  
ATOM     80  C   PHE A 322      10.546  30.258   0.690  1.00  0.00           C  
ATOM     81  O   PHE A 322      11.683  30.107   0.266  1.00  0.00           O  
ATOM     82  CB  PHE A 322      10.122  29.084   2.808  1.00  0.00           C  
ATOM     83  CG  PHE A 322       9.124  28.338   3.643  1.00  0.00           C  
ATOM     84  CD1 PHE A 322       9.392  27.049   4.086  1.00  0.00           C  
ATOM     85  CD2 PHE A 322       7.920  28.934   4.005  1.00  0.00           C  
ATOM     86  CE1 PHE A 322       8.475  26.366   4.879  1.00  0.00           C  
ATOM     87  CE2 PHE A 322       6.997  28.260   4.797  1.00  0.00           C  
ATOM     88  CZ  PHE A 322       7.275  26.975   5.236  1.00  0.00           C  
ATOM     89  N   SER A 323       9.902  31.417   0.642  1.00  0.00           N  
ATOM     90  CA  SER A 323      10.537  32.612   0.100  1.00  0.00           C  
ATOM     91  C   SER A 323      10.606  33.655   1.221  1.00  0.00           C  
ATOM     92  O   SER A 323       9.574  34.088   1.742  1.00  0.00           O  
ATOM     93  CB  SER A 323       9.743  33.156  -1.096  1.00  0.00           C  
ATOM     94  OG  SER A 323       8.455  33.602  -0.717  1.00  0.00           O  
ATOM     95  N   GLY A 324      11.826  34.048   1.589  1.00  0.00           N  
ATOM     96  CA  GLY A 324      12.012  35.009   2.665  1.00  0.00           C  
ATOM     97  C   GLY A 324      11.921  36.483   2.318  1.00  0.00           C  
ATOM     98  O   GLY A 324      11.633  36.847   1.181  1.00  0.00           O  
ATOM     99  N   GLY A 325      12.165  37.332   3.316  1.00  0.00           N  
ATOM    100  CA  GLY A 325      12.111  38.770   3.117  1.00  0.00           C  
ATOM    101  C   GLY A 325      12.744  39.549   4.262  1.00  0.00           C  
ATOM    102  O   GLY A 325      12.929  39.022   5.362  1.00  0.00           O  
ATOM    103  N   LEU A 332      13.087  40.806   4.008  1.00  0.00           N  
ATOM    104  CA  LEU A 332      13.686  41.649   5.031  1.00  0.00           C  
ATOM    105  C   LEU A 332      12.676  42.690   5.505  1.00  0.00           C  
ATOM    106  O   LEU A 332      11.904  43.225   4.712  1.00  0.00           O  
ATOM    107  CB  LEU A 332      14.931  42.344   4.479  1.00  0.00           C  
ATOM    108  CG  LEU A 332      16.082  41.439   4.021  1.00  0.00           C  
ATOM    109  CD1 LEU A 332      17.071  42.243   3.183  1.00  0.00           C  
ATOM    110  CD2 LEU A 332      16.765  40.821   5.236  1.00  0.00           C  
ATOM    111  N   HIS A 333      12.679  42.965   6.803  1.00  0.00           N  
ATOM    112  CA  HIS A 333      11.768  43.938   7.388  1.00  0.00           C  
ATOM    113  C   HIS A 333      12.055  45.309   6.779  1.00  0.00           C  
ATOM    114  O   HIS A 333      13.203  45.643   6.496  1.00  0.00           O  
ATOM    115  CB  HIS A 333      11.965  43.946   8.911  1.00  0.00           C  
ATOM    116  CG  HIS A 333      11.024  44.844   9.654  1.00  0.00           C  
ATOM    117  ND1 HIS A 333      11.204  46.208   9.739  1.00  0.00           N  
ATOM    118  CD2 HIS A 333       9.912  44.566  10.377  1.00  0.00           C  
ATOM    119  CE1 HIS A 333      10.246  46.731  10.484  1.00  0.00           C  
ATOM    120  NE2 HIS A 333       9.449  45.756  10.883  1.00  0.00           N  
ATOM    121  N   PRO A 334      11.010  46.121   6.566  1.00  0.00           N  
ATOM    122  CA  PRO A 334      11.169  47.457   5.983  1.00  0.00           C  
ATOM    123  C   PRO A 334      12.196  48.376   6.657  1.00  0.00           C  
ATOM    124  O   PRO A 334      12.804  49.216   5.984  1.00  0.00           O  
ATOM    125  CB  PRO A 334       9.748  48.024   6.024  1.00  0.00           C  
ATOM    126  CG  PRO A 334       9.123  47.300   7.175  1.00  0.00           C  
ATOM    127  CD  PRO A 334       9.612  45.895   6.964  1.00  0.00           C  
ATOM    128  N   ILE A 335      12.388  48.233   7.972  1.00  0.00           N  
ATOM    129  CA  ILE A 335      13.364  49.069   8.682  1.00  0.00           C  
ATOM    130  C   ILE A 335      14.766  48.627   8.289  1.00  0.00           C  
ATOM    131  O   ILE A 335      15.677  49.447   8.180  1.00  0.00           O  
ATOM    132  CB  ILE A 335      13.212  48.978  10.225  1.00  0.00           C  
ATOM    133  CG1 ILE A 335      11.877  49.590  10.649  1.00  0.00           C  
ATOM    134  CG2 ILE A 335      14.340  49.739  10.915  1.00  0.00           C  
ATOM    135  CD1 ILE A 335      11.767  51.068  10.354  1.00  0.00           C  
ATOM    136  N   THR A 336      14.927  47.324   8.071  1.00  0.00           N  
ATOM    137  CA  THR A 336      16.209  46.768   7.654  1.00  0.00           C  
ATOM    138  C   THR A 336      16.547  47.364   6.282  1.00  0.00           C  
ATOM    139  O   THR A 336      17.683  47.763   6.023  1.00  0.00           O  
ATOM    140  CB  THR A 336      16.130  45.229   7.531  1.00  0.00           C  
ATOM    141  OG1 THR A 336      15.536  44.689   8.716  1.00  0.00           O  
ATOM    142  CG2 THR A 336      17.514  44.624   7.356  1.00  0.00           C  
ATOM    143  N   LEU A 337      15.548  47.425   5.405  1.00  0.00           N  
ATOM    144  CA  LEU A 337      15.757  47.986   4.086  1.00  0.00           C  
ATOM    145  C   LEU A 337      16.097  49.472   4.159  1.00  0.00           C  
ATOM    146  O   LEU A 337      17.068  49.923   3.552  1.00  0.00           O  
ATOM    147  CB  LEU A 337      14.520  47.791   3.210  1.00  0.00           C  
ATOM    148  CG  LEU A 337      14.202  46.391   2.670  1.00  0.00           C  
ATOM    149  CD1 LEU A 337      15.484  45.652   2.314  1.00  0.00           C  
ATOM    150  CD2 LEU A 337      13.436  45.616   3.695  1.00  0.00           C  
ATOM    151  N   MET A 338      15.308  50.236   4.907  1.00  0.00           N  
ATOM    152  CA  MET A 338      15.552  51.668   5.010  1.00  0.00           C  
ATOM    153  C   MET A 338      16.897  51.957   5.662  1.00  0.00           C  
ATOM    154  O   MET A 338      17.586  52.914   5.295  1.00  0.00           O  
ATOM    155  CB  MET A 338      14.444  52.345   5.808  1.00  0.00           C  
ATOM    156  CG  MET A 338      14.502  53.854   5.749  1.00  0.00           C  
ATOM    157  SD  MET A 338      14.096  54.481   4.105  1.00  0.00           S  
ATOM    158  CE  MET A 338      15.699  54.726   3.397  1.00  0.00           C  
ATOM    159  N   GLU A 339      17.263  51.134   6.640  1.00  0.00           N  
ATOM    160  CA  GLU A 339      18.534  51.301   7.332  1.00  0.00           C  
ATOM    161  C   GLU A 339      19.649  50.971   6.354  1.00  0.00           C  
ATOM    162  O   GLU A 339      20.667  51.670   6.296  1.00  0.00           O  
ATOM    163  CB  GLU A 339      18.619  50.367   8.546  1.00  0.00           C  
ATOM    164  CG  GLU A 339      19.911  50.497   9.351  1.00  0.00           C  
ATOM    165  CD  GLU A 339      19.982  49.519  10.518  1.00  0.00           C  
ATOM    166  OE1 GLU A 339      19.045  49.505  11.341  1.00  0.00           O  
ATOM    167  OE2 GLU A 339      20.975  48.771  10.619  1.00  0.00           O  
ATOM    168  N   ARG A 340      19.447  49.912   5.574  1.00  0.00           N  
ATOM    169  CA  ARG A 340      20.460  49.498   4.609  1.00  0.00           C  
ATOM    170  C   ARG A 340      20.749  50.581   3.584  1.00  0.00           C  
ATOM    171  O   ARG A 340      21.909  50.862   3.295  1.00  0.00           O  
ATOM    172  CB  ARG A 340      20.055  48.212   3.888  1.00  0.00           C  
ATOM    173  CG  ARG A 340      21.113  47.731   2.909  1.00  0.00           C  
ATOM    174  CD  ARG A 340      20.806  46.345   2.384  1.00  0.00           C  
ATOM    175  NE  ARG A 340      19.569  46.317   1.611  1.00  0.00           N  
ATOM    176  CZ  ARG A 340      19.045  45.213   1.089  1.00  0.00           C  
ATOM    177  NH1 ARG A 340      19.651  44.044   1.259  1.00  0.00           N  
ATOM    178  NH2 ARG A 340      17.914  45.280   0.398  1.00  0.00           N  
ATOM    179  N   GLU A 341      19.702  51.194   3.041  1.00  0.00           N  
ATOM    180  CA  GLU A 341      19.903  52.245   2.060  1.00  0.00           C  
ATOM    181  C   GLU A 341      20.597  53.448   2.692  1.00  0.00           C  
ATOM    182  O   GLU A 341      21.492  54.044   2.082  1.00  0.00           O  
ATOM    183  CB  GLU A 341      18.571  52.675   1.436  1.00  0.00           C  
ATOM    184  CG  GLU A 341      18.695  53.892   0.520  1.00  0.00           C  
ATOM    185  CD  GLU A 341      17.454  54.148  -0.339  1.00  0.00           C  
ATOM    186  OE1 GLU A 341      16.320  53.871   0.129  1.00  0.00           O  
ATOM    187  OE2 GLU A 341      17.618  54.646  -1.481  1.00  0.00           O  
ATOM    188  N   LEU A 342      20.193  53.809   3.910  1.00  0.00           N  
ATOM    189  CA  LEU A 342      20.804  54.951   4.574  1.00  0.00           C  
ATOM    190  C   LEU A 342      22.282  54.683   4.775  1.00  0.00           C  
ATOM    191  O   LEU A 342      23.119  55.557   4.532  1.00  0.00           O  
ATOM    192  CB  LEU A 342      20.136  55.232   5.925  1.00  0.00           C  
ATOM    193  CG  LEU A 342      18.759  55.898   5.903  1.00  0.00           C  
ATOM    194  CD1 LEU A 342      18.281  56.117   7.330  1.00  0.00           C  
ATOM    195  CD2 LEU A 342      18.836  57.229   5.163  1.00  0.00           C  
ATOM    196  N   VAL A 343      22.596  53.464   5.204  1.00  0.00           N  
ATOM    197  CA  VAL A 343      23.978  53.062   5.443  1.00  0.00           C  
ATOM    198  C   VAL A 343      24.780  53.025   4.139  1.00  0.00           C  
ATOM    199  O   VAL A 343      25.954  53.395   4.118  1.00  0.00           O  
ATOM    200  CB  VAL A 343      24.021  51.686   6.169  1.00  0.00           C  
ATOM    201  CG1 VAL A 343      25.408  51.112   6.152  1.00  0.00           C  
ATOM    202  CG2 VAL A 343      23.555  51.860   7.613  1.00  0.00           C  
ATOM    203  N   GLU A 344      24.149  52.591   3.051  1.00  0.00           N  
ATOM    204  CA  GLU A 344      24.822  52.552   1.752  1.00  0.00           C  
ATOM    205  C   GLU A 344      25.114  53.984   1.290  1.00  0.00           C  
ATOM    206  O   GLU A 344      26.196  54.275   0.764  1.00  0.00           O  
ATOM    207  CB  GLU A 344      23.949  51.845   0.713  1.00  0.00           C  
ATOM    208  CG  GLU A 344      23.811  50.343   0.922  1.00  0.00           C  
ATOM    209  CD  GLU A 344      25.122  49.589   0.695  1.00  0.00           C  
ATOM    210  OE1 GLU A 344      26.143  49.934   1.339  1.00  0.00           O  
ATOM    211  OE2 GLU A 344      25.128  48.643  -0.127  1.00  0.00           O  
ATOM    212  N   ILE A 345      24.151  54.880   1.494  1.00  0.00           N  
ATOM    213  CA  ILE A 345      24.334  56.262   1.103  1.00  0.00           C  
ATOM    214  C   ILE A 345      25.535  56.871   1.830  1.00  0.00           C  
ATOM    215  O   ILE A 345      26.387  57.508   1.208  1.00  0.00           O  
ATOM    216  CB  ILE A 345      23.071  57.096   1.394  1.00  0.00           C  
ATOM    217  CG1 ILE A 345      21.936  56.659   0.463  1.00  0.00           C  
ATOM    218  CG2 ILE A 345      23.362  58.562   1.184  1.00  0.00           C  
ATOM    219  CD1 ILE A 345      20.584  57.269   0.768  1.00  0.00           C  
ATOM    220  N   PHE A 347      25.623  56.677   3.142  1.00  0.00           N  
ATOM    221  CA  PHE A 347      26.753  57.241   3.864  1.00  0.00           C  
ATOM    222  C   PHE A 347      28.067  56.467   3.659  1.00  0.00           C  
ATOM    223  O   PHE A 347      29.151  57.044   3.790  1.00  0.00           O  
ATOM    224  CB  PHE A 347      26.403  57.399   5.345  1.00  0.00           C  
ATOM    225  CG  PHE A 347      25.454  58.536   5.607  1.00  0.00           C  
ATOM    226  CD1 PHE A 347      25.906  59.854   5.586  1.00  0.00           C  
ATOM    227  CD2 PHE A 347      24.090  58.297   5.806  1.00  0.00           C  
ATOM    228  CE1 PHE A 347      25.014  60.922   5.755  1.00  0.00           C  
ATOM    229  CE2 PHE A 347      23.192  59.349   5.976  1.00  0.00           C  
ATOM    230  CZ  PHE A 347      23.655  60.668   5.949  1.00  0.00           C  
ATOM    231  N   ARG A 348      27.983  55.180   3.321  1.00  0.00           N  
ATOM    232  CA  ARG A 348      29.201  54.411   3.068  1.00  0.00           C  
ATOM    233  C   ARG A 348      29.888  55.011   1.840  1.00  0.00           C  
ATOM    234  O   ARG A 348      31.118  55.090   1.765  1.00  0.00           O  
ATOM    235  CB  ARG A 348      28.891  52.932   2.804  1.00  0.00           C  
ATOM    236  CG  ARG A 348      28.960  52.037   4.037  1.00  0.00           C  
ATOM    237  CD  ARG A 348      28.781  50.554   3.683  1.00  0.00           C  
ATOM    238  NE  ARG A 348      29.695  50.129   2.621  1.00  0.00           N  
ATOM    239  CZ  ARG A 348      30.997  49.897   2.783  1.00  0.00           C  
ATOM    240  NH1 ARG A 348      31.553  50.039   3.977  1.00  0.00           N  
ATOM    241  NH2 ARG A 348      31.752  49.539   1.746  1.00  0.00           N  
ATOM    242  N   ALA A 349      29.079  55.443   0.881  1.00  0.00           N  
ATOM    243  CA  ALA A 349      29.599  56.038  -0.334  1.00  0.00           C  
ATOM    244  C   ALA A 349      30.324  57.323   0.003  1.00  0.00           C  
ATOM    245  O   ALA A 349      31.162  57.773  -0.769  1.00  0.00           O  
ATOM    246  CB  ALA A 349      28.464  56.314  -1.314  1.00  0.00           C  
ATOM    247  N   LEU A 352      30.009  57.912   1.156  1.00  0.00           N  
ATOM    248  CA  LEU A 352      30.654  59.157   1.579  1.00  0.00           C  
ATOM    249  C   LEU A 352      31.829  58.944   2.541  1.00  0.00           C  
ATOM    250  O   LEU A 352      32.379  59.902   3.085  1.00  0.00           O  
ATOM    251  CB  LEU A 352      29.637  60.088   2.240  1.00  0.00           C  
ATOM    252  CG  LEU A 352      28.469  60.622   1.404  1.00  0.00           C  
ATOM    253  CD1 LEU A 352      27.603  61.453   2.311  1.00  0.00           C  
ATOM    254  CD2 LEU A 352      28.957  61.460   0.222  1.00  0.00           C  
ATOM    255  N   GLY A 361      32.208  57.693   2.756  1.00  0.00           N  
ATOM    256  CA  GLY A 361      33.322  57.417   3.642  1.00  0.00           C  
ATOM    257  C   GLY A 361      32.937  57.026   5.059  1.00  0.00           C  
ATOM    258  O   GLY A 361      33.808  56.822   5.902  1.00  0.00           O  
ATOM    259  N   TYR A 362      31.643  56.924   5.340  1.00  0.00           N  
ATOM    260  CA  TYR A 362      31.217  56.557   6.679  1.00  0.00           C  
ATOM    261  C   TYR A 362      31.214  55.051   6.882  1.00  0.00           C  
ATOM    262  O   TYR A 362      30.940  54.284   5.957  1.00  0.00           O  
ATOM    263  CB  TYR A 362      29.811  57.090   6.984  1.00  0.00           C  
ATOM    264  CG  TYR A 362      29.666  58.596   6.995  1.00  0.00           C  
ATOM    265  CD1 TYR A 362      29.932  59.360   5.849  1.00  0.00           C  
ATOM    266  CD2 TYR A 362      29.185  59.254   8.128  1.00  0.00           C  
ATOM    267  CE1 TYR A 362      29.710  60.743   5.834  1.00  0.00           C  
ATOM    268  CE2 TYR A 362      28.959  60.630   8.123  1.00  0.00           C  
ATOM    269  CZ  TYR A 362      29.217  61.369   6.976  1.00  0.00           C  
ATOM    270  OH  TYR A 362      28.951  62.720   6.969  1.00  0.00           O  
ATOM    271  N   GLN A 363      31.513  54.646   8.113  1.00  0.00           N  
ATOM    272  CA  GLN A 363      31.517  53.240   8.508  1.00  0.00           C  
ATOM    273  C   GLN A 363      30.457  53.007   9.583  1.00  0.00           C  
ATOM    274  O   GLN A 363      30.341  53.791  10.530  1.00  0.00           O  
ATOM    275  CB  GLN A 363      32.891  52.850   9.038  1.00  0.00           C  
ATOM    276  CG  GLN A 363      33.878  52.549   7.941  1.00  0.00           C  
ATOM    277  CD  GLN A 363      35.215  52.115   8.481  1.00  0.00           C  
ATOM    278  OE1 GLN A 363      36.031  52.944   8.874  1.00  0.00           O  
ATOM    279  NE2 GLN A 363      35.443  50.804   8.522  1.00  0.00           N  
ATOM    280  N   ALA A 364      29.685  51.938   9.437  1.00  0.00           N  
ATOM    281  CA  ALA A 364      28.628  51.634  10.398  1.00  0.00           C  
ATOM    282  C   ALA A 364      29.096  50.836  11.619  1.00  0.00           C  
ATOM    283  O   ALA A 364      29.690  49.761  11.492  1.00  0.00           O  
ATOM    284  CB  ALA A 364      27.478  50.888   9.697  1.00  0.00           C  
ATOM    285  N   VAL A 365      28.814  51.383  12.799  1.00  0.00           N  
ATOM    286  CA  VAL A 365      29.159  50.758  14.075  1.00  0.00           C  
ATOM    287  C   VAL A 365      27.928  50.858  14.971  1.00  0.00           C  
ATOM    288  O   VAL A 365      27.167  51.823  14.891  1.00  0.00           O  
ATOM    289  CB  VAL A 365      30.358  51.470  14.770  1.00  0.00           C  
ATOM    290  CG1 VAL A 365      31.601  51.329  13.932  1.00  0.00           C  
ATOM    291  CG2 VAL A 365      30.051  52.945  14.981  1.00  0.00           C  
ATOM    292  N   GLU A 366      27.723  49.866  15.826  1.00  0.00           N  
ATOM    293  CA  GLU A 366      26.558  49.885  16.692  1.00  0.00           C  
ATOM    294  C   GLU A 366      26.908  50.046  18.160  1.00  0.00           C  
ATOM    295  O   GLU A 366      28.049  49.835  18.568  1.00  0.00           O  
ATOM    296  CB  GLU A 366      25.753  48.609  16.491  1.00  0.00           C  
ATOM    297  CG  GLU A 366      25.440  48.341  15.048  1.00  0.00           C  
ATOM    298  CD  GLU A 366      24.630  47.082  14.852  1.00  0.00           C  
ATOM    299  OE1 GLU A 366      23.386  47.181  14.817  1.00  0.00           O  
ATOM    300  OE2 GLU A 366      25.241  45.994  14.739  1.00  0.00           O  
ATOM    301  N   GLY A 368      25.914  50.439  18.945  1.00  0.00           N  
ATOM    302  CA  GLY A 368      26.107  50.606  20.371  1.00  0.00           C  
ATOM    303  C   GLY A 368      25.110  49.728  21.110  1.00  0.00           C  
ATOM    304  O   GLY A 368      24.322  49.018  20.476  1.00  0.00           O  
ATOM    305  N   PRO A 370      25.118  49.744  22.450  1.00  0.00           N  
ATOM    306  CA  PRO A 370      24.177  48.917  23.214  1.00  0.00           C  
ATOM    307  C   PRO A 370      22.828  49.608  23.461  1.00  0.00           C  
ATOM    308  O   PRO A 370      22.754  50.821  23.649  1.00  0.00           O  
ATOM    309  CB  PRO A 370      24.944  48.651  24.497  1.00  0.00           C  
ATOM    310  CG  PRO A 370      25.644  49.965  24.718  1.00  0.00           C  
ATOM    311  CD  PRO A 370      26.149  50.327  23.330  1.00  0.00           C  
ATOM    312  N   GLU A 371      21.757  48.828  23.448  1.00  0.00           N  
ATOM    313  CA  GLU A 371      20.428  49.379  23.676  1.00  0.00           C  
ATOM    314  C   GLU A 371      20.253  49.809  25.128  1.00  0.00           C  
ATOM    315  O   GLU A 371      19.536  50.776  25.411  1.00  0.00           O  
ATOM    316  CB  GLU A 371      19.376  48.356  23.284  1.00  0.00           C  
ATOM    317  CG  GLU A 371      19.067  48.369  21.804  1.00  0.00           C  
ATOM    318  CD  GLU A 371      18.358  47.121  21.357  1.00  0.00           C  
ATOM    319  OE1 GLU A 371      17.582  46.566  22.162  1.00  0.00           O  
ATOM    320  OE2 GLU A 371      18.572  46.700  20.200  1.00  0.00           O  
ATOM    321  N   VAL A 372      20.900  49.087  26.045  1.00  0.00           N  
ATOM    322  CA  VAL A 372      20.857  49.438  27.470  1.00  0.00           C  
ATOM    323  C   VAL A 372      22.123  50.245  27.752  1.00  0.00           C  
ATOM    324  O   VAL A 372      23.237  49.752  27.580  1.00  0.00           O  
ATOM    325  CB  VAL A 372      20.819  48.180  28.395  1.00  0.00           C  
ATOM    326  CG1 VAL A 372      21.235  48.551  29.803  1.00  0.00           C  
ATOM    327  CG2 VAL A 372      19.417  47.605  28.428  1.00  0.00           C  
ATOM    328  N   GLU A 373      21.941  51.493  28.167  1.00  0.00           N  
ATOM    329  CA  GLU A 373      23.056  52.390  28.441  1.00  0.00           C  
ATOM    330  C   GLU A 373      23.010  52.913  29.853  1.00  0.00           C  
ATOM    331  O   GLU A 373      22.033  52.710  30.565  1.00  0.00           O  
ATOM    332  CB  GLU A 373      23.017  53.596  27.492  1.00  0.00           C  
ATOM    333  CG  GLU A 373      23.850  53.446  26.247  1.00  0.00           C  
ATOM    334  CD  GLU A 373      25.342  53.579  26.506  1.00  0.00           C  
ATOM    335  OE1 GLU A 373      25.765  53.582  27.686  1.00  0.00           O  
ATOM    336  OE2 GLU A 373      26.094  53.671  25.511  1.00  0.00           O  
ATOM    337  N   SER A 374      24.076  53.597  30.244  1.00  0.00           N  
ATOM    338  CA  SER A 374      24.141  54.193  31.560  1.00  0.00           C  
ATOM    339  C   SER A 374      23.744  55.647  31.356  1.00  0.00           C  
ATOM    340  O   SER A 374      23.762  56.154  30.234  1.00  0.00           O  
ATOM    341  CB  SER A 374      25.557  54.107  32.135  1.00  0.00           C  
ATOM    342  OG  SER A 374      26.417  55.043  31.520  1.00  0.00           O  
ATOM    343  N   GLU A 375      23.373  56.317  32.433  1.00  0.00           N  
ATOM    344  CA  GLU A 375      22.978  57.704  32.328  1.00  0.00           C  
ATOM    345  C   GLU A 375      24.171  58.522  31.855  1.00  0.00           C  
ATOM    346  O   GLU A 375      24.009  59.523  31.160  1.00  0.00           O  
ATOM    347  CB  GLU A 375      22.497  58.212  33.685  1.00  0.00           C  
ATOM    348  CG  GLU A 375      21.795  59.562  33.635  1.00  0.00           C  
ATOM    349  CD  GLU A 375      21.475  60.100  35.017  1.00  0.00           C  
ATOM    350  OE1 GLU A 375      21.386  59.291  35.970  1.00  0.00           O  
ATOM    351  OE2 GLU A 375      21.303  61.329  35.145  1.00  0.00           O  
ATOM    352  N   PHE A 376      25.372  58.087  32.226  1.00  0.00           N  
ATOM    353  CA  PHE A 376      26.596  58.799  31.850  1.00  0.00           C  
ATOM    354  C   PHE A 376      26.771  58.973  30.343  1.00  0.00           C  
ATOM    355  O   PHE A 376      27.074  60.073  29.868  1.00  0.00           O  
ATOM    356  CB  PHE A 376      27.841  58.087  32.397  1.00  0.00           C  
ATOM    357  CG  PHE A 376      29.135  58.698  31.923  1.00  0.00           C  
ATOM    358  CD1 PHE A 376      29.516  59.969  32.346  1.00  0.00           C  
ATOM    359  CD2 PHE A 376      29.950  58.023  31.021  1.00  0.00           C  
ATOM    360  CE1 PHE A 376      30.684  60.557  31.876  1.00  0.00           C  
ATOM    361  CE2 PHE A 376      31.122  58.608  30.547  1.00  0.00           C  
ATOM    362  CZ  PHE A 376      31.489  59.875  30.974  1.00  0.00           C  
ATOM    363  N   PHE A 377      26.603  57.890  29.594  1.00  0.00           N  
ATOM    364  CA  PHE A 377      26.765  57.987  28.150  1.00  0.00           C  
ATOM    365  C   PHE A 377      25.565  58.626  27.457  1.00  0.00           C  
ATOM    366  O   PHE A 377      25.728  59.495  26.599  1.00  0.00           O  
ATOM    367  CB  PHE A 377      27.061  56.605  27.549  1.00  0.00           C  
ATOM    368  CG  PHE A 377      28.440  56.082  27.885  1.00  0.00           C  
ATOM    369  CD1 PHE A 377      29.573  56.835  27.590  1.00  0.00           C  
ATOM    370  CD2 PHE A 377      28.604  54.844  28.493  1.00  0.00           C  
ATOM    371  CE1 PHE A 377      30.847  56.355  27.900  1.00  0.00           C  
ATOM    372  CE2 PHE A 377      29.869  54.359  28.804  1.00  0.00           C  
ATOM    373  CZ  PHE A 377      30.992  55.113  28.507  1.00  0.00           C  
ATOM    374  N   ASN A 378      24.364  58.220  27.854  1.00  0.00           N  
ATOM    375  CA  ASN A 378      23.141  58.737  27.254  1.00  0.00           C  
ATOM    376  C   ASN A 378      22.911  60.224  27.509  1.00  0.00           C  
ATOM    377  O   ASN A 378      22.416  60.943  26.632  1.00  0.00           O  
ATOM    378  CB  ASN A 378      21.936  57.959  27.776  1.00  0.00           C  
ATOM    379  CG  ASN A 378      20.688  58.204  26.956  1.00  0.00           C  
ATOM    380  OD1 ASN A 378      20.505  57.605  25.898  1.00  0.00           O  
ATOM    381  ND2 ASN A 378      19.828  59.095  27.432  1.00  0.00           N  
ATOM    382  N   PHE A 388      23.281  60.684  28.700  1.00  0.00           N  
ATOM    383  CA  PHE A 388      23.070  62.077  29.072  1.00  0.00           C  
ATOM    384  C   PHE A 388      24.271  62.910  29.529  1.00  0.00           C  
ATOM    385  O   PHE A 388      24.651  63.883  28.870  1.00  0.00           O  
ATOM    386  CB  PHE A 388      22.013  62.155  30.174  1.00  0.00           C  
ATOM    387  CG  PHE A 388      20.642  61.720  29.747  1.00  0.00           C  
ATOM    388  CD1 PHE A 388      20.026  62.297  28.633  1.00  0.00           C  
ATOM    389  CD2 PHE A 388      19.937  60.781  30.499  1.00  0.00           C  
ATOM    390  CE1 PHE A 388      18.726  61.950  28.277  1.00  0.00           C  
ATOM    391  CE2 PHE A 388      18.629  60.424  30.153  1.00  0.00           C  
ATOM    392  CZ  PHE A 388      18.021  61.011  29.039  1.00  0.00           C  
ATOM    393  N   ASP A 389      24.848  62.540  30.669  1.00  0.00           N  
ATOM    394  CA  ASP A 389      25.951  63.303  31.244  1.00  0.00           C  
ATOM    395  C   ASP A 389      27.110  63.637  30.310  1.00  0.00           C  
ATOM    396  O   ASP A 389      27.494  64.805  30.204  1.00  0.00           O  
ATOM    397  CB  ASP A 389      26.479  62.611  32.508  1.00  0.00           C  
ATOM    398  CG  ASP A 389      25.392  62.405  33.563  1.00  0.00           C  
ATOM    399  OD1 ASP A 389      24.484  63.263  33.668  1.00  0.00           O  
ATOM    400  OD2 ASP A 389      25.452  61.387  34.295  1.00  0.00           O  
ATOM    401  N   ALA A 396      27.664  62.624  29.642  1.00  0.00           N  
ATOM    402  CA  ALA A 396      28.783  62.832  28.724  1.00  0.00           C  
ATOM    403  C   ALA A 396      28.373  63.691  27.537  1.00  0.00           C  
ATOM    404  O   ALA A 396      29.219  64.318  26.897  1.00  0.00           O  
ATOM    405  CB  ALA A 396      29.318  61.501  28.235  1.00  0.00           C  
ATOM    406  N   LEU A 397      27.075  63.720  27.246  1.00  0.00           N  
ATOM    407  CA  LEU A 397      26.561  64.520  26.143  1.00  0.00           C  
ATOM    408  C   LEU A 397      26.083  65.904  26.578  1.00  0.00           C  
ATOM    409  O   LEU A 397      25.275  66.531  25.888  1.00  0.00           O  
ATOM    410  CB  LEU A 397      25.426  63.775  25.445  1.00  0.00           C  
ATOM    411  CG  LEU A 397      25.898  62.533  24.693  1.00  0.00           C  
ATOM    412  CD1 LEU A 397      24.707  61.684  24.265  1.00  0.00           C  
ATOM    413  CD2 LEU A 397      26.726  62.977  23.504  1.00  0.00           C  
ATOM    414  N   ASN A 398      26.590  66.374  27.718  1.00  0.00           N  
ATOM    415  CA  ASN A 398      26.257  67.692  28.270  1.00  0.00           C  
ATOM    416  C   ASN A 398      24.788  67.881  28.621  1.00  0.00           C  
ATOM    417  O   ASN A 398      24.271  68.998  28.582  1.00  0.00           O  
ATOM    418  CB  ASN A 398      26.693  68.802  27.310  1.00  0.00           C  
ATOM    419  CG  ASN A 398      26.759  70.166  27.985  1.00  0.00           C  
ATOM    420  OD1 ASN A 398      27.127  70.274  29.163  1.00  0.00           O  
ATOM    421  ND2 ASN A 398      26.423  71.220  27.235  1.00  0.00           N  
ATOM    422  N   ILE A 399      24.121  66.788  28.965  1.00  0.00           N  
ATOM    423  CA  ILE A 399      22.721  66.852  29.340  1.00  0.00           C  
ATOM    424  C   ILE A 399      22.603  66.480  30.829  1.00  0.00           C  
ATOM    425  O   ILE A 399      22.317  65.332  31.175  1.00  0.00           O  
ATOM    426  CB  ILE A 399      21.885  65.867  28.494  1.00  0.00           C  
ATOM    427  CG1 ILE A 399      22.206  66.054  27.009  1.00  0.00           C  
ATOM    428  CG2 ILE A 399      20.393  66.106  28.730  1.00  0.00           C  
ATOM    429  CD1 ILE A 399      21.607  64.980  26.109  1.00  0.00           C  
ATOM    430  N   PRO A 400      22.843  67.448  31.732  1.00  0.00           N  
ATOM    431  CA  PRO A 400      22.748  67.158  33.168  1.00  0.00           C  
ATOM    432  C   PRO A 400      21.323  66.936  33.660  1.00  0.00           C  
ATOM    433  O   PRO A 400      20.347  67.259  32.976  1.00  0.00           O  
ATOM    434  CB  PRO A 400      23.414  68.371  33.814  1.00  0.00           C  
ATOM    435  CG  PRO A 400      23.115  69.473  32.844  1.00  0.00           C  
ATOM    436  CD  PRO A 400      23.358  68.811  31.504  1.00  0.00           C  
ATOM    437  N   GLU A 401      21.225  66.386  34.864  1.00  0.00           N  
ATOM    438  CA  GLU A 401      19.950  66.064  35.492  1.00  0.00           C  
ATOM    439  C   GLU A 401      19.220  67.266  36.090  1.00  0.00           C  
ATOM    440  O   GLU A 401      19.843  68.227  36.543  1.00  0.00           O  
ATOM    441  CB  GLU A 401      20.191  65.009  36.573  1.00  0.00           C  
ATOM    442  CG  GLU A 401      18.944  64.373  37.137  1.00  0.00           C  
ATOM    443  CD  GLU A 401      19.261  63.210  38.059  1.00  0.00           C  
ATOM    444  OE1 GLU A 401      19.808  62.195  37.572  1.00  0.00           O  
ATOM    445  OE2 GLU A 401      18.969  63.315  39.270  1.00  0.00           O  
ATOM    446  N   HIS A 402      17.891  67.194  36.074  1.00  0.00           N  
ATOM    447  CA  HIS A 402      17.022  68.240  36.619  1.00  0.00           C  
ATOM    448  C   HIS A 402      17.025  69.533  35.816  1.00  0.00           C  
ATOM    449  O   HIS A 402      16.756  70.612  36.352  1.00  0.00           O  
ATOM    450  CB  HIS A 402      17.400  68.531  38.075  1.00  0.00           C  
ATOM    451  CG  HIS A 402      17.211  67.359  38.988  1.00  0.00           C  
ATOM    452  ND1 HIS A 402      17.742  67.312  40.259  1.00  0.00           N  
ATOM    453  CD2 HIS A 402      16.552  66.189  38.811  1.00  0.00           C  
ATOM    454  CE1 HIS A 402      17.420  66.162  40.825  1.00  0.00           C  
ATOM    455  NE2 HIS A 402      16.698  65.463  39.968  1.00  0.00           N  
ATOM    456  N   HIS A 483      17.323  69.419  34.527  1.00  0.00           N  
ATOM    457  CA  HIS A 483      17.342  70.581  33.657  1.00  0.00           C  
ATOM    458  C   HIS A 483      16.433  70.398  32.447  1.00  0.00           C  
ATOM    459  O   HIS A 483      16.322  69.303  31.892  1.00  0.00           O  
ATOM    460  CB  HIS A 483      18.776  70.900  33.241  1.00  0.00           C  
ATOM    461  CG  HIS A 483      19.591  71.491  34.349  1.00  0.00           C  
ATOM    462  ND1 HIS A 483      19.885  70.799  35.505  1.00  0.00           N  
ATOM    463  CD2 HIS A 483      20.116  72.729  34.509  1.00  0.00           C  
ATOM    464  CE1 HIS A 483      20.554  71.586  36.329  1.00  0.00           C  
ATOM    465  NE2 HIS A 483      20.707  72.763  35.750  1.00  0.00           N  
ATOM    466  N   PRO A 484      15.759  71.484  32.034  1.00  0.00           N  
ATOM    467  CA  PRO A 484      14.833  71.499  30.899  1.00  0.00           C  
ATOM    468  C   PRO A 484      15.301  70.721  29.676  1.00  0.00           C  
ATOM    469  O   PRO A 484      14.499  70.083  28.997  1.00  0.00           O  
ATOM    470  CB  PRO A 484      14.663  72.992  30.618  1.00  0.00           C  
ATOM    471  CG  PRO A 484      14.766  73.592  31.985  1.00  0.00           C  
ATOM    472  CD  PRO A 484      15.955  72.849  32.561  1.00  0.00           C  
ATOM    473  N   ALA A 485      16.597  70.770  29.402  1.00  0.00           N  
ATOM    474  CA  ALA A 485      17.140  70.077  28.245  1.00  0.00           C  
ATOM    475  C   ALA A 485      16.845  68.580  28.254  1.00  0.00           C  
ATOM    476  O   ALA A 485      16.541  67.997  27.212  1.00  0.00           O  
ATOM    477  CB  ALA A 485      18.639  70.310  28.154  1.00  0.00           C  
ATOM    478  N   ARG A 486      16.915  67.957  29.427  1.00  0.00           N  
ATOM    479  CA  ARG A 486      16.677  66.526  29.508  1.00  0.00           C  
ATOM    480  C   ARG A 486      15.228  66.110  29.264  1.00  0.00           C  
ATOM    481  O   ARG A 486      14.945  64.930  29.048  1.00  0.00           O  
ATOM    482  CB  ARG A 486      17.159  65.973  30.853  1.00  0.00           C  
ATOM    483  CG  ARG A 486      17.223  64.456  30.846  1.00  0.00           C  
ATOM    484  CD  ARG A 486      17.830  63.870  32.098  1.00  0.00           C  
ATOM    485  NE  ARG A 486      19.265  64.107  32.204  1.00  0.00           N  
ATOM    486  CZ  ARG A 486      20.052  63.452  33.050  1.00  0.00           C  
ATOM    487  NH1 ARG A 486      19.533  62.528  33.847  1.00  0.00           N  
ATOM    488  NH2 ARG A 486      21.348  63.721  33.109  1.00  0.00           N  
ATOM    489  N   ASP A 487      14.309  67.069  29.287  1.00  0.00           N  
ATOM    490  CA  ASP A 487      12.906  66.753  29.051  1.00  0.00           C  
ATOM    491  C   ASP A 487      12.662  66.365  27.601  1.00  0.00           C  
ATOM    492  O   ASP A 487      11.643  65.761  27.280  1.00  0.00           O  
ATOM    493  CB  ASP A 487      12.009  67.936  29.426  1.00  0.00           C  
ATOM    494  CG  ASP A 487      11.994  68.203  30.920  1.00  0.00           C  
ATOM    495  OD1 ASP A 487      12.000  67.222  31.691  1.00  0.00           O  
ATOM    496  OD2 ASP A 487      11.965  69.387  31.323  1.00  0.00           O  
ATOM    497  N   MET A 488      13.605  66.712  26.732  1.00  0.00           N  
ATOM    498  CA  MET A 488      13.514  66.395  25.309  1.00  0.00           C  
ATOM    499  C   MET A 488      13.557  64.881  25.054  1.00  0.00           C  
ATOM    500  O   MET A 488      13.372  64.429  23.923  1.00  0.00           O  
ATOM    501  CB  MET A 488      14.661  67.073  24.551  1.00  0.00           C  
ATOM    502  CG  MET A 488      14.643  68.600  24.622  1.00  0.00           C  
ATOM    503  SD  MET A 488      16.076  69.413  23.825  1.00  0.00           S  
ATOM    504  CE  MET A 488      16.594  70.524  25.119  1.00  0.00           C  
ATOM    505  N   TRP A 495      13.800  64.103  26.107  1.00  0.00           N  
ATOM    506  CA  TRP A 495      13.875  62.647  26.001  1.00  0.00           C  
ATOM    507  C   TRP A 495      13.185  62.004  27.200  1.00  0.00           C  
ATOM    508  O   TRP A 495      13.692  62.100  28.316  1.00  0.00           O  
ATOM    509  CB  TRP A 495      15.346  62.159  25.972  1.00  0.00           C  
ATOM    510  CG  TRP A 495      16.092  62.646  24.765  1.00  0.00           C  
ATOM    511  CD1 TRP A 495      16.106  62.062  23.532  1.00  0.00           C  
ATOM    512  CD2 TRP A 495      16.920  63.833  24.654  1.00  0.00           C  
ATOM    513  NE1 TRP A 495      16.883  62.816  22.656  1.00  0.00           N  
ATOM    514  CE2 TRP A 495      17.375  63.909  23.317  1.00  0.00           C  
ATOM    515  CE3 TRP A 495      17.289  64.844  25.552  1.00  0.00           C  
ATOM    516  CZ2 TRP A 495      18.178  64.958  22.853  1.00  0.00           C  
ATOM    517  CZ3 TRP A 495      18.087  65.889  25.091  1.00  0.00           C  
ATOM    518  CH2 TRP A 495      18.522  65.937  23.751  1.00  0.00           C  
ATOM    519  N   ASP A 496      12.038  61.361  26.984  1.00  0.00           N  
ATOM    520  CA  ASP A 496      11.332  60.693  28.084  1.00  0.00           C  
ATOM    521  C   ASP A 496      11.961  59.326  28.278  1.00  0.00           C  
ATOM    522  O   ASP A 496      11.724  58.397  27.519  1.00  0.00           O  
ATOM    523  CB  ASP A 496       9.841  60.517  27.782  1.00  0.00           C  
ATOM    524  CG  ASP A 496       9.134  61.835  27.542  1.00  0.00           C  
ATOM    525  OD1 ASP A 496       9.084  62.280  26.371  1.00  0.00           O  
ATOM    526  OD2 ASP A 496       8.640  62.427  28.529  1.00  0.00           O  
ATOM    527  N   THR A 497      12.778  59.213  29.318  1.00  0.00           N  
ATOM    528  CA  THR A 497      13.511  57.993  29.587  1.00  0.00           C  
ATOM    529  C   THR A 497      12.664  56.867  30.178  1.00  0.00           C  
ATOM    530  O   THR A 497      11.642  57.058  30.846  1.00  0.00           O  
ATOM    531  CB  THR A 497      14.747  58.334  30.467  1.00  0.00           C  
ATOM    532  OG1 THR A 497      15.505  59.364  29.834  1.00  0.00           O  
ATOM    533  CG2 THR A 497      15.621  57.096  30.670  1.00  0.00           C  
ATOM    534  N   PHE A 498      13.188  55.666  29.917  1.00  0.00           N  
ATOM    535  CA  PHE A 498      12.641  54.386  30.428  1.00  0.00           C  
ATOM    536  C   PHE A 498      13.625  53.840  31.430  1.00  0.00           C  
ATOM    537  O   PHE A 498      14.504  53.092  31.029  1.00  0.00           O  
ATOM    538  CB  PHE A 498      12.502  53.332  29.351  1.00  0.00           C  
ATOM    539  CG  PHE A 498      11.233  53.271  28.583  1.00  0.00           C  
ATOM    540  CD1 PHE A 498      10.006  53.046  29.195  1.00  0.00           C  
ATOM    541  CD2 PHE A 498      11.272  53.437  27.198  1.00  0.00           C  
ATOM    542  CE1 PHE A 498       8.833  52.980  28.438  1.00  0.00           C  
ATOM    543  CE2 PHE A 498      10.113  53.375  26.436  1.00  0.00           C  
ATOM    544  CZ  PHE A 498       8.889  53.145  27.057  1.00  0.00           C  
ATOM    545  N   TRP A 499      13.540  54.161  32.697  1.00  0.00           N  
ATOM    546  CA  TRP A 499      14.566  53.695  33.603  1.00  0.00           C  
ATOM    547  C   TRP A 499      14.523  52.224  33.934  1.00  0.00           C  
ATOM    548  O   TRP A 499      13.453  51.600  33.891  1.00  0.00           O  
ATOM    549  CB  TRP A 499      14.523  54.535  34.865  1.00  0.00           C  
ATOM    550  CG  TRP A 499      14.778  55.962  34.575  1.00  0.00           C  
ATOM    551  CD1 TRP A 499      13.848  56.928  34.332  1.00  0.00           C  
ATOM    552  CD2 TRP A 499      16.060  56.593  34.457  1.00  0.00           C  
ATOM    553  NE1 TRP A 499      14.470  58.128  34.074  1.00  0.00           N  
ATOM    554  CE2 TRP A 499      15.828  57.950  34.144  1.00  0.00           C  
ATOM    555  CE3 TRP A 499      17.380  56.142  34.587  1.00  0.00           C  
ATOM    556  CZ2 TRP A 499      16.868  58.866  33.959  1.00  0.00           C  
ATOM    557  CZ3 TRP A 499      18.419  57.053  34.406  1.00  0.00           C  
ATOM    558  CH2 TRP A 499      18.152  58.404  34.094  1.00  0.00           C  
ATOM    559  N   LEU A 500      15.673  51.636  34.254  1.00  0.00           N  
ATOM    560  CA  LEU A 500      15.743  50.208  34.552  1.00  0.00           C  
ATOM    561  C   LEU A 500      16.252  49.899  35.951  1.00  0.00           C  
ATOM    562  O   LEU A 500      16.892  50.728  36.599  1.00  0.00           O  
ATOM    563  CB  LEU A 500      16.621  49.478  33.536  1.00  0.00           C  
ATOM    564  CG  LEU A 500      16.381  49.773  32.054  1.00  0.00           C  
ATOM    565  CD1 LEU A 500      17.503  49.212  31.208  1.00  0.00           C  
ATOM    566  CD2 LEU A 500      15.046  49.217  31.607  1.00  0.00           C  
ATOM    567  N   THR A 501      15.962  48.682  36.395  1.00  0.00           N  
ATOM    568  CA  THR A 501      16.381  48.200  37.699  1.00  0.00           C  
ATOM    569  C   THR A 501      16.781  46.742  37.533  1.00  0.00           C  
ATOM    570  O   THR A 501      16.342  46.076  36.594  1.00  0.00           O  
ATOM    571  CB  THR A 501      15.235  48.294  38.734  1.00  0.00           C  
ATOM    572  OG1 THR A 501      15.743  47.993  40.029  1.00  0.00           O  
ATOM    573  CG2 THR A 501      14.109  47.330  38.362  1.00  0.00           C  
ATOM    574  N   GLY A 502      17.617  46.246  38.437  1.00  0.00           N  
ATOM    575  CA  GLY A 502      18.033  44.860  38.344  1.00  0.00           C  
ATOM    576  C   GLY A 502      19.516  44.674  38.571  1.00  0.00           C  
ATOM    577  O   GLY A 502      20.344  45.365  37.977  1.00  0.00           O  
ATOM    578  N   GLU A 546      19.854  43.726  39.434  1.00  0.00           N  
ATOM    579  CA  GLU A 546      21.245  43.453  39.746  1.00  0.00           C  
ATOM    580  C   GLU A 546      21.749  42.251  38.971  1.00  0.00           C  
ATOM    581  O   GLU A 546      20.967  41.415  38.514  1.00  0.00           O  
ATOM    582  CB  GLU A 546      21.406  43.238  41.257  1.00  0.00           C  
ATOM    583  CG  GLU A 546      20.416  42.249  41.869  1.00  0.00           C  
ATOM    584  CD  GLU A 546      20.008  42.630  43.289  1.00  0.00           C  
ATOM    585  OE1 GLU A 546      20.904  42.837  44.138  1.00  0.00           O  
ATOM    586  OE2 GLU A 546      18.788  42.720  43.556  1.00  0.00           O  
ATOM    587  N   GLY A 571      23.064  42.182  38.811  1.00  0.00           N  
ATOM    588  CA  GLY A 571      23.658  41.079  38.081  1.00  0.00           C  
ATOM    589  C   GLY A 571      23.962  41.421  36.635  1.00  0.00           C  
ATOM    590  O   GLY A 571      24.713  40.706  35.974  1.00  0.00           O  
ATOM    591  N   PHE A 572      23.383  42.515  36.144  1.00  0.00           N  
ATOM    592  CA  PHE A 572      23.593  42.938  34.766  1.00  0.00           C  
ATOM    593  C   PHE A 572      24.907  43.684  34.631  1.00  0.00           C  
ATOM    594  O   PHE A 572      25.161  44.634  35.360  1.00  0.00           O  
ATOM    595  CB  PHE A 572      22.456  43.842  34.300  1.00  0.00           C  
ATOM    596  CG  PHE A 572      22.528  44.188  32.845  1.00  0.00           C  
ATOM    597  CD1 PHE A 572      22.186  43.248  31.879  1.00  0.00           C  
ATOM    598  CD2 PHE A 572      22.972  45.440  32.437  1.00  0.00           C  
ATOM    599  CE1 PHE A 572      22.285  43.547  30.528  1.00  0.00           C  
ATOM    600  CE2 PHE A 572      23.076  45.751  31.088  1.00  0.00           C  
ATOM    601  CZ  PHE A 572      22.731  44.801  30.130  1.00  0.00           C  
ATOM    602  N   ARG A 573      25.733  43.249  33.686  1.00  0.00           N  
ATOM    603  CA  ARG A 573      27.033  43.864  33.457  1.00  0.00           C  
ATOM    604  C   ARG A 573      27.014  44.701  32.177  1.00  0.00           C  
ATOM    605  O   ARG A 573      26.818  44.183  31.078  1.00  0.00           O  
ATOM    606  CB  ARG A 573      28.106  42.772  33.363  1.00  0.00           C  
ATOM    607  CG  ARG A 573      27.809  41.566  34.255  1.00  0.00           C  
ATOM    608  CD  ARG A 573      28.891  40.486  34.200  1.00  0.00           C  
ATOM    609  NE  ARG A 573      30.048  40.815  35.029  1.00  0.00           N  
ATOM    610  CZ  ARG A 573      29.998  41.011  36.345  1.00  0.00           C  
ATOM    611  NH1 ARG A 573      28.842  40.913  36.994  1.00  0.00           N  
ATOM    612  NH2 ARG A 573      31.106  41.306  37.016  1.00  0.00           N  
ATOM    613  N   LEU A 574      27.204  46.005  32.333  1.00  0.00           N  
ATOM    614  CA  LEU A 574      27.217  46.918  31.201  1.00  0.00           C  
ATOM    615  C   LEU A 574      28.662  47.221  30.848  1.00  0.00           C  
ATOM    616  O   LEU A 574      29.376  47.849  31.629  1.00  0.00           O  
ATOM    617  CB  LEU A 574      26.501  48.215  31.561  1.00  0.00           C  
ATOM    618  CG  LEU A 574      26.544  49.300  30.494  1.00  0.00           C  
ATOM    619  CD1 LEU A 574      25.755  48.847  29.287  1.00  0.00           C  
ATOM    620  CD2 LEU A 574      25.976  50.582  31.048  1.00  0.00           C  
ATOM    621  N   GLU A 575      29.094  46.770  29.676  1.00  0.00           N  
ATOM    622  CA  GLU A 575      30.465  46.997  29.237  1.00  0.00           C  
ATOM    623  C   GLU A 575      30.643  48.358  28.591  1.00  0.00           C  
ATOM    624  O   GLU A 575      29.782  48.817  27.857  1.00  0.00           O  
ATOM    625  CB  GLU A 575      30.888  45.906  28.259  1.00  0.00           C  
ATOM    626  CG  GLU A 575      29.801  45.525  27.274  1.00  0.00           C  
ATOM    627  CD  GLU A 575      30.189  44.328  26.426  1.00  0.00           C  
ATOM    628  OE1 GLU A 575      31.080  44.488  25.558  1.00  0.00           O  
ATOM    629  OE2 GLU A 575      29.610  43.231  26.640  1.00  0.00           O  
ATOM    630  N   GLY A 576      31.768  48.997  28.884  1.00  0.00           N  
ATOM    631  CA  GLY A 576      32.052  50.299  28.322  1.00  0.00           C  
ATOM    632  C   GLY A 576      32.810  50.186  27.012  1.00  0.00           C  
ATOM    633  O   GLY A 576      33.025  49.083  26.514  1.00  0.00           O  
ATOM    634  N   PRO A 577      33.247  51.315  26.440  1.00  0.00           N  
ATOM    635  CA  PRO A 577      33.985  51.392  25.178  1.00  0.00           C  
ATOM    636  C   PRO A 577      35.180  50.456  25.039  1.00  0.00           C  
ATOM    637  O   PRO A 577      35.493  50.008  23.940  1.00  0.00           O  
ATOM    638  CB  PRO A 577      34.408  52.844  25.126  1.00  0.00           C  
ATOM    639  CG  PRO A 577      33.326  53.540  25.860  1.00  0.00           C  
ATOM    640  CD  PRO A 577      33.122  52.653  27.041  1.00  0.00           C  
ATOM    641  N   LEU A 578      35.858  50.171  26.142  1.00  0.00           N  
ATOM    642  CA  LEU A 578      37.015  49.292  26.087  1.00  0.00           C  
ATOM    643  C   LEU A 578      36.808  48.050  26.938  1.00  0.00           C  
ATOM    644  O   LEU A 578      37.711  47.633  27.662  1.00  0.00           O  
ATOM    645  CB  LEU A 578      38.259  50.044  26.555  1.00  0.00           C  
ATOM    646  CG  LEU A 578      38.520  51.319  25.750  1.00  0.00           C  
ATOM    647  CD1 LEU A 578      39.691  52.079  26.339  1.00  0.00           C  
ATOM    648  CD2 LEU A 578      38.781  50.957  24.296  1.00  0.00           C  
ATOM    649  N   GLY A 648      35.612  47.470  26.851  1.00  0.00           N  
ATOM    650  CA  GLY A 648      35.298  46.272  27.616  1.00  0.00           C  
ATOM    651  C   GLY A 648      35.286  46.432  29.130  1.00  0.00           C  
ATOM    652  O   GLY A 648      34.787  45.558  29.842  1.00  0.00           O  
ATOM    653  N   GLU A 649      35.837  47.535  29.634  1.00  0.00           N  
ATOM    654  CA  GLU A 649      35.862  47.766  31.076  1.00  0.00           C  
ATOM    655  C   GLU A 649      34.426  47.790  31.583  1.00  0.00           C  
ATOM    656  O   GLU A 649      33.536  48.310  30.906  1.00  0.00           O  
ATOM    657  CB  GLU A 649      36.534  49.106  31.411  1.00  0.00           C  
ATOM    658  CG  GLU A 649      35.604  50.325  31.360  1.00  0.00           C  
ATOM    659  CD  GLU A 649      35.354  50.852  29.951  1.00  0.00           C  
ATOM    660  OE1 GLU A 649      35.468  50.075  28.977  1.00  0.00           O  
ATOM    661  OE2 GLU A 649      35.028  52.051  29.826  1.00  0.00           O  
ATOM    662  N   GLU A 650      34.183  47.226  32.762  1.00  0.00           N  
ATOM    663  CA  GLU A 650      32.830  47.244  33.287  1.00  0.00           C  
ATOM    664  C   GLU A 650      32.543  48.660  33.757  1.00  0.00           C  
ATOM    665  O   GLU A 650      33.382  49.298  34.388  1.00  0.00           O  
ATOM    666  CB  GLU A 650      32.662  46.272  34.451  1.00  0.00           C  
ATOM    667  CG  GLU A 650      31.197  45.996  34.760  1.00  0.00           C  
ATOM    668  CD  GLU A 650      30.988  45.326  36.100  1.00  0.00           C  
ATOM    669  OE1 GLU A 650      31.317  45.955  37.131  1.00  0.00           O  
ATOM    670  OE2 GLU A 650      30.493  44.176  36.121  1.00  0.00           O  
ATOM    671  N   VAL A 651      31.357  49.154  33.436  1.00  0.00           N  
ATOM    672  CA  VAL A 651      30.978  50.498  33.827  1.00  0.00           C  
ATOM    673  C   VAL A 651      29.744  50.442  34.718  1.00  0.00           C  
ATOM    674  O   VAL A 651      29.042  49.427  34.765  1.00  0.00           O  
ATOM    675  CB  VAL A 651      30.692  51.372  32.581  1.00  0.00           C  
ATOM    676  CG1 VAL A 651      29.590  50.749  31.754  1.00  0.00           C  
ATOM    677  CG2 VAL A 651      30.313  52.781  32.999  1.00  0.00           C  
ATOM    678  N   GLU A 652      29.497  51.527  35.440  1.00  0.00           N  
ATOM    679  CA  GLU A 652      28.348  51.595  36.320  1.00  0.00           C  
ATOM    680  C   GLU A 652      27.492  52.795  35.966  1.00  0.00           C  
ATOM    681  O   GLU A 652      27.722  53.456  34.953  1.00  0.00           O  
ATOM    682  CB  GLU A 652      28.793  51.697  37.777  1.00  0.00           C  
ATOM    683  CG  GLU A 652      29.541  50.482  38.281  1.00  0.00           C  
ATOM    684  CD  GLU A 652      29.488  50.364  39.791  1.00  0.00           C  
ATOM    685  OE1 GLU A 652      28.374  50.174  40.335  1.00  0.00           O  
ATOM    686  OE2 GLU A 652      30.557  50.465  40.433  1.00  0.00           O  
ATOM    687  N   GLY A 653      26.505  53.072  36.810  1.00  0.00           N  
ATOM    688  CA  GLY A 653      25.623  54.198  36.575  1.00  0.00           C  
ATOM    689  C   GLY A 653      24.195  53.739  36.395  1.00  0.00           C  
ATOM    690  O   GLY A 653      23.955  52.588  36.024  1.00  0.00           O  
ATOM    691  N   ARG A 654      23.249  54.633  36.673  1.00  0.00           N  
ATOM    692  CA  ARG A 654      21.832  54.321  36.527  1.00  0.00           C  
ATOM    693  C   ARG A 654      21.568  53.810  35.112  1.00  0.00           C  
ATOM    694  O   ARG A 654      21.794  54.523  34.136  1.00  0.00           O  
ATOM    695  CB  ARG A 654      20.991  55.574  36.804  1.00  0.00           C  
ATOM    696  CG  ARG A 654      20.435  55.652  38.217  1.00  0.00           C  
ATOM    697  CD  ARG A 654      20.146  57.086  38.671  1.00  0.00           C  
ATOM    698  NE  ARG A 654      19.238  57.816  37.783  1.00  0.00           N  
ATOM    699  CZ  ARG A 654      18.686  58.992  38.083  1.00  0.00           C  
ATOM    700  NH1 ARG A 654      18.946  59.568  39.252  1.00  0.00           N  
ATOM    701  NH2 ARG A 654      17.879  59.597  37.218  1.00  0.00           N  
ATOM    702  N   LEU A 655      21.107  52.570  35.004  1.00  0.00           N  
ATOM    703  CA  LEU A 655      20.816  51.986  33.704  1.00  0.00           C  
ATOM    704  C   LEU A 655      19.503  52.501  33.141  1.00  0.00           C  
ATOM    705  O   LEU A 655      18.580  52.836  33.888  1.00  0.00           O  
ATOM    706  CB  LEU A 655      20.741  50.463  33.794  1.00  0.00           C  
ATOM    707  CG  LEU A 655      22.030  49.710  34.098  1.00  0.00           C  
ATOM    708  CD1 LEU A 655      21.769  48.222  33.997  1.00  0.00           C  
ATOM    709  CD2 LEU A 655      23.112  50.119  33.119  1.00  0.00           C  
ATOM    710  N   LEU A 656      19.432  52.553  31.813  1.00  0.00           N  
ATOM    711  CA  LEU A 656      18.240  53.000  31.097  1.00  0.00           C  
ATOM    712  C   LEU A 656      18.265  52.458  29.672  1.00  0.00           C  
ATOM    713  O   LEU A 656      19.225  51.811  29.260  1.00  0.00           O  
ATOM    714  CB  LEU A 656      18.173  54.535  31.065  1.00  0.00           C  
ATOM    715  CG  LEU A 656      19.414  55.347  30.659  1.00  0.00           C  
ATOM    716  CD1 LEU A 656      19.770  55.104  29.199  1.00  0.00           C  
ATOM    717  CD2 LEU A 656      19.142  56.823  30.881  1.00  0.00           C  
ATOM    718  N   LEU A 657      17.194  52.745  28.945  1.00  0.00           N  
ATOM    719  CA  LEU A 657      17.131  52.352  27.535  1.00  0.00           C  
ATOM    720  C   LEU A 657      17.471  53.585  26.753  1.00  0.00           C  
ATOM    721  O   LEU A 657      16.812  54.627  26.886  1.00  0.00           O  
ATOM    722  CB  LEU A 657      15.739  51.878  27.135  1.00  0.00           C  
ATOM    723  CG  LEU A 657      15.221  50.594  27.787  1.00  0.00           C  
ATOM    724  CD1 LEU A 657      13.832  50.252  27.272  1.00  0.00           C  
ATOM    725  CD2 LEU A 657      16.182  49.441  27.539  1.00  0.00           C  
ATOM    726  N   ARG A 658      18.528  53.509  25.962  1.00  0.00           N  
ATOM    727  CA  ARG A 658      18.956  54.720  25.251  1.00  0.00           C  
ATOM    728  C   ARG A 658      17.807  55.460  24.570  1.00  0.00           C  
ATOM    729  O   ARG A 658      16.967  54.863  23.894  1.00  0.00           O  
ATOM    730  CB  ARG A 658      20.061  54.396  24.236  1.00  0.00           C  
ATOM    731  CG  ARG A 658      19.645  53.463  23.107  1.00  0.00           C  
ATOM    732  CD  ARG A 658      20.802  53.219  22.154  1.00  0.00           C  
ATOM    733  NE  ARG A 658      20.475  52.186  21.177  1.00  0.00           N  
ATOM    734  CZ  ARG A 658      21.340  51.664  20.309  1.00  0.00           C  
ATOM    735  NH1 ARG A 658      22.605  52.076  20.286  1.00  0.00           N  
ATOM    736  NH2 ARG A 658      20.939  50.717  19.470  1.00  0.00           N  
ATOM    737  N   THR A 659      17.774  56.767  24.777  1.00  0.00           N  
ATOM    738  CA  THR A 659      16.743  57.611  24.205  1.00  0.00           C  
ATOM    739  C   THR A 659      17.137  58.098  22.815  1.00  0.00           C  
ATOM    740  O   THR A 659      16.352  58.747  22.132  1.00  0.00           O  
ATOM    741  CB  THR A 659      16.471  58.817  25.112  1.00  0.00           C  
ATOM    742  OG1 THR A 659      17.705  59.473  25.425  1.00  0.00           O  
ATOM    743  CG2 THR A 659      15.794  58.360  26.402  1.00  0.00           C  
ATOM    744  N   HIS A 660      18.368  57.781  22.419  1.00  0.00           N  
ATOM    745  CA  HIS A 660      18.897  58.139  21.111  1.00  0.00           C  
ATOM    746  C   HIS A 660      20.229  57.427  20.887  1.00  0.00           C  
ATOM    747  O   HIS A 660      20.789  56.843  21.805  1.00  0.00           O  
ATOM    748  CB  HIS A 660      19.057  59.666  20.958  1.00  0.00           C  
ATOM    749  CG  HIS A 660      19.818  60.325  22.066  1.00  0.00           C  
ATOM    750  ND1 HIS A 660      20.081  61.678  22.078  1.00  0.00           N  
ATOM    751  CD2 HIS A 660      20.364  59.826  23.201  1.00  0.00           C  
ATOM    752  CE1 HIS A 660      20.757  61.986  23.170  1.00  0.00           C  
ATOM    753  NE2 HIS A 660      20.942  60.881  23.870  1.00  0.00           N  
ATOM    754  N   THR A 661      20.727  57.458  19.661  1.00  0.00           N  
ATOM    755  CA  THR A 661      21.979  56.795  19.346  1.00  0.00           C  
ATOM    756  C   THR A 661      23.196  57.631  19.772  1.00  0.00           C  
ATOM    757  O   THR A 661      24.305  57.105  19.922  1.00  0.00           O  
ATOM    758  CB  THR A 661      22.047  56.502  17.832  1.00  0.00           C  
ATOM    759  OG1 THR A 661      21.468  57.604  17.112  1.00  0.00           O  
ATOM    760  CG2 THR A 661      21.299  55.213  17.498  1.00  0.00           C  
ATOM    761  N   SER A 662      22.971  58.924  19.990  1.00  0.00           N  
ATOM    762  CA  SER A 662      24.028  59.852  20.377  1.00  0.00           C  
ATOM    763  C   SER A 662      25.098  59.332  21.358  1.00  0.00           C  
ATOM    764  O   SER A 662      26.273  59.675  21.231  1.00  0.00           O  
ATOM    765  CB  SER A 662      23.400  61.136  20.919  1.00  0.00           C  
ATOM    766  OG  SER A 662      22.630  61.792  19.919  1.00  0.00           O  
ATOM    767  N   PRO A 663      24.710  58.525  22.364  1.00  0.00           N  
ATOM    768  CA  PRO A 663      25.755  58.043  23.271  1.00  0.00           C  
ATOM    769  C   PRO A 663      26.912  57.316  22.565  1.00  0.00           C  
ATOM    770  O   PRO A 663      28.028  57.279  23.085  1.00  0.00           O  
ATOM    771  CB  PRO A 663      24.988  57.135  24.248  1.00  0.00           C  
ATOM    772  CG  PRO A 663      23.652  56.859  23.555  1.00  0.00           C  
ATOM    773  CD  PRO A 663      23.373  58.158  22.867  1.00  0.00           C  
ATOM    774  N   MET A 664      26.656  56.743  21.388  1.00  0.00           N  
ATOM    775  CA  MET A 664      27.712  56.044  20.655  1.00  0.00           C  
ATOM    776  C   MET A 664      28.777  57.013  20.192  1.00  0.00           C  
ATOM    777  O   MET A 664      29.890  56.614  19.872  1.00  0.00           O  
ATOM    778  CB  MET A 664      27.156  55.307  19.444  1.00  0.00           C  
ATOM    779  CG  MET A 664      27.051  53.806  19.641  1.00  0.00           C  
ATOM    780  SD  MET A 664      28.613  53.067  20.164  1.00  0.00           S  
ATOM    781  CE  MET A 664      29.705  53.627  18.855  1.00  0.00           C  
ATOM    782  N   GLN A 665      28.428  58.290  20.133  1.00  0.00           N  
ATOM    783  CA  GLN A 665      29.387  59.304  19.737  1.00  0.00           C  
ATOM    784  C   GLN A 665      30.520  59.247  20.750  1.00  0.00           C  
ATOM    785  O   GLN A 665      31.701  59.270  20.395  1.00  0.00           O  
ATOM    786  CB  GLN A 665      28.760  60.702  19.784  1.00  0.00           C  
ATOM    787  CG  GLN A 665      27.847  61.066  18.637  1.00  0.00           C  
ATOM    788  CD  GLN A 665      27.370  62.499  18.758  1.00  0.00           C  
ATOM    789  OE1 GLN A 665      28.154  63.384  19.091  1.00  0.00           O  
ATOM    790  NE2 GLN A 665      26.083  62.739  18.487  1.00  0.00           N  
ATOM    791  N   VAL A 666      30.138  59.174  22.023  1.00  0.00           N  
ATOM    792  CA  VAL A 666      31.092  59.137  23.112  1.00  0.00           C  
ATOM    793  C   VAL A 666      31.804  57.801  23.211  1.00  0.00           C  
ATOM    794  O   VAL A 666      33.019  57.748  23.376  1.00  0.00           O  
ATOM    795  CB  VAL A 666      30.403  59.467  24.445  1.00  0.00           C  
ATOM    796  CG1 VAL A 666      31.404  59.419  25.591  1.00  0.00           C  
ATOM    797  CG2 VAL A 666      29.795  60.859  24.359  1.00  0.00           C  
ATOM    798  N   ARG A 667      31.067  56.712  23.097  1.00  0.00           N  
ATOM    799  CA  ARG A 667      31.723  55.420  23.190  1.00  0.00           C  
ATOM    800  C   ARG A 667      32.800  55.310  22.107  1.00  0.00           C  
ATOM    801  O   ARG A 667      33.954  54.998  22.403  1.00  0.00           O  
ATOM    802  CB  ARG A 667      30.688  54.287  23.088  1.00  0.00           C  
ATOM    803  CG  ARG A 667      29.632  54.361  24.197  1.00  0.00           C  
ATOM    804  CD  ARG A 667      28.556  53.291  24.068  1.00  0.00           C  
ATOM    805  NE  ARG A 667      28.983  52.030  24.660  1.00  0.00           N  
ATOM    806  CZ  ARG A 667      28.704  51.635  25.898  1.00  0.00           C  
ATOM    807  NH1 ARG A 667      27.981  52.386  26.708  1.00  0.00           N  
ATOM    808  NH2 ARG A 667      29.168  50.481  26.325  1.00  0.00           N  
ATOM    809  N   TYR A 668      32.435  55.612  20.864  1.00  0.00           N  
ATOM    810  CA  TYR A 668      33.377  55.524  19.749  1.00  0.00           C  
ATOM    811  C   TYR A 668      34.636  56.375  19.935  1.00  0.00           C  
ATOM    812  O   TYR A 668      35.763  55.886  19.779  1.00  0.00           O  
ATOM    813  CB  TYR A 668      32.699  55.927  18.435  1.00  0.00           C  
ATOM    814  CG  TYR A 668      33.499  55.508  17.226  1.00  0.00           C  
ATOM    815  CD1 TYR A 668      33.411  54.208  16.722  1.00  0.00           C  
ATOM    816  CD2 TYR A 668      34.404  56.385  16.634  1.00  0.00           C  
ATOM    817  CE1 TYR A 668      34.209  53.790  15.655  1.00  0.00           C  
ATOM    818  CE2 TYR A 668      35.212  55.979  15.570  1.00  0.00           C  
ATOM    819  CZ  TYR A 668      35.111  54.681  15.086  1.00  0.00           C  
ATOM    820  OH  TYR A 668      35.922  54.285  14.044  1.00  0.00           O  
ATOM    821  N   MET A 669      34.446  57.650  20.259  1.00  0.00           N  
ATOM    822  CA  MET A 669      35.577  58.539  20.443  1.00  0.00           C  
ATOM    823  C   MET A 669      36.562  58.124  21.537  1.00  0.00           C  
ATOM    824  O   MET A 669      37.766  58.396  21.412  1.00  0.00           O  
ATOM    825  CB  MET A 669      35.094  59.967  20.680  1.00  0.00           C  
ATOM    826  CG  MET A 669      34.534  60.619  19.431  1.00  0.00           C  
ATOM    827  SD  MET A 669      34.292  62.401  19.592  1.00  0.00           S  
ATOM    828  CE  MET A 669      32.577  62.429  20.107  1.00  0.00           C  
ATOM    829  N   VAL A 670      36.098  57.479  22.608  1.00  0.00           N  
ATOM    830  CA  VAL A 670      37.075  57.053  23.614  1.00  0.00           C  
ATOM    831  C   VAL A 670      37.861  55.884  23.077  1.00  0.00           C  
ATOM    832  O   VAL A 670      39.052  55.756  23.373  1.00  0.00           O  
ATOM    833  CB  VAL A 670      36.450  56.711  24.972  1.00  0.00           C  
ATOM    834  CG1 VAL A 670      35.500  57.821  25.397  1.00  0.00           C  
ATOM    835  CG2 VAL A 670      35.715  55.373  24.906  1.00  0.00           C  
ATOM    836  N   ALA A 671      37.201  55.031  22.296  1.00  0.00           N  
ATOM    837  CA  ALA A 671      37.841  53.841  21.728  1.00  0.00           C  
ATOM    838  C   ALA A 671      38.588  54.042  20.407  1.00  0.00           C  
ATOM    839  O   ALA A 671      39.130  53.084  19.863  1.00  0.00           O  
ATOM    840  CB  ALA A 671      36.815  52.734  21.551  1.00  0.00           C  
ATOM    841  N   HIS A 672      38.618  55.262  19.882  1.00  0.00           N  
ATOM    842  CA  HIS A 672      39.312  55.498  18.620  1.00  0.00           C  
ATOM    843  C   HIS A 672      39.983  56.858  18.534  1.00  0.00           C  
ATOM    844  O   HIS A 672      39.883  57.678  19.443  1.00  0.00           O  
ATOM    845  CB  HIS A 672      38.354  55.344  17.435  1.00  0.00           C  
ATOM    846  CG  HIS A 672      37.778  53.968  17.289  1.00  0.00           C  
ATOM    847  ND1 HIS A 672      36.637  53.562  17.948  1.00  0.00           N  
ATOM    848  CD2 HIS A 672      38.184  52.906  16.553  1.00  0.00           C  
ATOM    849  CE1 HIS A 672      36.362  52.310  17.621  1.00  0.00           C  
ATOM    850  NE2 HIS A 672      37.285  51.889  16.775  1.00  0.00           N  
ATOM    851  N   THR A 684      40.674  57.098  17.427  1.00  0.00           N  
ATOM    852  CA  THR A 684      41.361  58.365  17.247  1.00  0.00           C  
ATOM    853  C   THR A 684      40.962  59.033  15.945  1.00  0.00           C  
ATOM    854  O   THR A 684      40.722  58.366  14.943  1.00  0.00           O  
ATOM    855  CB  THR A 684      42.898  58.165  17.302  1.00  0.00           C  
ATOM    856  OG1 THR A 684      43.566  59.324  16.787  1.00  0.00           O  
ATOM    857  CG2 THR A 684      43.299  56.979  16.511  1.00  0.00           C  
ATOM    858  N   PRO A 685      40.857  60.367  15.949  1.00  0.00           N  
ATOM    859  CA  PRO A 685      40.477  61.096  14.734  1.00  0.00           C  
ATOM    860  C   PRO A 685      41.630  61.172  13.743  1.00  0.00           C  
ATOM    861  O   PRO A 685      42.796  61.038  14.122  1.00  0.00           O  
ATOM    862  CB  PRO A 685      40.086  62.473  15.266  1.00  0.00           C  
ATOM    863  CG  PRO A 685      41.039  62.661  16.400  1.00  0.00           C  
ATOM    864  CD  PRO A 685      41.037  61.289  17.084  1.00  0.00           C  
ATOM    865  N   PRO A 686      41.322  61.430  12.466  1.00  0.00           N  
ATOM    866  CA  PRO A 686      39.969  61.649  11.943  1.00  0.00           C  
ATOM    867  C   PRO A 686      39.237  60.368  11.541  1.00  0.00           C  
ATOM    868  O   PRO A 686      39.857  59.350  11.252  1.00  0.00           O  
ATOM    869  CB  PRO A 686      40.221  62.567  10.752  1.00  0.00           C  
ATOM    870  CG  PRO A 686      41.492  62.004  10.195  1.00  0.00           C  
ATOM    871  CD  PRO A 686      42.336  61.719  11.434  1.00  0.00           C  
ATOM    872  N   PHE A 687      37.910  60.443  11.506  1.00  0.00           N  
ATOM    873  CA  PHE A 687      37.072  59.307  11.136  1.00  0.00           C  
ATOM    874  C   PHE A 687      35.650  59.754  10.757  1.00  0.00           C  
ATOM    875  O   PHE A 687      35.258  60.903  10.985  1.00  0.00           O  
ATOM    876  CB  PHE A 687      36.998  58.319  12.300  1.00  0.00           C  
ATOM    877  CG  PHE A 687      36.282  58.862  13.509  1.00  0.00           C  
ATOM    878  CD1 PHE A 687      34.902  59.053  13.494  1.00  0.00           C  
ATOM    879  CD2 PHE A 687      36.993  59.223  14.650  1.00  0.00           C  
ATOM    880  CE1 PHE A 687      34.243  59.596  14.590  1.00  0.00           C  
ATOM    881  CE2 PHE A 687      36.344  59.766  15.748  1.00  0.00           C  
ATOM    882  CZ  PHE A 687      34.965  59.954  15.720  1.00  0.00           C  
ATOM    883  N   ARG A 688      34.888  58.825  10.187  1.00  0.00           N  
ATOM    884  CA  ARG A 688      33.508  59.068   9.788  1.00  0.00           C  
ATOM    885  C   ARG A 688      32.710  57.843  10.185  1.00  0.00           C  
ATOM    886  O   ARG A 688      32.971  56.761   9.666  1.00  0.00           O  
ATOM    887  CB  ARG A 688      33.370  59.209   8.266  1.00  0.00           C  
ATOM    888  CG  ARG A 688      34.125  60.341   7.593  1.00  0.00           C  
ATOM    889  CD  ARG A 688      33.668  60.391   6.142  1.00  0.00           C  
ATOM    890  NE  ARG A 688      34.302  61.437   5.343  1.00  0.00           N  
ATOM    891  CZ  ARG A 688      35.495  61.326   4.766  1.00  0.00           C  
ATOM    892  NH1 ARG A 688      36.197  60.207   4.899  1.00  0.00           N  
ATOM    893  NH2 ARG A 688      35.977  62.330   4.038  1.00  0.00           N  
ATOM    894  N   ILE A 689      31.749  57.982  11.095  1.00  0.00           N  
ATOM    895  CA  ILE A 689      30.942  56.820  11.457  1.00  0.00           C  
ATOM    896  C   ILE A 689      29.461  57.128  11.323  1.00  0.00           C  
ATOM    897  O   ILE A 689      29.036  58.286  11.275  1.00  0.00           O  
ATOM    898  CB  ILE A 689      31.180  56.314  12.923  1.00  0.00           C  
ATOM    899  CG1 ILE A 689      30.671  57.348  13.925  1.00  0.00           C  
ATOM    900  CG2 ILE A 689      32.653  56.021  13.151  1.00  0.00           C  
ATOM    901  CD1 ILE A 689      30.658  56.859  15.350  1.00  0.00           C  
ATOM    902  N   VAL A 690      28.696  56.054  11.292  1.00  0.00           N  
ATOM    903  CA  VAL A 690      27.237  56.147  11.204  1.00  0.00           C  
ATOM    904  C   VAL A 690      26.690  55.070  12.094  1.00  0.00           C  
ATOM    905  O   VAL A 690      26.986  53.882  11.875  1.00  0.00           O  
ATOM    906  CB  VAL A 690      26.733  55.976   9.768  1.00  0.00           C  
ATOM    907  CG1 VAL A 690      26.445  57.332   9.154  1.00  0.00           C  
ATOM    908  CG2 VAL A 690      27.733  55.185   8.941  1.00  0.00           C  
ATOM    909  N   VAL A 691      25.920  55.417  13.107  1.00  0.00           N  
ATOM    910  CA  VAL A 691      25.435  54.382  13.983  1.00  0.00           C  
ATOM    911  C   VAL A 691      23.891  54.294  13.905  1.00  0.00           C  
ATOM    912  O   VAL A 691      23.158  55.192  14.333  1.00  0.00           O  
ATOM    913  CB  VAL A 691      26.024  54.575  15.396  1.00  0.00           C  
ATOM    914  CG1 VAL A 691      26.411  56.038  15.573  1.00  0.00           C  
ATOM    915  CG2 VAL A 691      25.035  54.143  16.463  1.00  0.00           C  
ATOM    916  N   PRO A 692      23.435  53.166  13.355  1.00  0.00           N  
ATOM    917  CA  PRO A 692      22.004  52.884  13.294  1.00  0.00           C  
ATOM    918  C   PRO A 692      21.645  52.208  14.613  1.00  0.00           C  
ATOM    919  O   PRO A 692      22.520  51.681  15.298  1.00  0.00           O  
ATOM    920  CB  PRO A 692      21.900  51.932  12.101  1.00  0.00           C  
ATOM    921  CG  PRO A 692      23.147  51.146  12.208  1.00  0.00           C  
ATOM    922  CD  PRO A 692      24.193  52.209  12.526  1.00  0.00           C  
ATOM    923  N   GLY A 693      20.377  52.223  14.988  1.00  0.00           N  
ATOM    924  CA  GLY A 693      20.032  51.572  16.230  1.00  0.00           C  
ATOM    925  C   GLY A 693      18.644  51.805  16.770  1.00  0.00           C  
ATOM    926  O   GLY A 693      17.993  52.825  16.513  1.00  0.00           O  
ATOM    927  N   ARG A 695      18.202  50.817  17.536  1.00  0.00           N  
ATOM    928  CA  ARG A 695      16.914  50.832  18.199  1.00  0.00           C  
ATOM    929  C   ARG A 695      17.027  51.781  19.396  1.00  0.00           C  
ATOM    930  O   ARG A 695      17.965  51.677  20.190  1.00  0.00           O  
ATOM    931  CB  ARG A 695      16.608  49.427  18.692  1.00  0.00           C  
ATOM    932  CG  ARG A 695      15.178  49.176  19.069  1.00  0.00           C  
ATOM    933  CD  ARG A 695      14.675  48.064  18.195  1.00  0.00           C  
ATOM    934  NE  ARG A 695      14.225  46.915  18.958  1.00  0.00           N  
ATOM    935  CZ  ARG A 695      13.839  45.771  18.407  1.00  0.00           C  
ATOM    936  NH1 ARG A 695      13.859  45.627  17.090  1.00  0.00           N  
ATOM    937  NH2 ARG A 695      13.411  44.781  19.177  1.00  0.00           N  
ATOM    938  N   VAL A 696      16.085  52.710  19.511  1.00  0.00           N  
ATOM    939  CA  VAL A 696      16.070  53.652  20.623  1.00  0.00           C  
ATOM    940  C   VAL A 696      14.703  53.579  21.304  1.00  0.00           C  
ATOM    941  O   VAL A 696      13.716  53.150  20.695  1.00  0.00           O  
ATOM    942  CB  VAL A 696      16.380  55.115  20.169  1.00  0.00           C  
ATOM    943  CG1 VAL A 696      17.802  55.193  19.611  1.00  0.00           C  
ATOM    944  CG2 VAL A 696      15.376  55.584  19.136  1.00  0.00           C  
ATOM    945  N   PHE A 697      14.641  53.989  22.566  1.00  0.00           N  
ATOM    946  CA  PHE A 697      13.392  53.900  23.301  1.00  0.00           C  
ATOM    947  C   PHE A 697      12.971  55.181  23.997  1.00  0.00           C  
ATOM    948  O   PHE A 697      13.802  55.908  24.534  1.00  0.00           O  
ATOM    949  CB  PHE A 697      13.496  52.782  24.335  1.00  0.00           C  
ATOM    950  CG  PHE A 697      14.098  51.514  23.800  1.00  0.00           C  
ATOM    951  CD1 PHE A 697      15.463  51.431  23.544  1.00  0.00           C  
ATOM    952  CD2 PHE A 697      13.303  50.395  23.568  1.00  0.00           C  
ATOM    953  CE1 PHE A 697      16.033  50.249  23.067  1.00  0.00           C  
ATOM    954  CE2 PHE A 697      13.864  49.202  23.089  1.00  0.00           C  
ATOM    955  CZ  PHE A 697      15.233  49.130  22.839  1.00  0.00           C  
ATOM    956  N   ARG A 698      11.669  55.450  23.985  1.00  0.00           N  
ATOM    957  CA  ARG A 698      11.131  56.631  24.646  1.00  0.00           C  
ATOM    958  C   ARG A 698       9.739  56.386  25.205  1.00  0.00           C  
ATOM    959  O   ARG A 698       8.862  55.857  24.521  1.00  0.00           O  
ATOM    960  CB  ARG A 698      11.102  57.820  23.689  1.00  0.00           C  
ATOM    961  CG  ARG A 698      12.472  58.252  23.263  1.00  0.00           C  
ATOM    962  CD  ARG A 698      12.448  59.584  22.583  1.00  0.00           C  
ATOM    963  NE  ARG A 698      13.705  59.797  21.889  1.00  0.00           N  
ATOM    964  CZ  ARG A 698      13.972  60.838  21.113  1.00  0.00           C  
ATOM    965  NH1 ARG A 698      13.127  61.875  20.863  1.00  0.00           N  
ATOM    966  NH2 ARG A 698      15.146  60.912  20.500  1.00  0.00           N  
ATOM    967  N   PHE A 699       9.546  56.774  26.460  1.00  0.00           N  
ATOM    968  CA  PHE A 699       8.263  56.595  27.120  1.00  0.00           C  
ATOM    969  C   PHE A 699       7.250  57.624  26.646  1.00  0.00           C  
ATOM    970  O   PHE A 699       7.244  58.767  27.110  1.00  0.00           O  
ATOM    971  CB  PHE A 699       8.421  56.693  28.649  1.00  0.00           C  
ATOM    972  CG  PHE A 699       7.151  56.416  29.413  1.00  0.00           C  
ATOM    973  CD1 PHE A 699       6.104  57.336  29.419  1.00  0.00           C  
ATOM    974  CD2 PHE A 699       6.982  55.214  30.089  1.00  0.00           C  
ATOM    975  CE1 PHE A 699       4.908  57.061  30.083  1.00  0.00           C  
ATOM    976  CE2 PHE A 699       5.791  54.927  30.756  1.00  0.00           C  
ATOM    977  CZ  PHE A 699       4.752  55.853  30.751  1.00  0.00           C  
ATOM    978  N   GLU A 700       6.402  57.219  25.709  1.00  0.00           N  
ATOM    979  CA  GLU A 700       5.356  58.099  25.214  1.00  0.00           C  
ATOM    980  C   GLU A 700       4.304  57.279  24.486  1.00  0.00           C  
ATOM    981  O   GLU A 700       4.588  56.183  24.009  1.00  0.00           O  
ATOM    982  CB  GLU A 700       5.935  59.189  24.308  1.00  0.00           C  
ATOM    983  CG  GLU A 700       6.239  58.780  22.888  1.00  0.00           C  
ATOM    984  CD  GLU A 700       6.915  59.905  22.114  1.00  0.00           C  
ATOM    985  OE1 GLU A 700       8.159  60.025  22.198  1.00  0.00           O  
ATOM    986  OE2 GLU A 700       6.200  60.678  21.436  1.00  0.00           O  
ATOM    987  N   GLN A 703       3.083  57.804  24.435  1.00  0.00           N  
ATOM    988  CA  GLN A 703       1.971  57.116  23.788  1.00  0.00           C  
ATOM    989  C   GLN A 703       2.153  56.957  22.290  1.00  0.00           C  
ATOM    990  O   GLN A 703       2.547  57.893  21.592  1.00  0.00           O  
ATOM    991  CB  GLN A 703       0.653  57.843  24.083  1.00  0.00           C  
ATOM    992  CG  GLN A 703      -0.004  57.400  25.386  1.00  0.00           C  
ATOM    993  CD  GLN A 703      -0.588  55.993  25.299  1.00  0.00           C  
ATOM    994  OE1 GLN A 703      -0.796  55.328  26.319  1.00  0.00           O  
ATOM    995  NE2 GLN A 703      -0.867  55.542  24.079  1.00  0.00           N  
ATOM    996  N   THR A 713       1.846  55.757  21.809  1.00  0.00           N  
ATOM    997  CA  THR A 713       1.983  55.420  20.400  1.00  0.00           C  
ATOM    998  C   THR A 713       0.701  55.612  19.600  1.00  0.00           C  
ATOM    999  O   THR A 713      -0.316  54.981  19.886  1.00  0.00           O  
ATOM   1000  CB  THR A 713       2.397  53.948  20.224  1.00  0.00           C  
ATOM   1001  OG1 THR A 713       1.240  53.112  20.363  1.00  0.00           O  
ATOM   1002  CG2 THR A 713       3.416  53.545  21.279  1.00  0.00           C  
ATOM   1003  N   ASP A 714       0.745  56.483  18.598  1.00  0.00           N  
ATOM   1004  CA  ASP A 714      -0.415  56.681  17.747  1.00  0.00           C  
ATOM   1005  C   ASP A 714      -0.053  56.211  16.344  1.00  0.00           C  
ATOM   1006  O   ASP A 714       0.791  55.330  16.183  1.00  0.00           O  
ATOM   1007  CB  ASP A 714      -0.860  58.146  17.735  1.00  0.00           C  
ATOM   1008  CG  ASP A 714       0.265  59.097  17.439  1.00  0.00           C  
ATOM   1009  OD1 ASP A 714       0.915  58.948  16.387  1.00  0.00           O  
ATOM   1010  OD2 ASP A 714       0.496  60.006  18.259  1.00  0.00           O  
ATOM   1011  N   ALA A 715      -0.685  56.792  15.332  1.00  0.00           N  
ATOM   1012  CA  ALA A 715      -0.424  56.400  13.950  1.00  0.00           C  
ATOM   1013  C   ALA A 715       0.886  56.969  13.411  1.00  0.00           C  
ATOM   1014  O   ALA A 715       1.385  56.541  12.366  1.00  0.00           O  
ATOM   1015  CB  ALA A 715      -1.581  56.844  13.065  1.00  0.00           C  
ATOM   1016  N   THR A 716       1.455  57.924  14.131  1.00  0.00           N  
ATOM   1017  CA  THR A 716       2.680  58.541  13.672  1.00  0.00           C  
ATOM   1018  C   THR A 716       3.707  58.766  14.801  1.00  0.00           C  
ATOM   1019  O   THR A 716       4.623  59.614  14.661  1.00  0.00           O  
ATOM   1020  CB  THR A 716       2.325  59.858  12.948  1.00  0.00           C  
ATOM   1021  OG1 THR A 716       3.458  60.331  12.223  1.00  0.00           O  
ATOM   1022  CG2 THR A 716       1.876  60.910  13.937  1.00  0.00           C  
ATOM   1023  N   HIS A 718       3.594  57.969  15.865  1.00  0.00           N  
ATOM   1024  CA  HIS A 718       4.496  58.047  17.015  1.00  0.00           C  
ATOM   1025  C   HIS A 718       4.775  56.677  17.613  1.00  0.00           C  
ATOM   1026  O   HIS A 718       3.881  55.835  17.703  1.00  0.00           O  
ATOM   1027  CB  HIS A 718       3.906  58.939  18.105  1.00  0.00           C  
ATOM   1028  CG  HIS A 718       3.828  60.380  17.721  1.00  0.00           C  
ATOM   1029  ND1 HIS A 718       2.951  60.850  16.767  1.00  0.00           N  
ATOM   1030  CD2 HIS A 718       4.550  61.450  18.131  1.00  0.00           C  
ATOM   1031  CE1 HIS A 718       3.138  62.148  16.605  1.00  0.00           C  
ATOM   1032  NE2 HIS A 718       4.103  62.536  17.419  1.00  0.00           N  
ATOM   1033  N   GLU A 723       6.022  56.461  18.026  1.00  0.00           N  
ATOM   1034  CA  GLU A 723       6.417  55.192  18.634  1.00  0.00           C  
ATOM   1035  C   GLU A 723       7.292  55.388  19.861  1.00  0.00           C  
ATOM   1036  O   GLU A 723       8.046  56.362  19.954  1.00  0.00           O  
ATOM   1037  CB  GLU A 723       7.161  54.318  17.622  1.00  0.00           C  
ATOM   1038  CG  GLU A 723       6.311  53.224  17.002  1.00  0.00           C  
ATOM   1039  CD  GLU A 723       6.116  52.023  17.926  1.00  0.00           C  
ATOM   1040  OE1 GLU A 723       6.431  52.131  19.141  1.00  0.00           O  
ATOM   1041  OE2 GLU A 723       5.637  50.973  17.426  1.00  0.00           O  
ATOM   1042  N   ALA A 724       7.174  54.459  20.804  1.00  0.00           N  
ATOM   1043  CA  ALA A 724       7.965  54.485  22.029  1.00  0.00           C  
ATOM   1044  C   ALA A 724       9.248  53.724  21.722  1.00  0.00           C  
ATOM   1045  O   ALA A 724      10.266  53.865  22.408  1.00  0.00           O  
ATOM   1046  CB  ALA A 724       7.202  53.801  23.168  1.00  0.00           C  
ATOM   1047  N   VAL A 725       9.174  52.909  20.678  1.00  0.00           N  
ATOM   1048  CA  VAL A 725      10.301  52.112  20.226  1.00  0.00           C  
ATOM   1049  C   VAL A 725      10.482  52.403  18.748  1.00  0.00           C  
ATOM   1050  O   VAL A 725       9.566  52.200  17.956  1.00  0.00           O  
ATOM   1051  CB  VAL A 725      10.030  50.605  20.411  1.00  0.00           C  
ATOM   1052  CG1 VAL A 725      11.250  49.798  19.980  1.00  0.00           C  
ATOM   1053  CG2 VAL A 725       9.666  50.318  21.868  1.00  0.00           C  
ATOM   1054  N   PHE A 726      11.654  52.909  18.380  1.00  0.00           N  
ATOM   1055  CA  PHE A 726      11.931  53.215  16.984  1.00  0.00           C  
ATOM   1056  C   PHE A 726      13.428  53.200  16.700  1.00  0.00           C  
ATOM   1057  O   PHE A 726      14.224  52.839  17.562  1.00  0.00           O  
ATOM   1058  CB  PHE A 726      11.331  54.569  16.597  1.00  0.00           C  
ATOM   1059  CG  PHE A 726      11.779  55.715  17.461  1.00  0.00           C  
ATOM   1060  CD1 PHE A 726      11.184  55.949  18.697  1.00  0.00           C  
ATOM   1061  CD2 PHE A 726      12.765  56.591  17.016  1.00  0.00           C  
ATOM   1062  CE1 PHE A 726      11.558  57.043  19.476  1.00  0.00           C  
ATOM   1063  CE2 PHE A 726      13.147  57.688  17.787  1.00  0.00           C  
ATOM   1064  CZ  PHE A 726      12.542  57.917  19.019  1.00  0.00           C  
ATOM   1065  N   HIS A 728      13.816  53.582  15.489  1.00  0.00           N  
ATOM   1066  CA  HIS A 728      15.222  53.581  15.133  1.00  0.00           C  
ATOM   1067  C   HIS A 728      15.756  54.942  14.707  1.00  0.00           C  
ATOM   1068  O   HIS A 728      15.033  55.772  14.162  1.00  0.00           O  
ATOM   1069  CB  HIS A 728      15.478  52.583  14.009  1.00  0.00           C  
ATOM   1070  CG  HIS A 728      15.024  51.192  14.316  1.00  0.00           C  
ATOM   1071  ND1 HIS A 728      13.698  50.821  14.288  1.00  0.00           N  
ATOM   1072  CD2 HIS A 728      15.722  50.074  14.629  1.00  0.00           C  
ATOM   1073  CE1 HIS A 728      13.598  49.532  14.565  1.00  0.00           C  
ATOM   1074  NE2 HIS A 728      14.812  49.055  14.775  1.00  0.00           N  
ATOM   1075  N   GLN A 730      17.038  55.158  14.970  1.00  0.00           N  
ATOM   1076  CA  GLN A 730      17.707  56.388  14.588  1.00  0.00           C  
ATOM   1077  C   GLN A 730      18.993  56.024  13.858  1.00  0.00           C  
ATOM   1078  O   GLN A 730      19.483  54.896  13.958  1.00  0.00           O  
ATOM   1079  CB  GLN A 730      18.057  57.236  15.814  1.00  0.00           C  
ATOM   1080  CG  GLN A 730      16.875  57.936  16.457  1.00  0.00           C  
ATOM   1081  CD  GLN A 730      17.301  59.007  17.450  1.00  0.00           C  
ATOM   1082  OE1 GLN A 730      18.355  58.898  18.077  1.00  0.00           O  
ATOM   1083  NE2 GLN A 730      16.487  60.047  17.594  1.00  0.00           N  
ATOM   1084  N   LEU A 731      19.510  56.978  13.096  1.00  0.00           N  
ATOM   1085  CA  LEU A 731      20.761  56.803  12.395  1.00  0.00           C  
ATOM   1086  C   LEU A 731      21.600  57.993  12.802  1.00  0.00           C  
ATOM   1087  O   LEU A 731      21.250  59.141  12.507  1.00  0.00           O  
ATOM   1088  CB  LEU A 731      20.593  56.826  10.871  1.00  0.00           C  
ATOM   1089  CG  LEU A 731      21.967  56.670  10.187  1.00  0.00           C  
ATOM   1090  CD1 LEU A 731      22.416  55.230  10.314  1.00  0.00           C  
ATOM   1091  CD2 LEU A 731      21.915  57.081   8.725  1.00  0.00           C  
ATOM   1092  N   GLU A 732      22.697  57.734  13.495  1.00  0.00           N  
ATOM   1093  CA  GLU A 732      23.567  58.818  13.905  1.00  0.00           C  
ATOM   1094  C   GLU A 732      24.731  58.949  12.949  1.00  0.00           C  
ATOM   1095  O   GLU A 732      25.127  57.980  12.296  1.00  0.00           O  
ATOM   1096  CB  GLU A 732      24.082  58.587  15.323  1.00  0.00           C  
ATOM   1097  CG  GLU A 732      23.286  59.355  16.371  1.00  0.00           C  
ATOM   1098  CD  GLU A 732      24.095  60.475  16.943  1.00  0.00           C  
ATOM   1099  OE1 GLU A 732      23.578  61.257  17.757  1.00  0.00           O  
ATOM   1100  OE2 GLU A 732      25.278  60.563  16.567  1.00  0.00           O  
ATOM   1101  N   GLY A 733      25.255  60.165  12.853  1.00  0.00           N  
ATOM   1102  CA  GLY A 733      26.397  60.415  12.007  1.00  0.00           C  
ATOM   1103  C   GLY A 733      27.384  61.204  12.837  1.00  0.00           C  
ATOM   1104  O   GLY A 733      26.981  62.054  13.632  1.00  0.00           O  
ATOM   1105  N   LEU A 734      28.670  60.909  12.686  1.00  0.00           N  
ATOM   1106  CA  LEU A 734      29.718  61.631  13.406  1.00  0.00           C  
ATOM   1107  C   LEU A 734      30.968  61.666  12.537  1.00  0.00           C  
ATOM   1108  O   LEU A 734      31.442  60.626  12.075  1.00  0.00           O  
ATOM   1109  CB  LEU A 734      30.052  60.952  14.741  1.00  0.00           C  
ATOM   1110  CG  LEU A 734      31.096  61.659  15.626  1.00  0.00           C  
ATOM   1111  CD1 LEU A 734      30.544  62.978  16.128  1.00  0.00           C  
ATOM   1112  CD2 LEU A 734      31.472  60.779  16.806  1.00  0.00           C  
ATOM   1113  N   VAL A 735      31.479  62.870  12.305  1.00  0.00           N  
ATOM   1114  CA  VAL A 735      32.685  63.082  11.516  1.00  0.00           C  
ATOM   1115  C   VAL A 735      33.555  64.055  12.304  1.00  0.00           C  
ATOM   1116  O   VAL A 735      33.146  65.192  12.557  1.00  0.00           O  
ATOM   1117  CB  VAL A 735      32.359  63.690  10.114  1.00  0.00           C  
ATOM   1118  CG1 VAL A 735      33.648  64.137   9.425  1.00  0.00           C  
ATOM   1119  CG2 VAL A 735      31.641  62.658   9.247  1.00  0.00           C  
ATOM   1120  N   VAL A 736      34.752  63.610  12.682  1.00  0.00           N  
ATOM   1121  CA  VAL A 736      35.683  64.430  13.468  1.00  0.00           C  
ATOM   1122  C   VAL A 736      37.082  64.488  12.831  1.00  0.00           C  
ATOM   1123  O   VAL A 736      37.515  63.524  12.198  1.00  0.00           O  
ATOM   1124  CB  VAL A 736      35.804  63.858  14.913  1.00  0.00           C  
ATOM   1125  CG1 VAL A 736      36.622  64.780  15.788  1.00  0.00           C  
ATOM   1126  CG2 VAL A 736      34.418  63.649  15.499  1.00  0.00           C  
ATOM   1127  N   GLY A 737      37.774  65.616  13.013  1.00  0.00           N  
ATOM   1128  CA  GLY A 737      39.115  65.806  12.478  1.00  0.00           C  
ATOM   1129  C   GLY A 737      39.461  67.288  12.338  1.00  0.00           C  
ATOM   1130  O   GLY A 737      38.575  68.143  12.435  1.00  0.00           O  
ATOM   1131  N   GLU A 738      40.735  67.611  12.115  1.00  0.00           N  
ATOM   1132  CA  GLU A 738      41.149  69.007  11.952  1.00  0.00           C  
ATOM   1133  C   GLU A 738      40.380  69.657  10.813  1.00  0.00           C  
ATOM   1134  O   GLU A 738      40.138  69.034   9.789  1.00  0.00           O  
ATOM   1135  CB  GLU A 738      42.647  69.106  11.622  1.00  0.00           C  
ATOM   1136  CG  GLU A 738      43.579  68.566  12.689  1.00  0.00           C  
ATOM   1137  CD  GLU A 738      45.045  68.513  12.242  1.00  0.00           C  
ATOM   1138  OE1 GLU A 738      45.884  68.012  13.026  1.00  0.00           O  
ATOM   1139  OE2 GLU A 738      45.364  68.965  11.118  1.00  0.00           O  
ATOM   1140  N   GLY A 739      40.000  70.913  10.991  1.00  0.00           N  
ATOM   1141  CA  GLY A 739      39.302  71.624   9.939  1.00  0.00           C  
ATOM   1142  C   GLY A 739      37.898  71.199   9.549  1.00  0.00           C  
ATOM   1143  O   GLY A 739      37.363  71.698   8.563  1.00  0.00           O  
ATOM   1144  N   ILE A 788      37.291  70.276  10.283  1.00  0.00           N  
ATOM   1145  CA  ILE A 788      35.931  69.870   9.948  1.00  0.00           C  
ATOM   1146  C   ILE A 788      35.033  71.072  10.263  1.00  0.00           C  
ATOM   1147  O   ILE A 788      35.070  71.610  11.367  1.00  0.00           O  
ATOM   1148  CB  ILE A 788      35.519  68.633  10.766  1.00  0.00           C  
ATOM   1149  CG1 ILE A 788      36.323  67.422  10.291  1.00  0.00           C  
ATOM   1150  CG2 ILE A 788      34.043  68.369  10.621  1.00  0.00           C  
ATOM   1151  CD1 ILE A 788      36.006  66.988   8.864  1.00  0.00           C  
ATOM   1152  N   ALA A 789      34.250  71.507   9.285  1.00  0.00           N  
ATOM   1153  CA  ALA A 789      33.385  72.672   9.461  1.00  0.00           C  
ATOM   1154  C   ALA A 789      31.897  72.379   9.233  1.00  0.00           C  
ATOM   1155  O   ALA A 789      31.537  71.298   8.759  1.00  0.00           O  
ATOM   1156  CB  ALA A 789      33.855  73.796   8.533  1.00  0.00           C  
ATOM   1157  N   MET A 790      31.036  73.342   9.573  1.00  0.00           N  
ATOM   1158  CA  MET A 790      29.597  73.151   9.408  1.00  0.00           C  
ATOM   1159  C   MET A 790      29.262  73.064   7.922  1.00  0.00           C  
ATOM   1160  O   MET A 790      28.268  72.452   7.529  1.00  0.00           O  
ATOM   1161  CB  MET A 790      28.823  74.288  10.074  1.00  0.00           C  
ATOM   1162  CG  MET A 790      27.369  73.946  10.403  1.00  0.00           C  
ATOM   1163  SD  MET A 790      26.629  75.157  11.527  1.00  0.00           S  
ATOM   1164  CE  MET A 790      24.885  74.965  11.152  1.00  0.00           C  
ATOM   1165  N   ALA A 791      30.106  73.684   7.101  1.00  0.00           N  
ATOM   1166  CA  ALA A 791      29.932  73.621   5.660  1.00  0.00           C  
ATOM   1167  C   ALA A 791      29.930  72.142   5.274  1.00  0.00           C  
ATOM   1168  O   ALA A 791      29.210  71.734   4.362  1.00  0.00           O  
ATOM   1169  CB  ALA A 791      31.073  74.344   4.957  1.00  0.00           C  
ATOM   1170  N   HIS A 792      30.728  71.341   5.982  1.00  0.00           N  
ATOM   1171  CA  HIS A 792      30.807  69.905   5.718  1.00  0.00           C  
ATOM   1172  C   HIS A 792      29.559  69.164   6.170  1.00  0.00           C  
ATOM   1173  O   HIS A 792      29.187  68.149   5.589  1.00  0.00           O  
ATOM   1174  CB  HIS A 792      32.033  69.289   6.406  1.00  0.00           C  
ATOM   1175  CG  HIS A 792      33.334  69.863   5.942  1.00  0.00           C  
ATOM   1176  ND1 HIS A 792      34.137  70.640   6.752  1.00  0.00           N  
ATOM   1177  CD2 HIS A 792      33.947  69.822   4.734  1.00  0.00           C  
ATOM   1178  CE1 HIS A 792      35.185  71.058   6.063  1.00  0.00           C  
ATOM   1179  NE2 HIS A 792      35.094  70.576   4.836  1.00  0.00           N  
ATOM   1180  N   LEU A 793      28.917  69.654   7.222  1.00  0.00           N  
ATOM   1181  CA  LEU A 793      27.700  69.012   7.714  1.00  0.00           C  
ATOM   1182  C   LEU A 793      26.621  69.274   6.678  1.00  0.00           C  
ATOM   1183  O   LEU A 793      25.880  68.369   6.310  1.00  0.00           O  
ATOM   1184  CB  LEU A 793      27.286  69.592   9.072  1.00  0.00           C  
ATOM   1185  CG  LEU A 793      25.812  69.488   9.502  1.00  0.00           C  
ATOM   1186  CD1 LEU A 793      25.373  68.033   9.610  1.00  0.00           C  
ATOM   1187  CD2 LEU A 793      25.630  70.215  10.827  1.00  0.00           C  
ATOM   1188  N   LYS A 794      26.542  70.512   6.196  1.00  0.00           N  
ATOM   1189  CA  LYS A 794      25.544  70.854   5.183  1.00  0.00           C  
ATOM   1190  C   LYS A 794      25.811  70.044   3.913  1.00  0.00           C  
ATOM   1191  O   LYS A 794      24.873  69.593   3.240  1.00  0.00           O  
ATOM   1192  CB  LYS A 794      25.564  72.361   4.878  1.00  0.00           C  
ATOM   1193  CG  LYS A 794      24.931  73.235   5.979  1.00  0.00           C  
ATOM   1194  CD  LYS A 794      24.844  74.708   5.576  1.00  0.00           C  
ATOM   1195  CE  LYS A 794      23.821  74.912   4.459  1.00  0.00           C  
ATOM   1196  NZ  LYS A 794      23.780  76.316   3.984  1.00  0.00           N  
ATOM   1197  N   GLY A 795      27.093  69.842   3.605  1.00  0.00           N  
ATOM   1198  CA  GLY A 795      27.458  69.074   2.429  1.00  0.00           C  
ATOM   1199  C   GLY A 795      26.957  67.645   2.529  1.00  0.00           C  
ATOM   1200  O   GLY A 795      26.470  67.076   1.553  1.00  0.00           O  
ATOM   1201  N   ALA A 796      27.052  67.069   3.721  1.00  0.00           N  
ATOM   1202  CA  ALA A 796      26.611  65.698   3.939  1.00  0.00           C  
ATOM   1203  C   ALA A 796      25.111  65.525   3.726  1.00  0.00           C  
ATOM   1204  O   ALA A 796      24.688  64.599   3.024  1.00  0.00           O  
ATOM   1205  CB  ALA A 796      26.991  65.249   5.341  1.00  0.00           C  
ATOM   1206  N   ILE A 797      24.315  66.409   4.336  1.00  0.00           N  
ATOM   1207  CA  ILE A 797      22.862  66.353   4.220  1.00  0.00           C  
ATOM   1208  C   ILE A 797      22.429  66.590   2.783  1.00  0.00           C  
ATOM   1209  O   ILE A 797      21.488  65.952   2.305  1.00  0.00           O  
ATOM   1210  CB  ILE A 797      22.171  67.391   5.130  1.00  0.00           C  
ATOM   1211  CG1 ILE A 797      22.691  67.250   6.558  1.00  0.00           C  
ATOM   1212  CG2 ILE A 797      20.662  67.175   5.110  1.00  0.00           C  
ATOM   1213  CD1 ILE A 797      22.631  65.823   7.100  1.00  0.00           C  
ATOM   1214  N   TYR A 798      23.110  67.506   2.092  1.00  0.00           N  
ATOM   1215  CA  TYR A 798      22.791  67.766   0.689  1.00  0.00           C  
ATOM   1216  C   TYR A 798      22.944  66.455  -0.094  1.00  0.00           C  
ATOM   1217  O   TYR A 798      22.079  66.096  -0.897  1.00  0.00           O  
ATOM   1218  CB  TYR A 798      23.733  68.811   0.100  1.00  0.00           C  
ATOM   1219  CG  TYR A 798      23.591  68.960  -1.401  1.00  0.00           C  
ATOM   1220  CD1 TYR A 798      22.615  69.793  -1.956  1.00  0.00           C  
ATOM   1221  CD2 TYR A 798      24.420  68.248  -2.271  1.00  0.00           C  
ATOM   1222  CE1 TYR A 798      22.473  69.913  -3.349  1.00  0.00           C  
ATOM   1223  CE2 TYR A 798      24.285  68.357  -3.658  1.00  0.00           C  
ATOM   1224  CZ  TYR A 798      23.314  69.189  -4.189  1.00  0.00           C  
ATOM   1225  OH  TYR A 798      23.191  69.296  -5.548  1.00  0.00           O  
ATOM   1226  N   GLU A 799      24.050  65.746   0.143  1.00  0.00           N  
ATOM   1227  CA  GLU A 799      24.283  64.479  -0.534  1.00  0.00           C  
ATOM   1228  C   GLU A 799      23.228  63.455  -0.142  1.00  0.00           C  
ATOM   1229  O   GLU A 799      22.805  62.645  -0.966  1.00  0.00           O  
ATOM   1230  CB  GLU A 799      25.678  63.944  -0.208  1.00  0.00           C  
ATOM   1231  CG  GLU A 799      26.786  64.589  -1.029  1.00  0.00           C  
ATOM   1232  CD  GLU A 799      26.582  64.391  -2.521  1.00  0.00           C  
ATOM   1233  OE1 GLU A 799      26.447  63.229  -2.960  1.00  0.00           O  
ATOM   1234  OE2 GLU A 799      26.558  65.395  -3.255  1.00  0.00           O  
ATOM   1235  N   LEU A 800      22.805  63.493   1.119  1.00  0.00           N  
ATOM   1236  CA  LEU A 800      21.779  62.574   1.604  1.00  0.00           C  
ATOM   1237  C   LEU A 800      20.490  62.822   0.835  1.00  0.00           C  
ATOM   1238  O   LEU A 800      19.878  61.893   0.307  1.00  0.00           O  
ATOM   1239  CB  LEU A 800      21.514  62.793   3.097  1.00  0.00           C  
ATOM   1240  CG  LEU A 800      20.346  61.976   3.682  1.00  0.00           C  
ATOM   1241  CD1 LEU A 800      20.613  60.496   3.518  1.00  0.00           C  
ATOM   1242  CD2 LEU A 800      20.162  62.308   5.148  1.00  0.00           C  
ATOM   1243  N   ALA A 801      20.091  64.089   0.770  1.00  0.00           N  
ATOM   1244  CA  ALA A 801      18.866  64.460   0.081  1.00  0.00           C  
ATOM   1245  C   ALA A 801      18.941  64.055  -1.394  1.00  0.00           C  
ATOM   1246  O   ALA A 801      18.014  63.427  -1.914  1.00  0.00           O  
ATOM   1247  CB  ALA A 801      18.610  65.960   0.231  1.00  0.00           C  
ATOM   1248  N   GLN A 802      20.039  64.394  -2.065  1.00  0.00           N  
ATOM   1249  CA  GLN A 802      20.192  64.022  -3.470  1.00  0.00           C  
ATOM   1250  C   GLN A 802      20.000  62.513  -3.662  1.00  0.00           C  
ATOM   1251  O   GLN A 802      19.212  62.080  -4.499  1.00  0.00           O  
ATOM   1252  CB  GLN A 802      21.577  64.420  -3.992  1.00  0.00           C  
ATOM   1253  CG  GLN A 802      21.757  65.906  -4.291  1.00  0.00           C  
ATOM   1254  CD  GLN A 802      20.810  66.402  -5.381  1.00  0.00           C  
ATOM   1255  OE1 GLN A 802      20.714  65.804  -6.459  1.00  0.00           O  
ATOM   1256  NE2 GLN A 802      20.115  67.503  -5.107  1.00  0.00           N  
ATOM   1257  N   ALA A 803      20.706  61.714  -2.872  1.00  0.00           N  
ATOM   1258  CA  ALA A 803      20.623  60.262  -2.985  1.00  0.00           C  
ATOM   1259  C   ALA A 803      19.252  59.688  -2.683  1.00  0.00           C  
ATOM   1260  O   ALA A 803      18.867  58.655  -3.222  1.00  0.00           O  
ATOM   1261  CB  ALA A 803      21.652  59.609  -2.064  1.00  0.00           C  
ATOM   1262  N   LEU A 807      18.513  60.369  -1.823  1.00  0.00           N  
ATOM   1263  CA  LEU A 807      17.213  59.886  -1.404  1.00  0.00           C  
ATOM   1264  C   LEU A 807      16.038  60.329  -2.265  1.00  0.00           C  
ATOM   1265  O   LEU A 807      15.095  59.568  -2.461  1.00  0.00           O  
ATOM   1266  CB  LEU A 807      16.991  60.313   0.050  1.00  0.00           C  
ATOM   1267  CG  LEU A 807      16.561  59.298   1.119  1.00  0.00           C  
ATOM   1268  CD1 LEU A 807      17.270  57.965   0.948  1.00  0.00           C  
ATOM   1269  CD2 LEU A 807      16.858  59.895   2.485  1.00  0.00           C  
ATOM   1270  N   PHE A 808      16.089  61.543  -2.798  1.00  0.00           N  
ATOM   1271  CA  PHE A 808      14.965  62.037  -3.573  1.00  0.00           C  
ATOM   1272  C   PHE A 808      15.261  62.545  -4.975  1.00  0.00           C  
ATOM   1273  O   PHE A 808      14.344  62.964  -5.687  1.00  0.00           O  
ATOM   1274  CB  PHE A 808      14.256  63.128  -2.776  1.00  0.00           C  
ATOM   1275  CG  PHE A 808      13.778  62.673  -1.427  1.00  0.00           C  
ATOM   1276  CD1 PHE A 808      12.768  61.722  -1.319  1.00  0.00           C  
ATOM   1277  CD2 PHE A 808      14.342  63.187  -0.263  1.00  0.00           C  
ATOM   1278  CE1 PHE A 808      12.328  61.293  -0.075  1.00  0.00           C  
ATOM   1279  CE2 PHE A 808      13.908  62.762   0.985  1.00  0.00           C  
ATOM   1280  CZ  PHE A 808      12.898  61.814   1.078  1.00  0.00           C  
ATOM   1281  N   GLY A1141      16.524  62.524  -5.380  1.00  0.00           N  
ATOM   1282  CA  GLY A1141      16.848  62.976  -6.720  1.00  0.00           C  
ATOM   1283  C   GLY A1141      17.394  64.381  -6.781  1.00  0.00           C  
ATOM   1284  O   GLY A1141      17.525  65.042  -5.750  1.00  0.00           O  
ATOM   1285  N   PRO A1142      17.701  64.873  -7.991  1.00  0.00           N  
ATOM   1286  CA  PRO A1142      18.249  66.206  -8.257  1.00  0.00           C  
ATOM   1287  C   PRO A1142      17.300  67.366  -8.010  1.00  0.00           C  
ATOM   1288  O   PRO A1142      17.737  68.510  -7.896  1.00  0.00           O  
ATOM   1289  CB  PRO A1142      18.677  66.112  -9.713  1.00  0.00           C  
ATOM   1290  CG  PRO A1142      17.617  65.247 -10.291  1.00  0.00           C  
ATOM   1291  CD  PRO A1142      17.485  64.145  -9.255  1.00  0.00           C  
ATOM   1292  N   ASP A1143      16.005  67.089  -7.937  1.00  0.00           N  
ATOM   1293  CA  ASP A1143      15.051  68.161  -7.685  1.00  0.00           C  
ATOM   1294  C   ASP A1143      14.821  68.292  -6.184  1.00  0.00           C  
ATOM   1295  O   ASP A1143      13.901  68.974  -5.735  1.00  0.00           O  
ATOM   1296  CB  ASP A1143      13.732  67.898  -8.419  1.00  0.00           C  
ATOM   1297  CG  ASP A1143      13.903  67.880  -9.932  1.00  0.00           C  
ATOM   1298  OD1 ASP A1143      14.694  68.699 -10.460  1.00  0.00           O  
ATOM   1299  OD2 ASP A1143      13.241  67.054 -10.595  1.00  0.00           O  
ATOM   1300  N   SER A1153      15.676  67.624  -5.414  1.00  0.00           N  
ATOM   1301  CA  SER A1153      15.602  67.660  -3.960  1.00  0.00           C  
ATOM   1302  C   SER A1153      16.530  68.733  -3.397  1.00  0.00           C  
ATOM   1303  O   SER A1153      17.526  69.114  -4.026  1.00  0.00           O  
ATOM   1304  CB  SER A1153      15.996  66.310  -3.376  1.00  0.00           C  
ATOM   1305  OG  SER A1153      16.012  66.380  -1.966  1.00  0.00           O  
ATOM   1306  N   LYS A1154      16.201  69.215  -2.204  1.00  0.00           N  
ATOM   1307  CA  LYS A1154      16.998  70.245  -1.555  1.00  0.00           C  
ATOM   1308  C   LYS A1154      16.906  70.141  -0.038  1.00  0.00           C  
ATOM   1309  O   LYS A1154      15.962  69.562   0.499  1.00  0.00           O  
ATOM   1310  CB  LYS A1154      16.542  71.631  -2.029  1.00  0.00           C  
ATOM   1311  CG  LYS A1154      15.093  71.689  -2.499  1.00  0.00           C  
ATOM   1312  CD  LYS A1154      14.703  73.105  -2.925  1.00  0.00           C  
ATOM   1313  CE  LYS A1154      15.642  73.650  -4.000  1.00  0.00           C  
ATOM   1314  NZ  LYS A1154      15.304  75.046  -4.407  1.00  0.00           N  
ATOM   1315  N   VAL A1155      17.899  70.693   0.650  1.00  0.00           N  
ATOM   1316  CA  VAL A1155      17.921  70.650   2.102  1.00  0.00           C  
ATOM   1317  C   VAL A1155      17.747  72.028   2.710  1.00  0.00           C  
ATOM   1318  O   VAL A1155      18.090  73.043   2.106  1.00  0.00           O  
ATOM   1319  CB  VAL A1155      19.227  70.037   2.639  1.00  0.00           C  
ATOM   1320  CG1 VAL A1155      19.370  68.631   2.129  1.00  0.00           C  
ATOM   1321  CG2 VAL A1155      20.419  70.888   2.234  1.00  0.00           C  
ATOM   1322  N   ARG A1156      17.210  72.036   3.923  1.00  0.00           N  
ATOM   1323  CA  ARG A1156      16.944  73.258   4.662  1.00  0.00           C  
ATOM   1324  C   ARG A1156      17.539  73.119   6.065  1.00  0.00           C  
ATOM   1325  O   ARG A1156      17.346  72.101   6.729  1.00  0.00           O  
ATOM   1326  CB  ARG A1156      15.433  73.447   4.746  1.00  0.00           C  
ATOM   1327  CG  ARG A1156      14.960  74.820   5.133  1.00  0.00           C  
ATOM   1328  CD  ARG A1156      13.446  74.849   5.085  1.00  0.00           C  
ATOM   1329  NE  ARG A1156      12.874  74.020   6.138  1.00  0.00           N  
ATOM   1330  CZ  ARG A1156      11.582  73.727   6.245  1.00  0.00           C  
ATOM   1331  NH1 ARG A1156      10.710  74.189   5.350  1.00  0.00           N  
ATOM   1332  NH2 ARG A1156      11.160  72.990   7.265  1.00  0.00           N  
ATOM   1333  N   PHE A1157      18.278  74.133   6.497  1.00  0.00           N  
ATOM   1334  CA  PHE A1157      18.888  74.131   7.821  1.00  0.00           C  
ATOM   1335  C   PHE A1157      18.394  75.314   8.653  1.00  0.00           C  
ATOM   1336  O   PHE A1157      18.475  76.463   8.233  1.00  0.00           O  
ATOM   1337  CB  PHE A1157      20.424  74.202   7.729  1.00  0.00           C  
ATOM   1338  CG  PHE A1157      21.090  72.877   7.509  1.00  0.00           C  
ATOM   1339  CD1 PHE A1157      21.156  72.315   6.245  1.00  0.00           C  
ATOM   1340  CD2 PHE A1157      21.632  72.175   8.583  1.00  0.00           C  
ATOM   1341  CE1 PHE A1157      21.751  71.068   6.046  1.00  0.00           C  
ATOM   1342  CE2 PHE A1157      22.228  70.930   8.398  1.00  0.00           C  
ATOM   1343  CZ  PHE A1157      22.287  70.375   7.122  1.00  0.00           C  
ATOM   1344  N   GLN A1158      17.873  74.997   9.824  1.00  0.00           N  
ATOM   1345  CA  GLN A1158      17.364  76.014  10.734  1.00  0.00           C  
ATOM   1346  C   GLN A1158      17.938  75.808  12.135  1.00  0.00           C  
ATOM   1347  O   GLN A1158      18.100  74.684  12.602  1.00  0.00           O  
ATOM   1348  CB  GLN A1158      15.835  75.979  10.773  1.00  0.00           C  
ATOM   1349  CG  GLN A1158      15.175  76.247   9.430  1.00  0.00           C  
ATOM   1350  CD  GLN A1158      13.662  76.205   9.506  1.00  0.00           C  
ATOM   1351  OE1 GLN A1158      13.091  75.968  10.569  1.00  0.00           O  
ATOM   1352  NE2 GLN A1158      12.817  76.407   8.500  1.00  0.00           N  
ATOM   1353  N   PRO A1159      18.250  76.933  12.840  1.00  0.00           N  
ATOM   1354  CA  PRO A1159      18.788  76.819  14.205  1.00  0.00           C  
ATOM   1355  C   PRO A1159      17.928  76.014  15.137  1.00  0.00           C  
ATOM   1356  O   PRO A1159      16.705  76.236  15.182  1.00  0.00           O  
ATOM   1357  CB  PRO A1159      19.038  78.253  14.591  1.00  0.00           C  
ATOM   1358  CG  PRO A1159      19.525  78.840  13.310  1.00  0.00           C  
ATOM   1359  CD  PRO A1159      19.001  78.010  12.185  1.00  0.00           C  
ATOM   1360  N   VAL A1160      18.509  75.089  15.870  1.00  0.00           N  
ATOM   1361  CA  VAL A1160      17.717  74.419  16.880  1.00  0.00           C  
ATOM   1362  C   VAL A1160      18.635  73.971  18.026  1.00  0.00           C  
ATOM   1363  O   VAL A1160      19.843  73.907  17.836  1.00  0.00           O  
ATOM   1364  CB  VAL A1160      16.853  73.256  16.307  1.00  0.00           C  
ATOM   1365  CG1 VAL A1160      17.630  71.962  16.320  1.00  0.00           C  
ATOM   1366  CG2 VAL A1160      15.564  73.105  17.106  1.00  0.00           C  
ATOM   1367  N   TYR A1437      18.074  73.643  19.196  1.00  0.00           N  
ATOM   1368  CA  TYR A1437      18.953  73.307  20.332  1.00  0.00           C  
ATOM   1369  C   TYR A1437      19.168  71.840  20.763  1.00  0.00           C  
ATOM   1370  O   TYR A1437      18.232  71.040  20.843  1.00  0.00           O  
ATOM   1371  CB  TYR A1437      18.459  74.114  21.536  1.00  0.00           C  
ATOM   1372  CG  TYR A1437      19.120  73.798  22.857  1.00  0.00           C  
ATOM   1373  CD1 TYR A1437      20.475  74.058  23.063  1.00  0.00           C  
ATOM   1374  CD2 TYR A1437      18.381  73.260  23.913  1.00  0.00           C  
ATOM   1375  CE1 TYR A1437      21.077  73.792  24.288  1.00  0.00           C  
ATOM   1376  CE2 TYR A1437      18.972  72.991  25.145  1.00  0.00           C  
ATOM   1377  CZ  TYR A1437      20.320  73.260  25.325  1.00  0.00           C  
ATOM   1378  OH  TYR A1437      20.912  73.007  26.542  1.00  0.00           O  
ATOM   1379  N   PHE A1438      20.434  71.527  21.037  1.00  0.00           N  
ATOM   1380  CA  PHE A1438      20.883  70.249  21.519  1.00  0.00           C  
ATOM   1381  C   PHE A1438      22.102  70.494  22.384  1.00  0.00           C  
ATOM   1382  O   PHE A1438      23.046  71.144  21.932  1.00  0.00           O  
ATOM   1383  CB  PHE A1438      21.277  69.291  20.365  1.00  0.00           C  
ATOM   1384  CG  PHE A1438      20.118  68.843  19.519  1.00  0.00           C  
ATOM   1385  CD1 PHE A1438      19.192  67.932  20.012  1.00  0.00           C  
ATOM   1386  CD2 PHE A1438      19.943  69.350  18.231  1.00  0.00           C  
ATOM   1387  CE1 PHE A1438      18.104  67.531  19.239  1.00  0.00           C  
ATOM   1388  CE2 PHE A1438      18.858  68.957  17.448  1.00  0.00           C  
ATOM   1389  CZ  PHE A1438      17.936  68.044  17.957  1.00  0.00           C  
ATOM   1390  N   PRO A1443      22.096  70.040  23.616  1.00  0.00           N  
ATOM   1391  CA  PRO A1443      23.277  70.260  24.479  1.00  0.00           C  
ATOM   1392  C   PRO A1443      24.616  69.741  23.974  1.00  0.00           C  
ATOM   1393  O   PRO A1443      25.674  70.206  24.433  1.00  0.00           O  
ATOM   1394  CB  PRO A1443      22.766  69.742  25.819  1.00  0.00           C  
ATOM   1395  CG  PRO A1443      21.342  70.160  25.799  1.00  0.00           C  
ATOM   1396  CD  PRO A1443      20.885  70.324  24.385  1.00  0.00           C  
ATOM   1397  N   PHE A1444      24.611  68.765  23.038  1.00  0.00           N  
ATOM   1398  CA  PHE A1444      25.851  68.192  22.555  1.00  0.00           C  
ATOM   1399  C   PHE A1444      26.388  68.871  21.260  1.00  0.00           C  
ATOM   1400  O   PHE A1444      27.201  68.276  20.569  1.00  0.00           O  
ATOM   1401  CB  PHE A1444      25.687  66.671  22.368  1.00  0.00           C  
ATOM   1402  CG  PHE A1444      24.318  66.216  21.999  1.00  0.00           C  
ATOM   1403  CD1 PHE A1444      23.297  66.121  22.944  1.00  0.00           C  
ATOM   1404  CD2 PHE A1444      24.039  65.875  20.671  1.00  0.00           C  
ATOM   1405  CE1 PHE A1444      22.038  65.687  22.573  1.00  0.00           C  
ATOM   1406  CE2 PHE A1444      22.790  65.441  20.292  1.00  0.00           C  
ATOM   1407  CZ  PHE A1444      21.775  65.346  21.245  1.00  0.00           C  
ATOM   1408  N   VAL A1446      25.954  70.103  20.915  1.00  0.00           N  
ATOM   1409  CA  VAL A1446      26.427  70.736  19.670  1.00  0.00           C  
ATOM   1410  C   VAL A1446      26.441  72.257  19.698  1.00  0.00           C  
ATOM   1411  O   VAL A1446      25.426  72.865  20.024  1.00  0.00           O  
ATOM   1412  CB  VAL A1446      25.563  70.265  18.460  1.00  0.00           C  
ATOM   1413  CG1 VAL A1446      25.940  68.839  18.080  1.00  0.00           C  
ATOM   1414  CG2 VAL A1446      24.070  70.377  18.753  1.00  0.00           C  
ATOM   1415  N   GLU A1456      27.565  72.859  19.339  1.00  0.00           N  
ATOM   1416  CA  GLU A1456      27.378  74.262  19.387  1.00  0.00           C  
ATOM   1417  C   GLU A1456      26.768  74.796  18.133  1.00  0.00           C  
ATOM   1418  O   GLU A1456      25.556  75.006  18.281  1.00  0.00           O  
ATOM   1419  CB  GLU A1456      28.574  75.042  19.843  1.00  0.00           C  
ATOM   1420  CG  GLU A1456      28.125  76.111  20.872  1.00  0.00           C  
ATOM   1421  CD  GLU A1456      26.623  76.471  20.849  1.00  0.00           C  
ATOM   1422  OE1 GLU A1456      26.316  77.649  20.570  1.00  0.00           O  
ATOM   1423  OE2 GLU A1456      25.779  75.575  21.093  1.00  0.00           O  
ATOM   1424  N   PRO A1457      27.203  75.128  16.922  1.00  0.00           N  
ATOM   1425  CA  PRO A1457      25.997  75.560  16.229  1.00  0.00           C  
ATOM   1426  C   PRO A1457      25.042  74.432  16.369  1.00  0.00           C  
ATOM   1427  O   PRO A1457      25.442  73.270  16.221  1.00  0.00           O  
ATOM   1428  CB  PRO A1457      26.420  75.835  14.807  1.00  0.00           C  
ATOM   1429  CG  PRO A1457      27.763  76.461  15.069  1.00  0.00           C  
ATOM   1430  CD  PRO A1457      28.185  76.120  16.462  1.00  0.00           C  
ATOM   1431  N   GLY A1458      23.798  74.680  16.660  1.00  0.00           N  
ATOM   1432  CA  GLY A1458      22.864  73.558  16.676  1.00  0.00           C  
ATOM   1433  C   GLY A1458      21.940  73.697  15.473  1.00  0.00           C  
ATOM   1434  O   GLY A1458      21.717  74.826  15.026  1.00  0.00           O  
ATOM   1435  N   ALA A1459      21.381  72.626  14.933  1.00  0.00           N  
ATOM   1436  CA  ALA A1459      20.498  72.774  13.794  1.00  0.00           C  
ATOM   1437  C   ALA A1459      19.508  71.643  13.599  1.00  0.00           C  
ATOM   1438  O   ALA A1459      19.668  70.535  14.104  1.00  0.00           O  
ATOM   1439  CB  ALA A1459      21.329  72.958  12.519  1.00  0.00           C  
ATOM   1440  N   GLN A1460      18.477  71.956  12.843  1.00  0.00           N  
ATOM   1441  CA  GLN A1460      17.455  71.029  12.435  1.00  0.00           C  
ATOM   1442  C   GLN A1460      17.354  71.078  10.916  1.00  0.00           C  
ATOM   1443  O   GLN A1460      17.298  72.170  10.327  1.00  0.00           O  
ATOM   1444  CB  GLN A1460      16.101  71.354  13.069  1.00  0.00           C  
ATOM   1445  CG  GLN A1460      15.190  72.193  12.190  1.00  0.00           C  
ATOM   1446  CD  GLN A1460      13.863  72.498  12.856  1.00  0.00           C  
ATOM   1447  OE1 GLN A1460      13.463  71.819  13.802  1.00  0.00           O  
ATOM   1448  NE2 GLN A1460      13.021  73.470  12.528  1.00  0.00           N  
ATOM   1449  N   PHE A1461      17.352  69.903  10.299  1.00  0.00           N  
ATOM   1450  CA  PHE A1461      17.326  69.935   8.842  1.00  0.00           C  
ATOM   1451  C   PHE A1461      16.155  69.202   8.212  1.00  0.00           C  
ATOM   1452  O   PHE A1461      15.664  68.198   8.734  1.00  0.00           O  
ATOM   1453  CB  PHE A1461      18.666  69.389   8.296  1.00  0.00           C  
ATOM   1454  CG  PHE A1461      18.980  67.987   8.725  1.00  0.00           C  
ATOM   1455  CD1 PHE A1461      18.478  66.896   8.018  1.00  0.00           C  
ATOM   1456  CD2 PHE A1461      19.753  67.751   9.861  1.00  0.00           C  
ATOM   1457  CE1 PHE A1461      18.737  65.597   8.435  1.00  0.00           C  
ATOM   1458  CE2 PHE A1461      20.014  66.456  10.284  1.00  0.00           C  
ATOM   1459  CZ  PHE A1461      19.505  65.377   9.568  1.00  0.00           C  
ATOM   1460  N   ALA A1462      15.698  69.740   7.085  1.00  0.00           N  
ATOM   1461  CA  ALA A1462      14.590  69.161   6.341  1.00  0.00           C  
ATOM   1462  C   ALA A1462      15.029  68.990   4.903  1.00  0.00           C  
ATOM   1463  O   ALA A1462      15.942  69.674   4.438  1.00  0.00           O  
ATOM   1464  CB  ALA A1462      13.365  70.067   6.407  1.00  0.00           C  
ATOM   1465  N   VAL A1463      14.380  68.062   4.212  1.00  0.00           N  
ATOM   1466  CA  VAL A1463      14.677  67.790   2.814  1.00  0.00           C  
ATOM   1467  C   VAL A1463      13.396  67.936   2.022  1.00  0.00           C  
ATOM   1468  O   VAL A1463      12.323  67.523   2.473  1.00  0.00           O  
ATOM   1469  CB  VAL A1463      15.213  66.364   2.599  1.00  0.00           C  
ATOM   1470  CG1 VAL A1463      16.548  66.214   3.286  1.00  0.00           C  
ATOM   1471  CG2 VAL A1463      14.221  65.348   3.130  1.00  0.00           C  
ATOM   1472  N   TRP A1464      13.510  68.546   0.848  1.00  0.00           N  
ATOM   1473  CA  TRP A1464      12.356  68.733  -0.008  1.00  0.00           C  
ATOM   1474  C   TRP A1464      12.089  67.435  -0.753  1.00  0.00           C  
ATOM   1475  O   TRP A1464      12.980  66.884  -1.399  1.00  0.00           O  
ATOM   1476  CB  TRP A1464      12.603  69.867  -1.004  1.00  0.00           C  
ATOM   1477  CG  TRP A1464      11.455  70.063  -1.950  1.00  0.00           C  
ATOM   1478  CD1 TRP A1464      11.412  69.728  -3.277  1.00  0.00           C  
ATOM   1479  CD2 TRP A1464      10.171  70.616  -1.634  1.00  0.00           C  
ATOM   1480  NE1 TRP A1464      10.181  70.040  -3.803  1.00  0.00           N  
ATOM   1481  CE2 TRP A1464       9.400  70.586  -2.817  1.00  0.00           C  
ATOM   1482  CE3 TRP A1464       9.596  71.132  -0.465  1.00  0.00           C  
ATOM   1483  CZ2 TRP A1464       8.084  71.055  -2.864  1.00  0.00           C  
ATOM   1484  CZ3 TRP A1464       8.283  71.599  -0.514  1.00  0.00           C  
ATOM   1485  CH2 TRP A1464       7.545  71.556  -1.705  1.00  0.00           C  
ATOM   1486  N   TRP A1465      10.861  66.943  -0.637  1.00  0.00           N  
ATOM   1487  CA  TRP A1465      10.443  65.714  -1.302  1.00  0.00           C  
ATOM   1488  C   TRP A1465       9.569  66.122  -2.488  1.00  0.00           C  
ATOM   1489  O   TRP A1465       8.370  66.358  -2.334  1.00  0.00           O  
ATOM   1490  CB  TRP A1465       9.667  64.838  -0.313  1.00  0.00           C  
ATOM   1491  CG  TRP A1465       8.924  63.700  -0.930  1.00  0.00           C  
ATOM   1492  CD1 TRP A1465       9.352  62.892  -1.945  1.00  0.00           C  
ATOM   1493  CD2 TRP A1465       7.628  63.219  -0.551  1.00  0.00           C  
ATOM   1494  NE1 TRP A1465       8.402  61.936  -2.222  1.00  0.00           N  
ATOM   1495  CE2 TRP A1465       7.333  62.113  -1.381  1.00  0.00           C  
ATOM   1496  CE3 TRP A1465       6.686  63.613   0.412  1.00  0.00           C  
ATOM   1497  CZ2 TRP A1465       6.133  61.396  -1.279  1.00  0.00           C  
ATOM   1498  CZ3 TRP A1465       5.493  62.900   0.513  1.00  0.00           C  
ATOM   1499  CH2 TRP A1465       5.229  61.804  -0.330  1.00  0.00           C  
ATOM   1500  N   PRO A1475      10.171  66.220  -3.688  1.00  0.00           N  
ATOM   1501  CA  PRO A1475       9.484  66.607  -4.931  1.00  0.00           C  
ATOM   1502  C   PRO A1475       8.164  65.868  -5.178  1.00  0.00           C  
ATOM   1503  O   PRO A1475       7.104  66.482  -5.321  1.00  0.00           O  
ATOM   1504  CB  PRO A1475      10.527  66.300  -6.008  1.00  0.00           C  
ATOM   1505  CG  PRO A1475      11.824  66.516  -5.292  1.00  0.00           C  
ATOM   1506  CD  PRO A1475      11.569  65.843  -3.964  1.00  0.00           C  
ATOM   1507  N   GLU A1688       8.254  64.543  -5.228  1.00  0.00           N  
ATOM   1508  CA  GLU A1688       7.108  63.672  -5.457  1.00  0.00           C  
ATOM   1509  C   GLU A1688       5.906  64.020  -4.572  1.00  0.00           C  
ATOM   1510  O   GLU A1688       4.757  63.880  -4.994  1.00  0.00           O  
ATOM   1511  CB  GLU A1688       7.541  62.221  -5.224  1.00  0.00           C  
ATOM   1512  CG  GLU A1688       6.456  61.177  -5.396  1.00  0.00           C  
ATOM   1513  CD  GLU A1688       6.977  59.777  -5.128  1.00  0.00           C  
ATOM   1514  OE1 GLU A1688       7.529  59.554  -4.026  1.00  0.00           O  
ATOM   1515  OE2 GLU A1688       6.839  58.902  -6.015  1.00  0.00           O  
ATOM   1516  N   GLY A1689       6.175  64.472  -3.350  1.00  0.00           N  
ATOM   1517  CA  GLY A1689       5.102  64.828  -2.437  1.00  0.00           C  
ATOM   1518  C   GLY A1689       4.996  66.327  -2.235  1.00  0.00           C  
ATOM   1519  O   GLY A1689       4.161  66.805  -1.470  1.00  0.00           O  
ATOM   1520  N   GLY A1690       5.851  67.071  -2.926  1.00  0.00           N  
ATOM   1521  CA  GLY A1690       5.841  68.518  -2.819  1.00  0.00           C  
ATOM   1522  C   GLY A1690       5.743  69.061  -1.405  1.00  0.00           C  
ATOM   1523  O   GLY A1690       4.887  69.898  -1.122  1.00  0.00           O  
ATOM   1524  N   LYS A1692       6.618  68.598  -0.514  1.00  0.00           N  
ATOM   1525  CA  LYS A1692       6.605  69.071   0.866  1.00  0.00           C  
ATOM   1526  C   LYS A1692       7.923  68.832   1.602  1.00  0.00           C  
ATOM   1527  O   LYS A1692       8.692  67.937   1.250  1.00  0.00           O  
ATOM   1528  CB  LYS A1692       5.454  68.416   1.636  1.00  0.00           C  
ATOM   1529  CG  LYS A1692       5.587  66.917   1.828  1.00  0.00           C  
ATOM   1530  CD  LYS A1692       4.341  66.347   2.501  1.00  0.00           C  
ATOM   1531  CE  LYS A1692       4.498  64.866   2.818  1.00  0.00           C  
ATOM   1532  NZ  LYS A1692       3.266  64.273   3.415  1.00  0.00           N  
ATOM   1533  N   TRP A1693       8.173  69.653   2.621  1.00  0.00           N  
ATOM   1534  CA  TRP A1693       9.384  69.559   3.440  1.00  0.00           C  
ATOM   1535  C   TRP A1693       9.201  68.615   4.626  1.00  0.00           C  
ATOM   1536  O   TRP A1693       8.338  68.845   5.478  1.00  0.00           O  
ATOM   1537  CB  TRP A1693       9.768  70.921   4.038  1.00  0.00           C  
ATOM   1538  CG  TRP A1693      10.327  71.943   3.115  1.00  0.00           C  
ATOM   1539  CD1 TRP A1693       9.661  72.995   2.564  1.00  0.00           C  
ATOM   1540  CD2 TRP A1693      11.690  72.065   2.693  1.00  0.00           C  
ATOM   1541  NE1 TRP A1693      10.523  73.770   1.831  1.00  0.00           N  
ATOM   1542  CE2 TRP A1693      11.776  73.222   1.891  1.00  0.00           C  
ATOM   1543  CE3 TRP A1693      12.848  71.310   2.915  1.00  0.00           C  
ATOM   1544  CZ2 TRP A1693      12.976  73.646   1.308  1.00  0.00           C  
ATOM   1545  CZ3 TRP A1693      14.046  71.733   2.334  1.00  0.00           C  
ATOM   1546  CH2 TRP A1693      14.096  72.891   1.540  1.00  0.00           C  
ATOM   1547  N   LEU A1700      10.010  67.567   4.703  1.00  0.00           N  
ATOM   1548  CA  LEU A1700       9.915  66.681   5.853  1.00  0.00           C  
ATOM   1549  C   LEU A1700      11.125  66.940   6.742  1.00  0.00           C  
ATOM   1550  O   LEU A1700      12.238  67.077   6.250  1.00  0.00           O  
ATOM   1551  CB  LEU A1700       9.884  65.210   5.429  1.00  0.00           C  
ATOM   1552  CG  LEU A1700      11.064  64.713   4.601  1.00  0.00           C  
ATOM   1553  CD1 LEU A1700      11.306  63.224   4.850  1.00  0.00           C  
ATOM   1554  CD2 LEU A1700      10.778  64.995   3.134  1.00  0.00           C  
ATOM   1555  N   GLU A1701      10.897  67.038   8.047  1.00  0.00           N  
ATOM   1556  CA  GLU A1701      11.974  67.257   9.000  1.00  0.00           C  
ATOM   1557  C   GLU A1701      12.666  65.921   9.254  1.00  0.00           C  
ATOM   1558  O   GLU A1701      12.064  65.026   9.841  1.00  0.00           O  
ATOM   1559  CB  GLU A1701      11.455  67.825  10.329  1.00  0.00           C  
ATOM   1560  CG  GLU A1701      10.658  69.114  10.212  1.00  0.00           C  
ATOM   1561  CD  GLU A1701      11.504  70.251   9.659  1.00  0.00           C  
ATOM   1562  OE1 GLU A1701      12.711  70.349   9.992  1.00  0.00           O  
ATOM   1563  OE2 GLU A1701      10.945  71.050   8.877  1.00  0.00           O  
ATOM   1564  N   LEU A1702      13.919  65.781   8.822  1.00  0.00           N  
ATOM   1565  CA  LEU A1702      14.646  64.523   8.987  1.00  0.00           C  
ATOM   1566  C   LEU A1702      15.325  64.290  10.330  1.00  0.00           C  
ATOM   1567  O   LEU A1702      15.306  63.173  10.847  1.00  0.00           O  
ATOM   1568  CB  LEU A1702      15.696  64.364   7.892  1.00  0.00           C  
ATOM   1569  CG  LEU A1702      15.207  63.875   6.541  1.00  0.00           C  
ATOM   1570  CD1 LEU A1702      16.402  63.662   5.640  1.00  0.00           C  
ATOM   1571  CD2 LEU A1702      14.436  62.578   6.718  1.00  0.00           C  
ATOM   1572  N   GLY A1703      15.947  65.324  10.883  1.00  0.00           N  
ATOM   1573  CA  GLY A1703      16.613  65.155  12.155  1.00  0.00           C  
ATOM   1574  C   GLY A1703      17.350  66.390  12.608  1.00  0.00           C  
ATOM   1575  O   GLY A1703      17.169  67.471  12.049  1.00  0.00           O  
ATOM   1576  N   GLY A1704      18.185  66.219  13.630  1.00  0.00           N  
ATOM   1577  CA  GLY A1704      18.950  67.324  14.170  1.00  0.00           C  
ATOM   1578  C   GLY A1704      20.421  67.088  13.918  1.00  0.00           C  
ATOM   1579  O   GLY A1704      20.818  65.964  13.614  1.00  0.00           O  
ATOM   1580  N   ALA A1705      21.260  68.134  14.037  1.00  0.00           N  
ATOM   1581  CA  ALA A1705      22.702  68.013  13.805  1.00  0.00           C  
ATOM   1582  C   ALA A1705      23.355  69.284  14.328  1.00  0.00           C  
ATOM   1583  O   ALA A1705      22.701  70.203  14.840  1.00  0.00           O  
ATOM   1584  CB  ALA A1705      23.032  67.824  12.342  1.00  0.00           C  
ATOM   1585  N   GLY A1706      24.678  69.316  14.173  1.00  0.00           N  
ATOM   1586  CA  GLY A1706      25.441  70.481  14.613  1.00  0.00           C  
ATOM   1587  C   GLY A1706      26.925  70.170  14.747  1.00  0.00           C  
ATOM   1588  O   GLY A1706      27.389  69.078  14.420  1.00  0.00           O  
ATOM   1589  N   MET A1707      27.678  71.148  15.220  1.00  0.00           N  
ATOM   1590  CA  MET A1707      29.098  70.952  15.440  1.00  0.00           C  
ATOM   1591  C   MET A1707      29.277  70.420  16.872  1.00  0.00           C  
ATOM   1592  O   MET A1707      28.852  71.046  17.833  1.00  0.00           O  
ATOM   1593  CB  MET A1707      29.896  72.243  15.233  1.00  0.00           C  
ATOM   1594  CG  MET A1707      29.712  72.881  13.878  1.00  0.00           C  
ATOM   1595  SD  MET A1707      30.024  71.739  12.507  1.00  0.00           S  
ATOM   1596  CE  MET A1707      31.811  71.647  12.542  1.00  0.00           C  
ATOM   1597  N   VAL A1708      29.916  69.260  17.008  1.00  0.00           N  
ATOM   1598  CA  VAL A1708      30.133  68.652  18.315  1.00  0.00           C  
ATOM   1599  C   VAL A1708      30.529  69.699  19.351  1.00  0.00           C  
ATOM   1600  O   VAL A1708      31.494  70.451  19.156  1.00  0.00           O  
ATOM   1601  CB  VAL A1708      31.217  67.566  18.244  1.00  0.00           C  
ATOM   1602  CG1 VAL A1708      31.548  67.059  19.643  1.00  0.00           C  
ATOM   1603  CG2 VAL A1708      30.730  66.432  17.365  1.00  0.00           C  
ATOM   1604  N   HIS A1709      29.722  69.726  20.445  1.00  0.00           N  
ATOM   1605  CA  HIS A1709      30.052  70.614  21.523  1.00  0.00           C  
ATOM   1606  C   HIS A1709      31.398  70.529  22.226  1.00  0.00           C  
ATOM   1607  O   HIS A1709      31.878  69.388  22.330  1.00  0.00           O  
ATOM   1608  CB  HIS A1709      29.079  70.583  22.669  1.00  0.00           C  
ATOM   1609  CG  HIS A1709      29.013  71.993  23.237  1.00  0.00           C  
ATOM   1610  ND1 HIS A1709      30.034  72.587  23.930  1.00  0.00           N  
ATOM   1611  CD2 HIS A1709      28.000  72.875  23.166  1.00  0.00           C  
ATOM   1612  CE1 HIS A1709      29.650  73.805  24.278  1.00  0.00           C  
ATOM   1613  NE2 HIS A1709      28.418  74.003  23.827  1.00  0.00           N  
ATOM   1614  N   PRO A1710      31.958  71.615  22.545  1.00  0.00           N  
ATOM   1615  CA  PRO A1710      33.256  71.558  23.219  1.00  0.00           C  
ATOM   1616  C   PRO A1710      33.356  70.630  24.372  1.00  0.00           C  
ATOM   1617  O   PRO A1710      34.381  69.976  24.593  1.00  0.00           O  
ATOM   1618  CB  PRO A1710      33.575  72.997  23.482  1.00  0.00           C  
ATOM   1619  CG  PRO A1710      33.066  73.625  22.210  1.00  0.00           C  
ATOM   1620  CD  PRO A1710      32.003  72.758  21.621  1.00  0.00           C  
ATOM   1621  N   LYS A1711      32.261  70.568  25.119  1.00  0.00           N  
ATOM   1622  CA  LYS A1711      32.228  69.768  26.343  1.00  0.00           C  
ATOM   1623  C   LYS A1711      32.142  68.277  26.035  1.00  0.00           C  
ATOM   1624  O   LYS A1711      32.519  67.462  26.885  1.00  0.00           O  
ATOM   1625  CB  LYS A1711      31.103  70.227  27.254  1.00  0.00           C  
ATOM   1626  CG  LYS A1711      31.450  71.509  27.994  1.00  0.00           C  
ATOM   1627  CD  LYS A1711      30.251  72.044  28.743  1.00  0.00           C  
ATOM   1628  CE  LYS A1711      29.983  71.217  29.997  1.00  0.00           C  
ATOM   1629  NZ  LYS A1711      28.738  71.649  30.695  1.00  0.00           N  
ATOM   1630  N   VAL A1742      31.670  67.906  24.851  1.00  0.00           N  
ATOM   1631  CA  VAL A1742      31.589  66.491  24.545  1.00  0.00           C  
ATOM   1632  C   VAL A1742      33.004  65.989  24.349  1.00  0.00           C  
ATOM   1633  O   VAL A1742      33.377  64.935  24.875  1.00  0.00           O  
ATOM   1634  CB  VAL A1742      30.765  66.219  23.282  1.00  0.00           C  
ATOM   1635  CG1 VAL A1742      30.759  64.714  22.975  1.00  0.00           C  
ATOM   1636  CG2 VAL A1742      29.337  66.732  23.487  1.00  0.00           C  
ATOM   1637  N   PHE A1743      33.805  66.758  23.618  1.00  0.00           N  
ATOM   1638  CA  PHE A1743      35.187  66.364  23.382  1.00  0.00           C  
ATOM   1639  C   PHE A1743      35.914  66.261  24.722  1.00  0.00           C  
ATOM   1640  O   PHE A1743      36.730  65.355  24.932  1.00  0.00           O  
ATOM   1641  CB  PHE A1743      35.896  67.369  22.463  1.00  0.00           C  
ATOM   1642  CG  PHE A1743      35.463  67.294  21.019  1.00  0.00           C  
ATOM   1643  CD1 PHE A1743      35.421  66.071  20.353  1.00  0.00           C  
ATOM   1644  CD2 PHE A1743      35.145  68.450  20.315  1.00  0.00           C  
ATOM   1645  CE1 PHE A1743      35.072  65.999  19.004  1.00  0.00           C  
ATOM   1646  CE2 PHE A1743      34.795  68.394  18.967  1.00  0.00           C  
ATOM   1647  CZ  PHE A1743      34.760  67.158  18.311  1.00  0.00           C  
ATOM   1648  N   GLN A1744      35.602  67.178  25.636  1.00  0.00           N  
ATOM   1649  CA  GLN A1744      36.217  67.170  26.959  1.00  0.00           C  
ATOM   1650  C   GLN A1744      35.822  65.955  27.784  1.00  0.00           C  
ATOM   1651  O   GLN A1744      36.669  65.350  28.449  1.00  0.00           O  
ATOM   1652  CB  GLN A1744      35.863  68.447  27.709  1.00  0.00           C  
ATOM   1653  CG  GLN A1744      36.719  69.608  27.284  1.00  0.00           C  
ATOM   1654  CD  GLN A1744      36.156  70.932  27.702  1.00  0.00           C  
ATOM   1655  OE1 GLN A1744      36.864  71.938  27.716  1.00  0.00           O  
ATOM   1656  NE2 GLN A1744      34.870  70.955  28.032  1.00  0.00           N  
ATOM   1657  N   ALA A1748      34.546  65.586  27.753  1.00  0.00           N  
ATOM   1658  CA  ALA A1748      34.125  64.421  28.518  1.00  0.00           C  
ATOM   1659  C   ALA A1748      34.833  63.203  27.942  1.00  0.00           C  
ATOM   1660  O   ALA A1748      35.243  62.308  28.675  1.00  0.00           O  
ATOM   1661  CB  ALA A1748      32.615  64.240  28.439  1.00  0.00           C  
ATOM   1662  N   VAL A1749      34.979  63.182  26.618  1.00  0.00           N  
ATOM   1663  CA  VAL A1749      35.638  62.073  25.942  1.00  0.00           C  
ATOM   1664  C   VAL A1749      37.094  61.947  26.387  1.00  0.00           C  
ATOM   1665  O   VAL A1749      37.538  60.875  26.793  1.00  0.00           O  
ATOM   1666  CB  VAL A1749      35.586  62.235  24.389  1.00  0.00           C  
ATOM   1667  CG1 VAL A1749      36.382  61.128  23.719  1.00  0.00           C  
ATOM   1668  CG2 VAL A1749      34.146  62.178  23.905  1.00  0.00           C  
ATOM   1669  N   ASP A1750      37.850  63.033  26.315  1.00  0.00           N  
ATOM   1670  CA  ASP A1750      39.235  62.934  26.727  1.00  0.00           C  
ATOM   1671  C   ASP A1750      39.404  62.714  28.228  1.00  0.00           C  
ATOM   1672  O   ASP A1750      40.363  62.072  28.651  1.00  0.00           O  
ATOM   1673  CB  ASP A1750      40.034  64.146  26.248  1.00  0.00           C  
ATOM   1674  CG  ASP A1750      40.488  63.992  24.803  1.00  0.00           C  
ATOM   1675  OD1 ASP A1750      40.760  62.843  24.395  1.00  0.00           O  
ATOM   1676  OD2 ASP A1750      40.586  65.004  24.076  1.00  0.00           O  
ATOM   1677  N   ALA A1751      38.469  63.217  29.031  1.00  0.00           N  
ATOM   1678  CA  ALA A1751      38.550  63.025  30.476  1.00  0.00           C  
ATOM   1679  C   ALA A1751      38.347  61.548  30.786  1.00  0.00           C  
ATOM   1680  O   ALA A1751      39.010  60.988  31.652  1.00  0.00           O  
ATOM   1681  CB  ALA A1751      37.498  63.856  31.180  1.00  0.00           C  
ATOM   1682  N   TYR A1752      37.437  60.913  30.063  1.00  0.00           N  
ATOM   1683  CA  TYR A1752      37.171  59.499  30.273  1.00  0.00           C  
ATOM   1684  C   TYR A1752      38.381  58.696  29.809  1.00  0.00           C  
ATOM   1685  O   TYR A1752      38.692  57.640  30.357  1.00  0.00           O  
ATOM   1686  CB  TYR A1752      35.917  59.092  29.502  1.00  0.00           C  
ATOM   1687  CG  TYR A1752      35.345  57.753  29.900  1.00  0.00           C  
ATOM   1688  CD1 TYR A1752      35.728  56.587  29.247  1.00  0.00           C  
ATOM   1689  CD2 TYR A1752      34.408  57.654  30.924  1.00  0.00           C  
ATOM   1690  CE1 TYR A1752      35.185  55.350  29.597  1.00  0.00           C  
ATOM   1691  CE2 TYR A1752      33.862  56.421  31.289  1.00  0.00           C  
ATOM   1692  CZ  TYR A1752      34.254  55.275  30.620  1.00  0.00           C  
ATOM   1693  OH  TYR A1752      33.720  54.057  30.975  1.00  0.00           O  
ATOM   1694  N   ARG A1753      39.073  59.215  28.802  1.00  0.00           N  
ATOM   1695  CA  ARG A1753      40.267  58.567  28.278  1.00  0.00           C  
ATOM   1696  C   ARG A1753      41.387  58.581  29.310  1.00  0.00           C  
ATOM   1697  O   ARG A1753      42.036  57.561  29.557  1.00  0.00           O  
ATOM   1698  CB  ARG A1753      40.749  59.284  27.017  1.00  0.00           C  
ATOM   1699  CG  ARG A1753      39.999  58.916  25.755  1.00  0.00           C  
ATOM   1700  CD  ARG A1753      40.476  59.759  24.597  1.00  0.00           C  
ATOM   1701  NE  ARG A1753      40.432  58.969  23.381  1.00  0.00           N  
ATOM   1702  CZ  ARG A1753      41.495  58.457  22.780  1.00  0.00           C  
ATOM   1703  NH1 ARG A1753      42.707  58.665  23.270  1.00  0.00           N  
ATOM   1704  NH2 ARG A1753      41.333  57.698  21.711  1.00  0.00           N  
ATOM   1705  N   GLU A1757      41.612  59.757  29.891  1.00  0.00           N  
ATOM   1706  CA  GLU A1757      42.647  59.957  30.896  1.00  0.00           C  
ATOM   1707  C   GLU A1757      42.392  59.025  32.071  1.00  0.00           C  
ATOM   1708  O   GLU A1757      43.293  58.330  32.537  1.00  0.00           O  
ATOM   1709  CB  GLU A1757      42.632  61.413  31.366  1.00  0.00           C  
ATOM   1710  CG  GLU A1757      43.830  61.836  32.201  1.00  0.00           C  
ATOM   1711  CD  GLU A1757      43.854  61.200  33.583  1.00  0.00           C  
ATOM   1712  OE1 GLU A1757      42.910  61.444  34.371  1.00  0.00           O  
ATOM   1713  OE2 GLU A1757      44.819  60.458  33.882  1.00  0.00           O  
ATOM   1714  N   ARG A1758      41.147  59.006  32.530  1.00  0.00           N  
ATOM   1715  CA  ARG A1758      40.743  58.169  33.649  1.00  0.00           C  
ATOM   1716  C   ARG A1758      40.897  56.696  33.280  1.00  0.00           C  
ATOM   1717  O   ARG A1758      40.650  55.816  34.099  1.00  0.00           O  
ATOM   1718  CB  ARG A1758      39.281  58.465  34.007  1.00  0.00           C  
ATOM   1719  CG  ARG A1758      38.883  58.113  35.432  1.00  0.00           C  
ATOM   1720  CD  ARG A1758      37.385  58.308  35.652  1.00  0.00           C  
ATOM   1721  NE  ARG A1758      36.605  57.208  35.087  1.00  0.00           N  
ATOM   1722  CZ  ARG A1758      36.502  56.000  35.638  1.00  0.00           C  
ATOM   1723  NH1 ARG A1758      37.124  55.731  36.780  1.00  0.00           N  
ATOM   1724  NH2 ARG A1758      35.791  55.054  35.037  1.00  0.00           N  
ATOM   1725  N   LEU A1759      41.321  56.430  32.049  1.00  0.00           N  
ATOM   1726  CA  LEU A1759      41.476  55.058  31.568  1.00  0.00           C  
ATOM   1727  C   LEU A1759      42.896  54.744  31.094  1.00  0.00           C  
ATOM   1728  O   LEU A1759      43.173  53.632  30.646  1.00  0.00           O  
ATOM   1729  CB  LEU A1759      40.489  54.816  30.425  1.00  0.00           C  
ATOM   1730  CG  LEU A1759      39.670  53.529  30.391  1.00  0.00           C  
ATOM   1731  CD1 LEU A1759      38.953  53.324  31.710  1.00  0.00           C  
ATOM   1732  CD2 LEU A1759      38.664  53.624  29.258  1.00  0.00           C  
ATOM   1733  N   GLY A1760      43.788  55.726  31.189  1.00  0.00           N  
ATOM   1734  CA  GLY A1760      45.162  55.521  30.769  1.00  0.00           C  
ATOM   1735  C   GLY A1760      45.489  55.962  29.350  1.00  0.00           C  
ATOM   1736  O   GLY A1760      46.665  56.068  28.989  1.00  0.00           O  
ATOM   1737  N   LEU A1764      44.468  56.225  28.540  1.00  0.00           N  
ATOM   1738  CA  LEU A1764      44.693  56.648  27.163  1.00  0.00           C  
ATOM   1739  C   LEU A1764      45.035  58.133  27.071  1.00  0.00           C  
ATOM   1740  O   LEU A1764      44.580  58.937  27.886  1.00  0.00           O  
ATOM   1741  CB  LEU A1764      43.453  56.376  26.316  1.00  0.00           C  
ATOM   1742  CG  LEU A1764      42.768  55.016  26.451  1.00  0.00           C  
ATOM   1743  CD1 LEU A1764      41.699  54.910  25.376  1.00  0.00           C  
ATOM   1744  CD2 LEU A1764      43.771  53.886  26.307  1.00  0.00           C  
ATOM   1745  N   PRO A1765      45.844  58.518  26.069  1.00  0.00           N  
ATOM   1746  CA  PRO A1765      46.219  59.925  25.898  1.00  0.00           C  
ATOM   1747  C   PRO A1765      45.064  60.715  25.275  1.00  0.00           C  
ATOM   1748  O   PRO A1765      44.220  60.154  24.581  1.00  0.00           O  
ATOM   1749  CB  PRO A1765      47.422  59.839  24.962  1.00  0.00           C  
ATOM   1750  CG  PRO A1765      47.046  58.694  24.066  1.00  0.00           C  
ATOM   1751  CD  PRO A1765      46.520  57.668  25.069  1.00  0.00           C  
ATOM   1752  N   PRO A1767      45.011  62.029  25.513  1.00  0.00           N  
ATOM   1753  CA  PRO A1767      43.915  62.809  24.921  1.00  0.00           C  
ATOM   1754  C   PRO A1767      44.010  62.781  23.397  1.00  0.00           C  
ATOM   1755  O   PRO A1767      45.105  62.814  22.838  1.00  0.00           O  
ATOM   1756  CB  PRO A1767      44.138  64.206  25.489  1.00  0.00           C  
ATOM   1757  CG  PRO A1767      45.636  64.266  25.656  1.00  0.00           C  
ATOM   1758  CD  PRO A1767      45.956  62.895  26.234  1.00  0.00           C  
ATOM   1759  N   ALA A1768      42.868  62.722  22.723  1.00  0.00           N  
ATOM   1760  CA  ALA A1768      42.877  62.673  21.272  1.00  0.00           C  
ATOM   1761  C   ALA A1768      41.938  63.676  20.607  1.00  0.00           C  
ATOM   1762  O   ALA A1768      41.812  63.677  19.385  1.00  0.00           O  
ATOM   1763  CB  ALA A1768      42.536  61.263  20.808  1.00  0.00           C  
ATOM   1764  N   TYR A1770      41.290  64.544  21.381  1.00  0.00           N  
ATOM   1765  CA  TYR A1770      40.358  65.478  20.766  1.00  0.00           C  
ATOM   1766  C   TYR A1770      40.500  66.949  21.119  1.00  0.00           C  
ATOM   1767  O   TYR A1770      39.532  67.710  21.022  1.00  0.00           O  
ATOM   1768  CB  TYR A1770      38.918  65.020  21.034  1.00  0.00           C  
ATOM   1769  CG  TYR A1770      38.621  63.627  20.510  1.00  0.00           C  
ATOM   1770  CD1 TYR A1770      39.025  62.488  21.217  1.00  0.00           C  
ATOM   1771  CD2 TYR A1770      37.978  63.447  19.285  1.00  0.00           C  
ATOM   1772  CE1 TYR A1770      38.797  61.209  20.715  1.00  0.00           C  
ATOM   1773  CE2 TYR A1770      37.748  62.170  18.773  1.00  0.00           C  
ATOM   1774  CZ  TYR A1770      38.161  61.057  19.493  1.00  0.00           C  
ATOM   1775  OH  TYR A1770      37.947  59.799  18.981  1.00  0.00           O  
ATOM   1776  N   ARG A1771      41.699  67.369  21.501  1.00  0.00           N  
ATOM   1777  CA  ARG A1771      41.895  68.769  21.839  1.00  0.00           C  
ATOM   1778  C   ARG A1771      42.010  69.687  20.624  1.00  0.00           C  
ATOM   1779  O   ARG A1771      41.571  70.837  20.678  1.00  0.00           O  
ATOM   1780  CB  ARG A1771      43.130  68.955  22.731  1.00  0.00           C  
ATOM   1781  CG  ARG A1771      42.868  68.806  24.233  1.00  0.00           C  
ATOM   1782  CD  ARG A1771      43.808  69.710  25.034  1.00  0.00           C  
ATOM   1783  NE  ARG A1771      45.213  69.415  24.755  1.00  0.00           N  
ATOM   1784  CZ  ARG A1771      45.823  68.283  25.105  1.00  0.00           C  
ATOM   1785  NH1 ARG A1771      45.152  67.339  25.754  1.00  0.00           N  
ATOM   1786  NH2 ARG A1771      47.100  68.086  24.795  1.00  0.00           N  
ATOM   1787  N   GLY A1772      42.587  69.198  19.531  1.00  0.00           N  
ATOM   1788  CA  GLY A1772      42.737  70.052  18.364  1.00  0.00           C  
ATOM   1789  C   GLY A1772      41.950  69.643  17.132  1.00  0.00           C  
ATOM   1790  O   GLY A1772      42.437  69.747  16.000  1.00  0.00           O  
ATOM   1791  N   VAL A1773      40.727  69.175  17.348  1.00  0.00           N  
ATOM   1792  CA  VAL A1773      39.878  68.757  16.248  1.00  0.00           C  
ATOM   1793  C   VAL A1773      38.468  69.294  16.435  1.00  0.00           C  
ATOM   1794  O   VAL A1773      38.071  69.674  17.535  1.00  0.00           O  
ATOM   1795  CB  VAL A1773      39.792  67.211  16.150  1.00  0.00           C  
ATOM   1796  CG1 VAL A1773      41.124  66.639  15.743  1.00  0.00           C  
ATOM   1797  CG2 VAL A1773      39.343  66.628  17.480  1.00  0.00           C  
ATOM   1798  N   THR A1774      37.722  69.359  15.346  1.00  0.00           N  
ATOM   1799  CA  THR A1774      36.341  69.790  15.417  1.00  0.00           C  
ATOM   1800  C   THR A1774      35.573  68.660  14.767  1.00  0.00           C  
ATOM   1801  O   THR A1774      36.163  67.635  14.408  1.00  0.00           O  
ATOM   1802  CB  THR A1774      36.090  71.109  14.667  1.00  0.00           C  
ATOM   1803  OG1 THR A1774      36.742  71.084  13.393  1.00  0.00           O  
ATOM   1804  CG2 THR A1774      36.596  72.272  15.484  1.00  0.00           C  
ATOM   1805  N   GLY A1775      34.266  68.825  14.624  1.00  0.00           N  
ATOM   1806  CA  GLY A1775      33.481  67.772  14.016  1.00  0.00           C  
ATOM   1807  C   GLY A1775      32.009  68.101  14.026  1.00  0.00           C  
ATOM   1808  O   GLY A1775      31.579  69.063  14.683  1.00  0.00           O  
ATOM   1809  N   PHE A1776      31.232  67.329  13.276  1.00  0.00           N  
ATOM   1810  CA  PHE A1776      29.805  67.547  13.259  1.00  0.00           C  
ATOM   1811  C   PHE A1776      29.143  66.217  13.511  1.00  0.00           C  
ATOM   1812  O   PHE A1776      29.759  65.163  13.333  1.00  0.00           O  
ATOM   1813  CB  PHE A1776      29.340  68.158  11.926  1.00  0.00           C  
ATOM   1814  CG  PHE A1776      29.546  67.275  10.722  1.00  0.00           C  
ATOM   1815  CD1 PHE A1776      28.750  66.157  10.510  1.00  0.00           C  
ATOM   1816  CD2 PHE A1776      30.529  67.588   9.774  1.00  0.00           C  
ATOM   1817  CE1 PHE A1776      28.920  65.359   9.374  1.00  0.00           C  
ATOM   1818  CE2 PHE A1776      30.708  66.796   8.633  1.00  0.00           C  
ATOM   1819  CZ  PHE A1776      29.902  65.679   8.433  1.00  0.00           C  
ATOM   1820  N   ALA A1777      27.899  66.270  13.964  1.00  0.00           N  
ATOM   1821  CA  ALA A1777      27.147  65.063  14.232  1.00  0.00           C  
ATOM   1822  C   ALA A1777      25.716  65.342  13.835  1.00  0.00           C  
ATOM   1823  O   ALA A1777      25.289  66.508  13.774  1.00  0.00           O  
ATOM   1824  CB  ALA A1777      27.251  64.646  15.683  1.00  0.00           C  
ATOM   1825  N   PHE A1778      24.981  64.275  13.553  1.00  0.00           N  
ATOM   1826  CA  PHE A1778      23.582  64.393  13.184  1.00  0.00           C  
ATOM   1827  C   PHE A1778      22.886  63.109  13.603  1.00  0.00           C  
ATOM   1828  O   PHE A1778      23.544  62.094  13.848  1.00  0.00           O  
ATOM   1829  CB  PHE A1778      23.424  64.648  11.670  1.00  0.00           C  
ATOM   1830  CG  PHE A1778      23.879  63.505  10.790  1.00  0.00           C  
ATOM   1831  CD1 PHE A1778      23.155  62.308  10.733  1.00  0.00           C  
ATOM   1832  CD2 PHE A1778      25.017  63.641   9.986  1.00  0.00           C  
ATOM   1833  CE1 PHE A1778      23.554  61.267   9.888  1.00  0.00           C  
ATOM   1834  CE2 PHE A1778      25.426  62.610   9.136  1.00  0.00           C  
ATOM   1835  CZ  PHE A1778      24.693  61.420   9.087  1.00  0.00           C  
ATOM   1836  N   GLY A1779      21.561  63.171  13.681  1.00  0.00           N  
ATOM   1837  CA  GLY A1779      20.769  62.017  14.065  1.00  0.00           C  
ATOM   1838  C   GLY A1779      19.404  62.129  13.417  1.00  0.00           C  
ATOM   1839  O   GLY A1779      18.686  63.114  13.599  1.00  0.00           O  
ATOM   1840  N   LEU A1782      19.029  61.097  12.659  1.00  0.00           N  
ATOM   1841  CA  LEU A1782      17.743  61.149  11.994  1.00  0.00           C  
ATOM   1842  C   LEU A1782      16.927  59.939  12.327  1.00  0.00           C  
ATOM   1843  O   LEU A1782      17.453  58.851  12.580  1.00  0.00           O  
ATOM   1844  CB  LEU A1782      17.921  61.348  10.487  1.00  0.00           C  
ATOM   1845  CG  LEU A1782      18.873  60.411   9.773  1.00  0.00           C  
ATOM   1846  CD1 LEU A1782      18.201  59.072   9.495  1.00  0.00           C  
ATOM   1847  CD2 LEU A1782      19.378  61.039   8.489  1.00  0.00           C  
ATOM   1848  N   GLY A1783      15.620  60.096  12.335  1.00  0.00           N  
ATOM   1849  CA  GLY A1783      14.722  58.977  12.735  1.00  0.00           C  
ATOM   1850  C   GLY A1783      14.212  58.137  11.552  1.00  0.00           C  
ATOM   1851  O   GLY A1783      13.391  58.615  10.748  1.00  0.00           O  
ATOM   1852  N   VAL A1784      14.717  56.901  11.435  1.00  0.00           N  
ATOM   1853  CA  VAL A1784      14.434  55.997  10.339  1.00  0.00           C  
ATOM   1854  C   VAL A1784      12.946  55.798  10.001  1.00  0.00           C  
ATOM   1855  O   VAL A1784      12.564  56.036   8.866  1.00  0.00           O  
ATOM   1856  CB  VAL A1784      15.101  54.637  10.616  1.00  0.00           C  
ATOM   1857  CG1 VAL A1784      14.688  53.618   9.564  1.00  0.00           C  
ATOM   1858  CG2 VAL A1784      16.613  54.785  10.662  1.00  0.00           C  
ATOM   1859  N   GLU A1785      12.052  55.344  10.926  1.00  0.00           N  
ATOM   1860  CA  GLU A1785      10.620  55.041  10.639  1.00  0.00           C  
ATOM   1861  C   GLU A1785       9.910  56.061   9.732  1.00  0.00           C  
ATOM   1862  O   GLU A1785       9.265  55.704   8.746  1.00  0.00           O  
ATOM   1863  CB  GLU A1785       9.840  54.887  11.939  1.00  0.00           C  
ATOM   1864  CG  GLU A1785       9.889  53.502  12.535  1.00  0.00           C  
ATOM   1865  CD  GLU A1785      11.185  53.277  13.283  1.00  0.00           C  
ATOM   1866  OE1 GLU A1785      11.899  54.270  13.533  1.00  0.00           O  
ATOM   1867  OE2 GLU A1785      11.483  52.113  13.611  1.00  0.00           O  
ATOM   1868  N   ARG A1786      10.022  57.330  10.097  1.00  0.00           N  
ATOM   1869  CA  ARG A1786       9.363  58.379   9.337  1.00  0.00           C  
ATOM   1870  C   ARG A1786       9.851  58.429   7.898  1.00  0.00           C  
ATOM   1871  O   ARG A1786       9.057  58.603   6.977  1.00  0.00           O  
ATOM   1872  CB  ARG A1786       9.576  59.731  10.011  1.00  0.00           C  
ATOM   1873  CG  ARG A1786       8.299  60.534  10.157  1.00  0.00           C  
ATOM   1874  CD  ARG A1786       7.260  59.825  10.998  1.00  0.00           C  
ATOM   1875  NE  ARG A1786       5.955  60.471  10.885  1.00  0.00           N  
ATOM   1876  CZ  ARG A1786       5.715  61.731  11.237  1.00  0.00           C  
ATOM   1877  NH1 ARG A1786       6.691  62.481  11.737  1.00  0.00           N  
ATOM   1878  NH2 ARG A1786       4.508  62.254  11.097  1.00  0.00           N  
ATOM   1879  N   LEU A1787      11.156  58.272   7.704  1.00  0.00           N  
ATOM   1880  CA  LEU A1787      11.721  58.296   6.362  1.00  0.00           C  
ATOM   1881  C   LEU A1787      11.198  57.082   5.594  1.00  0.00           C  
ATOM   1882  O   LEU A1787      10.826  57.189   4.423  1.00  0.00           O  
ATOM   1883  CB  LEU A1787      13.245  58.245   6.432  1.00  0.00           C  
ATOM   1884  CG  LEU A1787      14.000  59.069   5.390  1.00  0.00           C  
ATOM   1885  CD1 LEU A1787      15.489  58.789   5.521  1.00  0.00           C  
ATOM   1886  CD2 LEU A1787      13.517  58.726   3.995  1.00  0.00           C  
ATOM   1887  N   ALA A1788      11.166  55.935   6.270  1.00  0.00           N  
ATOM   1888  CA  ALA A1788      10.693  54.688   5.677  1.00  0.00           C  
ATOM   1889  C   ALA A1788       9.215  54.790   5.306  1.00  0.00           C  
ATOM   1890  O   ALA A1788       8.796  54.319   4.252  1.00  0.00           O  
ATOM   1891  CB  ALA A1788      10.917  53.523   6.654  1.00  0.00           C  
ATOM   1892  N   MET A1789       8.428  55.406   6.184  1.00  0.00           N  
ATOM   1893  CA  MET A1789       6.997  55.575   5.950  1.00  0.00           C  
ATOM   1894  C   MET A1789       6.762  56.379   4.682  1.00  0.00           C  
ATOM   1895  O   MET A1789       5.983  55.986   3.824  1.00  0.00           O  
ATOM   1896  CB  MET A1789       6.338  56.290   7.134  1.00  0.00           C  
ATOM   1897  CG  MET A1789       6.126  55.416   8.354  1.00  0.00           C  
ATOM   1898  SD  MET A1789       5.549  56.361   9.777  1.00  0.00           S  
ATOM   1899  CE  MET A1789       3.801  56.491   9.414  1.00  0.00           C  
ATOM   1900  N   LEU A1790       7.449  57.506   4.568  1.00  0.00           N  
ATOM   1901  CA  LEU A1790       7.301  58.359   3.408  1.00  0.00           C  
ATOM   1902  C   LEU A1790       7.808  57.652   2.165  1.00  0.00           C  
ATOM   1903  O   LEU A1790       7.248  57.805   1.089  1.00  0.00           O  
ATOM   1904  CB  LEU A1790       8.072  59.665   3.621  1.00  0.00           C  
ATOM   1905  CG  LEU A1790       7.854  60.803   2.615  1.00  0.00           C  
ATOM   1906  CD1 LEU A1790       8.345  62.113   3.214  1.00  0.00           C  
ATOM   1907  CD2 LEU A1790       8.580  60.512   1.315  1.00  0.00           C  
ATOM   1908  N   ARG A1791       8.855  56.856   2.320  1.00  0.00           N  
ATOM   1909  CA  ARG A1791       9.444  56.165   1.188  1.00  0.00           C  
ATOM   1910  C   ARG A1791       8.729  54.896   0.720  1.00  0.00           C  
ATOM   1911  O   ARG A1791       8.795  54.554  -0.463  1.00  0.00           O  
ATOM   1912  CB  ARG A1791      10.905  55.843   1.489  1.00  0.00           C  
ATOM   1913  CG  ARG A1791      11.750  55.641   0.245  1.00  0.00           C  
ATOM   1914  CD  ARG A1791      13.168  55.231   0.599  1.00  0.00           C  
ATOM   1915  NE  ARG A1791      14.075  55.322  -0.543  1.00  0.00           N  
ATOM   1916  CZ  ARG A1791      14.306  56.439  -1.228  1.00  0.00           C  
ATOM   1917  NH1 ARG A1791      13.691  57.568  -0.893  1.00  0.00           N  
ATOM   1918  NH2 ARG A1791      15.169  56.431  -2.240  1.00  0.00           N  
ATOM   1919  N   TYR A1792       8.055  54.191   1.624  1.00  0.00           N  
ATOM   1920  CA  TYR A1792       7.354  52.965   1.240  1.00  0.00           C  
ATOM   1921  C   TYR A1792       5.845  53.138   1.276  1.00  0.00           C  
ATOM   1922  O   TYR A1792       5.096  52.185   1.052  1.00  0.00           O  
ATOM   1923  CB  TYR A1792       7.735  51.812   2.165  1.00  0.00           C  
ATOM   1924  CG  TYR A1792       9.209  51.535   2.215  1.00  0.00           C  
ATOM   1925  CD1 TYR A1792       9.961  51.443   1.045  1.00  0.00           C  
ATOM   1926  CD2 TYR A1792       9.857  51.358   3.431  1.00  0.00           C  
ATOM   1927  CE1 TYR A1792      11.327  51.184   1.086  1.00  0.00           C  
ATOM   1928  CE2 TYR A1792      11.223  51.095   3.486  1.00  0.00           C  
ATOM   1929  CZ  TYR A1792      11.950  51.010   2.312  1.00  0.00           C  
ATOM   1930  OH  TYR A1792      13.298  50.753   2.370  1.00  0.00           O  
ATOM   1931  N   GLY A1793       5.410  54.361   1.568  1.00  0.00           N  
ATOM   1932  CA  GLY A1793       3.991  54.652   1.643  1.00  0.00           C  
ATOM   1933  C   GLY A1793       3.297  53.885   2.749  1.00  0.00           C  
ATOM   1934  O   GLY A1793       2.227  53.326   2.531  1.00  0.00           O  
ATOM   1935  N   ILE A1794       3.909  53.829   3.930  1.00  0.00           N  
ATOM   1936  CA  ILE A1794       3.305  53.133   5.064  1.00  0.00           C  
ATOM   1937  C   ILE A1794       2.564  54.214   5.841  1.00  0.00           C  
ATOM   1938  O   ILE A1794       3.149  55.222   6.231  1.00  0.00           O  
ATOM   1939  CB  ILE A1794       4.372  52.459   5.935  1.00  0.00           C  
ATOM   1940  CG1 ILE A1794       5.252  51.561   5.058  1.00  0.00           C  
ATOM   1941  CG2 ILE A1794       3.709  51.612   6.999  1.00  0.00           C  
ATOM   1942  CD1 ILE A1794       6.316  50.773   5.810  1.00  0.00           C  
ATOM   1943  N   PRO A1795       1.256  54.023   6.065  1.00  0.00           N  
ATOM   1944  CA  PRO A1795       0.433  55.000   6.780  1.00  0.00           C  
ATOM   1945  C   PRO A1795       0.459  54.934   8.295  1.00  0.00           C  
ATOM   1946  O   PRO A1795       0.265  55.948   8.961  1.00  0.00           O  
ATOM   1947  CB  PRO A1795      -0.953  54.718   6.226  1.00  0.00           C  
ATOM   1948  CG  PRO A1795      -0.948  53.213   6.177  1.00  0.00           C  
ATOM   1949  CD  PRO A1795       0.442  52.865   5.647  1.00  0.00           C  
ATOM   1950  N   ASP A1796       0.696  53.744   8.836  1.00  0.00           N  
ATOM   1951  CA  ASP A1796       0.706  53.560  10.283  1.00  0.00           C  
ATOM   1952  C   ASP A1796       2.051  53.037  10.787  1.00  0.00           C  
ATOM   1953  O   ASP A1796       2.438  51.901  10.501  1.00  0.00           O  
ATOM   1954  CB  ASP A1796      -0.432  52.605  10.672  1.00  0.00           C  
ATOM   1955  CG  ASP A1796      -0.656  52.533  12.164  1.00  0.00           C  
ATOM   1956  OD1 ASP A1796      -0.227  53.460  12.879  1.00  0.00           O  
ATOM   1957  OD2 ASP A1796      -1.280  51.551  12.616  1.00  0.00           O  
ATOM   1958  N   ILE A1797       2.750  53.880  11.545  1.00  0.00           N  
ATOM   1959  CA  ILE A1797       4.059  53.536  12.092  1.00  0.00           C  
ATOM   1960  C   ILE A1797       4.022  52.326  13.022  1.00  0.00           C  
ATOM   1961  O   ILE A1797       5.042  51.684  13.257  1.00  0.00           O  
ATOM   1962  CB  ILE A1797       4.672  54.736  12.854  1.00  0.00           C  
ATOM   1963  CG1 ILE A1797       6.098  54.401  13.298  1.00  0.00           C  
ATOM   1964  CG2 ILE A1797       3.823  55.079  14.062  1.00  0.00           C  
ATOM   1965  CD1 ILE A1797       6.824  55.563  13.937  1.00  0.00           C  
ATOM   1966  N   ARG A1798       2.844  52.007  13.540  1.00  0.00           N  
ATOM   1967  CA  ARG A1798       2.702  50.877  14.445  1.00  0.00           C  
ATOM   1968  C   ARG A1798       2.816  49.544  13.726  1.00  0.00           C  
ATOM   1969  O   ARG A1798       2.994  48.499  14.353  1.00  0.00           O  
ATOM   1970  CB  ARG A1798       1.371  50.979  15.188  1.00  0.00           C  
ATOM   1971  CG  ARG A1798       1.367  52.081  16.239  1.00  0.00           C  
ATOM   1972  CD  ARG A1798      -0.028  52.382  16.740  1.00  0.00           C  
ATOM   1973  NE  ARG A1798      -0.871  52.927  15.682  1.00  0.00           N  
ATOM   1974  CZ  ARG A1798      -2.094  53.404  15.876  1.00  0.00           C  
ATOM   1975  NH1 ARG A1798      -2.620  53.406  17.091  1.00  0.00           N  
ATOM   1976  NH2 ARG A1798      -2.792  53.875  14.853  1.00  0.00           N  
ATOM   1977  N   TYR A1799       2.726  49.589  12.403  1.00  0.00           N  
ATOM   1978  CA  TYR A1799       2.827  48.381  11.596  1.00  0.00           C  
ATOM   1979  C   TYR A1799       4.202  47.738  11.715  1.00  0.00           C  
ATOM   1980  O   TYR A1799       4.325  46.517  11.670  1.00  0.00           O  
ATOM   1981  CB  TYR A1799       2.574  48.687  10.117  1.00  0.00           C  
ATOM   1982  CG  TYR A1799       1.161  49.096   9.749  1.00  0.00           C  
ATOM   1983  CD1 TYR A1799       0.064  48.694  10.515  1.00  0.00           C  
ATOM   1984  CD2 TYR A1799       0.916  49.829   8.587  1.00  0.00           C  
ATOM   1985  CE1 TYR A1799      -1.237  49.010  10.131  1.00  0.00           C  
ATOM   1986  CE2 TYR A1799      -0.381  50.146   8.194  1.00  0.00           C  
ATOM   1987  CZ  TYR A1799      -1.451  49.734   8.969  1.00  0.00           C  
ATOM   1988  OH  TYR A1799      -2.730  50.043   8.574  1.00  0.00           O  
ATOM   1989  N   PHE A1800       5.233  48.567  11.859  1.00  0.00           N  
ATOM   1990  CA  PHE A1800       6.606  48.083  11.948  1.00  0.00           C  
ATOM   1991  C   PHE A1800       6.838  46.981  12.966  1.00  0.00           C  
ATOM   1992  O   PHE A1800       7.411  45.949  12.636  1.00  0.00           O  
ATOM   1993  CB  PHE A1800       7.557  49.252  12.204  1.00  0.00           C  
ATOM   1994  CG  PHE A1800       7.725  50.159  11.017  1.00  0.00           C  
ATOM   1995  CD1 PHE A1800       8.202  49.657   9.808  1.00  0.00           C  
ATOM   1996  CD2 PHE A1800       7.376  51.505  11.093  1.00  0.00           C  
ATOM   1997  CE1 PHE A1800       8.325  50.481   8.695  1.00  0.00           C  
ATOM   1998  CE2 PHE A1800       7.494  52.335   9.986  1.00  0.00           C  
ATOM   1999  CZ  PHE A1800       7.969  51.822   8.783  1.00  0.00           C  
ATOM   2000  N   PHE A1801       6.397  47.192  14.201  1.00  0.00           N  
ATOM   2001  CA  PHE A1801       6.570  46.184  15.241  1.00  0.00           C  
ATOM   2002  C   PHE A1801       5.338  45.295  15.401  1.00  0.00           C  
ATOM   2003  O   PHE A1801       5.295  44.452  16.294  1.00  0.00           O  
ATOM   2004  CB  PHE A1801       6.910  46.850  16.578  1.00  0.00           C  
ATOM   2005  CG  PHE A1801       8.365  47.205  16.725  1.00  0.00           C  
ATOM   2006  CD1 PHE A1801       9.322  46.209  16.899  1.00  0.00           C  
ATOM   2007  CD2 PHE A1801       8.785  48.535  16.665  1.00  0.00           C  
ATOM   2008  CE1 PHE A1801      10.673  46.529  17.010  1.00  0.00           C  
ATOM   2009  CE2 PHE A1801      10.129  48.864  16.776  1.00  0.00           C  
ATOM   2010  CZ  PHE A1801      11.077  47.860  16.948  1.00  0.00           C  
ATOM   2011  N   GLY A1802       4.347  45.484  14.530  1.00  0.00           N  
ATOM   2012  CA  GLY A1802       3.126  44.694  14.581  1.00  0.00           C  
ATOM   2013  C   GLY A1802       3.290  43.204  14.311  1.00  0.00           C  
ATOM   2014  O   GLY A1802       2.491  42.397  14.772  1.00  0.00           O  
ATOM   2015  N   GLY A1803       4.313  42.834  13.551  1.00  0.00           N  
ATOM   2016  CA  GLY A1803       4.545  41.430  13.263  1.00  0.00           C  
ATOM   2017  C   GLY A1803       3.613  40.784  12.251  1.00  0.00           C  
ATOM   2018  O   GLY A1803       3.765  39.598  11.941  1.00  0.00           O  
ATOM   2019  N   ARG A1804       2.659  41.539  11.720  1.00  0.00           N  
ATOM   2020  CA  ARG A1804       1.727  40.968  10.750  1.00  0.00           C  
ATOM   2021  C   ARG A1804       2.383  40.602   9.409  1.00  0.00           C  
ATOM   2022  O   ARG A1804       2.859  41.474   8.679  1.00  0.00           O  
ATOM   2023  CB  ARG A1804       0.564  41.931  10.499  1.00  0.00           C  
ATOM   2024  CG  ARG A1804      -0.589  41.266   9.786  1.00  0.00           C  
ATOM   2025  CD  ARG A1804      -1.712  42.223   9.469  1.00  0.00           C  
ATOM   2026  NE  ARG A1804      -2.863  41.491   8.946  1.00  0.00           N  
ATOM   2027  CZ  ARG A1804      -3.970  42.057   8.480  1.00  0.00           C  
ATOM   2028  NH1 ARG A1804      -4.090  43.379   8.461  1.00  0.00           N  
ATOM   2029  NH2 ARG A1804      -4.963  41.296   8.040  1.00  0.00           N  
ATOM   2030  N   LEU A1805       2.387  39.311   9.083  1.00  0.00           N  
ATOM   2031  CA  LEU A1805       2.983  38.834   7.839  1.00  0.00           C  
ATOM   2032  C   LEU A1805       2.429  39.506   6.580  1.00  0.00           C  
ATOM   2033  O   LEU A1805       3.184  39.790   5.651  1.00  0.00           O  
ATOM   2034  CB  LEU A1805       2.819  37.317   7.710  1.00  0.00           C  
ATOM   2035  CG  LEU A1805       3.316  36.467   8.880  1.00  0.00           C  
ATOM   2036  CD1 LEU A1805       3.320  35.003   8.476  1.00  0.00           C  
ATOM   2037  CD2 LEU A1805       4.711  36.899   9.272  1.00  0.00           C  
ATOM   2038  N   LYS A1806       1.123  39.761   6.534  1.00  0.00           N  
ATOM   2039  CA  LYS A1806       0.537  40.400   5.357  1.00  0.00           C  
ATOM   2040  C   LYS A1806       1.157  41.772   5.113  1.00  0.00           C  
ATOM   2041  O   LYS A1806       1.134  42.297   3.996  1.00  0.00           O  
ATOM   2042  CB  LYS A1806      -0.982  40.534   5.507  1.00  0.00           C  
ATOM   2043  CG  LYS A1806      -1.764  39.669   4.523  1.00  0.00           C  
ATOM   2044  CD  LYS A1806      -3.262  39.960   4.570  1.00  0.00           C  
ATOM   2045  CE  LYS A1806      -4.026  39.127   3.541  1.00  0.00           C  
ATOM   2046  NZ  LYS A1806      -3.597  39.408   2.132  1.00  0.00           N  
ATOM   2047  N   PHE A1807       1.712  42.348   6.169  1.00  0.00           N  
ATOM   2048  CA  PHE A1807       2.360  43.648   6.077  1.00  0.00           C  
ATOM   2049  C   PHE A1807       3.812  43.447   5.662  1.00  0.00           C  
ATOM   2050  O   PHE A1807       4.259  43.988   4.653  1.00  0.00           O  
ATOM   2051  CB  PHE A1807       2.317  44.361   7.425  1.00  0.00           C  
ATOM   2052  CG  PHE A1807       3.195  45.570   7.489  1.00  0.00           C  
ATOM   2053  CD1 PHE A1807       2.843  46.736   6.826  1.00  0.00           C  
ATOM   2054  CD2 PHE A1807       4.393  45.534   8.197  1.00  0.00           C  
ATOM   2055  CE1 PHE A1807       3.667  47.849   6.863  1.00  0.00           C  
ATOM   2056  CE2 PHE A1807       5.226  46.640   8.242  1.00  0.00           C  
ATOM   2057  CZ  PHE A1807       4.865  47.801   7.574  1.00  0.00           C  
ATOM   2058  N   LEU A1808       4.536  42.654   6.443  1.00  0.00           N  
ATOM   2059  CA  LEU A1808       5.937  42.382   6.172  1.00  0.00           C  
ATOM   2060  C   LEU A1808       6.180  41.860   4.754  1.00  0.00           C  
ATOM   2061  O   LEU A1808       7.036  42.384   4.032  1.00  0.00           O  
ATOM   2062  CB  LEU A1808       6.486  41.381   7.196  1.00  0.00           C  
ATOM   2063  CG  LEU A1808       6.413  41.762   8.683  1.00  0.00           C  
ATOM   2064  CD1 LEU A1808       6.997  40.632   9.526  1.00  0.00           C  
ATOM   2065  CD2 LEU A1808       7.170  43.054   8.943  1.00  0.00           C  
ATOM   2066  N   GLU A1809       5.420  40.840   4.357  1.00  0.00           N  
ATOM   2067  CA  GLU A1809       5.563  40.227   3.034  1.00  0.00           C  
ATOM   2068  C   GLU A1809       5.585  41.205   1.866  1.00  0.00           C  
ATOM   2069  O   GLU A1809       6.216  40.941   0.843  1.00  0.00           O  
ATOM   2070  CB  GLU A1809       4.449  39.205   2.793  1.00  0.00           C  
ATOM   2071  CG  GLU A1809       4.456  38.033   3.754  1.00  0.00           C  
ATOM   2072  CD  GLU A1809       3.408  36.989   3.412  1.00  0.00           C  
ATOM   2073  OE1 GLU A1809       2.293  37.380   2.990  1.00  0.00           O  
ATOM   2074  OE2 GLU A1809       3.699  35.780   3.577  1.00  0.00           O  
ATOM   2075  N   GLN A1810       4.901  42.332   2.016  1.00  0.00           N  
ATOM   2076  CA  GLN A1810       4.849  43.317   0.945  1.00  0.00           C  
ATOM   2077  C   GLN A1810       6.182  43.988   0.635  1.00  0.00           C  
ATOM   2078  O   GLN A1810       6.260  44.841  -0.252  1.00  0.00           O  
ATOM   2079  CB  GLN A1810       3.812  44.387   1.270  1.00  0.00           C  
ATOM   2080  CG  GLN A1810       2.403  43.864   1.284  1.00  0.00           C  
ATOM   2081  CD  GLN A1810       1.396  44.973   1.381  1.00  0.00           C  
ATOM   2082  OE1 GLN A1810       1.256  45.785   0.461  1.00  0.00           O  
ATOM   2083  NE2 GLN A1810       0.687  45.027   2.504  1.00  0.00           N  
ATOM   2084  N   PHE A1811       7.230  43.603   1.356  1.00  0.00           N  
ATOM   2085  CA  PHE A1811       8.535  44.198   1.134  1.00  0.00           C  
ATOM   2086  C   PHE A1811       9.575  43.216   0.629  1.00  0.00           C  
ATOM   2087  O   PHE A1811      10.768  43.517   0.611  1.00  0.00           O  
ATOM   2088  CB  PHE A1811       9.012  44.881   2.412  1.00  0.00           C  
ATOM   2089  CG  PHE A1811       8.085  45.953   2.883  1.00  0.00           C  
ATOM   2090  CD1 PHE A1811       7.037  45.655   3.743  1.00  0.00           C  
ATOM   2091  CD2 PHE A1811       8.206  47.250   2.402  1.00  0.00           C  
ATOM   2092  CE1 PHE A1811       6.119  46.637   4.112  1.00  0.00           C  
ATOM   2093  CE2 PHE A1811       7.294  48.235   2.763  1.00  0.00           C  
ATOM   2094  CZ  PHE A1811       6.249  47.926   3.618  1.00  0.00           C  
ATOM   2095  N   LYS A1812       9.129  42.042   0.203  1.00  0.00           N  
ATOM   2096  CA  LYS A1812      10.069  41.064  -0.308  1.00  0.00           C  
ATOM   2097  C   LYS A1812      10.689  41.603  -1.586  1.00  0.00           C  
ATOM   2098  O   LYS A1812      11.888  41.466  -1.819  1.00  0.00           O  
ATOM   2099  CB  LYS A1812       9.370  39.731  -0.545  1.00  0.00           C  
ATOM   2100  CG  LYS A1812       8.814  39.156   0.746  1.00  0.00           C  
ATOM   2101  CD  LYS A1812       8.657  37.652   0.697  1.00  0.00           C  
ATOM   2102  CE  LYS A1812       7.594  37.219  -0.285  1.00  0.00           C  
ATOM   2103  NZ  LYS A1812       7.404  35.747  -0.222  1.00  0.00           N  
ATOM   2104  N   GLY A1813       9.879  42.257  -2.403  1.00  0.00           N  
ATOM   2105  CA  GLY A1813      10.407  42.812  -3.635  1.00  0.00           C  
ATOM   2106  C   GLY A1813      11.640  43.703  -3.499  1.00  0.00           C  
ATOM   2107  O   GLY A1813      12.506  43.698  -4.374  1.00  0.00           O  
ATOM   2108  N   VAL A1814      11.738  44.466  -2.415  1.00  0.00           N  
ATOM   2109  CA  VAL A1814      12.875  45.366  -2.248  1.00  0.00           C  
ATOM   2110  C   VAL A1814      14.193  44.648  -1.910  1.00  0.00           C  
ATOM   2111  O   VAL A1814      15.057  45.214  -1.236  1.00  0.00           O  
ATOM   2112  CB  VAL A1814      12.584  46.442  -1.174  1.00  0.00           C  
ATOM   2113  CG1 VAL A1814      13.508  47.631  -1.377  1.00  0.00           C  
ATOM   2114  CG2 VAL A1814      11.125  46.882  -1.247  1.00  0.00           C  
ATOM   2115  N   LEU A1815      14.362  43.408  -2.357  1.00  0.00           N  
ATOM   2116  CA  LEU A1815      15.530  42.527  -2.256  1.00  0.00           C  
ATOM   2117  C   LEU A1815      16.268  42.716  -0.929  1.00  0.00           C  
ATOM   2118  O   LEU A1815      15.751  43.251   0.042  1.00  0.00           O  
ATOM   2119  CB  LEU A1815      16.492  42.771  -3.423  1.00  0.00           C  
ATOM   2120  CG  LEU A1815      15.936  42.532  -4.829  1.00  0.00           C  
ATOM   2121  CD1 LEU A1815      14.831  43.527  -5.147  1.00  0.00           C  
ATOM   2122  CD2 LEU A1815      17.046  42.616  -5.867  1.00  0.00           C  
ATOM   2123  OXT LEU A1815      17.466  42.211  -0.873  1.00  0.00           O  
HETATM 2124  C   FA5 A 999      17.687  63.435  18.954  1.00  0.00           C  
HETATM 2125  O   FA5 A 999      17.355  62.297  19.340  1.00  0.00           O  
HETATM 2126  CA  FA5 A 999      19.160  63.812  18.924  1.00  0.00           C  
HETATM 2127  N   FA5 A 999      20.012  62.848  19.593  1.00  0.00           N  
HETATM 2128  CB  FA5 A 999      19.551  63.979  17.445  1.00  0.00           C  
HETATM 2129  CG  FA5 A 999      20.843  64.664  17.202  1.00  0.00           C  
HETATM 2130  CD1 FA5 A 999      20.936  66.079  17.212  1.00  0.00           C  
HETATM 2131  CD2 FA5 A 999      22.035  63.925  16.963  1.00  0.00           C  
HETATM 2132  CE1 FA5 A 999      22.170  66.720  16.992  1.00  0.00           C  
HETATM 2133  CE2 FA5 A 999      23.259  64.572  16.746  1.00  0.00           C  
HETATM 2134  CZ  FA5 A 999      23.346  65.974  16.757  1.00  0.00           C  
HETATM 2135  P   FA5 A 999      15.237  63.945  18.572  1.00  0.00           P  
HETATM 2136  OP1 FA5 A 999      14.922  63.403  19.924  1.00  0.00           O  
HETATM 2137  OP2 FA5 A 999      14.341  65.027  18.092  1.00  0.00           O  
HETATM 2138  OP3 FA5 A 999      16.773  64.499  18.496  1.00  0.00           O  
HETATM 2139  O5' FA5 A 999      15.194  62.746  17.445  1.00  0.00           O  
HETATM 2140  C5' FA5 A 999      15.546  63.006  16.043  1.00  0.00           C  
HETATM 2141  C4' FA5 A 999      14.570  62.296  15.048  1.00  0.00           C  
HETATM 2142  O4' FA5 A 999      13.830  61.264  15.813  1.00  0.00           O  
HETATM 2143  C3' FA5 A 999      13.475  63.201  14.461  1.00  0.00           C  
HETATM 2144  O3' FA5 A 999      13.905  63.926  13.302  1.00  0.00           O  
HETATM 2145  C2' FA5 A 999      12.255  62.276  14.238  1.00  0.00           C  
HETATM 2146  O2' FA5 A 999      11.982  61.954  12.856  1.00  0.00           O  
HETATM 2147  C1' FA5 A 999      12.539  61.052  15.164  1.00  0.00           C  
HETATM 2148  N9  FA5 A 999      11.513  60.832  16.279  1.00  0.00           N  
HETATM 2149  C8  FA5 A 999      11.398  61.525  17.325  1.00  0.00           C  
HETATM 2150  N7  FA5 A 999      10.441  61.135  18.285  1.00  0.00           N  
HETATM 2151  C5  FA5 A 999       9.818  60.104  17.552  1.00  0.00           C  
HETATM 2152  C6  FA5 A 999       8.664  59.211  17.797  1.00  0.00           C  
HETATM 2153  N6  FA5 A 999       7.931  59.274  18.951  1.00  0.00           N  
HETATM 2154  N1  FA5 A 999       8.319  58.278  16.819  1.00  0.00           N  
HETATM 2155  C2  FA5 A 999       9.107  58.188  15.488  1.00  0.00           C  
HETATM 2156  N3  FA5 A 999      10.142  58.991  15.328  1.00  0.00           N  
HETATM 2157  C4  FA5 A 999      10.454  59.899  16.317  1.00  0.00           C  
TER
END
