# Supplementary material for: Backbone Brackets and Arginine Tweezers delineate Class I and Class II aminoacyl tRNA synthetases
Source: PLoS Comput Biol. 2018 Apr 16;14(4):e1006101. doi: 10.1371/journal.pcbi.1006101 (PMC5919687; doi:10.1371/journal.pcbi.1006101)
Supplement: S12 File — All structures of Class II aaRS with residues renumbered according to the MSA. (GZ) [file pcbi.1006101.s024.tar.gz › 1kmm_A_renum.pdb]

ATOM      1  N   ASN A 311       9.163  -8.988  21.095  1.00  0.00           N  
ATOM      2  CA  ASN A 311       7.973  -8.269  21.543  1.00  0.00           C  
ATOM      3  C   ASN A 311       7.812  -6.880  20.914  1.00  0.00           C  
ATOM      4  O   ASN A 311       8.801  -6.188  20.625  1.00  0.00           O  
ATOM      5  CB  ASN A 311       7.958  -8.146  23.067  1.00  0.00           C  
ATOM      6  CG  ASN A 311       9.039  -7.223  23.584  1.00  0.00           C  
ATOM      7  OD1 ASN A 311       8.936  -6.001  23.461  1.00  0.00           O  
ATOM      8  ND2 ASN A 311      10.088  -7.803  24.158  1.00  0.00           N  
ATOM      9  H   ASN A 311       9.214  -9.957  21.193  1.00  0.00           H  
ATOM     10 HD21 ASN A 311      10.791  -7.218  24.492  1.00  0.00           H  
ATOM     11 HD22 ASN A 311      10.120  -8.779  24.222  1.00  0.00           H  
ATOM     12  N   ILE A 312       6.550  -6.480  20.740  1.00  0.00           N  
ATOM     13  CA  ILE A 312       6.179  -5.202  20.138  1.00  0.00           C  
ATOM     14  C   ILE A 312       5.702  -4.151  21.142  1.00  0.00           C  
ATOM     15  O   ILE A 312       5.013  -4.461  22.104  1.00  0.00           O  
ATOM     16  CB  ILE A 312       5.056  -5.407  19.116  1.00  0.00           C  
ATOM     17  CG1 ILE A 312       5.445  -6.507  18.136  1.00  0.00           C  
ATOM     18  CG2 ILE A 312       4.769  -4.125  18.375  1.00  0.00           C  
ATOM     19  CD1 ILE A 312       4.427  -6.755  17.088  1.00  0.00           C  
ATOM     20  H   ILE A 312       5.836  -7.061  21.052  1.00  0.00           H  
ATOM     21  N   GLN A 313       6.079  -2.904  20.908  1.00  0.00           N  
ATOM     22  CA  GLN A 313       5.659  -1.826  21.773  1.00  0.00           C  
ATOM     23  C   GLN A 313       4.550  -1.052  21.078  1.00  0.00           C  
ATOM     24  O   GLN A 313       4.138  -1.417  19.977  1.00  0.00           O  
ATOM     25  CB  GLN A 313       6.818  -0.905  22.101  1.00  0.00           C  
ATOM     26  CG  GLN A 313       7.749  -1.432  23.147  1.00  0.00           C  
ATOM     27  CD  GLN A 313       8.388  -0.308  23.954  1.00  0.00           C  
ATOM     28  OE1 GLN A 313       8.892  -0.533  25.064  1.00  0.00           O  
ATOM     29  NE2 GLN A 313       8.354   0.917  23.417  1.00  0.00           N  
ATOM     30  H   GLN A 313       6.633  -2.706  20.123  1.00  0.00           H  
ATOM     31 HE21 GLN A 313       8.763   1.641  23.937  1.00  0.00           H  
ATOM     32 HE22 GLN A 313       7.939   1.066  22.551  1.00  0.00           H  
ATOM     33  N   ALA A 314       4.058   0.001  21.725  1.00  0.00           N  
ATOM     34  CA  ALA A 314       2.975   0.798  21.156  1.00  0.00           C  
ATOM     35  C   ALA A 314       3.537   1.934  20.332  1.00  0.00           C  
ATOM     36  O   ALA A 314       4.631   2.432  20.633  1.00  0.00           O  
ATOM     37  CB  ALA A 314       2.071   1.364  22.273  1.00  0.00           C  
ATOM     38  H   ALA A 314       4.430   0.252  22.592  1.00  0.00           H  
ATOM     39  N   ILE A 315       2.798   2.328  19.289  1.00  0.00           N  
ATOM     40  CA  ILE A 315       3.201   3.432  18.432  1.00  0.00           C  
ATOM     41  C   ILE A 315       3.411   4.571  19.405  1.00  0.00           C  
ATOM     42  O   ILE A 315       2.662   4.719  20.355  1.00  0.00           O  
ATOM     43  CB  ILE A 315       2.093   3.809  17.412  1.00  0.00           C  
ATOM     44  CG1 ILE A 315       2.287   3.056  16.121  1.00  0.00           C  
ATOM     45  CG2 ILE A 315       2.183   5.240  17.013  1.00  0.00           C  
ATOM     46  CD1 ILE A 315       2.122   1.603  16.254  1.00  0.00           C  
ATOM     47  H   ILE A 315       1.951   1.874  19.113  1.00  0.00           H  
ATOM     48  N   ARG A 316       4.500   5.294  19.238  1.00  0.00           N  
ATOM     49  CA  ARG A 316       4.797   6.414  20.102  1.00  0.00           C  
ATOM     50  C   ARG A 316       3.683   7.467  19.952  1.00  0.00           C  
ATOM     51  O   ARG A 316       3.245   7.758  18.837  1.00  0.00           O  
ATOM     52  CB  ARG A 316       6.151   6.989  19.691  1.00  0.00           C  
ATOM     53  CG  ARG A 316       6.988   7.553  20.825  1.00  0.00           C  
ATOM     54  CD  ARG A 316       8.395   7.892  20.335  1.00  0.00           C  
ATOM     55  NE  ARG A 316       8.445   9.095  19.506  1.00  0.00           N  
ATOM     56  CZ  ARG A 316       8.439  10.330  19.993  1.00  0.00           C  
ATOM     57  NH1 ARG A 316       8.341  10.523  21.310  1.00  0.00           N  
ATOM     58  NH2 ARG A 316       8.506  11.374  19.169  1.00  0.00           N  
ATOM     59  H   ARG A 316       5.118   5.068  18.518  1.00  0.00           H  
ATOM     60 HE   ARG A 316       8.483   8.983  18.532  1.00  0.00           H  
ATOM     61 HH11 ARG A 316       8.272   9.741  21.927  1.00  0.00           H  
ATOM     62 HH12 ARG A 316       8.337  11.453  21.680  1.00  0.00           H  
ATOM     63 HH21 ARG A 316       8.558  11.230  18.181  1.00  0.00           H  
ATOM     64 HH22 ARG A 316       8.501  12.304  19.538  1.00  0.00           H  
ATOM     65  N   GLY A 317       3.237   8.017  21.082  1.00  0.00           N  
ATOM     66  CA  GLY A 317       2.181   9.025  21.088  1.00  0.00           C  
ATOM     67  C   GLY A 317       0.751   8.490  21.155  1.00  0.00           C  
ATOM     68  O   GLY A 317      -0.206   9.255  21.022  1.00  0.00           O  
ATOM     69  H   GLY A 317       3.622   7.725  21.936  1.00  0.00           H  
ATOM     70  N   MET A 318       0.612   7.172  21.334  1.00  0.00           N  
ATOM     71  CA  MET A 318      -0.679   6.494  21.424  1.00  0.00           C  
ATOM     72  C   MET A 318      -0.675   5.670  22.707  1.00  0.00           C  
ATOM     73  O   MET A 318       0.169   4.790  22.874  1.00  0.00           O  
ATOM     74  CB  MET A 318      -0.903   5.630  20.195  1.00  0.00           C  
ATOM     75  CG  MET A 318      -0.996   6.483  18.990  1.00  0.00           C  
ATOM     76  SD  MET A 318      -1.498   5.641  17.514  1.00  0.00           S  
ATOM     77  CE  MET A 318      -1.376   6.979  16.337  1.00  0.00           C  
ATOM     78  H   MET A 318       1.422   6.616  21.406  1.00  0.00           H  
ATOM     79  N   ASN A 319      -1.579   6.000  23.632  1.00  0.00           N  
ATOM     80  CA  ASN A 319      -1.659   5.335  24.933  1.00  0.00           C  
ATOM     81  C   ASN A 319      -2.610   4.143  25.127  1.00  0.00           C  
ATOM     82  O   ASN A 319      -3.552   3.906  24.349  1.00  0.00           O  
ATOM     83  CB  ASN A 319      -2.047   6.350  25.992  1.00  0.00           C  
ATOM     84  CG  ASN A 319      -1.200   7.576  25.966  1.00  0.00           C  
ATOM     85  OD1 ASN A 319      -1.674   8.648  25.591  1.00  0.00           O  
ATOM     86  ND2 ASN A 319       0.061   7.446  26.389  1.00  0.00           N  
ATOM     87  H   ASN A 319      -2.168   6.741  23.444  1.00  0.00           H  
ATOM     88 HD21 ASN A 319       0.622   8.248  26.376  1.00  0.00           H  
ATOM     89 HD22 ASN A 319       0.380   6.575  26.698  1.00  0.00           H  
ATOM     90  N   ASP A 320      -2.350   3.437  26.226  1.00  0.00           N  
ATOM     91  CA  ASP A 320      -3.142   2.315  26.712  1.00  0.00           C  
ATOM     92  C   ASP A 320      -3.751   2.812  28.010  1.00  0.00           C  
ATOM     93  O   ASP A 320      -3.045   3.435  28.825  1.00  0.00           O  
ATOM     94  CB  ASP A 320      -2.265   1.174  27.146  1.00  0.00           C  
ATOM     95  CG  ASP A 320      -1.675   0.427  26.016  1.00  0.00           C  
ATOM     96  OD1 ASP A 320      -2.217   0.434  24.886  1.00  0.00           O  
ATOM     97  OD2 ASP A 320      -0.662  -0.224  26.311  1.00  0.00           O  
ATOM     98  H   ASP A 320      -1.579   3.699  26.758  1.00  0.00           H  
ATOM     99  N   TYR A 321      -5.043   2.555  28.214  1.00  0.00           N  
ATOM    100  CA  TYR A 321      -5.697   2.963  29.457  1.00  0.00           C  
ATOM    101  C   TYR A 321      -6.040   1.681  30.184  1.00  0.00           C  
ATOM    102  O   TYR A 321      -6.795   0.839  29.685  1.00  0.00           O  
ATOM    103  CB  TYR A 321      -6.898   3.869  29.202  1.00  0.00           C  
ATOM    104  CG  TYR A 321      -6.485   5.180  28.554  1.00  0.00           C  
ATOM    105  CD1 TYR A 321      -5.742   6.130  29.249  1.00  0.00           C  
ATOM    106  CD2 TYR A 321      -6.804   5.444  27.229  1.00  0.00           C  
ATOM    107  CE1 TYR A 321      -5.336   7.300  28.638  1.00  0.00           C  
ATOM    108  CE2 TYR A 321      -6.399   6.601  26.614  1.00  0.00           C  
ATOM    109  CZ  TYR A 321      -5.669   7.524  27.314  1.00  0.00           C  
ATOM    110  OH  TYR A 321      -5.284   8.670  26.653  1.00  0.00           O  
ATOM    111  H   TYR A 321      -5.554   2.087  27.537  1.00  0.00           H  
ATOM    112 HH   TYR A 321      -4.765   9.225  27.246  1.00  0.00           H  
ATOM    113  N   LEU A 322      -5.340   1.490  31.293  1.00  0.00           N  
ATOM    114  CA  LEU A 322      -5.440   0.300  32.111  1.00  0.00           C  
ATOM    115  C   LEU A 322      -6.621   0.248  33.059  1.00  0.00           C  
ATOM    116  O   LEU A 322      -7.210   1.277  33.395  1.00  0.00           O  
ATOM    117  CB  LEU A 322      -4.120   0.118  32.830  1.00  0.00           C  
ATOM    118  CG  LEU A 322      -3.044   0.064  31.745  1.00  0.00           C  
ATOM    119  CD1 LEU A 322      -1.668   0.398  32.280  1.00  0.00           C  
ATOM    120  CD2 LEU A 322      -3.086  -1.289  31.059  1.00  0.00           C  
ATOM    121  H   LEU A 322      -4.713   2.182  31.555  1.00  0.00           H  
ATOM    122  N   PRO A 323      -6.932  -0.946  33.571  1.00  0.00           N  
ATOM    123  CA  PRO A 323      -8.076  -1.025  34.471  1.00  0.00           C  
ATOM    124  C   PRO A 323      -8.127   0.062  35.526  1.00  0.00           C  
ATOM    125  O   PRO A 323      -9.154   0.699  35.719  1.00  0.00           O  
ATOM    126  CB  PRO A 323      -7.926  -2.405  35.068  1.00  0.00           C  
ATOM    127  CG  PRO A 323      -7.341  -3.187  33.936  1.00  0.00           C  
ATOM    128  CD  PRO A 323      -6.255  -2.253  33.488  1.00  0.00           C  
ATOM    129  N   GLY A 324      -7.007   0.359  36.146  1.00  0.00           N  
ATOM    130  CA  GLY A 324      -7.047   1.379  37.174  1.00  0.00           C  
ATOM    131  C   GLY A 324      -7.528   2.762  36.783  1.00  0.00           C  
ATOM    132  O   GLY A 324      -8.327   3.381  37.480  1.00  0.00           O  
ATOM    133  H   GLY A 324      -6.174  -0.099  35.927  1.00  0.00           H  
ATOM    134  N   GLU A 325      -7.030   3.266  35.667  1.00  0.00           N  
ATOM    135  CA  GLU A 325      -7.388   4.601  35.239  1.00  0.00           C  
ATOM    136  C   GLU A 325      -8.691   4.600  34.468  1.00  0.00           C  
ATOM    137  O   GLU A 325      -9.432   5.591  34.481  1.00  0.00           O  
ATOM    138  CB  GLU A 325      -6.265   5.213  34.388  1.00  0.00           C  
ATOM    139  CG  GLU A 325      -6.295   6.748  34.342  1.00  0.00           C  
ATOM    140  CD  GLU A 325      -5.636   7.354  33.094  1.00  0.00           C  
ATOM    141  OE1 GLU A 325      -5.165   6.580  32.218  1.00  0.00           O  
ATOM    142  OE2 GLU A 325      -5.606   8.614  32.991  1.00  0.00           O  
ATOM    143  H   GLU A 325      -6.425   2.722  35.121  1.00  0.00           H  
ATOM    144  N   THR A 332      -8.966   3.482  33.799  1.00  0.00           N  
ATOM    145  CA  THR A 332     -10.168   3.326  32.996  1.00  0.00           C  
ATOM    146  C   THR A 332     -11.350   3.765  33.840  1.00  0.00           C  
ATOM    147  O   THR A 332     -12.166   4.572  33.409  1.00  0.00           O  
ATOM    148  CB  THR A 332     -10.332   1.862  32.504  1.00  0.00           C  
ATOM    149  OG1 THR A 332     -11.295   1.823  31.455  1.00  0.00           O  
ATOM    150  CG2 THR A 332     -10.827   0.947  33.600  1.00  0.00           C  
ATOM    151  H   THR A 332      -8.349   2.732  33.851  1.00  0.00           H  
ATOM    152  HG1 THR A 332     -11.382   0.917  31.153  1.00  0.00           H  
ATOM    153  N   ALA A 333     -11.324   3.335  35.098  1.00  0.00           N  
ATOM    154  CA  ALA A 333     -12.330   3.639  36.099  1.00  0.00           C  
ATOM    155  C   ALA A 333     -12.562   5.133  36.249  1.00  0.00           C  
ATOM    156  O   ALA A 333     -13.696   5.566  36.266  1.00  0.00           O  
ATOM    157  CB  ALA A 333     -11.906   3.060  37.402  1.00  0.00           C  
ATOM    158  H   ALA A 333     -10.574   2.771  35.372  1.00  0.00           H  
ATOM    159  N   ILE A 334     -11.501   5.928  36.341  1.00  0.00           N  
ATOM    160  CA  ILE A 334     -11.653   7.370  36.473  1.00  0.00           C  
ATOM    161  C   ILE A 334     -12.277   7.959  35.212  1.00  0.00           C  
ATOM    162  O   ILE A 334     -12.989   8.981  35.286  1.00  0.00           O  
ATOM    163  CB  ILE A 334     -10.318   8.116  36.682  1.00  0.00           C  
ATOM    164  CG1 ILE A 334      -9.260   7.216  37.321  1.00  0.00           C  
ATOM    165  CG2 ILE A 334     -10.554   9.342  37.563  1.00  0.00           C  
ATOM    166  CD1 ILE A 334      -9.585   6.762  38.743  1.00  0.00           C  
ATOM    167  H   ILE A 334     -10.609   5.535  36.292  1.00  0.00           H  
ATOM    168  N   TRP A 335     -11.981   7.359  34.052  1.00  0.00           N  
ATOM    169  CA  TRP A 335     -12.532   7.852  32.787  1.00  0.00           C  
ATOM    170  C   TRP A 335     -14.033   7.667  32.694  1.00  0.00           C  
ATOM    171  O   TRP A 335     -14.749   8.596  32.337  1.00  0.00           O  
ATOM    172  CB  TRP A 335     -11.819   7.250  31.579  1.00  0.00           C  
ATOM    173  CG  TRP A 335     -10.513   7.934  31.312  1.00  0.00           C  
ATOM    174  CD1 TRP A 335      -9.435   7.950  32.136  1.00  0.00           C  
ATOM    175  CD2 TRP A 335     -10.138   8.708  30.146  1.00  0.00           C  
ATOM    176  NE1 TRP A 335      -8.408   8.677  31.569  1.00  0.00           N  
ATOM    177  CE2 TRP A 335      -8.807   9.146  30.345  1.00  0.00           C  
ATOM    178  CE3 TRP A 335     -10.789   9.061  28.956  1.00  0.00           C  
ATOM    179  CZ2 TRP A 335      -8.108   9.920  29.394  1.00  0.00           C  
ATOM    180  CZ3 TRP A 335     -10.085   9.838  28.005  1.00  0.00           C  
ATOM    181  CH2 TRP A 335      -8.761  10.250  28.238  1.00  0.00           C  
ATOM    182  H   TRP A 335     -11.383   6.581  34.051  1.00  0.00           H  
ATOM    183  HE1 TRP A 335      -7.536   8.834  31.980  1.00  0.00           H  
ATOM    184  N   GLN A 336     -14.531   6.488  33.044  1.00  0.00           N  
ATOM    185  CA  GLN A 336     -15.963   6.296  33.018  1.00  0.00           C  
ATOM    186  C   GLN A 336     -16.718   7.156  34.010  1.00  0.00           C  
ATOM    187  O   GLN A 336     -17.799   7.632  33.695  1.00  0.00           O  
ATOM    188  CB  GLN A 336     -16.369   4.841  33.147  1.00  0.00           C  
ATOM    189  CG  GLN A 336     -15.524   3.953  34.026  1.00  0.00           C  
ATOM    190  CD  GLN A 336     -15.525   2.528  33.493  1.00  0.00           C  
ATOM    191  OE1 GLN A 336     -15.536   1.552  34.244  1.00  0.00           O  
ATOM    192  NE2 GLN A 336     -15.534   2.406  32.177  1.00  0.00           N  
ATOM    193  H   GLN A 336     -13.921   5.761  33.317  1.00  0.00           H  
ATOM    194 HE21 GLN A 336     -15.537   1.499  31.815  1.00  0.00           H  
ATOM    195 HE22 GLN A 336     -15.528   3.202  31.615  1.00  0.00           H  
ATOM    196  N   ARG A 337     -16.172   7.403  35.191  1.00  0.00           N  
ATOM    197  CA  ARG A 337     -16.901   8.254  36.121  1.00  0.00           C  
ATOM    198  C   ARG A 337     -16.993   9.651  35.530  1.00  0.00           C  
ATOM    199  O   ARG A 337     -18.068  10.245  35.523  1.00  0.00           O  
ATOM    200  CB  ARG A 337     -16.266   8.280  37.520  1.00  0.00           C  
ATOM    201  CG  ARG A 337     -17.228   8.834  38.590  1.00  0.00           C  
ATOM    202  CD  ARG A 337     -16.731   8.669  40.024  1.00  0.00           C  
ATOM    203  NE  ARG A 337     -17.238   9.732  40.910  1.00  0.00           N  
ATOM    204  CZ  ARG A 337     -16.571  10.245  41.956  1.00  0.00           C  
ATOM    205  NH1 ARG A 337     -15.362   9.802  42.284  1.00  0.00           N  
ATOM    206  NH2 ARG A 337     -17.110  11.214  42.691  1.00  0.00           N  
ATOM    207  H   ARG A 337     -15.302   7.019  35.434  1.00  0.00           H  
ATOM    208 HE   ARG A 337     -18.132  10.087  40.725  1.00  0.00           H  
ATOM    209 HH11 ARG A 337     -14.931   9.076  41.747  1.00  0.00           H  
ATOM    210 HH12 ARG A 337     -14.876  10.199  43.063  1.00  0.00           H  
ATOM    211 HH21 ARG A 337     -18.023  11.558  42.471  1.00  0.00           H  
ATOM    212 HH22 ARG A 337     -16.608  11.590  43.469  1.00  0.00           H  
ATOM    213  N   ILE A 338     -15.896  10.149  34.962  1.00  0.00           N  
ATOM    214  CA  ILE A 338     -15.910  11.476  34.354  1.00  0.00           C  
ATOM    215  C   ILE A 338     -16.796  11.506  33.127  1.00  0.00           C  
ATOM    216  O   ILE A 338     -17.577  12.438  32.956  1.00  0.00           O  
ATOM    217  CB  ILE A 338     -14.504  11.984  33.970  1.00  0.00           C  
ATOM    218  CG1 ILE A 338     -13.593  11.941  35.194  1.00  0.00           C  
ATOM    219  CG2 ILE A 338     -14.582  13.417  33.470  1.00  0.00           C  
ATOM    220  CD1 ILE A 338     -12.432  12.826  35.069  1.00  0.00           C  
ATOM    221  H   ILE A 338     -15.070   9.620  34.953  1.00  0.00           H  
ATOM    222  N   GLU A 339     -16.694  10.497  32.270  1.00  0.00           N  
ATOM    223  CA  GLU A 339     -17.526  10.450  31.065  1.00  0.00           C  
ATOM    224  C   GLU A 339     -19.023  10.426  31.380  1.00  0.00           C  
ATOM    225  O   GLU A 339     -19.796  11.187  30.777  1.00  0.00           O  
ATOM    226  CB  GLU A 339     -17.161   9.258  30.190  1.00  0.00           C  
ATOM    227  CG  GLU A 339     -15.810   9.391  29.526  1.00  0.00           C  
ATOM    228  CD  GLU A 339     -15.319   8.077  28.972  1.00  0.00           C  
ATOM    229  OE1 GLU A 339     -15.476   7.046  29.663  1.00  0.00           O  
ATOM    230  OE2 GLU A 339     -14.766   8.067  27.858  1.00  0.00           O  
ATOM    231  H   GLU A 339     -16.071   9.781  32.449  1.00  0.00           H  
ATOM    232  N   GLY A 340     -19.430   9.562  32.316  1.00  0.00           N  
ATOM    233  CA  GLY A 340     -20.832   9.495  32.699  1.00  0.00           C  
ATOM    234  C   GLY A 340     -21.370  10.887  33.045  1.00  0.00           C  
ATOM    235  O   GLY A 340     -22.309  11.404  32.417  1.00  0.00           O  
ATOM    236  H   GLY A 340     -18.782   8.973  32.751  1.00  0.00           H  
ATOM    237  N   THR A 341     -20.736  11.527  34.019  1.00  0.00           N  
ATOM    238  CA  THR A 341     -21.135  12.844  34.419  1.00  0.00           C  
ATOM    239  C   THR A 341     -21.296  13.742  33.207  1.00  0.00           C  
ATOM    240  O   THR A 341     -22.255  14.510  33.096  1.00  0.00           O  
ATOM    241  CB  THR A 341     -20.094  13.427  35.323  1.00  0.00           C  
ATOM    242  OG1 THR A 341     -19.944  12.583  36.483  1.00  0.00           O  
ATOM    243  CG2 THR A 341     -20.470  14.870  35.694  1.00  0.00           C  
ATOM    244  H   THR A 341     -19.979  11.095  34.478  1.00  0.00           H  
ATOM    245  HG1 THR A 341     -19.276  12.953  37.065  1.00  0.00           H  
ATOM    246  N   LEU A 342     -20.386  13.610  32.261  1.00  0.00           N  
ATOM    247  CA  LEU A 342     -20.459  14.447  31.078  1.00  0.00           C  
ATOM    248  C   LEU A 342     -21.714  14.178  30.281  1.00  0.00           C  
ATOM    249  O   LEU A 342     -22.452  15.099  29.933  1.00  0.00           O  
ATOM    250  CB  LEU A 342     -19.213  14.270  30.201  1.00  0.00           C  
ATOM    251  CG  LEU A 342     -17.859  14.732  30.763  1.00  0.00           C  
ATOM    252  CD1 LEU A 342     -16.853  14.647  29.632  1.00  0.00           C  
ATOM    253  CD2 LEU A 342     -17.888  16.161  31.366  1.00  0.00           C  
ATOM    254  H   LEU A 342     -19.665  12.956  32.353  1.00  0.00           H  
ATOM    255  N   LYS A 343     -21.951  12.903  30.019  1.00  0.00           N  
ATOM    256  CA  LYS A 343     -23.092  12.442  29.240  1.00  0.00           C  
ATOM    257  C   LYS A 343     -24.414  12.762  29.942  1.00  0.00           C  
ATOM    258  O   LYS A 343     -25.457  13.025  29.319  1.00  0.00           O  
ATOM    259  CB  LYS A 343     -22.979  10.924  29.028  1.00  0.00           C  
ATOM    260  CG  LYS A 343     -21.757  10.468  28.241  1.00  0.00           C  
ATOM    261  CD  LYS A 343     -21.743   8.972  28.096  1.00  0.00           C  
ATOM    262  CE  LYS A 343     -21.398   8.615  26.676  1.00  0.00           C  
ATOM    263  NZ  LYS A 343     -22.025   7.330  26.193  1.00  0.00           N  
ATOM    264  H   LYS A 343     -21.327  12.240  30.371  1.00  0.00           H  
ATOM    265  HZ1 LYS A 343     -23.029   7.311  26.467  1.00  0.00           H  
ATOM    266  HZ2 LYS A 343     -21.949   7.273  25.156  1.00  0.00           H  
ATOM    267  HZ3 LYS A 343     -21.534   6.519  26.620  1.00  0.00           H  
ATOM    268  N   ASN A 344     -24.379  12.719  31.254  1.00  0.00           N  
ATOM    269  CA  ASN A 344     -25.566  12.993  31.996  1.00  0.00           C  
ATOM    270  C   ASN A 344     -25.930  14.460  31.823  1.00  0.00           C  
ATOM    271  O   ASN A 344     -27.069  14.774  31.506  1.00  0.00           O  
ATOM    272  CB  ASN A 344     -25.340  12.590  33.441  1.00  0.00           C  
ATOM    273  CG  ASN A 344     -26.084  13.461  34.416  1.00  0.00           C  
ATOM    274  OD1 ASN A 344     -25.734  14.639  34.631  1.00  0.00           O  
ATOM    275  ND2 ASN A 344     -27.108  12.887  35.044  1.00  0.00           N  
ATOM    276  H   ASN A 344     -23.545  12.519  31.711  1.00  0.00           H  
ATOM    277 HD21 ASN A 344     -27.596  13.438  35.682  1.00  0.00           H  
ATOM    278 HD22 ASN A 344     -27.325  11.956  34.853  1.00  0.00           H  
ATOM    279  N   VAL A 345     -24.963  15.357  31.940  1.00  0.00           N  
ATOM    280  CA  VAL A 345     -25.251  16.782  31.784  1.00  0.00           C  
ATOM    281  C   VAL A 345     -25.672  17.134  30.359  1.00  0.00           C  
ATOM    282  O   VAL A 345     -26.438  18.071  30.132  1.00  0.00           O  
ATOM    283  CB  VAL A 345     -24.042  17.647  32.201  1.00  0.00           C  
ATOM    284  CG1 VAL A 345     -24.283  19.129  31.914  1.00  0.00           C  
ATOM    285  CG2 VAL A 345     -23.725  17.432  33.667  1.00  0.00           C  
ATOM    286  H   VAL A 345     -24.051  15.064  32.151  1.00  0.00           H  
ATOM    287  N   LEU A 347     -25.161  16.398  29.384  1.00  0.00           N  
ATOM    288  CA  LEU A 347     -25.529  16.654  27.988  1.00  0.00           C  
ATOM    289  C   LEU A 347     -26.974  16.270  27.841  1.00  0.00           C  
ATOM    290  O   LEU A 347     -27.748  17.003  27.240  1.00  0.00           O  
ATOM    291  CB  LEU A 347     -24.652  15.851  27.015  1.00  0.00           C  
ATOM    292  CG  LEU A 347     -23.314  16.525  26.694  1.00  0.00           C  
ATOM    293  CD1 LEU A 347     -22.284  15.504  26.317  1.00  0.00           C  
ATOM    294  CD2 LEU A 347     -23.540  17.584  25.617  1.00  0.00           C  
ATOM    295  H   LEU A 347     -24.523  15.684  29.595  1.00  0.00           H  
ATOM    296  N   GLY A 348     -27.329  15.122  28.418  1.00  0.00           N  
ATOM    297  CA  GLY A 348     -28.707  14.646  28.399  1.00  0.00           C  
ATOM    298  C   GLY A 348     -29.691  15.644  29.024  1.00  0.00           C  
ATOM    299  O   GLY A 348     -30.778  15.900  28.466  1.00  0.00           O  
ATOM    300  H   GLY A 348     -26.648  14.584  28.871  1.00  0.00           H  
ATOM    301  N   SER A 349     -29.303  16.266  30.143  1.00  0.00           N  
ATOM    302  CA  SER A 349     -30.189  17.224  30.776  1.00  0.00           C  
ATOM    303  C   SER A 349     -30.452  18.463  29.907  1.00  0.00           C  
ATOM    304  O   SER A 349     -31.288  19.311  30.249  1.00  0.00           O  
ATOM    305  CB  SER A 349     -29.693  17.600  32.161  1.00  0.00           C  
ATOM    306  OG  SER A 349     -28.639  18.515  32.090  1.00  0.00           O  
ATOM    307  H   SER A 349     -28.426  16.081  30.539  1.00  0.00           H  
ATOM    308 HG   SER A 349     -28.351  18.732  32.977  1.00  0.00           H  
ATOM    309  N   TYR A 352     -29.774  18.552  28.768  1.00  0.00           N  
ATOM    310  CA  TYR A 352     -29.987  19.675  27.858  1.00  0.00           C  
ATOM    311  C   TYR A 352     -30.743  19.263  26.579  1.00  0.00           C  
ATOM    312  O   TYR A 352     -31.038  20.121  25.739  1.00  0.00           O  
ATOM    313  CB  TYR A 352     -28.663  20.357  27.502  1.00  0.00           C  
ATOM    314  CG  TYR A 352     -28.113  21.260  28.581  1.00  0.00           C  
ATOM    315  CD1 TYR A 352     -27.448  20.735  29.694  1.00  0.00           C  
ATOM    316  CD2 TYR A 352     -28.207  22.648  28.466  1.00  0.00           C  
ATOM    317  CE1 TYR A 352     -26.874  21.582  30.663  1.00  0.00           C  
ATOM    318  CE2 TYR A 352     -27.647  23.490  29.417  1.00  0.00           C  
ATOM    319  CZ  TYR A 352     -26.988  22.954  30.502  1.00  0.00           C  
ATOM    320  OH  TYR A 352     -26.436  23.805  31.417  1.00  0.00           O  
ATOM    321  H   TYR A 352     -29.106  17.877  28.546  1.00  0.00           H  
ATOM    322 HH   TYR A 352     -26.008  23.300  32.105  1.00  0.00           H  
ATOM    323  N   GLY A 361     -31.065  17.966  26.448  1.00  0.00           N  
ATOM    324  CA  GLY A 361     -31.787  17.448  25.284  1.00  0.00           C  
ATOM    325  C   GLY A 361     -30.989  17.162  24.005  1.00  0.00           C  
ATOM    326  O   GLY A 361     -31.557  17.019  22.897  1.00  0.00           O  
ATOM    327  H   GLY A 361     -30.813  17.347  27.161  1.00  0.00           H  
ATOM    328  N   TYR A 362     -29.667  17.068  24.166  1.00  0.00           N  
ATOM    329  CA  TYR A 362     -28.726  16.822  23.072  1.00  0.00           C  
ATOM    330  C   TYR A 362     -28.667  15.342  22.759  1.00  0.00           C  
ATOM    331  O   TYR A 362     -28.602  14.535  23.687  1.00  0.00           O  
ATOM    332  CB  TYR A 362     -27.327  17.324  23.471  1.00  0.00           C  
ATOM    333  CG  TYR A 362     -27.148  18.827  23.370  1.00  0.00           C  
ATOM    334  CD1 TYR A 362     -27.905  19.712  24.149  1.00  0.00           C  
ATOM    335  CD2 TYR A 362     -26.241  19.368  22.469  1.00  0.00           C  
ATOM    336  CE1 TYR A 362     -27.754  21.104  24.021  1.00  0.00           C  
ATOM    337  CE2 TYR A 362     -26.087  20.751  22.337  1.00  0.00           C  
ATOM    338  CZ  TYR A 362     -26.839  21.607  23.113  1.00  0.00           C  
ATOM    339  OH  TYR A 362     -26.634  22.946  22.975  1.00  0.00           O  
ATOM    340  H   TYR A 362     -29.305  17.146  25.072  1.00  0.00           H  
ATOM    341 HH   TYR A 362     -25.955  23.102  22.316  1.00  0.00           H  
ATOM    342  N   SER A 363     -28.658  14.985  21.473  1.00  0.00           N  
ATOM    343  CA  SER A 363     -28.597  13.572  21.059  1.00  0.00           C  
ATOM    344  C   SER A 363     -27.193  13.134  20.582  1.00  0.00           C  
ATOM    345  O   SER A 363     -26.457  13.912  19.993  1.00  0.00           O  
ATOM    346  CB  SER A 363     -29.633  13.308  19.968  1.00  0.00           C  
ATOM    347  OG  SER A 363     -30.902  13.800  20.356  1.00  0.00           O  
ATOM    348  H   SER A 363     -28.707  15.673  20.787  1.00  0.00           H  
ATOM    349 HG   SER A 363     -31.542  13.632  19.663  1.00  0.00           H  
ATOM    350  N   GLU A 364     -26.815  11.897  20.860  1.00  0.00           N  
ATOM    351  CA  GLU A 364     -25.510  11.412  20.454  1.00  0.00           C  
ATOM    352  C   GLU A 364     -25.546  11.038  18.987  1.00  0.00           C  
ATOM    353  O   GLU A 364     -26.580  10.594  18.494  1.00  0.00           O  
ATOM    354  CB  GLU A 364     -25.106  10.176  21.281  1.00  0.00           C  
ATOM    355  CG  GLU A 364     -23.781   9.556  20.889  1.00  0.00           C  
ATOM    356  CD  GLU A 364     -23.394   8.309  21.690  1.00  0.00           C  
ATOM    357  OE1 GLU A 364     -24.002   8.035  22.742  1.00  0.00           O  
ATOM    358  OE2 GLU A 364     -22.449   7.597  21.279  1.00  0.00           O  
ATOM    359  H   GLU A 364     -27.427  11.295  21.329  1.00  0.00           H  
ATOM    360  N   ILE A 365     -24.464  11.331  18.265  1.00  0.00           N  
ATOM    361  CA  ILE A 365     -24.351  10.932  16.868  1.00  0.00           C  
ATOM    362  C   ILE A 365     -22.994  10.241  16.772  1.00  0.00           C  
ATOM    363  O   ILE A 365     -22.079  10.566  17.530  1.00  0.00           O  
ATOM    364  CB  ILE A 365     -24.487  12.098  15.875  1.00  0.00           C  
ATOM    365  CG1 ILE A 365     -24.454  11.553  14.457  1.00  0.00           C  
ATOM    366  CG2 ILE A 365     -23.439  13.124  16.087  1.00  0.00           C  
ATOM    367  CD1 ILE A 365     -24.473  12.615  13.384  1.00  0.00           C  
ATOM    368  H   ILE A 365     -23.717  11.811  18.683  1.00  0.00           H  
ATOM    369  N   ARG A 366     -22.911   9.181  15.973  1.00  0.00           N  
ATOM    370  CA  ARG A 366     -21.659   8.440  15.813  1.00  0.00           C  
ATOM    371  C   ARG A 366     -21.159   8.501  14.360  1.00  0.00           C  
ATOM    372  O   ARG A 366     -21.910   8.251  13.417  1.00  0.00           O  
ATOM    373  CB  ARG A 366     -21.862   7.014  16.270  1.00  0.00           C  
ATOM    374  CG  ARG A 366     -22.127   6.908  17.724  1.00  0.00           C  
ATOM    375  CD  ARG A 366     -22.349   5.473  18.077  1.00  0.00           C  
ATOM    376  NE  ARG A 366     -22.735   5.347  19.476  1.00  0.00           N  
ATOM    377  CZ  ARG A 366     -22.781   4.199  20.149  1.00  0.00           C  
ATOM    378  NH1 ARG A 366     -22.432   3.048  19.562  1.00  0.00           N  
ATOM    379  NH2 ARG A 366     -23.161   4.206  21.425  1.00  0.00           N  
ATOM    380  H   ARG A 366     -23.705   8.886  15.478  1.00  0.00           H  
ATOM    381 HE   ARG A 366     -22.987   6.161  19.953  1.00  0.00           H  
ATOM    382 HH11 ARG A 366     -22.137   3.046  18.607  1.00  0.00           H  
ATOM    383 HH12 ARG A 366     -22.470   2.195  20.070  1.00  0.00           H  
ATOM    384 HH21 ARG A 366     -23.415   5.070  21.866  1.00  0.00           H  
ATOM    385 HH22 ARG A 366     -23.202   3.353  21.941  1.00  0.00           H  
ATOM    386  N   LEU A 368     -19.893   8.876  14.190  1.00  0.00           N  
ATOM    387  CA  LEU A 368     -19.297   9.050  12.857  1.00  0.00           C  
ATOM    388  C   LEU A 368     -18.057   8.194  12.627  1.00  0.00           C  
ATOM    389  O   LEU A 368     -17.319   7.916  13.575  1.00  0.00           O  
ATOM    390  CB  LEU A 368     -18.936  10.516  12.691  1.00  0.00           C  
ATOM    391  CG  LEU A 368     -20.106  11.435  13.027  1.00  0.00           C  
ATOM    392  CD1 LEU A 368     -19.627  12.856  13.307  1.00  0.00           C  
ATOM    393  CD2 LEU A 368     -21.105  11.363  11.882  1.00  0.00           C  
ATOM    394  H   LEU A 368     -19.331   9.023  14.977  1.00  0.00           H  
ATOM    395  N   PRO A 370     -17.807   7.783  11.363  1.00  0.00           N  
ATOM    396  CA  PRO A 370     -16.683   6.958  10.902  1.00  0.00           C  
ATOM    397  C   PRO A 370     -15.353   7.591  11.289  1.00  0.00           C  
ATOM    398  O   PRO A 370     -15.223   8.821  11.281  1.00  0.00           O  
ATOM    399  CB  PRO A 370     -16.837   7.004   9.389  1.00  0.00           C  
ATOM    400  CG  PRO A 370     -18.260   7.338   9.185  1.00  0.00           C  
ATOM    401  CD  PRO A 370     -18.477   8.383  10.208  1.00  0.00           C  
ATOM    402  N   ILE A 371     -14.370   6.763  11.615  1.00  0.00           N  
ATOM    403  CA  ILE A 371     -13.063   7.264  11.991  1.00  0.00           C  
ATOM    404  C   ILE A 371     -12.234   7.744  10.787  1.00  0.00           C  
ATOM    405  O   ILE A 371     -11.351   8.587  10.944  1.00  0.00           O  
ATOM    406  CB  ILE A 371     -12.293   6.189  12.792  1.00  0.00           C  
ATOM    407  CG1 ILE A 371     -12.981   5.988  14.141  1.00  0.00           C  
ATOM    408  CG2 ILE A 371     -10.819   6.560  12.972  1.00  0.00           C  
ATOM    409  CD1 ILE A 371     -12.148   5.214  15.186  1.00  0.00           C  
ATOM    410  H   ILE A 371     -14.517   5.796  11.570  1.00  0.00           H  
ATOM    411  N   VAL A 372     -12.497   7.209   9.596  1.00  0.00           N  
ATOM    412  CA  VAL A 372     -11.726   7.598   8.414  1.00  0.00           C  
ATOM    413  C   VAL A 372     -12.655   8.267   7.425  1.00  0.00           C  
ATOM    414  O   VAL A 372     -13.807   7.863   7.314  1.00  0.00           O  
ATOM    415  CB  VAL A 372     -11.002   6.351   7.685  1.00  0.00           C  
ATOM    416  CG1 VAL A 372     -10.229   5.456   8.669  1.00  0.00           C  
ATOM    417  CG2 VAL A 372     -11.993   5.499   6.908  1.00  0.00           C  
ATOM    418  H   VAL A 372     -13.226   6.563   9.506  1.00  0.00           H  
ATOM    419  N   GLU A 373     -12.163   9.288   6.721  1.00  0.00           N  
ATOM    420  CA  GLU A 373     -12.936  10.010   5.694  1.00  0.00           C  
ATOM    421  C   GLU A 373     -11.994  10.374   4.535  1.00  0.00           C  
ATOM    422  O   GLU A 373     -10.761  10.377   4.698  1.00  0.00           O  
ATOM    423  CB  GLU A 373     -13.520  11.327   6.238  1.00  0.00           C  
ATOM    424  CG  GLU A 373     -14.406  11.224   7.471  1.00  0.00           C  
ATOM    425  CD  GLU A 373     -15.910  11.295   7.200  1.00  0.00           C  
ATOM    426  OE1 GLU A 373     -16.354  11.309   6.036  1.00  0.00           O  
ATOM    427  OE2 GLU A 373     -16.652  11.334   8.193  1.00  0.00           O  
ATOM    428  H   GLU A 373     -11.243   9.576   6.898  1.00  0.00           H  
ATOM    429  N   GLN A 374     -12.579  10.687   3.380  1.00  0.00           N  
ATOM    430  CA  GLN A 374     -11.820  11.108   2.200  1.00  0.00           C  
ATOM    431  C   GLN A 374     -11.003  12.325   2.584  1.00  0.00           C  
ATOM    432  O   GLN A 374     -11.526  13.323   3.061  1.00  0.00           O  
ATOM    433  CB  GLN A 374     -12.762  11.534   1.081  1.00  0.00           C  
ATOM    434  CG  GLN A 374     -13.740  10.472   0.660  1.00  0.00           C  
ATOM    435  CD  GLN A 374     -13.215   9.622  -0.464  1.00  0.00           C  
ATOM    436  OE1 GLN A 374     -12.062   9.173  -0.434  1.00  0.00           O  
ATOM    437  NE2 GLN A 374     -14.047   9.415  -1.484  1.00  0.00           N  
ATOM    438  H   GLN A 374     -13.554  10.654   3.326  1.00  0.00           H  
ATOM    439 HE21 GLN A 374     -13.716   8.873  -2.222  1.00  0.00           H  
ATOM    440 HE22 GLN A 374     -14.937   9.815  -1.465  1.00  0.00           H  
ATOM    441  N   THR A 375      -9.733  12.297   2.256  1.00  0.00           N  
ATOM    442  CA  THR A 375      -8.860  13.396   2.592  1.00  0.00           C  
ATOM    443  C   THR A 375      -9.311  14.786   2.169  1.00  0.00           C  
ATOM    444  O   THR A 375      -9.052  15.765   2.869  1.00  0.00           O  
ATOM    445  CB  THR A 375      -7.513  13.153   2.010  1.00  0.00           C  
ATOM    446  OG1 THR A 375      -7.174  11.777   2.192  1.00  0.00           O  
ATOM    447  CG2 THR A 375      -6.503  14.014   2.699  1.00  0.00           C  
ATOM    448  H   THR A 375      -9.364  11.506   1.793  1.00  0.00           H  
ATOM    449  HG1 THR A 375      -6.312  11.595   1.834  1.00  0.00           H  
ATOM    450  N   PRO A 376      -9.980  14.897   1.012  1.00  0.00           N  
ATOM    451  CA  PRO A 376     -10.437  16.212   0.537  1.00  0.00           C  
ATOM    452  C   PRO A 376     -11.419  16.940   1.426  1.00  0.00           C  
ATOM    453  O   PRO A 376     -11.590  18.146   1.302  1.00  0.00           O  
ATOM    454  CB  PRO A 376     -11.050  15.904  -0.827  1.00  0.00           C  
ATOM    455  CG  PRO A 376     -11.172  14.377  -0.868  1.00  0.00           C  
ATOM    456  CD  PRO A 376     -10.016  13.908  -0.080  1.00  0.00           C  
ATOM    457  N   LEU A 377     -12.084  16.199   2.302  1.00  0.00           N  
ATOM    458  CA  LEU A 377     -13.041  16.789   3.227  1.00  0.00           C  
ATOM    459  C   LEU A 377     -12.288  17.657   4.208  1.00  0.00           C  
ATOM    460  O   LEU A 377     -12.653  18.789   4.433  1.00  0.00           O  
ATOM    461  CB  LEU A 377     -13.761  15.687   3.991  1.00  0.00           C  
ATOM    462  CG  LEU A 377     -14.924  16.045   4.909  1.00  0.00           C  
ATOM    463  CD1 LEU A 377     -16.102  16.510   4.061  1.00  0.00           C  
ATOM    464  CD2 LEU A 377     -15.301  14.821   5.743  1.00  0.00           C  
ATOM    465  H   LEU A 377     -11.932  15.227   2.329  1.00  0.00           H  
ATOM    466  N   PHE A 378     -11.240  17.104   4.798  1.00  0.00           N  
ATOM    467  CA  PHE A 378     -10.429  17.828   5.753  1.00  0.00           C  
ATOM    468  C   PHE A 378      -9.722  18.963   5.065  1.00  0.00           C  
ATOM    469  O   PHE A 378      -9.624  20.064   5.606  1.00  0.00           O  
ATOM    470  CB  PHE A 378      -9.435  16.886   6.414  1.00  0.00           C  
ATOM    471  CG  PHE A 378     -10.094  15.763   7.174  1.00  0.00           C  
ATOM    472  CD1 PHE A 378     -10.994  16.037   8.215  1.00  0.00           C  
ATOM    473  CD2 PHE A 378      -9.871  14.437   6.823  1.00  0.00           C  
ATOM    474  CE1 PHE A 378     -11.664  15.001   8.885  1.00  0.00           C  
ATOM    475  CE2 PHE A 378     -10.539  13.389   7.494  1.00  0.00           C  
ATOM    476  CZ  PHE A 378     -11.435  13.674   8.522  1.00  0.00           C  
ATOM    477  H   PHE A 378     -11.003  16.177   4.579  1.00  0.00           H  
ATOM    478  N   LYS A 388      -9.274  18.717   3.843  1.00  0.00           N  
ATOM    479  CA  LYS A 388      -8.606  19.761   3.073  1.00  0.00           C  
ATOM    480  C   LYS A 388      -9.610  20.885   2.814  1.00  0.00           C  
ATOM    481  O   LYS A 388      -9.325  22.051   3.083  1.00  0.00           O  
ATOM    482  CB  LYS A 388      -8.081  19.209   1.735  1.00  0.00           C  
ATOM    483  CG  LYS A 388      -6.774  18.416   1.807  1.00  0.00           C  
ATOM    484  CD  LYS A 388      -6.244  18.098   0.399  1.00  0.00           C  
ATOM    485  CE  LYS A 388      -4.933  17.278   0.443  1.00  0.00           C  
ATOM    486  NZ  LYS A 388      -3.768  17.932   1.149  1.00  0.00           N  
ATOM    487  H   LYS A 388      -9.390  17.827   3.455  1.00  0.00           H  
ATOM    488  HZ1 LYS A 388      -4.093  18.327   2.055  1.00  0.00           H  
ATOM    489  HZ2 LYS A 388      -3.034  17.212   1.336  1.00  0.00           H  
ATOM    490  HZ3 LYS A 388      -3.373  18.684   0.559  1.00  0.00           H  
ATOM    491  N   ARG A 389     -10.799  20.524   2.329  1.00  0.00           N  
ATOM    492  CA  ARG A 389     -11.858  21.490   2.034  1.00  0.00           C  
ATOM    493  C   ARG A 389     -12.354  22.245   3.258  1.00  0.00           C  
ATOM    494  O   ARG A 389     -12.398  23.481   3.275  1.00  0.00           O  
ATOM    495  CB  ARG A 389     -13.056  20.798   1.389  1.00  0.00           C  
ATOM    496  CG  ARG A 389     -12.866  20.360  -0.040  1.00  0.00           C  
ATOM    497  CD  ARG A 389     -13.968  20.972  -0.885  1.00  0.00           C  
ATOM    498  NE  ARG A 389     -14.806  19.943  -1.505  1.00  0.00           N  
ATOM    499  CZ  ARG A 389     -16.104  20.083  -1.761  1.00  0.00           C  
ATOM    500  NH1 ARG A 389     -16.730  21.212  -1.438  1.00  0.00           N  
ATOM    501  NH2 ARG A 389     -16.774  19.084  -2.324  1.00  0.00           N  
ATOM    502  H   ARG A 389     -10.970  19.586   2.176  1.00  0.00           H  
ATOM    503 HE   ARG A 389     -14.382  19.093  -1.751  1.00  0.00           H  
ATOM    504 HH11 ARG A 389     -16.227  21.957  -1.002  1.00  0.00           H  
ATOM    505 HH12 ARG A 389     -17.707  21.315  -1.631  1.00  0.00           H  
ATOM    506 HH21 ARG A 389     -16.299  18.233  -2.554  1.00  0.00           H  
ATOM    507 HH22 ARG A 389     -17.745  19.183  -2.518  1.00  0.00           H  
ATOM    508  N   ALA A 396     -12.701  21.487   4.290  1.00  0.00           N  
ATOM    509  CA  ALA A 396     -13.246  22.024   5.527  1.00  0.00           C  
ATOM    510  C   ALA A 396     -12.300  22.826   6.416  1.00  0.00           C  
ATOM    511  O   ALA A 396     -12.593  23.971   6.777  1.00  0.00           O  
ATOM    512  CB  ALA A 396     -13.856  20.897   6.315  1.00  0.00           C  
ATOM    513  H   ALA A 396     -12.567  20.536   4.216  1.00  0.00           H  
ATOM    514  N   ILE A 397     -11.173  22.220   6.772  1.00  0.00           N  
ATOM    515  CA  ILE A 397     -10.221  22.870   7.664  1.00  0.00           C  
ATOM    516  C   ILE A 397      -9.346  23.974   7.086  1.00  0.00           C  
ATOM    517  O   ILE A 397      -8.839  24.822   7.836  1.00  0.00           O  
ATOM    518  CB  ILE A 397      -9.328  21.846   8.357  1.00  0.00           C  
ATOM    519  CG1 ILE A 397     -10.195  20.722   8.927  1.00  0.00           C  
ATOM    520  CG2 ILE A 397      -8.494  22.525   9.473  1.00  0.00           C  
ATOM    521  CD1 ILE A 397      -9.405  19.621   9.579  1.00  0.00           C  
ATOM    522  H   ILE A 397     -10.969  21.326   6.418  1.00  0.00           H  
ATOM    523  N   GLY A 403      -9.195  23.983   5.765  1.00  0.00           N  
ATOM    524  CA  GLY A 403      -8.363  24.982   5.113  1.00  0.00           C  
ATOM    525  C   GLY A 403      -6.993  24.438   4.718  1.00  0.00           C  
ATOM    526  O   GLY A 403      -6.330  23.746   5.494  1.00  0.00           O  
ATOM    527  H   GLY A 403      -9.637  23.290   5.224  1.00  0.00           H  
ATOM    528  N   GLU A 404      -6.541  24.806   3.525  1.00  0.00           N  
ATOM    529  CA  GLU A 404      -5.267  24.326   3.027  1.00  0.00           C  
ATOM    530  C   GLU A 404      -4.024  24.838   3.743  1.00  0.00           C  
ATOM    531  O   GLU A 404      -3.087  24.072   3.985  1.00  0.00           O  
ATOM    532  CB  GLU A 404      -5.152  24.596   1.535  1.00  0.00           C  
ATOM    533  CG  GLU A 404      -5.794  23.529   0.669  1.00  0.00           C  
ATOM    534  CD  GLU A 404      -4.936  22.270   0.489  1.00  0.00           C  
ATOM    535  OE1 GLU A 404      -3.978  22.053   1.269  1.00  0.00           O  
ATOM    536  OE2 GLU A 404      -5.225  21.482  -0.447  1.00  0.00           O  
ATOM    537  H   GLU A 404      -7.080  25.394   2.972  1.00  0.00           H  
ATOM    538  N   VAL A 406      -3.996  26.115   4.103  1.00  0.00           N  
ATOM    539  CA  VAL A 406      -2.804  26.628   4.756  1.00  0.00           C  
ATOM    540  C   VAL A 406      -2.927  26.659   6.279  1.00  0.00           C  
ATOM    541  O   VAL A 406      -2.639  27.646   6.953  1.00  0.00           O  
ATOM    542  CB  VAL A 406      -2.419  27.979   4.165  1.00  0.00           C  
ATOM    543  CG1 VAL A 406      -3.457  29.021   4.536  1.00  0.00           C  
ATOM    544  CG2 VAL A 406      -1.022  28.375   4.611  1.00  0.00           C  
ATOM    545  H   VAL A 406      -4.762  26.692   3.943  1.00  0.00           H  
ATOM    546  N   THR A 473      -3.286  25.517   6.827  1.00  0.00           N  
ATOM    547  CA  THR A 473      -3.469  25.396   8.249  1.00  0.00           C  
ATOM    548  C   THR A 473      -2.484  24.331   8.737  1.00  0.00           C  
ATOM    549  O   THR A 473      -2.094  23.454   7.981  1.00  0.00           O  
ATOM    550  CB  THR A 473      -4.945  25.014   8.505  1.00  0.00           C  
ATOM    551  OG1 THR A 473      -5.216  25.025   9.902  1.00  0.00           O  
ATOM    552  CG2 THR A 473      -5.230  23.651   7.972  1.00  0.00           C  
ATOM    553  H   THR A 473      -3.419  24.728   6.259  1.00  0.00           H  
ATOM    554  HG1 THR A 473      -6.140  24.800  10.062  1.00  0.00           H  
ATOM    555  N   ASP A 477      -2.061  24.407   9.986  1.00  0.00           N  
ATOM    556  CA  ASP A 477      -1.122  23.419  10.513  1.00  0.00           C  
ATOM    557  C   ASP A 477      -1.608  21.984  10.466  1.00  0.00           C  
ATOM    558  O   ASP A 477      -0.828  21.065  10.250  1.00  0.00           O  
ATOM    559  CB  ASP A 477      -0.764  23.736  11.958  1.00  0.00           C  
ATOM    560  CG  ASP A 477       0.149  24.944  12.092  1.00  0.00           C  
ATOM    561  OD1 ASP A 477       0.633  25.494  11.059  1.00  0.00           O  
ATOM    562  OD2 ASP A 477       0.387  25.335  13.256  1.00  0.00           O  
ATOM    563  H   ASP A 477      -2.383  25.128  10.561  1.00  0.00           H  
ATOM    564  N   VAL A 478      -2.893  21.780  10.706  1.00  0.00           N  
ATOM    565  CA  VAL A 478      -3.441  20.432  10.716  1.00  0.00           C  
ATOM    566  C   VAL A 478      -3.257  19.765   9.364  1.00  0.00           C  
ATOM    567  O   VAL A 478      -2.656  18.687   9.262  1.00  0.00           O  
ATOM    568  CB  VAL A 478      -4.956  20.420  11.057  1.00  0.00           C  
ATOM    569  CG1 VAL A 478      -5.370  19.029  11.486  1.00  0.00           C  
ATOM    570  CG2 VAL A 478      -5.289  21.455  12.123  1.00  0.00           C  
ATOM    571  H   VAL A 478      -3.471  22.548  10.876  1.00  0.00           H  
ATOM    572  N   VAL A 479      -3.778  20.416   8.327  1.00  0.00           N  
ATOM    573  CA  VAL A 479      -3.707  19.871   6.978  1.00  0.00           C  
ATOM    574  C   VAL A 479      -2.271  19.801   6.487  1.00  0.00           C  
ATOM    575  O   VAL A 479      -1.837  18.787   5.944  1.00  0.00           O  
ATOM    576  CB  VAL A 479      -4.577  20.693   5.982  1.00  0.00           C  
ATOM    577  CG1 VAL A 479      -4.454  20.144   4.558  1.00  0.00           C  
ATOM    578  CG2 VAL A 479      -6.016  20.661   6.403  1.00  0.00           C  
ATOM    579  H   VAL A 479      -4.213  21.276   8.470  1.00  0.00           H  
ATOM    580  N   GLU A 488      -1.516  20.857   6.754  1.00  0.00           N  
ATOM    581  CA  GLU A 488      -0.134  20.912   6.316  1.00  0.00           C  
ATOM    582  C   GLU A 488       0.748  19.789   6.818  1.00  0.00           C  
ATOM    583  O   GLU A 488       1.338  19.065   6.010  1.00  0.00           O  
ATOM    584  CB  GLU A 488       0.494  22.277   6.617  1.00  0.00           C  
ATOM    585  CG  GLU A 488       0.043  23.344   5.627  1.00  0.00           C  
ATOM    586  CD  GLU A 488       0.702  24.689   5.830  1.00  0.00           C  
ATOM    587  OE1 GLU A 488       1.413  24.890   6.850  1.00  0.00           O  
ATOM    588  OE2 GLU A 488       0.498  25.556   4.951  1.00  0.00           O  
ATOM    589  H   GLU A 488      -1.900  21.619   7.236  1.00  0.00           H  
ATOM    590  N   LYS A 495       0.753  19.555   8.124  1.00  0.00           N  
ATOM    591  CA  LYS A 495       1.634  18.534   8.659  1.00  0.00           C  
ATOM    592  C   LYS A 495       1.171  17.543   9.716  1.00  0.00           C  
ATOM    593  O   LYS A 495       2.007  16.792  10.240  1.00  0.00           O  
ATOM    594  CB  LYS A 495       2.922  19.205   9.162  1.00  0.00           C  
ATOM    595  CG  LYS A 495       2.733  20.453  10.016  1.00  0.00           C  
ATOM    596  CD  LYS A 495       2.648  21.697   9.152  1.00  0.00           C  
ATOM    597  CE  LYS A 495       2.502  22.965   9.982  1.00  0.00           C  
ATOM    598  NZ  LYS A 495       3.531  23.070  11.063  1.00  0.00           N  
ATOM    599  H   LYS A 495       0.173  20.076   8.720  1.00  0.00           H  
ATOM    600  HZ1 LYS A 495       4.463  22.831  10.681  1.00  0.00           H  
ATOM    601  HZ2 LYS A 495       3.542  24.041  11.437  1.00  0.00           H  
ATOM    602  HZ3 LYS A 495       3.291  22.409  11.835  1.00  0.00           H  
ATOM    603  N   GLU A 496      -0.125  17.474   9.999  1.00  0.00           N  
ATOM    604  CA  GLU A 496      -0.578  16.569  11.056  1.00  0.00           C  
ATOM    605  C   GLU A 496      -1.468  15.420  10.718  1.00  0.00           C  
ATOM    606  O   GLU A 496      -1.533  14.460  11.464  1.00  0.00           O  
ATOM    607  CB  GLU A 496      -1.255  17.341  12.150  1.00  0.00           C  
ATOM    608  CG  GLU A 496      -0.351  18.264  12.866  1.00  0.00           C  
ATOM    609  CD  GLU A 496      -1.100  19.133  13.817  1.00  0.00           C  
ATOM    610  OE1 GLU A 496      -2.353  19.159  13.785  1.00  0.00           O  
ATOM    611  OE2 GLU A 496      -0.431  19.808  14.606  1.00  0.00           O  
ATOM    612  H   GLU A 496      -0.771  18.021   9.500  1.00  0.00           H  
ATOM    613  N   MET A 497      -2.153  15.499   9.601  1.00  0.00           N  
ATOM    614  CA  MET A 497      -3.057  14.433   9.239  1.00  0.00           C  
ATOM    615  C   MET A 497      -2.381  13.103   8.952  1.00  0.00           C  
ATOM    616  O   MET A 497      -1.254  13.105   8.517  1.00  0.00           O  
ATOM    617  CB  MET A 497      -3.849  14.864   8.012  1.00  0.00           C  
ATOM    618  CG  MET A 497      -4.336  16.281   8.064  1.00  0.00           C  
ATOM    619  SD  MET A 497      -5.784  16.411   7.062  1.00  0.00           S  
ATOM    620  CE  MET A 497      -5.136  16.326   5.345  1.00  0.00           C  
ATOM    621  H   MET A 497      -2.041  16.271   9.012  1.00  0.00           H  
ATOM    622  N   TYR A 498      -3.051  11.977   9.230  1.00  0.00           N  
ATOM    623  CA  TYR A 498      -2.532  10.633   8.916  1.00  0.00           C  
ATOM    624  C   TYR A 498      -3.257  10.144   7.682  1.00  0.00           C  
ATOM    625  O   TYR A 498      -4.246   9.421   7.795  1.00  0.00           O  
ATOM    626  CB  TYR A 498      -2.856   9.630   9.993  1.00  0.00           C  
ATOM    627  CG  TYR A 498      -1.864   9.552  11.089  1.00  0.00           C  
ATOM    628  CD1 TYR A 498      -1.874  10.480  12.107  1.00  0.00           C  
ATOM    629  CD2 TYR A 498      -0.951   8.514  11.138  1.00  0.00           C  
ATOM    630  CE1 TYR A 498      -1.016  10.378  13.147  1.00  0.00           C  
ATOM    631  CE2 TYR A 498      -0.084   8.398  12.181  1.00  0.00           C  
ATOM    632  CZ  TYR A 498      -0.124   9.336  13.187  1.00  0.00           C  
ATOM    633  OH  TYR A 498       0.713   9.218  14.265  1.00  0.00           O  
ATOM    634  H   TYR A 498      -3.930  12.053   9.656  1.00  0.00           H  
ATOM    635 HH   TYR A 498       0.552   9.941  14.887  1.00  0.00           H  
ATOM    636  N   THR A 499      -2.766  10.531   6.515  1.00  0.00           N  
ATOM    637  CA  THR A 499      -3.362  10.157   5.242  1.00  0.00           C  
ATOM    638  C   THR A 499      -2.708   8.881   4.725  1.00  0.00           C  
ATOM    639  O   THR A 499      -1.671   8.470   5.236  1.00  0.00           O  
ATOM    640  CB  THR A 499      -3.148  11.287   4.239  1.00  0.00           C  
ATOM    641  OG1 THR A 499      -3.319  12.536   4.913  1.00  0.00           O  
ATOM    642  CG2 THR A 499      -4.153  11.216   3.091  1.00  0.00           C  
ATOM    643  H   THR A 499      -1.962  11.086   6.507  1.00  0.00           H  
ATOM    644  HG1 THR A 499      -3.190  13.255   4.292  1.00  0.00           H  
ATOM    645  N   PHE A 500      -3.351   8.231   3.759  1.00  0.00           N  
ATOM    646  CA  PHE A 500      -2.838   7.016   3.135  1.00  0.00           C  
ATOM    647  C   PHE A 500      -3.805   6.616   2.057  1.00  0.00           C  
ATOM    648  O   PHE A 500      -4.924   7.109   2.005  1.00  0.00           O  
ATOM    649  CB  PHE A 500      -2.685   5.880   4.126  1.00  0.00           C  
ATOM    650  CG  PHE A 500      -3.974   5.410   4.716  1.00  0.00           C  
ATOM    651  CD1 PHE A 500      -4.499   6.031   5.853  1.00  0.00           C  
ATOM    652  CD2 PHE A 500      -4.660   4.337   4.152  1.00  0.00           C  
ATOM    653  CE1 PHE A 500      -5.674   5.595   6.406  1.00  0.00           C  
ATOM    654  CE2 PHE A 500      -5.838   3.900   4.709  1.00  0.00           C  
ATOM    655  CZ  PHE A 500      -6.343   4.532   5.838  1.00  0.00           C  
ATOM    656  H   PHE A 500      -4.237   8.561   3.474  1.00  0.00           H  
ATOM    657  N   GLU A 501      -3.389   5.691   1.216  1.00  0.00           N  
ATOM    658  CA  GLU A 501      -4.220   5.262   0.109  1.00  0.00           C  
ATOM    659  C   GLU A 501      -4.980   3.988   0.286  1.00  0.00           C  
ATOM    660  O   GLU A 501      -4.479   3.028   0.865  1.00  0.00           O  
ATOM    661  CB  GLU A 501      -3.377   5.114  -1.129  1.00  0.00           C  
ATOM    662  CG  GLU A 501      -3.110   6.398  -1.826  1.00  0.00           C  
ATOM    663  CD  GLU A 501      -2.458   6.151  -3.144  1.00  0.00           C  
ATOM    664  OE1 GLU A 501      -2.731   5.083  -3.753  1.00  0.00           O  
ATOM    665  OE2 GLU A 501      -1.664   7.023  -3.555  1.00  0.00           O  
ATOM    666  H   GLU A 501      -2.517   5.270   1.346  1.00  0.00           H  
ATOM    667  N   ASP A 502      -6.172   3.954  -0.274  1.00  0.00           N  
ATOM    668  CA  ASP A 502      -6.972   2.758  -0.174  1.00  0.00           C  
ATOM    669  C   ASP A 502      -6.573   1.888  -1.355  1.00  0.00           C  
ATOM    670  O   ASP A 502      -5.964   2.377  -2.300  1.00  0.00           O  
ATOM    671  CB  ASP A 502      -8.469   3.096  -0.223  1.00  0.00           C  
ATOM    672  CG  ASP A 502      -9.339   1.976   0.339  1.00  0.00           C  
ATOM    673  OD1 ASP A 502      -9.063   1.505   1.462  1.00  0.00           O  
ATOM    674  OD2 ASP A 502     -10.301   1.561  -0.341  1.00  0.00           O  
ATOM    675  H   ASP A 502      -6.494   4.719  -0.760  1.00  0.00           H  
ATOM    676  N   ARG A 503      -6.949   0.612  -1.319  1.00  0.00           N  
ATOM    677  CA  ARG A 503      -6.630  -0.310  -2.402  1.00  0.00           C  
ATOM    678  C   ARG A 503      -7.093   0.182  -3.772  1.00  0.00           C  
ATOM    679  O   ARG A 503      -6.454  -0.111  -4.777  1.00  0.00           O  
ATOM    680  CB  ARG A 503      -7.195  -1.696  -2.088  1.00  0.00           C  
ATOM    681  CG  ARG A 503      -6.440  -2.337  -0.959  1.00  0.00           C  
ATOM    682  CD  ARG A 503      -7.189  -3.460  -0.268  1.00  0.00           C  
ATOM    683  NE  ARG A 503      -6.367  -4.037   0.802  1.00  0.00           N  
ATOM    684  CZ  ARG A 503      -6.641  -5.164   1.448  1.00  0.00           C  
ATOM    685  NH1 ARG A 503      -7.763  -5.834   1.182  1.00  0.00           N  
ATOM    686  NH2 ARG A 503      -5.809  -5.599   2.388  1.00  0.00           N  
ATOM    687  H   ARG A 503      -7.427   0.284  -0.537  1.00  0.00           H  
ATOM    688 HE   ARG A 503      -5.548  -3.556   1.054  1.00  0.00           H  
ATOM    689 HH11 ARG A 503      -8.401  -5.480   0.493  1.00  0.00           H  
ATOM    690 HH12 ARG A 503      -7.973  -6.657   1.667  1.00  0.00           H  
ATOM    691 HH21 ARG A 503      -4.979  -5.087   2.599  1.00  0.00           H  
ATOM    692 HH22 ARG A 503      -6.015  -6.447   2.878  1.00  0.00           H  
ATOM    693  N   ASN A 651      -8.155   0.982  -3.801  1.00  0.00           N  
ATOM    694  CA  ASN A 651      -8.680   1.496  -5.066  1.00  0.00           C  
ATOM    695  C   ASN A 651      -8.160   2.869  -5.497  1.00  0.00           C  
ATOM    696  O   ASN A 651      -8.770   3.533  -6.347  1.00  0.00           O  
ATOM    697  CB  ASN A 651     -10.211   1.505  -5.059  1.00  0.00           C  
ATOM    698  CG  ASN A 651     -10.787   2.436  -4.008  1.00  0.00           C  
ATOM    699  OD1 ASN A 651     -11.438   1.983  -3.075  1.00  0.00           O  
ATOM    700  ND2 ASN A 651     -10.534   3.731  -4.138  1.00  0.00           N  
ATOM    701  H   ASN A 651      -8.590   1.234  -2.959  1.00  0.00           H  
ATOM    702 HD21 ASN A 651     -10.922   4.314  -3.471  1.00  0.00           H  
ATOM    703 HD22 ASN A 651     -10.034   4.044  -4.919  1.00  0.00           H  
ATOM    704  N   GLY A 652      -7.085   3.325  -4.859  1.00  0.00           N  
ATOM    705  CA  GLY A 652      -6.497   4.607  -5.203  1.00  0.00           C  
ATOM    706  C   GLY A 652      -6.955   5.787  -4.378  1.00  0.00           C  
ATOM    707  O   GLY A 652      -6.252   6.789  -4.288  1.00  0.00           O  
ATOM    708  H   GLY A 652      -6.669   2.781  -4.158  1.00  0.00           H  
ATOM    709  N   ASP A 653      -8.121   5.674  -3.765  1.00  0.00           N  
ATOM    710  CA  ASP A 653      -8.670   6.750  -2.956  1.00  0.00           C  
ATOM    711  C   ASP A 653      -7.780   7.147  -1.809  1.00  0.00           C  
ATOM    712  O   ASP A 653      -7.169   6.286  -1.189  1.00  0.00           O  
ATOM    713  CB  ASP A 653     -10.018   6.330  -2.373  1.00  0.00           C  
ATOM    714  CG  ASP A 653     -11.164   6.527  -3.340  1.00  0.00           C  
ATOM    715  OD1 ASP A 653     -10.989   7.270  -4.328  1.00  0.00           O  
ATOM    716  OD2 ASP A 653     -12.247   5.949  -3.108  1.00  0.00           O  
ATOM    717  H   ASP A 653      -8.624   4.845  -3.855  1.00  0.00           H  
ATOM    718  N   SER A 654      -7.752   8.449  -1.516  1.00  0.00           N  
ATOM    719  CA  SER A 654      -6.982   8.995  -0.391  1.00  0.00           C  
ATOM    720  C   SER A 654      -7.882   9.012   0.850  1.00  0.00           C  
ATOM    721  O   SER A 654      -8.964   9.624   0.847  1.00  0.00           O  
ATOM    722  CB  SER A 654      -6.491  10.421  -0.677  1.00  0.00           C  
ATOM    723  OG  SER A 654      -5.575  10.866   0.326  1.00  0.00           O  
ATOM    724  H   SER A 654      -8.280   9.067  -2.057  1.00  0.00           H  
ATOM    725 HG   SER A 654      -5.287  11.760   0.115  1.00  0.00           H  
ATOM    726  N   LEU A 655      -7.417   8.342   1.895  1.00  0.00           N  
ATOM    727  CA  LEU A 655      -8.133   8.228   3.145  1.00  0.00           C  
ATOM    728  C   LEU A 655      -7.361   8.927   4.252  1.00  0.00           C  
ATOM    729  O   LEU A 655      -6.142   8.769   4.325  1.00  0.00           O  
ATOM    730  CB  LEU A 655      -8.253   6.748   3.506  1.00  0.00           C  
ATOM    731  CG  LEU A 655      -9.476   5.952   3.068  1.00  0.00           C  
ATOM    732  CD1 LEU A 655      -9.953   6.370   1.696  1.00  0.00           C  
ATOM    733  CD2 LEU A 655      -9.142   4.457   3.141  1.00  0.00           C  
ATOM    734  H   LEU A 655      -6.545   7.920   1.823  1.00  0.00           H  
ATOM    735  N   THR A 656      -8.075   9.637   5.134  1.00  0.00           N  
ATOM    736  CA  THR A 656      -7.464  10.323   6.276  1.00  0.00           C  
ATOM    737  C   THR A 656      -8.168  10.002   7.594  1.00  0.00           C  
ATOM    738  O   THR A 656      -9.383  10.099   7.675  1.00  0.00           O  
ATOM    739  CB  THR A 656      -7.503  11.862   6.130  1.00  0.00           C  
ATOM    740  OG1 THR A 656      -6.679  12.277   5.040  1.00  0.00           O  
ATOM    741  CG2 THR A 656      -6.988  12.519   7.385  1.00  0.00           C  
ATOM    742  H   THR A 656      -9.040   9.713   5.009  1.00  0.00           H  
ATOM    743  HG1 THR A 656      -6.719  13.228   4.969  1.00  0.00           H  
ATOM    744  N   LEU A 657      -7.403   9.556   8.592  1.00  0.00           N  
ATOM    745  CA  LEU A 657      -7.909   9.283   9.941  1.00  0.00           C  
ATOM    746  C   LEU A 657      -8.234  10.707  10.397  1.00  0.00           C  
ATOM    747  O   LEU A 657      -7.397  11.602  10.267  1.00  0.00           O  
ATOM    748  CB  LEU A 657      -6.793   8.717  10.839  1.00  0.00           C  
ATOM    749  CG  LEU A 657      -6.351   7.251  10.735  1.00  0.00           C  
ATOM    750  CD1 LEU A 657      -5.998   6.897   9.329  1.00  0.00           C  
ATOM    751  CD2 LEU A 657      -5.156   6.981  11.619  1.00  0.00           C  
ATOM    752  H   LEU A 657      -6.447   9.421   8.413  1.00  0.00           H  
ATOM    753  N   ARG A 658      -9.438  10.933  10.903  1.00  0.00           N  
ATOM    754  CA  ARG A 658      -9.853  12.278  11.310  1.00  0.00           C  
ATOM    755  C   ARG A 658      -8.983  12.952  12.353  1.00  0.00           C  
ATOM    756  O   ARG A 658      -8.578  12.328  13.327  1.00  0.00           O  
ATOM    757  CB  ARG A 658     -11.302  12.260  11.803  1.00  0.00           C  
ATOM    758  CG  ARG A 658     -11.536  11.298  12.964  1.00  0.00           C  
ATOM    759  CD  ARG A 658     -12.917  11.450  13.549  1.00  0.00           C  
ATOM    760  NE  ARG A 658     -13.112  10.587  14.710  1.00  0.00           N  
ATOM    761  CZ  ARG A 658     -14.209   9.865  14.918  1.00  0.00           C  
ATOM    762  NH1 ARG A 658     -15.198   9.887  14.040  1.00  0.00           N  
ATOM    763  NH2 ARG A 658     -14.314   9.103  15.991  1.00  0.00           N  
ATOM    764  H   ARG A 658     -10.063  10.183  11.011  1.00  0.00           H  
ATOM    765 HE   ARG A 658     -12.391  10.522  15.357  1.00  0.00           H  
ATOM    766 HH11 ARG A 658     -15.125  10.447  13.216  1.00  0.00           H  
ATOM    767 HH12 ARG A 658     -16.026   9.351  14.209  1.00  0.00           H  
ATOM    768 HH21 ARG A 658     -13.557   9.056  16.645  1.00  0.00           H  
ATOM    769 HH22 ARG A 658     -15.141   8.564  16.145  1.00  0.00           H  
ATOM    770  N   PRO A 659      -8.689  14.247  12.163  1.00  0.00           N  
ATOM    771  CA  PRO A 659      -7.863  15.001  13.115  1.00  0.00           C  
ATOM    772  C   PRO A 659      -8.797  15.772  14.057  1.00  0.00           C  
ATOM    773  O   PRO A 659      -8.365  16.303  15.072  1.00  0.00           O  
ATOM    774  CB  PRO A 659      -7.084  15.939  12.203  1.00  0.00           C  
ATOM    775  CG  PRO A 659      -8.116  16.252  11.106  1.00  0.00           C  
ATOM    776  CD  PRO A 659      -8.721  14.900  10.835  1.00  0.00           C  
ATOM    777  N   GLU A 660     -10.070  15.864  13.660  1.00  0.00           N  
ATOM    778  CA  GLU A 660     -11.144  16.531  14.406  1.00  0.00           C  
ATOM    779  C   GLU A 660     -12.507  15.928  13.991  1.00  0.00           C  
ATOM    780  O   GLU A 660     -12.558  15.089  13.091  1.00  0.00           O  
ATOM    781  CB  GLU A 660     -11.135  18.018  14.142  1.00  0.00           C  
ATOM    782  CG  GLU A 660     -11.409  18.317  12.731  1.00  0.00           C  
ATOM    783  CD  GLU A 660     -12.687  19.037  12.548  1.00  0.00           C  
ATOM    784  OE1 GLU A 660     -13.052  19.834  13.432  1.00  0.00           O  
ATOM    785  OE2 GLU A 660     -13.312  18.826  11.495  1.00  0.00           O  
ATOM    786  H   GLU A 660     -10.316  15.437  12.818  1.00  0.00           H  
ATOM    787  N   GLY A 661     -13.610  16.419  14.553  1.00  0.00           N  
ATOM    788  CA  GLY A 661     -14.879  15.790  14.243  1.00  0.00           C  
ATOM    789  C   GLY A 661     -15.947  16.567  13.528  1.00  0.00           C  
ATOM    790  O   GLY A 661     -16.868  15.971  12.934  1.00  0.00           O  
ATOM    791  H   GLY A 661     -13.561  17.150  15.189  1.00  0.00           H  
ATOM    792  N   THR A 662     -15.816  17.882  13.533  1.00  0.00           N  
ATOM    793  CA  THR A 662     -16.801  18.737  12.907  1.00  0.00           C  
ATOM    794  C   THR A 662     -17.051  18.511  11.450  1.00  0.00           C  
ATOM    795  O   THR A 662     -18.169  18.647  10.964  1.00  0.00           O  
ATOM    796  CB  THR A 662     -16.412  20.140  13.073  1.00  0.00           C  
ATOM    797  OG1 THR A 662     -16.177  20.358  14.467  1.00  0.00           O  
ATOM    798  CG2 THR A 662     -17.496  21.060  12.540  1.00  0.00           C  
ATOM    799  H   THR A 662     -15.055  18.290  13.980  1.00  0.00           H  
ATOM    800  HG1 THR A 662     -15.935  21.278  14.595  1.00  0.00           H  
ATOM    801  N   ALA A 663     -15.987  18.200  10.739  1.00  0.00           N  
ATOM    802  CA  ALA A 663     -16.061  17.971   9.311  1.00  0.00           C  
ATOM    803  C   ALA A 663     -16.887  16.725   9.011  1.00  0.00           C  
ATOM    804  O   ALA A 663     -17.809  16.771   8.185  1.00  0.00           O  
ATOM    805  CB  ALA A 663     -14.641  17.851   8.746  1.00  0.00           C  
ATOM    806  H   ALA A 663     -15.135  18.110  11.186  1.00  0.00           H  
ATOM    807  N   GLY A 664     -16.586  15.641   9.731  1.00  0.00           N  
ATOM    808  CA  GLY A 664     -17.294  14.380   9.546  1.00  0.00           C  
ATOM    809  C   GLY A 664     -18.745  14.561   9.922  1.00  0.00           C  
ATOM    810  O   GLY A 664     -19.667  14.043   9.286  1.00  0.00           O  
ATOM    811  H   GLY A 664     -15.886  15.699  10.399  1.00  0.00           H  
ATOM    812  N   CYS A 665     -18.944  15.356  10.953  1.00  0.00           N  
ATOM    813  CA  CYS A 665     -20.273  15.641  11.397  1.00  0.00           C  
ATOM    814  C   CYS A 665     -21.072  16.382  10.328  1.00  0.00           C  
ATOM    815  O   CYS A 665     -22.171  15.951   9.973  1.00  0.00           O  
ATOM    816  CB  CYS A 665     -20.243  16.455  12.682  1.00  0.00           C  
ATOM    817  SG  CYS A 665     -21.885  16.650  13.355  1.00  0.00           S  
ATOM    818  H   CYS A 665     -18.182  15.750  11.420  1.00  0.00           H  
ATOM    819  N   VAL A 666     -20.548  17.501   9.827  1.00  0.00           N  
ATOM    820  CA  VAL A 666     -21.269  18.252   8.809  1.00  0.00           C  
ATOM    821  C   VAL A 666     -21.538  17.382   7.602  1.00  0.00           C  
ATOM    822  O   VAL A 666     -22.636  17.413   7.035  1.00  0.00           O  
ATOM    823  CB  VAL A 666     -20.491  19.446   8.330  1.00  0.00           C  
ATOM    824  CG1 VAL A 666     -21.189  20.052   7.123  1.00  0.00           C  
ATOM    825  CG2 VAL A 666     -20.390  20.460   9.427  1.00  0.00           C  
ATOM    826  H   VAL A 666     -19.682  17.821  10.141  1.00  0.00           H  
ATOM    827  N   ARG A 667     -20.536  16.592   7.228  1.00  0.00           N  
ATOM    828  CA  ARG A 667     -20.629  15.709   6.078  1.00  0.00           C  
ATOM    829  C   ARG A 667     -21.748  14.696   6.230  1.00  0.00           C  
ATOM    830  O   ARG A 667     -22.539  14.499   5.316  1.00  0.00           O  
ATOM    831  CB  ARG A 667     -19.307  14.983   5.896  1.00  0.00           C  
ATOM    832  CG  ARG A 667     -19.233  14.062   4.688  1.00  0.00           C  
ATOM    833  CD  ARG A 667     -18.765  12.681   5.105  1.00  0.00           C  
ATOM    834  NE  ARG A 667     -19.906  11.798   5.337  1.00  0.00           N  
ATOM    835  CZ  ARG A 667     -19.981  10.869   6.280  1.00  0.00           C  
ATOM    836  NH1 ARG A 667     -18.991  10.667   7.131  1.00  0.00           N  
ATOM    837  NH2 ARG A 667     -21.069  10.144   6.364  1.00  0.00           N  
ATOM    838  H   ARG A 667     -19.705  16.611   7.745  1.00  0.00           H  
ATOM    839 HE   ARG A 667     -20.684  11.906   4.749  1.00  0.00           H  
ATOM    840 HH11 ARG A 667     -18.171  11.226   7.072  1.00  0.00           H  
ATOM    841 HH12 ARG A 667     -19.072   9.958   7.828  1.00  0.00           H  
ATOM    842 HH21 ARG A 667     -21.822  10.298   5.722  1.00  0.00           H  
ATOM    843 HH22 ARG A 667     -21.140   9.437   7.058  1.00  0.00           H  
ATOM    844  N   ALA A 668     -21.783  14.024   7.372  1.00  0.00           N  
ATOM    845  CA  ALA A 668     -22.815  13.038   7.629  1.00  0.00           C  
ATOM    846  C   ALA A 668     -24.208  13.699   7.657  1.00  0.00           C  
ATOM    847  O   ALA A 668     -25.200  13.090   7.249  1.00  0.00           O  
ATOM    848  CB  ALA A 668     -22.533  12.317   8.941  1.00  0.00           C  
ATOM    849  H   ALA A 668     -21.107  14.199   8.056  1.00  0.00           H  
ATOM    850  N   GLY A 669     -24.263  14.951   8.106  1.00  0.00           N  
ATOM    851  CA  GLY A 669     -25.517  15.677   8.192  1.00  0.00           C  
ATOM    852  C   GLY A 669     -26.062  16.040   6.826  1.00  0.00           C  
ATOM    853  O   GLY A 669     -27.271  15.952   6.587  1.00  0.00           O  
ATOM    854  H   GLY A 669     -23.434  15.392   8.400  1.00  0.00           H  
ATOM    855  N   ILE A 670     -25.197  16.507   5.930  1.00  0.00           N  
ATOM    856  CA  ILE A 670     -25.651  16.844   4.587  1.00  0.00           C  
ATOM    857  C   ILE A 670     -26.056  15.531   3.906  1.00  0.00           C  
ATOM    858  O   ILE A 670     -27.134  15.430   3.354  1.00  0.00           O  
ATOM    859  CB  ILE A 670     -24.534  17.513   3.724  1.00  0.00           C  
ATOM    860  CG1 ILE A 670     -24.099  18.852   4.317  1.00  0.00           C  
ATOM    861  CG2 ILE A 670     -25.033  17.756   2.295  1.00  0.00           C  
ATOM    862  CD1 ILE A 670     -22.969  19.509   3.549  1.00  0.00           C  
ATOM    863  H   ILE A 670     -24.254  16.635   6.179  1.00  0.00           H  
ATOM    864  N   GLU A 671     -25.219  14.505   4.048  1.00  0.00           N  
ATOM    865  CA  GLU A 671     -25.446  13.207   3.419  1.00  0.00           C  
ATOM    866  C   GLU A 671     -26.751  12.478   3.756  1.00  0.00           C  
ATOM    867  O   GLU A 671     -27.235  11.663   2.960  1.00  0.00           O  
ATOM    868  CB  GLU A 671     -24.255  12.274   3.680  1.00  0.00           C  
ATOM    869  CG  GLU A 671     -24.334  10.968   2.891  1.00  0.00           C  
ATOM    870  CD  GLU A 671     -23.115  10.090   3.029  1.00  0.00           C  
ATOM    871  OE1 GLU A 671     -22.100  10.568   3.566  1.00  0.00           O  
ATOM    872  OE2 GLU A 671     -23.168   8.912   2.606  1.00  0.00           O  
ATOM    873  H   GLU A 671     -24.408  14.628   4.592  1.00  0.00           H  
ATOM    874  N   HIS A 672     -27.309  12.729   4.935  1.00  0.00           N  
ATOM    875  CA  HIS A 672     -28.539  12.059   5.335  1.00  0.00           C  
ATOM    876  C   HIS A 672     -29.690  13.031   5.427  1.00  0.00           C  
ATOM    877  O   HIS A 672     -30.751  12.705   5.946  1.00  0.00           O  
ATOM    878  CB  HIS A 672     -28.351  11.359   6.676  1.00  0.00           C  
ATOM    879  CG  HIS A 672     -27.329  10.272   6.647  1.00  0.00           C  
ATOM    880  ND1 HIS A 672     -27.522   9.094   5.962  1.00  0.00           N  
ATOM    881  CD2 HIS A 672     -26.118  10.168   7.244  1.00  0.00           C  
ATOM    882  CE1 HIS A 672     -26.476   8.305   6.142  1.00  0.00           C  
ATOM    883  NE2 HIS A 672     -25.611   8.933   6.916  1.00  0.00           N  
ATOM    884  H   HIS A 672     -26.882  13.371   5.547  1.00  0.00           H  
ATOM    885  HD1 HIS A 672     -28.311   8.877   5.416  1.00  0.00           H  
ATOM    886  HE2 HIS A 672     -24.761   8.575   7.206  1.00  0.00           H  
ATOM    887  N   GLY A 675     -29.453  14.246   4.962  1.00  0.00           N  
ATOM    888  CA  GLY A 675     -30.489  15.260   4.991  1.00  0.00           C  
ATOM    889  C   GLY A 675     -30.997  15.590   6.377  1.00  0.00           C  
ATOM    890  O   GLY A 675     -32.199  15.691   6.583  1.00  0.00           O  
ATOM    891  H   GLY A 675     -28.572  14.463   4.585  1.00  0.00           H  
ATOM    892  N   LEU A 677     -30.086  15.778   7.317  1.00  0.00           N  
ATOM    893  CA  LEU A 677     -30.459  16.117   8.667  1.00  0.00           C  
ATOM    894  C   LEU A 677     -30.389  17.618   8.946  1.00  0.00           C  
ATOM    895  O   LEU A 677     -30.818  18.076  10.011  1.00  0.00           O  
ATOM    896  CB  LEU A 677     -29.514  15.431   9.641  1.00  0.00           C  
ATOM    897  CG  LEU A 677     -29.383  13.921   9.736  1.00  0.00           C  
ATOM    898  CD1 LEU A 677     -28.576  13.638  10.975  1.00  0.00           C  
ATOM    899  CD2 LEU A 677     -30.733  13.245   9.866  1.00  0.00           C  
ATOM    900  H   LEU A 677     -29.139  15.686   7.091  1.00  0.00           H  
ATOM    901  N   LEU A 681     -29.896  18.401   8.002  1.00  0.00           N  
ATOM    902  CA  LEU A 681     -29.707  19.812   8.289  1.00  0.00           C  
ATOM    903  C   LEU A 681     -30.593  20.819   7.594  1.00  0.00           C  
ATOM    904  O   LEU A 681     -30.821  21.907   8.129  1.00  0.00           O  
ATOM    905  CB  LEU A 681     -28.231  20.174   8.055  1.00  0.00           C  
ATOM    906  CG  LEU A 681     -27.191  19.222   8.670  1.00  0.00           C  
ATOM    907  CD1 LEU A 681     -25.825  19.397   8.043  1.00  0.00           C  
ATOM    908  CD2 LEU A 681     -27.127  19.434  10.156  1.00  0.00           C  
ATOM    909  H   LEU A 681     -29.658  18.035   7.130  1.00  0.00           H  
ATOM    910  N   TYR A 683     -31.076  20.487   6.400  1.00  0.00           N  
ATOM    911  CA  TYR A 683     -31.913  21.423   5.649  1.00  0.00           C  
ATOM    912  C   TYR A 683     -33.172  21.809   6.379  1.00  0.00           C  
ATOM    913  O   TYR A 683     -34.024  20.955   6.634  1.00  0.00           O  
ATOM    914  CB  TYR A 683     -32.321  20.860   4.283  1.00  0.00           C  
ATOM    915  CG  TYR A 683     -32.981  21.899   3.373  1.00  0.00           C  
ATOM    916  CD1 TYR A 683     -32.421  23.179   3.215  1.00  0.00           C  
ATOM    917  CD2 TYR A 683     -34.119  21.587   2.627  1.00  0.00           C  
ATOM    918  CE1 TYR A 683     -32.971  24.113   2.338  1.00  0.00           C  
ATOM    919  CE2 TYR A 683     -34.678  22.523   1.739  1.00  0.00           C  
ATOM    920  CZ  TYR A 683     -34.089  23.780   1.602  1.00  0.00           C  
ATOM    921  OH  TYR A 683     -34.597  24.690   0.708  1.00  0.00           O  
ATOM    922  H   TYR A 683     -30.875  19.613   6.022  1.00  0.00           H  
ATOM    923 HH   TYR A 683     -34.064  25.486   0.726  1.00  0.00           H  
ATOM    924  N   ASN A 684     -33.303  23.094   6.686  1.00  0.00           N  
ATOM    925  CA  ASN A 684     -34.497  23.579   7.358  1.00  0.00           C  
ATOM    926  C   ASN A 684     -34.794  22.791   8.618  1.00  0.00           C  
ATOM    927  O   ASN A 684     -35.963  22.565   8.946  1.00  0.00           O  
ATOM    928  CB  ASN A 684     -35.694  23.447   6.415  1.00  0.00           C  
ATOM    929  CG  ASN A 684     -36.094  24.757   5.805  1.00  0.00           C  
ATOM    930  OD1 ASN A 684     -35.241  25.600   5.510  1.00  0.00           O  
ATOM    931  ND2 ASN A 684     -37.402  24.959   5.634  1.00  0.00           N  
ATOM    932  H   ASN A 684     -32.588  23.722   6.464  1.00  0.00           H  
ATOM    933 HD21 ASN A 684     -37.668  25.811   5.241  1.00  0.00           H  
ATOM    934 HD22 ASN A 684     -38.032  24.270   5.916  1.00  0.00           H  
ATOM    935  N   GLN A 685     -33.745  22.329   9.296  1.00  0.00           N  
ATOM    936  CA  GLN A 685     -33.901  21.539  10.522  1.00  0.00           C  
ATOM    937  C   GLN A 685     -32.958  22.022  11.614  1.00  0.00           C  
ATOM    938  O   GLN A 685     -32.032  22.804  11.349  1.00  0.00           O  
ATOM    939  CB  GLN A 685     -33.664  20.053  10.239  1.00  0.00           C  
ATOM    940  CG  GLN A 685     -34.636  19.470   9.220  1.00  0.00           C  
ATOM    941  CD  GLN A 685     -34.281  18.062   8.774  1.00  0.00           C  
ATOM    942  OE1 GLN A 685     -34.063  17.162   9.595  1.00  0.00           O  
ATOM    943  NE2 GLN A 685     -34.225  17.861   7.461  1.00  0.00           N  
ATOM    944  H   GLN A 685     -32.836  22.529   8.983  1.00  0.00           H  
ATOM    945 HE21 GLN A 685     -33.990  16.958   7.158  1.00  0.00           H  
ATOM    946 HE22 GLN A 685     -34.407  18.607   6.853  1.00  0.00           H  
ATOM    947  N   GLU A 686     -33.253  21.613  12.844  1.00  0.00           N  
ATOM    948  CA  GLU A 686     -32.457  21.974  14.009  1.00  0.00           C  
ATOM    949  C   GLU A 686     -31.947  20.677  14.596  1.00  0.00           C  
ATOM    950  O   GLU A 686     -32.649  19.660  14.560  1.00  0.00           O  
ATOM    951  CB  GLU A 686     -33.314  22.713  15.036  1.00  0.00           C  
ATOM    952  CG  GLU A 686     -32.570  23.109  16.290  1.00  0.00           C  
ATOM    953  CD  GLU A 686     -33.383  23.996  17.204  1.00  0.00           C  
ATOM    954  OE1 GLU A 686     -34.216  24.775  16.690  1.00  0.00           O  
ATOM    955  OE2 GLU A 686     -33.187  23.914  18.438  1.00  0.00           O  
ATOM    956  H   GLU A 686     -34.018  21.024  12.975  1.00  0.00           H  
ATOM    957  N   GLN A 687     -30.700  20.691  15.061  1.00  0.00           N  
ATOM    958  CA  GLN A 687     -30.095  19.514  15.659  1.00  0.00           C  
ATOM    959  C   GLN A 687     -29.231  19.972  16.811  1.00  0.00           C  
ATOM    960  O   GLN A 687     -28.741  21.095  16.836  1.00  0.00           O  
ATOM    961  CB  GLN A 687     -29.274  18.731  14.635  1.00  0.00           C  
ATOM    962  CG  GLN A 687     -30.072  18.234  13.412  1.00  0.00           C  
ATOM    963  CD  GLN A 687     -31.150  17.206  13.747  1.00  0.00           C  
ATOM    964  OE1 GLN A 687     -31.311  16.795  14.898  1.00  0.00           O  
ATOM    965  NE2 GLN A 687     -31.879  16.774  12.734  1.00  0.00           N  
ATOM    966  H   GLN A 687     -30.176  21.525  15.007  1.00  0.00           H  
ATOM    967 HE21 GLN A 687     -32.572  16.122  12.928  1.00  0.00           H  
ATOM    968 HE22 GLN A 687     -31.707  17.126  11.831  1.00  0.00           H  
ATOM    969  N   ARG A 688     -29.145  19.135  17.822  1.00  0.00           N  
ATOM    970  CA  ARG A 688     -28.364  19.451  18.982  1.00  0.00           C  
ATOM    971  C   ARG A 688     -27.724  18.123  19.261  1.00  0.00           C  
ATOM    972  O   ARG A 688     -28.277  17.272  19.953  1.00  0.00           O  
ATOM    973  CB  ARG A 688     -29.278  19.907  20.111  1.00  0.00           C  
ATOM    974  CG  ARG A 688     -30.132  21.086  19.725  1.00  0.00           C  
ATOM    975  CD  ARG A 688     -30.081  22.210  20.727  1.00  0.00           C  
ATOM    976  NE  ARG A 688     -31.263  23.044  20.556  1.00  0.00           N  
ATOM    977  CZ  ARG A 688     -31.847  23.746  21.518  1.00  0.00           C  
ATOM    978  NH1 ARG A 688     -31.324  23.816  22.741  1.00  0.00           N  
ATOM    979  NH2 ARG A 688     -32.940  24.434  21.228  1.00  0.00           N  
ATOM    980  H   ARG A 688     -29.628  18.282  17.784  1.00  0.00           H  
ATOM    981 HE   ARG A 688     -31.652  23.094  19.660  1.00  0.00           H  
ATOM    982 HH11 ARG A 688     -30.476  23.331  22.951  1.00  0.00           H  
ATOM    983 HH12 ARG A 688     -31.784  24.350  23.452  1.00  0.00           H  
ATOM    984 HH21 ARG A 688     -33.312  24.417  20.303  1.00  0.00           H  
ATOM    985 HH22 ARG A 688     -33.399  24.968  21.940  1.00  0.00           H  
ATOM    986  N   LEU A 689     -26.572  17.943  18.628  1.00  0.00           N  
ATOM    987  CA  LEU A 689     -25.809  16.718  18.682  1.00  0.00           C  
ATOM    988  C   LEU A 689     -24.541  16.791  19.498  1.00  0.00           C  
ATOM    989  O   LEU A 689     -24.050  17.871  19.806  1.00  0.00           O  
ATOM    990  CB  LEU A 689     -25.413  16.372  17.264  1.00  0.00           C  
ATOM    991  CG  LEU A 689     -26.561  16.411  16.272  1.00  0.00           C  
ATOM    992  CD1 LEU A 689     -25.985  16.310  14.896  1.00  0.00           C  
ATOM    993  CD2 LEU A 689     -27.546  15.282  16.559  1.00  0.00           C  
ATOM    994  H   LEU A 689     -26.201  18.691  18.112  1.00  0.00           H  
ATOM    995  N   TRP A 690     -24.025  15.615  19.842  1.00  0.00           N  
ATOM    996  CA  TRP A 690     -22.772  15.470  20.563  1.00  0.00           C  
ATOM    997  C   TRP A 690     -22.159  14.152  20.112  1.00  0.00           C  
ATOM    998  O   TRP A 690     -22.842  13.314  19.510  1.00  0.00           O  
ATOM    999  CB  TRP A 690     -22.950  15.511  22.083  1.00  0.00           C  
ATOM   1000  CG  TRP A 690     -23.667  14.332  22.692  1.00  0.00           C  
ATOM   1001  CD1 TRP A 690     -25.005  14.240  22.952  1.00  0.00           C  
ATOM   1002  CD2 TRP A 690     -23.081  13.110  23.180  1.00  0.00           C  
ATOM   1003  NE1 TRP A 690     -25.283  13.046  23.575  1.00  0.00           N  
ATOM   1004  CE2 TRP A 690     -24.125  12.332  23.720  1.00  0.00           C  
ATOM   1005  CE3 TRP A 690     -21.787  12.600  23.205  1.00  0.00           C  
ATOM   1006  CZ2 TRP A 690     -23.913  11.084  24.280  1.00  0.00           C  
ATOM   1007  CZ3 TRP A 690     -21.574  11.362  23.763  1.00  0.00           C  
ATOM   1008  CH2 TRP A 690     -22.634  10.614  24.289  1.00  0.00           C  
ATOM   1009  H   TRP A 690     -24.514  14.799  19.601  1.00  0.00           H  
ATOM   1010  HE1 TRP A 690     -26.165  12.756  23.863  1.00  0.00           H  
ATOM   1011  N   TYR A 691     -20.853  14.018  20.301  1.00  0.00           N  
ATOM   1012  CA  TYR A 691     -20.157  12.795  19.911  1.00  0.00           C  
ATOM   1013  C   TYR A 691     -18.915  12.680  20.748  1.00  0.00           C  
ATOM   1014  O   TYR A 691     -18.419  13.678  21.282  1.00  0.00           O  
ATOM   1015  CB  TYR A 691     -19.781  12.814  18.425  1.00  0.00           C  
ATOM   1016  CG  TYR A 691     -19.013  14.046  17.953  1.00  0.00           C  
ATOM   1017  CD1 TYR A 691     -17.714  14.303  18.412  1.00  0.00           C  
ATOM   1018  CD2 TYR A 691     -19.597  14.959  17.071  1.00  0.00           C  
ATOM   1019  CE1 TYR A 691     -17.023  15.431  18.029  1.00  0.00           C  
ATOM   1020  CE2 TYR A 691     -18.915  16.104  16.668  1.00  0.00           C  
ATOM   1021  CZ  TYR A 691     -17.620  16.336  17.159  1.00  0.00           C  
ATOM   1022  OH  TYR A 691     -16.926  17.482  16.816  1.00  0.00           O  
ATOM   1023  H   TYR A 691     -20.342  14.751  20.716  1.00  0.00           H  
ATOM   1024 HH   TYR A 691     -17.464  18.022  16.239  1.00  0.00           H  
ATOM   1025  N   ILE A 692     -18.446  11.456  20.909  1.00  0.00           N  
ATOM   1026  CA  ILE A 692     -17.245  11.189  21.679  1.00  0.00           C  
ATOM   1027  C   ILE A 692     -16.423  10.163  20.879  1.00  0.00           C  
ATOM   1028  O   ILE A 692     -16.990   9.286  20.207  1.00  0.00           O  
ATOM   1029  CB  ILE A 692     -17.631  10.688  23.086  1.00  0.00           C  
ATOM   1030  CG1 ILE A 692     -16.424  10.546  23.987  1.00  0.00           C  
ATOM   1031  CG2 ILE A 692     -18.375   9.382  23.021  1.00  0.00           C  
ATOM   1032  CD1 ILE A 692     -16.846  10.188  25.375  1.00  0.00           C  
ATOM   1033  H   ILE A 692     -18.897  10.706  20.481  1.00  0.00           H  
ATOM   1034  N   GLY A 693     -15.104  10.340  20.829  1.00  0.00           N  
ATOM   1035  CA  GLY A 693     -14.293   9.387  20.087  1.00  0.00           C  
ATOM   1036  C   GLY A 693     -12.843   9.789  19.954  1.00  0.00           C  
ATOM   1037  O   GLY A 693     -12.413  10.744  20.624  1.00  0.00           O  
ATOM   1038  H   GLY A 693     -14.684  11.108  21.276  1.00  0.00           H  
ATOM   1039  N   PRO A 695     -12.055   9.077  19.104  1.00  0.00           N  
ATOM   1040  CA  PRO A 695     -10.643   9.380  18.900  1.00  0.00           C  
ATOM   1041  C   PRO A 695     -10.468  10.336  17.753  1.00  0.00           C  
ATOM   1042  O   PRO A 695     -11.337  10.466  16.900  1.00  0.00           O  
ATOM   1043  CB  PRO A 695     -10.055   8.025  18.536  1.00  0.00           C  
ATOM   1044  CG  PRO A 695     -11.044   7.043  19.002  1.00  0.00           C  
ATOM   1045  CD  PRO A 695     -12.321   7.705  18.658  1.00  0.00           C  
ATOM   1046  N   MET A 696      -9.363  11.054  17.777  1.00  0.00           N  
ATOM   1047  CA  MET A 696      -9.025  11.992  16.732  1.00  0.00           C  
ATOM   1048  C   MET A 696      -7.549  11.718  16.592  1.00  0.00           C  
ATOM   1049  O   MET A 696      -6.875  11.438  17.596  1.00  0.00           O  
ATOM   1050  CB  MET A 696      -9.265  13.422  17.193  1.00  0.00           C  
ATOM   1051  CG  MET A 696     -10.700  13.692  17.611  1.00  0.00           C  
ATOM   1052  SD  MET A 696     -11.884  13.523  16.275  1.00  0.00           S  
ATOM   1053  CE  MET A 696     -13.371  13.703  17.145  1.00  0.00           C  
ATOM   1054  H   MET A 696      -8.740  10.949  18.528  1.00  0.00           H  
ATOM   1055  N   PHE A 697      -7.047  11.739  15.364  1.00  0.00           N  
ATOM   1056  CA  PHE A 697      -5.644  11.443  15.113  1.00  0.00           C  
ATOM   1057  C   PHE A 697      -4.843  12.604  14.542  1.00  0.00           C  
ATOM   1058  O   PHE A 697      -5.221  13.191  13.502  1.00  0.00           O  
ATOM   1059  CB  PHE A 697      -5.532  10.227  14.186  1.00  0.00           C  
ATOM   1060  CG  PHE A 697      -6.152   8.981  14.749  1.00  0.00           C  
ATOM   1061  CD1 PHE A 697      -7.539   8.840  14.799  1.00  0.00           C  
ATOM   1062  CD2 PHE A 697      -5.360   7.982  15.284  1.00  0.00           C  
ATOM   1063  CE1 PHE A 697      -8.125   7.727  15.381  1.00  0.00           C  
ATOM   1064  CE2 PHE A 697      -5.930   6.864  15.872  1.00  0.00           C  
ATOM   1065  CZ  PHE A 697      -7.317   6.732  15.926  1.00  0.00           C  
ATOM   1066  H   PHE A 697      -7.591  11.975  14.649  1.00  0.00           H  
ATOM   1067  N   ARG A 698      -3.735  12.925  15.217  1.00  0.00           N  
ATOM   1068  CA  ARG A 698      -2.835  13.988  14.780  1.00  0.00           C  
ATOM   1069  C   ARG A 698      -1.377  13.610  14.953  1.00  0.00           C  
ATOM   1070  O   ARG A 698      -0.976  13.102  15.995  1.00  0.00           O  
ATOM   1071  CB  ARG A 698      -3.113  15.285  15.520  1.00  0.00           C  
ATOM   1072  CG  ARG A 698      -4.412  15.871  15.128  1.00  0.00           C  
ATOM   1073  CD  ARG A 698      -4.520  17.236  15.635  1.00  0.00           C  
ATOM   1074  NE  ARG A 698      -5.896  17.664  15.530  1.00  0.00           N  
ATOM   1075  CZ  ARG A 698      -6.333  18.847  15.943  1.00  0.00           C  
ATOM   1076  NH1 ARG A 698      -5.481  19.714  16.477  1.00  0.00           N  
ATOM   1077  NH2 ARG A 698      -7.620  19.159  15.823  1.00  0.00           N  
ATOM   1078  H   ARG A 698      -3.508  12.431  16.030  1.00  0.00           H  
ATOM   1079 HE   ARG A 698      -6.539  17.046  15.134  1.00  0.00           H  
ATOM   1080 HH11 ARG A 698      -4.515  19.475  16.566  1.00  0.00           H  
ATOM   1081 HH12 ARG A 698      -5.806  20.607  16.788  1.00  0.00           H  
ATOM   1082 HH21 ARG A 698      -8.258  18.496  15.415  1.00  0.00           H  
ATOM   1083 HH22 ARG A 698      -7.960  20.041  16.120  1.00  0.00           H  
ATOM   1084  N   HIS A 699      -0.586  13.858  13.917  1.00  0.00           N  
ATOM   1085  CA  HIS A 699       0.840  13.556  13.937  1.00  0.00           C  
ATOM   1086  C   HIS A 699       1.589  14.749  14.514  1.00  0.00           C  
ATOM   1087  O   HIS A 699       2.025  15.614  13.782  1.00  0.00           O  
ATOM   1088  CB  HIS A 699       1.324  13.254  12.514  1.00  0.00           C  
ATOM   1089  CG  HIS A 699       2.597  12.476  12.474  1.00  0.00           C  
ATOM   1090  ND1 HIS A 699       2.635  11.137  12.158  1.00  0.00           N  
ATOM   1091  CD2 HIS A 699       3.866  12.825  12.807  1.00  0.00           C  
ATOM   1092  CE1 HIS A 699       3.870  10.683  12.316  1.00  0.00           C  
ATOM   1093  NE2 HIS A 699       4.632  11.689  12.709  1.00  0.00           N  
ATOM   1094  H   HIS A 699      -0.963  14.275  13.125  1.00  0.00           H  
ATOM   1095  HD1 HIS A 699       1.869  10.599  11.861  1.00  0.00           H  
ATOM   1096  HE2 HIS A 699       5.592  11.631  12.906  1.00  0.00           H  
ATOM   1097  N   GLU A 700       1.684  14.815  15.832  1.00  0.00           N  
ATOM   1098  CA  GLU A 700       2.366  15.912  16.508  1.00  0.00           C  
ATOM   1099  C   GLU A 700       3.413  15.309  17.413  1.00  0.00           C  
ATOM   1100  O   GLU A 700       3.424  14.105  17.654  1.00  0.00           O  
ATOM   1101  CB  GLU A 700       1.383  16.719  17.365  1.00  0.00           C  
ATOM   1102  CG  GLU A 700       0.388  17.565  16.586  1.00  0.00           C  
ATOM   1103  CD  GLU A 700      -0.726  18.148  17.462  1.00  0.00           C  
ATOM   1104  OE1 GLU A 700      -1.448  17.346  18.087  1.00  0.00           O  
ATOM   1105  OE2 GLU A 700      -0.905  19.390  17.517  1.00  0.00           O  
ATOM   1106  H   GLU A 700       1.284  14.100  16.377  1.00  0.00           H  
ATOM   1107  N   ARG A 703       4.312  16.131  17.915  1.00  0.00           N  
ATOM   1108  CA  ARG A 703       5.329  15.608  18.804  1.00  0.00           C  
ATOM   1109  C   ARG A 703       4.668  15.394  20.156  1.00  0.00           C  
ATOM   1110  O   ARG A 703       4.101  16.328  20.731  1.00  0.00           O  
ATOM   1111  CB  ARG A 703       6.482  16.599  18.925  1.00  0.00           C  
ATOM   1112  CG  ARG A 703       7.578  16.192  19.879  1.00  0.00           C  
ATOM   1113  CD  ARG A 703       8.544  17.345  20.016  1.00  0.00           C  
ATOM   1114  NE  ARG A 703       9.681  17.032  20.876  1.00  0.00           N  
ATOM   1115  CZ  ARG A 703      10.764  17.799  20.989  1.00  0.00           C  
ATOM   1116  NH1 ARG A 703      10.877  18.929  20.296  1.00  0.00           N  
ATOM   1117  NH2 ARG A 703      11.746  17.431  21.800  1.00  0.00           N  
ATOM   1118  H   ARG A 703       4.285  17.085  17.706  1.00  0.00           H  
ATOM   1119 HE   ARG A 703       9.646  16.206  21.400  1.00  0.00           H  
ATOM   1120 HH11 ARG A 703      10.142  19.217  19.683  1.00  0.00           H  
ATOM   1121 HH12 ARG A 703      11.695  19.498  20.397  1.00  0.00           H  
ATOM   1122 HH21 ARG A 703      11.672  16.579  22.321  1.00  0.00           H  
ATOM   1123 HH22 ARG A 703      12.561  18.002  21.892  1.00  0.00           H  
ATOM   1124  N   PRO A 713       4.671  14.152  20.649  1.00  0.00           N  
ATOM   1125  CA  PRO A 713       4.032  13.978  21.952  1.00  0.00           C  
ATOM   1126  C   PRO A 713       4.658  14.828  23.079  1.00  0.00           C  
ATOM   1127  O   PRO A 713       5.881  14.926  23.188  1.00  0.00           O  
ATOM   1128  CB  PRO A 713       4.180  12.473  22.195  1.00  0.00           C  
ATOM   1129  CG  PRO A 713       5.355  12.088  21.353  1.00  0.00           C  
ATOM   1130  CD  PRO A 713       5.087  12.855  20.108  1.00  0.00           C  
ATOM   1131  N   GLN A 714       3.800  15.512  23.840  1.00  0.00           N  
ATOM   1132  CA  GLN A 714       4.183  16.352  24.985  1.00  0.00           C  
ATOM   1133  C   GLN A 714       3.204  15.987  26.113  1.00  0.00           C  
ATOM   1134  O   GLN A 714       2.374  15.098  25.933  1.00  0.00           O  
ATOM   1135  CB  GLN A 714       4.036  17.841  24.652  1.00  0.00           C  
ATOM   1136  CG  GLN A 714       4.845  18.309  23.455  1.00  0.00           C  
ATOM   1137  CD  GLN A 714       6.327  18.491  23.752  1.00  0.00           C  
ATOM   1138  OE1 GLN A 714       6.776  19.615  23.996  1.00  0.00           O  
ATOM   1139  NE2 GLN A 714       7.100  17.395  23.714  1.00  0.00           N  
ATOM   1140  H   GLN A 714       2.844  15.420  23.639  1.00  0.00           H  
ATOM   1141 HE21 GLN A 714       8.056  17.506  23.905  1.00  0.00           H  
ATOM   1142 HE22 GLN A 714       6.709  16.525  23.505  1.00  0.00           H  
ATOM   1143  N   LYS A 715       3.264  16.708  27.238  1.00  0.00           N  
ATOM   1144  CA  LYS A 715       2.395  16.453  28.395  1.00  0.00           C  
ATOM   1145  C   LYS A 715       0.951  16.354  28.000  1.00  0.00           C  
ATOM   1146  O   LYS A 715       0.270  15.423  28.408  1.00  0.00           O  
ATOM   1147  CB  LYS A 715       2.517  17.562  29.434  1.00  0.00           C  
ATOM   1148  CG  LYS A 715       1.552  17.460  30.616  1.00  0.00           C  
ATOM   1149  CD  LYS A 715       2.005  16.448  31.641  1.00  0.00           C  
ATOM   1150  CE  LYS A 715       1.398  16.755  33.008  1.00  0.00           C  
ATOM   1151  NZ  LYS A 715       1.778  15.729  34.046  1.00  0.00           N  
ATOM   1152  H   LYS A 715       3.927  17.430  27.299  1.00  0.00           H  
ATOM   1153  HZ1 LYS A 715       2.797  15.533  33.979  1.00  0.00           H  
ATOM   1154  HZ2 LYS A 715       1.556  16.095  34.993  1.00  0.00           H  
ATOM   1155  HZ3 LYS A 715       1.245  14.852  33.879  1.00  0.00           H  
ATOM   1156  N   GLY A 716       0.475  17.308  27.211  1.00  0.00           N  
ATOM   1157  CA  GLY A 716      -0.918  17.267  26.801  1.00  0.00           C  
ATOM   1158  C   GLY A 716      -1.209  16.961  25.348  1.00  0.00           C  
ATOM   1159  O   GLY A 716      -2.352  17.111  24.935  1.00  0.00           O  
ATOM   1160  H   GLY A 716       1.050  18.049  26.924  1.00  0.00           H  
ATOM   1161  N   ARG A 718      -0.188  16.604  24.563  1.00  0.00           N  
ATOM   1162  CA  ARG A 718      -0.360  16.284  23.142  1.00  0.00           C  
ATOM   1163  C   ARG A 718      -0.065  14.832  22.899  1.00  0.00           C  
ATOM   1164  O   ARG A 718       0.976  14.339  23.325  1.00  0.00           O  
ATOM   1165  CB  ARG A 718       0.601  17.065  22.262  1.00  0.00           C  
ATOM   1166  CG  ARG A 718       0.472  18.549  22.339  1.00  0.00           C  
ATOM   1167  CD  ARG A 718       0.687  19.161  20.964  1.00  0.00           C  
ATOM   1168  NE  ARG A 718       1.942  18.733  20.334  1.00  0.00           N  
ATOM   1169  CZ  ARG A 718       3.058  19.460  20.311  1.00  0.00           C  
ATOM   1170  NH1 ARG A 718       3.099  20.644  20.912  1.00  0.00           N  
ATOM   1171  NH2 ARG A 718       4.138  18.998  19.704  1.00  0.00           N  
ATOM   1172  H   ARG A 718       0.703  16.512  24.960  1.00  0.00           H  
ATOM   1173 HE   ARG A 718       1.959  17.856  19.898  1.00  0.00           H  
ATOM   1174 HH11 ARG A 718       2.293  20.994  21.385  1.00  0.00           H  
ATOM   1175 HH12 ARG A 718       3.942  21.182  20.894  1.00  0.00           H  
ATOM   1176 HH21 ARG A 718       4.115  18.103  19.258  1.00  0.00           H  
ATOM   1177 HH22 ARG A 718       4.975  19.544  19.688  1.00  0.00           H  
ATOM   1178  N   TYR A 723      -0.959  14.146  22.208  1.00  0.00           N  
ATOM   1179  CA  TYR A 723      -0.734  12.744  21.915  1.00  0.00           C  
ATOM   1180  C   TYR A 723      -1.099  12.643  20.460  1.00  0.00           C  
ATOM   1181  O   TYR A 723      -1.592  13.618  19.888  1.00  0.00           O  
ATOM   1182  CB  TYR A 723      -1.618  11.834  22.783  1.00  0.00           C  
ATOM   1183  CG  TYR A 723      -1.559  12.128  24.280  1.00  0.00           C  
ATOM   1184  CD1 TYR A 723      -0.539  11.598  25.072  1.00  0.00           C  
ATOM   1185  CD2 TYR A 723      -2.517  12.957  24.901  1.00  0.00           C  
ATOM   1186  CE1 TYR A 723      -0.454  11.883  26.437  1.00  0.00           C  
ATOM   1187  CE2 TYR A 723      -2.444  13.252  26.270  1.00  0.00           C  
ATOM   1188  CZ  TYR A 723      -1.401  12.709  27.029  1.00  0.00           C  
ATOM   1189  OH  TYR A 723      -1.267  13.020  28.362  1.00  0.00           O  
ATOM   1190  H   TYR A 723      -1.772  14.585  21.885  1.00  0.00           H  
ATOM   1191 HH   TYR A 723      -1.949  13.637  28.623  1.00  0.00           H  
ATOM   1192  N   ARG A 724      -0.830  11.493  19.862  1.00  0.00           N  
ATOM   1193  CA  ARG A 724      -1.105  11.272  18.443  1.00  0.00           C  
ATOM   1194  C   ARG A 724      -2.504  10.739  18.249  1.00  0.00           C  
ATOM   1195  O   ARG A 724      -3.117  10.947  17.187  1.00  0.00           O  
ATOM   1196  CB  ARG A 724      -0.035  10.362  17.824  1.00  0.00           C  
ATOM   1197  CG  ARG A 724       1.361  10.945  18.042  1.00  0.00           C  
ATOM   1198  CD  ARG A 724       2.377  10.501  17.043  1.00  0.00           C  
ATOM   1199  NE  ARG A 724       3.362  11.562  16.841  1.00  0.00           N  
ATOM   1200  CZ  ARG A 724       4.650  11.367  16.559  1.00  0.00           C  
ATOM   1201  NH1 ARG A 724       5.138  10.137  16.444  1.00  0.00           N  
ATOM   1202  NH2 ARG A 724       5.449  12.410  16.394  1.00  0.00           N  
ATOM   1203  H   ARG A 724      -0.413  10.815  20.369  1.00  0.00           H  
ATOM   1204 HE   ARG A 724       3.043  12.474  16.897  1.00  0.00           H  
ATOM   1205 HH11 ARG A 724       4.539   9.345  16.563  1.00  0.00           H  
ATOM   1206 HH12 ARG A 724       6.109  10.001  16.243  1.00  0.00           H  
ATOM   1207 HH21 ARG A 724       5.084  13.337  16.474  1.00  0.00           H  
ATOM   1208 HH22 ARG A 724       6.419  12.270  16.192  1.00  0.00           H  
ATOM   1209  N   GLN A 725      -2.940   9.957  19.244  1.00  0.00           N  
ATOM   1210  CA  GLN A 725      -4.311   9.431  19.322  1.00  0.00           C  
ATOM   1211  C   GLN A 725      -4.855  10.058  20.592  1.00  0.00           C  
ATOM   1212  O   GLN A 725      -4.394   9.757  21.698  1.00  0.00           O  
ATOM   1213  CB  GLN A 725      -4.410   7.923  19.484  1.00  0.00           C  
ATOM   1214  CG  GLN A 725      -5.866   7.492  19.359  1.00  0.00           C  
ATOM   1215  CD  GLN A 725      -6.135   6.055  19.732  1.00  0.00           C  
ATOM   1216  OE1 GLN A 725      -6.510   5.243  18.881  1.00  0.00           O  
ATOM   1217  NE2 GLN A 725      -5.987   5.734  21.020  1.00  0.00           N  
ATOM   1218  H   GLN A 725      -2.318   9.737  19.967  1.00  0.00           H  
ATOM   1219 HE21 GLN A 725      -6.161   4.804  21.273  1.00  0.00           H  
ATOM   1220 HE22 GLN A 725      -5.711   6.420  21.661  1.00  0.00           H  
ATOM   1221  N   PHE A 726      -5.758  11.005  20.415  1.00  0.00           N  
ATOM   1222  CA  PHE A 726      -6.358  11.677  21.535  1.00  0.00           C  
ATOM   1223  C   PHE A 726      -7.872  11.497  21.398  1.00  0.00           C  
ATOM   1224  O   PHE A 726      -8.333  10.927  20.401  1.00  0.00           O  
ATOM   1225  CB  PHE A 726      -5.914  13.149  21.581  1.00  0.00           C  
ATOM   1226  CG  PHE A 726      -6.344  13.971  20.397  1.00  0.00           C  
ATOM   1227  CD1 PHE A 726      -5.743  13.809  19.156  1.00  0.00           C  
ATOM   1228  CD2 PHE A 726      -7.333  14.956  20.538  1.00  0.00           C  
ATOM   1229  CE1 PHE A 726      -6.119  14.618  18.064  1.00  0.00           C  
ATOM   1230  CE2 PHE A 726      -7.727  15.780  19.449  1.00  0.00           C  
ATOM   1231  CZ  PHE A 726      -7.117  15.606  18.215  1.00  0.00           C  
ATOM   1232  H   PHE A 726      -6.040  11.242  19.500  1.00  0.00           H  
ATOM   1233  N   HIS A 728      -8.623  11.851  22.446  1.00  0.00           N  
ATOM   1234  CA  HIS A 728     -10.085  11.729  22.441  1.00  0.00           C  
ATOM   1235  C   HIS A 728     -10.814  13.043  22.682  1.00  0.00           C  
ATOM   1236  O   HIS A 728     -10.410  13.840  23.538  1.00  0.00           O  
ATOM   1237  CB  HIS A 728     -10.511  10.700  23.469  1.00  0.00           C  
ATOM   1238  CG  HIS A 728      -9.783   9.403  23.331  1.00  0.00           C  
ATOM   1239  ND1 HIS A 728      -8.579   9.159  23.953  1.00  0.00           N  
ATOM   1240  CD2 HIS A 728     -10.052   8.304  22.591  1.00  0.00           C  
ATOM   1241  CE1 HIS A 728      -8.128   7.968  23.598  1.00  0.00           C  
ATOM   1242  NE2 HIS A 728      -9.006   7.428  22.772  1.00  0.00           N  
ATOM   1243  H   HIS A 728      -8.191  12.237  23.230  1.00  0.00           H  
ATOM   1244  HD1 HIS A 728      -8.186   9.703  24.576  1.00  0.00           H  
ATOM   1245  HE2 HIS A 728      -8.921   6.546  22.339  1.00  0.00           H  
ATOM   1246  N   GLN A 730     -11.866  13.284  21.907  1.00  0.00           N  
ATOM   1247  CA  GLN A 730     -12.650  14.500  22.052  1.00  0.00           C  
ATOM   1248  C   GLN A 730     -14.101  14.163  22.372  1.00  0.00           C  
ATOM   1249  O   GLN A 730     -14.579  13.071  22.027  1.00  0.00           O  
ATOM   1250  CB  GLN A 730     -12.650  15.304  20.742  1.00  0.00           C  
ATOM   1251  CG  GLN A 730     -11.355  16.047  20.375  1.00  0.00           C  
ATOM   1252  CD  GLN A 730     -11.573  17.127  19.296  1.00  0.00           C  
ATOM   1253  OE1 GLN A 730     -12.522  17.052  18.501  1.00  0.00           O  
ATOM   1254  NE2 GLN A 730     -10.719  18.142  19.291  1.00  0.00           N  
ATOM   1255  H   GLN A 730     -12.136  12.621  21.234  1.00  0.00           H  
ATOM   1256 HE21 GLN A 730     -10.833  18.825  18.615  1.00  0.00           H  
ATOM   1257 HE22 GLN A 730      -9.993  18.171  19.956  1.00  0.00           H  
ATOM   1258  N   LEU A 731     -14.765  15.079  23.084  1.00  0.00           N  
ATOM   1259  CA  LEU A 731     -16.198  14.997  23.373  1.00  0.00           C  
ATOM   1260  C   LEU A 731     -16.586  16.292  22.712  1.00  0.00           C  
ATOM   1261  O   LEU A 731     -16.142  17.331  23.159  1.00  0.00           O  
ATOM   1262  CB  LEU A 731     -16.526  15.152  24.865  1.00  0.00           C  
ATOM   1263  CG  LEU A 731     -18.017  15.057  25.303  1.00  0.00           C  
ATOM   1264  CD1 LEU A 731     -19.051  15.457  24.225  1.00  0.00           C  
ATOM   1265  CD2 LEU A 731     -18.287  13.632  25.693  1.00  0.00           C  
ATOM   1266  H   LEU A 731     -14.264  15.851  23.432  1.00  0.00           H  
ATOM   1267  N   GLY A 732     -17.377  16.257  21.652  1.00  0.00           N  
ATOM   1268  CA  GLY A 732     -17.758  17.500  21.001  1.00  0.00           C  
ATOM   1269  C   GLY A 732     -19.259  17.711  20.911  1.00  0.00           C  
ATOM   1270  O   GLY A 732     -20.027  16.766  21.096  1.00  0.00           O  
ATOM   1271  H   GLY A 732     -17.714  15.408  21.320  1.00  0.00           H  
ATOM   1272  N   CYS A 733     -19.654  18.944  20.599  1.00  0.00           N  
ATOM   1273  CA  CYS A 733     -21.043  19.371  20.467  1.00  0.00           C  
ATOM   1274  C   CYS A 733     -21.206  20.229  19.250  1.00  0.00           C  
ATOM   1275  O   CYS A 733     -20.479  21.202  19.082  1.00  0.00           O  
ATOM   1276  CB  CYS A 733     -21.452  20.282  21.619  1.00  0.00           C  
ATOM   1277  SG  CYS A 733     -22.105  19.459  23.003  1.00  0.00           S  
ATOM   1278  H   CYS A 733     -18.963  19.620  20.444  1.00  0.00           H  
ATOM   1279  N   GLU A 734     -22.258  19.966  18.490  1.00  0.00           N  
ATOM   1280  CA  GLU A 734     -22.552  20.733  17.298  1.00  0.00           C  
ATOM   1281  C   GLU A 734     -24.068  20.948  17.261  1.00  0.00           C  
ATOM   1282  O   GLU A 734     -24.828  19.993  17.453  1.00  0.00           O  
ATOM   1283  CB  GLU A 734     -22.107  19.950  16.048  1.00  0.00           C  
ATOM   1284  CG  GLU A 734     -20.678  19.313  16.103  1.00  0.00           C  
ATOM   1285  CD  GLU A 734     -19.501  20.320  15.979  1.00  0.00           C  
ATOM   1286  OE1 GLU A 734     -19.737  21.554  15.850  1.00  0.00           O  
ATOM   1287  OE2 GLU A 734     -18.327  19.865  16.017  1.00  0.00           O  
ATOM   1288  H   GLU A 734     -22.870  19.240  18.751  1.00  0.00           H  
ATOM   1289  N   VAL A 735     -24.491  22.200  17.078  1.00  0.00           N  
ATOM   1290  CA  VAL A 735     -25.901  22.589  16.975  1.00  0.00           C  
ATOM   1291  C   VAL A 735     -26.122  23.326  15.639  1.00  0.00           C  
ATOM   1292  O   VAL A 735     -25.528  24.366  15.389  1.00  0.00           O  
ATOM   1293  CB  VAL A 735     -26.330  23.557  18.117  1.00  0.00           C  
ATOM   1294  CG1 VAL A 735     -27.821  23.842  18.020  1.00  0.00           C  
ATOM   1295  CG2 VAL A 735     -26.019  22.977  19.482  1.00  0.00           C  
ATOM   1296  H   VAL A 735     -23.812  22.908  17.004  1.00  0.00           H  
ATOM   1297  N   PHE A 736     -26.976  22.792  14.786  1.00  0.00           N  
ATOM   1298  CA  PHE A 736     -27.258  23.417  13.501  1.00  0.00           C  
ATOM   1299  C   PHE A 736     -28.636  24.058  13.424  1.00  0.00           C  
ATOM   1300  O   PHE A 736     -29.615  23.497  13.918  1.00  0.00           O  
ATOM   1301  CB  PHE A 736     -27.216  22.370  12.405  1.00  0.00           C  
ATOM   1302  CG  PHE A 736     -25.934  21.644  12.321  1.00  0.00           C  
ATOM   1303  CD1 PHE A 736     -25.714  20.509  13.095  1.00  0.00           C  
ATOM   1304  CD2 PHE A 736     -24.954  22.066  11.439  1.00  0.00           C  
ATOM   1305  CE1 PHE A 736     -24.519  19.793  12.987  1.00  0.00           C  
ATOM   1306  CE2 PHE A 736     -23.764  21.364  11.322  1.00  0.00           C  
ATOM   1307  CZ  PHE A 736     -23.544  20.218  12.101  1.00  0.00           C  
ATOM   1308  H   PHE A 736     -27.455  21.976  15.040  1.00  0.00           H  
ATOM   1309  N   GLY A 737     -28.725  25.195  12.747  1.00  0.00           N  
ATOM   1310  CA  GLY A 737     -30.002  25.857  12.573  1.00  0.00           C  
ATOM   1311  C   GLY A 737     -30.294  27.087  13.415  1.00  0.00           C  
ATOM   1312  O   GLY A 737     -31.246  27.819  13.124  1.00  0.00           O  
ATOM   1313  H   GLY A 737     -27.931  25.586  12.354  1.00  0.00           H  
ATOM   1314  N   LEU A 738     -29.492  27.352  14.435  1.00  0.00           N  
ATOM   1315  CA  LEU A 738     -29.751  28.504  15.275  1.00  0.00           C  
ATOM   1316  C   LEU A 738     -28.713  29.591  15.014  1.00  0.00           C  
ATOM   1317  O   LEU A 738     -27.519  29.304  15.016  1.00  0.00           O  
ATOM   1318  CB  LEU A 738     -29.791  28.055  16.742  1.00  0.00           C  
ATOM   1319  CG  LEU A 738     -30.850  26.971  17.024  1.00  0.00           C  
ATOM   1320  CD1 LEU A 738     -30.678  26.315  18.384  1.00  0.00           C  
ATOM   1321  CD2 LEU A 738     -32.213  27.583  16.898  1.00  0.00           C  
ATOM   1322  H   LEU A 738     -28.741  26.775  14.606  1.00  0.00           H  
ATOM   1323  N   GLN A 739     -29.178  30.816  14.747  1.00  0.00           N  
ATOM   1324  CA  GLN A 739     -28.319  31.966  14.444  1.00  0.00           C  
ATOM   1325  C   GLN A 739     -27.888  32.820  15.630  1.00  0.00           C  
ATOM   1326  O   GLN A 739     -26.709  32.901  15.946  1.00  0.00           O  
ATOM   1327  CB  GLN A 739     -29.016  32.904  13.448  1.00  0.00           C  
ATOM   1328  CG  GLN A 739     -29.598  32.225  12.228  1.00  0.00           C  
ATOM   1329  CD  GLN A 739     -30.917  32.855  11.748  1.00  0.00           C  
ATOM   1330  OE1 GLN A 739     -31.401  33.848  12.323  1.00  0.00           O  
ATOM   1331  NE2 GLN A 739     -31.516  32.263  10.702  1.00  0.00           N  
ATOM   1332  H   GLN A 739     -30.140  30.951  14.759  1.00  0.00           H  
ATOM   1333 HE21 GLN A 739     -32.354  32.651  10.392  1.00  0.00           H  
ATOM   1334 HE22 GLN A 739     -31.105  31.474  10.296  1.00  0.00           H  
ATOM   1335  N   GLY A 783     -28.849  33.574  16.172  1.00  0.00           N  
ATOM   1336  CA  GLY A 783     -28.625  34.493  17.281  1.00  0.00           C  
ATOM   1337  C   GLY A 783     -27.637  33.986  18.294  1.00  0.00           C  
ATOM   1338  O   GLY A 783     -27.316  32.800  18.322  1.00  0.00           O  
ATOM   1339  H   GLY A 783     -29.748  33.500  15.806  1.00  0.00           H  
ATOM   1340  N   PRO A 787     -27.166  34.860  19.175  1.00  0.00           N  
ATOM   1341  CA  PRO A 787     -26.202  34.617  20.247  1.00  0.00           C  
ATOM   1342  C   PRO A 787     -26.719  33.753  21.371  1.00  0.00           C  
ATOM   1343  O   PRO A 787     -25.935  33.339  22.229  1.00  0.00           O  
ATOM   1344  CB  PRO A 787     -25.907  36.013  20.740  1.00  0.00           C  
ATOM   1345  CG  PRO A 787     -27.231  36.654  20.616  1.00  0.00           C  
ATOM   1346  CD  PRO A 787     -27.693  36.225  19.248  1.00  0.00           C  
ATOM   1347  N   ASP A 788     -28.036  33.533  21.404  1.00  0.00           N  
ATOM   1348  CA  ASP A 788     -28.669  32.698  22.433  1.00  0.00           C  
ATOM   1349  C   ASP A 788     -28.121  31.276  22.536  1.00  0.00           C  
ATOM   1350  O   ASP A 788     -27.708  30.842  23.610  1.00  0.00           O  
ATOM   1351  CB  ASP A 788     -30.191  32.630  22.273  1.00  0.00           C  
ATOM   1352  CG  ASP A 788     -30.640  32.620  20.826  1.00  0.00           C  
ATOM   1353  OD1 ASP A 788     -30.618  31.555  20.152  1.00  0.00           O  
ATOM   1354  OD2 ASP A 788     -31.036  33.716  20.371  1.00  0.00           O  
ATOM   1355  H   ASP A 788     -28.596  33.945  20.720  1.00  0.00           H  
ATOM   1356  N   ILE A 789     -28.108  30.538  21.436  1.00  0.00           N  
ATOM   1357  CA  ILE A 789     -27.593  29.178  21.500  1.00  0.00           C  
ATOM   1358  C   ILE A 789     -26.103  29.168  21.847  1.00  0.00           C  
ATOM   1359  O   ILE A 789     -25.625  28.232  22.483  1.00  0.00           O  
ATOM   1360  CB  ILE A 789     -27.864  28.425  20.201  1.00  0.00           C  
ATOM   1361  CG1 ILE A 789     -27.392  26.967  20.305  1.00  0.00           C  
ATOM   1362  CG2 ILE A 789     -27.266  29.181  19.031  1.00  0.00           C  
ATOM   1363  CD1 ILE A 789     -28.269  26.045  21.155  1.00  0.00           C  
ATOM   1364  H   ILE A 789     -28.424  30.912  20.587  1.00  0.00           H  
ATOM   1365  N   ASP A 790     -25.383  30.228  21.475  1.00  0.00           N  
ATOM   1366  CA  ASP A 790     -23.950  30.358  21.765  1.00  0.00           C  
ATOM   1367  C   ASP A 790     -23.831  30.428  23.269  1.00  0.00           C  
ATOM   1368  O   ASP A 790     -23.012  29.749  23.881  1.00  0.00           O  
ATOM   1369  CB  ASP A 790     -23.384  31.656  21.181  1.00  0.00           C  
ATOM   1370  CG  ASP A 790     -23.625  31.797  19.684  1.00  0.00           C  
ATOM   1371  OD1 ASP A 790     -24.777  31.642  19.229  1.00  0.00           O  
ATOM   1372  OD2 ASP A 790     -22.665  32.100  18.954  1.00  0.00           O  
ATOM   1373  H   ASP A 790     -25.831  30.951  20.994  1.00  0.00           H  
ATOM   1374  N   ALA A 791     -24.659  31.266  23.866  1.00  0.00           N  
ATOM   1375  CA  ALA A 791     -24.647  31.400  25.305  1.00  0.00           C  
ATOM   1376  C   ALA A 791     -25.000  30.058  25.955  1.00  0.00           C  
ATOM   1377  O   ALA A 791     -24.394  29.680  26.956  1.00  0.00           O  
ATOM   1378  CB  ALA A 791     -25.608  32.462  25.729  1.00  0.00           C  
ATOM   1379  H   ALA A 791     -25.283  31.800  23.336  1.00  0.00           H  
ATOM   1380  N   GLU A 792     -25.942  29.314  25.376  1.00  0.00           N  
ATOM   1381  CA  GLU A 792     -26.319  28.019  25.948  1.00  0.00           C  
ATOM   1382  C   GLU A 792     -25.124  27.094  26.022  1.00  0.00           C  
ATOM   1383  O   GLU A 792     -24.901  26.477  27.062  1.00  0.00           O  
ATOM   1384  CB  GLU A 792     -27.427  27.316  25.147  1.00  0.00           C  
ATOM   1385  CG  GLU A 792     -27.677  25.880  25.620  1.00  0.00           C  
ATOM   1386  CD  GLU A 792     -28.897  25.240  24.997  1.00  0.00           C  
ATOM   1387  OE1 GLU A 792     -30.020  25.433  25.503  1.00  0.00           O  
ATOM   1388  OE2 GLU A 792     -28.733  24.513  24.006  1.00  0.00           O  
ATOM   1389  H   GLU A 792     -26.391  29.639  24.570  1.00  0.00           H  
ATOM   1390  N   LEU A 793     -24.359  27.013  24.928  1.00  0.00           N  
ATOM   1391  CA  LEU A 793     -23.199  26.133  24.866  1.00  0.00           C  
ATOM   1392  C   LEU A 793     -22.184  26.512  25.942  1.00  0.00           C  
ATOM   1393  O   LEU A 793     -21.630  25.645  26.630  1.00  0.00           O  
ATOM   1394  CB  LEU A 793     -22.579  26.144  23.461  1.00  0.00           C  
ATOM   1395  CG  LEU A 793     -23.361  25.488  22.300  1.00  0.00           C  
ATOM   1396  CD1 LEU A 793     -22.599  25.643  21.010  1.00  0.00           C  
ATOM   1397  CD2 LEU A 793     -23.635  24.002  22.559  1.00  0.00           C  
ATOM   1398  H   LEU A 793     -24.588  27.558  24.145  1.00  0.00           H  
ATOM   1399  N   ILE A 794     -21.991  27.806  26.154  1.00  0.00           N  
ATOM   1400  CA  ILE A 794     -21.057  28.228  27.181  1.00  0.00           C  
ATOM   1401  C   ILE A 794     -21.567  27.845  28.578  1.00  0.00           C  
ATOM   1402  O   ILE A 794     -20.778  27.467  29.458  1.00  0.00           O  
ATOM   1403  CB  ILE A 794     -20.762  29.713  27.076  1.00  0.00           C  
ATOM   1404  CG1 ILE A 794     -19.950  29.963  25.812  1.00  0.00           C  
ATOM   1405  CG2 ILE A 794     -19.982  30.181  28.272  1.00  0.00           C  
ATOM   1406  CD1 ILE A 794     -19.551  31.403  25.600  1.00  0.00           C  
ATOM   1407  H   ILE A 794     -22.478  28.473  25.622  1.00  0.00           H  
ATOM   1408  N   MET A 795     -22.885  27.912  28.778  1.00  0.00           N  
ATOM   1409  CA  MET A 795     -23.484  27.539  30.065  1.00  0.00           C  
ATOM   1410  C   MET A 795     -23.372  26.021  30.298  1.00  0.00           C  
ATOM   1411  O   MET A 795     -23.082  25.563  31.409  1.00  0.00           O  
ATOM   1412  CB  MET A 795     -24.938  28.006  30.120  1.00  0.00           C  
ATOM   1413  CG  MET A 795     -25.062  29.513  30.049  1.00  0.00           C  
ATOM   1414  SD  MET A 795     -26.688  30.177  30.446  1.00  0.00           S  
ATOM   1415  CE  MET A 795     -26.963  31.362  29.110  1.00  0.00           C  
ATOM   1416  H   MET A 795     -23.467  28.217  28.050  1.00  0.00           H  
ATOM   1417  N   LEU A 796     -23.522  25.261  29.218  1.00  0.00           N  
ATOM   1418  CA  LEU A 796     -23.429  23.808  29.242  1.00  0.00           C  
ATOM   1419  C   LEU A 796     -22.089  23.456  29.823  1.00  0.00           C  
ATOM   1420  O   LEU A 796     -21.989  22.668  30.753  1.00  0.00           O  
ATOM   1421  CB  LEU A 796     -23.515  23.258  27.813  1.00  0.00           C  
ATOM   1422  CG  LEU A 796     -23.919  21.801  27.580  1.00  0.00           C  
ATOM   1423  CD1 LEU A 796     -24.125  21.574  26.122  1.00  0.00           C  
ATOM   1424  CD2 LEU A 796     -22.901  20.846  28.121  1.00  0.00           C  
ATOM   1425  H   LEU A 796     -23.705  25.700  28.366  1.00  0.00           H  
ATOM   1426  N   THR A 797     -21.046  24.074  29.280  1.00  0.00           N  
ATOM   1427  CA  THR A 797     -19.690  23.795  29.742  1.00  0.00           C  
ATOM   1428  C   THR A 797     -19.491  24.191  31.193  1.00  0.00           C  
ATOM   1429  O   THR A 797     -18.978  23.393  31.970  1.00  0.00           O  
ATOM   1430  CB  THR A 797     -18.614  24.409  28.810  1.00  0.00           C  
ATOM   1431  OG1 THR A 797     -18.955  25.762  28.494  1.00  0.00           O  
ATOM   1432  CG2 THR A 797     -18.526  23.605  27.508  1.00  0.00           C  
ATOM   1433  H   THR A 797     -21.183  24.731  28.563  1.00  0.00           H  
ATOM   1434  HG1 THR A 797     -18.288  26.130  27.924  1.00  0.00           H  
ATOM   1435  N   ALA A 798     -20.005  25.361  31.579  1.00  0.00           N  
ATOM   1436  CA  ALA A 798     -19.894  25.843  32.961  1.00  0.00           C  
ATOM   1437  C   ALA A 798     -20.497  24.847  33.945  1.00  0.00           C  
ATOM   1438  O   ALA A 798     -19.981  24.647  35.052  1.00  0.00           O  
ATOM   1439  CB  ALA A 798     -20.573  27.170  33.106  1.00  0.00           C  
ATOM   1440  H   ALA A 798     -20.463  25.917  30.907  1.00  0.00           H  
ATOM   1441  N   ARG A 799     -21.582  24.214  33.536  1.00  0.00           N  
ATOM   1442  CA  ARG A 799     -22.235  23.236  34.372  1.00  0.00           C  
ATOM   1443  C   ARG A 799     -21.309  22.061  34.567  1.00  0.00           C  
ATOM   1444  O   ARG A 799     -21.232  21.498  35.650  1.00  0.00           O  
ATOM   1445  CB  ARG A 799     -23.536  22.800  33.716  1.00  0.00           C  
ATOM   1446  CG  ARG A 799     -24.285  21.718  34.431  1.00  0.00           C  
ATOM   1447  CD  ARG A 799     -25.672  21.595  33.838  1.00  0.00           C  
ATOM   1448  NE  ARG A 799     -26.469  22.797  34.088  1.00  0.00           N  
ATOM   1449  CZ  ARG A 799     -27.139  23.053  35.214  1.00  0.00           C  
ATOM   1450  NH1 ARG A 799     -27.142  22.182  36.217  1.00  0.00           N  
ATOM   1451  NH2 ARG A 799     -27.822  24.174  35.341  1.00  0.00           N  
ATOM   1452  H   ARG A 799     -21.958  24.418  32.649  1.00  0.00           H  
ATOM   1453 HE   ARG A 799     -26.524  23.464  33.376  1.00  0.00           H  
ATOM   1454 HH11 ARG A 799     -26.645  21.317  36.130  1.00  0.00           H  
ATOM   1455 HH12 ARG A 799     -27.644  22.386  37.056  1.00  0.00           H  
ATOM   1456 HH21 ARG A 799     -27.865  24.813  34.607  1.00  0.00           H  
ATOM   1457 HH22 ARG A 799     -28.323  24.351  36.195  1.00  0.00           H  
ATOM   1458  N   TRP A 800     -20.581  21.695  33.521  1.00  0.00           N  
ATOM   1459  CA  TRP A 800     -19.639  20.569  33.611  1.00  0.00           C  
ATOM   1460  C   TRP A 800     -18.555  20.877  34.643  1.00  0.00           C  
ATOM   1461  O   TRP A 800     -18.232  20.052  35.500  1.00  0.00           O  
ATOM   1462  CB  TRP A 800     -18.935  20.334  32.271  1.00  0.00           C  
ATOM   1463  CG  TRP A 800     -19.679  19.575  31.200  1.00  0.00           C  
ATOM   1464  CD1 TRP A 800     -20.735  18.739  31.363  1.00  0.00           C  
ATOM   1465  CD2 TRP A 800     -19.342  19.528  29.805  1.00  0.00           C  
ATOM   1466  NE1 TRP A 800     -21.075  18.158  30.156  1.00  0.00           N  
ATOM   1467  CE2 TRP A 800     -20.233  18.628  29.186  1.00  0.00           C  
ATOM   1468  CE3 TRP A 800     -18.357  20.146  29.027  1.00  0.00           C  
ATOM   1469  CZ2 TRP A 800     -20.177  18.334  27.824  1.00  0.00           C  
ATOM   1470  CZ3 TRP A 800     -18.299  19.855  27.679  1.00  0.00           C  
ATOM   1471  CH2 TRP A 800     -19.203  18.955  27.089  1.00  0.00           C  
ATOM   1472  H   TRP A 800     -20.669  22.181  32.672  1.00  0.00           H  
ATOM   1473  HE1 TRP A 800     -21.803  17.514  30.020  1.00  0.00           H  
ATOM   1474  N   TRP A 801     -17.968  22.064  34.532  1.00  0.00           N  
ATOM   1475  CA  TRP A 801     -16.903  22.474  35.437  1.00  0.00           C  
ATOM   1476  C   TRP A 801     -17.352  22.341  36.878  1.00  0.00           C  
ATOM   1477  O   TRP A 801     -16.616  21.814  37.720  1.00  0.00           O  
ATOM   1478  CB  TRP A 801     -16.446  23.908  35.143  1.00  0.00           C  
ATOM   1479  CG  TRP A 801     -15.957  24.195  33.699  1.00  0.00           C  
ATOM   1480  CD1 TRP A 801     -15.994  25.409  33.062  1.00  0.00           C  
ATOM   1481  CD2 TRP A 801     -15.464  23.248  32.715  1.00  0.00           C  
ATOM   1482  NE1 TRP A 801     -15.586  25.273  31.753  1.00  0.00           N  
ATOM   1483  CE2 TRP A 801     -15.257  23.962  31.514  1.00  0.00           C  
ATOM   1484  CE3 TRP A 801     -15.185  21.873  32.733  1.00  0.00           C  
ATOM   1485  CZ2 TRP A 801     -14.801  23.349  30.348  1.00  0.00           C  
ATOM   1486  CZ3 TRP A 801     -14.725  21.267  31.560  1.00  0.00           C  
ATOM   1487  CH2 TRP A 801     -14.541  22.008  30.394  1.00  0.00           C  
ATOM   1488  H   TRP A 801     -18.261  22.679  33.823  1.00  0.00           H  
ATOM   1489  HE1 TRP A 801     -15.555  25.987  31.103  1.00  0.00           H  
ATOM   1490  N   ARG A 802     -18.571  22.791  37.156  1.00  0.00           N  
ATOM   1491  CA  ARG A 802     -19.116  22.695  38.509  1.00  0.00           C  
ATOM   1492  C   ARG A 802     -19.334  21.237  38.907  1.00  0.00           C  
ATOM   1493  O   ARG A 802     -18.949  20.824  39.999  1.00  0.00           O  
ATOM   1494  CB  ARG A 802     -20.413  23.482  38.628  1.00  0.00           C  
ATOM   1495  CG  ARG A 802     -20.275  24.919  38.179  1.00  0.00           C  
ATOM   1496  CD  ARG A 802     -21.460  25.744  38.643  1.00  0.00           C  
ATOM   1497  NE  ARG A 802     -22.740  25.182  38.200  1.00  0.00           N  
ATOM   1498  CZ  ARG A 802     -23.389  25.566  37.100  1.00  0.00           C  
ATOM   1499  NH1 ARG A 802     -22.879  26.519  36.316  1.00  0.00           N  
ATOM   1500  NH2 ARG A 802     -24.552  24.993  36.785  1.00  0.00           N  
ATOM   1501  H   ARG A 802     -19.112  23.195  36.443  1.00  0.00           H  
ATOM   1502 HE   ARG A 802     -23.145  24.483  38.754  1.00  0.00           H  
ATOM   1503 HH11 ARG A 802     -22.007  26.951  36.552  1.00  0.00           H  
ATOM   1504 HH12 ARG A 802     -23.366  26.805  35.495  1.00  0.00           H  
ATOM   1505 HH21 ARG A 802     -24.935  24.283  37.380  1.00  0.00           H  
ATOM   1506 HH22 ARG A 802     -25.044  25.276  35.965  1.00  0.00           H  
ATOM   1507  N   ALA A 803     -19.882  20.449  37.985  1.00  0.00           N  
ATOM   1508  CA  ALA A 803     -20.138  19.035  38.244  1.00  0.00           C  
ATOM   1509  C   ALA A 803     -18.856  18.300  38.578  1.00  0.00           C  
ATOM   1510  O   ALA A 803     -18.849  17.411  39.432  1.00  0.00           O  
ATOM   1511  CB  ALA A 803     -20.806  18.385  37.046  1.00  0.00           C  
ATOM   1512  H   ALA A 803     -20.123  20.824  37.113  1.00  0.00           H  
ATOM   1513  N   LEU A 807     -17.774  18.661  37.892  1.00  0.00           N  
ATOM   1514  CA  LEU A 807     -16.476  18.025  38.109  1.00  0.00           C  
ATOM   1515  C   LEU A 807     -15.657  18.725  39.186  1.00  0.00           C  
ATOM   1516  O   LEU A 807     -14.576  18.270  39.546  1.00  0.00           O  
ATOM   1517  CB  LEU A 807     -15.690  17.936  36.797  1.00  0.00           C  
ATOM   1518  CG  LEU A 807     -15.884  16.761  35.818  1.00  0.00           C  
ATOM   1519  CD1 LEU A 807     -16.823  15.748  36.398  1.00  0.00           C  
ATOM   1520  CD2 LEU A 807     -16.366  17.252  34.480  1.00  0.00           C  
ATOM   1521  H   LEU A 807     -17.852  19.367  37.223  1.00  0.00           H  
ATOM   1522  N   GLY A 808     -16.174  19.847  39.679  1.00  0.00           N  
ATOM   1523  CA  GLY A 808     -15.501  20.578  40.736  1.00  0.00           C  
ATOM   1524  C   GLY A 808     -14.169  21.204  40.374  1.00  0.00           C  
ATOM   1525  O   GLY A 808     -13.266  21.304  41.207  1.00  0.00           O  
ATOM   1526  H   GLY A 808     -17.023  20.180  39.329  1.00  0.00           H  
ATOM   1527  N   ILE A 809     -14.047  21.681  39.147  1.00  0.00           N  
ATOM   1528  CA  ILE A 809     -12.803  22.293  38.711  1.00  0.00           C  
ATOM   1529  C   ILE A 809     -13.135  23.675  38.234  1.00  0.00           C  
ATOM   1530  O   ILE A 809     -12.348  24.283  37.524  1.00  0.00           O  
ATOM   1531  CB  ILE A 809     -12.182  21.526  37.533  1.00  0.00           C  
ATOM   1532  CG1 ILE A 809     -13.020  21.739  36.260  1.00  0.00           C  
ATOM   1533  CG2 ILE A 809     -12.102  20.046  37.877  1.00  0.00           C  
ATOM   1534  CD1 ILE A 809     -12.508  21.030  35.015  1.00  0.00           C  
ATOM   1535  H   ILE A 809     -14.809  21.614  38.528  1.00  0.00           H  
ATOM   1536  N   SER A1143     -14.312  24.170  38.609  1.00  0.00           N  
ATOM   1537  CA  SER A1143     -14.761  25.503  38.194  1.00  0.00           C  
ATOM   1538  C   SER A1143     -13.750  26.600  38.483  1.00  0.00           C  
ATOM   1539  O   SER A1143     -13.575  27.529  37.692  1.00  0.00           O  
ATOM   1540  CB  SER A1143     -16.113  25.849  38.839  1.00  0.00           C  
ATOM   1541  OG  SER A1143     -16.374  25.017  39.961  1.00  0.00           O  
ATOM   1542  H   SER A1143     -14.903  23.642  39.182  1.00  0.00           H  
ATOM   1543 HG   SER A1143     -17.230  25.261  40.341  1.00  0.00           H  
ATOM   1544  N   GLU A1153     -13.036  26.440  39.587  1.00  0.00           N  
ATOM   1545  CA  GLU A1153     -12.040  27.411  40.018  1.00  0.00           C  
ATOM   1546  C   GLU A1153     -10.769  27.443  39.154  1.00  0.00           C  
ATOM   1547  O   GLU A1153      -9.947  28.347  39.286  1.00  0.00           O  
ATOM   1548  CB  GLU A1153     -11.669  27.121  41.482  1.00  0.00           C  
ATOM   1549  CG  GLU A1153     -12.817  27.316  42.471  1.00  0.00           C  
ATOM   1550  CD  GLU A1153     -13.400  28.736  42.411  1.00  0.00           C  
ATOM   1551  OE1 GLU A1153     -12.615  29.714  42.506  1.00  0.00           O  
ATOM   1552  OE2 GLU A1153     -14.640  28.877  42.256  1.00  0.00           O  
ATOM   1553  H   GLU A1153     -13.203  25.653  40.137  1.00  0.00           H  
ATOM   1554  N   HIS A1154     -10.605  26.471  38.268  1.00  0.00           N  
ATOM   1555  CA  HIS A1154      -9.398  26.395  37.473  1.00  0.00           C  
ATOM   1556  C   HIS A1154      -9.604  26.351  35.987  1.00  0.00           C  
ATOM   1557  O   HIS A1154      -8.974  25.564  35.306  1.00  0.00           O  
ATOM   1558  CB  HIS A1154      -8.635  25.155  37.884  1.00  0.00           C  
ATOM   1559  CG  HIS A1154      -8.553  24.980  39.360  1.00  0.00           C  
ATOM   1560  ND1 HIS A1154      -7.425  25.301  40.083  1.00  0.00           N  
ATOM   1561  CD2 HIS A1154      -9.474  24.571  40.264  1.00  0.00           C  
ATOM   1562  CE1 HIS A1154      -7.655  25.103  41.368  1.00  0.00           C  
ATOM   1563  NE2 HIS A1154      -8.891  24.661  41.507  1.00  0.00           N  
ATOM   1564  H   HIS A1154     -11.326  25.820  38.116  1.00  0.00           H  
ATOM   1565  HD1 HIS A1154      -6.582  25.628  39.700  1.00  0.00           H  
ATOM   1566  HE2 HIS A1154      -9.324  24.434  42.360  1.00  0.00           H  
ATOM   1567  N   VAL A1155     -10.502  27.170  35.474  1.00  0.00           N  
ATOM   1568  CA  VAL A1155     -10.749  27.199  34.052  1.00  0.00           C  
ATOM   1569  C   VAL A1155     -11.306  28.582  33.780  1.00  0.00           C  
ATOM   1570  O   VAL A1155     -12.218  29.010  34.476  1.00  0.00           O  
ATOM   1571  CB  VAL A1155     -11.766  26.131  33.648  1.00  0.00           C  
ATOM   1572  CG1 VAL A1155     -12.170  26.340  32.242  1.00  0.00           C  
ATOM   1573  CG2 VAL A1155     -11.172  24.749  33.772  1.00  0.00           C  
ATOM   1574  H   VAL A1155     -11.026  27.762  36.060  1.00  0.00           H  
ATOM   1575  N   THR A1156     -10.710  29.310  32.835  1.00  0.00           N  
ATOM   1576  CA  THR A1156     -11.145  30.672  32.487  1.00  0.00           C  
ATOM   1577  C   THR A1156     -11.691  30.686  31.083  1.00  0.00           C  
ATOM   1578  O   THR A1156     -11.281  29.894  30.241  1.00  0.00           O  
ATOM   1579  CB  THR A1156      -9.989  31.700  32.498  1.00  0.00           C  
ATOM   1580  OG1 THR A1156      -9.172  31.504  33.654  1.00  0.00           O  
ATOM   1581  CG2 THR A1156     -10.535  33.139  32.499  1.00  0.00           C  
ATOM   1582  H   THR A1156      -9.954  28.925  32.355  1.00  0.00           H  
ATOM   1583  HG1 THR A1156      -8.452  32.139  33.658  1.00  0.00           H  
ATOM   1584  N   LEU A1157     -12.535  31.660  30.800  1.00  0.00           N  
ATOM   1585  CA  LEU A1157     -13.130  31.740  29.497  1.00  0.00           C  
ATOM   1586  C   LEU A1157     -12.598  32.892  28.665  1.00  0.00           C  
ATOM   1587  O   LEU A1157     -12.595  34.043  29.107  1.00  0.00           O  
ATOM   1588  CB  LEU A1157     -14.646  31.854  29.650  1.00  0.00           C  
ATOM   1589  CG  LEU A1157     -15.438  32.038  28.360  1.00  0.00           C  
ATOM   1590  CD1 LEU A1157     -15.346  30.780  27.523  1.00  0.00           C  
ATOM   1591  CD2 LEU A1157     -16.871  32.374  28.679  1.00  0.00           C  
ATOM   1592  H   LEU A1157     -12.761  32.331  31.478  1.00  0.00           H  
ATOM   1593  N   GLU A1158     -12.114  32.580  27.471  1.00  0.00           N  
ATOM   1594  CA  GLU A1158     -11.633  33.619  26.580  1.00  0.00           C  
ATOM   1595  C   GLU A1158     -12.588  33.689  25.431  1.00  0.00           C  
ATOM   1596  O   GLU A1158     -12.969  32.674  24.863  1.00  0.00           O  
ATOM   1597  CB  GLU A1158     -10.205  33.354  26.147  1.00  0.00           C  
ATOM   1598  CG  GLU A1158      -9.254  33.695  27.283  1.00  0.00           C  
ATOM   1599  CD  GLU A1158      -7.780  33.547  26.940  1.00  0.00           C  
ATOM   1600  OE1 GLU A1158      -7.449  33.138  25.788  1.00  0.00           O  
ATOM   1601  OE2 GLU A1158      -6.956  33.848  27.848  1.00  0.00           O  
ATOM   1602  H   GLU A1158     -12.089  31.645  27.183  1.00  0.00           H  
ATOM   1603  N   LEU A1159     -12.968  34.889  25.064  1.00  0.00           N  
ATOM   1604  CA  LEU A1159     -13.956  35.031  24.027  1.00  0.00           C  
ATOM   1605  C   LEU A1159     -13.520  36.007  22.983  1.00  0.00           C  
ATOM   1606  O   LEU A1159     -12.717  36.868  23.269  1.00  0.00           O  
ATOM   1607  CB  LEU A1159     -15.213  35.550  24.694  1.00  0.00           C  
ATOM   1608  CG  LEU A1159     -16.507  34.807  24.487  1.00  0.00           C  
ATOM   1609  CD1 LEU A1159     -17.465  35.229  25.565  1.00  0.00           C  
ATOM   1610  CD2 LEU A1159     -17.029  35.160  23.128  1.00  0.00           C  
ATOM   1611  H   LEU A1159     -12.578  35.687  25.479  1.00  0.00           H  
ATOM   1612  N   ASN A1160     -14.084  35.905  21.787  1.00  0.00           N  
ATOM   1613  CA  ASN A1160     -13.738  36.815  20.702  1.00  0.00           C  
ATOM   1614  C   ASN A1160     -14.648  36.615  19.485  1.00  0.00           C  
ATOM   1615  O   ASN A1160     -15.225  35.541  19.291  1.00  0.00           O  
ATOM   1616  CB  ASN A1160     -12.263  36.632  20.286  1.00  0.00           C  
ATOM   1617  CG  ASN A1160     -11.781  37.709  19.301  1.00  0.00           C  
ATOM   1618  OD1 ASN A1160     -12.224  38.854  19.362  1.00  0.00           O  
ATOM   1619  ND2 ASN A1160     -10.877  37.344  18.398  1.00  0.00           N  
ATOM   1620  H   ASN A1160     -14.740  35.199  21.618  1.00  0.00           H  
ATOM   1621 HD21 ASN A1160     -10.576  38.025  17.769  1.00  0.00           H  
ATOM   1622 HD22 ASN A1160     -10.568  36.428  18.384  1.00  0.00           H  
ATOM   1623  N   SER A1161     -14.859  37.697  18.747  1.00  0.00           N  
ATOM   1624  CA  SER A1161     -15.647  37.665  17.534  1.00  0.00           C  
ATOM   1625  C   SER A1161     -14.691  37.972  16.385  1.00  0.00           C  
ATOM   1626  O   SER A1161     -13.858  38.886  16.485  1.00  0.00           O  
ATOM   1627  CB  SER A1161     -16.727  38.732  17.556  1.00  0.00           C  
ATOM   1628  OG  SER A1161     -17.377  38.809  16.295  1.00  0.00           O  
ATOM   1629  H   SER A1161     -14.437  38.548  19.008  1.00  0.00           H  
ATOM   1630 HG   SER A1161     -18.064  39.489  16.334  1.00  0.00           H  
ATOM   1631  N   ILE A1162     -14.758  37.171  15.324  1.00  0.00           N  
ATOM   1632  CA  ILE A1162     -13.909  37.438  14.195  1.00  0.00           C  
ATOM   1633  C   ILE A1162     -14.739  37.866  13.004  1.00  0.00           C  
ATOM   1634  O   ILE A1162     -14.311  37.774  11.869  1.00  0.00           O  
ATOM   1635  CB  ILE A1162     -12.916  36.300  13.899  1.00  0.00           C  
ATOM   1636  CG1 ILE A1162     -13.610  35.062  13.360  1.00  0.00           C  
ATOM   1637  CG2 ILE A1162     -12.138  35.969  15.161  1.00  0.00           C  
ATOM   1638  CD1 ILE A1162     -12.653  33.994  12.903  1.00  0.00           C  
ATOM   1639  H   ILE A1162     -15.373  36.402  15.312  1.00  0.00           H  
ATOM   1640  N   GLY A1163     -15.914  38.409  13.299  1.00  0.00           N  
ATOM   1641  CA  GLY A1163     -16.800  38.926  12.275  1.00  0.00           C  
ATOM   1642  C   GLY A1163     -17.109  38.032  11.103  1.00  0.00           C  
ATOM   1643  O   GLY A1163     -17.151  36.810  11.238  1.00  0.00           O  
ATOM   1644  H   GLY A1163     -16.193  38.444  14.235  1.00  0.00           H  
ATOM   1645  N   SER A1164     -17.372  38.663   9.962  1.00  0.00           N  
ATOM   1646  CA  SER A1164     -17.709  37.968   8.713  1.00  0.00           C  
ATOM   1647  C   SER A1164     -16.548  37.915   7.709  1.00  0.00           C  
ATOM   1648  O   SER A1164     -15.493  38.515   7.947  1.00  0.00           O  
ATOM   1649  CB  SER A1164     -18.906  38.661   8.054  1.00  0.00           C  
ATOM   1650  OG  SER A1164     -18.639  40.036   7.798  1.00  0.00           O  
ATOM   1651  H   SER A1164     -17.320  39.635   9.939  1.00  0.00           H  
ATOM   1652 HG   SER A1164     -19.422  40.438   7.391  1.00  0.00           H  
ATOM   1653  N   LEU A1165     -16.763  37.233   6.579  1.00  0.00           N  
ATOM   1654  CA  LEU A1165     -15.751  37.111   5.512  1.00  0.00           C  
ATOM   1655  C   LEU A1165     -15.147  38.479   5.150  1.00  0.00           C  
ATOM   1656  O   LEU A1165     -13.915  38.636   5.079  1.00  0.00           O  
ATOM   1657  CB  LEU A1165     -16.383  36.512   4.244  1.00  0.00           C  
ATOM   1658  CG  LEU A1165     -16.814  35.045   4.188  1.00  0.00           C  
ATOM   1659  CD1 LEU A1165     -15.579  34.167   4.336  1.00  0.00           C  
ATOM   1660  CD2 LEU A1165     -17.868  34.736   5.273  1.00  0.00           C  
ATOM   1661  H   LEU A1165     -17.625  36.797   6.458  1.00  0.00           H  
ATOM   1662  N   GLU A1166     -16.041  39.447   4.927  1.00  0.00           N  
ATOM   1663  CA  GLU A1166     -15.707  40.818   4.564  1.00  0.00           C  
ATOM   1664  C   GLU A1166     -14.729  41.421   5.538  1.00  0.00           C  
ATOM   1665  O   GLU A1166     -13.635  41.800   5.156  1.00  0.00           O  
ATOM   1666  CB  GLU A1166     -16.973  41.681   4.510  1.00  0.00           C  
ATOM   1667  CG  GLU A1166     -17.809  41.588   3.207  1.00  0.00           C  
ATOM   1668  CD  GLU A1166     -18.340  40.172   2.861  1.00  0.00           C  
ATOM   1669  OE1 GLU A1166     -18.587  39.339   3.774  1.00  0.00           O  
ATOM   1670  OE2 GLU A1166     -18.535  39.899   1.650  1.00  0.00           O  
ATOM   1671  H   GLU A1166     -16.980  39.218   5.026  1.00  0.00           H  
ATOM   1672  N   ALA A1167     -15.108  41.478   6.804  1.00  0.00           N  
ATOM   1673  CA  ALA A1167     -14.250  42.049   7.837  1.00  0.00           C  
ATOM   1674  C   ALA A1167     -12.852  41.434   7.882  1.00  0.00           C  
ATOM   1675  O   ALA A1167     -11.865  42.138   8.097  1.00  0.00           O  
ATOM   1676  CB  ALA A1167     -14.911  41.931   9.189  1.00  0.00           C  
ATOM   1677  H   ALA A1167     -15.981  41.117   7.054  1.00  0.00           H  
ATOM   1678  N   ARG A1168     -12.775  40.118   7.705  1.00  0.00           N  
ATOM   1679  CA  ARG A1168     -11.492  39.432   7.708  1.00  0.00           C  
ATOM   1680  C   ARG A1168     -10.725  39.742   6.425  1.00  0.00           C  
ATOM   1681  O   ARG A1168      -9.508  39.883   6.449  1.00  0.00           O  
ATOM   1682  CB  ARG A1168     -11.680  37.933   7.933  1.00  0.00           C  
ATOM   1683  CG  ARG A1168     -11.804  37.598   9.422  1.00  0.00           C  
ATOM   1684  CD  ARG A1168     -11.974  36.113   9.709  1.00  0.00           C  
ATOM   1685  NE  ARG A1168     -13.373  35.686   9.682  1.00  0.00           N  
ATOM   1686  CZ  ARG A1168     -14.024  35.297   8.589  1.00  0.00           C  
ATOM   1687  NH1 ARG A1168     -13.411  35.284   7.417  1.00  0.00           N  
ATOM   1688  NH2 ARG A1168     -15.284  34.888   8.667  1.00  0.00           N  
ATOM   1689  H   ARG A1168     -13.598  39.599   7.574  1.00  0.00           H  
ATOM   1690 HE   ARG A1168     -13.865  35.683  10.529  1.00  0.00           H  
ATOM   1691 HH11 ARG A1168     -12.457  35.568   7.344  1.00  0.00           H  
ATOM   1692 HH12 ARG A1168     -13.907  34.993   6.595  1.00  0.00           H  
ATOM   1693 HH21 ARG A1168     -15.751  34.867   9.552  1.00  0.00           H  
ATOM   1694 HH22 ARG A1168     -15.770  34.596   7.841  1.00  0.00           H  
ATOM   1695  N   ALA A1169     -11.441  39.920   5.318  1.00  0.00           N  
ATOM   1696  CA  ALA A1169     -10.802  40.279   4.058  1.00  0.00           C  
ATOM   1697  C   ALA A1169     -10.451  41.782   4.056  1.00  0.00           C  
ATOM   1698  O   ALA A1169      -9.755  42.254   3.175  1.00  0.00           O  
ATOM   1699  CB  ALA A1169     -11.702  39.946   2.896  1.00  0.00           C  
ATOM   1700  H   ALA A1169     -12.415  39.809   5.345  1.00  0.00           H  
ATOM   1701  N   ASN A1170     -10.928  42.540   5.038  1.00  0.00           N  
ATOM   1702  CA  ASN A1170     -10.624  43.972   5.107  1.00  0.00           C  
ATOM   1703  C   ASN A1170      -9.524  44.183   6.115  1.00  0.00           C  
ATOM   1704  O   ASN A1170      -8.778  45.157   6.065  1.00  0.00           O  
ATOM   1705  CB  ASN A1170     -11.849  44.789   5.533  1.00  0.00           C  
ATOM   1706  CG  ASN A1170     -12.766  45.107   4.375  1.00  0.00           C  
ATOM   1707  OD1 ASN A1170     -12.339  45.127   3.225  1.00  0.00           O  
ATOM   1708  ND2 ASN A1170     -14.037  45.362   4.672  1.00  0.00           N  
ATOM   1709  H   ASN A1170     -11.516  42.141   5.707  1.00  0.00           H  
ATOM   1710 HD21 ASN A1170     -14.631  45.572   3.927  1.00  0.00           H  
ATOM   1711 HD22 ASN A1170     -14.323  45.350   5.606  1.00  0.00           H  
ATOM   1712  N   TYR A1171      -9.463  43.280   7.076  1.00  0.00           N  
ATOM   1713  CA  TYR A1171      -8.455  43.356   8.102  1.00  0.00           C  
ATOM   1714  C   TYR A1171      -7.123  42.937   7.501  1.00  0.00           C  
ATOM   1715  O   TYR A1171      -6.070  43.316   8.006  1.00  0.00           O  
ATOM   1716  CB  TYR A1171      -8.813  42.426   9.250  1.00  0.00           C  
ATOM   1717  CG  TYR A1171      -7.840  42.472  10.387  1.00  0.00           C  
ATOM   1718  CD1 TYR A1171      -7.646  43.641  11.108  1.00  0.00           C  
ATOM   1719  CD2 TYR A1171      -7.124  41.347  10.753  1.00  0.00           C  
ATOM   1720  CE1 TYR A1171      -6.770  43.693  12.168  1.00  0.00           C  
ATOM   1721  CE2 TYR A1171      -6.239  41.381  11.817  1.00  0.00           C  
ATOM   1722  CZ  TYR A1171      -6.066  42.557  12.526  1.00  0.00           C  
ATOM   1723  OH  TYR A1171      -5.214  42.589  13.617  1.00  0.00           O  
ATOM   1724  H   TYR A1171     -10.125  42.560   7.107  1.00  0.00           H  
ATOM   1725 HH   TYR A1171      -4.822  41.722  13.745  1.00  0.00           H  
ATOM   1726  N   ARG A1172      -7.162  42.170   6.414  1.00  0.00           N  
ATOM   1727  CA  ARG A1172      -5.930  41.714   5.777  1.00  0.00           C  
ATOM   1728  C   ARG A1172      -5.078  42.902   5.352  1.00  0.00           C  
ATOM   1729  O   ARG A1172      -3.988  43.100   5.885  1.00  0.00           O  
ATOM   1730  CB  ARG A1172      -6.209  40.773   4.585  1.00  0.00           C  
ATOM   1731  CG  ARG A1172      -7.064  41.364   3.459  1.00  0.00           C  
ATOM   1732  CD  ARG A1172      -7.234  40.423   2.235  1.00  0.00           C  
ATOM   1733  NE  ARG A1172      -8.260  40.917   1.299  1.00  0.00           N  
ATOM   1734  CZ  ARG A1172      -8.111  41.946   0.452  1.00  0.00           C  
ATOM   1735  NH1 ARG A1172      -6.962  42.618   0.388  1.00  0.00           N  
ATOM   1736  NH2 ARG A1172      -9.137  42.339  -0.302  1.00  0.00           N  
ATOM   1737  H   ARG A1172      -8.028  41.893   6.050  1.00  0.00           H  
ATOM   1738 HE   ARG A1172      -9.125  40.456   1.293  1.00  0.00           H  
ATOM   1739 HH11 ARG A1172      -6.199  42.360   0.978  1.00  0.00           H  
ATOM   1740 HH12 ARG A1172      -6.867  43.384  -0.247  1.00  0.00           H  
ATOM   1741 HH21 ARG A1172     -10.017  41.874  -0.233  1.00  0.00           H  
ATOM   1742 HH22 ARG A1172      -9.025  43.111  -0.931  1.00  0.00           H  
ATOM   1743  N   ASP A1173      -5.616  43.727   4.455  1.00  0.00           N  
ATOM   1744  CA  ASP A1173      -4.915  44.900   3.952  1.00  0.00           C  
ATOM   1745  C   ASP A1173      -4.170  45.595   5.069  1.00  0.00           C  
ATOM   1746  O   ASP A1173      -2.964  45.765   4.997  1.00  0.00           O  
ATOM   1747  CB  ASP A1173      -5.901  45.868   3.313  1.00  0.00           C  
ATOM   1748  CG  ASP A1173      -6.682  45.232   2.176  1.00  0.00           C  
ATOM   1749  OD1 ASP A1173      -6.089  44.995   1.099  1.00  0.00           O  
ATOM   1750  OD2 ASP A1173      -7.891  44.972   2.354  1.00  0.00           O  
ATOM   1751  H   ASP A1173      -6.519  43.553   4.138  1.00  0.00           H  
ATOM   1752  N   ALA A1174      -4.882  45.920   6.136  1.00  0.00           N  
ATOM   1753  CA  ALA A1174      -4.274  46.578   7.275  1.00  0.00           C  
ATOM   1754  C   ALA A1174      -3.212  45.696   7.934  1.00  0.00           C  
ATOM   1755  O   ALA A1174      -2.066  46.119   8.117  1.00  0.00           O  
ATOM   1756  CB  ALA A1174      -5.340  46.952   8.282  1.00  0.00           C  
ATOM   1757  H   ALA A1174      -5.837  45.709   6.158  1.00  0.00           H  
ATOM   1758  N   LEU A1175      -3.596  44.470   8.277  1.00  0.00           N  
ATOM   1759  CA  LEU A1175      -2.702  43.525   8.936  1.00  0.00           C  
ATOM   1760  C   LEU A1175      -1.453  43.264   8.126  1.00  0.00           C  
ATOM   1761  O   LEU A1175      -0.333  43.464   8.608  1.00  0.00           O  
ATOM   1762  CB  LEU A1175      -3.409  42.190   9.164  1.00  0.00           C  
ATOM   1763  CG  LEU A1175      -2.547  41.096   9.807  1.00  0.00           C  
ATOM   1764  CD1 LEU A1175      -2.230  41.502  11.244  1.00  0.00           C  
ATOM   1765  CD2 LEU A1175      -3.250  39.732   9.761  1.00  0.00           C  
ATOM   1766  H   LEU A1175      -4.499  44.193   8.071  1.00  0.00           H  
ATOM   1767  N   VAL A1176      -1.659  42.752   6.921  1.00  0.00           N  
ATOM   1768  CA  VAL A1176      -0.581  42.434   5.998  1.00  0.00           C  
ATOM   1769  C   VAL A1176       0.366  43.635   5.827  1.00  0.00           C  
ATOM   1770  O   VAL A1176       1.590  43.485   5.897  1.00  0.00           O  
ATOM   1771  CB  VAL A1176      -1.159  42.008   4.633  1.00  0.00           C  
ATOM   1772  CG1 VAL A1176      -0.051  41.752   3.641  1.00  0.00           C  
ATOM   1773  CG2 VAL A1176      -2.020  40.759   4.796  1.00  0.00           C  
ATOM   1774  H   VAL A1176      -2.556  42.550   6.664  1.00  0.00           H  
ATOM   1775  N   ALA A1177      -0.215  44.823   5.650  1.00  0.00           N  
ATOM   1776  CA  ALA A1177       0.546  46.061   5.486  1.00  0.00           C  
ATOM   1777  C   ALA A1177       1.526  46.223   6.639  1.00  0.00           C  
ATOM   1778  O   ALA A1177       2.715  46.467   6.424  1.00  0.00           O  
ATOM   1779  CB  ALA A1177      -0.393  47.250   5.426  1.00  0.00           C  
ATOM   1780  H   ALA A1177      -1.196  44.871   5.628  1.00  0.00           H  
ATOM   1781  N   PHE A1178       1.020  46.087   7.860  1.00  0.00           N  
ATOM   1782  CA  PHE A1178       1.840  46.183   9.059  1.00  0.00           C  
ATOM   1783  C   PHE A1178       2.914  45.080   9.084  1.00  0.00           C  
ATOM   1784  O   PHE A1178       4.011  45.282   9.623  1.00  0.00           O  
ATOM   1785  CB  PHE A1178       0.939  46.070  10.294  1.00  0.00           C  
ATOM   1786  CG  PHE A1178       1.673  45.713  11.568  1.00  0.00           C  
ATOM   1787  CD1 PHE A1178       2.211  44.429  11.762  1.00  0.00           C  
ATOM   1788  CD2 PHE A1178       1.827  46.656  12.579  1.00  0.00           C  
ATOM   1789  CE1 PHE A1178       2.893  44.095  12.937  1.00  0.00           C  
ATOM   1790  CE2 PHE A1178       2.510  46.327  13.768  1.00  0.00           C  
ATOM   1791  CZ  PHE A1178       3.043  45.044  13.944  1.00  0.00           C  
ATOM   1792  H   PHE A1178       0.055  45.911   7.956  1.00  0.00           H  
ATOM   1793  N   LEU A1179       2.556  43.891   8.597  1.00  0.00           N  
ATOM   1794  CA  LEU A1179       3.462  42.741   8.556  1.00  0.00           C  
ATOM   1795  C   LEU A1179       4.652  43.016   7.645  1.00  0.00           C  
ATOM   1796  O   LEU A1179       5.793  42.675   7.975  1.00  0.00           O  
ATOM   1797  CB  LEU A1179       2.725  41.502   8.043  1.00  0.00           C  
ATOM   1798  CG  LEU A1179       1.591  40.949   8.897  1.00  0.00           C  
ATOM   1799  CD1 LEU A1179       0.884  39.820   8.148  1.00  0.00           C  
ATOM   1800  CD2 LEU A1179       2.165  40.485  10.225  1.00  0.00           C  
ATOM   1801  H   LEU A1179       1.641  43.785   8.254  1.00  0.00           H  
ATOM   1802  N   GLU A1180       4.362  43.590   6.483  1.00  0.00           N  
ATOM   1803  CA  GLU A1180       5.382  43.941   5.506  1.00  0.00           C  
ATOM   1804  C   GLU A1180       6.369  44.899   6.176  1.00  0.00           C  
ATOM   1805  O   GLU A1180       7.583  44.750   6.037  1.00  0.00           O  
ATOM   1806  CB  GLU A1180       4.729  44.624   4.306  1.00  0.00           C  
ATOM   1807  CG  GLU A1180       5.536  44.539   3.030  1.00  0.00           C  
ATOM   1808  CD  GLU A1180       5.474  43.165   2.385  1.00  0.00           C  
ATOM   1809  OE1 GLU A1180       4.466  42.875   1.698  1.00  0.00           O  
ATOM   1810  OE2 GLU A1180       6.438  42.383   2.552  1.00  0.00           O  
ATOM   1811  H   GLU A1180       3.426  43.788   6.279  1.00  0.00           H  
ATOM   1812  N   GLN A1181       5.822  45.880   6.903  1.00  0.00           N  
ATOM   1813  CA  GLN A1181       6.604  46.883   7.631  1.00  0.00           C  
ATOM   1814  C   GLN A1181       7.316  46.287   8.855  1.00  0.00           C  
ATOM   1815  O   GLN A1181       8.484  45.922   8.762  1.00  0.00           O  
ATOM   1816  CB  GLN A1181       5.707  48.066   8.050  1.00  0.00           C  
ATOM   1817  H   GLN A1181       4.845  45.931   6.944  1.00  0.00           H  
ATOM   1818  N   HIS A1182       6.641  46.215  10.002  1.00  0.00           N  
ATOM   1819  CA  HIS A1182       7.268  45.657  11.198  1.00  0.00           C  
ATOM   1820  C   HIS A1182       7.589  44.175  11.000  1.00  0.00           C  
ATOM   1821  O   HIS A1182       8.758  43.772  10.984  1.00  0.00           O  
ATOM   1822  CB  HIS A1182       6.376  45.852  12.404  1.00  0.00           C  
ATOM   1823  H   HIS A1182       5.705  46.500  10.034  1.00  0.00           H  
ATOM   1824  N   ALA A1184      -5.430  45.714  14.942  1.00  0.00           N  
ATOM   1825  CA  ALA A1184      -6.408  45.092  15.846  1.00  0.00           C  
ATOM   1826  C   ALA A1184      -7.703  44.671  15.158  1.00  0.00           C  
ATOM   1827  O   ALA A1184      -8.386  45.469  14.511  1.00  0.00           O  
ATOM   1828  CB  ALA A1184      -6.715  45.994  17.022  1.00  0.00           C  
ATOM   1829  H   ALA A1184      -5.117  46.622  15.112  1.00  0.00           H  
ATOM   1830  N   LEU A1185      -8.074  43.418  15.398  1.00  0.00           N  
ATOM   1831  CA  LEU A1185      -9.246  42.818  14.782  1.00  0.00           C  
ATOM   1832  C   LEU A1185     -10.566  43.504  15.095  1.00  0.00           C  
ATOM   1833  O   LEU A1185     -11.352  43.805  14.179  1.00  0.00           O  
ATOM   1834  CB  LEU A1185      -9.322  41.343  15.170  1.00  0.00           C  
ATOM   1835  CG  LEU A1185     -10.306  40.543  14.328  1.00  0.00           C  
ATOM   1836  CD1 LEU A1185     -10.014  40.705  12.840  1.00  0.00           C  
ATOM   1837  CD2 LEU A1185     -10.216  39.104  14.756  1.00  0.00           C  
ATOM   1838  H   LEU A1185      -7.522  42.870  15.991  1.00  0.00           H  
ATOM   1839  N   GLY A1186     -10.779  43.782  16.379  1.00  0.00           N  
ATOM   1840  CA  GLY A1186     -12.014  44.401  16.830  1.00  0.00           C  
ATOM   1841  C   GLY A1186     -12.526  45.611  16.076  1.00  0.00           C  
ATOM   1842  O   GLY A1186     -13.702  45.957  16.183  1.00  0.00           O  
ATOM   1843  H   GLY A1186     -10.089  43.559  17.020  1.00  0.00           H  
ATOM   1844  N   ASP A1187     -11.669  46.231  15.277  1.00  0.00           N  
ATOM   1845  CA  ASP A1187     -12.066  47.420  14.543  1.00  0.00           C  
ATOM   1846  C   ASP A1187     -12.623  47.233  13.137  1.00  0.00           C  
ATOM   1847  O   ASP A1187     -13.187  48.169  12.584  1.00  0.00           O  
ATOM   1848  CB  ASP A1187     -10.918  48.436  14.530  1.00  0.00           C  
ATOM   1849  CG  ASP A1187     -10.536  48.911  15.938  1.00  0.00           C  
ATOM   1850  OD1 ASP A1187     -11.450  49.163  16.758  1.00  0.00           O  
ATOM   1851  OD2 ASP A1187      -9.322  49.042  16.227  1.00  0.00           O  
ATOM   1852  H   ASP A1187     -10.762  45.883  15.164  1.00  0.00           H  
ATOM   1853  N   TYR A1188     -12.475  46.046  12.552  1.00  0.00           N  
ATOM   1854  CA  TYR A1188     -12.987  45.821  11.195  1.00  0.00           C  
ATOM   1855  C   TYR A1188     -14.247  44.994  11.234  1.00  0.00           C  
ATOM   1856  O   TYR A1188     -14.859  44.718  10.192  1.00  0.00           O  
ATOM   1857  CB  TYR A1188     -11.923  45.179  10.297  1.00  0.00           C  
ATOM   1858  CG  TYR A1188     -10.669  46.008  10.278  1.00  0.00           C  
ATOM   1859  CD1 TYR A1188      -9.762  45.944  11.343  1.00  0.00           C  
ATOM   1860  CD2 TYR A1188     -10.456  46.964   9.285  1.00  0.00           C  
ATOM   1861  CE1 TYR A1188      -8.690  46.815  11.433  1.00  0.00           C  
ATOM   1862  CE2 TYR A1188      -9.385  47.848   9.363  1.00  0.00           C  
ATOM   1863  CZ  TYR A1188      -8.504  47.772  10.445  1.00  0.00           C  
ATOM   1864  OH  TYR A1188      -7.454  48.664  10.556  1.00  0.00           O  
ATOM   1865  H   TYR A1188     -12.021  45.319  13.026  1.00  0.00           H  
ATOM   1866 HH   TYR A1188      -7.468  49.267   9.815  1.00  0.00           H  
ATOM   1867  N   LEU A1189     -14.632  44.620  12.454  1.00  0.00           N  
ATOM   1868  CA  LEU A1189     -15.835  43.839  12.709  1.00  0.00           C  
ATOM   1869  C   LEU A1189     -17.039  44.538  12.133  1.00  0.00           C  
ATOM   1870  O   LEU A1189     -17.386  45.639  12.550  1.00  0.00           O  
ATOM   1871  CB  LEU A1189     -16.072  43.665  14.207  1.00  0.00           C  
ATOM   1872  CG  LEU A1189     -15.342  42.582  14.983  1.00  0.00           C  
ATOM   1873  CD1 LEU A1189     -15.816  42.624  16.425  1.00  0.00           C  
ATOM   1874  CD2 LEU A1189     -15.641  41.240  14.377  1.00  0.00           C  
ATOM   1875  H   LEU A1189     -14.094  44.902  13.217  1.00  0.00           H  
ATOM   1876  N   ASP A1334     -17.666  43.895  11.166  1.00  0.00           N  
ATOM   1877  CA  ASP A1334     -18.857  44.430  10.548  1.00  0.00           C  
ATOM   1878  C   ASP A1334     -19.900  44.760  11.625  1.00  0.00           C  
ATOM   1879  O   ASP A1334     -19.897  44.181  12.715  1.00  0.00           O  
ATOM   1880  CB  ASP A1334     -19.405  43.407   9.552  1.00  0.00           C  
ATOM   1881  CG  ASP A1334     -19.522  42.005  10.146  1.00  0.00           C  
ATOM   1882  OD1 ASP A1334     -18.497  41.449  10.594  1.00  0.00           O  
ATOM   1883  OD2 ASP A1334     -20.643  41.449  10.151  1.00  0.00           O  
ATOM   1884  H   ASP A1334     -17.296  43.055  10.849  1.00  0.00           H  
ATOM   1885  N   GLU A1335     -20.785  45.691  11.305  1.00  0.00           N  
ATOM   1886  CA  GLU A1335     -21.852  46.134  12.199  1.00  0.00           C  
ATOM   1887  C   GLU A1335     -22.652  44.971  12.796  1.00  0.00           C  
ATOM   1888  O   GLU A1335     -22.811  44.867  14.014  1.00  0.00           O  
ATOM   1889  CB  GLU A1335     -22.793  47.059  11.419  1.00  0.00           C  
ATOM   1890  CG  GLU A1335     -22.862  48.490  11.940  1.00  0.00           C  
ATOM   1891  CD  GLU A1335     -23.611  48.579  13.256  1.00  0.00           C  
ATOM   1892  OE1 GLU A1335     -24.824  48.258  13.257  1.00  0.00           O  
ATOM   1893  OE2 GLU A1335     -22.990  48.948  14.283  1.00  0.00           O  
ATOM   1894  H   GLU A1335     -20.714  46.116  10.434  1.00  0.00           H  
ATOM   1895  N   GLU A1336     -23.152  44.099  11.924  1.00  0.00           N  
ATOM   1896  CA  GLU A1336     -23.937  42.949  12.339  1.00  0.00           C  
ATOM   1897  C   GLU A1336     -23.227  42.048  13.352  1.00  0.00           C  
ATOM   1898  O   GLU A1336     -23.875  41.536  14.270  1.00  0.00           O  
ATOM   1899  CB  GLU A1336     -24.333  42.128  11.122  1.00  0.00           C  
ATOM   1900  CG  GLU A1336     -25.230  42.846  10.137  1.00  0.00           C  
ATOM   1901  CD  GLU A1336     -26.200  41.891   9.428  1.00  0.00           C  
ATOM   1902  OE1 GLU A1336     -26.277  40.691   9.811  1.00  0.00           O  
ATOM   1903  OE2 GLU A1336     -26.905  42.345   8.493  1.00  0.00           O  
ATOM   1904  H   GLU A1336     -22.989  44.240  10.977  1.00  0.00           H  
ATOM   1905  N   SER A1384     -21.913  41.854  13.186  1.00  0.00           N  
ATOM   1906  CA  SER A1384     -21.111  41.003  14.082  1.00  0.00           C  
ATOM   1907  C   SER A1384     -20.903  41.609  15.463  1.00  0.00           C  
ATOM   1908  O   SER A1384     -20.724  40.874  16.430  1.00  0.00           O  
ATOM   1909  CB  SER A1384     -19.749  40.649  13.469  1.00  0.00           C  
ATOM   1910  OG  SER A1384     -19.870  39.828  12.318  1.00  0.00           O  
ATOM   1911  H   SER A1384     -21.462  42.290  12.440  1.00  0.00           H  
ATOM   1912 HG   SER A1384     -19.021  39.628  11.967  1.00  0.00           H  
ATOM   1913  N   ARG A1385     -20.912  42.942  15.554  1.00  0.00           N  
ATOM   1914  CA  ARG A1385     -20.754  43.632  16.841  1.00  0.00           C  
ATOM   1915  C   ARG A1385     -22.009  43.464  17.695  1.00  0.00           C  
ATOM   1916  O   ARG A1385     -21.916  43.258  18.899  1.00  0.00           O  
ATOM   1917  CB  ARG A1385     -20.407  45.119  16.653  1.00  0.00           C  
ATOM   1918  CG  ARG A1385     -18.911  45.439  16.875  1.00  0.00           C  
ATOM   1919  CD  ARG A1385     -18.578  46.929  16.719  1.00  0.00           C  
ATOM   1920  NE  ARG A1385     -18.871  47.430  15.373  1.00  0.00           N  
ATOM   1921  CZ  ARG A1385     -19.778  48.367  15.094  1.00  0.00           C  
ATOM   1922  NH1 ARG A1385     -20.495  48.925  16.070  1.00  0.00           N  
ATOM   1923  NH2 ARG A1385     -19.971  48.752  13.834  1.00  0.00           N  
ATOM   1924  H   ARG A1385     -21.025  43.475  14.737  1.00  0.00           H  
ATOM   1925 HE   ARG A1385     -18.375  47.041  14.622  1.00  0.00           H  
ATOM   1926 HH11 ARG A1385     -20.353  48.647  17.017  1.00  0.00           H  
ATOM   1927 HH12 ARG A1385     -21.167  49.634  15.851  1.00  0.00           H  
ATOM   1928 HH21 ARG A1385     -19.444  48.331  13.095  1.00  0.00           H  
ATOM   1929 HH22 ARG A1385     -20.651  49.455  13.624  1.00  0.00           H  
ATOM   1930  N   GLU A1386     -23.174  43.526  17.061  1.00  0.00           N  
ATOM   1931  CA  GLU A1386     -24.436  43.327  17.757  1.00  0.00           C  
ATOM   1932  C   GLU A1386     -24.437  41.925  18.336  1.00  0.00           C  
ATOM   1933  O   GLU A1386     -24.603  41.731  19.537  1.00  0.00           O  
ATOM   1934  CB  GLU A1386     -25.597  43.406  16.785  1.00  0.00           C  
ATOM   1935  CG  GLU A1386     -26.095  44.785  16.489  1.00  0.00           C  
ATOM   1936  CD  GLU A1386     -27.239  44.752  15.487  1.00  0.00           C  
ATOM   1937  OE1 GLU A1386     -28.222  43.986  15.698  1.00  0.00           O  
ATOM   1938  OE2 GLU A1386     -27.140  45.485  14.474  1.00  0.00           O  
ATOM   1939  H   GLU A1386     -23.185  43.720  16.099  1.00  0.00           H  
ATOM   1940  N   HIS A1387     -24.259  40.948  17.458  1.00  0.00           N  
ATOM   1941  CA  HIS A1387     -24.243  39.544  17.844  1.00  0.00           C  
ATOM   1942  C   HIS A1387     -23.315  39.281  19.012  1.00  0.00           C  
ATOM   1943  O   HIS A1387     -23.701  38.630  19.969  1.00  0.00           O  
ATOM   1944  CB  HIS A1387     -23.847  38.671  16.651  1.00  0.00           C  
ATOM   1945  CG  HIS A1387     -23.868  37.199  16.934  1.00  0.00           C  
ATOM   1946  ND1 HIS A1387     -24.763  36.344  16.332  1.00  0.00           N  
ATOM   1947  CD2 HIS A1387     -23.087  36.432  17.734  1.00  0.00           C  
ATOM   1948  CE1 HIS A1387     -24.536  35.109  16.751  1.00  0.00           C  
ATOM   1949  NE2 HIS A1387     -23.525  35.136  17.601  1.00  0.00           N  
ATOM   1950  H   HIS A1387     -24.131  41.184  16.512  1.00  0.00           H  
ATOM   1951  HD1 HIS A1387     -25.456  36.602  15.687  1.00  0.00           H  
ATOM   1952  HE2 HIS A1387     -23.154  34.356  18.062  1.00  0.00           H  
ATOM   1953  N   PHE A1388     -22.097  39.790  18.941  1.00  0.00           N  
ATOM   1954  CA  PHE A1388     -21.131  39.567  20.004  1.00  0.00           C  
ATOM   1955  C   PHE A1388     -21.496  40.292  21.297  1.00  0.00           C  
ATOM   1956  O   PHE A1388     -21.153  39.825  22.396  1.00  0.00           O  
ATOM   1957  CB  PHE A1388     -19.736  39.970  19.544  1.00  0.00           C  
ATOM   1958  CG  PHE A1388     -18.653  39.601  20.499  1.00  0.00           C  
ATOM   1959  CD1 PHE A1388     -18.363  38.276  20.746  1.00  0.00           C  
ATOM   1960  CD2 PHE A1388     -17.931  40.584  21.165  1.00  0.00           C  
ATOM   1961  CE1 PHE A1388     -17.375  37.931  21.642  1.00  0.00           C  
ATOM   1962  CE2 PHE A1388     -16.940  40.252  22.064  1.00  0.00           C  
ATOM   1963  CZ  PHE A1388     -16.658  38.914  22.306  1.00  0.00           C  
ATOM   1964  H   PHE A1388     -21.838  40.330  18.163  1.00  0.00           H  
ATOM   1965  N   ALA A1389     -22.188  41.428  21.175  1.00  0.00           N  
ATOM   1966  CA  ALA A1389     -22.594  42.188  22.360  1.00  0.00           C  
ATOM   1967  C   ALA A1389     -23.738  41.454  23.045  1.00  0.00           C  
ATOM   1968  O   ALA A1389     -23.736  41.297  24.270  1.00  0.00           O  
ATOM   1969  CB  ALA A1389     -23.006  43.593  21.992  1.00  0.00           C  
ATOM   1970  H   ALA A1389     -22.416  41.762  20.283  1.00  0.00           H  
ATOM   1971  N   GLY A1390     -24.695  40.981  22.241  1.00  0.00           N  
ATOM   1972  CA  GLY A1390     -25.820  40.225  22.764  1.00  0.00           C  
ATOM   1973  C   GLY A1390     -25.273  39.016  23.503  1.00  0.00           C  
ATOM   1974  O   GLY A1390     -25.663  38.746  24.635  1.00  0.00           O  
ATOM   1975  H   GLY A1390     -24.635  41.149  21.282  1.00  0.00           H  
ATOM   1976  N   LEU A1391     -24.320  38.326  22.883  1.00  0.00           N  
ATOM   1977  CA  LEU A1391     -23.697  37.158  23.487  1.00  0.00           C  
ATOM   1978  C   LEU A1391     -23.107  37.518  24.854  1.00  0.00           C  
ATOM   1979  O   LEU A1391     -23.375  36.840  25.861  1.00  0.00           O  
ATOM   1980  CB  LEU A1391     -22.591  36.607  22.575  1.00  0.00           C  
ATOM   1981  CG  LEU A1391     -21.737  35.506  23.209  1.00  0.00           C  
ATOM   1982  CD1 LEU A1391     -22.600  34.286  23.539  1.00  0.00           C  
ATOM   1983  CD2 LEU A1391     -20.600  35.144  22.292  1.00  0.00           C  
ATOM   1984  H   LEU A1391     -24.026  38.609  21.992  1.00  0.00           H  
ATOM   1985  N   CYS A1392     -22.326  38.597  24.887  1.00  0.00           N  
ATOM   1986  CA  CYS A1392     -21.676  39.038  26.118  1.00  0.00           C  
ATOM   1987  C   CYS A1392     -22.696  39.400  27.162  1.00  0.00           C  
ATOM   1988  O   CYS A1392     -22.578  38.999  28.319  1.00  0.00           O  
ATOM   1989  CB  CYS A1392     -20.752  40.215  25.844  1.00  0.00           C  
ATOM   1990  SG  CYS A1392     -19.390  39.741  24.774  1.00  0.00           S  
ATOM   1991  H   CYS A1392     -22.168  39.099  24.059  1.00  0.00           H  
ATOM   1992  N   LYS A1393     -23.720  40.122  26.731  1.00  0.00           N  
ATOM   1993  CA  LYS A1393     -24.818  40.550  27.583  1.00  0.00           C  
ATOM   1994  C   LYS A1393     -25.510  39.323  28.224  1.00  0.00           C  
ATOM   1995  O   LYS A1393     -25.901  39.367  29.387  1.00  0.00           O  
ATOM   1996  CB  LYS A1393     -25.760  41.390  26.723  1.00  0.00           C  
ATOM   1997  CG  LYS A1393     -27.105  41.770  27.290  1.00  0.00           C  
ATOM   1998  CD  LYS A1393     -27.769  42.771  26.325  1.00  0.00           C  
ATOM   1999  CE  LYS A1393     -29.273  42.870  26.515  1.00  0.00           C  
ATOM   2000  NZ  LYS A1393     -29.959  41.723  25.870  1.00  0.00           N  
ATOM   2001  H   LYS A1393     -23.750  40.359  25.796  1.00  0.00           H  
ATOM   2002  HZ1 LYS A1393     -29.471  40.843  26.120  1.00  0.00           H  
ATOM   2003  HZ2 LYS A1393     -30.945  41.679  26.217  1.00  0.00           H  
ATOM   2004  HZ3 LYS A1393     -29.963  41.848  24.842  1.00  0.00           H  
ATOM   2005  N   LEU A1394     -25.579  38.207  27.500  1.00  0.00           N  
ATOM   2006  CA  LEU A1394     -26.181  36.980  28.018  1.00  0.00           C  
ATOM   2007  C   LEU A1394     -25.303  36.317  29.073  1.00  0.00           C  
ATOM   2008  O   LEU A1394     -25.797  35.828  30.084  1.00  0.00           O  
ATOM   2009  CB  LEU A1394     -26.435  35.994  26.878  1.00  0.00           C  
ATOM   2010  CG  LEU A1394     -27.867  35.852  26.351  1.00  0.00           C  
ATOM   2011  CD1 LEU A1394     -28.537  37.200  26.316  1.00  0.00           C  
ATOM   2012  CD2 LEU A1394     -27.870  35.214  24.970  1.00  0.00           C  
ATOM   2013  H   LEU A1394     -25.225  38.211  26.587  1.00  0.00           H  
ATOM   2014  N   LEU A1395     -23.998  36.289  28.836  1.00  0.00           N  
ATOM   2015  CA  LEU A1395     -23.075  35.674  29.778  1.00  0.00           C  
ATOM   2016  C   LEU A1395     -22.989  36.423  31.093  1.00  0.00           C  
ATOM   2017  O   LEU A1395     -22.925  35.806  32.150  1.00  0.00           O  
ATOM   2018  CB  LEU A1395     -21.690  35.531  29.154  1.00  0.00           C  
ATOM   2019  CG  LEU A1395     -21.420  34.299  28.285  1.00  0.00           C  
ATOM   2020  CD1 LEU A1395     -22.568  33.985  27.327  1.00  0.00           C  
ATOM   2021  CD2 LEU A1395     -20.143  34.552  27.524  1.00  0.00           C  
ATOM   2022  H   LEU A1395     -23.656  36.687  28.007  1.00  0.00           H  
ATOM   2023  N   GLU A1396     -23.008  37.745  31.043  1.00  0.00           N  
ATOM   2024  CA  GLU A1396     -22.936  38.530  32.273  1.00  0.00           C  
ATOM   2025  C   GLU A1396     -24.106  38.197  33.149  1.00  0.00           C  
ATOM   2026  O   GLU A1396     -23.960  37.990  34.350  1.00  0.00           O  
ATOM   2027  CB  GLU A1396     -23.001  40.018  32.000  1.00  0.00           C  
ATOM   2028  CG  GLU A1396     -21.763  40.591  31.417  1.00  0.00           C  
ATOM   2029  CD  GLU A1396     -22.003  41.993  30.950  1.00  0.00           C  
ATOM   2030  OE1 GLU A1396     -22.497  42.801  31.775  1.00  0.00           O  
ATOM   2031  OE2 GLU A1396     -21.737  42.276  29.755  1.00  0.00           O  
ATOM   2032  H   GLU A1396     -23.060  38.197  30.172  1.00  0.00           H  
ATOM   2033  N   SER A1397     -25.278  38.168  32.534  1.00  0.00           N  
ATOM   2034  CA  SER A1397     -26.503  37.874  33.243  1.00  0.00           C  
ATOM   2035  C   SER A1397     -26.433  36.511  33.888  1.00  0.00           C  
ATOM   2036  O   SER A1397     -26.800  36.363  35.044  1.00  0.00           O  
ATOM   2037  CB  SER A1397     -27.668  37.936  32.284  1.00  0.00           C  
ATOM   2038  OG  SER A1397     -27.615  39.154  31.567  1.00  0.00           O  
ATOM   2039  H   SER A1397     -25.329  38.370  31.572  1.00  0.00           H  
ATOM   2040 HG   SER A1397     -28.346  39.204  30.952  1.00  0.00           H  
ATOM   2041  N   ALA A1398     -25.934  35.519  33.155  1.00  0.00           N  
ATOM   2042  CA  ALA A1398     -25.818  34.172  33.694  1.00  0.00           C  
ATOM   2043  C   ALA A1398     -24.752  34.158  34.791  1.00  0.00           C  
ATOM   2044  O   ALA A1398     -24.626  33.180  35.528  1.00  0.00           O  
ATOM   2045  CB  ALA A1398     -25.484  33.187  32.585  1.00  0.00           C  
ATOM   2046  H   ALA A1398     -25.640  35.699  32.234  1.00  0.00           H  
ATOM   2047  N   GLY A1400     -24.007  35.260  34.909  1.00  0.00           N  
ATOM   2048  CA  GLY A1400     -22.962  35.377  35.920  1.00  0.00           C  
ATOM   2049  C   GLY A1400     -21.692  34.638  35.546  1.00  0.00           C  
ATOM   2050  O   GLY A1400     -20.874  34.283  36.405  1.00  0.00           O  
ATOM   2051  H   GLY A1400     -24.153  36.009  34.307  1.00  0.00           H  
ATOM   2052  N   ILE A1401     -21.554  34.379  34.249  1.00  0.00           N  
ATOM   2053  CA  ILE A1401     -20.404  33.674  33.696  1.00  0.00           C  
ATOM   2054  C   ILE A1401     -19.323  34.700  33.374  1.00  0.00           C  
ATOM   2055  O   ILE A1401     -19.548  35.631  32.592  1.00  0.00           O  
ATOM   2056  CB  ILE A1401     -20.787  32.911  32.394  1.00  0.00           C  
ATOM   2057  CG1 ILE A1401     -21.901  31.895  32.661  1.00  0.00           C  
ATOM   2058  CG2 ILE A1401     -19.586  32.175  31.841  1.00  0.00           C  
ATOM   2059  CD1 ILE A1401     -22.493  31.299  31.402  1.00  0.00           C  
ATOM   2060  H   ILE A1401     -22.247  34.693  33.636  1.00  0.00           H  
ATOM   2061  N   ALA A1402     -18.161  34.547  33.995  1.00  0.00           N  
ATOM   2062  CA  ALA A1402     -17.066  35.483  33.759  1.00  0.00           C  
ATOM   2063  C   ALA A1402     -16.165  35.131  32.571  1.00  0.00           C  
ATOM   2064  O   ALA A1402     -15.646  34.009  32.438  1.00  0.00           O  
ATOM   2065  CB  ALA A1402     -16.242  35.661  35.023  1.00  0.00           C  
ATOM   2066  H   ALA A1402     -18.036  33.798  34.613  1.00  0.00           H  
ATOM   2067  N   TYR A1416     -15.947  36.116  31.719  1.00  0.00           N  
ATOM   2068  CA  TYR A1416     -15.116  35.901  30.563  1.00  0.00           C  
ATOM   2069  C   TYR A1416     -14.078  36.999  30.407  1.00  0.00           C  
ATOM   2070  O   TYR A1416     -14.012  37.941  31.204  1.00  0.00           O  
ATOM   2071  CB  TYR A1416     -15.985  35.822  29.324  1.00  0.00           C  
ATOM   2072  CG  TYR A1416     -16.760  37.081  29.083  1.00  0.00           C  
ATOM   2073  CD1 TYR A1416     -17.807  37.444  29.922  1.00  0.00           C  
ATOM   2074  CD2 TYR A1416     -16.440  37.920  28.026  1.00  0.00           C  
ATOM   2075  CE1 TYR A1416     -18.517  38.607  29.717  1.00  0.00           C  
ATOM   2076  CE2 TYR A1416     -17.145  39.089  27.805  1.00  0.00           C  
ATOM   2077  CZ  TYR A1416     -18.186  39.432  28.656  1.00  0.00           C  
ATOM   2078  OH  TYR A1416     -18.890  40.599  28.447  1.00  0.00           O  
ATOM   2079  H   TYR A1416     -16.331  37.000  31.887  1.00  0.00           H  
ATOM   2080 HH   TYR A1416     -19.569  40.688  29.123  1.00  0.00           H  
ATOM   2081  N   THR A1428     -13.311  36.891  29.333  1.00  0.00           N  
ATOM   2082  CA  THR A1428     -12.260  37.840  29.035  1.00  0.00           C  
ATOM   2083  C   THR A1428     -12.149  37.912  27.525  1.00  0.00           C  
ATOM   2084  O   THR A1428     -11.927  36.893  26.871  1.00  0.00           O  
ATOM   2085  CB  THR A1428     -10.914  37.369  29.627  1.00  0.00           C  
ATOM   2086  OG1 THR A1428     -11.128  36.302  30.570  1.00  0.00           O  
ATOM   2087  CG2 THR A1428     -10.249  38.513  30.347  1.00  0.00           C  
ATOM   2088  H   THR A1428     -13.423  36.119  28.743  1.00  0.00           H  
ATOM   2089  HG1 THR A1428     -10.290  36.021  30.929  1.00  0.00           H  
ATOM   2090  N   VAL A1429     -12.425  39.085  26.960  1.00  0.00           N  
ATOM   2091  CA  VAL A1429     -12.322  39.264  25.514  1.00  0.00           C  
ATOM   2092  C   VAL A1429     -10.851  39.300  25.122  1.00  0.00           C  
ATOM   2093  O   VAL A1429     -10.055  40.034  25.698  1.00  0.00           O  
ATOM   2094  CB  VAL A1429     -13.017  40.551  25.015  1.00  0.00           C  
ATOM   2095  CG1 VAL A1429     -12.632  40.840  23.555  1.00  0.00           C  
ATOM   2096  CG2 VAL A1429     -14.519  40.394  25.117  1.00  0.00           C  
ATOM   2097  H   VAL A1429     -12.684  39.840  27.521  1.00  0.00           H  
ATOM   2098  N   ASN A1430     -10.495  38.492  24.139  1.00  0.00           N  
ATOM   2099  CA  ASN A1430      -9.129  38.398  23.679  1.00  0.00           C  
ATOM   2100  C   ASN A1430      -9.186  38.627  22.189  1.00  0.00           C  
ATOM   2101  O   ASN A1430      -9.679  37.781  21.449  1.00  0.00           O  
ATOM   2102  CB  ASN A1430      -8.608  37.000  23.991  1.00  0.00           C  
ATOM   2103  CG  ASN A1430      -7.194  36.782  23.535  1.00  0.00           C  
ATOM   2104  OD1 ASN A1430      -6.587  37.658  22.924  1.00  0.00           O  
ATOM   2105  ND2 ASN A1430      -6.655  35.600  23.818  1.00  0.00           N  
ATOM   2106  H   ASN A1430     -11.184  37.946  23.696  1.00  0.00           H  
ATOM   2107 HD21 ASN A1430      -5.735  35.449  23.530  1.00  0.00           H  
ATOM   2108 HD22 ASN A1430      -7.185  34.935  24.300  1.00  0.00           H  
ATOM   2109  N   GLN A1431      -8.680  39.772  21.746  1.00  0.00           N  
ATOM   2110  CA  GLN A1431      -8.713  40.108  20.333  1.00  0.00           C  
ATOM   2111  C   GLN A1431      -7.692  39.448  19.417  1.00  0.00           C  
ATOM   2112  O   GLN A1431      -7.720  39.662  18.198  1.00  0.00           O  
ATOM   2113  CB  GLN A1431      -8.642  41.603  20.175  1.00  0.00           C  
ATOM   2114  CG  GLN A1431      -9.884  42.276  20.616  1.00  0.00           C  
ATOM   2115  CD  GLN A1431      -9.784  43.755  20.434  1.00  0.00           C  
ATOM   2116  OE1 GLN A1431      -9.592  44.490  21.415  1.00  0.00           O  
ATOM   2117  NE2 GLN A1431      -9.864  44.219  19.171  1.00  0.00           N  
ATOM   2118  H   GLN A1431      -8.287  40.401  22.387  1.00  0.00           H  
ATOM   2119 HE21 GLN A1431      -9.805  45.189  19.063  1.00  0.00           H  
ATOM   2120 HE22 GLN A1431      -9.993  43.589  18.457  1.00  0.00           H  
ATOM   2121  N   ARG A1432      -6.790  38.669  20.009  1.00  0.00           N  
ATOM   2122  CA  ARG A1432      -5.733  37.961  19.286  1.00  0.00           C  
ATOM   2123  C   ARG A1432      -6.111  36.475  19.225  1.00  0.00           C  
ATOM   2124  O   ARG A1432      -5.343  35.620  18.769  1.00  0.00           O  
ATOM   2125  CB  ARG A1432      -4.398  38.161  20.033  1.00  0.00           C  
ATOM   2126  CG  ARG A1432      -3.149  38.220  19.142  1.00  0.00           C  
ATOM   2127  CD  ARG A1432      -1.923  38.902  19.815  1.00  0.00           C  
ATOM   2128  NE  ARG A1432      -1.006  38.013  20.565  1.00  0.00           N  
ATOM   2129  CZ  ARG A1432      -0.248  37.031  20.044  1.00  0.00           C  
ATOM   2130  NH1 ARG A1432      -0.313  36.713  18.754  1.00  0.00           N  
ATOM   2131  NH2 ARG A1432       0.553  36.318  20.835  1.00  0.00           N  
ATOM   2132  H   ARG A1432      -6.835  38.562  20.984  1.00  0.00           H  
ATOM   2133 HE   ARG A1432      -0.939  38.157  21.530  1.00  0.00           H  
ATOM   2134 HH11 ARG A1432      -0.932  37.203  18.145  1.00  0.00           H  
ATOM   2135 HH12 ARG A1432       0.262  35.974  18.393  1.00  0.00           H  
ATOM   2136 HH21 ARG A1432       0.598  36.520  21.811  1.00  0.00           H  
ATOM   2137 HH22 ARG A1432       1.118  35.590  20.446  1.00  0.00           H  
ATOM   2138  N   LEU A1433      -7.315  36.179  19.695  1.00  0.00           N  
ATOM   2139  CA  LEU A1433      -7.810  34.817  19.721  1.00  0.00           C  
ATOM   2140  C   LEU A1433      -8.472  34.482  18.401  1.00  0.00           C  
ATOM   2141  O   LEU A1433      -9.473  35.074  18.029  1.00  0.00           O  
ATOM   2142  CB  LEU A1433      -8.810  34.652  20.882  1.00  0.00           C  
ATOM   2143  CG  LEU A1433      -9.187  33.327  21.580  1.00  0.00           C  
ATOM   2144  CD1 LEU A1433     -10.351  32.638  20.908  1.00  0.00           C  
ATOM   2145  CD2 LEU A1433      -7.980  32.408  21.711  1.00  0.00           C  
ATOM   2146  H   LEU A1433      -7.900  36.896  20.017  1.00  0.00           H  
ATOM   2147  N   VAL A1434      -7.821  33.618  17.641  1.00  0.00           N  
ATOM   2148  CA  VAL A1434      -8.351  33.134  16.373  1.00  0.00           C  
ATOM   2149  C   VAL A1434      -8.134  31.634  16.552  1.00  0.00           C  
ATOM   2150  O   VAL A1434      -7.208  31.229  17.276  1.00  0.00           O  
ATOM   2151  CB  VAL A1434      -7.530  33.647  15.164  1.00  0.00           C  
ATOM   2152  CG1 VAL A1434      -8.055  33.028  13.880  1.00  0.00           C  
ATOM   2153  CG2 VAL A1434      -7.597  35.157  15.082  1.00  0.00           C  
ATOM   2154  H   VAL A1434      -6.950  33.278  17.948  1.00  0.00           H  
ATOM   2155  N   ARG A1435      -9.002  30.801  15.998  1.00  0.00           N  
ATOM   2156  CA  ARG A1435      -8.794  29.372  16.181  1.00  0.00           C  
ATOM   2157  C   ARG A1435      -7.824  28.865  15.112  1.00  0.00           C  
ATOM   2158  O   ARG A1435      -7.569  29.555  14.141  1.00  0.00           O  
ATOM   2159  CB  ARG A1435     -10.122  28.621  16.099  1.00  0.00           C  
ATOM   2160  CG  ARG A1435     -11.232  29.049  17.075  1.00  0.00           C  
ATOM   2161  CD  ARG A1435     -10.926  28.806  18.529  1.00  0.00           C  
ATOM   2162  NE  ARG A1435     -10.178  27.577  18.779  1.00  0.00           N  
ATOM   2163  CZ  ARG A1435     -10.588  26.348  18.467  1.00  0.00           C  
ATOM   2164  NH1 ARG A1435     -11.744  26.159  17.868  1.00  0.00           N  
ATOM   2165  NH2 ARG A1435      -9.822  25.302  18.747  1.00  0.00           N  
ATOM   2166  H   ARG A1435      -9.743  31.137  15.462  1.00  0.00           H  
ATOM   2167 HE   ARG A1435      -9.303  27.663  19.212  1.00  0.00           H  
ATOM   2168 HH11 ARG A1435     -12.326  26.939  17.647  1.00  0.00           H  
ATOM   2169 HH12 ARG A1435     -12.041  25.232  17.643  1.00  0.00           H  
ATOM   2170 HH21 ARG A1435      -8.939  25.435  19.193  1.00  0.00           H  
ATOM   2171 HH22 ARG A1435     -10.134  24.382  18.512  1.00  0.00           H  
ATOM   2172  N   GLY A1436      -7.303  27.657  15.279  1.00  0.00           N  
ATOM   2173  CA  GLY A1436      -6.371  27.128  14.299  1.00  0.00           C  
ATOM   2174  C   GLY A1436      -7.005  26.496  13.074  1.00  0.00           C  
ATOM   2175  O   GLY A1436      -6.309  25.901  12.250  1.00  0.00           O  
ATOM   2176  H   GLY A1436      -7.537  27.124  16.062  1.00  0.00           H  
ATOM   2177  N   LEU A1437      -8.330  26.560  12.982  1.00  0.00           N  
ATOM   2178  CA  LEU A1437      -9.070  25.983  11.857  1.00  0.00           C  
ATOM   2179  C   LEU A1437      -9.647  27.179  11.092  1.00  0.00           C  
ATOM   2180  O   LEU A1437      -9.890  28.230  11.681  1.00  0.00           O  
ATOM   2181  CB  LEU A1437     -10.202  25.053  12.355  1.00  0.00           C  
ATOM   2182  CG  LEU A1437     -10.090  23.903  13.384  1.00  0.00           C  
ATOM   2183  CD1 LEU A1437      -9.185  22.842  12.903  1.00  0.00           C  
ATOM   2184  CD2 LEU A1437      -9.639  24.396  14.743  1.00  0.00           C  
ATOM   2185  H   LEU A1437      -8.830  27.029  13.675  1.00  0.00           H  
ATOM   2186  N   ASP A1438      -9.928  27.005   9.808  1.00  0.00           N  
ATOM   2187  CA  ASP A1438     -10.420  28.113   8.998  1.00  0.00           C  
ATOM   2188  C   ASP A1438     -11.923  28.230   8.741  1.00  0.00           C  
ATOM   2189  O   ASP A1438     -12.329  29.126   7.996  1.00  0.00           O  
ATOM   2190  CB  ASP A1438      -9.691  28.135   7.640  1.00  0.00           C  
ATOM   2191  CG  ASP A1438      -8.307  28.832   7.685  1.00  0.00           C  
ATOM   2192  OD1 ASP A1438      -7.904  29.429   8.720  1.00  0.00           O  
ATOM   2193  OD2 ASP A1438      -7.611  28.785   6.641  1.00  0.00           O  
ATOM   2194  H   ASP A1438      -9.776  26.128   9.386  1.00  0.00           H  
ATOM   2195  N   TYR A1443     -12.749  27.369   9.338  1.00  0.00           N  
ATOM   2196  CA  TYR A1443     -14.196  27.429   9.095  1.00  0.00           C  
ATOM   2197  C   TYR A1443     -15.073  28.328   9.972  1.00  0.00           C  
ATOM   2198  O   TYR A1443     -16.253  28.579   9.648  1.00  0.00           O  
ATOM   2199  CB  TYR A1443     -14.789  26.038   9.082  1.00  0.00           C  
ATOM   2200  CG  TYR A1443     -14.423  25.165  10.251  1.00  0.00           C  
ATOM   2201  CD1 TYR A1443     -14.778  25.501  11.561  1.00  0.00           C  
ATOM   2202  CD2 TYR A1443     -13.783  23.946  10.031  1.00  0.00           C  
ATOM   2203  CE1 TYR A1443     -14.507  24.630  12.614  1.00  0.00           C  
ATOM   2204  CE2 TYR A1443     -13.517  23.071  11.069  1.00  0.00           C  
ATOM   2205  CZ  TYR A1443     -13.876  23.406  12.358  1.00  0.00           C  
ATOM   2206  OH  TYR A1443     -13.598  22.481  13.360  1.00  0.00           O  
ATOM   2207  H   TYR A1443     -12.385  26.692   9.935  1.00  0.00           H  
ATOM   2208 HH   TYR A1443     -13.884  22.839  14.191  1.00  0.00           H  
ATOM   2209  N   TYR A1444     -14.474  28.829  11.047  1.00  0.00           N  
ATOM   2210  CA  TYR A1444     -15.130  29.676  12.023  1.00  0.00           C  
ATOM   2211  C   TYR A1444     -15.561  31.048  11.547  1.00  0.00           C  
ATOM   2212  O   TYR A1444     -14.911  31.606  10.674  1.00  0.00           O  
ATOM   2213  CB  TYR A1444     -14.185  29.855  13.190  1.00  0.00           C  
ATOM   2214  CG  TYR A1444     -13.876  28.567  13.901  1.00  0.00           C  
ATOM   2215  CD1 TYR A1444     -14.860  27.909  14.668  1.00  0.00           C  
ATOM   2216  CD2 TYR A1444     -12.611  28.018  13.845  1.00  0.00           C  
ATOM   2217  CE1 TYR A1444     -14.570  26.752  15.365  1.00  0.00           C  
ATOM   2218  CE2 TYR A1444     -12.318  26.863  14.527  1.00  0.00           C  
ATOM   2219  CZ  TYR A1444     -13.294  26.238  15.288  1.00  0.00           C  
ATOM   2220  OH  TYR A1444     -12.951  25.112  15.991  1.00  0.00           O  
ATOM   2221  H   TYR A1444     -13.524  28.647  11.173  1.00  0.00           H  
ATOM   2222 HH   TYR A1444     -13.698  24.842  16.500  1.00  0.00           H  
ATOM   2223  N   ASN A1448     -16.666  31.588  12.077  1.00  0.00           N  
ATOM   2224  CA  ASN A1448     -17.043  32.939  11.681  1.00  0.00           C  
ATOM   2225  C   ASN A1448     -17.226  33.915  12.815  1.00  0.00           C  
ATOM   2226  O   ASN A1448     -16.253  34.401  13.322  1.00  0.00           O  
ATOM   2227  CB  ASN A1448     -18.141  33.001  10.635  1.00  0.00           C  
ATOM   2228  CG  ASN A1448     -19.420  32.458  11.120  1.00  0.00           C  
ATOM   2229  OD1 ASN A1448     -19.509  31.298  11.521  1.00  0.00           O  
ATOM   2230  ND2 ASN A1448     -20.441  33.293  11.117  1.00  0.00           N  
ATOM   2231  H   ASN A1448     -17.204  31.074  12.717  1.00  0.00           H  
ATOM   2232 HD21 ASN A1448     -21.304  32.963  11.435  1.00  0.00           H  
ATOM   2233 HD22 ASN A1448     -20.313  34.213  10.794  1.00  0.00           H  
ATOM   2234  N   ARG A1456     -18.411  34.217  13.286  1.00  0.00           N  
ATOM   2235  CA  ARG A1456     -18.445  35.219  14.351  1.00  0.00           C  
ATOM   2236  C   ARG A1456     -17.823  34.811  15.710  1.00  0.00           C  
ATOM   2237  O   ARG A1456     -16.667  35.130  15.992  1.00  0.00           O  
ATOM   2238  CB  ARG A1456     -19.865  35.758  14.545  1.00  0.00           C  
ATOM   2239  CG  ARG A1456     -20.619  36.056  13.261  1.00  0.00           C  
ATOM   2240  CD  ARG A1456     -21.982  36.706  13.544  1.00  0.00           C  
ATOM   2241  NE  ARG A1456     -22.991  36.316  12.551  1.00  0.00           N  
ATOM   2242  CZ  ARG A1456     -23.904  37.123  12.006  1.00  0.00           C  
ATOM   2243  NH1 ARG A1456     -23.971  38.402  12.336  1.00  0.00           N  
ATOM   2244  NH2 ARG A1456     -24.766  36.641  11.116  1.00  0.00           N  
ATOM   2245  H   ARG A1456     -19.218  33.780  12.979  1.00  0.00           H  
ATOM   2246 HE   ARG A1456     -22.992  35.379  12.259  1.00  0.00           H  
ATOM   2247 HH11 ARG A1456     -23.330  38.779  13.006  1.00  0.00           H  
ATOM   2248 HH12 ARG A1456     -24.661  38.991  11.919  1.00  0.00           H  
ATOM   2249 HH21 ARG A1456     -24.726  35.679  10.852  1.00  0.00           H  
ATOM   2250 HH22 ARG A1456     -25.448  37.247  10.705  1.00  0.00           H  
ATOM   2251  N   THR A1457     -18.608  34.128  16.544  1.00  0.00           N  
ATOM   2252  CA  THR A1457     -18.215  33.683  17.891  1.00  0.00           C  
ATOM   2253  C   THR A1457     -17.074  32.698  17.942  1.00  0.00           C  
ATOM   2254  O   THR A1457     -17.101  31.676  17.258  1.00  0.00           O  
ATOM   2255  CB  THR A1457     -19.394  33.045  18.596  1.00  0.00           C  
ATOM   2256  OG1 THR A1457     -20.405  34.042  18.764  1.00  0.00           O  
ATOM   2257  CG2 THR A1457     -18.987  32.481  19.930  1.00  0.00           C  
ATOM   2258  H   THR A1457     -19.500  33.906  16.248  1.00  0.00           H  
ATOM   2259  HG1 THR A1457     -21.149  33.648  19.221  1.00  0.00           H  
ATOM   2260  N   VAL A1458     -16.157  32.924  18.874  1.00  0.00           N  
ATOM   2261  CA  VAL A1458     -14.995  32.062  18.998  1.00  0.00           C  
ATOM   2262  C   VAL A1458     -14.572  32.082  20.470  1.00  0.00           C  
ATOM   2263  O   VAL A1458     -14.619  33.129  21.116  1.00  0.00           O  
ATOM   2264  CB  VAL A1458     -13.935  32.561  17.985  1.00  0.00           C  
ATOM   2265  CG1 VAL A1458     -12.914  33.451  18.625  1.00  0.00           C  
ATOM   2266  CG2 VAL A1458     -13.375  31.412  17.212  1.00  0.00           C  
ATOM   2267  H   VAL A1458     -16.241  33.694  19.473  1.00  0.00           H  
ATOM   2268  N   PHE A1459     -14.245  30.923  21.021  1.00  0.00           N  
ATOM   2269  CA  PHE A1459     -13.897  30.854  22.430  1.00  0.00           C  
ATOM   2270  C   PHE A1459     -13.028  29.663  22.796  1.00  0.00           C  
ATOM   2271  O   PHE A1459     -12.947  28.704  22.034  1.00  0.00           O  
ATOM   2272  CB  PHE A1459     -15.190  30.807  23.273  1.00  0.00           C  
ATOM   2273  CG  PHE A1459     -16.035  29.529  23.086  1.00  0.00           C  
ATOM   2274  CD1 PHE A1459     -16.967  29.422  22.034  1.00  0.00           C  
ATOM   2275  CD2 PHE A1459     -15.890  28.442  23.958  1.00  0.00           C  
ATOM   2276  CE1 PHE A1459     -17.732  28.262  21.851  1.00  0.00           C  
ATOM   2277  CE2 PHE A1459     -16.649  27.274  23.788  1.00  0.00           C  
ATOM   2278  CZ  PHE A1459     -17.571  27.185  22.729  1.00  0.00           C  
ATOM   2279  H   PHE A1459     -14.227  30.102  20.482  1.00  0.00           H  
ATOM   2280  N   GLU A1460     -12.454  29.704  24.002  1.00  0.00           N  
ATOM   2281  CA  GLU A1460     -11.597  28.643  24.540  1.00  0.00           C  
ATOM   2282  C   GLU A1460     -11.628  28.701  26.040  1.00  0.00           C  
ATOM   2283  O   GLU A1460     -11.620  29.789  26.610  1.00  0.00           O  
ATOM   2284  CB  GLU A1460     -10.136  28.828  24.127  1.00  0.00           C  
ATOM   2285  CG  GLU A1460      -9.841  28.550  22.659  1.00  0.00           C  
ATOM   2286  CD  GLU A1460      -8.372  28.752  22.258  1.00  0.00           C  
ATOM   2287  OE1 GLU A1460      -7.598  29.391  23.026  1.00  0.00           O  
ATOM   2288  OE2 GLU A1460      -8.016  28.268  21.152  1.00  0.00           O  
ATOM   2289  H   GLU A1460     -12.615  30.496  24.569  1.00  0.00           H  
ATOM   2290  N   TRP A1461     -11.683  27.538  26.671  1.00  0.00           N  
ATOM   2291  CA  TRP A1461     -11.678  27.408  28.123  1.00  0.00           C  
ATOM   2292  C   TRP A1461     -10.261  26.996  28.440  1.00  0.00           C  
ATOM   2293  O   TRP A1461      -9.840  25.903  28.052  1.00  0.00           O  
ATOM   2294  CB  TRP A1461     -12.643  26.317  28.587  1.00  0.00           C  
ATOM   2295  CG  TRP A1461     -14.056  26.761  28.614  1.00  0.00           C  
ATOM   2296  CD1 TRP A1461     -14.970  26.601  27.633  1.00  0.00           C  
ATOM   2297  CD2 TRP A1461     -14.716  27.460  29.673  1.00  0.00           C  
ATOM   2298  NE1 TRP A1461     -16.164  27.158  28.006  1.00  0.00           N  
ATOM   2299  CE2 TRP A1461     -16.036  27.693  29.258  1.00  0.00           C  
ATOM   2300  CE3 TRP A1461     -14.317  27.916  30.935  1.00  0.00           C  
ATOM   2301  CZ2 TRP A1461     -16.968  28.355  30.054  1.00  0.00           C  
ATOM   2302  CZ3 TRP A1461     -15.237  28.573  31.729  1.00  0.00           C  
ATOM   2303  CH2 TRP A1461     -16.555  28.789  31.285  1.00  0.00           C  
ATOM   2304  H   TRP A1461     -11.715  26.741  26.153  1.00  0.00           H  
ATOM   2305  HE1 TRP A1461     -16.973  27.185  27.456  1.00  0.00           H  
ATOM   2306  N   VAL A1462      -9.552  27.824  29.198  1.00  0.00           N  
ATOM   2307  CA  VAL A1462      -8.148  27.576  29.495  1.00  0.00           C  
ATOM   2308  C   VAL A1462      -7.813  27.379  30.972  1.00  0.00           C  
ATOM   2309  O   VAL A1462      -8.404  28.014  31.821  1.00  0.00           O  
ATOM   2310  CB  VAL A1462      -7.325  28.757  28.931  1.00  0.00           C  
ATOM   2311  CG1 VAL A1462      -5.862  28.530  29.138  1.00  0.00           C  
ATOM   2312  CG2 VAL A1462      -7.608  28.949  27.443  1.00  0.00           C  
ATOM   2313  H   VAL A1462      -9.983  28.616  29.576  1.00  0.00           H  
ATOM   2314  N   THR A1463      -6.862  26.501  31.271  1.00  0.00           N  
ATOM   2315  CA  THR A1463      -6.452  26.261  32.649  1.00  0.00           C  
ATOM   2316  C   THR A1463      -4.987  26.628  32.889  1.00  0.00           C  
ATOM   2317  O   THR A1463      -4.112  26.432  32.028  1.00  0.00           O  
ATOM   2318  CB  THR A1463      -6.685  24.780  33.107  1.00  0.00           C  
ATOM   2319  OG1 THR A1463      -6.265  24.625  34.471  1.00  0.00           O  
ATOM   2320  CG2 THR A1463      -5.898  23.780  32.248  1.00  0.00           C  
ATOM   2321  H   THR A1463      -6.409  26.009  30.549  1.00  0.00           H  
ATOM   2322  HG1 THR A1463      -6.430  23.719  34.745  1.00  0.00           H  
ATOM   2323  N   ASN A1464      -4.717  27.163  34.072  1.00  0.00           N  
ATOM   2324  CA  ASN A1464      -3.358  27.536  34.410  1.00  0.00           C  
ATOM   2325  C   ASN A1464      -2.607  26.368  35.019  1.00  0.00           C  
ATOM   2326  O   ASN A1464      -1.383  26.367  35.058  1.00  0.00           O  
ATOM   2327  CB  ASN A1464      -3.332  28.763  35.330  1.00  0.00           C  
ATOM   2328  CG  ASN A1464      -3.444  30.090  34.552  1.00  0.00           C  
ATOM   2329  OD1 ASN A1464      -3.825  31.124  35.114  1.00  0.00           O  
ATOM   2330  ND2 ASN A1464      -3.106  30.065  33.262  1.00  0.00           N  
ATOM   2331  H   ASN A1464      -5.441  27.301  34.713  1.00  0.00           H  
ATOM   2332 HD21 ASN A1464      -3.177  30.907  32.768  1.00  0.00           H  
ATOM   2333 HD22 ASN A1464      -2.805  29.234  32.849  1.00  0.00           H  
ATOM   2334  N   SER A1465      -3.333  25.323  35.398  1.00  0.00           N  
ATOM   2335  CA  SER A1465      -2.700  24.148  35.981  1.00  0.00           C  
ATOM   2336  C   SER A1465      -1.986  23.357  34.900  1.00  0.00           C  
ATOM   2337  O   SER A1465      -1.538  22.236  35.143  1.00  0.00           O  
ATOM   2338  CB  SER A1465      -3.744  23.261  36.656  1.00  0.00           C  
ATOM   2339  OG  SER A1465      -4.563  24.027  37.521  1.00  0.00           O  
ATOM   2340  H   SER A1465      -4.308  25.340  35.298  1.00  0.00           H  
ATOM   2341 HG   SER A1465      -5.204  23.438  37.932  1.00  0.00           H  
ATOM   2342  N   LEU A1683      -1.928  23.928  33.695  1.00  0.00           N  
ATOM   2343  CA  LEU A1683      -1.287  23.307  32.529  1.00  0.00           C  
ATOM   2344  C   LEU A1683      -1.680  21.834  32.455  1.00  0.00           C  
ATOM   2345  O   LEU A1683      -0.876  20.977  32.073  1.00  0.00           O  
ATOM   2346  CB  LEU A1683       0.251  23.480  32.556  1.00  0.00           C  
ATOM   2347  CG  LEU A1683       1.102  23.545  31.263  1.00  0.00           C  
ATOM   2348  CD1 LEU A1683       1.306  22.168  30.615  1.00  0.00           C  
ATOM   2349  CD2 LEU A1683       0.521  24.556  30.268  1.00  0.00           C  
ATOM   2350  H   LEU A1683      -2.323  24.799  33.568  1.00  0.00           H  
ATOM   2351  N   GLY A1690      -2.925  21.552  32.848  1.00  0.00           N  
ATOM   2352  CA  GLY A1690      -3.438  20.198  32.796  1.00  0.00           C  
ATOM   2353  C   GLY A1690      -3.488  19.819  31.330  1.00  0.00           C  
ATOM   2354  O   GLY A1690      -3.621  18.650  30.987  1.00  0.00           O  
ATOM   2355  H   GLY A1690      -3.495  22.268  33.172  1.00  0.00           H  
ATOM   2356  N   SER A1692      -3.343  20.835  30.476  1.00  0.00           N  
ATOM   2357  CA  SER A1692      -3.362  20.741  29.008  1.00  0.00           C  
ATOM   2358  C   SER A1692      -2.136  21.493  28.499  1.00  0.00           C  
ATOM   2359  O   SER A1692      -1.320  21.939  29.307  1.00  0.00           O  
ATOM   2360  CB  SER A1692      -4.597  21.456  28.508  1.00  0.00           C  
ATOM   2361  H   SER A1692      -3.216  21.720  30.845  1.00  0.00           H  
ATOM   2362  N   GLN A1693      -1.992  21.671  27.182  1.00  0.00           N  
ATOM   2363  CA  GLN A1693      -0.868  22.493  26.717  1.00  0.00           C  
ATOM   2364  C   GLN A1693      -1.315  23.878  27.143  1.00  0.00           C  
ATOM   2365  O   GLN A1693      -0.546  24.847  27.106  1.00  0.00           O  
ATOM   2366  CB  GLN A1693      -0.686  22.462  25.200  1.00  0.00           C  
ATOM   2367  CG  GLN A1693      -0.065  21.182  24.660  1.00  0.00           C  
ATOM   2368  CD  GLN A1693       1.215  20.781  25.367  1.00  0.00           C  
ATOM   2369  OE1 GLN A1693       1.180  20.132  26.421  1.00  0.00           O  
ATOM   2370  NE2 GLN A1693       2.354  21.131  24.774  1.00  0.00           N  
ATOM   2371  H   GLN A1693      -2.612  21.262  26.549  1.00  0.00           H  
ATOM   2372 HE21 GLN A1693       3.188  20.886  25.228  1.00  0.00           H  
ATOM   2373 HE22 GLN A1693       2.329  21.625  23.933  1.00  0.00           H  
ATOM   2374  N   GLY A1700      -2.595  23.935  27.526  1.00  0.00           N  
ATOM   2375  CA  GLY A1700      -3.224  25.138  28.000  1.00  0.00           C  
ATOM   2376  C   GLY A1700      -4.733  25.035  27.882  1.00  0.00           C  
ATOM   2377  O   GLY A1700      -5.445  24.908  28.875  1.00  0.00           O  
ATOM   2378  H   GLY A1700      -3.149  23.145  27.462  1.00  0.00           H  
ATOM   2379  N   THR A1701      -5.217  25.039  26.652  1.00  0.00           N  
ATOM   2380  CA  THR A1701      -6.640  24.992  26.390  1.00  0.00           C  
ATOM   2381  C   THR A1701      -7.303  23.611  26.503  1.00  0.00           C  
ATOM   2382  O   THR A1701      -6.840  22.650  25.907  1.00  0.00           O  
ATOM   2383  CB  THR A1701      -6.927  25.698  25.059  1.00  0.00           C  
ATOM   2384  OG1 THR A1701      -8.106  25.167  24.449  1.00  0.00           O  
ATOM   2385  CG2 THR A1701      -5.744  25.566  24.126  1.00  0.00           C  
ATOM   2386  H   THR A1701      -4.587  25.049  25.917  1.00  0.00           H  
ATOM   2387  HG1 THR A1701      -8.270  25.603  23.611  1.00  0.00           H  
ATOM   2388  N   VAL A1702      -8.348  23.517  27.330  1.00  0.00           N  
ATOM   2389  CA  VAL A1702      -9.089  22.266  27.557  1.00  0.00           C  
ATOM   2390  C   VAL A1702     -10.332  22.089  26.681  1.00  0.00           C  
ATOM   2391  O   VAL A1702     -10.753  20.964  26.404  1.00  0.00           O  
ATOM   2392  CB  VAL A1702      -9.550  22.157  29.019  1.00  0.00           C  
ATOM   2393  CG1 VAL A1702     -10.293  20.837  29.258  1.00  0.00           C  
ATOM   2394  CG2 VAL A1702      -8.364  22.270  29.937  1.00  0.00           C  
ATOM   2395  H   VAL A1702      -8.651  24.329  27.786  1.00  0.00           H  
ATOM   2396  N   CYS A1703     -10.945  23.201  26.301  1.00  0.00           N  
ATOM   2397  CA  CYS A1703     -12.147  23.179  25.489  1.00  0.00           C  
ATOM   2398  C   CYS A1703     -12.061  24.384  24.572  1.00  0.00           C  
ATOM   2399  O   CYS A1703     -11.641  25.449  25.004  1.00  0.00           O  
ATOM   2400  CB  CYS A1703     -13.366  23.292  26.414  1.00  0.00           C  
ATOM   2401  SG  CYS A1703     -14.976  23.115  25.634  1.00  0.00           S  
ATOM   2402  H   CYS A1703     -10.559  24.065  26.554  1.00  0.00           H  
ATOM   2403  N   ALA A1704     -12.464  24.227  23.314  1.00  0.00           N  
ATOM   2404  CA  ALA A1704     -12.396  25.323  22.352  1.00  0.00           C  
ATOM   2405  C   ALA A1704     -13.411  25.154  21.233  1.00  0.00           C  
ATOM   2406  O   ALA A1704     -13.666  24.039  20.795  1.00  0.00           O  
ATOM   2407  CB  ALA A1704     -10.987  25.388  21.767  1.00  0.00           C  
ATOM   2408  H   ALA A1704     -12.798  23.350  23.020  1.00  0.00           H  
ATOM   2409  N   GLY A1705     -13.993  26.254  20.771  1.00  0.00           N  
ATOM   2410  CA  GLY A1705     -14.972  26.172  19.702  1.00  0.00           C  
ATOM   2411  C   GLY A1705     -15.357  27.526  19.124  1.00  0.00           C  
ATOM   2412  O   GLY A1705     -14.668  28.521  19.353  1.00  0.00           O  
ATOM   2413  H   GLY A1705     -13.750  27.128  21.137  1.00  0.00           H  
ATOM   2414  N   GLY A1706     -16.444  27.561  18.356  1.00  0.00           N  
ATOM   2415  CA  GLY A1706     -16.907  28.804  17.774  1.00  0.00           C  
ATOM   2416  C   GLY A1706     -17.965  28.572  16.717  1.00  0.00           C  
ATOM   2417  O   GLY A1706     -18.423  27.433  16.547  1.00  0.00           O  
ATOM   2418  H   GLY A1706     -16.950  26.734  18.189  1.00  0.00           H  
ATOM   2419  N   ARG A1707     -18.415  29.651  16.077  1.00  0.00           N  
ATOM   2420  CA  ARG A1707     -19.398  29.591  14.986  1.00  0.00           C  
ATOM   2421  C   ARG A1707     -18.717  29.018  13.759  1.00  0.00           C  
ATOM   2422  O   ARG A1707     -17.495  29.024  13.661  1.00  0.00           O  
ATOM   2423  CB  ARG A1707     -19.869  30.988  14.548  1.00  0.00           C  
ATOM   2424  CG  ARG A1707     -20.776  31.732  15.487  1.00  0.00           C  
ATOM   2425  CD  ARG A1707     -22.169  31.875  14.897  1.00  0.00           C  
ATOM   2426  NE  ARG A1707     -23.151  31.505  15.908  1.00  0.00           N  
ATOM   2427  CZ  ARG A1707     -24.309  30.904  15.661  1.00  0.00           C  
ATOM   2428  NH1 ARG A1707     -24.675  30.612  14.415  1.00  0.00           N  
ATOM   2429  NH2 ARG A1707     -25.055  30.495  16.679  1.00  0.00           N  
ATOM   2430  H   ARG A1707     -18.049  30.507  16.316  1.00  0.00           H  
ATOM   2431 HE   ARG A1707     -22.943  31.716  16.841  1.00  0.00           H  
ATOM   2432 HH11 ARG A1707     -24.079  30.845  13.650  1.00  0.00           H  
ATOM   2433 HH12 ARG A1707     -25.552  30.158  14.243  1.00  0.00           H  
ATOM   2434 HH21 ARG A1707     -24.739  30.635  17.614  1.00  0.00           H  
ATOM   2435 HH22 ARG A1707     -25.927  30.037  16.508  1.00  0.00           H  
ATOM   2436  N   TYR A1708     -19.517  28.658  12.771  1.00  0.00           N  
ATOM   2437  CA  TYR A1708     -19.014  28.137  11.517  1.00  0.00           C  
ATOM   2438  C   TYR A1708     -20.211  28.051  10.590  1.00  0.00           C  
ATOM   2439  O   TYR A1708     -20.528  26.998  10.021  1.00  0.00           O  
ATOM   2440  CB  TYR A1708     -18.277  26.805  11.710  1.00  0.00           C  
ATOM   2441  CG  TYR A1708     -19.058  25.653  12.271  1.00  0.00           C  
ATOM   2442  CD1 TYR A1708     -19.159  25.435  13.651  1.00  0.00           C  
ATOM   2443  CD2 TYR A1708     -19.606  24.704  11.413  1.00  0.00           C  
ATOM   2444  CE1 TYR A1708     -19.782  24.285  14.145  1.00  0.00           C  
ATOM   2445  CE2 TYR A1708     -20.220  23.566  11.894  1.00  0.00           C  
ATOM   2446  CZ  TYR A1708     -20.296  23.362  13.246  1.00  0.00           C  
ATOM   2447  OH  TYR A1708     -20.836  22.181  13.637  1.00  0.00           O  
ATOM   2448  H   TYR A1708     -20.490  28.733  12.902  1.00  0.00           H  
ATOM   2449 HH   TYR A1708     -21.134  21.693  12.865  1.00  0.00           H  
ATOM   2450  N   ASP A1709     -20.847  29.207  10.418  1.00  0.00           N  
ATOM   2451  CA  ASP A1709     -22.050  29.336   9.615  1.00  0.00           C  
ATOM   2452  C   ASP A1709     -21.952  28.909   8.145  1.00  0.00           C  
ATOM   2453  O   ASP A1709     -22.898  28.335   7.589  1.00  0.00           O  
ATOM   2454  CB  ASP A1709     -22.601  30.766   9.740  1.00  0.00           C  
ATOM   2455  CG  ASP A1709     -23.059  31.121  11.184  1.00  0.00           C  
ATOM   2456  OD1 ASP A1709     -23.053  30.235  12.072  1.00  0.00           O  
ATOM   2457  OD2 ASP A1709     -23.435  32.293  11.432  1.00  0.00           O  
ATOM   2458  H   ASP A1709     -20.506  29.993  10.854  1.00  0.00           H  
ATOM   2459  N   GLY A1710     -20.795  29.107   7.524  1.00  0.00           N  
ATOM   2460  CA  GLY A1710     -20.676  28.763   6.115  1.00  0.00           C  
ATOM   2461  C   GLY A1710     -20.208  27.374   5.738  1.00  0.00           C  
ATOM   2462  O   GLY A1710     -20.349  26.981   4.579  1.00  0.00           O  
ATOM   2463  H   GLY A1710     -20.034  29.476   8.013  1.00  0.00           H  
ATOM   2464  N   LEU A1725     -19.716  26.606   6.700  1.00  0.00           N  
ATOM   2465  CA  LEU A1725     -19.187  25.278   6.420  1.00  0.00           C  
ATOM   2466  C   LEU A1725     -20.150  24.283   5.786  1.00  0.00           C  
ATOM   2467  O   LEU A1725     -19.765  23.501   4.932  1.00  0.00           O  
ATOM   2468  CB  LEU A1725     -18.553  24.706   7.689  1.00  0.00           C  
ATOM   2469  CG  LEU A1725     -17.807  23.365   7.690  1.00  0.00           C  
ATOM   2470  CD1 LEU A1725     -16.549  23.376   6.803  1.00  0.00           C  
ATOM   2471  CD2 LEU A1725     -17.436  23.062   9.135  1.00  0.00           C  
ATOM   2472  H   LEU A1725     -19.721  26.935   7.627  1.00  0.00           H  
ATOM   2473  N   VAL A1726     -21.418  24.343   6.163  1.00  0.00           N  
ATOM   2474  CA  VAL A1726     -22.398  23.412   5.629  1.00  0.00           C  
ATOM   2475  C   VAL A1726     -22.628  23.651   4.168  1.00  0.00           C  
ATOM   2476  O   VAL A1726     -22.841  22.702   3.437  1.00  0.00           O  
ATOM   2477  CB  VAL A1726     -23.739  23.492   6.344  1.00  0.00           C  
ATOM   2478  CG1 VAL A1726     -24.401  22.143   6.286  1.00  0.00           C  
ATOM   2479  CG2 VAL A1726     -23.558  23.967   7.798  1.00  0.00           C  
ATOM   2480  H   VAL A1726     -21.697  25.033   6.802  1.00  0.00           H  
ATOM   2481  N   GLU A1761     -22.619  24.911   3.740  1.00  0.00           N  
ATOM   2482  CA  GLU A1761     -22.798  25.212   2.319  1.00  0.00           C  
ATOM   2483  C   GLU A1761     -21.530  24.872   1.543  1.00  0.00           C  
ATOM   2484  O   GLU A1761     -21.568  24.209   0.510  1.00  0.00           O  
ATOM   2485  CB  GLU A1761     -23.130  26.673   2.075  1.00  0.00           C  
ATOM   2486  CG  GLU A1761     -23.527  26.890   0.626  1.00  0.00           C  
ATOM   2487  CD  GLU A1761     -23.703  28.341   0.251  1.00  0.00           C  
ATOM   2488  OE1 GLU A1761     -23.574  29.230   1.134  1.00  0.00           O  
ATOM   2489  OE2 GLU A1761     -23.970  28.580  -0.948  1.00  0.00           O  
ATOM   2490  H   GLU A1761     -22.490  25.642   4.375  1.00  0.00           H  
ATOM   2491  N   GLN A1765     -20.407  25.345   2.048  1.00  0.00           N  
ATOM   2492  CA  GLN A1765     -19.129  25.084   1.424  1.00  0.00           C  
ATOM   2493  C   GLN A1765     -18.943  23.603   1.129  1.00  0.00           C  
ATOM   2494  O   GLN A1765     -18.368  23.232   0.117  1.00  0.00           O  
ATOM   2495  CB  GLN A1765     -18.017  25.567   2.343  1.00  0.00           C  
ATOM   2496  CG  GLN A1765     -16.660  25.051   1.966  1.00  0.00           C  
ATOM   2497  CD  GLN A1765     -15.595  26.084   2.177  1.00  0.00           C  
ATOM   2498  OE1 GLN A1765     -15.712  27.216   1.688  1.00  0.00           O  
ATOM   2499  NE2 GLN A1765     -14.544  25.719   2.912  1.00  0.00           N  
ATOM   2500  H   GLN A1765     -20.441  25.893   2.862  1.00  0.00           H  
ATOM   2501 HE21 GLN A1765     -13.841  26.386   3.053  1.00  0.00           H  
ATOM   2502 HE22 GLN A1765     -14.489  24.812   3.275  1.00  0.00           H  
ATOM   2503  N   LEU A1767     -19.451  22.756   2.008  1.00  0.00           N  
ATOM   2504  CA  LEU A1767     -19.303  21.325   1.822  1.00  0.00           C  
ATOM   2505  C   LEU A1767     -20.369  20.720   0.942  1.00  0.00           C  
ATOM   2506  O   LEU A1767     -20.568  19.503   0.959  1.00  0.00           O  
ATOM   2507  CB  LEU A1767     -19.245  20.610   3.171  1.00  0.00           C  
ATOM   2508  CG  LEU A1767     -17.888  20.051   3.621  1.00  0.00           C  
ATOM   2509  CD1 LEU A1767     -16.752  21.014   3.347  1.00  0.00           C  
ATOM   2510  CD2 LEU A1767     -17.948  19.744   5.097  1.00  0.00           C  
ATOM   2511  H   LEU A1767     -19.925  23.092   2.797  1.00  0.00           H  
ATOM   2512  N   GLY A1768     -21.091  21.577   0.225  1.00  0.00           N  
ATOM   2513  CA  GLY A1768     -22.109  21.119  -0.700  1.00  0.00           C  
ATOM   2514  C   GLY A1768     -23.550  21.021  -0.253  1.00  0.00           C  
ATOM   2515  O   GLY A1768     -24.359  20.378  -0.928  1.00  0.00           O  
ATOM   2516  H   GLY A1768     -20.924  22.525   0.308  1.00  0.00           H  
ATOM   2517  N   GLY A1770     -23.902  21.669   0.850  1.00  0.00           N  
ATOM   2518  CA  GLY A1770     -25.267  21.598   1.335  1.00  0.00           C  
ATOM   2519  C   GLY A1770     -25.923  22.950   1.337  1.00  0.00           C  
ATOM   2520  O   GLY A1770     -25.329  23.909   0.861  1.00  0.00           O  
ATOM   2521  H   GLY A1770     -23.241  22.205   1.335  1.00  0.00           H  
ATOM   2522  N   ARG A1771     -27.159  23.028   1.818  1.00  0.00           N  
ATOM   2523  CA  ARG A1771     -27.877  24.306   1.885  1.00  0.00           C  
ATOM   2524  C   ARG A1771     -27.421  25.025   3.146  1.00  0.00           C  
ATOM   2525  O   ARG A1771     -27.321  24.410   4.204  1.00  0.00           O  
ATOM   2526  CB  ARG A1771     -29.393  24.079   1.919  1.00  0.00           C  
ATOM   2527  CG  ARG A1771     -29.991  23.596   0.602  1.00  0.00           C  
ATOM   2528  CD  ARG A1771     -30.533  24.753  -0.245  1.00  0.00           C  
ATOM   2529  NE  ARG A1771     -30.859  24.332  -1.612  1.00  0.00           N  
ATOM   2530  CZ  ARG A1771     -31.714  23.355  -1.932  1.00  0.00           C  
ATOM   2531  NH1 ARG A1771     -32.377  22.687  -0.985  1.00  0.00           N  
ATOM   2532  NH2 ARG A1771     -31.927  23.050  -3.216  1.00  0.00           N  
ATOM   2533  H   ARG A1771     -27.598  22.221   2.146  1.00  0.00           H  
ATOM   2534 HE   ARG A1771     -30.421  24.808  -2.349  1.00  0.00           H  
ATOM   2535 HH11 ARG A1771     -32.242  22.913  -0.022  1.00  0.00           H  
ATOM   2536 HH12 ARG A1771     -33.009  21.954  -1.241  1.00  0.00           H  
ATOM   2537 HH21 ARG A1771     -31.452  23.558  -3.935  1.00  0.00           H  
ATOM   2538 HH22 ARG A1771     -32.563  22.318  -3.457  1.00  0.00           H  
ATOM   2539  N   ALA A1772     -27.130  26.314   3.030  1.00  0.00           N  
ATOM   2540  CA  ALA A1772     -26.659  27.103   4.157  1.00  0.00           C  
ATOM   2541  C   ALA A1772     -27.557  27.024   5.385  1.00  0.00           C  
ATOM   2542  O   ALA A1772     -28.749  27.328   5.309  1.00  0.00           O  
ATOM   2543  CB  ALA A1772     -26.491  28.538   3.740  1.00  0.00           C  
ATOM   2544  H   ALA A1772     -27.242  26.746   2.159  1.00  0.00           H  
ATOM   2545  N   THR A1773     -26.968  26.613   6.506  1.00  0.00           N  
ATOM   2546  CA  THR A1773     -27.662  26.491   7.792  1.00  0.00           C  
ATOM   2547  C   THR A1773     -26.634  27.030   8.788  1.00  0.00           C  
ATOM   2548  O   THR A1773     -25.437  26.903   8.552  1.00  0.00           O  
ATOM   2549  CB  THR A1773     -28.033  24.967   8.131  1.00  0.00           C  
ATOM   2550  OG1 THR A1773     -29.171  24.904   9.015  1.00  0.00           O  
ATOM   2551  CG2 THR A1773     -26.878  24.229   8.814  1.00  0.00           C  
ATOM   2552  H   THR A1773     -26.013  26.399   6.481  1.00  0.00           H  
ATOM   2553  HG1 THR A1773     -29.380  23.977   9.199  1.00  0.00           H  
ATOM   2554  N   PRO A1774     -27.071  27.710   9.858  1.00  0.00           N  
ATOM   2555  CA  PRO A1774     -26.031  28.189  10.772  1.00  0.00           C  
ATOM   2556  C   PRO A1774     -25.582  27.037  11.653  1.00  0.00           C  
ATOM   2557  O   PRO A1774     -26.288  26.036  11.757  1.00  0.00           O  
ATOM   2558  CB  PRO A1774     -26.758  29.263  11.578  1.00  0.00           C  
ATOM   2559  CG  PRO A1774     -27.670  29.849  10.561  1.00  0.00           C  
ATOM   2560  CD  PRO A1774     -28.235  28.613   9.879  1.00  0.00           C  
ATOM   2561  N   ALA A1775     -24.425  27.165  12.293  1.00  0.00           N  
ATOM   2562  CA  ALA A1775     -23.935  26.108  13.153  1.00  0.00           C  
ATOM   2563  C   ALA A1775     -22.912  26.672  14.118  1.00  0.00           C  
ATOM   2564  O   ALA A1775     -22.341  27.733  13.865  1.00  0.00           O  
ATOM   2565  CB  ALA A1775     -23.357  25.003  12.327  1.00  0.00           C  
ATOM   2566  H   ALA A1775     -23.898  27.985  12.189  1.00  0.00           H  
ATOM   2567  N   VAL A1776     -22.739  25.988  15.251  1.00  0.00           N  
ATOM   2568  CA  VAL A1776     -21.829  26.390  16.334  1.00  0.00           C  
ATOM   2569  C   VAL A1776     -21.520  25.133  17.118  1.00  0.00           C  
ATOM   2570  O   VAL A1776     -22.410  24.312  17.349  1.00  0.00           O  
ATOM   2571  CB  VAL A1776     -22.533  27.262  17.435  1.00  0.00           C  
ATOM   2572  CG1 VAL A1776     -21.639  28.391  17.925  1.00  0.00           C  
ATOM   2573  CG2 VAL A1776     -23.901  27.742  17.007  1.00  0.00           C  
ATOM   2574  H   VAL A1776     -23.265  25.168  15.385  1.00  0.00           H  
ATOM   2575  N   GLY A1777     -20.318  25.030  17.650  1.00  0.00           N  
ATOM   2576  CA  GLY A1777     -20.045  23.845  18.414  1.00  0.00           C  
ATOM   2577  C   GLY A1777     -18.761  24.029  19.151  1.00  0.00           C  
ATOM   2578  O   GLY A1777     -18.254  25.144  19.233  1.00  0.00           O  
ATOM   2579  H   GLY A1777     -19.643  25.735  17.543  1.00  0.00           H  
ATOM   2580  N   PHE A1778     -18.243  22.944  19.704  1.00  0.00           N  
ATOM   2581  CA  PHE A1778     -16.987  22.966  20.421  1.00  0.00           C  
ATOM   2582  C   PHE A1778     -16.578  21.538  20.640  1.00  0.00           C  
ATOM   2583  O   PHE A1778     -17.365  20.628  20.404  1.00  0.00           O  
ATOM   2584  CB  PHE A1778     -17.109  23.695  21.756  1.00  0.00           C  
ATOM   2585  CG  PHE A1778     -17.970  22.998  22.760  1.00  0.00           C  
ATOM   2586  CD1 PHE A1778     -17.486  21.924  23.486  1.00  0.00           C  
ATOM   2587  CD2 PHE A1778     -19.246  23.435  23.007  1.00  0.00           C  
ATOM   2588  CE1 PHE A1778     -18.261  21.299  24.452  1.00  0.00           C  
ATOM   2589  CE2 PHE A1778     -20.014  22.821  23.958  1.00  0.00           C  
ATOM   2590  CZ  PHE A1778     -19.517  21.748  24.684  1.00  0.00           C  
ATOM   2591  H   PHE A1778     -18.725  22.094  19.626  1.00  0.00           H  
ATOM   2592  N   ALA A1779     -15.343  21.338  21.070  1.00  0.00           N  
ATOM   2593  CA  ALA A1779     -14.843  19.995  21.322  1.00  0.00           C  
ATOM   2594  C   ALA A1779     -13.854  20.102  22.473  1.00  0.00           C  
ATOM   2595  O   ALA A1779     -13.211  21.123  22.651  1.00  0.00           O  
ATOM   2596  CB  ALA A1779     -14.214  19.409  20.072  1.00  0.00           C  
ATOM   2597  H   ALA A1779     -14.752  22.105  21.228  1.00  0.00           H  
ATOM   2598  N   MET A1782     -13.769  19.054  23.271  1.00  0.00           N  
ATOM   2599  CA  MET A1782     -12.948  19.058  24.448  1.00  0.00           C  
ATOM   2600  C   MET A1782     -12.043  17.856  24.490  1.00  0.00           C  
ATOM   2601  O   MET A1782     -12.396  16.745  24.048  1.00  0.00           O  
ATOM   2602  CB  MET A1782     -13.850  19.119  25.688  1.00  0.00           C  
ATOM   2603  CG  MET A1782     -13.167  18.808  26.981  1.00  0.00           C  
ATOM   2604  SD  MET A1782     -14.275  18.925  28.361  1.00  0.00           S  
ATOM   2605  CE  MET A1782     -15.446  17.653  28.010  1.00  0.00           C  
ATOM   2606  H   MET A1782     -14.293  18.251  23.064  1.00  0.00           H  
ATOM   2607  N   GLY A1783     -10.853  18.112  25.022  1.00  0.00           N  
ATOM   2608  CA  GLY A1783      -9.835  17.099  25.107  1.00  0.00           C  
ATOM   2609  C   GLY A1783     -10.000  16.318  26.372  1.00  0.00           C  
ATOM   2610  O   GLY A1783      -9.580  16.760  27.453  1.00  0.00           O  
ATOM   2611  H   GLY A1783     -10.661  19.018  25.364  1.00  0.00           H  
ATOM   2612  N   LEU A1784     -10.557  15.128  26.238  1.00  0.00           N  
ATOM   2613  CA  LEU A1784     -10.775  14.339  27.402  1.00  0.00           C  
ATOM   2614  C   LEU A1784      -9.507  14.106  28.199  1.00  0.00           C  
ATOM   2615  O   LEU A1784      -9.534  14.262  29.422  1.00  0.00           O  
ATOM   2616  CB  LEU A1784     -11.505  13.052  27.056  1.00  0.00           C  
ATOM   2617  CG  LEU A1784     -12.891  13.381  26.538  1.00  0.00           C  
ATOM   2618  CD1 LEU A1784     -13.583  12.099  26.183  1.00  0.00           C  
ATOM   2619  CD2 LEU A1784     -13.662  14.146  27.581  1.00  0.00           C  
ATOM   2620  H   LEU A1784     -10.826  14.805  25.348  1.00  0.00           H  
ATOM   2621  N   GLU A1785      -8.377  13.835  27.541  1.00  0.00           N  
ATOM   2622  CA  GLU A1785      -7.132  13.596  28.299  1.00  0.00           C  
ATOM   2623  C   GLU A1785      -6.778  14.774  29.183  1.00  0.00           C  
ATOM   2624  O   GLU A1785      -6.424  14.592  30.349  1.00  0.00           O  
ATOM   2625  CB  GLU A1785      -5.936  13.296  27.406  1.00  0.00           C  
ATOM   2626  CG  GLU A1785      -5.979  11.957  26.737  1.00  0.00           C  
ATOM   2627  CD  GLU A1785      -6.767  11.999  25.467  1.00  0.00           C  
ATOM   2628  OE1 GLU A1785      -7.183  13.089  25.002  1.00  0.00           O  
ATOM   2629  OE2 GLU A1785      -6.947  10.924  24.917  1.00  0.00           O  
ATOM   2630  H   GLU A1785      -8.381  13.810  26.568  1.00  0.00           H  
ATOM   2631  N   ARG A1786      -6.884  15.979  28.622  1.00  0.00           N  
ATOM   2632  CA  ARG A1786      -6.570  17.197  29.354  1.00  0.00           C  
ATOM   2633  C   ARG A1786      -7.494  17.330  30.555  1.00  0.00           C  
ATOM   2634  O   ARG A1786      -7.049  17.641  31.667  1.00  0.00           O  
ATOM   2635  CB  ARG A1786      -6.653  18.417  28.429  1.00  0.00           C  
ATOM   2636  CG  ARG A1786      -5.622  18.360  27.324  1.00  0.00           C  
ATOM   2637  CD  ARG A1786      -5.561  19.586  26.427  1.00  0.00           C  
ATOM   2638  NE  ARG A1786      -4.334  19.495  25.640  1.00  0.00           N  
ATOM   2639  CZ  ARG A1786      -3.925  20.345  24.695  1.00  0.00           C  
ATOM   2640  NH1 ARG A1786      -4.579  21.463  24.398  1.00  0.00           N  
ATOM   2641  NH2 ARG A1786      -2.796  20.077  24.058  1.00  0.00           N  
ATOM   2642  H   ARG A1786      -7.195  16.049  27.700  1.00  0.00           H  
ATOM   2643 HE   ARG A1786      -3.749  18.730  25.824  1.00  0.00           H  
ATOM   2644 HH11 ARG A1786      -5.417  21.696  24.890  1.00  0.00           H  
ATOM   2645 HH12 ARG A1786      -4.233  22.067  23.682  1.00  0.00           H  
ATOM   2646 HH21 ARG A1786      -2.275  19.254  24.292  1.00  0.00           H  
ATOM   2647 HH22 ARG A1786      -2.464  20.693  23.348  1.00  0.00           H  
ATOM   2648  N   LEU A1787      -8.771  17.022  30.336  1.00  0.00           N  
ATOM   2649  CA  LEU A1787      -9.773  17.079  31.385  1.00  0.00           C  
ATOM   2650  C   LEU A1787      -9.442  16.076  32.475  1.00  0.00           C  
ATOM   2651  O   LEU A1787      -9.255  16.456  33.624  1.00  0.00           O  
ATOM   2652  CB  LEU A1787     -11.141  16.772  30.802  1.00  0.00           C  
ATOM   2653  CG  LEU A1787     -12.285  16.812  31.800  1.00  0.00           C  
ATOM   2654  CD1 LEU A1787     -12.298  18.156  32.542  1.00  0.00           C  
ATOM   2655  CD2 LEU A1787     -13.553  16.585  31.009  1.00  0.00           C  
ATOM   2656  H   LEU A1787      -9.047  16.752  29.434  1.00  0.00           H  
ATOM   2657  N   VAL A1788      -9.305  14.802  32.118  1.00  0.00           N  
ATOM   2658  CA  VAL A1788      -9.005  13.789  33.126  1.00  0.00           C  
ATOM   2659  C   VAL A1788      -7.798  14.208  33.924  1.00  0.00           C  
ATOM   2660  O   VAL A1788      -7.742  13.986  35.117  1.00  0.00           O  
ATOM   2661  CB  VAL A1788      -8.754  12.396  32.522  1.00  0.00           C  
ATOM   2662  CG1 VAL A1788      -8.353  11.438  33.579  1.00  0.00           C  
ATOM   2663  CG2 VAL A1788      -9.995  11.873  31.835  1.00  0.00           C  
ATOM   2664  H   VAL A1788      -9.406  14.546  31.189  1.00  0.00           H  
ATOM   2665  N   LEU A1789      -6.852  14.878  33.275  1.00  0.00           N  
ATOM   2666  CA  LEU A1789      -5.631  15.326  33.943  1.00  0.00           C  
ATOM   2667  C   LEU A1789      -5.924  16.454  34.891  1.00  0.00           C  
ATOM   2668  O   LEU A1789      -5.448  16.461  36.020  1.00  0.00           O  
ATOM   2669  CB  LEU A1789      -4.583  15.794  32.919  1.00  0.00           C  
ATOM   2670  CG  LEU A1789      -3.464  14.854  32.423  1.00  0.00           C  
ATOM   2671  CD1 LEU A1789      -3.987  13.446  32.077  1.00  0.00           C  
ATOM   2672  CD2 LEU A1789      -2.809  15.493  31.204  1.00  0.00           C  
ATOM   2673  H   LEU A1789      -6.968  15.070  32.318  1.00  0.00           H  
ATOM   2674  N   LEU A1790      -6.700  17.416  34.421  1.00  0.00           N  
ATOM   2675  CA  LEU A1790      -7.058  18.583  35.226  1.00  0.00           C  
ATOM   2676  C   LEU A1790      -7.848  18.187  36.463  1.00  0.00           C  
ATOM   2677  O   LEU A1790      -7.689  18.805  37.509  1.00  0.00           O  
ATOM   2678  CB  LEU A1790      -7.864  19.596  34.392  1.00  0.00           C  
ATOM   2679  CG  LEU A1790      -8.275  20.885  35.101  1.00  0.00           C  
ATOM   2680  CD1 LEU A1790      -7.022  21.542  35.688  1.00  0.00           C  
ATOM   2681  CD2 LEU A1790      -8.980  21.825  34.120  1.00  0.00           C  
ATOM   2682  H   LEU A1790      -7.047  17.340  33.509  1.00  0.00           H  
ATOM   2683  N   VAL A1791      -8.672  17.144  36.341  1.00  0.00           N  
ATOM   2684  CA  VAL A1791      -9.515  16.666  37.434  1.00  0.00           C  
ATOM   2685  C   VAL A1791      -8.684  15.953  38.480  1.00  0.00           C  
ATOM   2686  O   VAL A1791      -8.733  16.315  39.641  1.00  0.00           O  
ATOM   2687  CB  VAL A1791     -10.654  15.759  36.924  1.00  0.00           C  
ATOM   2688  CG1 VAL A1791     -11.305  15.061  38.072  1.00  0.00           C  
ATOM   2689  CG2 VAL A1791     -11.696  16.578  36.157  1.00  0.00           C  
ATOM   2690  H   VAL A1791      -8.720  16.687  35.475  1.00  0.00           H  
ATOM   2691  N   GLN A1792      -7.904  14.957  38.085  1.00  0.00           N  
ATOM   2692  CA  GLN A1792      -7.042  14.267  39.045  1.00  0.00           C  
ATOM   2693  C   GLN A1792      -6.080  15.224  39.771  1.00  0.00           C  
ATOM   2694  O   GLN A1792      -5.616  14.933  40.865  1.00  0.00           O  
ATOM   2695  CB  GLN A1792      -6.220  13.207  38.341  1.00  0.00           C  
ATOM   2696  CG  GLN A1792      -7.032  12.060  37.791  1.00  0.00           C  
ATOM   2697  CD  GLN A1792      -6.141  10.977  37.202  1.00  0.00           C  
ATOM   2698  OE1 GLN A1792      -6.173   9.816  37.637  1.00  0.00           O  
ATOM   2699  NE2 GLN A1792      -5.325  11.359  36.219  1.00  0.00           N  
ATOM   2700  H   GLN A1792      -7.904  14.683  37.139  1.00  0.00           H  
ATOM   2701 HE21 GLN A1792      -4.751  10.672  35.831  1.00  0.00           H  
ATOM   2702 HE22 GLN A1792      -5.338  12.287  35.918  1.00  0.00           H  
ATOM   2703  N   ALA A1793      -5.767  16.350  39.137  1.00  0.00           N  
ATOM   2704  CA  ALA A1793      -4.864  17.356  39.695  1.00  0.00           C  
ATOM   2705  C   ALA A1793      -5.534  18.202  40.772  1.00  0.00           C  
ATOM   2706  O   ALA A1793      -5.125  18.190  41.930  1.00  0.00           O  
ATOM   2707  CB  ALA A1793      -4.326  18.252  38.580  1.00  0.00           C  
ATOM   2708  H   ALA A1793      -6.153  16.511  38.250  1.00  0.00           H  
ATOM   2709  N   VAL A1794      -6.557  18.953  40.377  1.00  0.00           N  
ATOM   2710  CA  VAL A1794      -7.312  19.826  41.273  1.00  0.00           C  
ATOM   2711  C   VAL A1794      -8.134  19.109  42.352  1.00  0.00           C  
ATOM   2712  O   VAL A1794      -8.311  19.634  43.450  1.00  0.00           O  
ATOM   2713  CB  VAL A1794      -8.259  20.723  40.459  1.00  0.00           C  
ATOM   2714  CG1 VAL A1794      -9.213  21.469  41.370  1.00  0.00           C  
ATOM   2715  CG2 VAL A1794      -7.461  21.688  39.617  1.00  0.00           C  
ATOM   2716  H   VAL A1794      -6.825  18.909  39.428  1.00  0.00           H  
ATOM   2717  N   ASN A1795      -8.662  17.933  42.023  1.00  0.00           N  
ATOM   2718  CA  ASN A1795      -9.483  17.147  42.945  1.00  0.00           C  
ATOM   2719  C   ASN A1795      -8.771  15.935  43.517  1.00  0.00           C  
ATOM   2720  O   ASN A1795      -9.398  14.897  43.651  1.00  0.00           O  
ATOM   2721  CB  ASN A1795     -10.726  16.630  42.227  1.00  0.00           C  
ATOM   2722  CG  ASN A1795     -11.910  17.529  42.393  1.00  0.00           C  
ATOM   2723  OD1 ASN A1795     -13.008  17.066  42.708  1.00  0.00           O  
ATOM   2724  ND2 ASN A1795     -11.708  18.823  42.183  1.00  0.00           N  
ATOM   2725  H   ASN A1795      -8.487  17.569  41.128  1.00  0.00           H  
ATOM   2726 HD21 ASN A1795     -12.482  19.420  42.285  1.00  0.00           H  
ATOM   2727 HD22 ASN A1795     -10.826  19.143  41.930  1.00  0.00           H  
ATOM   2728  N   PRO A1796      -7.494  16.069  43.944  1.00  0.00           N  
ATOM   2729  CA  PRO A1796      -6.562  15.084  44.519  1.00  0.00           C  
ATOM   2730  C   PRO A1796      -7.114  13.656  44.636  1.00  0.00           C  
ATOM   2731  O   PRO A1796      -6.459  12.691  44.214  1.00  0.00           O  
ATOM   2732  CB  PRO A1796      -6.215  15.691  45.872  1.00  0.00           C  
ATOM   2733  CG  PRO A1796      -7.483  16.348  46.262  1.00  0.00           C  
ATOM   2734  CD  PRO A1796      -7.873  17.047  44.983  1.00  0.00           C  
ATOM   2735  N   GLU A1797      -8.286  13.513  45.253  1.00  0.00           N  
ATOM   2736  CA  GLU A1797      -8.911  12.202  45.366  1.00  0.00           C  
ATOM   2737  C   GLU A1797     -10.364  12.132  44.871  1.00  0.00           C  
ATOM   2738  O   GLU A1797     -11.322  12.277  45.639  1.00  0.00           O  
ATOM   2739  CB  GLU A1797      -8.776  11.625  46.780  1.00  0.00           C  
ATOM   2740  CG  GLU A1797      -8.272  10.172  46.781  1.00  0.00           C  
ATOM   2741  CD  GLU A1797      -8.394   9.481  48.137  1.00  0.00           C  
ATOM   2742  OE1 GLU A1797      -9.488   8.945  48.434  1.00  0.00           O  
ATOM   2743  OE2 GLU A1797      -7.394   9.454  48.893  1.00  0.00           O  
ATOM   2744  H   GLU A1797      -8.748  14.291  45.612  1.00  0.00           H  
ATOM   2745  N   PHE A1798     -10.496  12.022  43.551  1.00  0.00           N  
ATOM   2746  CA  PHE A1798     -11.782  11.858  42.882  1.00  0.00           C  
ATOM   2747  C   PHE A1798     -11.640  10.354  42.729  1.00  0.00           C  
ATOM   2748  O   PHE A1798     -11.023   9.865  41.780  1.00  0.00           O  
ATOM   2749  CB  PHE A1798     -11.765  12.532  41.506  1.00  0.00           C  
ATOM   2750  CG  PHE A1798     -13.097  12.535  40.798  1.00  0.00           C  
ATOM   2751  CD1 PHE A1798     -14.177  13.254  41.308  1.00  0.00           C  
ATOM   2752  CD2 PHE A1798     -13.255  11.875  39.579  1.00  0.00           C  
ATOM   2753  CE1 PHE A1798     -15.397  13.320  40.603  1.00  0.00           C  
ATOM   2754  CE2 PHE A1798     -14.470  11.936  38.871  1.00  0.00           C  
ATOM   2755  CZ  PHE A1798     -15.537  12.659  39.384  1.00  0.00           C  
ATOM   2756  H   PHE A1798      -9.688  12.054  43.000  1.00  0.00           H  
ATOM   2757  N   LYS A1799     -12.036   9.652  43.781  1.00  0.00           N  
ATOM   2758  CA  LYS A1799     -11.936   8.203  43.849  1.00  0.00           C  
ATOM   2759  C   LYS A1799     -13.106   7.500  43.142  1.00  0.00           C  
ATOM   2760  O   LYS A1799     -14.253   7.941  43.228  1.00  0.00           O  
ATOM   2761  CB  LYS A1799     -11.886   7.794  45.336  1.00  0.00           C  
ATOM   2762  CG  LYS A1799     -11.085   6.533  45.682  1.00  0.00           C  
ATOM   2763  CD  LYS A1799      -9.579   6.773  45.607  1.00  0.00           C  
ATOM   2764  CE  LYS A1799      -8.802   5.632  46.265  1.00  0.00           C  
ATOM   2765  NZ  LYS A1799      -8.926   5.617  47.757  1.00  0.00           N  
ATOM   2766  H   LYS A1799     -12.424  10.133  44.542  1.00  0.00           H  
ATOM   2767  HZ1 LYS A1799      -9.926   5.751  48.020  1.00  0.00           H  
ATOM   2768  HZ2 LYS A1799      -8.594   4.702  48.122  1.00  0.00           H  
ATOM   2769  HZ3 LYS A1799      -8.356   6.383  48.166  1.00  0.00           H  
ATOM   2770  N   ALA A1800     -12.802   6.454  42.384  1.00  0.00           N  
ATOM   2771  CA  ALA A1800     -13.845   5.667  41.740  1.00  0.00           C  
ATOM   2772  C   ALA A1800     -14.008   4.421  42.633  1.00  0.00           C  
ATOM   2773  O   ALA A1800     -13.091   4.074  43.398  1.00  0.00           O  
ATOM   2774  CB  ALA A1800     -13.431   5.277  40.341  1.00  0.00           C  
ATOM   2775  H   ALA A1800     -11.866   6.195  42.271  1.00  0.00           H  
ATOM   2776  N   ASP A1801     -15.175   3.785  42.580  1.00  0.00           N  
ATOM   2777  CA  ASP A1801     -15.454   2.588  43.391  1.00  0.00           C  
ATOM   2778  C   ASP A1801     -14.708   1.323  42.919  1.00  0.00           C  
ATOM   2779  O   ASP A1801     -14.389   1.209  41.734  1.00  0.00           O  
ATOM   2780  CB  ASP A1801     -16.965   2.338  43.413  1.00  0.00           C  
ATOM   2781  CG  ASP A1801     -17.627   2.611  42.064  1.00  0.00           C  
ATOM   2782  OD1 ASP A1801     -17.096   2.145  41.022  1.00  0.00           O  
ATOM   2783  OD2 ASP A1801     -18.669   3.310  42.051  1.00  0.00           O  
ATOM   2784  H   ASP A1801     -15.859   4.121  41.973  1.00  0.00           H  
ATOM   2785  N   PRO A1802     -14.436   0.356  43.837  1.00  0.00           N  
ATOM   2786  CA  PRO A1802     -13.726  -0.889  43.482  1.00  0.00           C  
ATOM   2787  C   PRO A1802     -14.434  -1.694  42.401  1.00  0.00           C  
ATOM   2788  O   PRO A1802     -15.632  -1.524  42.165  1.00  0.00           O  
ATOM   2789  CB  PRO A1802     -13.700  -1.665  44.799  1.00  0.00           C  
ATOM   2790  CG  PRO A1802     -13.622  -0.585  45.817  1.00  0.00           C  
ATOM   2791  CD  PRO A1802     -14.637   0.429  45.296  1.00  0.00           C  
ATOM   2792  N   VAL A1803     -13.691  -2.572  41.740  1.00  0.00           N  
ATOM   2793  CA  VAL A1803     -14.266  -3.397  40.681  1.00  0.00           C  
ATOM   2794  C   VAL A1803     -14.955  -4.607  41.256  1.00  0.00           C  
ATOM   2795  O   VAL A1803     -15.697  -5.272  40.555  1.00  0.00           O  
ATOM   2796  CB  VAL A1803     -13.190  -3.904  39.686  1.00  0.00           C  
ATOM   2797  CG1 VAL A1803     -12.662  -2.748  38.817  1.00  0.00           C  
ATOM   2798  CG2 VAL A1803     -12.046  -4.592  40.442  1.00  0.00           C  
ATOM   2799  H   VAL A1803     -12.745  -2.664  41.968  1.00  0.00           H  
ATOM   2800  N   VAL A1804     -14.650  -4.912  42.518  1.00  0.00           N  
ATOM   2801  CA  VAL A1804     -15.211  -6.060  43.224  1.00  0.00           C  
ATOM   2802  C   VAL A1804     -15.759  -5.777  44.630  1.00  0.00           C  
ATOM   2803  O   VAL A1804     -15.045  -5.275  45.514  1.00  0.00           O  
ATOM   2804  CB  VAL A1804     -14.183  -7.192  43.329  1.00  0.00           C  
ATOM   2805  CG1 VAL A1804     -14.665  -8.276  44.280  1.00  0.00           C  
ATOM   2806  CG2 VAL A1804     -13.944  -7.787  41.960  1.00  0.00           C  
ATOM   2807  H   VAL A1804     -14.025  -4.340  43.004  1.00  0.00           H  
ATOM   2808  N   ASP A1805     -17.029  -6.145  44.822  1.00  0.00           N  
ATOM   2809  CA  ASP A1805     -17.726  -5.993  46.100  1.00  0.00           C  
ATOM   2810  C   ASP A1805     -17.700  -7.308  46.899  1.00  0.00           C  
ATOM   2811  O   ASP A1805     -17.252  -7.344  48.050  1.00  0.00           O  
ATOM   2812  CB  ASP A1805     -19.175  -5.576  45.852  1.00  0.00           C  
ATOM   2813  CG  ASP A1805     -19.285  -4.241  45.158  1.00  0.00           C  
ATOM   2814  OD1 ASP A1805     -18.783  -3.244  45.722  1.00  0.00           O  
ATOM   2815  OD2 ASP A1805     -19.883  -4.187  44.060  1.00  0.00           O  
ATOM   2816  H   ASP A1805     -17.513  -6.549  44.073  1.00  0.00           H  
ATOM   2817  N   ILE A1806     -18.162  -8.386  46.271  1.00  0.00           N  
ATOM   2818  CA  ILE A1806     -18.210  -9.692  46.904  1.00  0.00           C  
ATOM   2819  C   ILE A1806     -17.328 -10.683  46.149  1.00  0.00           C  
ATOM   2820  O   ILE A1806     -17.477 -10.836  44.935  1.00  0.00           O  
ATOM   2821  CB  ILE A1806     -19.654 -10.272  46.889  1.00  0.00           C  
ATOM   2822  CG1 ILE A1806     -20.641  -9.315  47.556  1.00  0.00           C  
ATOM   2823  CG2 ILE A1806     -19.691 -11.620  47.574  1.00  0.00           C  
ATOM   2824  CD1 ILE A1806     -21.522  -8.574  46.572  1.00  0.00           C  
ATOM   2825  H   ILE A1806     -18.467  -8.304  45.348  1.00  0.00           H  
ATOM   2826  N   TYR A1807     -16.427 -11.349  46.868  1.00  0.00           N  
ATOM   2827  CA  TYR A1807     -15.537 -12.363  46.291  1.00  0.00           C  
ATOM   2828  C   TYR A1807     -16.030 -13.741  46.760  1.00  0.00           C  
ATOM   2829  O   TYR A1807     -16.243 -13.971  47.957  1.00  0.00           O  
ATOM   2830  CB  TYR A1807     -14.080 -12.143  46.736  1.00  0.00           C  
ATOM   2831  CG  TYR A1807     -13.106 -12.988  45.944  1.00  0.00           C  
ATOM   2832  CD1 TYR A1807     -12.774 -12.633  44.635  1.00  0.00           C  
ATOM   2833  CD2 TYR A1807     -12.607 -14.198  46.460  1.00  0.00           C  
ATOM   2834  CE1 TYR A1807     -11.989 -13.458  43.858  1.00  0.00           C  
ATOM   2835  CE2 TYR A1807     -11.818 -15.035  45.691  1.00  0.00           C  
ATOM   2836  CZ  TYR A1807     -11.511 -14.654  44.386  1.00  0.00           C  
ATOM   2837  OH  TYR A1807     -10.702 -15.428  43.593  1.00  0.00           O  
ATOM   2838  H   TYR A1807     -16.363 -11.165  47.829  1.00  0.00           H  
ATOM   2839 HH   TYR A1807     -10.427 -16.161  44.105  1.00  0.00           H  
ATOM   2840  N   LEU A1808     -16.145 -14.678  45.833  1.00  0.00           N  
ATOM   2841  CA  LEU A1808     -16.669 -15.985  46.172  1.00  0.00           C  
ATOM   2842  C   LEU A1808     -15.636 -17.083  46.332  1.00  0.00           C  
ATOM   2843  O   LEU A1808     -15.188 -17.675  45.342  1.00  0.00           O  
ATOM   2844  CB  LEU A1808     -17.714 -16.389  45.129  1.00  0.00           C  
ATOM   2845  CG  LEU A1808     -18.833 -17.388  45.438  1.00  0.00           C  
ATOM   2846  CD1 LEU A1808     -19.874 -17.288  44.317  1.00  0.00           C  
ATOM   2847  CD2 LEU A1808     -18.310 -18.834  45.601  1.00  0.00           C  
ATOM   2848  H   LEU A1808     -15.880 -14.486  44.910  1.00  0.00           H  
ATOM   2849  N   VAL A1809     -15.263 -17.348  47.584  1.00  0.00           N  
ATOM   2850  CA  VAL A1809     -14.308 -18.403  47.923  1.00  0.00           C  
ATOM   2851  C   VAL A1809     -15.061 -19.707  47.797  1.00  0.00           C  
ATOM   2852  O   VAL A1809     -16.262 -19.751  48.038  1.00  0.00           O  
ATOM   2853  CB  VAL A1809     -13.828 -18.303  49.368  1.00  0.00           C  
ATOM   2854  CG1 VAL A1809     -12.754 -19.325  49.620  1.00  0.00           C  
ATOM   2855  CG2 VAL A1809     -13.315 -16.910  49.659  1.00  0.00           C  
ATOM   2856  H   VAL A1809     -15.677 -16.838  48.305  1.00  0.00           H  
ATOM   2857  N   ALA A1810     -14.361 -20.774  47.450  1.00  0.00           N  
ATOM   2858  CA  ALA A1810     -15.003 -22.072  47.296  1.00  0.00           C  
ATOM   2859  C   ALA A1810     -13.970 -23.125  46.974  1.00  0.00           C  
ATOM   2860  O   ALA A1810     -13.441 -23.163  45.858  1.00  0.00           O  
ATOM   2861  CB  ALA A1810     -16.045 -22.025  46.190  1.00  0.00           C  
ATOM   2862  H   ALA A1810     -13.399 -20.687  47.250  1.00  0.00           H  
ATOM   2863  N   SER A1811     -13.674 -23.978  47.947  1.00  0.00           N  
ATOM   2864  CA  SER A1811     -12.701 -25.040  47.737  1.00  0.00           C  
ATOM   2865  C   SER A1811     -13.336 -26.359  48.147  1.00  0.00           C  
ATOM   2866  O   SER A1811     -14.132 -26.395  49.087  1.00  0.00           O  
ATOM   2867  CB  SER A1811     -11.444 -24.775  48.571  1.00  0.00           C  
ATOM   2868  OG  SER A1811     -10.291 -25.372  47.981  1.00  0.00           O  
ATOM   2869  H   SER A1811     -14.134 -23.917  48.804  1.00  0.00           H  
ATOM   2870 HG   SER A1811      -9.521 -25.183  48.528  1.00  0.00           H  
ATOM   2871  N   GLY A1812     -13.007 -27.432  47.437  1.00  0.00           N  
ATOM   2872  CA  GLY A1812     -13.562 -28.731  47.778  1.00  0.00           C  
ATOM   2873  C   GLY A1812     -13.978 -29.537  46.565  1.00  0.00           C  
ATOM   2874  O   GLY A1812     -14.011 -29.017  45.433  1.00  0.00           O  
ATOM   2875  H   GLY A1812     -12.385 -27.349  46.678  1.00  0.00           H  
ATOM   2876  N   ALA A1813     -14.321 -30.802  46.806  1.00  0.00           N  
ATOM   2877  CA  ALA A1813     -14.733 -31.731  45.749  1.00  0.00           C  
ATOM   2878  C   ALA A1813     -16.028 -31.357  45.015  1.00  0.00           C  
ATOM   2879  O   ALA A1813     -17.127 -31.422  45.588  1.00  0.00           O  
ATOM   2880  CB  ALA A1813     -14.830 -33.164  46.307  1.00  0.00           C  
ATOM   2881  H   ALA A1813     -14.306 -31.123  47.728  1.00  0.00           H  
ATOM   2882  N   ASP A1814     -15.876 -30.979  43.744  1.00  0.00           N  
ATOM   2883  CA  ASP A1814     -16.996 -30.601  42.887  1.00  0.00           C  
ATOM   2884  C   ASP A1814     -17.768 -29.403  43.423  1.00  0.00           C  
ATOM   2885  O   ASP A1814     -18.965 -29.249  43.185  1.00  0.00           O  
ATOM   2886  CB  ASP A1814     -17.923 -31.801  42.683  1.00  0.00           C  
ATOM   2887  CG  ASP A1814     -17.235 -32.952  41.960  1.00  0.00           C  
ATOM   2888  OD1 ASP A1814     -15.984 -32.939  41.854  1.00  0.00           O  
ATOM   2889  OD2 ASP A1814     -17.950 -33.872  41.492  1.00  0.00           O  
ATOM   2890  H   ASP A1814     -14.976 -30.950  43.374  1.00  0.00           H  
ATOM   2891  N   THR A1815     -17.042 -28.513  44.079  1.00  0.00           N  
ATOM   2892  CA  THR A1815     -17.633 -27.328  44.637  1.00  0.00           C  
ATOM   2893  C   THR A1815     -17.927 -26.301  43.554  1.00  0.00           C  
ATOM   2894  O   THR A1815     -18.975 -25.656  43.594  1.00  0.00           O  
ATOM   2895  CB  THR A1815     -16.700 -26.697  45.640  1.00  0.00           C  
ATOM   2896  OG1 THR A1815     -16.374 -27.668  46.631  1.00  0.00           O  
ATOM   2897  CG2 THR A1815     -17.354 -25.502  46.299  1.00  0.00           C  
ATOM   2898  H   THR A1815     -16.091 -28.682  44.225  1.00  0.00           H  
ATOM   2899  HG1 THR A1815     -15.786 -27.269  47.282  1.00  0.00           H  
ATOM   2900  N   GLN A1816     -17.040 -26.170  42.567  1.00  0.00           N  
ATOM   2901  CA  GLN A1816     -17.224 -25.165  41.502  1.00  0.00           C  
ATOM   2902  C   GLN A1816     -18.590 -25.065  40.827  1.00  0.00           C  
ATOM   2903  O   GLN A1816     -19.083 -23.961  40.645  1.00  0.00           O  
ATOM   2904  CB  GLN A1816     -16.090 -25.185  40.458  1.00  0.00           C  
ATOM   2905  CG  GLN A1816     -14.792 -24.414  40.876  1.00  0.00           C  
ATOM   2906  CD  GLN A1816     -14.820 -22.886  40.645  1.00  0.00           C  
ATOM   2907  OE1 GLN A1816     -15.047 -22.412  39.527  1.00  0.00           O  
ATOM   2908  NE2 GLN A1816     -14.511 -22.123  41.694  1.00  0.00           N  
ATOM   2909  H   GLN A1816     -16.253 -26.752  42.556  1.00  0.00           H  
ATOM   2910 HE21 GLN A1816     -14.525 -21.149  41.569  1.00  0.00           H  
ATOM   2911 HE22 GLN A1816     -14.286 -22.538  42.553  1.00  0.00           H  
ATOM   2912  N   SER A1817     -19.221 -26.175  40.468  1.00  0.00           N  
ATOM   2913  CA  SER A1817     -20.540 -26.049  39.855  1.00  0.00           C  
ATOM   2914  C   SER A1817     -21.504 -25.427  40.886  1.00  0.00           C  
ATOM   2915  O   SER A1817     -22.364 -24.617  40.542  1.00  0.00           O  
ATOM   2916  CB  SER A1817     -21.054 -27.392  39.339  1.00  0.00           C  
ATOM   2917  OG  SER A1817     -21.735 -27.222  38.099  1.00  0.00           O  
ATOM   2918  H   SER A1817     -18.818 -27.051  40.615  1.00  0.00           H  
ATOM   2919 HG   SER A1817     -22.052 -28.069  37.797  1.00  0.00           H  
ATOM   2920  N   ALA A1818     -21.313 -25.765  42.153  1.00  0.00           N  
ATOM   2921  CA  ALA A1818     -22.126 -25.208  43.210  1.00  0.00           C  
ATOM   2922  C   ALA A1818     -21.858 -23.712  43.268  1.00  0.00           C  
ATOM   2923  O   ALA A1818     -22.778 -22.908  43.109  1.00  0.00           O  
ATOM   2924  CB  ALA A1818     -21.769 -25.840  44.530  1.00  0.00           C  
ATOM   2925  H   ALA A1818     -20.604 -26.397  42.383  1.00  0.00           H  
ATOM   2926  N   ALA A1819     -20.594 -23.349  43.490  1.00  0.00           N  
ATOM   2927  CA  ALA A1819     -20.156 -21.946  43.576  1.00  0.00           C  
ATOM   2928  C   ALA A1819     -20.618 -21.079  42.411  1.00  0.00           C  
ATOM   2929  O   ALA A1819     -21.151 -19.988  42.611  1.00  0.00           O  
ATOM   2930  CB  ALA A1819     -18.655 -21.871  43.694  1.00  0.00           C  
ATOM   2931  H   ALA A1819     -19.930 -24.053  43.604  1.00  0.00           H  
ATOM   2932  N   MET A1820     -20.413 -21.561  41.192  1.00  0.00           N  
ATOM   2933  CA  MET A1820     -20.828 -20.811  40.013  1.00  0.00           C  
ATOM   2934  C   MET A1820     -22.335 -20.679  39.981  1.00  0.00           C  
ATOM   2935  O   MET A1820     -22.850 -19.647  39.538  1.00  0.00           O  
ATOM   2936  CB  MET A1820     -20.300 -21.447  38.714  1.00  0.00           C  
ATOM   2937  CG  MET A1820     -19.177 -20.624  38.008  1.00  0.00           C  
ATOM   2938  SD  MET A1820     -17.995 -21.545  36.927  1.00  0.00           S  
ATOM   2939  CE  MET A1820     -19.097 -22.355  35.726  1.00  0.00           C  
ATOM   2940  H   MET A1820     -19.982 -22.428  41.084  1.00  0.00           H  
ATOM   2941  N   ALA A1821     -23.044 -21.681  40.500  1.00  0.00           N  
ATOM   2942  CA  ALA A1821     -24.513 -21.631  40.534  1.00  0.00           C  
ATOM   2943  C   ALA A1821     -25.028 -20.656  41.605  1.00  0.00           C  
ATOM   2944  O   ALA A1821     -25.919 -19.838  41.342  1.00  0.00           O  
ATOM   2945  CB  ALA A1821     -25.077 -22.991  40.738  1.00  0.00           C  
ATOM   2946  H   ALA A1821     -22.584 -22.476  40.856  1.00  0.00           H  
ATOM   2947  N   LEU A1822     -24.458 -20.713  42.803  1.00  0.00           N  
ATOM   2948  CA  LEU A1822     -24.875 -19.799  43.848  1.00  0.00           C  
ATOM   2949  C   LEU A1822     -24.572 -18.393  43.336  1.00  0.00           C  
ATOM   2950  O   LEU A1822     -25.378 -17.482  43.501  1.00  0.00           O  
ATOM   2951  CB  LEU A1822     -24.119 -20.080  45.158  1.00  0.00           C  
ATOM   2952  CG  LEU A1822     -24.308 -19.096  46.328  1.00  0.00           C  
ATOM   2953  CD1 LEU A1822     -25.786 -19.007  46.654  1.00  0.00           C  
ATOM   2954  CD2 LEU A1822     -23.494 -19.507  47.572  1.00  0.00           C  
ATOM   2955  H   LEU A1822     -23.751 -21.364  42.974  1.00  0.00           H  
ATOM   2956  N   ALA A1830     -23.439 -18.241  42.646  1.00  0.00           N  
ATOM   2957  CA  ALA A1830     -23.022 -16.950  42.101  1.00  0.00           C  
ATOM   2958  C   ALA A1830     -24.053 -16.401  41.119  1.00  0.00           C  
ATOM   2959  O   ALA A1830     -24.405 -15.208  41.166  1.00  0.00           O  
ATOM   2960  CB  ALA A1830     -21.685 -17.077  41.432  1.00  0.00           C  
ATOM   2961  H   ALA A1830     -22.857 -19.016  42.510  1.00  0.00           H  
ATOM   2962  N   GLU A1831     -24.562 -17.257  40.240  1.00  0.00           N  
ATOM   2963  CA  GLU A1831     -25.566 -16.803  39.280  1.00  0.00           C  
ATOM   2964  C   GLU A1831     -26.836 -16.316  39.989  1.00  0.00           C  
ATOM   2965  O   GLU A1831     -27.393 -15.269  39.649  1.00  0.00           O  
ATOM   2966  CB  GLU A1831     -25.893 -17.912  38.290  1.00  0.00           C  
ATOM   2967  CG  GLU A1831     -24.715 -18.284  37.401  1.00  0.00           C  
ATOM   2968  CD  GLU A1831     -24.251 -17.137  36.489  1.00  0.00           C  
ATOM   2969  OE1 GLU A1831     -25.079 -16.597  35.725  1.00  0.00           O  
ATOM   2970  OE2 GLU A1831     -23.044 -16.789  36.522  1.00  0.00           O  
ATOM   2971  H   GLU A1831     -24.253 -18.186  40.233  1.00  0.00           H  
ATOM   2972  N   ARG A1832     -27.261 -17.061  41.009  1.00  0.00           N  
ATOM   2973  CA  ARG A1832     -28.447 -16.726  41.792  1.00  0.00           C  
ATOM   2974  C   ARG A1832     -28.257 -15.378  42.456  1.00  0.00           C  
ATOM   2975  O   ARG A1832     -29.098 -14.505  42.333  1.00  0.00           O  
ATOM   2976  CB  ARG A1832     -28.652 -17.781  42.865  1.00  0.00           C  
ATOM   2977  CG  ARG A1832     -29.747 -17.476  43.842  1.00  0.00           C  
ATOM   2978  CD  ARG A1832     -29.516 -18.227  45.141  1.00  0.00           C  
ATOM   2979  NE  ARG A1832     -30.659 -18.097  46.038  1.00  0.00           N  
ATOM   2980  CZ  ARG A1832     -31.116 -19.070  46.820  1.00  0.00           C  
ATOM   2981  NH1 ARG A1832     -30.512 -20.261  46.849  1.00  0.00           N  
ATOM   2982  NH2 ARG A1832     -32.171 -18.845  47.590  1.00  0.00           N  
ATOM   2983  H   ARG A1832     -26.747 -17.866  41.244  1.00  0.00           H  
ATOM   2984 HE   ARG A1832     -31.101 -17.241  46.087  1.00  0.00           H  
ATOM   2985 HH11 ARG A1832     -29.702 -20.429  46.287  1.00  0.00           H  
ATOM   2986 HH12 ARG A1832     -30.868 -20.989  47.439  1.00  0.00           H  
ATOM   2987 HH21 ARG A1832     -32.605 -17.947  47.588  1.00  0.00           H  
ATOM   2988 HH22 ARG A1832     -32.521 -19.572  48.178  1.00  0.00           H  
ATOM   2989  N   LEU A1833     -27.148 -15.221  43.173  1.00  0.00           N  
ATOM   2990  CA  LEU A1833     -26.828 -13.966  43.855  1.00  0.00           C  
ATOM   2991  C   LEU A1833     -26.766 -12.762  42.911  1.00  0.00           C  
ATOM   2992  O   LEU A1833     -26.949 -11.623  43.325  1.00  0.00           O  
ATOM   2993  CB  LEU A1833     -25.508 -14.102  44.595  1.00  0.00           C  
ATOM   2994  CG  LEU A1833     -25.523 -14.985  45.830  1.00  0.00           C  
ATOM   2995  CD1 LEU A1833     -24.110 -15.352  46.221  1.00  0.00           C  
ATOM   2996  CD2 LEU A1833     -26.190 -14.228  46.947  1.00  0.00           C  
ATOM   2997  H   LEU A1833     -26.519 -15.970  43.248  1.00  0.00           H  
ATOM   2998  N   ARG A1834     -26.471 -12.996  41.645  1.00  0.00           N  
ATOM   2999  CA  ARG A1834     -26.442 -11.878  40.725  1.00  0.00           C  
ATOM   3000  C   ARG A1834     -27.878 -11.485  40.391  1.00  0.00           C  
ATOM   3001  O   ARG A1834     -28.203 -10.299  40.278  1.00  0.00           O  
ATOM   3002  CB  ARG A1834     -25.613 -12.214  39.476  1.00  0.00           C  
ATOM   3003  CG  ARG A1834     -24.119 -12.051  39.736  1.00  0.00           C  
ATOM   3004  CD  ARG A1834     -23.244 -12.623  38.634  1.00  0.00           C  
ATOM   3005  NE  ARG A1834     -21.848 -12.714  39.061  1.00  0.00           N  
ATOM   3006  CZ  ARG A1834     -21.093 -13.792  38.894  1.00  0.00           C  
ATOM   3007  NH1 ARG A1834     -21.590 -14.854  38.276  1.00  0.00           N  
ATOM   3008  NH2 ARG A1834     -19.838 -13.803  39.324  1.00  0.00           N  
ATOM   3009  H   ARG A1834     -26.266 -13.907  41.336  1.00  0.00           H  
ATOM   3010 HE   ARG A1834     -21.443 -11.934  39.496  1.00  0.00           H  
ATOM   3011 HH11 ARG A1834     -22.537 -14.833  37.940  1.00  0.00           H  
ATOM   3012 HH12 ARG A1834     -21.044 -15.663  38.149  1.00  0.00           H  
ATOM   3013 HH21 ARG A1834     -19.459 -13.009  39.775  1.00  0.00           H  
ATOM   3014 HH22 ARG A1834     -19.277 -14.624  39.197  1.00  0.00           H  
ATOM   3015  N   ASP A1835     -28.744 -12.490  40.286  1.00  0.00           N  
ATOM   3016  CA  ASP A1835     -30.158 -12.265  40.000  1.00  0.00           C  
ATOM   3017  C   ASP A1835     -30.834 -11.554  41.171  1.00  0.00           C  
ATOM   3018  O   ASP A1835     -31.680 -10.684  40.983  1.00  0.00           O  
ATOM   3019  CB  ASP A1835     -30.865 -13.598  39.750  1.00  0.00           C  
ATOM   3020  CG  ASP A1835     -30.420 -14.258  38.473  1.00  0.00           C  
ATOM   3021  OD1 ASP A1835     -29.737 -13.574  37.686  1.00  0.00           O  
ATOM   3022  OD2 ASP A1835     -30.752 -15.449  38.243  1.00  0.00           O  
ATOM   3023  H   ASP A1835     -28.425 -13.415  40.395  1.00  0.00           H  
ATOM   3024  N   GLU A1836     -30.431 -11.909  42.381  1.00  0.00           N  
ATOM   3025  CA  GLU A1836     -31.015 -11.328  43.571  1.00  0.00           C  
ATOM   3026  C   GLU A1836     -30.407 -10.004  43.964  1.00  0.00           C  
ATOM   3027  O   GLU A1836     -31.088  -9.147  44.517  1.00  0.00           O  
ATOM   3028  CB  GLU A1836     -30.913 -12.319  44.735  1.00  0.00           C  
ATOM   3029  CG  GLU A1836     -31.810 -13.561  44.567  1.00  0.00           C  
ATOM   3030  CD  GLU A1836     -31.558 -14.655  45.602  1.00  0.00           C  
ATOM   3031  OE1 GLU A1836     -30.832 -14.423  46.593  1.00  0.00           O  
ATOM   3032  OE2 GLU A1836     -32.100 -15.765  45.416  1.00  0.00           O  
ATOM   3033  H   GLU A1836     -29.733 -12.590  42.468  1.00  0.00           H  
ATOM   3034  N   LEU A1837     -29.113  -9.853  43.722  1.00  0.00           N  
ATOM   3035  CA  LEU A1837     -28.401  -8.624  44.063  1.00  0.00           C  
ATOM   3036  C   LEU A1837     -27.978  -7.832  42.836  1.00  0.00           C  
ATOM   3037  O   LEU A1837     -26.779  -7.625  42.607  1.00  0.00           O  
ATOM   3038  CB  LEU A1837     -27.168  -8.959  44.880  1.00  0.00           C  
ATOM   3039  CG  LEU A1837     -27.438  -9.301  46.323  1.00  0.00           C  
ATOM   3040  CD1 LEU A1837     -26.159  -9.763  46.986  1.00  0.00           C  
ATOM   3041  CD2 LEU A1837     -27.973  -8.072  46.995  1.00  0.00           C  
ATOM   3042  H   LEU A1837     -28.619 -10.578  43.289  1.00  0.00           H  
ATOM   3043  N   PRO A1838     -28.949  -7.398  42.015  1.00  0.00           N  
ATOM   3044  CA  PRO A1838     -28.509  -6.640  40.850  1.00  0.00           C  
ATOM   3045  C   PRO A1838     -27.755  -5.426  41.356  1.00  0.00           C  
ATOM   3046  O   PRO A1838     -28.115  -4.852  42.393  1.00  0.00           O  
ATOM   3047  CB  PRO A1838     -29.827  -6.249  40.193  1.00  0.00           C  
ATOM   3048  CG  PRO A1838     -30.702  -6.002  41.366  1.00  0.00           C  
ATOM   3049  CD  PRO A1838     -30.390  -7.184  42.248  1.00  0.00           C  
ATOM   3050  N   GLY A1839     -26.643  -5.117  40.688  1.00  0.00           N  
ATOM   3051  CA  GLY A1839     -25.835  -3.970  41.071  1.00  0.00           C  
ATOM   3052  C   GLY A1839     -24.549  -4.270  41.813  1.00  0.00           C  
ATOM   3053  O   GLY A1839     -23.647  -3.419  41.851  1.00  0.00           O  
ATOM   3054  H   GLY A1839     -26.361  -5.679  39.934  1.00  0.00           H  
ATOM   3055  N   VAL A1840     -24.479  -5.436  42.453  1.00  0.00           N  
ATOM   3056  CA  VAL A1840     -23.274  -5.806  43.180  1.00  0.00           C  
ATOM   3057  C   VAL A1840     -22.294  -6.436  42.225  1.00  0.00           C  
ATOM   3058  O   VAL A1840     -22.673  -7.035  41.206  1.00  0.00           O  
ATOM   3059  CB  VAL A1840     -23.528  -6.790  44.364  1.00  0.00           C  
ATOM   3060  CG1 VAL A1840     -24.557  -6.210  45.304  1.00  0.00           C  
ATOM   3061  CG2 VAL A1840     -23.909  -8.201  43.859  1.00  0.00           C  
ATOM   3062  H   VAL A1840     -25.242  -6.059  42.419  1.00  0.00           H  
ATOM   3063  N   LYS A1841     -21.028  -6.273  42.561  1.00  0.00           N  
ATOM   3064  CA  LYS A1841     -19.965  -6.807  41.761  1.00  0.00           C  
ATOM   3065  C   LYS A1841     -19.471  -8.031  42.486  1.00  0.00           C  
ATOM   3066  O   LYS A1841     -18.859  -7.953  43.545  1.00  0.00           O  
ATOM   3067  CB  LYS A1841     -18.890  -5.735  41.578  1.00  0.00           C  
ATOM   3068  CG  LYS A1841     -19.350  -4.596  40.666  1.00  0.00           C  
ATOM   3069  CD  LYS A1841     -18.862  -3.255  41.144  1.00  0.00           C  
ATOM   3070  CE  LYS A1841     -19.505  -2.146  40.339  1.00  0.00           C  
ATOM   3071  NZ  LYS A1841     -19.221  -0.787  40.894  1.00  0.00           N  
ATOM   3072  H   LYS A1841     -20.813  -5.798  43.377  1.00  0.00           H  
ATOM   3073  HZ1 LYS A1841     -18.199  -0.722  41.116  1.00  0.00           H  
ATOM   3074  HZ2 LYS A1841     -19.463  -0.067  40.189  1.00  0.00           H  
ATOM   3075  HZ3 LYS A1841     -19.767  -0.637  41.761  1.00  0.00           H  
ATOM   3076  N   LEU A1842     -19.781  -9.181  41.920  1.00  0.00           N  
ATOM   3077  CA  LEU A1842     -19.398 -10.428  42.534  1.00  0.00           C  
ATOM   3078  C   LEU A1842     -18.492 -11.225  41.601  1.00  0.00           C  
ATOM   3079  O   LEU A1842     -18.880 -11.522  40.469  1.00  0.00           O  
ATOM   3080  CB  LEU A1842     -20.684 -11.217  42.869  1.00  0.00           C  
ATOM   3081  CG  LEU A1842     -20.753 -12.469  43.752  1.00  0.00           C  
ATOM   3082  CD1 LEU A1842     -22.104 -12.486  44.428  1.00  0.00           C  
ATOM   3083  CD2 LEU A1842     -20.553 -13.759  42.942  1.00  0.00           C  
ATOM   3084  H   LEU A1842     -20.268  -9.197  41.063  1.00  0.00           H  
ATOM   3085  N   MET A1843     -17.301 -11.578  42.097  1.00  0.00           N  
ATOM   3086  CA  MET A1843     -16.308 -12.362  41.342  1.00  0.00           C  
ATOM   3087  C   MET A1843     -16.135 -13.751  41.934  1.00  0.00           C  
ATOM   3088  O   MET A1843     -15.809 -13.892  43.117  1.00  0.00           O  
ATOM   3089  CB  MET A1843     -14.937 -11.664  41.344  1.00  0.00           C  
ATOM   3090  CG  MET A1843     -13.878 -12.366  40.472  1.00  0.00           C  
ATOM   3091  SD  MET A1843     -12.317 -11.439  40.261  1.00  0.00           S  
ATOM   3092  CE  MET A1843     -12.836 -10.172  39.127  1.00  0.00           C  
ATOM   3093  H   MET A1843     -17.084 -11.315  43.017  1.00  0.00           H  
ATOM   3094  N   THR A1844     -16.340 -14.765  41.101  1.00  0.00           N  
ATOM   3095  CA  THR A1844     -16.203 -16.152  41.518  1.00  0.00           C  
ATOM   3096  C   THR A1844     -14.739 -16.566  41.376  1.00  0.00           C  
ATOM   3097  O   THR A1844     -14.197 -16.525  40.272  1.00  0.00           O  
ATOM   3098  CB  THR A1844     -16.992 -17.077  40.578  1.00  0.00           C  
ATOM   3099  OG1 THR A1844     -18.310 -16.560  40.369  1.00  0.00           O  
ATOM   3100  CG2 THR A1844     -17.060 -18.477  41.139  1.00  0.00           C  
ATOM   3101  H   THR A1844     -16.599 -14.573  40.178  1.00  0.00           H  
ATOM   3102  HG1 THR A1844     -18.798 -17.144  39.789  1.00  0.00           H  
ATOM   3103  N   ASN A1845     -14.083 -16.960  42.460  1.00  0.00           N  
ATOM   3104  CA  ASN A1845     -12.704 -17.415  42.346  1.00  0.00           C  
ATOM   3105  C   ASN A1845     -12.626 -18.637  41.421  1.00  0.00           C  
ATOM   3106  O   ASN A1845     -13.582 -19.400  41.286  1.00  0.00           O  
ATOM   3107  CB  ASN A1845     -12.169 -17.813  43.708  1.00  0.00           C  
ATOM   3108  CG  ASN A1845     -10.763 -18.398  43.633  1.00  0.00           C  
ATOM   3109  OD1 ASN A1845      -9.764 -17.705  43.862  1.00  0.00           O  
ATOM   3110  ND2 ASN A1845     -10.679 -19.680  43.321  1.00  0.00           N  
ATOM   3111  H   ASN A1845     -14.530 -16.962  43.332  1.00  0.00           H  
ATOM   3112 HD21 ASN A1845      -9.763 -20.057  43.283  1.00  0.00           H  
ATOM   3113 HD22 ASN A1845     -11.478 -20.198  43.181  1.00  0.00           H  
ATOM   3114  N   HIS A1847     -11.500 -18.814  40.755  1.00  0.00           N  
ATOM   3115  CA  HIS A1847     -11.330 -19.961  39.881  1.00  0.00           C  
ATOM   3116  C   HIS A1847      -9.923 -20.495  40.020  1.00  0.00           C  
ATOM   3117  O   HIS A1847      -9.042 -19.833  40.586  1.00  0.00           O  
ATOM   3118  CB  HIS A1847     -11.565 -19.587  38.432  1.00  0.00           C  
ATOM   3119  CG  HIS A1847     -13.001 -19.355  38.078  1.00  0.00           C  
ATOM   3120  ND1 HIS A1847     -13.814 -20.356  37.598  1.00  0.00           N  
ATOM   3121  CD2 HIS A1847     -13.727 -18.215  38.001  1.00  0.00           C  
ATOM   3122  CE1 HIS A1847     -14.972 -19.841  37.226  1.00  0.00           C  
ATOM   3123  NE2 HIS A1847     -14.944 -18.541  37.461  1.00  0.00           N  
ATOM   3124  H   HIS A1847     -10.759 -18.185  40.873  1.00  0.00           H  
ATOM   3125  HD1 HIS A1847     -13.598 -21.305  37.567  1.00  0.00           H  
ATOM   3126  HE2 HIS A1847     -15.666 -17.909  37.271  1.00  0.00           H  
ATOM   3127  N   GLY A1848      -9.715 -21.690  39.480  1.00  0.00           N  
ATOM   3128  CA  GLY A1848      -8.408 -22.308  39.544  1.00  0.00           C  
ATOM   3129  C   GLY A1848      -7.971 -22.736  40.937  1.00  0.00           C  
ATOM   3130  O   GLY A1848      -6.800 -22.609  41.298  1.00  0.00           O  
ATOM   3131  H   GLY A1848     -10.445 -22.163  39.044  1.00  0.00           H  
ATOM   3132  N   GLY A1849      -8.910 -23.247  41.720  1.00  0.00           N  
ATOM   3133  CA  GLY A1849      -8.590 -23.710  43.056  1.00  0.00           C  
ATOM   3134  C   GLY A1849      -7.874 -22.720  43.947  1.00  0.00           C  
ATOM   3135  O   GLY A1849      -8.033 -21.503  43.809  1.00  0.00           O  
ATOM   3136  H   GLY A1849      -9.828 -23.294  41.402  1.00  0.00           H  
ATOM   3137  N   GLY A1850      -7.060 -23.267  44.845  1.00  0.00           N  
ATOM   3138  CA  GLY A1850      -6.315 -22.462  45.794  1.00  0.00           C  
ATOM   3139  C   GLY A1850      -6.858 -22.727  47.187  1.00  0.00           C  
ATOM   3140  O   GLY A1850      -8.020 -23.121  47.341  1.00  0.00           O  
ATOM   3141  H   GLY A1850      -6.973 -24.238  44.874  1.00  0.00           H  
ATOM   3142  N   ASN A1851      -6.013 -22.614  48.201  1.00  0.00           N  
ATOM   3143  CA  ASN A1851      -6.484 -22.830  49.562  1.00  0.00           C  
ATOM   3144  C   ASN A1851      -7.158 -21.539  50.000  1.00  0.00           C  
ATOM   3145  O   ASN A1851      -6.888 -20.481  49.423  1.00  0.00           O  
ATOM   3146  CB  ASN A1851      -5.327 -23.199  50.494  1.00  0.00           C  
ATOM   3147  CG  ASN A1851      -4.113 -22.329  50.279  1.00  0.00           C  
ATOM   3148  OD1 ASN A1851      -4.173 -21.110  50.448  1.00  0.00           O  
ATOM   3149  ND2 ASN A1851      -3.008 -22.944  49.864  1.00  0.00           N  
ATOM   3150  H   ASN A1851      -5.079 -22.373  48.029  1.00  0.00           H  
ATOM   3151 HD21 ASN A1851      -2.211 -22.390  49.732  1.00  0.00           H  
ATOM   3152 HD22 ASN A1851      -3.016 -23.911  49.724  1.00  0.00           H  
ATOM   3153  N   PHE A1852      -8.054 -21.634  50.986  1.00  0.00           N  
ATOM   3154  CA  PHE A1852      -8.804 -20.474  51.504  1.00  0.00           C  
ATOM   3155  C   PHE A1852      -7.881 -19.295  51.761  1.00  0.00           C  
ATOM   3156  O   PHE A1852      -8.281 -18.145  51.607  1.00  0.00           O  
ATOM   3157  CB  PHE A1852      -9.578 -20.811  52.805  1.00  0.00           C  
ATOM   3158  CG  PHE A1852     -10.798 -21.701  52.610  1.00  0.00           C  
ATOM   3159  CD1 PHE A1852     -11.497 -21.721  51.400  1.00  0.00           C  
ATOM   3160  CD2 PHE A1852     -11.231 -22.539  53.637  1.00  0.00           C  
ATOM   3161  CE1 PHE A1852     -12.601 -22.562  51.216  1.00  0.00           C  
ATOM   3162  CE2 PHE A1852     -12.335 -23.383  53.460  1.00  0.00           C  
ATOM   3163  CZ  PHE A1852     -13.017 -23.390  52.245  1.00  0.00           C  
ATOM   3164  H   PHE A1852      -8.218 -22.514  51.382  1.00  0.00           H  
ATOM   3165  N   LYS A1853      -6.647 -19.597  52.153  1.00  0.00           N  
ATOM   3166  CA  LYS A1853      -5.629 -18.586  52.423  1.00  0.00           C  
ATOM   3167  C   LYS A1853      -5.283 -17.794  51.139  1.00  0.00           C  
ATOM   3168  O   LYS A1853      -5.288 -16.558  51.160  1.00  0.00           O  
ATOM   3169  CB  LYS A1853      -4.408 -19.277  53.056  1.00  0.00           C  
ATOM   3170  CG  LYS A1853      -3.029 -18.714  52.706  1.00  0.00           C  
ATOM   3171  CD  LYS A1853      -1.920 -19.435  53.497  1.00  0.00           C  
ATOM   3172  CE  LYS A1853      -2.056 -19.147  54.995  1.00  0.00           C  
ATOM   3173  NZ  LYS A1853      -1.966 -17.676  55.305  1.00  0.00           N  
ATOM   3174  H   LYS A1853      -6.404 -20.534  52.266  1.00  0.00           H  
ATOM   3175  HZ1 LYS A1853      -2.557 -17.145  54.639  1.00  0.00           H  
ATOM   3176  HZ2 LYS A1853      -2.300 -17.509  56.277  1.00  0.00           H  
ATOM   3177  HZ3 LYS A1853      -0.978 -17.363  55.223  1.00  0.00           H  
ATOM   3178  N   LYS A1854      -5.050 -18.500  50.028  1.00  0.00           N  
ATOM   3179  CA  LYS A1854      -4.744 -17.865  48.735  1.00  0.00           C  
ATOM   3180  C   LYS A1854      -5.936 -17.005  48.316  1.00  0.00           C  
ATOM   3181  O   LYS A1854      -5.807 -15.805  48.019  1.00  0.00           O  
ATOM   3182  CB  LYS A1854      -4.547 -18.915  47.628  1.00  0.00           C  
ATOM   3183  CG  LYS A1854      -3.138 -19.510  47.448  1.00  0.00           C  
ATOM   3184  CD  LYS A1854      -2.977 -20.024  45.993  1.00  0.00           C  
ATOM   3185  CE  LYS A1854      -1.883 -21.088  45.802  1.00  0.00           C  
ATOM   3186  NZ  LYS A1854      -2.234 -22.437  46.371  1.00  0.00           N  
ATOM   3187  H   LYS A1854      -5.084 -19.471  50.077  1.00  0.00           H  
ATOM   3188  HZ1 LYS A1854      -3.205 -22.685  46.091  1.00  0.00           H  
ATOM   3189  HZ2 LYS A1854      -1.575 -23.151  45.999  1.00  0.00           H  
ATOM   3190  HZ3 LYS A1854      -2.168 -22.409  47.407  1.00  0.00           H  
ATOM   3191  N   GLN A1855      -7.091 -17.658  48.255  1.00  0.00           N  
ATOM   3192  CA  GLN A1855      -8.336 -17.023  47.871  1.00  0.00           C  
ATOM   3193  C   GLN A1855      -8.713 -15.775  48.658  1.00  0.00           C  
ATOM   3194  O   GLN A1855      -9.111 -14.766  48.062  1.00  0.00           O  
ATOM   3195  CB  GLN A1855      -9.459 -18.041  47.902  1.00  0.00           C  
ATOM   3196  CG  GLN A1855      -9.542 -18.773  46.602  1.00  0.00           C  
ATOM   3197  CD  GLN A1855     -10.208 -20.099  46.735  1.00  0.00           C  
ATOM   3198  OE1 GLN A1855     -11.284 -20.330  46.189  1.00  0.00           O  
ATOM   3199  NE2 GLN A1855      -9.576 -20.992  47.472  1.00  0.00           N  
ATOM   3200  H   GLN A1855      -7.100 -18.609  48.495  1.00  0.00           H  
ATOM   3201 HE21 GLN A1855      -9.987 -21.876  47.556  1.00  0.00           H  
ATOM   3202 HE22 GLN A1855      -8.721 -20.765  47.877  1.00  0.00           H  
ATOM   3203  N   PHE A1856      -8.588 -15.818  49.983  1.00  0.00           N  
ATOM   3204  CA  PHE A1856      -8.933 -14.643  50.783  1.00  0.00           C  
ATOM   3205  C   PHE A1856      -8.045 -13.482  50.383  1.00  0.00           C  
ATOM   3206  O   PHE A1856      -8.497 -12.337  50.331  1.00  0.00           O  
ATOM   3207  CB  PHE A1856      -8.837 -14.924  52.292  1.00  0.00           C  
ATOM   3208  CG  PHE A1856      -9.971 -15.768  52.816  1.00  0.00           C  
ATOM   3209  CD1 PHE A1856     -11.256 -15.642  52.273  1.00  0.00           C  
ATOM   3210  CD2 PHE A1856      -9.748 -16.732  53.798  1.00  0.00           C  
ATOM   3211  CE1 PHE A1856     -12.296 -16.466  52.689  1.00  0.00           C  
ATOM   3212  CE2 PHE A1856     -10.787 -17.563  54.219  1.00  0.00           C  
ATOM   3213  CZ  PHE A1856     -12.062 -17.427  53.658  1.00  0.00           C  
ATOM   3214  H   PHE A1856      -8.262 -16.633  50.421  1.00  0.00           H  
ATOM   3215  N   ALA A1857      -6.800 -13.811  50.033  1.00  0.00           N  
ATOM   3216  CA  ALA A1857      -5.811 -12.831  49.601  1.00  0.00           C  
ATOM   3217  C   ALA A1857      -6.258 -12.228  48.275  1.00  0.00           C  
ATOM   3218  O   ALA A1857      -6.244 -11.000  48.111  1.00  0.00           O  
ATOM   3219  CB  ALA A1857      -4.467 -13.489  49.448  1.00  0.00           C  
ATOM   3220  H   ALA A1857      -6.528 -14.754  50.074  1.00  0.00           H  
ATOM   3221  N   ARG A1860      -6.671 -13.087  47.339  1.00  0.00           N  
ATOM   3222  CA  ARG A1860      -7.146 -12.608  46.049  1.00  0.00           C  
ATOM   3223  C   ARG A1860      -8.319 -11.643  46.286  1.00  0.00           C  
ATOM   3224  O   ARG A1860      -8.418 -10.603  45.637  1.00  0.00           O  
ATOM   3225  CB  ARG A1860      -7.563 -13.775  45.154  1.00  0.00           C  
ATOM   3226  CG  ARG A1860      -6.492 -14.828  44.997  1.00  0.00           C  
ATOM   3227  CD  ARG A1860      -6.912 -15.948  44.049  1.00  0.00           C  
ATOM   3228  NE  ARG A1860      -5.982 -17.077  44.142  1.00  0.00           N  
ATOM   3229  CZ  ARG A1860      -6.004 -18.153  43.355  1.00  0.00           C  
ATOM   3230  NH1 ARG A1860      -6.908 -18.253  42.386  1.00  0.00           N  
ATOM   3231  NH2 ARG A1860      -5.109 -19.124  43.529  1.00  0.00           N  
ATOM   3232  H   ARG A1860      -6.657 -14.048  47.529  1.00  0.00           H  
ATOM   3233 HE   ARG A1860      -5.290 -17.038  44.834  1.00  0.00           H  
ATOM   3234 HH11 ARG A1860      -7.576 -17.524  42.247  1.00  0.00           H  
ATOM   3235 HH12 ARG A1860      -6.923 -19.064  41.799  1.00  0.00           H  
ATOM   3236 HH21 ARG A1860      -4.422 -19.047  44.248  1.00  0.00           H  
ATOM   3237 HH22 ARG A1860      -5.128 -19.932  42.937  1.00  0.00           H  
ATOM   3238  N   ALA A1861      -9.172 -11.951  47.260  1.00  0.00           N  
ATOM   3239  CA  ALA A1861     -10.294 -11.081  47.567  1.00  0.00           C  
ATOM   3240  C   ALA A1861      -9.761  -9.701  47.952  1.00  0.00           C  
ATOM   3241  O   ALA A1861     -10.244  -8.688  47.441  1.00  0.00           O  
ATOM   3242  CB  ALA A1861     -11.124 -11.662  48.698  1.00  0.00           C  
ATOM   3243  H   ALA A1861      -9.046 -12.776  47.774  1.00  0.00           H  
ATOM   3244  N   ASP A1862      -8.733  -9.662  48.808  1.00  0.00           N  
ATOM   3245  CA  ASP A1862      -8.133  -8.390  49.261  1.00  0.00           C  
ATOM   3246  C   ASP A1862      -7.642  -7.591  48.065  1.00  0.00           C  
ATOM   3247  O   ASP A1862      -7.833  -6.367  47.983  1.00  0.00           O  
ATOM   3248  CB  ASP A1862      -6.922  -8.629  50.177  1.00  0.00           C  
ATOM   3249  CG  ASP A1862      -7.217  -9.582  51.315  1.00  0.00           C  
ATOM   3250  OD1 ASP A1862      -8.277  -9.418  51.964  1.00  0.00           O  
ATOM   3251  OD2 ASP A1862      -6.378 -10.489  51.566  1.00  0.00           O  
ATOM   3252  H   ASP A1862      -8.371 -10.510  49.147  1.00  0.00           H  
ATOM   3253  N   LYS A1863      -6.995  -8.313  47.151  1.00  0.00           N  
ATOM   3254  CA  LYS A1863      -6.435  -7.741  45.941  1.00  0.00           C  
ATOM   3255  C   LYS A1863      -7.500  -6.940  45.205  1.00  0.00           C  
ATOM   3256  O   LYS A1863      -7.282  -5.786  44.855  1.00  0.00           O  
ATOM   3257  CB  LYS A1863      -5.896  -8.854  45.030  1.00  0.00           C  
ATOM   3258  CG  LYS A1863      -4.672  -8.464  44.200  1.00  0.00           C  
ATOM   3259  CD  LYS A1863      -4.668  -9.113  42.804  1.00  0.00           C  
ATOM   3260  CE  LYS A1863      -5.653  -8.406  41.849  1.00  0.00           C  
ATOM   3261  NZ  LYS A1863      -5.606  -8.935  40.445  1.00  0.00           N  
ATOM   3262  H   LYS A1863      -6.893  -9.278  47.303  1.00  0.00           H  
ATOM   3263  HZ1 LYS A1863      -5.612  -9.975  40.467  1.00  0.00           H  
ATOM   3264  HZ2 LYS A1863      -6.445  -8.599  39.923  1.00  0.00           H  
ATOM   3265  HZ3 LYS A1863      -4.748  -8.600  39.969  1.00  0.00           H  
ATOM   3266  N   TRP A1864      -8.670  -7.529  45.011  1.00  0.00           N  
ATOM   3267  CA  TRP A1864      -9.714  -6.827  44.294  1.00  0.00           C  
ATOM   3268  C   TRP A1864     -10.441  -5.800  45.121  1.00  0.00           C  
ATOM   3269  O   TRP A1864     -11.189  -4.994  44.569  1.00  0.00           O  
ATOM   3270  CB  TRP A1864     -10.735  -7.799  43.752  1.00  0.00           C  
ATOM   3271  CG  TRP A1864     -10.151  -8.913  43.023  1.00  0.00           C  
ATOM   3272  CD1 TRP A1864     -10.004 -10.183  43.469  1.00  0.00           C  
ATOM   3273  CD2 TRP A1864      -9.693  -8.898  41.672  1.00  0.00           C  
ATOM   3274  NE1 TRP A1864      -9.491 -10.976  42.476  1.00  0.00           N  
ATOM   3275  CE2 TRP A1864      -9.293 -10.211  41.356  1.00  0.00           C  
ATOM   3276  CE3 TRP A1864      -9.593  -7.908  40.687  1.00  0.00           C  
ATOM   3277  CZ2 TRP A1864      -8.800 -10.565  40.087  1.00  0.00           C  
ATOM   3278  CZ3 TRP A1864      -9.103  -8.260  39.419  1.00  0.00           C  
ATOM   3279  CH2 TRP A1864      -8.716  -9.576  39.135  1.00  0.00           C  
ATOM   3280  H   TRP A1864      -8.826  -8.436  45.351  1.00  0.00           H  
ATOM   3281  HE1 TRP A1864      -9.297 -11.931  42.559  1.00  0.00           H  
ATOM   3282  N   GLY A1865     -10.259  -5.832  46.436  1.00  0.00           N  
ATOM   3283  CA  GLY A1865     -10.969  -4.882  47.278  1.00  0.00           C  
ATOM   3284  C   GLY A1865     -12.427  -5.261  47.604  1.00  0.00           C  
ATOM   3285  O   GLY A1865     -13.292  -4.392  47.792  1.00  0.00           O  
ATOM   3286  H   GLY A1865      -9.651  -6.486  46.834  1.00  0.00           H  
ATOM   3287  N   ALA A1866     -12.700  -6.566  47.659  1.00  0.00           N  
ATOM   3288  CA  ALA A1866     -14.020  -7.097  47.987  1.00  0.00           C  
ATOM   3289  C   ALA A1866     -14.236  -6.807  49.454  1.00  0.00           C  
ATOM   3290  O   ALA A1866     -13.311  -6.998  50.232  1.00  0.00           O  
ATOM   3291  CB  ALA A1866     -14.019  -8.591  47.775  1.00  0.00           C  
ATOM   3292  H   ALA A1866     -11.970  -7.198  47.487  1.00  0.00           H  
ATOM   3293  N   ARG A1867     -15.428  -6.348  49.844  1.00  0.00           N  
ATOM   3294  CA  ARG A1867     -15.698  -6.061  51.256  1.00  0.00           C  
ATOM   3295  C   ARG A1867     -16.215  -7.257  52.023  1.00  0.00           C  
ATOM   3296  O   ARG A1867     -16.067  -7.349  53.247  1.00  0.00           O  
ATOM   3297  CB  ARG A1867     -16.690  -4.935  51.391  1.00  0.00           C  
ATOM   3298  CG  ARG A1867     -16.033  -3.591  51.408  1.00  0.00           C  
ATOM   3299  CD  ARG A1867     -17.051  -2.494  51.326  1.00  0.00           C  
ATOM   3300  NE  ARG A1867     -17.819  -2.586  50.095  1.00  0.00           N  
ATOM   3301  CZ  ARG A1867     -18.900  -1.855  49.849  1.00  0.00           C  
ATOM   3302  NH1 ARG A1867     -19.326  -0.978  50.764  1.00  0.00           N  
ATOM   3303  NH2 ARG A1867     -19.551  -1.999  48.693  1.00  0.00           N  
ATOM   3304  H   ARG A1867     -16.123  -6.202  49.177  1.00  0.00           H  
ATOM   3305 HE   ARG A1867     -17.524  -3.220  49.408  1.00  0.00           H  
ATOM   3306 HH11 ARG A1867     -18.835  -0.874  51.626  1.00  0.00           H  
ATOM   3307 HH12 ARG A1867     -20.140  -0.423  50.582  1.00  0.00           H  
ATOM   3308 HH21 ARG A1867     -19.226  -2.655  48.014  1.00  0.00           H  
ATOM   3309 HH22 ARG A1867     -20.365  -1.446  48.507  1.00  0.00           H  
ATOM   3310  N   VAL A1878     -16.790  -8.189  51.274  1.00  0.00           N  
ATOM   3311  CA  VAL A1878     -17.365  -9.411  51.817  1.00  0.00           C  
ATOM   3312  C   VAL A1878     -16.937 -10.627  50.972  1.00  0.00           C  
ATOM   3313  O   VAL A1878     -16.676 -10.503  49.770  1.00  0.00           O  
ATOM   3314  CB  VAL A1878     -18.935  -9.311  51.810  1.00  0.00           C  
ATOM   3315  CG1 VAL A1878     -19.579 -10.657  52.170  1.00  0.00           C  
ATOM   3316  CG2 VAL A1878     -19.398  -8.204  52.756  1.00  0.00           C  
ATOM   3317  H   VAL A1878     -16.822  -8.056  50.302  1.00  0.00           H  
ATOM   3318  N   ALA A1879     -16.873 -11.793  51.610  1.00  0.00           N  
ATOM   3319  CA  ALA A1879     -16.526 -13.038  50.929  1.00  0.00           C  
ATOM   3320  C   ALA A1879     -17.543 -14.104  51.328  1.00  0.00           C  
ATOM   3321  O   ALA A1879     -17.838 -14.261  52.512  1.00  0.00           O  
ATOM   3322  CB  ALA A1879     -15.131 -13.500  51.329  1.00  0.00           C  
ATOM   3323  H   ALA A1879     -17.074 -11.821  52.569  1.00  0.00           H  
ATOM   3324  N   VAL A1880     -18.160 -14.760  50.355  1.00  0.00           N  
ATOM   3325  CA  VAL A1880     -19.075 -15.819  50.701  1.00  0.00           C  
ATOM   3326  C   VAL A1880     -18.303 -17.102  50.416  1.00  0.00           C  
ATOM   3327  O   VAL A1880     -17.986 -17.407  49.269  1.00  0.00           O  
ATOM   3328  CB  VAL A1880     -20.439 -15.741  49.933  1.00  0.00           C  
ATOM   3329  CG1 VAL A1880     -21.078 -14.357  50.114  1.00  0.00           C  
ATOM   3330  CG2 VAL A1880     -20.269 -16.044  48.463  1.00  0.00           C  
ATOM   3331  H   VAL A1880     -17.976 -14.539  49.416  1.00  0.00           H  
ATOM   3332  N   VAL A1881     -17.889 -17.782  51.482  1.00  0.00           N  
ATOM   3333  CA  VAL A1881     -17.124 -19.027  51.368  1.00  0.00           C  
ATOM   3334  C   VAL A1881     -18.024 -20.248  51.123  1.00  0.00           C  
ATOM   3335  O   VAL A1881     -19.091 -20.376  51.725  1.00  0.00           O  
ATOM   3336  CB  VAL A1881     -16.244 -19.257  52.625  1.00  0.00           C  
ATOM   3337  CG1 VAL A1881     -15.261 -20.394  52.379  1.00  0.00           C  
ATOM   3338  CG2 VAL A1881     -15.490 -17.966  53.004  1.00  0.00           C  
ATOM   3339  H   VAL A1881     -18.116 -17.440  52.366  1.00  0.00           H  
ATOM   3340  N   LEU A1882     -17.558 -21.181  50.304  1.00  0.00           N  
ATOM   3341  CA  LEU A1882     -18.353 -22.345  49.981  1.00  0.00           C  
ATOM   3342  C   LEU A1882     -17.565 -23.668  49.982  1.00  0.00           C  
ATOM   3343  O   LEU A1882     -17.178 -24.140  48.915  1.00  0.00           O  
ATOM   3344  CB  LEU A1882     -18.982 -22.129  48.615  1.00  0.00           C  
ATOM   3345  CG  LEU A1882     -20.081 -23.116  48.258  1.00  0.00           C  
ATOM   3346  CD1 LEU A1882     -21.347 -22.615  48.919  1.00  0.00           C  
ATOM   3347  CD2 LEU A1882     -20.291 -23.213  46.754  1.00  0.00           C  
ATOM   3348  H   LEU A1882     -16.678 -21.068  49.897  1.00  0.00           H  
ATOM   3349  N   GLY A1883     -17.337 -24.256  51.170  1.00  0.00           N  
ATOM   3350  CA  GLY A1883     -16.627 -25.530  51.309  1.00  0.00           C  
ATOM   3351  C   GLY A1883     -17.513 -26.757  51.078  1.00  0.00           C  
ATOM   3352  O   GLY A1883     -18.688 -26.617  50.731  1.00  0.00           O  
ATOM   3353  H   GLY A1883     -17.669 -23.821  51.978  1.00  0.00           H  
ATOM   3354  N   GLU A1884     -16.999 -27.955  51.347  1.00  0.00           N  
ATOM   3355  CA  GLU A1884     -17.769 -29.177  51.102  1.00  0.00           C  
ATOM   3356  C   GLU A1884     -18.960 -29.409  52.023  1.00  0.00           C  
ATOM   3357  O   GLU A1884     -19.976 -30.006  51.638  1.00  0.00           O  
ATOM   3358  CB  GLU A1884     -16.860 -30.389  51.132  1.00  0.00           C  
ATOM   3359  CG  GLU A1884     -16.804 -31.098  49.792  1.00  0.00           C  
ATOM   3360  CD  GLU A1884     -16.530 -32.585  49.933  1.00  0.00           C  
ATOM   3361  OE1 GLU A1884     -15.329 -32.963  49.987  1.00  0.00           O  
ATOM   3362  OE2 GLU A1884     -17.524 -33.361  50.001  1.00  0.00           O  
ATOM   3363  H   GLU A1884     -16.089 -28.019  51.700  1.00  0.00           H  
ATOM   3364  N   SER A1885     -18.815 -28.947  53.251  1.00  0.00           N  
ATOM   3365  CA  SER A1885     -19.866 -29.065  54.237  1.00  0.00           C  
ATOM   3366  C   SER A1885     -21.036 -28.221  53.726  1.00  0.00           C  
ATOM   3367  O   SER A1885     -22.117 -28.757  53.452  1.00  0.00           O  
ATOM   3368  CB  SER A1885     -19.360 -28.517  55.571  1.00  0.00           C  
ATOM   3369  OG  SER A1885     -17.966 -28.766  55.726  1.00  0.00           O  
ATOM   3370  H   SER A1885     -17.969 -28.536  53.515  1.00  0.00           H  
ATOM   3371 HG   SER A1885     -17.666 -28.417  56.575  1.00  0.00           H  
ATOM   3372  N   GLU A1886     -20.781 -26.928  53.522  1.00  0.00           N  
ATOM   3373  CA  GLU A1886     -21.768 -25.963  53.041  1.00  0.00           C  
ATOM   3374  C   GLU A1886     -22.584 -26.447  51.861  1.00  0.00           C  
ATOM   3375  O   GLU A1886     -23.746 -26.100  51.709  1.00  0.00           O  
ATOM   3376  CB  GLU A1886     -21.099 -24.659  52.640  1.00  0.00           C  
ATOM   3377  CG  GLU A1886     -20.470 -23.917  53.771  1.00  0.00           C  
ATOM   3378  CD  GLU A1886     -19.258 -24.620  54.316  1.00  0.00           C  
ATOM   3379  OE1 GLU A1886     -18.613 -25.370  53.567  1.00  0.00           O  
ATOM   3380  OE2 GLU A1886     -18.922 -24.416  55.493  1.00  0.00           O  
ATOM   3381  H   GLU A1886     -19.902 -26.653  53.688  1.00  0.00           H  
ATOM   3382  N   VAL A1887     -21.974 -27.229  51.001  1.00  0.00           N  
ATOM   3383  CA  VAL A1887     -22.698 -27.710  49.853  1.00  0.00           C  
ATOM   3384  C   VAL A1887     -23.770 -28.668  50.355  1.00  0.00           C  
ATOM   3385  O   VAL A1887     -24.957 -28.534  50.032  1.00  0.00           O  
ATOM   3386  CB  VAL A1887     -21.746 -28.422  48.876  1.00  0.00           C  
ATOM   3387  CG1 VAL A1887     -22.454 -28.708  47.564  1.00  0.00           C  
ATOM   3388  CG2 VAL A1887     -20.504 -27.565  48.633  1.00  0.00           C  
ATOM   3389  H   VAL A1887     -21.037 -27.474  51.135  1.00  0.00           H  
ATOM   3390  N   ALA A1888     -23.345 -29.602  51.202  1.00  0.00           N  
ATOM   3391  CA  ALA A1888     -24.242 -30.608  51.773  1.00  0.00           C  
ATOM   3392  C   ALA A1888     -25.306 -29.983  52.681  1.00  0.00           C  
ATOM   3393  O   ALA A1888     -26.497 -30.216  52.483  1.00  0.00           O  
ATOM   3394  CB  ALA A1888     -23.440 -31.641  52.537  1.00  0.00           C  
ATOM   3395  H   ALA A1888     -22.397 -29.611  51.463  1.00  0.00           H  
ATOM   3396  N   ASN A1889     -24.870 -29.179  53.649  1.00  0.00           N  
ATOM   3397  CA  ASN A1889     -25.759 -28.514  54.600  1.00  0.00           C  
ATOM   3398  C   ASN A1889     -26.614 -27.392  54.018  1.00  0.00           C  
ATOM   3399  O   ASN A1889     -27.391 -26.741  54.729  1.00  0.00           O  
ATOM   3400  CB  ASN A1889     -24.944 -27.945  55.757  1.00  0.00           C  
ATOM   3401  CG  ASN A1889     -24.171 -29.005  56.492  1.00  0.00           C  
ATOM   3402  OD1 ASN A1889     -24.496 -30.191  56.417  1.00  0.00           O  
ATOM   3403  ND2 ASN A1889     -23.123 -28.593  57.187  1.00  0.00           N  
ATOM   3404  H   ASN A1889     -23.912 -29.029  53.723  1.00  0.00           H  
ATOM   3405 HD21 ASN A1889     -22.614 -29.267  57.668  1.00  0.00           H  
ATOM   3406 HD22 ASN A1889     -22.907 -27.639  57.206  1.00  0.00           H  
ATOM   3407  N   GLY A1890     -26.453 -27.132  52.732  1.00  0.00           N  
ATOM   3408  CA  GLY A1890     -27.226 -26.072  52.116  1.00  0.00           C  
ATOM   3409  C   GLY A1890     -26.918 -24.688  52.661  1.00  0.00           C  
ATOM   3410  O   GLY A1890     -27.742 -23.783  52.513  1.00  0.00           O  
ATOM   3411  H   GLY A1890     -25.815 -27.642  52.193  1.00  0.00           H  
ATOM   3412  N   THR A1891     -25.781 -24.512  53.329  1.00  0.00           N  
ATOM   3413  CA  THR A1891     -25.421 -23.193  53.821  1.00  0.00           C  
ATOM   3414  C   THR A1891     -24.296 -22.547  52.981  1.00  0.00           C  
ATOM   3415  O   THR A1891     -23.978 -22.997  51.882  1.00  0.00           O  
ATOM   3416  CB  THR A1891     -25.028 -23.248  55.296  1.00  0.00           C  
ATOM   3417  OG1 THR A1891     -24.116 -24.327  55.495  1.00  0.00           O  
ATOM   3418  CG2 THR A1891     -26.249 -23.462  56.145  1.00  0.00           C  
ATOM   3419  H   THR A1891     -25.172 -25.257  53.467  1.00  0.00           H  
ATOM   3420  HG1 THR A1891     -23.878 -24.358  56.426  1.00  0.00           H  
ATOM   3421  N   ALA A1892     -23.744 -21.449  53.481  1.00  0.00           N  
ATOM   3422  CA  ALA A1892     -22.655 -20.731  52.834  1.00  0.00           C  
ATOM   3423  C   ALA A1892     -22.139 -19.832  53.935  1.00  0.00           C  
ATOM   3424  O   ALA A1892     -22.926 -19.331  54.725  1.00  0.00           O  
ATOM   3425  CB  ALA A1892     -23.177 -19.897  51.677  1.00  0.00           C  
ATOM   3426  H   ALA A1892     -24.103 -21.079  54.317  1.00  0.00           H  
ATOM   3427  N   VAL A1893     -20.833 -19.688  54.078  1.00  0.00           N  
ATOM   3428  CA  VAL A1893     -20.341 -18.813  55.131  1.00  0.00           C  
ATOM   3429  C   VAL A1893     -20.143 -17.397  54.637  1.00  0.00           C  
ATOM   3430  O   VAL A1893     -19.477 -17.186  53.642  1.00  0.00           O  
ATOM   3431  CB  VAL A1893     -19.051 -19.334  55.719  1.00  0.00           C  
ATOM   3432  CG1 VAL A1893     -18.480 -18.305  56.708  1.00  0.00           C  
ATOM   3433  CG2 VAL A1893     -19.322 -20.689  56.391  1.00  0.00           C  
ATOM   3434  H   VAL A1893     -20.215 -20.138  53.470  1.00  0.00           H  
ATOM   3435  N   VAL A1894     -20.735 -16.431  55.310  1.00  0.00           N  
ATOM   3436  CA  VAL A1894     -20.606 -15.046  54.897  1.00  0.00           C  
ATOM   3437  C   VAL A1894     -19.544 -14.354  55.756  1.00  0.00           C  
ATOM   3438  O   VAL A1894     -19.787 -14.065  56.929  1.00  0.00           O  
ATOM   3439  CB  VAL A1894     -21.973 -14.331  54.980  1.00  0.00           C  
ATOM   3440  CG1 VAL A1894     -21.834 -12.834  54.693  1.00  0.00           C  
ATOM   3441  CG2 VAL A1894     -22.935 -14.969  54.000  1.00  0.00           C  
ATOM   3442  H   VAL A1894     -21.272 -16.642  56.085  1.00  0.00           H  
ATOM   3443  N   LYS A1895     -18.375 -14.088  55.162  1.00  0.00           N  
ATOM   3444  CA  LYS A1895     -17.230 -13.477  55.844  1.00  0.00           C  
ATOM   3445  C   LYS A1895     -17.080 -11.993  55.570  1.00  0.00           C  
ATOM   3446  O   LYS A1895     -16.843 -11.590  54.445  1.00  0.00           O  
ATOM   3447  CB  LYS A1895     -15.949 -14.202  55.425  1.00  0.00           C  
ATOM   3448  CG  LYS A1895     -14.791 -14.007  56.388  1.00  0.00           C  
ATOM   3449  CD  LYS A1895     -13.578 -14.853  55.990  1.00  0.00           C  
ATOM   3450  CE  LYS A1895     -12.611 -15.026  57.166  1.00  0.00           C  
ATOM   3451  NZ  LYS A1895     -12.131 -13.711  57.690  1.00  0.00           N  
ATOM   3452  H   LYS A1895     -18.279 -14.323  54.229  1.00  0.00           H  
ATOM   3453  HZ1 LYS A1895     -12.933 -13.062  57.792  1.00  0.00           H  
ATOM   3454  HZ2 LYS A1895     -11.683 -13.856  58.621  1.00  0.00           H  
ATOM   3455  HZ3 LYS A1895     -11.433 -13.307  57.034  1.00  0.00           H  
ATOM   3456  N   ASP A1896     -17.225 -11.180  56.606  1.00  0.00           N  
ATOM   3457  CA  ASP A1896     -17.094  -9.730  56.478  1.00  0.00           C  
ATOM   3458  C   ASP A1896     -15.609  -9.451  56.488  1.00  0.00           C  
ATOM   3459  O   ASP A1896     -14.988  -9.449  57.546  1.00  0.00           O  
ATOM   3460  CB  ASP A1896     -17.750  -9.025  57.674  1.00  0.00           C  
ATOM   3461  CG  ASP A1896     -17.618  -7.503  57.624  1.00  0.00           C  
ATOM   3462  OD1 ASP A1896     -16.831  -6.958  56.815  1.00  0.00           O  
ATOM   3463  OD2 ASP A1896     -18.322  -6.841  58.416  1.00  0.00           O  
ATOM   3464  H   ASP A1896     -17.429 -11.560  57.489  1.00  0.00           H  
ATOM   3465  N   LEU A1898     -15.059  -9.121  55.329  1.00  0.00           N  
ATOM   3466  CA  LEU A1898     -13.631  -8.872  55.217  1.00  0.00           C  
ATOM   3467  C   LEU A1898     -13.103  -7.730  56.082  1.00  0.00           C  
ATOM   3468  O   LEU A1898     -12.004  -7.830  56.638  1.00  0.00           O  
ATOM   3469  CB  LEU A1898     -13.260  -8.702  53.745  1.00  0.00           C  
ATOM   3470  CG  LEU A1898     -13.595  -9.987  52.973  1.00  0.00           C  
ATOM   3471  CD1 LEU A1898     -13.426  -9.867  51.465  1.00  0.00           C  
ATOM   3472  CD2 LEU A1898     -12.722 -11.098  53.512  1.00  0.00           C  
ATOM   3473  H   LEU A1898     -15.624  -9.038  54.531  1.00  0.00           H  
ATOM   3474  N   ARG A1899     -13.923  -6.699  56.283  1.00  0.00           N  
ATOM   3475  CA  ARG A1899     -13.509  -5.535  57.073  1.00  0.00           C  
ATOM   3476  C   ARG A1899     -13.348  -5.803  58.579  1.00  0.00           C  
ATOM   3477  O   ARG A1899     -12.553  -5.134  59.252  1.00  0.00           O  
ATOM   3478  CB  ARG A1899     -14.487  -4.370  56.892  1.00  0.00           C  
ATOM   3479  CG  ARG A1899     -15.245  -4.296  55.573  1.00  0.00           C  
ATOM   3480  CD  ARG A1899     -16.428  -3.360  55.804  1.00  0.00           C  
ATOM   3481  NE  ARG A1899     -17.324  -3.191  54.662  1.00  0.00           N  
ATOM   3482  CZ  ARG A1899     -18.573  -3.655  54.609  1.00  0.00           C  
ATOM   3483  NH1 ARG A1899     -19.074  -4.379  55.611  1.00  0.00           N  
ATOM   3484  NH2 ARG A1899     -19.314  -3.429  53.530  1.00  0.00           N  
ATOM   3485  H   ARG A1899     -14.817  -6.727  55.890  1.00  0.00           H  
ATOM   3486 HE   ARG A1899     -16.987  -2.699  53.887  1.00  0.00           H  
ATOM   3487 HH11 ARG A1899     -18.515  -4.579  56.413  1.00  0.00           H  
ATOM   3488 HH12 ARG A1899     -20.012  -4.723  55.556  1.00  0.00           H  
ATOM   3489 HH21 ARG A1899     -18.937  -2.908  52.765  1.00  0.00           H  
ATOM   3490 HH22 ARG A1899     -20.250  -3.775  53.483  1.00  0.00           H  
ATOM   3491  N   SER A1900     -14.142  -6.733  59.117  1.00  0.00           N  
ATOM   3492  CA  SER A1900     -14.087  -7.068  60.555  1.00  0.00           C  
ATOM   3493  C   SER A1900     -13.753  -8.535  60.864  1.00  0.00           C  
ATOM   3494  O   SER A1900     -13.569  -8.903  62.023  1.00  0.00           O  
ATOM   3495  CB  SER A1900     -15.400  -6.670  61.253  1.00  0.00           C  
ATOM   3496  OG  SER A1900     -16.524  -7.242  60.597  1.00  0.00           O  
ATOM   3497  H   SER A1900     -14.788  -7.203  58.551  1.00  0.00           H  
ATOM   3498 HG   SER A1900     -17.335  -6.976  61.053  1.00  0.00           H  
ATOM   3499  N   GLY A1901     -13.702  -9.377  59.840  1.00  0.00           N  
ATOM   3500  CA  GLY A1901     -13.378 -10.779  60.039  1.00  0.00           C  
ATOM   3501  C   GLY A1901     -14.512 -11.655  60.538  1.00  0.00           C  
ATOM   3502  O   GLY A1901     -14.451 -12.883  60.386  1.00  0.00           O  
ATOM   3503  H   GLY A1901     -13.870  -9.042  58.941  1.00  0.00           H  
ATOM   3504  N   GLU A1902     -15.551 -11.041  61.109  1.00  0.00           N  
ATOM   3505  CA  GLU A1902     -16.692 -11.791  61.641  1.00  0.00           C  
ATOM   3506  C   GLU A1902     -17.497 -12.519  60.575  1.00  0.00           C  
ATOM   3507  O   GLU A1902     -18.243 -11.913  59.814  1.00  0.00           O  
ATOM   3508  CB  GLU A1902     -17.599 -10.898  62.507  1.00  0.00           C  
ATOM   3509  CG  GLU A1902     -18.141  -9.636  61.824  1.00  0.00           C  
ATOM   3510  CD  GLU A1902     -18.709  -8.592  62.803  1.00  0.00           C  
ATOM   3511  OE1 GLU A1902     -18.480  -8.704  64.039  1.00  0.00           O  
ATOM   3512  OE2 GLU A1902     -19.373  -7.638  62.319  1.00  0.00           O  
ATOM   3513  H   GLU A1902     -15.556 -10.065  61.164  1.00  0.00           H  
ATOM   3514  N   GLN A1903     -17.296 -13.825  60.495  1.00  0.00           N  
ATOM   3515  CA  GLN A1903     -18.010 -14.637  59.527  1.00  0.00           C  
ATOM   3516  C   GLN A1903     -19.154 -15.400  60.184  1.00  0.00           C  
ATOM   3517  O   GLN A1903     -19.113 -15.669  61.385  1.00  0.00           O  
ATOM   3518  CB  GLN A1903     -17.056 -15.606  58.859  1.00  0.00           C  
ATOM   3519  CG  GLN A1903     -16.228 -16.415  59.809  1.00  0.00           C  
ATOM   3520  CD  GLN A1903     -15.550 -17.550  59.087  1.00  0.00           C  
ATOM   3521  OE1 GLN A1903     -16.172 -18.575  58.829  1.00  0.00           O  
ATOM   3522  NE2 GLN A1903     -14.287 -17.356  58.704  1.00  0.00           N  
ATOM   3523  H   GLN A1903     -16.673 -14.248  61.110  1.00  0.00           H  
ATOM   3524 HE21 GLN A1903     -13.847 -18.090  58.236  1.00  0.00           H  
ATOM   3525 HE22 GLN A1903     -13.850 -16.505  58.903  1.00  0.00           H  
ATOM   3526  N   THR A1904     -20.171 -15.750  59.398  1.00  0.00           N  
ATOM   3527  CA  THR A1904     -21.333 -16.471  59.906  1.00  0.00           C  
ATOM   3528  C   THR A1904     -21.820 -17.479  58.869  1.00  0.00           C  
ATOM   3529  O   THR A1904     -21.481 -17.382  57.695  1.00  0.00           O  
ATOM   3530  CB  THR A1904     -22.507 -15.495  60.270  1.00  0.00           C  
ATOM   3531  OG1 THR A1904     -22.971 -14.818  59.096  1.00  0.00           O  
ATOM   3532  CG2 THR A1904     -22.058 -14.439  61.284  1.00  0.00           C  
ATOM   3533  H   THR A1904     -20.156 -15.503  58.448  1.00  0.00           H  
ATOM   3534  HG1 THR A1904     -23.678 -14.230  59.333  1.00  0.00           H  
ATOM   3535  N   ALA A1905     -22.556 -18.486  59.314  1.00  0.00           N  
ATOM   3536  CA  ALA A1905     -23.092 -19.487  58.401  1.00  0.00           C  
ATOM   3537  C   ALA A1905     -24.569 -19.173  58.159  1.00  0.00           C  
ATOM   3538  O   ALA A1905     -25.373 -19.065  59.097  1.00  0.00           O  
ATOM   3539  CB  ALA A1905     -22.925 -20.871  58.972  1.00  0.00           C  
ATOM   3540  H   ALA A1905     -22.745 -18.561  60.265  1.00  0.00           H  
ATOM   3541  N   VAL A1906     -24.928 -19.038  56.896  1.00  0.00           N  
ATOM   3542  CA  VAL A1906     -26.280 -18.694  56.558  1.00  0.00           C  
ATOM   3543  C   VAL A1906     -26.872 -19.657  55.554  1.00  0.00           C  
ATOM   3544  O   VAL A1906     -26.167 -20.285  54.769  1.00  0.00           O  
ATOM   3545  CB  VAL A1906     -26.327 -17.291  55.975  1.00  0.00           C  
ATOM   3546  CG1 VAL A1906     -27.722 -16.739  56.041  1.00  0.00           C  
ATOM   3547  CG2 VAL A1906     -25.375 -16.388  56.715  1.00  0.00           C  
ATOM   3548  H   VAL A1906     -24.268 -19.162  56.177  1.00  0.00           H  
ATOM   3549  N   ALA A1907     -28.176 -19.847  55.649  1.00  0.00           N  
ATOM   3550  CA  ALA A1907     -28.847 -20.712  54.718  1.00  0.00           C  
ATOM   3551  C   ALA A1907     -28.756 -19.956  53.393  1.00  0.00           C  
ATOM   3552  O   ALA A1907     -28.810 -18.732  53.375  1.00  0.00           O  
ATOM   3553  CB  ALA A1907     -30.278 -20.879  55.141  1.00  0.00           C  
ATOM   3554  H   ALA A1907     -28.691 -19.386  56.347  1.00  0.00           H  
ATOM   3555  N   GLN A1909     -28.617 -20.667  52.281  1.00  0.00           N  
ATOM   3556  CA  GLN A1909     -28.506 -20.004  50.988  1.00  0.00           C  
ATOM   3557  C   GLN A1909     -29.681 -19.115  50.609  1.00  0.00           C  
ATOM   3558  O   GLN A1909     -29.519 -18.124  49.901  1.00  0.00           O  
ATOM   3559  CB  GLN A1909     -28.236 -21.021  49.895  1.00  0.00           C  
ATOM   3560  CG  GLN A1909     -26.836 -21.572  49.960  1.00  0.00           C  
ATOM   3561  CD  GLN A1909     -26.648 -22.765  49.050  1.00  0.00           C  
ATOM   3562  OE1 GLN A1909     -27.426 -22.970  48.107  1.00  0.00           O  
ATOM   3563  NE2 GLN A1909     -25.623 -23.576  49.332  1.00  0.00           N  
ATOM   3564  H   GLN A1909     -28.566 -21.650  52.334  1.00  0.00           H  
ATOM   3565 HE21 GLN A1909     -25.493 -24.351  48.758  1.00  0.00           H  
ATOM   3566 HE22 GLN A1909     -25.045 -23.379  50.107  1.00  0.00           H  
ATOM   3567  N   ASP A1910     -30.863 -19.428  51.107  1.00  0.00           N  
ATOM   3568  CA  ASP A1910     -32.019 -18.616  50.771  1.00  0.00           C  
ATOM   3569  C   ASP A1910     -31.933 -17.274  51.459  1.00  0.00           C  
ATOM   3570  O   ASP A1910     -32.588 -16.314  51.051  1.00  0.00           O  
ATOM   3571  CB  ASP A1910     -33.325 -19.330  51.138  1.00  0.00           C  
ATOM   3572  CG  ASP A1910     -33.656 -20.489  50.185  1.00  0.00           C  
ATOM   3573  OD1 ASP A1910     -34.191 -20.233  49.078  1.00  0.00           O  
ATOM   3574  OD2 ASP A1910     -33.385 -21.660  50.545  1.00  0.00           O  
ATOM   3575  H   ASP A1910     -30.961 -20.206  51.688  1.00  0.00           H  
ATOM   3576  N   SER A1913     -31.059 -17.180  52.453  1.00  0.00           N  
ATOM   3577  CA  SER A1913     -30.909 -15.931  53.194  1.00  0.00           C  
ATOM   3578  C   SER A1913     -29.610 -15.141  52.972  1.00  0.00           C  
ATOM   3579  O   SER A1913     -29.451 -14.060  53.554  1.00  0.00           O  
ATOM   3580  CB  SER A1913     -31.114 -16.161  54.707  1.00  0.00           C  
ATOM   3581  OG  SER A1913     -32.360 -16.796  55.011  1.00  0.00           O  
ATOM   3582  H   SER A1913     -30.520 -17.951  52.703  1.00  0.00           H  
ATOM   3583 HG   SER A1913     -32.428 -16.910  55.968  1.00  0.00           H  
ATOM   3584  N   VAL A1914     -28.680 -15.637  52.148  1.00  0.00           N  
ATOM   3585  CA  VAL A1914     -27.436 -14.879  51.935  1.00  0.00           C  
ATOM   3586  C   VAL A1914     -27.697 -13.551  51.262  1.00  0.00           C  
ATOM   3587  O   VAL A1914     -27.217 -12.532  51.738  1.00  0.00           O  
ATOM   3588  CB  VAL A1914     -26.356 -15.615  51.113  1.00  0.00           C  
ATOM   3589  CG1 VAL A1914     -25.524 -16.506  52.000  1.00  0.00           C  
ATOM   3590  CG2 VAL A1914     -26.991 -16.411  50.008  1.00  0.00           C  
ATOM   3591  H   VAL A1914     -28.829 -16.496  51.693  1.00  0.00           H  
ATOM   3592  N   ALA A1915     -28.502 -13.547  50.200  1.00  0.00           N  
ATOM   3593  CA  ALA A1915     -28.779 -12.306  49.489  1.00  0.00           C  
ATOM   3594  C   ALA A1915     -29.158 -11.220  50.473  1.00  0.00           C  
ATOM   3595  O   ALA A1915     -28.567 -10.137  50.480  1.00  0.00           O  
ATOM   3596  CB  ALA A1915     -29.875 -12.500  48.489  1.00  0.00           C  
ATOM   3597  H   ALA A1915     -28.909 -14.386  49.897  1.00  0.00           H  
ATOM   3598  N   ALA A1916     -30.102 -11.544  51.347  1.00  0.00           N  
ATOM   3599  CA  ALA A1916     -30.556 -10.599  52.344  1.00  0.00           C  
ATOM   3600  C   ALA A1916     -29.404 -10.232  53.265  1.00  0.00           C  
ATOM   3601  O   ALA A1916     -29.231  -9.070  53.619  1.00  0.00           O  
ATOM   3602  CB  ALA A1916     -31.709 -11.179  53.126  1.00  0.00           C  
ATOM   3603  H   ALA A1916     -30.498 -12.437  51.319  1.00  0.00           H  
ATOM   3604  N   HIS A1917     -28.569 -11.203  53.603  1.00  0.00           N  
ATOM   3605  CA  HIS A1917     -27.445 -10.917  54.486  1.00  0.00           C  
ATOM   3606  C   HIS A1917     -26.416  -9.970  53.849  1.00  0.00           C  
ATOM   3607  O   HIS A1917     -25.896  -9.065  54.507  1.00  0.00           O  
ATOM   3608  CB  HIS A1917     -26.780 -12.215  54.948  1.00  0.00           C  
ATOM   3609  CG  HIS A1917     -26.182 -12.128  56.322  1.00  0.00           C  
ATOM   3610  ND1 HIS A1917     -25.142 -11.275  56.638  1.00  0.00           N  
ATOM   3611  CD2 HIS A1917     -26.479 -12.795  57.467  1.00  0.00           C  
ATOM   3612  CE1 HIS A1917     -24.821 -11.421  57.912  1.00  0.00           C  
ATOM   3613  NE2 HIS A1917     -25.617 -12.336  58.437  1.00  0.00           N  
ATOM   3614  H   HIS A1917     -28.707 -12.108  53.261  1.00  0.00           H  
ATOM   3615  HD1 HIS A1917     -24.704 -10.654  56.013  1.00  0.00           H  
ATOM   3616  HE2 HIS A1917     -25.607 -12.638  59.371  1.00  0.00           H  
ATOM   3617  N   LEU A1918     -26.101 -10.192  52.580  1.00  0.00           N  
ATOM   3618  CA  LEU A1918     -25.143  -9.346  51.878  1.00  0.00           C  
ATOM   3619  C   LEU A1918     -25.710  -7.939  51.787  1.00  0.00           C  
ATOM   3620  O   LEU A1918     -25.059  -6.969  52.185  1.00  0.00           O  
ATOM   3621  CB  LEU A1918     -24.898  -9.899  50.484  1.00  0.00           C  
ATOM   3622  CG  LEU A1918     -24.336 -11.302  50.597  1.00  0.00           C  
ATOM   3623  CD1 LEU A1918     -24.310 -11.972  49.257  1.00  0.00           C  
ATOM   3624  CD2 LEU A1918     -22.970 -11.229  51.254  1.00  0.00           C  
ATOM   3625  H   LEU A1918     -26.533 -10.916  52.099  1.00  0.00           H  
ATOM   3626  N   ARG A1929     -26.950  -7.861  51.314  1.00  0.00           N  
ATOM   3627  CA  ARG A1929     -27.691  -6.614  51.162  1.00  0.00           C  
ATOM   3628  C   ARG A1929     -27.435  -5.679  52.343  1.00  0.00           C  
ATOM   3629  O   ARG A1929     -27.208  -4.485  52.167  1.00  0.00           O  
ATOM   3630  CB  ARG A1929     -29.191  -6.949  51.067  1.00  0.00           C  
ATOM   3631  CG  ARG A1929     -30.151  -5.790  50.757  1.00  0.00           C  
ATOM   3632  CD  ARG A1929     -30.648  -5.749  49.279  1.00  0.00           C  
ATOM   3633  NE  ARG A1929     -31.168  -7.017  48.730  1.00  0.00           N  
ATOM   3634  CZ  ARG A1929     -32.036  -7.840  49.330  1.00  0.00           C  
ATOM   3635  NH1 ARG A1929     -32.508  -7.586  50.550  1.00  0.00           N  
ATOM   3636  NH2 ARG A1929     -32.417  -8.949  48.710  1.00  0.00           N  
ATOM   3637  H   ARG A1929     -27.399  -8.694  51.062  1.00  0.00           H  
ATOM   3638 HE   ARG A1929     -30.846  -7.287  47.845  1.00  0.00           H  
ATOM   3639 HH11 ARG A1929     -32.223  -6.764  51.040  1.00  0.00           H  
ATOM   3640 HH12 ARG A1929     -33.157  -8.218  50.979  1.00  0.00           H  
ATOM   3641 HH21 ARG A1929     -32.055  -9.169  47.809  1.00  0.00           H  
ATOM   3642 HH22 ARG A1929     -33.062  -9.572  49.159  1.00  0.00           H  
ATOM   3643  N   THR A1930     -27.387  -6.245  53.538  1.00  0.00           N  
ATOM   3644  CA  THR A1930     -27.172  -5.463  54.748  1.00  0.00           C  
ATOM   3645  C   THR A1930     -25.711  -5.056  54.961  1.00  0.00           C  
ATOM   3646  O   THR A1930     -25.410  -3.893  55.246  1.00  0.00           O  
ATOM   3647  CB  THR A1930     -27.695  -6.236  55.967  1.00  0.00           C  
ATOM   3648  OG1 THR A1930     -29.073  -6.577  55.750  1.00  0.00           O  
ATOM   3649  CG2 THR A1930     -27.588  -5.393  57.227  1.00  0.00           C  
ATOM   3650  H   THR A1930     -27.534  -7.211  53.617  1.00  0.00           H  
ATOM   3651  HG1 THR A1930     -29.411  -7.061  56.506  1.00  0.00           H  
ATOM   3652  N   LEU A1931     -24.806  -6.013  54.812  1.00  0.00           N  
ATOM   3653  CA  LEU A1931     -23.387  -5.754  54.996  1.00  0.00           C  
ATOM   3654  C   LEU A1931     -22.879  -4.633  54.102  1.00  0.00           C  
ATOM   3655  O   LEU A1931     -21.933  -3.932  54.459  1.00  0.00           O  
ATOM   3656  CB  LEU A1931     -22.594  -7.015  54.684  1.00  0.00           C  
ATOM   3657  CG  LEU A1931     -22.813  -8.202  55.607  1.00  0.00           C  
ATOM   3658  CD1 LEU A1931     -22.232  -9.443  54.961  1.00  0.00           C  
ATOM   3659  CD2 LEU A1931     -22.182  -7.923  56.976  1.00  0.00           C  
ATOM   3660  H   LEU A1931     -25.106  -6.912  54.552  1.00  0.00           H  
ATOM   3661  N   LEU A1956     -23.515  -4.467  52.946  1.00  0.00           N  
ATOM   3662  CA  LEU A1956     -23.091  -3.471  51.975  1.00  0.00           C  
ATOM   3663  C   LEU A1956     -23.767  -2.122  52.082  1.00  0.00           C  
ATOM   3664  O   LEU A1956     -23.219  -1.118  51.608  1.00  0.00           O  
ATOM   3665  CB  LEU A1956     -23.253  -4.037  50.566  1.00  0.00           C  
ATOM   3666  CG  LEU A1956     -22.586  -5.408  50.385  1.00  0.00           C  
ATOM   3667  CD1 LEU A1956     -23.027  -6.050  49.087  1.00  0.00           C  
ATOM   3668  CD2 LEU A1956     -21.071  -5.300  50.462  1.00  0.00           C  
ATOM   3669  H   LEU A1956     -24.291  -5.031  52.736  1.00  0.00           H  
ATOM   3670  N   GLY A1957     -24.933  -2.103  52.723  1.00  0.00           N  
ATOM   3671  CA  GLY A1957     -25.674  -0.878  52.900  1.00  0.00           C  
ATOM   3672  C   GLY A1957     -26.192  -0.377  51.540  1.00  0.00           C  
ATOM   3673  O   GLY A1957     -25.757   0.756  51.106  1.00  0.00           O  
ATOM   3674  OXT GLY A1957     -27.032  -1.103  50.901  1.00  0.00           O  
ATOM   3675  H   GLY A1957     -25.322  -2.924  53.062  1.00  0.00           H  
HETATM 3676  P   HAM A 450      -8.211  22.214  18.064  1.00  0.00           P  
HETATM 3677  O1P HAM A 450      -7.476  23.487  18.012  1.00  0.00           O  
HETATM 3678  O2P HAM A 450      -7.590  21.012  17.465  1.00  0.00           O  
HETATM 3679  O3P HAM A 450      -9.751  22.578  17.489  1.00  0.00           O  
HETATM 3680  O5' HAM A 450      -8.290  21.934  19.633  1.00  0.00           O  
HETATM 3681  C5' HAM A 450      -9.491  21.533  20.282  1.00  0.00           C  
HETATM 3682  C4' HAM A 450      -9.154  20.764  21.523  1.00  0.00           C  
HETATM 3683  O4' HAM A 450      -8.677  19.443  21.177  1.00  0.00           O  
HETATM 3684  C3' HAM A 450      -7.973  21.363  22.249  1.00  0.00           C  
HETATM 3685  O3' HAM A 450      -8.372  22.458  23.044  1.00  0.00           O  
HETATM 3686  C2' HAM A 450      -7.465  20.193  23.081  1.00  0.00           C  
HETATM 3687  O2' HAM A 450      -8.179  20.061  24.289  1.00  0.00           O  
HETATM 3688  C1' HAM A 450      -7.730  19.007  22.149  1.00  0.00           C  
HETATM 3689  N9  HAM A 450      -6.552  18.481  21.453  1.00  0.00           N  
HETATM 3690  C8  HAM A 450      -6.110  18.849  20.209  1.00  0.00           C  
HETATM 3691  N7  HAM A 450      -5.045  18.204  19.810  1.00  0.00           N  
HETATM 3692  C5  HAM A 450      -4.755  17.346  20.862  1.00  0.00           C  
HETATM 3693  C6  HAM A 450      -3.746  16.354  21.042  1.00  0.00           C  
HETATM 3694  N6  HAM A 450      -2.835  16.043  20.119  1.00  0.00           N  
HETATM 3695  N1  HAM A 450      -3.732  15.675  22.207  1.00  0.00           N  
HETATM 3696  C2  HAM A 450      -4.676  15.951  23.113  1.00  0.00           C  
HETATM 3697  N3  HAM A 450      -5.691  16.837  23.052  1.00  0.00           N  
HETATM 3698  C4  HAM A 450      -5.669  17.511  21.889  1.00  0.00           C  
HETATM 3699  C   HAM A 450     -10.706  21.661  17.299  1.00  0.00           C  
HETATM 3700  O   HAM A 450     -10.669  20.410  17.467  1.00  0.00           O  
HETATM 3701  CA  HAM A 450     -12.121  22.070  16.747  1.00  0.00           C  
HETATM 3702  N   HAM A 450     -12.629  21.126  15.706  1.00  0.00           N  
HETATM 3703  CB  HAM A 450     -13.203  22.163  17.840  1.00  0.00           C  
HETATM 3704  CG  HAM A 450     -14.583  22.483  17.316  1.00  0.00           C  
HETATM 3705  CD2 HAM A 450     -15.625  21.646  17.076  1.00  0.00           C  
HETATM 3706  ND1 HAM A 450     -14.977  23.777  17.023  1.00  0.00           N  
HETATM 3707  CE1 HAM A 450     -16.233  23.696  16.611  1.00  0.00           C  
HETATM 3708  NE2 HAM A 450     -16.674  22.439  16.625  1.00  0.00           N  
HETATM 3709 HO2' HAM A 450      -7.805  19.317  24.755  1.00  0.00           H  
HETATM 3710 HN61 HAM A 450      -2.841  16.516  19.229  1.00  0.00           H  
HETATM 3711 HN62 HAM A 450      -2.148  15.327  20.300  1.00  0.00           H  
HETATM 3712  HN1 HAM A 450     -12.085  21.269  14.834  1.00  0.00           H  
HETATM 3713  HN2 HAM A 450     -13.624  21.312  15.540  1.00  0.00           H  
HETATM 3714  HN3 HAM A 450     -12.492  20.156  16.055  1.00  0.00           H  
HETATM 3715  HE2 HAM A 450     -17.571  22.132  16.376  1.00  0.00           H  
TER
END
