# Supplementary material for: Backbone Brackets and Arginine Tweezers delineate Class I and Class II aminoacyl tRNA synthetases
Source: PLoS Comput Biol. 2018 Apr 16;14(4):e1006101. doi: 10.1371/journal.pcbi.1006101 (PMC5919687; doi:10.1371/journal.pcbi.1006101)
Supplement: S12 File — All structures of Class II aaRS with residues renumbered according to the MSA. (GZ) [file pcbi.1006101.s024.tar.gz › 1kmm_B_renum.pdb]

ATOM      1  N   ALA B   2     -18.314  23.829  -5.124  1.00  0.00           N  
ATOM      2  CA  ALA B   2     -19.120  22.997  -4.231  1.00  0.00           C  
ATOM      3  C   ALA B   2     -19.466  21.635  -4.858  1.00  0.00           C  
ATOM      4  O   ALA B   2     -19.961  21.539  -5.985  1.00  0.00           O  
ATOM      5  CB  ALA B   2     -20.387  23.745  -3.801  1.00  0.00           C  
ATOM      6  H   ALA B   2     -18.543  23.869  -6.082  1.00  0.00           H  
ATOM      7  N   LYS B   3     -19.204  20.593  -4.090  1.00  0.00           N  
ATOM      8  CA  LYS B   3     -19.409  19.219  -4.503  1.00  0.00           C  
ATOM      9  C   LYS B   3     -19.776  18.494  -3.214  1.00  0.00           C  
ATOM     10  O   LYS B   3     -19.678  19.080  -2.139  1.00  0.00           O  
ATOM     11  CB  LYS B   3     -18.060  18.715  -5.007  1.00  0.00           C  
ATOM     12  CG  LYS B   3     -17.921  18.581  -6.498  1.00  0.00           C  
ATOM     13  CD  LYS B   3     -18.496  17.258  -6.928  1.00  0.00           C  
ATOM     14  CE  LYS B   3     -17.726  16.082  -6.318  1.00  0.00           C  
ATOM     15  NZ  LYS B   3     -17.712  15.996  -4.818  1.00  0.00           N  
ATOM     16  H   LYS B   3     -18.882  20.753  -3.174  1.00  0.00           H  
ATOM     17  HZ1 LYS B   3     -18.674  16.161  -4.444  1.00  0.00           H  
ATOM     18  HZ2 LYS B   3     -17.386  15.057  -4.514  1.00  0.00           H  
ATOM     19  HZ3 LYS B   3     -17.072  16.720  -4.418  1.00  0.00           H  
ATOM     20  N   ASN B 311     -20.183  17.234  -3.294  1.00  0.00           N  
ATOM     21  CA  ASN B 311     -20.512  16.504  -2.073  1.00  0.00           C  
ATOM     22  C   ASN B 311     -19.530  15.373  -1.823  1.00  0.00           C  
ATOM     23  O   ASN B 311     -19.137  14.661  -2.752  1.00  0.00           O  
ATOM     24  CB  ASN B 311     -21.924  15.929  -2.136  1.00  0.00           C  
ATOM     25  CG  ASN B 311     -22.982  16.988  -2.053  1.00  0.00           C  
ATOM     26  OD1 ASN B 311     -22.918  18.004  -2.747  1.00  0.00           O  
ATOM     27  ND2 ASN B 311     -23.974  16.762  -1.205  1.00  0.00           N  
ATOM     28  H   ASN B 311     -20.262  16.794  -4.161  1.00  0.00           H  
ATOM     29 HD21 ASN B 311     -24.669  17.450  -1.141  1.00  0.00           H  
ATOM     30 HD22 ASN B 311     -23.993  15.943  -0.680  1.00  0.00           H  
ATOM     31  N   ILE B 312     -19.070  15.254  -0.582  1.00  0.00           N  
ATOM     32  CA  ILE B 312     -18.174  14.164  -0.248  1.00  0.00           C  
ATOM     33  C   ILE B 312     -19.033  13.176   0.519  1.00  0.00           C  
ATOM     34  O   ILE B 312     -19.889  13.558   1.335  1.00  0.00           O  
ATOM     35  CB  ILE B 312     -16.961  14.616   0.557  1.00  0.00           C  
ATOM     36  CG1 ILE B 312     -16.293  15.795  -0.152  1.00  0.00           C  
ATOM     37  CG2 ILE B 312     -15.970  13.468   0.680  1.00  0.00           C  
ATOM     38  CD1 ILE B 312     -15.001  16.229   0.457  1.00  0.00           C  
ATOM     39  H   ILE B 312     -19.334  15.907   0.105  1.00  0.00           H  
ATOM     40  N   GLN B 313     -18.910  11.919   0.126  1.00  0.00           N  
ATOM     41  CA  GLN B 313     -19.691  10.847   0.724  1.00  0.00           C  
ATOM     42  C   GLN B 313     -18.858  10.041   1.719  1.00  0.00           C  
ATOM     43  O   GLN B 313     -17.652  10.247   1.835  1.00  0.00           O  
ATOM     44  CB  GLN B 313     -20.250   9.946  -0.388  1.00  0.00           C  
ATOM     45  CG  GLN B 313     -20.949  10.710  -1.547  1.00  0.00           C  
ATOM     46  CD  GLN B 313     -22.356  11.209  -1.198  1.00  0.00           C  
ATOM     47  OE1 GLN B 313     -23.282  10.408  -1.070  1.00  0.00           O  
ATOM     48  NE2 GLN B 313     -22.526  12.531  -1.059  1.00  0.00           N  
ATOM     49  H   GLN B 313     -18.263  11.703  -0.568  1.00  0.00           H  
ATOM     50 HE21 GLN B 313     -23.429  12.838  -0.846  1.00  0.00           H  
ATOM     51 HE22 GLN B 313     -21.769  13.127  -1.189  1.00  0.00           H  
ATOM     52  N   ALA B 314     -19.500   9.150   2.464  1.00  0.00           N  
ATOM     53  CA  ALA B 314     -18.785   8.350   3.444  1.00  0.00           C  
ATOM     54  C   ALA B 314     -18.086   7.218   2.727  1.00  0.00           C  
ATOM     55  O   ALA B 314     -18.586   6.732   1.711  1.00  0.00           O  
ATOM     56  CB  ALA B 314     -19.764   7.794   4.497  1.00  0.00           C  
ATOM     57  H   ALA B 314     -20.460   9.018   2.341  1.00  0.00           H  
ATOM     58  N   ILE B 315     -16.913   6.831   3.212  1.00  0.00           N  
ATOM     59  CA  ILE B 315     -16.183   5.714   2.606  1.00  0.00           C  
ATOM     60  C   ILE B 315     -17.182   4.540   2.585  1.00  0.00           C  
ATOM     61  O   ILE B 315     -17.861   4.282   3.582  1.00  0.00           O  
ATOM     62  CB  ILE B 315     -14.901   5.310   3.454  1.00  0.00           C  
ATOM     63  CG1 ILE B 315     -13.918   6.470   3.546  1.00  0.00           C  
ATOM     64  CG2 ILE B 315     -14.182   4.095   2.857  1.00  0.00           C  
ATOM     65  CD1 ILE B 315     -13.546   7.044   2.213  1.00  0.00           C  
ATOM     66  H   ILE B 315     -16.547   7.280   3.995  1.00  0.00           H  
ATOM     67  N   ARG B 316     -17.352   3.900   1.438  1.00  0.00           N  
ATOM     68  CA  ARG B 316     -18.266   2.774   1.363  1.00  0.00           C  
ATOM     69  C   ARG B 316     -17.875   1.739   2.431  1.00  0.00           C  
ATOM     70  O   ARG B 316     -16.688   1.462   2.645  1.00  0.00           O  
ATOM     71  CB  ARG B 316     -18.230   2.146  -0.033  1.00  0.00           C  
ATOM     72  CG  ARG B 316     -16.825   1.691  -0.488  1.00  0.00           C  
ATOM     73  CD  ARG B 316     -15.948   2.851  -0.986  1.00  0.00           C  
ATOM     74  NE  ARG B 316     -14.527   2.650  -0.686  1.00  0.00           N  
ATOM     75  CZ  ARG B 316     -13.637   3.639  -0.588  1.00  0.00           C  
ATOM     76  NH1 ARG B 316     -14.022   4.902  -0.774  1.00  0.00           N  
ATOM     77  NH2 ARG B 316     -12.361   3.372  -0.304  1.00  0.00           N  
ATOM     78  H   ARG B 316     -16.877   4.207   0.650  1.00  0.00           H  
ATOM     79 HE   ARG B 316     -14.210   1.735  -0.556  1.00  0.00           H  
ATOM     80 HH11 ARG B 316     -14.970   5.109  -0.984  1.00  0.00           H  
ATOM     81 HH12 ARG B 316     -13.351   5.643  -0.698  1.00  0.00           H  
ATOM     82 HH21 ARG B 316     -12.071   2.430  -0.163  1.00  0.00           H  
ATOM     83 HH22 ARG B 316     -11.702   4.121  -0.231  1.00  0.00           H  
ATOM     84  N   GLY B 317     -18.884   1.194   3.103  1.00  0.00           N  
ATOM     85  CA  GLY B 317     -18.663   0.214   4.148  1.00  0.00           C  
ATOM     86  C   GLY B 317     -18.444   0.780   5.550  1.00  0.00           C  
ATOM     87  O   GLY B 317     -18.212   0.006   6.485  1.00  0.00           O  
ATOM     88  H   GLY B 317     -19.799   1.478   2.901  1.00  0.00           H  
ATOM     89  N   MET B 318     -18.471   2.112   5.692  1.00  0.00           N  
ATOM     90  CA  MET B 318     -18.272   2.814   6.979  1.00  0.00           C  
ATOM     91  C   MET B 318     -19.575   3.521   7.283  1.00  0.00           C  
ATOM     92  O   MET B 318     -20.025   4.369   6.498  1.00  0.00           O  
ATOM     93  CB  MET B 318     -17.181   3.889   6.880  1.00  0.00           C  
ATOM     94  CG  MET B 318     -15.960   3.470   6.119  1.00  0.00           C  
ATOM     95  SD  MET B 318     -14.498   3.288   7.099  1.00  0.00           S  
ATOM     96  CE  MET B 318     -13.571   2.222   6.043  1.00  0.00           C  
ATOM     97  H   MET B 318     -18.635   2.665   4.895  1.00  0.00           H  
ATOM     98  N   ASN B 319     -20.131   3.263   8.458  1.00  0.00           N  
ATOM     99  CA  ASN B 319     -21.415   3.855   8.772  1.00  0.00           C  
ATOM    100  C   ASN B 319     -21.460   4.962   9.788  1.00  0.00           C  
ATOM    101  O   ASN B 319     -20.599   5.061  10.682  1.00  0.00           O  
ATOM    102  CB  ASN B 319     -22.386   2.769   9.228  1.00  0.00           C  
ATOM    103  CG  ASN B 319     -22.295   1.510   8.385  1.00  0.00           C  
ATOM    104  OD1 ASN B 319     -23.086   1.321   7.451  1.00  0.00           O  
ATOM    105  ND2 ASN B 319     -21.319   0.641   8.699  1.00  0.00           N  
ATOM    106  H   ASN B 319     -19.681   2.691   9.104  1.00  0.00           H  
ATOM    107 HD21 ASN B 319     -21.252  -0.157   8.163  1.00  0.00           H  
ATOM    108 HD22 ASN B 319     -20.720   0.841   9.446  1.00  0.00           H  
ATOM    109  N   ASP B 320     -22.491   5.793   9.614  1.00  0.00           N  
ATOM    110  CA  ASP B 320     -22.829   6.902  10.512  1.00  0.00           C  
ATOM    111  C   ASP B 320     -24.044   6.393  11.315  1.00  0.00           C  
ATOM    112  O   ASP B 320     -24.959   5.797  10.731  1.00  0.00           O  
ATOM    113  CB  ASP B 320     -23.322   8.127   9.736  1.00  0.00           C  
ATOM    114  CG  ASP B 320     -22.403   8.539   8.648  1.00  0.00           C  
ATOM    115  OD1 ASP B 320     -21.261   8.912   8.951  1.00  0.00           O  
ATOM    116  OD2 ASP B 320     -22.853   8.535   7.490  1.00  0.00           O  
ATOM    117  H   ASP B 320     -23.082   5.637   8.851  1.00  0.00           H  
ATOM    118  N   TYR B 321     -24.069   6.601  12.624  1.00  0.00           N  
ATOM    119  CA  TYR B 321     -25.211   6.166  13.421  1.00  0.00           C  
ATOM    120  C   TYR B 321     -25.893   7.449  13.858  1.00  0.00           C  
ATOM    121  O   TYR B 321     -25.330   8.240  14.624  1.00  0.00           O  
ATOM    122  CB  TYR B 321     -24.756   5.274  14.573  1.00  0.00           C  
ATOM    123  CG  TYR B 321     -23.954   4.066  14.077  1.00  0.00           C  
ATOM    124  CD1 TYR B 321     -24.594   2.918  13.576  1.00  0.00           C  
ATOM    125  CD2 TYR B 321     -22.551   4.076  14.099  1.00  0.00           C  
ATOM    126  CE1 TYR B 321     -23.855   1.812  13.114  1.00  0.00           C  
ATOM    127  CE2 TYR B 321     -21.810   2.987  13.649  1.00  0.00           C  
ATOM    128  CZ  TYR B 321     -22.467   1.858  13.157  1.00  0.00           C  
ATOM    129  OH  TYR B 321     -21.706   0.786  12.730  1.00  0.00           O  
ATOM    130  H   TYR B 321     -23.324   7.061  13.059  1.00  0.00           H  
ATOM    131 HH   TYR B 321     -22.298   0.090  12.420  1.00  0.00           H  
ATOM    132  N   LEU B 322     -27.037   7.706  13.232  1.00  0.00           N  
ATOM    133  CA  LEU B 322     -27.810   8.915  13.456  1.00  0.00           C  
ATOM    134  C   LEU B 322     -28.425   9.011  14.844  1.00  0.00           C  
ATOM    135  O   LEU B 322     -28.497   8.003  15.560  1.00  0.00           O  
ATOM    136  CB  LEU B 322     -28.899   9.019  12.396  1.00  0.00           C  
ATOM    137  CG  LEU B 322     -28.547   8.937  10.903  1.00  0.00           C  
ATOM    138  CD1 LEU B 322     -27.360   9.842  10.605  1.00  0.00           C  
ATOM    139  CD2 LEU B 322     -28.281   7.470  10.477  1.00  0.00           C  
ATOM    140  H   LEU B 322     -27.369   7.045  12.603  1.00  0.00           H  
ATOM    141  N   PRO B 323     -28.908  10.218  15.231  1.00  0.00           N  
ATOM    142  CA  PRO B 323     -29.513  10.386  16.552  1.00  0.00           C  
ATOM    143  C   PRO B 323     -30.543   9.311  16.923  1.00  0.00           C  
ATOM    144  O   PRO B 323     -30.415   8.660  17.960  1.00  0.00           O  
ATOM    145  CB  PRO B 323     -30.115  11.779  16.466  1.00  0.00           C  
ATOM    146  CG  PRO B 323     -29.099  12.507  15.710  1.00  0.00           C  
ATOM    147  CD  PRO B 323     -28.728  11.534  14.592  1.00  0.00           C  
ATOM    148  N   GLY B 324     -31.512   9.042  16.075  1.00  0.00           N  
ATOM    149  CA  GLY B 324     -32.477   8.025  16.457  1.00  0.00           C  
ATOM    150  C   GLY B 324     -31.935   6.631  16.758  1.00  0.00           C  
ATOM    151  O   GLY B 324     -32.393   5.952  17.688  1.00  0.00           O  
ATOM    152  H   GLY B 324     -31.572   9.518  15.246  1.00  0.00           H  
ATOM    153  N   GLU B 325     -30.944   6.212  15.978  1.00  0.00           N  
ATOM    154  CA  GLU B 325     -30.368   4.889  16.122  1.00  0.00           C  
ATOM    155  C   GLU B 325     -29.369   4.716  17.256  1.00  0.00           C  
ATOM    156  O   GLU B 325     -29.239   3.610  17.800  1.00  0.00           O  
ATOM    157  CB  GLU B 325     -29.796   4.410  14.784  1.00  0.00           C  
ATOM    158  CG  GLU B 325     -29.911   2.901  14.588  1.00  0.00           C  
ATOM    159  CD  GLU B 325     -31.376   2.338  14.659  1.00  0.00           C  
ATOM    160  OE1 GLU B 325     -32.345   3.061  15.018  1.00  0.00           O  
ATOM    161  OE2 GLU B 325     -31.560   1.140  14.340  1.00  0.00           O  
ATOM    162  H   GLU B 325     -30.579   6.816  15.306  1.00  0.00           H  
ATOM    163  N   THR B 332     -28.697   5.795  17.654  1.00  0.00           N  
ATOM    164  CA  THR B 332     -27.731   5.690  18.751  1.00  0.00           C  
ATOM    165  C   THR B 332     -28.423   5.476  20.093  1.00  0.00           C  
ATOM    166  O   THR B 332     -27.873   4.835  20.983  1.00  0.00           O  
ATOM    167  CB  THR B 332     -26.818   6.896  18.827  1.00  0.00           C  
ATOM    168  OG1 THR B 332     -27.603   8.078  18.984  1.00  0.00           O  
ATOM    169  CG2 THR B 332     -26.018   6.995  17.571  1.00  0.00           C  
ATOM    170  H   THR B 332     -28.850   6.664  17.218  1.00  0.00           H  
ATOM    171  HG1 THR B 332     -27.028   8.847  19.025  1.00  0.00           H  
ATOM    172  N   ALA B 333     -29.646   5.985  20.222  1.00  0.00           N  
ATOM    173  CA  ALA B 333     -30.434   5.814  21.435  1.00  0.00           C  
ATOM    174  C   ALA B 333     -30.602   4.339  21.746  1.00  0.00           C  
ATOM    175  O   ALA B 333     -30.558   3.951  22.904  1.00  0.00           O  
ATOM    176  CB  ALA B 333     -31.769   6.424  21.254  1.00  0.00           C  
ATOM    177  H   ALA B 333     -30.016   6.514  19.481  1.00  0.00           H  
ATOM    178  N   ILE B 334     -30.825   3.521  20.722  1.00  0.00           N  
ATOM    179  CA  ILE B 334     -30.969   2.089  20.927  1.00  0.00           C  
ATOM    180  C   ILE B 334     -29.614   1.494  21.351  1.00  0.00           C  
ATOM    181  O   ILE B 334     -29.542   0.648  22.270  1.00  0.00           O  
ATOM    182  CB  ILE B 334     -31.457   1.375  19.653  1.00  0.00           C  
ATOM    183  CG1 ILE B 334     -32.911   1.733  19.363  1.00  0.00           C  
ATOM    184  CG2 ILE B 334     -31.393  -0.123  19.842  1.00  0.00           C  
ATOM    185  CD1 ILE B 334     -33.133   3.159  18.932  1.00  0.00           C  
ATOM    186  H   ILE B 334     -30.887   3.886  19.816  1.00  0.00           H  
ATOM    187  N   TRP B 335     -28.542   1.949  20.690  1.00  0.00           N  
ATOM    188  CA  TRP B 335     -27.176   1.479  20.972  1.00  0.00           C  
ATOM    189  C   TRP B 335     -26.773   1.728  22.391  1.00  0.00           C  
ATOM    190  O   TRP B 335     -26.113   0.900  22.987  1.00  0.00           O  
ATOM    191  CB  TRP B 335     -26.166   2.169  20.072  1.00  0.00           C  
ATOM    192  CG  TRP B 335     -25.996   1.521  18.750  1.00  0.00           C  
ATOM    193  CD1 TRP B 335     -26.829   1.600  17.682  1.00  0.00           C  
ATOM    194  CD2 TRP B 335     -24.906   0.690  18.357  1.00  0.00           C  
ATOM    195  NE1 TRP B 335     -26.327   0.867  16.641  1.00  0.00           N  
ATOM    196  CE2 TRP B 335     -25.144   0.299  17.028  1.00  0.00           C  
ATOM    197  CE3 TRP B 335     -23.746   0.244  19.000  1.00  0.00           C  
ATOM    198  CZ2 TRP B 335     -24.270  -0.519  16.327  1.00  0.00           C  
ATOM    199  CZ3 TRP B 335     -22.877  -0.568  18.306  1.00  0.00           C  
ATOM    200  CH2 TRP B 335     -23.143  -0.942  16.977  1.00  0.00           C  
ATOM    201  H   TRP B 335     -28.673   2.619  19.985  1.00  0.00           H  
ATOM    202  HE1 TRP B 335     -26.750   0.766  15.765  1.00  0.00           H  
ATOM    203  N   GLN B 336     -27.116   2.907  22.900  1.00  0.00           N  
ATOM    204  CA  GLN B 336     -26.814   3.285  24.276  1.00  0.00           C  
ATOM    205  C   GLN B 336     -27.508   2.342  25.274  1.00  0.00           C  
ATOM    206  O   GLN B 336     -26.942   2.029  26.329  1.00  0.00           O  
ATOM    207  CB  GLN B 336     -27.270   4.709  24.568  1.00  0.00           C  
ATOM    208  CG  GLN B 336     -26.708   5.810  23.708  1.00  0.00           C  
ATOM    209  CD  GLN B 336     -27.418   7.141  23.952  1.00  0.00           C  
ATOM    210  OE1 GLN B 336     -26.915   8.220  23.629  1.00  0.00           O  
ATOM    211  NE2 GLN B 336     -28.600   7.067  24.521  1.00  0.00           N  
ATOM    212  H   GLN B 336     -27.585   3.547  22.327  1.00  0.00           H  
ATOM    213 HE21 GLN B 336     -29.068   7.913  24.682  1.00  0.00           H  
ATOM    214 HE22 GLN B 336     -28.980   6.205  24.754  1.00  0.00           H  
ATOM    215  N   ARG B 337     -28.740   1.911  24.977  1.00  0.00           N  
ATOM    216  CA  ARG B 337     -29.459   1.008  25.883  1.00  0.00           C  
ATOM    217  C   ARG B 337     -28.798  -0.341  25.894  1.00  0.00           C  
ATOM    218  O   ARG B 337     -28.431  -0.857  26.949  1.00  0.00           O  
ATOM    219  CB  ARG B 337     -30.914   0.842  25.467  1.00  0.00           C  
ATOM    220  CG  ARG B 337     -31.852   1.761  26.193  1.00  0.00           C  
ATOM    221  CD  ARG B 337     -31.521   3.254  25.929  1.00  0.00           C  
ATOM    222  NE  ARG B 337     -30.777   3.923  27.011  1.00  0.00           N  
ATOM    223  CZ  ARG B 337     -30.697   5.248  27.162  1.00  0.00           C  
ATOM    224  NH1 ARG B 337     -31.316   6.068  26.301  1.00  0.00           N  
ATOM    225  NH2 ARG B 337     -29.997   5.754  28.181  1.00  0.00           N  
ATOM    226  H   ARG B 337     -29.168   2.202  24.141  1.00  0.00           H  
ATOM    227 HE   ARG B 337     -30.312   3.358  27.663  1.00  0.00           H  
ATOM    228 HH11 ARG B 337     -31.843   5.692  25.541  1.00  0.00           H  
ATOM    229 HH12 ARG B 337     -31.251   7.059  26.422  1.00  0.00           H  
ATOM    230 HH21 ARG B 337     -29.537   5.139  28.825  1.00  0.00           H  
ATOM    231 HH22 ARG B 337     -29.931   6.743  28.302  1.00  0.00           H  
ATOM    232  N   ILE B 338     -28.598  -0.891  24.705  1.00  0.00           N  
ATOM    233  CA  ILE B 338     -27.975  -2.186  24.589  1.00  0.00           C  
ATOM    234  C   ILE B 338     -26.597  -2.192  25.214  1.00  0.00           C  
ATOM    235  O   ILE B 338     -26.276  -3.065  26.019  1.00  0.00           O  
ATOM    236  CB  ILE B 338     -27.878  -2.611  23.151  1.00  0.00           C  
ATOM    237  CG1 ILE B 338     -29.274  -2.635  22.523  1.00  0.00           C  
ATOM    238  CG2 ILE B 338     -27.255  -3.967  23.066  1.00  0.00           C  
ATOM    239  CD1 ILE B 338     -29.389  -3.589  21.342  1.00  0.00           C  
ATOM    240  H   ILE B 338     -28.875  -0.405  23.892  1.00  0.00           H  
ATOM    241  N   GLU B 339     -25.800  -1.178  24.926  1.00  0.00           N  
ATOM    242  CA  GLU B 339     -24.448  -1.144  25.481  1.00  0.00           C  
ATOM    243  C   GLU B 339     -24.451  -1.170  27.002  1.00  0.00           C  
ATOM    244  O   GLU B 339     -23.876  -2.070  27.615  1.00  0.00           O  
ATOM    245  CB  GLU B 339     -23.655   0.058  24.948  1.00  0.00           C  
ATOM    246  CG  GLU B 339     -23.079  -0.131  23.548  1.00  0.00           C  
ATOM    247  CD  GLU B 339     -22.731   1.191  22.871  1.00  0.00           C  
ATOM    248  OE1 GLU B 339     -22.686   2.223  23.578  1.00  0.00           O  
ATOM    249  OE2 GLU B 339     -22.520   1.202  21.634  1.00  0.00           O  
ATOM    250  H   GLU B 339     -26.112  -0.453  24.347  1.00  0.00           H  
ATOM    251  N   GLY B 340     -25.174  -0.234  27.603  1.00  0.00           N  
ATOM    252  CA  GLY B 340     -25.219  -0.151  29.050  1.00  0.00           C  
ATOM    253  C   GLY B 340     -25.629  -1.450  29.718  1.00  0.00           C  
ATOM    254  O   GLY B 340     -25.136  -1.799  30.801  1.00  0.00           O  
ATOM    255  H   GLY B 340     -25.700   0.404  27.067  1.00  0.00           H  
ATOM    256  N   THR B 341     -26.540  -2.162  29.073  1.00  0.00           N  
ATOM    257  CA  THR B 341     -27.005  -3.415  29.601  1.00  0.00           C  
ATOM    258  C   THR B 341     -25.805  -4.360  29.611  1.00  0.00           C  
ATOM    259  O   THR B 341     -25.434  -4.910  30.661  1.00  0.00           O  
ATOM    260  CB  THR B 341     -28.176  -3.929  28.739  1.00  0.00           C  
ATOM    261  OG1 THR B 341     -29.274  -3.015  28.856  1.00  0.00           O  
ATOM    262  CG2 THR B 341     -28.633  -5.312  29.178  1.00  0.00           C  
ATOM    263  H   THR B 341     -26.931  -1.824  28.237  1.00  0.00           H  
ATOM    264  HG1 THR B 341     -30.007  -3.330  28.321  1.00  0.00           H  
ATOM    265  N   LEU B 342     -25.125  -4.463  28.471  1.00  0.00           N  
ATOM    266  CA  LEU B 342     -23.967  -5.350  28.380  1.00  0.00           C  
ATOM    267  C   LEU B 342     -22.932  -5.012  29.460  1.00  0.00           C  
ATOM    268  O   LEU B 342     -22.527  -5.889  30.235  1.00  0.00           O  
ATOM    269  CB  LEU B 342     -23.327  -5.251  26.991  1.00  0.00           C  
ATOM    270  CG  LEU B 342     -24.190  -5.578  25.769  1.00  0.00           C  
ATOM    271  CD1 LEU B 342     -23.404  -5.360  24.503  1.00  0.00           C  
ATOM    272  CD2 LEU B 342     -24.672  -7.015  25.830  1.00  0.00           C  
ATOM    273  H   LEU B 342     -25.397  -3.926  27.696  1.00  0.00           H  
ATOM    274  N   LYS B 343     -22.575  -3.728  29.549  1.00  0.00           N  
ATOM    275  CA  LYS B 343     -21.575  -3.243  30.502  1.00  0.00           C  
ATOM    276  C   LYS B 343     -21.951  -3.526  31.928  1.00  0.00           C  
ATOM    277  O   LYS B 343     -21.095  -3.726  32.789  1.00  0.00           O  
ATOM    278  CB  LYS B 343     -21.402  -1.732  30.391  1.00  0.00           C  
ATOM    279  CG  LYS B 343     -20.617  -1.190  29.209  1.00  0.00           C  
ATOM    280  CD  LYS B 343     -20.558   0.319  29.365  1.00  0.00           C  
ATOM    281  CE  LYS B 343     -19.741   0.994  28.292  1.00  0.00           C  
ATOM    282  NZ  LYS B 343     -20.214   0.649  26.922  1.00  0.00           N  
ATOM    283  H   LYS B 343     -23.008  -3.084  28.952  1.00  0.00           H  
ATOM    284  HZ1 LYS B 343     -21.253   0.720  26.887  1.00  0.00           H  
ATOM    285  HZ2 LYS B 343     -19.799   1.308  26.234  1.00  0.00           H  
ATOM    286  HZ3 LYS B 343     -19.927  -0.323  26.688  1.00  0.00           H  
ATOM    287  N   ASN B 344     -23.242  -3.420  32.192  1.00  0.00           N  
ATOM    288  CA  ASN B 344     -23.765  -3.643  33.519  1.00  0.00           C  
ATOM    289  C   ASN B 344     -23.568  -5.087  33.931  1.00  0.00           C  
ATOM    290  O   ASN B 344     -23.115  -5.357  35.039  1.00  0.00           O  
ATOM    291  CB  ASN B 344     -25.228  -3.266  33.564  1.00  0.00           C  
ATOM    292  CG  ASN B 344     -25.883  -3.678  34.860  1.00  0.00           C  
ATOM    293  OD1 ASN B 344     -26.780  -4.542  34.870  1.00  0.00           O  
ATOM    294  ND2 ASN B 344     -25.430  -3.082  35.977  1.00  0.00           N  
ATOM    295  H   ASN B 344     -23.867  -3.184  31.469  1.00  0.00           H  
ATOM    296 HD21 ASN B 344     -25.849  -3.340  36.816  1.00  0.00           H  
ATOM    297 HD22 ASN B 344     -24.715  -2.421  35.911  1.00  0.00           H  
ATOM    298  N   VAL B 345     -23.862  -6.007  33.019  1.00  0.00           N  
ATOM    299  CA  VAL B 345     -23.682  -7.429  33.288  1.00  0.00           C  
ATOM    300  C   VAL B 345     -22.196  -7.748  33.438  1.00  0.00           C  
ATOM    301  O   VAL B 345     -21.814  -8.550  34.281  1.00  0.00           O  
ATOM    302  CB  VAL B 345     -24.300  -8.302  32.187  1.00  0.00           C  
ATOM    303  CG1 VAL B 345     -23.929  -9.737  32.390  1.00  0.00           C  
ATOM    304  CG2 VAL B 345     -25.808  -8.162  32.191  1.00  0.00           C  
ATOM    305  H   VAL B 345     -24.219  -5.722  32.146  1.00  0.00           H  
ATOM    306  N   LEU B 347     -21.341  -7.115  32.645  1.00  0.00           N  
ATOM    307  CA  LEU B 347     -19.908  -7.376  32.780  1.00  0.00           C  
ATOM    308  C   LEU B 347     -19.502  -6.909  34.164  1.00  0.00           C  
ATOM    309  O   LEU B 347     -18.700  -7.555  34.838  1.00  0.00           O  
ATOM    310  CB  LEU B 347     -19.086  -6.628  31.707  1.00  0.00           C  
ATOM    311  CG  LEU B 347     -18.930  -7.266  30.317  1.00  0.00           C  
ATOM    312  CD1 LEU B 347     -18.606  -6.226  29.309  1.00  0.00           C  
ATOM    313  CD2 LEU B 347     -17.884  -8.345  30.337  1.00  0.00           C  
ATOM    314  H   LEU B 347     -21.668  -6.482  31.972  1.00  0.00           H  
ATOM    315  N   GLY B 348     -20.082  -5.800  34.606  1.00  0.00           N  
ATOM    316  CA  GLY B 348     -19.738  -5.280  35.917  1.00  0.00           C  
ATOM    317  C   GLY B 348     -20.095  -6.234  37.049  1.00  0.00           C  
ATOM    318  O   GLY B 348     -19.368  -6.315  38.053  1.00  0.00           O  
ATOM    319  H   GLY B 348     -20.730  -5.328  34.048  1.00  0.00           H  
ATOM    320  N   SER B 349     -21.196  -6.976  36.887  1.00  0.00           N  
ATOM    321  CA  SER B 349     -21.631  -7.909  37.917  1.00  0.00           C  
ATOM    322  C   SER B 349     -20.754  -9.148  38.044  1.00  0.00           C  
ATOM    323  O   SER B 349     -20.816  -9.832  39.074  1.00  0.00           O  
ATOM    324  CB  SER B 349     -23.095  -8.287  37.746  1.00  0.00           C  
ATOM    325  OG  SER B 349     -23.283  -9.040  36.576  1.00  0.00           O  
ATOM    326  H   SER B 349     -21.726  -6.894  36.065  1.00  0.00           H  
ATOM    327 HG   SER B 349     -24.209  -9.269  36.485  1.00  0.00           H  
ATOM    328  N   TYR B 352     -19.933  -9.434  37.027  1.00  0.00           N  
ATOM    329  CA  TYR B 352     -19.011 -10.576  37.080  1.00  0.00           C  
ATOM    330  C   TYR B 352     -17.610 -10.173  37.549  1.00  0.00           C  
ATOM    331  O   TYR B 352     -16.701 -11.009  37.617  1.00  0.00           O  
ATOM    332  CB  TYR B 352     -18.885 -11.242  35.735  1.00  0.00           C  
ATOM    333  CG  TYR B 352     -20.012 -12.164  35.375  1.00  0.00           C  
ATOM    334  CD1 TYR B 352     -21.237 -11.664  34.957  1.00  0.00           C  
ATOM    335  CD2 TYR B 352     -19.816 -13.543  35.336  1.00  0.00           C  
ATOM    336  CE1 TYR B 352     -22.237 -12.510  34.497  1.00  0.00           C  
ATOM    337  CE2 TYR B 352     -20.811 -14.396  34.875  1.00  0.00           C  
ATOM    338  CZ  TYR B 352     -22.014 -13.865  34.456  1.00  0.00           C  
ATOM    339  OH  TYR B 352     -22.988 -14.691  33.960  1.00  0.00           O  
ATOM    340  H   TYR B 352     -19.957  -8.866  36.227  1.00  0.00           H  
ATOM    341 HH   TYR B 352     -23.756 -14.173  33.712  1.00  0.00           H  
ATOM    342  N   GLY B 361     -17.422  -8.884  37.832  1.00  0.00           N  
ATOM    343  CA  GLY B 361     -16.130  -8.393  38.308  1.00  0.00           C  
ATOM    344  C   GLY B 361     -15.081  -8.001  37.272  1.00  0.00           C  
ATOM    345  O   GLY B 361     -13.946  -7.725  37.644  1.00  0.00           O  
ATOM    346  H   GLY B 361     -18.162  -8.250  37.729  1.00  0.00           H  
ATOM    347  N   TYR B 362     -15.469  -7.925  35.998  1.00  0.00           N  
ATOM    348  CA  TYR B 362     -14.574  -7.586  34.887  1.00  0.00           C  
ATOM    349  C   TYR B 362     -14.236  -6.110  34.774  1.00  0.00           C  
ATOM    350  O   TYR B 362     -15.144  -5.289  34.811  1.00  0.00           O  
ATOM    351  CB  TYR B 362     -15.185  -8.089  33.577  1.00  0.00           C  
ATOM    352  CG  TYR B 362     -15.163  -9.586  33.494  1.00  0.00           C  
ATOM    353  CD1 TYR B 362     -15.510 -10.368  34.598  1.00  0.00           C  
ATOM    354  CD2 TYR B 362     -14.717 -10.234  32.356  1.00  0.00           C  
ATOM    355  CE1 TYR B 362     -15.410 -11.751  34.574  1.00  0.00           C  
ATOM    356  CE2 TYR B 362     -14.613 -11.637  32.324  1.00  0.00           C  
ATOM    357  CZ  TYR B 362     -14.963 -12.374  33.441  1.00  0.00           C  
ATOM    358  OH  TYR B 362     -14.876 -13.738  33.429  1.00  0.00           O  
ATOM    359  H   TYR B 362     -16.413  -8.072  35.795  1.00  0.00           H  
ATOM    360 HH   TYR B 362     -15.155 -14.081  34.276  1.00  0.00           H  
ATOM    361  N   SER B 363     -12.958  -5.778  34.571  1.00  0.00           N  
ATOM    362  CA  SER B 363     -12.524  -4.370  34.444  1.00  0.00           C  
ATOM    363  C   SER B 363     -12.266  -3.883  32.992  1.00  0.00           C  
ATOM    364  O   SER B 363     -11.856  -4.675  32.126  1.00  0.00           O  
ATOM    365  CB  SER B 363     -11.287  -4.148  35.304  1.00  0.00           C  
ATOM    366  OG  SER B 363     -11.390  -4.889  36.511  1.00  0.00           O  
ATOM    367  H   SER B 363     -12.285  -6.484  34.516  1.00  0.00           H  
ATOM    368 HG   SER B 363     -10.606  -4.751  37.043  1.00  0.00           H  
ATOM    369  N   GLU B 364     -12.524  -2.600  32.711  1.00  0.00           N  
ATOM    370  CA  GLU B 364     -12.315  -2.085  31.353  1.00  0.00           C  
ATOM    371  C   GLU B 364     -10.882  -1.687  31.058  1.00  0.00           C  
ATOM    372  O   GLU B 364     -10.181  -1.159  31.925  1.00  0.00           O  
ATOM    373  CB  GLU B 364     -13.207  -0.875  31.039  1.00  0.00           C  
ATOM    374  CG  GLU B 364     -13.250  -0.554  29.529  1.00  0.00           C  
ATOM    375  CD  GLU B 364     -13.972   0.736  29.144  1.00  0.00           C  
ATOM    376  OE1 GLU B 364     -14.186   1.598  29.999  1.00  0.00           O  
ATOM    377  OE2 GLU B 364     -14.308   0.916  27.954  1.00  0.00           O  
ATOM    378  H   GLU B 364     -12.835  -2.003  33.411  1.00  0.00           H  
ATOM    379  N   ILE B 365     -10.466  -1.952  29.819  1.00  0.00           N  
ATOM    380  CA  ILE B 365      -9.144  -1.590  29.308  1.00  0.00           C  
ATOM    381  C   ILE B 365      -9.343  -0.996  27.912  1.00  0.00           C  
ATOM    382  O   ILE B 365     -10.110  -1.519  27.098  1.00  0.00           O  
ATOM    383  CB  ILE B 365      -8.189  -2.789  29.234  1.00  0.00           C  
ATOM    384  CG1 ILE B 365      -6.761  -2.286  29.111  1.00  0.00           C  
ATOM    385  CG2 ILE B 365      -8.526  -3.704  28.048  1.00  0.00           C  
ATOM    386  CD1 ILE B 365      -5.804  -3.378  28.887  1.00  0.00           C  
ATOM    387  H   ILE B 365     -11.083  -2.420  29.204  1.00  0.00           H  
ATOM    388  N   ARG B 366      -8.735   0.162  27.697  1.00  0.00           N  
ATOM    389  CA  ARG B 366      -8.804   0.894  26.424  1.00  0.00           C  
ATOM    390  C   ARG B 366      -7.457   0.799  25.713  1.00  0.00           C  
ATOM    391  O   ARG B 366      -6.410   1.109  26.303  1.00  0.00           O  
ATOM    392  CB  ARG B 366      -9.180   2.352  26.677  1.00  0.00           C  
ATOM    393  CG  ARG B 366     -10.637   2.511  27.014  1.00  0.00           C  
ATOM    394  CD  ARG B 366     -10.958   3.828  27.670  1.00  0.00           C  
ATOM    395  NE  ARG B 366     -12.299   3.732  28.233  1.00  0.00           N  
ATOM    396  CZ  ARG B 366     -13.056   4.754  28.615  1.00  0.00           C  
ATOM    397  NH1 ARG B 366     -12.626   6.004  28.499  1.00  0.00           N  
ATOM    398  NH2 ARG B 366     -14.264   4.508  29.114  1.00  0.00           N  
ATOM    399  H   ARG B 366      -8.196   0.542  28.421  1.00  0.00           H  
ATOM    400 HE   ARG B 366     -12.674   2.835  28.340  1.00  0.00           H  
ATOM    401 HH11 ARG B 366     -11.719   6.189  28.122  1.00  0.00           H  
ATOM    402 HH12 ARG B 366     -13.209   6.762  28.792  1.00  0.00           H  
ATOM    403 HH21 ARG B 366     -14.585   3.561  29.199  1.00  0.00           H  
ATOM    404 HH22 ARG B 366     -14.849   5.257  29.408  1.00  0.00           H  
ATOM    405  N   LEU B 368      -7.503   0.381  24.450  1.00  0.00           N  
ATOM    406  CA  LEU B 368      -6.312   0.160  23.629  1.00  0.00           C  
ATOM    407  C   LEU B 368      -6.328   0.968  22.322  1.00  0.00           C  
ATOM    408  O   LEU B 368      -7.401   1.307  21.840  1.00  0.00           O  
ATOM    409  CB  LEU B 368      -6.226  -1.332  23.321  1.00  0.00           C  
ATOM    410  CG  LEU B 368      -6.333  -2.243  24.556  1.00  0.00           C  
ATOM    411  CD1 LEU B 368      -6.626  -3.691  24.154  1.00  0.00           C  
ATOM    412  CD2 LEU B 368      -5.069  -2.135  25.398  1.00  0.00           C  
ATOM    413  H   LEU B 368      -8.376   0.230  24.040  1.00  0.00           H  
ATOM    414  N   PRO B 370      -5.129   1.290  21.748  1.00  0.00           N  
ATOM    415  CA  PRO B 370      -4.866   2.053  20.512  1.00  0.00           C  
ATOM    416  C   PRO B 370      -5.566   1.457  19.312  1.00  0.00           C  
ATOM    417  O   PRO B 370      -5.639   0.231  19.203  1.00  0.00           O  
ATOM    418  CB  PRO B 370      -3.351   1.920  20.341  1.00  0.00           C  
ATOM    419  CG  PRO B 370      -2.850   1.832  21.737  1.00  0.00           C  
ATOM    420  CD  PRO B 370      -3.846   0.869  22.355  1.00  0.00           C  
ATOM    421  N   ILE B 371      -6.059   2.319  18.417  1.00  0.00           N  
ATOM    422  CA  ILE B 371      -6.755   1.878  17.220  1.00  0.00           C  
ATOM    423  C   ILE B 371      -5.737   1.332  16.262  1.00  0.00           C  
ATOM    424  O   ILE B 371      -6.031   0.438  15.483  1.00  0.00           O  
ATOM    425  CB  ILE B 371      -7.376   3.029  16.520  1.00  0.00           C  
ATOM    426  CG1 ILE B 371      -8.372   3.720  17.426  1.00  0.00           C  
ATOM    427  CG2 ILE B 371      -7.972   2.553  15.231  1.00  0.00           C  
ATOM    428  CD1 ILE B 371      -9.750   3.185  17.333  1.00  0.00           C  
ATOM    429  H   ILE B 371      -5.956   3.282  18.578  1.00  0.00           H  
ATOM    430  N   VAL B 372      -4.545   1.936  16.291  1.00  0.00           N  
ATOM    431  CA  VAL B 372      -3.435   1.564  15.428  1.00  0.00           C  
ATOM    432  C   VAL B 372      -2.272   0.932  16.177  1.00  0.00           C  
ATOM    433  O   VAL B 372      -1.850   1.399  17.240  1.00  0.00           O  
ATOM    434  CB  VAL B 372      -2.886   2.793  14.642  1.00  0.00           C  
ATOM    435  CG1 VAL B 372      -1.832   2.354  13.628  1.00  0.00           C  
ATOM    436  CG2 VAL B 372      -4.011   3.498  13.899  1.00  0.00           C  
ATOM    437  H   VAL B 372      -4.399   2.652  16.939  1.00  0.00           H  
ATOM    438  N   GLU B 373      -1.760  -0.142  15.594  1.00  0.00           N  
ATOM    439  CA  GLU B 373      -0.613  -0.869  16.124  1.00  0.00           C  
ATOM    440  C   GLU B 373       0.347  -1.099  14.954  1.00  0.00           C  
ATOM    441  O   GLU B 373       0.028  -0.766  13.800  1.00  0.00           O  
ATOM    442  CB  GLU B 373      -1.049  -2.228  16.659  1.00  0.00           C  
ATOM    443  CG  GLU B 373      -1.979  -2.163  17.821  1.00  0.00           C  
ATOM    444  CD  GLU B 373      -1.272  -1.953  19.118  1.00  0.00           C  
ATOM    445  OE1 GLU B 373      -0.153  -1.384  19.135  1.00  0.00           O  
ATOM    446  OE2 GLU B 373      -1.852  -2.364  20.132  1.00  0.00           O  
ATOM    447  H   GLU B 373      -2.159  -0.462  14.749  1.00  0.00           H  
ATOM    448  N   GLN B 374       1.522  -1.642  15.249  1.00  0.00           N  
ATOM    449  CA  GLN B 374       2.458  -1.941  14.191  1.00  0.00           C  
ATOM    450  C   GLN B 374       2.068  -3.235  13.502  1.00  0.00           C  
ATOM    451  O   GLN B 374       1.652  -4.206  14.137  1.00  0.00           O  
ATOM    452  CB  GLN B 374       3.891  -1.964  14.697  1.00  0.00           C  
ATOM    453  CG  GLN B 374       4.537  -0.594  14.569  1.00  0.00           C  
ATOM    454  CD  GLN B 374       6.026  -0.625  14.789  1.00  0.00           C  
ATOM    455  OE1 GLN B 374       6.501  -0.313  15.879  1.00  0.00           O  
ATOM    456  NE2 GLN B 374       6.777  -1.004  13.748  1.00  0.00           N  
ATOM    457  H   GLN B 374       1.750  -1.850  16.179  1.00  0.00           H  
ATOM    458 HE21 GLN B 374       7.743  -1.022  13.886  1.00  0.00           H  
ATOM    459 HE22 GLN B 374       6.344  -1.236  12.905  1.00  0.00           H  
ATOM    460  N   THR B 375       2.197  -3.232  12.184  1.00  0.00           N  
ATOM    461  CA  THR B 375       1.803  -4.365  11.363  1.00  0.00           C  
ATOM    462  C   THR B 375       2.345  -5.711  11.808  1.00  0.00           C  
ATOM    463  O   THR B 375       1.619  -6.713  11.790  1.00  0.00           O  
ATOM    464  CB  THR B 375       2.129  -4.124   9.876  1.00  0.00           C  
ATOM    465  OG1 THR B 375       1.710  -2.800   9.499  1.00  0.00           O  
ATOM    466  CG2 THR B 375       1.413  -5.154   8.999  1.00  0.00           C  
ATOM    467  H   THR B 375       2.558  -2.430  11.738  1.00  0.00           H  
ATOM    468  HG1 THR B 375       1.909  -2.644   8.581  1.00  0.00           H  
ATOM    469  N   PRO B 376       3.621  -5.764  12.214  1.00  0.00           N  
ATOM    470  CA  PRO B 376       4.062  -7.092  12.627  1.00  0.00           C  
ATOM    471  C   PRO B 376       3.228  -7.735  13.732  1.00  0.00           C  
ATOM    472  O   PRO B 376       3.181  -8.965  13.803  1.00  0.00           O  
ATOM    473  CB  PRO B 376       5.498  -6.863  13.059  1.00  0.00           C  
ATOM    474  CG  PRO B 376       5.552  -5.408  13.338  1.00  0.00           C  
ATOM    475  CD  PRO B 376       4.758  -4.844  12.217  1.00  0.00           C  
ATOM    476  N   LEU B 377       2.533  -6.937  14.551  1.00  0.00           N  
ATOM    477  CA  LEU B 377       1.700  -7.497  15.627  1.00  0.00           C  
ATOM    478  C   LEU B 377       0.608  -8.401  15.072  1.00  0.00           C  
ATOM    479  O   LEU B 377       0.421  -9.530  15.531  1.00  0.00           O  
ATOM    480  CB  LEU B 377       1.067  -6.388  16.483  1.00  0.00           C  
ATOM    481  CG  LEU B 377       0.163  -6.804  17.657  1.00  0.00           C  
ATOM    482  CD1 LEU B 377       0.865  -7.878  18.409  1.00  0.00           C  
ATOM    483  CD2 LEU B 377      -0.159  -5.632  18.587  1.00  0.00           C  
ATOM    484  H   LEU B 377       2.571  -5.971  14.431  1.00  0.00           H  
ATOM    485  N   PHE B 378      -0.066  -7.920  14.042  1.00  0.00           N  
ATOM    486  CA  PHE B 378      -1.142  -8.668  13.443  1.00  0.00           C  
ATOM    487  C   PHE B 378      -0.632  -9.802  12.597  1.00  0.00           C  
ATOM    488  O   PHE B 378      -1.295 -10.821  12.443  1.00  0.00           O  
ATOM    489  CB  PHE B 378      -2.056  -7.722  12.671  1.00  0.00           C  
ATOM    490  CG  PHE B 378      -2.593  -6.591  13.527  1.00  0.00           C  
ATOM    491  CD1 PHE B 378      -3.593  -6.826  14.482  1.00  0.00           C  
ATOM    492  CD2 PHE B 378      -2.070  -5.305  13.421  1.00  0.00           C  
ATOM    493  CE1 PHE B 378      -4.049  -5.809  15.306  1.00  0.00           C  
ATOM    494  CE2 PHE B 378      -2.535  -4.285  14.255  1.00  0.00           C  
ATOM    495  CZ  PHE B 378      -3.520  -4.544  15.193  1.00  0.00           C  
ATOM    496  H   PHE B 378       0.174  -7.044  13.679  1.00  0.00           H  
ATOM    497  N   LYS B 388       0.569  -9.648  12.069  1.00  0.00           N  
ATOM    498  CA  LYS B 388       1.139 -10.712  11.268  1.00  0.00           C  
ATOM    499  C   LYS B 388       1.544 -11.814  12.236  1.00  0.00           C  
ATOM    500  O   LYS B 388       1.075 -12.952  12.110  1.00  0.00           O  
ATOM    501  CB  LYS B 388       2.340 -10.215  10.478  1.00  0.00           C  
ATOM    502  CG  LYS B 388       1.972  -9.201   9.402  1.00  0.00           C  
ATOM    503  CD  LYS B 388       3.082  -9.052   8.336  1.00  0.00           C  
ATOM    504  CE  LYS B 388       4.469  -8.736   8.956  1.00  0.00           C  
ATOM    505  NZ  LYS B 388       5.311  -7.851   8.081  1.00  0.00           N  
ATOM    506  H   LYS B 388       1.064  -8.818  12.211  1.00  0.00           H  
ATOM    507  HZ1 LYS B 388       4.710  -7.043   7.758  1.00  0.00           H  
ATOM    508  HZ2 LYS B 388       6.100  -7.465   8.635  1.00  0.00           H  
ATOM    509  HZ3 LYS B 388       5.657  -8.362   7.261  1.00  0.00           H  
ATOM    510  N   ARG B 389       2.341 -11.457  13.246  1.00  0.00           N  
ATOM    511  CA  ARG B 389       2.805 -12.409  14.266  1.00  0.00           C  
ATOM    512  C   ARG B 389       1.715 -13.120  15.065  1.00  0.00           C  
ATOM    513  O   ARG B 389       1.845 -14.311  15.346  1.00  0.00           O  
ATOM    514  CB  ARG B 389       3.753 -11.741  15.262  1.00  0.00           C  
ATOM    515  CG  ARG B 389       5.216 -11.784  14.851  1.00  0.00           C  
ATOM    516  CD  ARG B 389       6.107 -10.978  15.791  1.00  0.00           C  
ATOM    517  NE  ARG B 389       6.379 -11.644  17.068  1.00  0.00           N  
ATOM    518  CZ  ARG B 389       7.125 -11.098  18.030  1.00  0.00           C  
ATOM    519  NH1 ARG B 389       7.646  -9.885  17.857  1.00  0.00           N  
ATOM    520  NH2 ARG B 389       7.349 -11.747  19.172  1.00  0.00           N  
ATOM    521  H   ARG B 389       2.625 -10.546  13.303  1.00  0.00           H  
ATOM    522 HE   ARG B 389       5.994 -12.531  17.223  1.00  0.00           H  
ATOM    523 HH11 ARG B 389       7.477  -9.385  17.010  1.00  0.00           H  
ATOM    524 HH12 ARG B 389       8.205  -9.477  18.578  1.00  0.00           H  
ATOM    525 HH21 ARG B 389       6.953 -12.656  19.314  1.00  0.00           H  
ATOM    526 HH22 ARG B 389       7.908 -11.328  19.883  1.00  0.00           H  
ATOM    527  N   ALA B 396       0.661 -12.394  15.445  1.00  0.00           N  
ATOM    528  CA  ALA B 396      -0.423 -12.972  16.238  1.00  0.00           C  
ATOM    529  C   ALA B 396      -1.461 -13.725  15.442  1.00  0.00           C  
ATOM    530  O   ALA B 396      -1.647 -14.917  15.644  1.00  0.00           O  
ATOM    531  CB  ALA B 396      -1.091 -11.912  17.080  1.00  0.00           C  
ATOM    532  H   ALA B 396       0.620 -11.449  15.195  1.00  0.00           H  
ATOM    533  N   ILE B 397      -2.137 -13.038  14.533  1.00  0.00           N  
ATOM    534  CA  ILE B 397      -3.199 -13.654  13.748  1.00  0.00           C  
ATOM    535  C   ILE B 397      -2.752 -14.784  12.826  1.00  0.00           C  
ATOM    536  O   ILE B 397      -3.514 -15.727  12.586  1.00  0.00           O  
ATOM    537  CB  ILE B 397      -3.964 -12.585  12.927  1.00  0.00           C  
ATOM    538  CG1 ILE B 397      -4.572 -11.548  13.875  1.00  0.00           C  
ATOM    539  CG2 ILE B 397      -5.030 -13.225  12.054  1.00  0.00           C  
ATOM    540  CD1 ILE B 397      -5.034 -10.285  13.184  1.00  0.00           C  
ATOM    541  H   ILE B 397      -1.899 -12.103  14.368  1.00  0.00           H  
ATOM    542  N   GLY B 403      -1.522 -14.703  12.323  1.00  0.00           N  
ATOM    543  CA  GLY B 403      -1.026 -15.717  11.398  1.00  0.00           C  
ATOM    544  C   GLY B 403      -0.904 -15.188   9.966  1.00  0.00           C  
ATOM    545  O   GLY B 403      -1.764 -14.431   9.501  1.00  0.00           O  
ATOM    546  H   GLY B 403      -0.942 -13.950  12.567  1.00  0.00           H  
ATOM    547  N   GLU B 404       0.126 -15.634   9.242  1.00  0.00           N  
ATOM    548  CA  GLU B 404       0.358 -15.155   7.880  1.00  0.00           C  
ATOM    549  C   GLU B 404      -0.476 -15.774   6.763  1.00  0.00           C  
ATOM    550  O   GLU B 404      -0.736 -15.116   5.754  1.00  0.00           O  
ATOM    551  CB  GLU B 404       1.846 -15.208   7.529  1.00  0.00           C  
ATOM    552  CG  GLU B 404       2.188 -14.431   6.252  1.00  0.00           C  
ATOM    553  CD  GLU B 404       3.663 -14.023   6.158  1.00  0.00           C  
ATOM    554  OE1 GLU B 404       4.082 -13.147   6.958  1.00  0.00           O  
ATOM    555  OE2 GLU B 404       4.392 -14.553   5.274  1.00  0.00           O  
ATOM    556  H   GLU B 404       0.742 -16.280   9.638  1.00  0.00           H  
ATOM    557  N   VAL B 406      -0.887 -17.025   6.916  1.00  0.00           N  
ATOM    558  CA  VAL B 406      -1.699 -17.639   5.869  1.00  0.00           C  
ATOM    559  C   VAL B 406      -3.211 -17.504   6.142  1.00  0.00           C  
ATOM    560  O   VAL B 406      -4.032 -18.283   5.631  1.00  0.00           O  
ATOM    561  CB  VAL B 406      -1.287 -19.103   5.622  1.00  0.00           C  
ATOM    562  CG1 VAL B 406      -1.645 -19.972   6.820  1.00  0.00           C  
ATOM    563  CG2 VAL B 406      -1.914 -19.619   4.326  1.00  0.00           C  
ATOM    564  H   VAL B 406      -0.661 -17.530   7.716  1.00  0.00           H  
ATOM    565  N   THR B 473      -3.563 -16.508   6.957  1.00  0.00           N  
ATOM    566  CA  THR B 473      -4.949 -16.218   7.310  1.00  0.00           C  
ATOM    567  C   THR B 473      -5.479 -15.210   6.318  1.00  0.00           C  
ATOM    568  O   THR B 473      -4.768 -14.302   5.896  1.00  0.00           O  
ATOM    569  CB  THR B 473      -5.064 -15.571   8.685  1.00  0.00           C  
ATOM    570  OG1 THR B 473      -4.178 -14.447   8.743  1.00  0.00           O  
ATOM    571  CG2 THR B 473      -4.715 -16.547   9.784  1.00  0.00           C  
ATOM    572  H   THR B 473      -2.874 -15.917   7.314  1.00  0.00           H  
ATOM    573  HG1 THR B 473      -4.222 -14.043   9.618  1.00  0.00           H  
ATOM    574  N   ASP B 477      -6.757 -15.294   6.017  1.00  0.00           N  
ATOM    575  CA  ASP B 477      -7.288 -14.355   5.070  1.00  0.00           C  
ATOM    576  C   ASP B 477      -7.294 -12.928   5.612  1.00  0.00           C  
ATOM    577  O   ASP B 477      -7.237 -11.980   4.832  1.00  0.00           O  
ATOM    578  CB  ASP B 477      -8.637 -14.838   4.540  1.00  0.00           C  
ATOM    579  CG  ASP B 477      -8.485 -15.985   3.510  1.00  0.00           C  
ATOM    580  OD1 ASP B 477      -7.406 -16.643   3.462  1.00  0.00           O  
ATOM    581  OD2 ASP B 477      -9.439 -16.218   2.727  1.00  0.00           O  
ATOM    582  H   ASP B 477      -7.330 -15.981   6.417  1.00  0.00           H  
ATOM    583  N   VAL B 478      -7.239 -12.765   6.935  1.00  0.00           N  
ATOM    584  CA  VAL B 478      -7.217 -11.415   7.536  1.00  0.00           C  
ATOM    585  C   VAL B 478      -5.902 -10.712   7.170  1.00  0.00           C  
ATOM    586  O   VAL B 478      -5.892  -9.598   6.624  1.00  0.00           O  
ATOM    587  CB  VAL B 478      -7.318 -11.447   9.101  1.00  0.00           C  
ATOM    588  CG1 VAL B 478      -7.268 -10.024   9.676  1.00  0.00           C  
ATOM    589  CG2 VAL B 478      -8.592 -12.138   9.548  1.00  0.00           C  
ATOM    590  H   VAL B 478      -7.222 -13.545   7.517  1.00  0.00           H  
ATOM    591  N   VAL B 479      -4.798 -11.371   7.504  1.00  0.00           N  
ATOM    592  CA  VAL B 479      -3.477 -10.838   7.231  1.00  0.00           C  
ATOM    593  C   VAL B 479      -3.315 -10.809   5.714  1.00  0.00           C  
ATOM    594  O   VAL B 479      -2.993  -9.771   5.139  1.00  0.00           O  
ATOM    595  CB  VAL B 479      -2.360 -11.689   7.939  1.00  0.00           C  
ATOM    596  CG1 VAL B 479      -0.976 -11.250   7.484  1.00  0.00           C  
ATOM    597  CG2 VAL B 479      -2.463 -11.536   9.454  1.00  0.00           C  
ATOM    598  H   VAL B 479      -4.876 -12.246   7.932  1.00  0.00           H  
ATOM    599  N   GLU B 488      -3.660 -11.921   5.075  1.00  0.00           N  
ATOM    600  CA  GLU B 488      -3.571 -12.037   3.633  1.00  0.00           C  
ATOM    601  C   GLU B 488      -4.260 -10.896   2.893  1.00  0.00           C  
ATOM    602  O   GLU B 488      -3.603 -10.129   2.197  1.00  0.00           O  
ATOM    603  CB  GLU B 488      -4.207 -13.337   3.155  1.00  0.00           C  
ATOM    604  CG  GLU B 488      -3.310 -14.559   3.113  1.00  0.00           C  
ATOM    605  CD  GLU B 488      -4.014 -15.764   2.470  1.00  0.00           C  
ATOM    606  OE1 GLU B 488      -4.899 -15.550   1.607  1.00  0.00           O  
ATOM    607  OE2 GLU B 488      -3.689 -16.925   2.824  1.00  0.00           O  
ATOM    608  H   GLU B 488      -3.970 -12.683   5.591  1.00  0.00           H  
ATOM    609  N   LYS B 495      -5.575 -10.751   3.050  1.00  0.00           N  
ATOM    610  CA  LYS B 495      -6.272  -9.717   2.294  1.00  0.00           C  
ATOM    611  C   LYS B 495      -7.240  -8.737   2.970  1.00  0.00           C  
ATOM    612  O   LYS B 495      -8.126  -8.195   2.289  1.00  0.00           O  
ATOM    613  CB  LYS B 495      -6.973 -10.356   1.076  1.00  0.00           C  
ATOM    614  CG  LYS B 495      -8.088 -11.356   1.409  1.00  0.00           C  
ATOM    615  CD  LYS B 495      -7.598 -12.808   1.378  1.00  0.00           C  
ATOM    616  CE  LYS B 495      -7.505 -13.368  -0.052  1.00  0.00           C  
ATOM    617  NZ  LYS B 495      -6.897 -14.749  -0.122  1.00  0.00           N  
ATOM    618  H   LYS B 495      -6.061 -11.319   3.661  1.00  0.00           H  
ATOM    619  HZ1 LYS B 495      -7.318 -15.353   0.609  1.00  0.00           H  
ATOM    620  HZ2 LYS B 495      -7.084 -15.161  -1.062  1.00  0.00           H  
ATOM    621  HZ3 LYS B 495      -5.869 -14.687   0.025  1.00  0.00           H  
ATOM    622  N   GLU B 496      -7.064  -8.426   4.251  1.00  0.00           N  
ATOM    623  CA  GLU B 496      -8.008  -7.497   4.864  1.00  0.00           C  
ATOM    624  C   GLU B 496      -7.520  -6.304   5.642  1.00  0.00           C  
ATOM    625  O   GLU B 496      -8.227  -5.312   5.750  1.00  0.00           O  
ATOM    626  CB  GLU B 496      -8.989  -8.256   5.711  1.00  0.00           C  
ATOM    627  CG  GLU B 496     -10.202  -8.657   4.944  1.00  0.00           C  
ATOM    628  CD  GLU B 496     -10.925  -9.790   5.611  1.00  0.00           C  
ATOM    629  OE1 GLU B 496     -10.825  -9.920   6.861  1.00  0.00           O  
ATOM    630  OE2 GLU B 496     -11.579 -10.561   4.872  1.00  0.00           O  
ATOM    631  H   GLU B 496      -6.331  -8.818   4.767  1.00  0.00           H  
ATOM    632  N   MET B 497      -6.330  -6.393   6.199  1.00  0.00           N  
ATOM    633  CA  MET B 497      -5.791  -5.308   6.989  1.00  0.00           C  
ATOM    634  C   MET B 497      -5.675  -3.977   6.248  1.00  0.00           C  
ATOM    635  O   MET B 497      -5.443  -3.963   5.043  1.00  0.00           O  
ATOM    636  CB  MET B 497      -4.424  -5.712   7.525  1.00  0.00           C  
ATOM    637  CG  MET B 497      -4.381  -7.124   8.085  1.00  0.00           C  
ATOM    638  SD  MET B 497      -3.055  -7.220   9.247  1.00  0.00           S  
ATOM    639  CE  MET B 497      -1.778  -6.318   8.303  1.00  0.00           C  
ATOM    640  H   MET B 497      -5.805  -7.206   6.063  1.00  0.00           H  
ATOM    641  N   TYR B 498      -5.902  -2.869   6.964  1.00  0.00           N  
ATOM    642  CA  TYR B 498      -5.783  -1.519   6.411  1.00  0.00           C  
ATOM    643  C   TYR B 498      -4.453  -1.099   6.960  1.00  0.00           C  
ATOM    644  O   TYR B 498      -4.352  -0.646   8.104  1.00  0.00           O  
ATOM    645  CB  TYR B 498      -6.852  -0.553   6.945  1.00  0.00           C  
ATOM    646  CG  TYR B 498      -8.193  -0.526   6.214  1.00  0.00           C  
ATOM    647  CD1 TYR B 498      -9.090  -1.587   6.316  1.00  0.00           C  
ATOM    648  CD2 TYR B 498      -8.569   0.573   5.440  1.00  0.00           C  
ATOM    649  CE1 TYR B 498     -10.328  -1.561   5.662  1.00  0.00           C  
ATOM    650  CE2 TYR B 498      -9.808   0.611   4.785  1.00  0.00           C  
ATOM    651  CZ  TYR B 498     -10.674  -0.464   4.903  1.00  0.00           C  
ATOM    652  OH  TYR B 498     -11.860  -0.476   4.223  1.00  0.00           O  
ATOM    653  H   TYR B 498      -6.156  -2.965   7.907  1.00  0.00           H  
ATOM    654 HH   TYR B 498     -12.339  -1.280   4.435  1.00  0.00           H  
ATOM    655  N   THR B 499      -3.424  -1.328   6.163  1.00  0.00           N  
ATOM    656  CA  THR B 499      -2.044  -1.003   6.530  1.00  0.00           C  
ATOM    657  C   THR B 499      -1.500   0.237   5.777  1.00  0.00           C  
ATOM    658  O   THR B 499      -1.960   0.548   4.674  1.00  0.00           O  
ATOM    659  CB  THR B 499      -1.149  -2.220   6.237  1.00  0.00           C  
ATOM    660  OG1 THR B 499      -1.744  -3.399   6.808  1.00  0.00           O  
ATOM    661  CG2 THR B 499       0.254  -2.009   6.795  1.00  0.00           C  
ATOM    662  H   THR B 499      -3.586  -1.732   5.284  1.00  0.00           H  
ATOM    663  HG1 THR B 499      -1.187  -4.157   6.620  1.00  0.00           H  
ATOM    664  N   PHE B 500      -0.556   0.961   6.375  1.00  0.00           N  
ATOM    665  CA  PHE B 500       0.030   2.132   5.727  1.00  0.00           C  
ATOM    666  C   PHE B 500       1.386   2.429   6.304  1.00  0.00           C  
ATOM    667  O   PHE B 500       1.794   1.824   7.295  1.00  0.00           O  
ATOM    668  CB  PHE B 500      -0.895   3.366   5.753  1.00  0.00           C  
ATOM    669  CG  PHE B 500      -1.219   3.890   7.136  1.00  0.00           C  
ATOM    670  CD1 PHE B 500      -2.079   3.188   7.991  1.00  0.00           C  
ATOM    671  CD2 PHE B 500      -0.668   5.088   7.581  1.00  0.00           C  
ATOM    672  CE1 PHE B 500      -2.370   3.672   9.252  1.00  0.00           C  
ATOM    673  CE2 PHE B 500      -0.960   5.580   8.849  1.00  0.00           C  
ATOM    674  CZ  PHE B 500      -1.808   4.869   9.682  1.00  0.00           C  
ATOM    675  H   PHE B 500      -0.247   0.706   7.269  1.00  0.00           H  
ATOM    676  N   GLU B 501       2.128   3.302   5.637  1.00  0.00           N  
ATOM    677  CA  GLU B 501       3.479   3.616   6.091  1.00  0.00           C  
ATOM    678  C   GLU B 501       3.508   4.973   6.786  1.00  0.00           C  
ATOM    679  O   GLU B 501       3.001   5.961   6.262  1.00  0.00           O  
ATOM    680  CB  GLU B 501       4.469   3.525   4.912  1.00  0.00           C  
ATOM    681  CG  GLU B 501       5.921   3.234   5.322  1.00  0.00           C  
ATOM    682  CD  GLU B 501       6.926   3.248   4.144  1.00  0.00           C  
ATOM    683  OE1 GLU B 501       6.796   4.104   3.225  1.00  0.00           O  
ATOM    684  OE2 GLU B 501       7.870   2.413   4.152  1.00  0.00           O  
ATOM    685  H   GLU B 501       1.764   3.755   4.853  1.00  0.00           H  
ATOM    686  N   ASP B 502       4.033   4.986   8.003  1.00  0.00           N  
ATOM    687  CA  ASP B 502       4.100   6.197   8.804  1.00  0.00           C  
ATOM    688  C   ASP B 502       5.226   7.110   8.331  1.00  0.00           C  
ATOM    689  O   ASP B 502       6.165   6.638   7.710  1.00  0.00           O  
ATOM    690  CB  ASP B 502       4.303   5.832  10.271  1.00  0.00           C  
ATOM    691  CG  ASP B 502       4.277   7.035  11.173  1.00  0.00           C  
ATOM    692  OD1 ASP B 502       3.415   7.923  10.969  1.00  0.00           O  
ATOM    693  OD2 ASP B 502       5.131   7.094  12.081  1.00  0.00           O  
ATOM    694  H   ASP B 502       4.393   4.158   8.369  1.00  0.00           H  
ATOM    695  N   ARG B 503       5.166   8.397   8.685  1.00  0.00           N  
ATOM    696  CA  ARG B 503       6.197   9.366   8.289  1.00  0.00           C  
ATOM    697  C   ARG B 503       7.578   8.809   8.565  1.00  0.00           C  
ATOM    698  O   ARG B 503       8.514   9.080   7.833  1.00  0.00           O  
ATOM    699  CB  ARG B 503       6.023  10.699   9.027  1.00  0.00           C  
ATOM    700  CG  ARG B 503       4.934  11.592   8.460  1.00  0.00           C  
ATOM    701  CD  ARG B 503       4.780  12.841   9.321  1.00  0.00           C  
ATOM    702  NE  ARG B 503       4.018  13.924   8.685  1.00  0.00           N  
ATOM    703  CZ  ARG B 503       2.739  13.851   8.303  1.00  0.00           C  
ATOM    704  NH1 ARG B 503       2.043  12.728   8.472  1.00  0.00           N  
ATOM    705  NH2 ARG B 503       2.156  14.909   7.738  1.00  0.00           N  
ATOM    706  H   ARG B 503       4.401   8.710   9.193  1.00  0.00           H  
ATOM    707 HE   ARG B 503       4.485  14.771   8.529  1.00  0.00           H  
ATOM    708 HH11 ARG B 503       2.473  11.931   8.892  1.00  0.00           H  
ATOM    709 HH12 ARG B 503       1.086  12.687   8.184  1.00  0.00           H  
ATOM    710 HH21 ARG B 503       2.678  15.754   7.607  1.00  0.00           H  
ATOM    711 HH22 ARG B 503       1.201  14.861   7.453  1.00  0.00           H  
ATOM    712  N   ASN B 651       7.684   7.965   9.580  1.00  0.00           N  
ATOM    713  CA  ASN B 651       8.967   7.397   9.909  1.00  0.00           C  
ATOM    714  C   ASN B 651       9.305   6.020   9.363  1.00  0.00           C  
ATOM    715  O   ASN B 651      10.108   5.304   9.957  1.00  0.00           O  
ATOM    716  CB  ASN B 651       9.194   7.421  11.400  1.00  0.00           C  
ATOM    717  CG  ASN B 651      10.566   7.939  11.736  1.00  0.00           C  
ATOM    718  OD1 ASN B 651      10.765   9.162  11.832  1.00  0.00           O  
ATOM    719  ND2 ASN B 651      11.548   7.029  11.841  1.00  0.00           N  
ATOM    720  H   ASN B 651       6.903   7.720  10.095  1.00  0.00           H  
ATOM    721 HD21 ASN B 651      12.437   7.348  12.059  1.00  0.00           H  
ATOM    722 HD22 ASN B 651      11.338   6.076  11.690  1.00  0.00           H  
ATOM    723  N   GLY B 652       8.687   5.638   8.247  1.00  0.00           N  
ATOM    724  CA  GLY B 652       8.970   4.354   7.616  1.00  0.00           C  
ATOM    725  C   GLY B 652       8.331   3.118   8.202  1.00  0.00           C  
ATOM    726  O   GLY B 652       8.241   2.081   7.532  1.00  0.00           O  
ATOM    727  H   GLY B 652       8.033   6.238   7.832  1.00  0.00           H  
ATOM    728  N   ASP B 653       7.902   3.225   9.456  1.00  0.00           N  
ATOM    729  CA  ASP B 653       7.249   2.128  10.172  1.00  0.00           C  
ATOM    730  C   ASP B 653       5.927   1.763   9.479  1.00  0.00           C  
ATOM    731  O   ASP B 653       5.217   2.652   8.996  1.00  0.00           O  
ATOM    732  CB  ASP B 653       6.953   2.556  11.621  1.00  0.00           C  
ATOM    733  CG  ASP B 653       8.191   3.086  12.361  1.00  0.00           C  
ATOM    734  OD1 ASP B 653       8.983   2.255  12.875  1.00  0.00           O  
ATOM    735  OD2 ASP B 653       8.357   4.338  12.448  1.00  0.00           O  
ATOM    736  H   ASP B 653       8.033   4.071   9.919  1.00  0.00           H  
ATOM    737  N   SER B 654       5.631   0.472   9.350  1.00  0.00           N  
ATOM    738  CA  SER B 654       4.359   0.078   8.743  1.00  0.00           C  
ATOM    739  C   SER B 654       3.361  -0.015   9.891  1.00  0.00           C  
ATOM    740  O   SER B 654       3.662  -0.611  10.958  1.00  0.00           O  
ATOM    741  CB  SER B 654       4.465  -1.249   7.997  1.00  0.00           C  
ATOM    742  OG  SER B 654       5.344  -2.123   8.685  1.00  0.00           O  
ATOM    743  H   SER B 654       6.252  -0.215   9.657  1.00  0.00           H  
ATOM    744 HG   SER B 654       5.409  -2.949   8.200  1.00  0.00           H  
ATOM    745  N   LEU B 655       2.230   0.663   9.723  1.00  0.00           N  
ATOM    746  CA  LEU B 655       1.196   0.688  10.749  1.00  0.00           C  
ATOM    747  C   LEU B 655      -0.108   0.063  10.260  1.00  0.00           C  
ATOM    748  O   LEU B 655      -0.486   0.240   9.100  1.00  0.00           O  
ATOM    749  CB  LEU B 655       0.926   2.130  11.195  1.00  0.00           C  
ATOM    750  CG  LEU B 655       2.097   3.058  11.502  1.00  0.00           C  
ATOM    751  CD1 LEU B 655       1.525   4.403  11.924  1.00  0.00           C  
ATOM    752  CD2 LEU B 655       3.015   2.478  12.569  1.00  0.00           C  
ATOM    753  H   LEU B 655       2.087   1.148   8.906  1.00  0.00           H  
ATOM    754  N   THR B 656      -0.818  -0.632  11.138  1.00  0.00           N  
ATOM    755  CA  THR B 656      -2.075  -1.215  10.720  1.00  0.00           C  
ATOM    756  C   THR B 656      -3.221  -0.917  11.687  1.00  0.00           C  
ATOM    757  O   THR B 656      -3.020  -0.921  12.918  1.00  0.00           O  
ATOM    758  CB  THR B 656      -1.908  -2.714  10.494  1.00  0.00           C  
ATOM    759  OG1 THR B 656      -0.891  -2.888   9.514  1.00  0.00           O  
ATOM    760  CG2 THR B 656      -3.179  -3.351   9.959  1.00  0.00           C  
ATOM    761  H   THR B 656      -0.506  -0.747  12.049  1.00  0.00           H  
ATOM    762  HG1 THR B 656      -0.765  -3.817   9.356  1.00  0.00           H  
ATOM    763  N   LEU B 657      -4.368  -0.521  11.110  1.00  0.00           N  
ATOM    764  CA  LEU B 657      -5.596  -0.248  11.854  1.00  0.00           C  
ATOM    765  C   LEU B 657      -6.134  -1.620  12.276  1.00  0.00           C  
ATOM    766  O   LEU B 657      -6.433  -2.478  11.415  1.00  0.00           O  
ATOM    767  CB  LEU B 657      -6.644   0.410  10.958  1.00  0.00           C  
ATOM    768  CG  LEU B 657      -6.502   1.818  10.407  1.00  0.00           C  
ATOM    769  CD1 LEU B 657      -6.765   2.825  11.492  1.00  0.00           C  
ATOM    770  CD2 LEU B 657      -5.124   1.971   9.837  1.00  0.00           C  
ATOM    771  H   LEU B 657      -4.387  -0.429  10.133  1.00  0.00           H  
ATOM    772  N   ARG B 658      -6.258  -1.813  13.587  1.00  0.00           N  
ATOM    773  CA  ARG B 658      -6.735  -3.062  14.172  1.00  0.00           C  
ATOM    774  C   ARG B 658      -7.968  -3.677  13.512  1.00  0.00           C  
ATOM    775  O   ARG B 658      -8.968  -2.993  13.296  1.00  0.00           O  
ATOM    776  CB  ARG B 658      -6.982  -2.875  15.672  1.00  0.00           C  
ATOM    777  CG  ARG B 658      -8.146  -1.977  16.028  1.00  0.00           C  
ATOM    778  CD  ARG B 658      -8.445  -1.967  17.539  1.00  0.00           C  
ATOM    779  NE  ARG B 658      -9.740  -1.326  17.773  1.00  0.00           N  
ATOM    780  CZ  ARG B 658     -10.026  -0.489  18.771  1.00  0.00           C  
ATOM    781  NH1 ARG B 658      -9.122  -0.210  19.707  1.00  0.00           N  
ATOM    782  NH2 ARG B 658     -11.239   0.042  18.852  1.00  0.00           N  
ATOM    783  H   ARG B 658      -6.038  -1.071  14.190  1.00  0.00           H  
ATOM    784 HE   ARG B 658     -10.435  -1.575  17.180  1.00  0.00           H  
ATOM    785 HH11 ARG B 658      -8.221  -0.637  19.679  1.00  0.00           H  
ATOM    786 HH12 ARG B 658      -9.350   0.433  20.441  1.00  0.00           H  
ATOM    787 HH21 ARG B 658     -11.935  -0.204  18.176  1.00  0.00           H  
ATOM    788 HH22 ARG B 658     -11.460   0.679  19.587  1.00  0.00           H  
ATOM    789  N   PRO B 659      -7.889  -4.970  13.145  1.00  0.00           N  
ATOM    790  CA  PRO B 659      -8.992  -5.703  12.500  1.00  0.00           C  
ATOM    791  C   PRO B 659      -9.721  -6.593  13.523  1.00  0.00           C  
ATOM    792  O   PRO B 659     -10.771  -7.185  13.220  1.00  0.00           O  
ATOM    793  CB  PRO B 659      -8.277  -6.520  11.408  1.00  0.00           C  
ATOM    794  CG  PRO B 659      -6.927  -6.811  12.018  1.00  0.00           C  
ATOM    795  CD  PRO B 659      -6.573  -5.516  12.741  1.00  0.00           C  
ATOM    796  N   GLU B 660      -9.131  -6.663  14.722  1.00  0.00           N  
ATOM    797  CA  GLU B 660      -9.633  -7.421  15.866  1.00  0.00           C  
ATOM    798  C   GLU B 660      -8.865  -6.895  17.091  1.00  0.00           C  
ATOM    799  O   GLU B 660      -7.922  -6.143  16.912  1.00  0.00           O  
ATOM    800  CB  GLU B 660      -9.455  -8.914  15.647  1.00  0.00           C  
ATOM    801  CG  GLU B 660      -8.030  -9.352  15.500  1.00  0.00           C  
ATOM    802  CD  GLU B 660      -7.462  -9.872  16.785  1.00  0.00           C  
ATOM    803  OE1 GLU B 660      -8.061 -10.806  17.348  1.00  0.00           O  
ATOM    804  OE2 GLU B 660      -6.425  -9.355  17.242  1.00  0.00           O  
ATOM    805  H   GLU B 660      -8.293  -6.164  14.852  1.00  0.00           H  
ATOM    806  N   GLY B 661      -9.222  -7.287  18.315  1.00  0.00           N  
ATOM    807  CA  GLY B 661      -8.549  -6.704  19.473  1.00  0.00           C  
ATOM    808  C   GLY B 661      -7.754  -7.491  20.499  1.00  0.00           C  
ATOM    809  O   GLY B 661      -7.211  -6.898  21.429  1.00  0.00           O  
ATOM    810  H   GLY B 661      -9.941  -7.922  18.440  1.00  0.00           H  
ATOM    811  N   THR B 662      -7.610  -8.798  20.335  1.00  0.00           N  
ATOM    812  CA  THR B 662      -6.848  -9.591  21.311  1.00  0.00           C  
ATOM    813  C   THR B 662      -5.343  -9.296  21.299  1.00  0.00           C  
ATOM    814  O   THR B 662      -4.685  -9.234  22.353  1.00  0.00           O  
ATOM    815  CB  THR B 662      -7.021 -11.088  21.051  1.00  0.00           C  
ATOM    816  OG1 THR B 662      -8.396 -11.356  20.720  1.00  0.00           O  
ATOM    817  CG2 THR B 662      -6.574 -11.882  22.274  1.00  0.00           C  
ATOM    818  H   THR B 662      -8.031  -9.239  19.578  1.00  0.00           H  
ATOM    819  HG1 THR B 662      -8.491 -12.314  20.565  1.00  0.00           H  
ATOM    820  N   ALA B 663      -4.790  -9.195  20.094  1.00  0.00           N  
ATOM    821  CA  ALA B 663      -3.374  -8.933  19.924  1.00  0.00           C  
ATOM    822  C   ALA B 663      -2.985  -7.680  20.689  1.00  0.00           C  
ATOM    823  O   ALA B 663      -2.085  -7.724  21.521  1.00  0.00           O  
ATOM    824  CB  ALA B 663      -3.050  -8.778  18.444  1.00  0.00           C  
ATOM    825  H   ALA B 663      -5.357  -9.297  19.301  1.00  0.00           H  
ATOM    826  N   GLY B 664      -3.712  -6.587  20.455  1.00  0.00           N  
ATOM    827  CA  GLY B 664      -3.423  -5.320  21.123  1.00  0.00           C  
ATOM    828  C   GLY B 664      -3.532  -5.440  22.623  1.00  0.00           C  
ATOM    829  O   GLY B 664      -2.788  -4.822  23.400  1.00  0.00           O  
ATOM    830  H   GLY B 664      -4.454  -6.631  19.818  1.00  0.00           H  
ATOM    831  N   CYS B 665      -4.461  -6.297  23.030  1.00  0.00           N  
ATOM    832  CA  CYS B 665      -4.699  -6.539  24.434  1.00  0.00           C  
ATOM    833  C   CYS B 665      -3.502  -7.232  25.051  1.00  0.00           C  
ATOM    834  O   CYS B 665      -2.919  -6.742  26.016  1.00  0.00           O  
ATOM    835  CB  CYS B 665      -5.939  -7.381  24.605  1.00  0.00           C  
ATOM    836  SG  CYS B 665      -6.485  -7.236  26.253  1.00  0.00           S  
ATOM    837  H   CYS B 665      -5.008  -6.764  22.367  1.00  0.00           H  
ATOM    838  N   VAL B 666      -3.132  -8.364  24.463  1.00  0.00           N  
ATOM    839  CA  VAL B 666      -1.977  -9.152  24.885  1.00  0.00           C  
ATOM    840  C   VAL B 666      -0.756  -8.260  24.938  1.00  0.00           C  
ATOM    841  O   VAL B 666       0.018  -8.275  25.893  1.00  0.00           O  
ATOM    842  CB  VAL B 666      -1.699 -10.205  23.845  1.00  0.00           C  
ATOM    843  CG1 VAL B 666      -0.365 -10.852  24.095  1.00  0.00           C  
ATOM    844  CG2 VAL B 666      -2.828 -11.209  23.847  1.00  0.00           C  
ATOM    845  H   VAL B 666      -3.651  -8.685  23.710  1.00  0.00           H  
ATOM    846  N   ARG B 667      -0.633  -7.452  23.891  1.00  0.00           N  
ATOM    847  CA  ARG B 667       0.468  -6.538  23.716  1.00  0.00           C  
ATOM    848  C   ARG B 667       0.549  -5.549  24.836  1.00  0.00           C  
ATOM    849  O   ARG B 667       1.613  -5.339  25.411  1.00  0.00           O  
ATOM    850  CB  ARG B 667       0.313  -5.803  22.406  1.00  0.00           C  
ATOM    851  CG  ARG B 667       1.500  -4.951  22.086  1.00  0.00           C  
ATOM    852  CD  ARG B 667       1.049  -3.575  21.757  1.00  0.00           C  
ATOM    853  NE  ARG B 667       0.966  -2.756  22.959  1.00  0.00           N  
ATOM    854  CZ  ARG B 667       0.199  -1.676  23.060  1.00  0.00           C  
ATOM    855  NH1 ARG B 667      -0.594  -1.316  22.071  1.00  0.00           N  
ATOM    856  NH2 ARG B 667       0.200  -0.978  24.166  1.00  0.00           N  
ATOM    857  H   ARG B 667      -1.323  -7.485  23.202  1.00  0.00           H  
ATOM    858 HE   ARG B 667       1.509  -3.012  23.735  1.00  0.00           H  
ATOM    859 HH11 ARG B 667      -0.596  -1.846  21.241  1.00  0.00           H  
ATOM    860 HH12 ARG B 667      -1.162  -0.501  22.161  1.00  0.00           H  
ATOM    861 HH21 ARG B 667       0.783  -1.249  24.933  1.00  0.00           H  
ATOM    862 HH22 ARG B 667      -0.376  -0.165  24.242  1.00  0.00           H  
ATOM    863  N   ALA B 668      -0.580  -4.915  25.128  1.00  0.00           N  
ATOM    864  CA  ALA B 668      -0.632  -3.943  26.203  1.00  0.00           C  
ATOM    865  C   ALA B 668      -0.360  -4.691  27.506  1.00  0.00           C  
ATOM    866  O   ALA B 668       0.313  -4.172  28.408  1.00  0.00           O  
ATOM    867  CB  ALA B 668      -1.989  -3.294  26.226  1.00  0.00           C  
ATOM    868  H   ALA B 668      -1.386  -5.112  24.613  1.00  0.00           H  
ATOM    869  N   GLY B 669      -0.830  -5.940  27.550  1.00  0.00           N  
ATOM    870  CA  GLY B 669      -0.674  -6.797  28.710  1.00  0.00           C  
ATOM    871  C   GLY B 669       0.787  -7.061  28.975  1.00  0.00           C  
ATOM    872  O   GLY B 669       1.298  -6.811  30.087  1.00  0.00           O  
ATOM    873  H   GLY B 669      -1.291  -6.290  26.768  1.00  0.00           H  
ATOM    874  N   ILE B 670       1.471  -7.567  27.961  1.00  0.00           N  
ATOM    875  CA  ILE B 670       2.899  -7.831  28.082  1.00  0.00           C  
ATOM    876  C   ILE B 670       3.647  -6.511  28.349  1.00  0.00           C  
ATOM    877  O   ILE B 670       4.503  -6.441  29.235  1.00  0.00           O  
ATOM    878  CB  ILE B 670       3.492  -8.435  26.800  1.00  0.00           C  
ATOM    879  CG1 ILE B 670       2.662  -9.615  26.337  1.00  0.00           C  
ATOM    880  CG2 ILE B 670       4.866  -8.940  27.063  1.00  0.00           C  
ATOM    881  CD1 ILE B 670       3.146 -10.185  25.045  1.00  0.00           C  
ATOM    882  H   ILE B 670       1.041  -7.729  27.140  1.00  0.00           H  
ATOM    883  N   GLU B 671       3.279  -5.454  27.634  1.00  0.00           N  
ATOM    884  CA  GLU B 671       3.953  -4.174  27.788  1.00  0.00           C  
ATOM    885  C   GLU B 671       3.900  -3.507  29.165  1.00  0.00           C  
ATOM    886  O   GLU B 671       4.845  -2.840  29.566  1.00  0.00           O  
ATOM    887  CB  GLU B 671       3.489  -3.185  26.712  1.00  0.00           C  
ATOM    888  CG  GLU B 671       4.366  -1.920  26.605  1.00  0.00           C  
ATOM    889  CD  GLU B 671       4.019  -1.044  25.411  1.00  0.00           C  
ATOM    890  OE1 GLU B 671       3.432  -1.578  24.449  1.00  0.00           O  
ATOM    891  OE2 GLU B 671       4.330   0.173  25.431  1.00  0.00           O  
ATOM    892  H   GLU B 671       2.556  -5.542  26.991  1.00  0.00           H  
ATOM    893  N   HIS B 672       2.797  -3.633  29.887  1.00  0.00           N  
ATOM    894  CA  HIS B 672       2.740  -2.977  31.185  1.00  0.00           C  
ATOM    895  C   HIS B 672       2.925  -3.930  32.321  1.00  0.00           C  
ATOM    896  O   HIS B 672       2.783  -3.554  33.483  1.00  0.00           O  
ATOM    897  CB  HIS B 672       1.438  -2.249  31.307  1.00  0.00           C  
ATOM    898  CG  HIS B 672       1.281  -1.189  30.281  1.00  0.00           C  
ATOM    899  ND1 HIS B 672       1.746   0.091  30.472  1.00  0.00           N  
ATOM    900  CD2 HIS B 672       0.744  -1.221  29.039  1.00  0.00           C  
ATOM    901  CE1 HIS B 672       1.499   0.807  29.389  1.00  0.00           C  
ATOM    902  NE2 HIS B 672       0.893   0.033  28.505  1.00  0.00           N  
ATOM    903  H   HIS B 672       2.045  -4.166  29.554  1.00  0.00           H  
ATOM    904  HD1 HIS B 672       2.189   0.422  31.285  1.00  0.00           H  
ATOM    905  HE2 HIS B 672       0.616   0.315  27.621  1.00  0.00           H  
ATOM    906  N   GLY B 675       3.183  -5.182  31.955  1.00  0.00           N  
ATOM    907  CA  GLY B 675       3.423  -6.229  32.924  1.00  0.00           C  
ATOM    908  C   GLY B 675       2.218  -6.551  33.755  1.00  0.00           C  
ATOM    909  O   GLY B 675       2.281  -6.550  34.976  1.00  0.00           O  
ATOM    910  H   GLY B 675       3.233  -5.405  31.003  1.00  0.00           H  
ATOM    911  N   LEU B 677       1.107  -6.817  33.092  1.00  0.00           N  
ATOM    912  CA  LEU B 677      -0.105  -7.159  33.813  1.00  0.00           C  
ATOM    913  C   LEU B 677      -0.351  -8.644  33.771  1.00  0.00           C  
ATOM    914  O   LEU B 677      -1.239  -9.121  34.447  1.00  0.00           O  
ATOM    915  CB  LEU B 677      -1.318  -6.507  33.181  1.00  0.00           C  
ATOM    916  CG  LEU B 677      -1.344  -4.997  33.087  1.00  0.00           C  
ATOM    917  CD1 LEU B 677      -2.681  -4.598  32.502  1.00  0.00           C  
ATOM    918  CD2 LEU B 677      -1.137  -4.376  34.451  1.00  0.00           C  
ATOM    919  H   LEU B 677       1.104  -6.769  32.113  1.00  0.00           H  
ATOM    920  N   LEU B 681       0.425  -9.379  32.988  1.00  0.00           N  
ATOM    921  CA  LEU B 681       0.189 -10.808  32.834  1.00  0.00           C  
ATOM    922  C   LEU B 681       1.018 -11.790  33.662  1.00  0.00           C  
ATOM    923  O   LEU B 681       0.485 -12.785  34.162  1.00  0.00           O  
ATOM    924  CB  LEU B 681       0.304 -11.180  31.354  1.00  0.00           C  
ATOM    925  CG  LEU B 681      -0.215 -10.160  30.340  1.00  0.00           C  
ATOM    926  CD1 LEU B 681      -0.163 -10.727  28.939  1.00  0.00           C  
ATOM    927  CD2 LEU B 681      -1.623  -9.775  30.687  1.00  0.00           C  
ATOM    928  H   LEU B 681       1.162  -8.955  32.509  1.00  0.00           H  
ATOM    929  N   TYR B 683       2.319 -11.542  33.776  1.00  0.00           N  
ATOM    930  CA  TYR B 683       3.207 -12.448  34.502  1.00  0.00           C  
ATOM    931  C   TYR B 683       2.706 -12.802  35.893  1.00  0.00           C  
ATOM    932  O   TYR B 683       2.649 -11.938  36.767  1.00  0.00           O  
ATOM    933  CB  TYR B 683       4.616 -11.860  34.602  1.00  0.00           C  
ATOM    934  CG  TYR B 683       5.652 -12.862  35.085  1.00  0.00           C  
ATOM    935  CD1 TYR B 683       5.473 -14.238  34.881  1.00  0.00           C  
ATOM    936  CD2 TYR B 683       6.818 -12.437  35.721  1.00  0.00           C  
ATOM    937  CE1 TYR B 683       6.427 -15.160  35.295  1.00  0.00           C  
ATOM    938  CE2 TYR B 683       7.786 -13.351  36.136  1.00  0.00           C  
ATOM    939  CZ  TYR B 683       7.587 -14.713  35.919  1.00  0.00           C  
ATOM    940  OH  TYR B 683       8.565 -15.623  36.288  1.00  0.00           O  
ATOM    941  H   TYR B 683       2.686 -10.736  33.371  1.00  0.00           H  
ATOM    942 HH   TYR B 683       8.269 -16.512  36.073  1.00  0.00           H  
ATOM    943  N   ASN B 684       2.388 -14.079  36.086  1.00  0.00           N  
ATOM    944  CA  ASN B 684       1.880 -14.609  37.353  1.00  0.00           C  
ATOM    945  C   ASN B 684       0.709 -13.801  37.969  1.00  0.00           C  
ATOM    946  O   ASN B 684       0.586 -13.633  39.188  1.00  0.00           O  
ATOM    947  CB  ASN B 684       3.057 -14.944  38.319  1.00  0.00           C  
ATOM    948  CG  ASN B 684       3.260 -13.932  39.480  1.00  0.00           C  
ATOM    949  OD1 ASN B 684       3.775 -14.323  40.536  1.00  0.00           O  
ATOM    950  ND2 ASN B 684       2.925 -12.646  39.278  1.00  0.00           N  
ATOM    951  H   ASN B 684       2.495 -14.687  35.343  1.00  0.00           H  
ATOM    952 HD21 ASN B 684       3.059 -12.034  40.035  1.00  0.00           H  
ATOM    953 HD22 ASN B 684       2.558 -12.364  38.452  1.00  0.00           H  
ATOM    954  N   GLN B 685      -0.166 -13.317  37.088  1.00  0.00           N  
ATOM    955  CA  GLN B 685      -1.331 -12.550  37.499  1.00  0.00           C  
ATOM    956  C   GLN B 685      -2.562 -13.018  36.741  1.00  0.00           C  
ATOM    957  O   GLN B 685      -2.480 -13.786  35.767  1.00  0.00           O  
ATOM    958  CB  GLN B 685      -1.127 -11.054  37.263  1.00  0.00           C  
ATOM    959  CG  GLN B 685       0.007 -10.422  38.041  1.00  0.00           C  
ATOM    960  CD  GLN B 685       0.541  -9.170  37.361  1.00  0.00           C  
ATOM    961  OE1 GLN B 685       0.162  -8.045  37.725  1.00  0.00           O  
ATOM    962  NE2 GLN B 685       1.400  -9.356  36.341  1.00  0.00           N  
ATOM    963  H   GLN B 685      -0.037 -13.492  36.128  1.00  0.00           H  
ATOM    964 HE21 GLN B 685       1.749  -8.545  35.915  1.00  0.00           H  
ATOM    965 HE22 GLN B 685       1.654 -10.260  36.099  1.00  0.00           H  
ATOM    966  N   GLU B 686      -3.706 -12.560  37.239  1.00  0.00           N  
ATOM    967  CA  GLU B 686      -4.999 -12.880  36.678  1.00  0.00           C  
ATOM    968  C   GLU B 686      -5.571 -11.546  36.330  1.00  0.00           C  
ATOM    969  O   GLU B 686      -5.346 -10.566  37.050  1.00  0.00           O  
ATOM    970  CB  GLU B 686      -5.873 -13.538  37.742  1.00  0.00           C  
ATOM    971  CG  GLU B 686      -7.271 -13.990  37.315  1.00  0.00           C  
ATOM    972  CD  GLU B 686      -7.998 -14.745  38.436  1.00  0.00           C  
ATOM    973  OE1 GLU B 686      -8.546 -14.109  39.368  1.00  0.00           O  
ATOM    974  OE2 GLU B 686      -8.003 -15.985  38.393  1.00  0.00           O  
ATOM    975  H   GLU B 686      -3.679 -11.958  38.011  1.00  0.00           H  
ATOM    976  N   GLN B 687      -6.261 -11.505  35.197  1.00  0.00           N  
ATOM    977  CA  GLN B 687      -6.898 -10.293  34.716  1.00  0.00           C  
ATOM    978  C   GLN B 687      -8.189 -10.740  34.057  1.00  0.00           C  
ATOM    979  O   GLN B 687      -8.241 -11.787  33.403  1.00  0.00           O  
ATOM    980  CB  GLN B 687      -6.013  -9.566  33.685  1.00  0.00           C  
ATOM    981  CG  GLN B 687      -4.657  -9.079  34.205  1.00  0.00           C  
ATOM    982  CD  GLN B 687      -4.771  -7.941  35.205  1.00  0.00           C  
ATOM    983  OE1 GLN B 687      -5.831  -7.331  35.332  1.00  0.00           O  
ATOM    984  NE2 GLN B 687      -3.678  -7.639  35.908  1.00  0.00           N  
ATOM    985  H   GLN B 687      -6.347 -12.331  34.669  1.00  0.00           H  
ATOM    986 HE21 GLN B 687      -3.747  -6.915  36.550  1.00  0.00           H  
ATOM    987 HE22 GLN B 687      -2.853  -8.152  35.757  1.00  0.00           H  
ATOM    988  N   ARG B 688      -9.257 -10.006  34.325  1.00  0.00           N  
ATOM    989  CA  ARG B 688     -10.556 -10.290  33.738  1.00  0.00           C  
ATOM    990  C   ARG B 688     -10.912  -8.953  33.151  1.00  0.00           C  
ATOM    991  O   ARG B 688     -11.300  -8.030  33.890  1.00  0.00           O  
ATOM    992  CB  ARG B 688     -11.551 -10.651  34.821  1.00  0.00           C  
ATOM    993  CG  ARG B 688     -11.775 -12.100  34.953  1.00  0.00           C  
ATOM    994  CD  ARG B 688     -11.551 -12.507  36.350  1.00  0.00           C  
ATOM    995  NE  ARG B 688     -12.227 -13.774  36.554  1.00  0.00           N  
ATOM    996  CZ  ARG B 688     -12.177 -14.492  37.668  1.00  0.00           C  
ATOM    997  NH1 ARG B 688     -11.463 -14.099  38.714  1.00  0.00           N  
ATOM    998  NH2 ARG B 688     -12.844 -15.624  37.725  1.00  0.00           N  
ATOM    999  H   ARG B 688      -9.168  -9.236  34.926  1.00  0.00           H  
ATOM   1000 HE   ARG B 688     -12.764 -14.125  35.814  1.00  0.00           H  
ATOM   1001 HH11 ARG B 688     -10.944 -13.245  38.674  1.00  0.00           H  
ATOM   1002 HH12 ARG B 688     -11.439 -14.660  39.541  1.00  0.00           H  
ATOM   1003 HH21 ARG B 688     -13.378 -15.927  36.935  1.00  0.00           H  
ATOM   1004 HH22 ARG B 688     -12.817 -16.176  38.556  1.00  0.00           H  
ATOM   1005  N   LEU B 689     -10.712  -8.821  31.844  1.00  0.00           N  
ATOM   1006  CA  LEU B 689     -10.958  -7.549  31.190  1.00  0.00           C  
ATOM   1007  C   LEU B 689     -11.940  -7.619  30.050  1.00  0.00           C  
ATOM   1008  O   LEU B 689     -12.286  -8.709  29.569  1.00  0.00           O  
ATOM   1009  CB  LEU B 689      -9.634  -6.979  30.687  1.00  0.00           C  
ATOM   1010  CG  LEU B 689      -8.499  -6.976  31.707  1.00  0.00           C  
ATOM   1011  CD1 LEU B 689      -7.201  -6.922  30.955  1.00  0.00           C  
ATOM   1012  CD2 LEU B 689      -8.627  -5.823  32.695  1.00  0.00           C  
ATOM   1013  H   LEU B 689     -10.406  -9.586  31.312  1.00  0.00           H  
ATOM   1014  N   TRP B 690     -12.390  -6.439  29.632  1.00  0.00           N  
ATOM   1015  CA  TRP B 690     -13.320  -6.309  28.517  1.00  0.00           C  
ATOM   1016  C   TRP B 690     -12.996  -4.979  27.811  1.00  0.00           C  
ATOM   1017  O   TRP B 690     -12.354  -4.087  28.395  1.00  0.00           O  
ATOM   1018  CB  TRP B 690     -14.802  -6.384  28.998  1.00  0.00           C  
ATOM   1019  CG  TRP B 690     -15.284  -5.210  29.869  1.00  0.00           C  
ATOM   1020  CD1 TRP B 690     -15.162  -5.087  31.238  1.00  0.00           C  
ATOM   1021  CD2 TRP B 690     -15.802  -3.951  29.406  1.00  0.00           C  
ATOM   1022  NE1 TRP B 690     -15.541  -3.820  31.636  1.00  0.00           N  
ATOM   1023  CE2 TRP B 690     -15.941  -3.106  30.532  1.00  0.00           C  
ATOM   1024  CE3 TRP B 690     -16.149  -3.451  28.147  1.00  0.00           C  
ATOM   1025  CZ2 TRP B 690     -16.407  -1.798  30.429  1.00  0.00           C  
ATOM   1026  CZ3 TRP B 690     -16.613  -2.147  28.052  1.00  0.00           C  
ATOM   1027  CH2 TRP B 690     -16.737  -1.337  29.189  1.00  0.00           C  
ATOM   1028  H   TRP B 690     -12.079  -5.621  30.083  1.00  0.00           H  
ATOM   1029  HE1 TRP B 690     -15.527  -3.489  32.557  1.00  0.00           H  
ATOM   1030  N   TYR B 691     -13.402  -4.870  26.547  1.00  0.00           N  
ATOM   1031  CA  TYR B 691     -13.137  -3.663  25.752  1.00  0.00           C  
ATOM   1032  C   TYR B 691     -14.169  -3.504  24.648  1.00  0.00           C  
ATOM   1033  O   TYR B 691     -14.757  -4.475  24.156  1.00  0.00           O  
ATOM   1034  CB  TYR B 691     -11.710  -3.680  25.138  1.00  0.00           C  
ATOM   1035  CG  TYR B 691     -11.384  -4.916  24.278  1.00  0.00           C  
ATOM   1036  CD1 TYR B 691     -11.947  -5.082  23.000  1.00  0.00           C  
ATOM   1037  CD2 TYR B 691     -10.572  -5.947  24.773  1.00  0.00           C  
ATOM   1038  CE1 TYR B 691     -11.715  -6.241  22.257  1.00  0.00           C  
ATOM   1039  CE2 TYR B 691     -10.342  -7.109  24.034  1.00  0.00           C  
ATOM   1040  CZ  TYR B 691     -10.918  -7.243  22.788  1.00  0.00           C  
ATOM   1041  OH  TYR B 691     -10.732  -8.397  22.073  1.00  0.00           O  
ATOM   1042  H   TYR B 691     -13.893  -5.605  26.137  1.00  0.00           H  
ATOM   1043 HH   TYR B 691     -10.191  -8.988  22.582  1.00  0.00           H  
ATOM   1044  N   ILE B 692     -14.344  -2.279  24.213  1.00  0.00           N  
ATOM   1045  CA  ILE B 692     -15.308  -2.022  23.181  1.00  0.00           C  
ATOM   1046  C   ILE B 692     -14.743  -0.894  22.334  1.00  0.00           C  
ATOM   1047  O   ILE B 692     -14.097   0.022  22.852  1.00  0.00           O  
ATOM   1048  CB  ILE B 692     -16.646  -1.642  23.835  1.00  0.00           C  
ATOM   1049  CG1 ILE B 692     -17.700  -1.255  22.807  1.00  0.00           C  
ATOM   1050  CG2 ILE B 692     -16.440  -0.533  24.867  1.00  0.00           C  
ATOM   1051  CD1 ILE B 692     -19.084  -1.070  23.440  1.00  0.00           C  
ATOM   1052  H   ILE B 692     -13.820  -1.545  24.571  1.00  0.00           H  
ATOM   1053  N   GLY B 693     -14.910  -0.997  21.024  1.00  0.00           N  
ATOM   1054  CA  GLY B 693     -14.410   0.030  20.138  1.00  0.00           C  
ATOM   1055  C   GLY B 693     -14.517  -0.495  18.727  1.00  0.00           C  
ATOM   1056  O   GLY B 693     -15.009  -1.616  18.548  1.00  0.00           O  
ATOM   1057  H   GLY B 693     -15.366  -1.790  20.653  1.00  0.00           H  
ATOM   1058  N   PRO B 695     -14.007   0.244  17.714  1.00  0.00           N  
ATOM   1059  CA  PRO B 695     -14.081  -0.193  16.317  1.00  0.00           C  
ATOM   1060  C   PRO B 695     -12.943  -1.060  15.825  1.00  0.00           C  
ATOM   1061  O   PRO B 695     -11.845  -1.017  16.356  1.00  0.00           O  
ATOM   1062  CB  PRO B 695     -14.155   1.123  15.576  1.00  0.00           C  
ATOM   1063  CG  PRO B 695     -13.247   1.988  16.397  1.00  0.00           C  
ATOM   1064  CD  PRO B 695     -13.609   1.665  17.798  1.00  0.00           C  
ATOM   1065  N   MET B 696     -13.260  -1.908  14.859  1.00  0.00           N  
ATOM   1066  CA  MET B 696     -12.314  -2.802  14.218  1.00  0.00           C  
ATOM   1067  C   MET B 696     -12.404  -2.467  12.735  1.00  0.00           C  
ATOM   1068  O   MET B 696     -13.443  -1.960  12.281  1.00  0.00           O  
ATOM   1069  CB  MET B 696     -12.717  -4.254  14.426  1.00  0.00           C  
ATOM   1070  CG  MET B 696     -12.802  -4.645  15.873  1.00  0.00           C  
ATOM   1071  SD  MET B 696     -11.476  -3.892  16.792  1.00  0.00           S  
ATOM   1072  CE  MET B 696     -11.183  -4.973  18.068  1.00  0.00           C  
ATOM   1073  H   MET B 696     -14.148  -1.917  14.530  1.00  0.00           H  
ATOM   1074  N   PHE B 697     -11.327  -2.703  11.978  1.00  0.00           N  
ATOM   1075  CA  PHE B 697     -11.329  -2.415  10.532  1.00  0.00           C  
ATOM   1076  C   PHE B 697     -10.827  -3.593   9.680  1.00  0.00           C  
ATOM   1077  O   PHE B 697      -9.811  -4.200  10.007  1.00  0.00           O  
ATOM   1078  CB  PHE B 697     -10.461  -1.189  10.230  1.00  0.00           C  
ATOM   1079  CG  PHE B 697     -10.793   0.022  11.060  1.00  0.00           C  
ATOM   1080  CD1 PHE B 697     -10.408   0.099  12.398  1.00  0.00           C  
ATOM   1081  CD2 PHE B 697     -11.484   1.079  10.509  1.00  0.00           C  
ATOM   1082  CE1 PHE B 697     -10.715   1.218  13.173  1.00  0.00           C  
ATOM   1083  CE2 PHE B 697     -11.790   2.193  11.277  1.00  0.00           C  
ATOM   1084  CZ  PHE B 697     -11.405   2.262  12.617  1.00  0.00           C  
ATOM   1085  H   PHE B 697     -10.526  -3.076  12.382  1.00  0.00           H  
ATOM   1086  N   ARG B 698     -11.556  -3.925   8.616  1.00  0.00           N  
ATOM   1087  CA  ARG B 698     -11.196  -5.003   7.686  1.00  0.00           C  
ATOM   1088  C   ARG B 698     -11.669  -4.583   6.295  1.00  0.00           C  
ATOM   1089  O   ARG B 698     -12.784  -4.062   6.144  1.00  0.00           O  
ATOM   1090  CB  ARG B 698     -11.888  -6.318   8.056  1.00  0.00           C  
ATOM   1091  CG  ARG B 698     -11.495  -6.843   9.395  1.00  0.00           C  
ATOM   1092  CD  ARG B 698     -12.040  -8.223   9.698  1.00  0.00           C  
ATOM   1093  NE  ARG B 698     -11.643  -8.582  11.058  1.00  0.00           N  
ATOM   1094  CZ  ARG B 698     -12.126  -9.604  11.752  1.00  0.00           C  
ATOM   1095  NH1 ARG B 698     -13.023 -10.429  11.223  1.00  0.00           N  
ATOM   1096  NH2 ARG B 698     -11.685  -9.802  12.986  1.00  0.00           N  
ATOM   1097  H   ARG B 698     -12.383  -3.413   8.446  1.00  0.00           H  
ATOM   1098 HE   ARG B 698     -10.963  -8.030  11.485  1.00  0.00           H  
ATOM   1099 HH11 ARG B 698     -13.353 -10.271  10.302  1.00  0.00           H  
ATOM   1100 HH12 ARG B 698     -13.386 -11.185  11.759  1.00  0.00           H  
ATOM   1101 HH21 ARG B 698     -10.998  -9.188  13.376  1.00  0.00           H  
ATOM   1102 HH22 ARG B 698     -12.036 -10.566  13.527  1.00  0.00           H  
ATOM   1103  N   HIS B 699     -10.822  -4.746   5.285  1.00  0.00           N  
ATOM   1104  CA  HIS B 699     -11.219  -4.384   3.927  1.00  0.00           C  
ATOM   1105  C   HIS B 699     -12.038  -5.527   3.329  1.00  0.00           C  
ATOM   1106  O   HIS B 699     -11.488  -6.502   2.824  1.00  0.00           O  
ATOM   1107  CB  HIS B 699     -10.004  -4.082   3.059  1.00  0.00           C  
ATOM   1108  CG  HIS B 699     -10.351  -3.455   1.750  1.00  0.00           C  
ATOM   1109  ND1 HIS B 699     -10.464  -2.089   1.586  1.00  0.00           N  
ATOM   1110  CD2 HIS B 699     -10.644  -4.002   0.548  1.00  0.00           C  
ATOM   1111  CE1 HIS B 699     -10.817  -1.823   0.341  1.00  0.00           C  
ATOM   1112  NE2 HIS B 699     -10.932  -2.967  -0.311  1.00  0.00           N  
ATOM   1113  H   HIS B 699      -9.955  -5.127   5.454  1.00  0.00           H  
ATOM   1114  HD1 HIS B 699     -10.314  -1.417   2.287  1.00  0.00           H  
ATOM   1115  HE2 HIS B 699     -11.184  -3.065  -1.255  1.00  0.00           H  
ATOM   1116  N   GLU B 700     -13.361  -5.384   3.415  1.00  0.00           N  
ATOM   1117  CA  GLU B 700     -14.326  -6.375   2.922  1.00  0.00           C  
ATOM   1118  C   GLU B 700     -15.473  -5.761   2.090  1.00  0.00           C  
ATOM   1119  O   GLU B 700     -15.861  -4.611   2.320  1.00  0.00           O  
ATOM   1120  CB  GLU B 700     -14.945  -7.132   4.104  1.00  0.00           C  
ATOM   1121  CG  GLU B 700     -13.969  -7.873   4.980  1.00  0.00           C  
ATOM   1122  CD  GLU B 700     -14.657  -8.586   6.123  1.00  0.00           C  
ATOM   1123  OE1 GLU B 700     -15.818  -8.995   5.950  1.00  0.00           O  
ATOM   1124  OE2 GLU B 700     -14.039  -8.738   7.194  1.00  0.00           O  
ATOM   1125  H   GLU B 700     -13.716  -4.585   3.852  1.00  0.00           H  
ATOM   1126  N   ARG B 703     -16.019  -6.556   1.154  1.00  0.00           N  
ATOM   1127  CA  ARG B 703     -17.136  -6.174   0.263  1.00  0.00           C  
ATOM   1128  C   ARG B 703     -18.407  -6.283   1.080  1.00  0.00           C  
ATOM   1129  O   ARG B 703     -18.924  -7.374   1.272  1.00  0.00           O  
ATOM   1130  CB  ARG B 703     -17.241  -7.129  -0.940  1.00  0.00           C  
ATOM   1131  CG  ARG B 703     -15.928  -7.338  -1.720  1.00  0.00           C  
ATOM   1132  CD  ARG B 703     -14.942  -8.251  -0.963  1.00  0.00           C  
ATOM   1133  NE  ARG B 703     -13.538  -8.012  -1.308  1.00  0.00           N  
ATOM   1134  CZ  ARG B 703     -12.551  -7.901  -0.417  1.00  0.00           C  
ATOM   1135  NH1 ARG B 703     -12.803  -7.994   0.884  1.00  0.00           N  
ATOM   1136  NH2 ARG B 703     -11.303  -7.689  -0.820  1.00  0.00           N  
ATOM   1137  H   ARG B 703     -15.672  -7.462   1.082  1.00  0.00           H  
ATOM   1138 HE   ARG B 703     -13.309  -7.933  -2.257  1.00  0.00           H  
ATOM   1139 HH11 ARG B 703     -13.736  -8.147   1.204  1.00  0.00           H  
ATOM   1140 HH12 ARG B 703     -12.055  -7.907   1.543  1.00  0.00           H  
ATOM   1141 HH21 ARG B 703     -11.097  -7.616  -1.795  1.00  0.00           H  
ATOM   1142 HH22 ARG B 703     -10.567  -7.606  -0.146  1.00  0.00           H  
ATOM   1143  N   PRO B 713     -18.912  -5.150   1.581  1.00  0.00           N  
ATOM   1144  CA  PRO B 713     -20.108  -4.998   2.407  1.00  0.00           C  
ATOM   1145  C   PRO B 713     -21.410  -5.665   1.956  1.00  0.00           C  
ATOM   1146  O   PRO B 713     -21.735  -5.700   0.762  1.00  0.00           O  
ATOM   1147  CB  PRO B 713     -20.269  -3.475   2.494  1.00  0.00           C  
ATOM   1148  CG  PRO B 713     -18.867  -2.970   2.325  1.00  0.00           C  
ATOM   1149  CD  PRO B 713     -18.408  -3.827   1.181  1.00  0.00           C  
ATOM   1150  N   GLN B 714     -22.133  -6.190   2.949  1.00  0.00           N  
ATOM   1151  CA  GLN B 714     -23.437  -6.827   2.783  1.00  0.00           C  
ATOM   1152  C   GLN B 714     -24.188  -6.586   4.082  1.00  0.00           C  
ATOM   1153  O   GLN B 714     -23.887  -5.633   4.798  1.00  0.00           O  
ATOM   1154  CB  GLN B 714     -23.324  -8.328   2.494  1.00  0.00           C  
ATOM   1155  CG  GLN B 714     -22.170  -9.036   3.158  1.00  0.00           C  
ATOM   1156  CD  GLN B 714     -21.092  -9.425   2.157  1.00  0.00           C  
ATOM   1157  OE1 GLN B 714     -21.319  -9.395   0.940  1.00  0.00           O  
ATOM   1158  NE2 GLN B 714     -19.909  -9.793   2.660  1.00  0.00           N  
ATOM   1159  H   GLN B 714     -21.770  -6.124   3.855  1.00  0.00           H  
ATOM   1160 HE21 GLN B 714     -19.217 -10.036   2.014  1.00  0.00           H  
ATOM   1161 HE22 GLN B 714     -19.781  -9.803   3.617  1.00  0.00           H  
ATOM   1162  N   LYS B 715     -25.116  -7.480   4.414  1.00  0.00           N  
ATOM   1163  CA  LYS B 715     -25.928  -7.364   5.629  1.00  0.00           C  
ATOM   1164  C   LYS B 715     -25.078  -7.117   6.877  1.00  0.00           C  
ATOM   1165  O   LYS B 715     -25.130  -6.047   7.489  1.00  0.00           O  
ATOM   1166  CB  LYS B 715     -26.776  -8.637   5.813  1.00  0.00           C  
ATOM   1167  CG  LYS B 715     -28.066  -8.462   6.633  1.00  0.00           C  
ATOM   1168  CD  LYS B 715     -28.919  -9.742   6.590  1.00  0.00           C  
ATOM   1169  CE  LYS B 715     -30.208  -9.623   7.410  1.00  0.00           C  
ATOM   1170  NZ  LYS B 715     -31.039 -10.880   7.403  1.00  0.00           N  
ATOM   1171  H   LYS B 715     -25.270  -8.243   3.825  1.00  0.00           H  
ATOM   1172  HZ1 LYS B 715     -30.424 -11.699   7.579  1.00  0.00           H  
ATOM   1173  HZ2 LYS B 715     -31.756 -10.821   8.157  1.00  0.00           H  
ATOM   1174  HZ3 LYS B 715     -31.509 -10.985   6.485  1.00  0.00           H  
ATOM   1175  N   GLY B 716     -24.263  -8.103   7.226  1.00  0.00           N  
ATOM   1176  CA  GLY B 716     -23.429  -7.972   8.403  1.00  0.00           C  
ATOM   1177  C   GLY B 716     -21.931  -7.882   8.176  1.00  0.00           C  
ATOM   1178  O   GLY B 716     -21.167  -8.379   9.008  1.00  0.00           O  
ATOM   1179  H   GLY B 716     -24.212  -8.921   6.692  1.00  0.00           H  
ATOM   1180  N   ARG B 718     -21.493  -7.349   7.037  1.00  0.00           N  
ATOM   1181  CA  ARG B 718     -20.061  -7.193   6.817  1.00  0.00           C  
ATOM   1182  C   ARG B 718     -19.783  -5.720   6.572  1.00  0.00           C  
ATOM   1183  O   ARG B 718     -20.200  -5.161   5.554  1.00  0.00           O  
ATOM   1184  CB  ARG B 718     -19.540  -8.065   5.668  1.00  0.00           C  
ATOM   1185  CG  ARG B 718     -19.403  -9.565   6.001  1.00  0.00           C  
ATOM   1186  CD  ARG B 718     -18.445  -9.883   7.169  1.00  0.00           C  
ATOM   1187  NE  ARG B 718     -18.571 -11.276   7.629  1.00  0.00           N  
ATOM   1188  CZ  ARG B 718     -18.074 -11.762   8.774  1.00  0.00           C  
ATOM   1189  NH1 ARG B 718     -17.375 -10.992   9.598  1.00  0.00           N  
ATOM   1190  NH2 ARG B 718     -18.266 -13.040   9.091  1.00  0.00           N  
ATOM   1191  H   ARG B 718     -22.131  -7.045   6.361  1.00  0.00           H  
ATOM   1192 HE   ARG B 718     -19.056 -11.899   7.049  1.00  0.00           H  
ATOM   1193 HH11 ARG B 718     -17.216 -10.032   9.373  1.00  0.00           H  
ATOM   1194 HH12 ARG B 718     -17.017 -11.372  10.452  1.00  0.00           H  
ATOM   1195 HH21 ARG B 718     -18.780 -13.636   8.473  1.00  0.00           H  
ATOM   1196 HH22 ARG B 718     -17.898 -13.403   9.945  1.00  0.00           H  
ATOM   1197  N   TYR B 723     -19.190  -5.073   7.576  1.00  0.00           N  
ATOM   1198  CA  TYR B 723     -18.850  -3.655   7.498  1.00  0.00           C  
ATOM   1199  C   TYR B 723     -17.339  -3.536   7.478  1.00  0.00           C  
ATOM   1200  O   TYR B 723     -16.644  -4.479   7.872  1.00  0.00           O  
ATOM   1201  CB  TYR B 723     -19.450  -2.886   8.682  1.00  0.00           C  
ATOM   1202  CG  TYR B 723     -20.949  -2.992   8.677  1.00  0.00           C  
ATOM   1203  CD1 TYR B 723     -21.713  -2.228   7.800  1.00  0.00           C  
ATOM   1204  CD2 TYR B 723     -21.604  -3.938   9.464  1.00  0.00           C  
ATOM   1205  CE1 TYR B 723     -23.104  -2.410   7.697  1.00  0.00           C  
ATOM   1206  CE2 TYR B 723     -23.000  -4.138   9.366  1.00  0.00           C  
ATOM   1207  CZ  TYR B 723     -23.743  -3.371   8.480  1.00  0.00           C  
ATOM   1208  OH  TYR B 723     -25.104  -3.571   8.363  1.00  0.00           O  
ATOM   1209  H   TYR B 723     -18.958  -5.567   8.386  1.00  0.00           H  
ATOM   1210 HH   TYR B 723     -25.375  -4.282   8.950  1.00  0.00           H  
ATOM   1211  N   ARG B 724     -16.851  -2.418   6.937  1.00  0.00           N  
ATOM   1212  CA  ARG B 724     -15.428  -2.147   6.850  1.00  0.00           C  
ATOM   1213  C   ARG B 724     -14.945  -1.523   8.153  1.00  0.00           C  
ATOM   1214  O   ARG B 724     -13.791  -1.681   8.529  1.00  0.00           O  
ATOM   1215  CB  ARG B 724     -15.141  -1.304   5.625  1.00  0.00           C  
ATOM   1216  CG  ARG B 724     -15.459  -2.077   4.364  1.00  0.00           C  
ATOM   1217  CD  ARG B 724     -14.226  -2.273   3.510  1.00  0.00           C  
ATOM   1218  NE  ARG B 724     -14.018  -1.115   2.648  1.00  0.00           N  
ATOM   1219  CZ  ARG B 724     -14.282  -1.088   1.341  1.00  0.00           C  
ATOM   1220  NH1 ARG B 724     -14.700  -2.186   0.713  1.00  0.00           N  
ATOM   1221  NH2 ARG B 724     -14.074   0.033   0.649  1.00  0.00           N  
ATOM   1222  H   ARG B 724     -17.477  -1.759   6.581  1.00  0.00           H  
ATOM   1223 HE   ARG B 724     -13.666  -0.298   3.057  1.00  0.00           H  
ATOM   1224 HH11 ARG B 724     -14.822  -3.040   1.223  1.00  0.00           H  
ATOM   1225 HH12 ARG B 724     -14.895  -2.162  -0.268  1.00  0.00           H  
ATOM   1226 HH21 ARG B 724     -13.730   0.849   1.110  1.00  0.00           H  
ATOM   1227 HH22 ARG B 724     -14.271   0.058  -0.333  1.00  0.00           H  
ATOM   1228  N   GLN B 725     -15.835  -0.816   8.840  1.00  0.00           N  
ATOM   1229  CA  GLN B 725     -15.549  -0.269  10.166  1.00  0.00           C  
ATOM   1230  C   GLN B 725     -16.684  -0.859  10.979  1.00  0.00           C  
ATOM   1231  O   GLN B 725     -17.864  -0.606  10.698  1.00  0.00           O  
ATOM   1232  CB  GLN B 725     -15.654   1.241  10.225  1.00  0.00           C  
ATOM   1233  CG  GLN B 725     -15.327   1.771  11.597  1.00  0.00           C  
ATOM   1234  CD  GLN B 725     -15.182   3.288  11.655  1.00  0.00           C  
ATOM   1235  OE1 GLN B 725     -14.556   3.923  10.793  1.00  0.00           O  
ATOM   1236  NE2 GLN B 725     -15.730   3.874  12.699  1.00  0.00           N  
ATOM   1237  H   GLN B 725     -16.717  -0.660   8.450  1.00  0.00           H  
ATOM   1238 HE21 GLN B 725     -15.654   4.845  12.762  1.00  0.00           H  
ATOM   1239 HE22 GLN B 725     -16.188   3.332  13.365  1.00  0.00           H  
ATOM   1240  N   PHE B 726     -16.335  -1.769  11.868  1.00  0.00           N  
ATOM   1241  CA  PHE B 726     -17.309  -2.412  12.710  1.00  0.00           C  
ATOM   1242  C   PHE B 726     -16.892  -2.241  14.150  1.00  0.00           C  
ATOM   1243  O   PHE B 726     -15.853  -1.661  14.407  1.00  0.00           O  
ATOM   1244  CB  PHE B 726     -17.547  -3.875  12.312  1.00  0.00           C  
ATOM   1245  CG  PHE B 726     -16.359  -4.795  12.496  1.00  0.00           C  
ATOM   1246  CD1 PHE B 726     -15.441  -4.986  11.471  1.00  0.00           C  
ATOM   1247  CD2 PHE B 726     -16.213  -5.543  13.662  1.00  0.00           C  
ATOM   1248  CE1 PHE B 726     -14.406  -5.905  11.607  1.00  0.00           C  
ATOM   1249  CE2 PHE B 726     -15.166  -6.477  13.806  1.00  0.00           C  
ATOM   1250  CZ  PHE B 726     -14.267  -6.657  12.782  1.00  0.00           C  
ATOM   1251  H   PHE B 726     -15.384  -2.002  11.966  1.00  0.00           H  
ATOM   1252  N   HIS B 728     -17.749  -2.640  15.085  1.00  0.00           N  
ATOM   1253  CA  HIS B 728     -17.468  -2.471  16.508  1.00  0.00           C  
ATOM   1254  C   HIS B 728     -17.624  -3.752  17.267  1.00  0.00           C  
ATOM   1255  O   HIS B 728     -18.603  -4.468  17.081  1.00  0.00           O  
ATOM   1256  CB  HIS B 728     -18.409  -1.437  17.099  1.00  0.00           C  
ATOM   1257  CG  HIS B 728     -18.400  -0.131  16.367  1.00  0.00           C  
ATOM   1258  ND1 HIS B 728     -19.115   0.080  15.203  1.00  0.00           N  
ATOM   1259  CD2 HIS B 728     -17.780   1.043  16.638  1.00  0.00           C  
ATOM   1260  CE1 HIS B 728     -18.941   1.323  14.795  1.00  0.00           C  
ATOM   1261  NE2 HIS B 728     -18.134   1.931  15.651  1.00  0.00           N  
ATOM   1262  H   HIS B 728     -18.578  -3.085  14.816  1.00  0.00           H  
ATOM   1263  HD1 HIS B 728     -19.674  -0.578  14.752  1.00  0.00           H  
ATOM   1264  HE2 HIS B 728     -17.839   2.864  15.590  1.00  0.00           H  
ATOM   1265  N   GLN B 730     -16.683  -4.007  18.169  1.00  0.00           N  
ATOM   1266  CA  GLN B 730     -16.700  -5.219  18.979  1.00  0.00           C  
ATOM   1267  C   GLN B 730     -16.781  -4.991  20.499  1.00  0.00           C  
ATOM   1268  O   GLN B 730     -16.308  -3.969  21.021  1.00  0.00           O  
ATOM   1269  CB  GLN B 730     -15.407  -6.051  18.735  1.00  0.00           C  
ATOM   1270  CG  GLN B 730     -15.200  -6.661  17.332  1.00  0.00           C  
ATOM   1271  CD  GLN B 730     -14.188  -7.816  17.309  1.00  0.00           C  
ATOM   1272  OE1 GLN B 730     -13.253  -7.868  18.127  1.00  0.00           O  
ATOM   1273  NE2 GLN B 730     -14.377  -8.748  16.367  1.00  0.00           N  
ATOM   1274  H   GLN B 730     -15.960  -3.359  18.309  1.00  0.00           H  
ATOM   1275 HE21 GLN B 730     -13.745  -9.491  16.322  1.00  0.00           H  
ATOM   1276 HE22 GLN B 730     -15.133  -8.669  15.741  1.00  0.00           H  
ATOM   1277  N   LEU B 731     -17.453  -5.904  21.197  1.00  0.00           N  
ATOM   1278  CA  LEU B 731     -17.401  -5.848  22.648  1.00  0.00           C  
ATOM   1279  C   LEU B 731     -16.583  -7.096  22.825  1.00  0.00           C  
ATOM   1280  O   LEU B 731     -16.958  -8.152  22.309  1.00  0.00           O  
ATOM   1281  CB  LEU B 731     -18.744  -6.009  23.349  1.00  0.00           C  
ATOM   1282  CG  LEU B 731     -18.429  -5.597  24.799  1.00  0.00           C  
ATOM   1283  CD1 LEU B 731     -19.478  -4.656  25.347  1.00  0.00           C  
ATOM   1284  CD2 LEU B 731     -18.193  -6.800  25.703  1.00  0.00           C  
ATOM   1285  H   LEU B 731     -17.954  -6.609  20.744  1.00  0.00           H  
ATOM   1286  N   GLY B 732     -15.413  -6.965  23.416  1.00  0.00           N  
ATOM   1287  CA  GLY B 732     -14.590  -8.129  23.583  1.00  0.00           C  
ATOM   1288  C   GLY B 732     -14.285  -8.355  25.024  1.00  0.00           C  
ATOM   1289  O   GLY B 732     -14.245  -7.404  25.809  1.00  0.00           O  
ATOM   1290  H   GLY B 732     -15.119  -6.119  23.743  1.00  0.00           H  
ATOM   1291  N   CYS B 733     -13.898  -9.585  25.320  1.00  0.00           N  
ATOM   1292  CA  CYS B 733     -13.640  -9.975  26.680  1.00  0.00           C  
ATOM   1293  C   CYS B 733     -12.482 -10.928  26.640  1.00  0.00           C  
ATOM   1294  O   CYS B 733     -12.452 -11.791  25.749  1.00  0.00           O  
ATOM   1295  CB  CYS B 733     -14.865 -10.726  27.137  1.00  0.00           C  
ATOM   1296  SG  CYS B 733     -15.283 -10.480  28.774  1.00  0.00           S  
ATOM   1297  H   CYS B 733     -13.780 -10.245  24.614  1.00  0.00           H  
ATOM   1298  N   GLU B 734     -11.568 -10.803  27.610  1.00  0.00           N  
ATOM   1299  CA  GLU B 734     -10.358 -11.631  27.698  1.00  0.00           C  
ATOM   1300  C   GLU B 734      -9.980 -11.828  29.149  1.00  0.00           C  
ATOM   1301  O   GLU B 734      -9.999 -10.881  29.930  1.00  0.00           O  
ATOM   1302  CB  GLU B 734      -9.149 -10.937  27.036  1.00  0.00           C  
ATOM   1303  CG  GLU B 734      -9.360 -10.245  25.654  1.00  0.00           C  
ATOM   1304  CD  GLU B 734      -9.494 -11.198  24.456  1.00  0.00           C  
ATOM   1305  OE1 GLU B 734      -9.373 -12.438  24.629  1.00  0.00           O  
ATOM   1306  OE2 GLU B 734      -9.728 -10.694  23.331  1.00  0.00           O  
ATOM   1307  H   GLU B 734     -11.708 -10.126  28.314  1.00  0.00           H  
ATOM   1308  N   VAL B 735      -9.580 -13.044  29.492  1.00  0.00           N  
ATOM   1309  CA  VAL B 735      -9.154 -13.379  30.850  1.00  0.00           C  
ATOM   1310  C   VAL B 735      -7.771 -14.066  30.794  1.00  0.00           C  
ATOM   1311  O   VAL B 735      -7.526 -14.925  29.932  1.00  0.00           O  
ATOM   1312  CB  VAL B 735     -10.179 -14.309  31.541  1.00  0.00           C  
ATOM   1313  CG1 VAL B 735      -9.700 -14.653  32.918  1.00  0.00           C  
ATOM   1314  CG2 VAL B 735     -11.559 -13.639  31.597  1.00  0.00           C  
ATOM   1315  H   VAL B 735      -9.559 -13.745  28.809  1.00  0.00           H  
ATOM   1316  N   PHE B 736      -6.896 -13.721  31.736  1.00  0.00           N  
ATOM   1317  CA  PHE B 736      -5.542 -14.258  31.782  1.00  0.00           C  
ATOM   1318  C   PHE B 736      -5.152 -14.904  33.102  1.00  0.00           C  
ATOM   1319  O   PHE B 736      -5.386 -14.349  34.173  1.00  0.00           O  
ATOM   1320  CB  PHE B 736      -4.531 -13.141  31.460  1.00  0.00           C  
ATOM   1321  CG  PHE B 736      -4.699 -12.550  30.083  1.00  0.00           C  
ATOM   1322  CD1 PHE B 736      -4.340 -13.280  28.945  1.00  0.00           C  
ATOM   1323  CD2 PHE B 736      -5.285 -11.292  29.912  1.00  0.00           C  
ATOM   1324  CE1 PHE B 736      -4.572 -12.768  27.644  1.00  0.00           C  
ATOM   1325  CE2 PHE B 736      -5.523 -10.767  28.613  1.00  0.00           C  
ATOM   1326  CZ  PHE B 736      -5.164 -11.514  27.482  1.00  0.00           C  
ATOM   1327  H   PHE B 736      -7.170 -13.083  32.424  1.00  0.00           H  
ATOM   1328  N   GLY B 737      -4.534 -16.076  33.001  1.00  0.00           N  
ATOM   1329  CA  GLY B 737      -4.064 -16.793  34.173  1.00  0.00           C  
ATOM   1330  C   GLY B 737      -4.859 -18.022  34.569  1.00  0.00           C  
ATOM   1331  O   GLY B 737      -4.482 -18.733  35.505  1.00  0.00           O  
ATOM   1332  H   GLY B 737      -4.385 -16.459  32.112  1.00  0.00           H  
ATOM   1333  N   LEU B 738      -5.961 -18.293  33.874  1.00  0.00           N  
ATOM   1334  CA  LEU B 738      -6.804 -19.439  34.225  1.00  0.00           C  
ATOM   1335  C   LEU B 738      -6.862 -20.456  33.112  1.00  0.00           C  
ATOM   1336  O   LEU B 738      -7.320 -20.167  32.011  1.00  0.00           O  
ATOM   1337  CB  LEU B 738      -8.229 -18.988  34.602  1.00  0.00           C  
ATOM   1338  CG  LEU B 738      -8.442 -18.181  35.898  1.00  0.00           C  
ATOM   1339  CD1 LEU B 738      -7.201 -18.314  36.783  1.00  0.00           C  
ATOM   1340  CD2 LEU B 738      -8.763 -16.714  35.616  1.00  0.00           C  
ATOM   1341  H   LEU B 738      -6.209 -17.725  33.119  1.00  0.00           H  
ATOM   1342  N   GLN B 739      -6.473 -21.676  33.432  1.00  0.00           N  
ATOM   1343  CA  GLN B 739      -6.426 -22.728  32.440  1.00  0.00           C  
ATOM   1344  C   GLN B 739      -7.632 -23.637  32.327  1.00  0.00           C  
ATOM   1345  O   GLN B 739      -8.159 -23.845  31.241  1.00  0.00           O  
ATOM   1346  CB  GLN B 739      -5.195 -23.578  32.710  1.00  0.00           C  
ATOM   1347  CG  GLN B 739      -4.821 -24.505  31.589  1.00  0.00           C  
ATOM   1348  CD  GLN B 739      -3.330 -24.751  31.567  1.00  0.00           C  
ATOM   1349  OE1 GLN B 739      -2.699 -24.722  30.501  1.00  0.00           O  
ATOM   1350  NE2 GLN B 739      -2.740 -24.949  32.754  1.00  0.00           N  
ATOM   1351  H   GLN B 739      -6.209 -21.864  34.359  1.00  0.00           H  
ATOM   1352 HE21 GLN B 739      -1.771 -25.108  32.746  1.00  0.00           H  
ATOM   1353 HE22 GLN B 739      -3.268 -24.932  33.569  1.00  0.00           H  
ATOM   1354  N   GLY B 783      -7.986 -24.254  33.452  1.00  0.00           N  
ATOM   1355  CA  GLY B 783      -9.083 -25.207  33.515  1.00  0.00           C  
ATOM   1356  C   GLY B 783     -10.314 -24.800  32.749  1.00  0.00           C  
ATOM   1357  O   GLY B 783     -10.432 -23.648  32.298  1.00  0.00           O  
ATOM   1358  H   GLY B 783      -7.494 -24.054  34.276  1.00  0.00           H  
ATOM   1359  N   PRO B 787     -11.261 -25.735  32.590  1.00  0.00           N  
ATOM   1360  CA  PRO B 787     -12.486 -25.404  31.851  1.00  0.00           C  
ATOM   1361  C   PRO B 787     -13.496 -24.547  32.649  1.00  0.00           C  
ATOM   1362  O   PRO B 787     -14.477 -24.038  32.075  1.00  0.00           O  
ATOM   1363  CB  PRO B 787     -13.032 -26.780  31.467  1.00  0.00           C  
ATOM   1364  CG  PRO B 787     -12.567 -27.657  32.587  1.00  0.00           C  
ATOM   1365  CD  PRO B 787     -11.160 -27.182  32.843  1.00  0.00           C  
ATOM   1366  N   ASP B 788     -13.234 -24.342  33.944  1.00  0.00           N  
ATOM   1367  CA  ASP B 788     -14.139 -23.545  34.767  1.00  0.00           C  
ATOM   1368  C   ASP B 788     -14.357 -22.172  34.184  1.00  0.00           C  
ATOM   1369  O   ASP B 788     -15.485 -21.828  33.816  1.00  0.00           O  
ATOM   1370  CB  ASP B 788     -13.693 -23.458  36.235  1.00  0.00           C  
ATOM   1371  CG  ASP B 788     -12.250 -23.038  36.404  1.00  0.00           C  
ATOM   1372  OD1 ASP B 788     -11.446 -23.214  35.469  1.00  0.00           O  
ATOM   1373  OD2 ASP B 788     -11.901 -22.559  37.505  1.00  0.00           O  
ATOM   1374  H   ASP B 788     -12.437 -24.737  34.344  1.00  0.00           H  
ATOM   1375  N   ILE B 789     -13.272 -21.407  34.037  1.00  0.00           N  
ATOM   1376  CA  ILE B 789     -13.336 -20.050  33.471  1.00  0.00           C  
ATOM   1377  C   ILE B 789     -13.935 -20.035  32.078  1.00  0.00           C  
ATOM   1378  O   ILE B 789     -14.607 -19.092  31.700  1.00  0.00           O  
ATOM   1379  CB  ILE B 789     -11.962 -19.388  33.424  1.00  0.00           C  
ATOM   1380  CG1 ILE B 789     -12.118 -17.909  33.070  1.00  0.00           C  
ATOM   1381  CG2 ILE B 789     -11.063 -20.111  32.416  1.00  0.00           C  
ATOM   1382  CD1 ILE B 789     -13.188 -17.175  33.841  1.00  0.00           C  
ATOM   1383  H   ILE B 789     -12.396 -21.768  34.278  1.00  0.00           H  
ATOM   1384  N   ASP B 790     -13.684 -21.088  31.321  1.00  0.00           N  
ATOM   1385  CA  ASP B 790     -14.234 -21.209  29.986  1.00  0.00           C  
ATOM   1386  C   ASP B 790     -15.740 -21.176  30.119  1.00  0.00           C  
ATOM   1387  O   ASP B 790     -16.438 -20.548  29.319  1.00  0.00           O  
ATOM   1388  CB  ASP B 790     -13.832 -22.545  29.360  1.00  0.00           C  
ATOM   1389  CG  ASP B 790     -12.352 -22.633  29.066  1.00  0.00           C  
ATOM   1390  OD1 ASP B 790     -11.517 -22.520  30.004  1.00  0.00           O  
ATOM   1391  OD2 ASP B 790     -12.053 -22.824  27.874  1.00  0.00           O  
ATOM   1392  H   ASP B 790     -13.116 -21.799  31.669  1.00  0.00           H  
ATOM   1393  N   ALA B 791     -16.234 -21.893  31.125  1.00  0.00           N  
ATOM   1394  CA  ALA B 791     -17.666 -21.949  31.390  1.00  0.00           C  
ATOM   1395  C   ALA B 791     -18.210 -20.593  31.906  1.00  0.00           C  
ATOM   1396  O   ALA B 791     -19.291 -20.157  31.481  1.00  0.00           O  
ATOM   1397  CB  ALA B 791     -17.973 -23.072  32.354  1.00  0.00           C  
ATOM   1398  H   ALA B 791     -15.623 -22.402  31.698  1.00  0.00           H  
ATOM   1399  N   GLU B 792     -17.453 -19.892  32.755  1.00  0.00           N  
ATOM   1400  CA  GLU B 792     -17.916 -18.590  33.258  1.00  0.00           C  
ATOM   1401  C   GLU B 792     -18.215 -17.635  32.113  1.00  0.00           C  
ATOM   1402  O   GLU B 792     -19.238 -16.956  32.126  1.00  0.00           O  
ATOM   1403  CB  GLU B 792     -16.915 -17.923  34.214  1.00  0.00           C  
ATOM   1404  CG  GLU B 792     -17.394 -16.542  34.707  1.00  0.00           C  
ATOM   1405  CD  GLU B 792     -16.448 -15.879  35.699  1.00  0.00           C  
ATOM   1406  OE1 GLU B 792     -15.246 -15.813  35.398  1.00  0.00           O  
ATOM   1407  OE2 GLU B 792     -16.895 -15.404  36.771  1.00  0.00           O  
ATOM   1408  H   GLU B 792     -16.589 -20.254  33.039  1.00  0.00           H  
ATOM   1409  N   LEU B 793     -17.332 -17.589  31.117  1.00  0.00           N  
ATOM   1410  CA  LEU B 793     -17.536 -16.709  29.974  1.00  0.00           C  
ATOM   1411  C   LEU B 793     -18.813 -17.085  29.219  1.00  0.00           C  
ATOM   1412  O   LEU B 793     -19.579 -16.214  28.822  1.00  0.00           O  
ATOM   1413  CB  LEU B 793     -16.318 -16.727  29.032  1.00  0.00           C  
ATOM   1414  CG  LEU B 793     -14.948 -16.210  29.518  1.00  0.00           C  
ATOM   1415  CD1 LEU B 793     -13.924 -16.518  28.461  1.00  0.00           C  
ATOM   1416  CD2 LEU B 793     -14.943 -14.712  29.832  1.00  0.00           C  
ATOM   1417  H   LEU B 793     -16.527 -18.157  31.159  1.00  0.00           H  
ATOM   1418  N   ILE B 794     -19.078 -18.375  29.042  1.00  0.00           N  
ATOM   1419  CA  ILE B 794     -20.284 -18.766  28.321  1.00  0.00           C  
ATOM   1420  C   ILE B 794     -21.532 -18.400  29.129  1.00  0.00           C  
ATOM   1421  O   ILE B 794     -22.554 -17.979  28.565  1.00  0.00           O  
ATOM   1422  CB  ILE B 794     -20.251 -20.261  27.953  1.00  0.00           C  
ATOM   1423  CG1 ILE B 794     -19.092 -20.524  26.988  1.00  0.00           C  
ATOM   1424  CG2 ILE B 794     -21.570 -20.687  27.325  1.00  0.00           C  
ATOM   1425  CD1 ILE B 794     -18.981 -21.947  26.511  1.00  0.00           C  
ATOM   1426  H   ILE B 794     -18.465 -19.064  29.394  1.00  0.00           H  
ATOM   1427  N   MET B 795     -21.424 -18.526  30.454  1.00  0.00           N  
ATOM   1428  CA  MET B 795     -22.512 -18.186  31.367  1.00  0.00           C  
ATOM   1429  C   MET B 795     -22.800 -16.697  31.297  1.00  0.00           C  
ATOM   1430  O   MET B 795     -23.950 -16.254  31.379  1.00  0.00           O  
ATOM   1431  CB  MET B 795     -22.146 -18.592  32.782  1.00  0.00           C  
ATOM   1432  CG  MET B 795     -22.799 -19.902  33.180  1.00  0.00           C  
ATOM   1433  SD  MET B 795     -21.912 -20.864  34.435  1.00  0.00           S  
ATOM   1434  CE  MET B 795     -21.532 -19.567  35.725  1.00  0.00           C  
ATOM   1435  H   MET B 795     -20.582 -18.861  30.825  1.00  0.00           H  
ATOM   1436  N   LEU B 796     -21.740 -15.935  31.086  1.00  0.00           N  
ATOM   1437  CA  LEU B 796     -21.833 -14.498  30.945  1.00  0.00           C  
ATOM   1438  C   LEU B 796     -22.541 -14.175  29.636  1.00  0.00           C  
ATOM   1439  O   LEU B 796     -23.460 -13.378  29.619  1.00  0.00           O  
ATOM   1440  CB  LEU B 796     -20.432 -13.888  30.948  1.00  0.00           C  
ATOM   1441  CG  LEU B 796     -20.249 -12.382  31.067  1.00  0.00           C  
ATOM   1442  CD1 LEU B 796     -18.835 -12.070  31.434  1.00  0.00           C  
ATOM   1443  CD2 LEU B 796     -20.599 -11.735  29.761  1.00  0.00           C  
ATOM   1444  H   LEU B 796     -20.856 -16.356  31.038  1.00  0.00           H  
ATOM   1445  N   THR B 797     -22.137 -14.787  28.532  1.00  0.00           N  
ATOM   1446  CA  THR B 797     -22.796 -14.484  27.261  1.00  0.00           C  
ATOM   1447  C   THR B 797     -24.253 -14.827  27.377  1.00  0.00           C  
ATOM   1448  O   THR B 797     -25.132 -14.063  26.956  1.00  0.00           O  
ATOM   1449  CB  THR B 797     -22.245 -15.308  26.105  1.00  0.00           C  
ATOM   1450  OG1 THR B 797     -22.253 -16.688  26.470  1.00  0.00           O  
ATOM   1451  CG2 THR B 797     -20.829 -14.899  25.780  1.00  0.00           C  
ATOM   1452  H   THR B 797     -21.414 -15.444  28.567  1.00  0.00           H  
ATOM   1453  HG1 THR B 797     -21.916 -17.212  25.763  1.00  0.00           H  
ATOM   1454  N   ALA B 798     -24.487 -15.989  27.977  1.00  0.00           N  
ATOM   1455  CA  ALA B 798     -25.825 -16.515  28.176  1.00  0.00           C  
ATOM   1456  C   ALA B 798     -26.681 -15.481  28.898  1.00  0.00           C  
ATOM   1457  O   ALA B 798     -27.780 -15.143  28.440  1.00  0.00           O  
ATOM   1458  CB  ALA B 798     -25.754 -17.821  28.963  1.00  0.00           C  
ATOM   1459  H   ALA B 798     -23.724 -16.518  28.283  1.00  0.00           H  
ATOM   1460  N   ARG B 799     -26.147 -14.930  29.985  1.00  0.00           N  
ATOM   1461  CA  ARG B 799     -26.855 -13.912  30.747  1.00  0.00           C  
ATOM   1462  C   ARG B 799     -27.201 -12.692  29.886  1.00  0.00           C  
ATOM   1463  O   ARG B 799     -28.255 -12.065  30.083  1.00  0.00           O  
ATOM   1464  CB  ARG B 799     -26.023 -13.498  31.950  1.00  0.00           C  
ATOM   1465  CG  ARG B 799     -26.583 -12.343  32.742  1.00  0.00           C  
ATOM   1466  CD  ARG B 799     -25.915 -12.293  34.111  1.00  0.00           C  
ATOM   1467  NE  ARG B 799     -26.133 -13.546  34.838  1.00  0.00           N  
ATOM   1468  CZ  ARG B 799     -26.849 -13.669  35.953  1.00  0.00           C  
ATOM   1469  NH1 ARG B 799     -27.408 -12.608  36.536  1.00  0.00           N  
ATOM   1470  NH2 ARG B 799     -26.979 -14.865  36.505  1.00  0.00           N  
ATOM   1471  H   ARG B 799     -25.256 -15.214  30.276  1.00  0.00           H  
ATOM   1472 HE   ARG B 799     -25.731 -14.360  34.469  1.00  0.00           H  
ATOM   1473 HH11 ARG B 799     -27.297 -11.696  36.135  1.00  0.00           H  
ATOM   1474 HH12 ARG B 799     -27.936 -12.715  37.379  1.00  0.00           H  
ATOM   1475 HH21 ARG B 799     -26.568 -15.657  36.082  1.00  0.00           H  
ATOM   1476 HH22 ARG B 799     -27.516 -14.970  37.346  1.00  0.00           H  
ATOM   1477  N   TRP B 800     -26.340 -12.368  28.921  1.00  0.00           N  
ATOM   1478  CA  TRP B 800     -26.586 -11.224  28.050  1.00  0.00           C  
ATOM   1479  C   TRP B 800     -27.833 -11.445  27.216  1.00  0.00           C  
ATOM   1480  O   TRP B 800     -28.651 -10.526  27.066  1.00  0.00           O  
ATOM   1481  CB  TRP B 800     -25.427 -10.992  27.092  1.00  0.00           C  
ATOM   1482  CG  TRP B 800     -24.299 -10.173  27.613  1.00  0.00           C  
ATOM   1483  CD1 TRP B 800     -24.314  -9.296  28.657  1.00  0.00           C  
ATOM   1484  CD2 TRP B 800     -22.975 -10.153  27.090  1.00  0.00           C  
ATOM   1485  NE1 TRP B 800     -23.075  -8.728  28.815  1.00  0.00           N  
ATOM   1486  CE2 TRP B 800     -22.232  -9.245  27.865  1.00  0.00           C  
ATOM   1487  CE3 TRP B 800     -22.339 -10.822  26.035  1.00  0.00           C  
ATOM   1488  CZ2 TRP B 800     -20.888  -8.986  27.619  1.00  0.00           C  
ATOM   1489  CZ3 TRP B 800     -21.007 -10.565  25.789  1.00  0.00           C  
ATOM   1490  CH2 TRP B 800     -20.293  -9.659  26.577  1.00  0.00           C  
ATOM   1491  H   TRP B 800     -25.527 -12.901  28.798  1.00  0.00           H  
ATOM   1492  HE1 TRP B 800     -22.831  -8.064  29.496  1.00  0.00           H  
ATOM   1493  N   TRP B 801     -27.969 -12.649  26.658  1.00  0.00           N  
ATOM   1494  CA  TRP B 801     -29.113 -12.996  25.797  1.00  0.00           C  
ATOM   1495  C   TRP B 801     -30.442 -12.839  26.505  1.00  0.00           C  
ATOM   1496  O   TRP B 801     -31.417 -12.348  25.932  1.00  0.00           O  
ATOM   1497  CB  TRP B 801     -28.979 -14.431  25.315  1.00  0.00           C  
ATOM   1498  CG  TRP B 801     -27.658 -14.716  24.731  1.00  0.00           C  
ATOM   1499  CD1 TRP B 801     -27.058 -15.929  24.638  1.00  0.00           C  
ATOM   1500  CD2 TRP B 801     -26.766 -13.770  24.131  1.00  0.00           C  
ATOM   1501  NE1 TRP B 801     -25.854 -15.804  24.012  1.00  0.00           N  
ATOM   1502  CE2 TRP B 801     -25.646 -14.489  23.689  1.00  0.00           C  
ATOM   1503  CE3 TRP B 801     -26.809 -12.378  23.923  1.00  0.00           C  
ATOM   1504  CZ2 TRP B 801     -24.560 -13.866  23.044  1.00  0.00           C  
ATOM   1505  CZ3 TRP B 801     -25.736 -11.758  23.286  1.00  0.00           C  
ATOM   1506  CH2 TRP B 801     -24.624 -12.507  22.851  1.00  0.00           C  
ATOM   1507  H   TRP B 801     -27.276 -13.327  26.828  1.00  0.00           H  
ATOM   1508  HE1 TRP B 801     -25.237 -16.537  23.830  1.00  0.00           H  
ATOM   1509  N   ARG B 802     -30.462 -13.308  27.747  1.00  0.00           N  
ATOM   1510  CA  ARG B 802     -31.627 -13.243  28.611  1.00  0.00           C  
ATOM   1511  C   ARG B 802     -31.923 -11.769  28.876  1.00  0.00           C  
ATOM   1512  O   ARG B 802     -33.045 -11.312  28.668  1.00  0.00           O  
ATOM   1513  CB  ARG B 802     -31.315 -13.981  29.909  1.00  0.00           C  
ATOM   1514  CG  ARG B 802     -32.466 -14.105  30.860  1.00  0.00           C  
ATOM   1515  CD  ARG B 802     -32.193 -15.213  31.861  1.00  0.00           C  
ATOM   1516  NE  ARG B 802     -31.350 -14.803  32.982  1.00  0.00           N  
ATOM   1517  CZ  ARG B 802     -30.186 -15.378  33.291  1.00  0.00           C  
ATOM   1518  NH1 ARG B 802     -29.686 -16.340  32.517  1.00  0.00           N  
ATOM   1519  NH2 ARG B 802     -29.497 -14.951  34.346  1.00  0.00           N  
ATOM   1520  H   ARG B 802     -29.641 -13.723  28.100  1.00  0.00           H  
ATOM   1521 HE   ARG B 802     -31.664 -14.063  33.541  1.00  0.00           H  
ATOM   1522 HH11 ARG B 802     -30.173 -16.637  31.705  1.00  0.00           H  
ATOM   1523 HH12 ARG B 802     -28.807 -16.759  32.763  1.00  0.00           H  
ATOM   1524 HH21 ARG B 802     -29.862 -14.205  34.912  1.00  0.00           H  
ATOM   1525 HH22 ARG B 802     -28.629 -15.376  34.585  1.00  0.00           H  
ATOM   1526  N   ALA B 803     -30.895 -11.026  29.275  1.00  0.00           N  
ATOM   1527  CA  ALA B 803     -31.011  -9.599  29.544  1.00  0.00           C  
ATOM   1528  C   ALA B 803     -31.621  -8.841  28.371  1.00  0.00           C  
ATOM   1529  O   ALA B 803     -32.430  -7.932  28.553  1.00  0.00           O  
ATOM   1530  CB  ALA B 803     -29.645  -9.031  29.864  1.00  0.00           C  
ATOM   1531  H   ALA B 803     -30.020 -11.455  29.392  1.00  0.00           H  
ATOM   1532  N   LEU B 807     -31.239  -9.223  27.158  1.00  0.00           N  
ATOM   1533  CA  LEU B 807     -31.728  -8.564  25.958  1.00  0.00           C  
ATOM   1534  C   LEU B 807     -33.001  -9.200  25.397  1.00  0.00           C  
ATOM   1535  O   LEU B 807     -33.643  -8.634  24.495  1.00  0.00           O  
ATOM   1536  CB  LEU B 807     -30.601  -8.531  24.914  1.00  0.00           C  
ATOM   1537  CG  LEU B 807     -29.350  -7.741  25.354  1.00  0.00           C  
ATOM   1538  CD1 LEU B 807     -28.183  -7.954  24.406  1.00  0.00           C  
ATOM   1539  CD2 LEU B 807     -29.678  -6.256  25.486  1.00  0.00           C  
ATOM   1540  H   LEU B 807     -30.597  -9.958  27.070  1.00  0.00           H  
ATOM   1541  N   GLY B 808     -33.367 -10.364  25.948  1.00  0.00           N  
ATOM   1542  CA  GLY B 808     -34.558 -11.089  25.520  1.00  0.00           C  
ATOM   1543  C   GLY B 808     -34.432 -11.736  24.149  1.00  0.00           C  
ATOM   1544  O   GLY B 808     -35.367 -11.672  23.338  1.00  0.00           O  
ATOM   1545  H   GLY B 808     -32.819 -10.740  26.665  1.00  0.00           H  
ATOM   1546  N   ILE B 809     -33.295 -12.384  23.894  1.00  0.00           N  
ATOM   1547  CA  ILE B 809     -33.025 -13.017  22.599  1.00  0.00           C  
ATOM   1548  C   ILE B 809     -32.460 -14.420  22.748  1.00  0.00           C  
ATOM   1549  O   ILE B 809     -31.949 -14.991  21.778  1.00  0.00           O  
ATOM   1550  CB  ILE B 809     -31.985 -12.208  21.747  1.00  0.00           C  
ATOM   1551  CG1 ILE B 809     -30.611 -12.210  22.424  1.00  0.00           C  
ATOM   1552  CG2 ILE B 809     -32.448 -10.780  21.543  1.00  0.00           C  
ATOM   1553  CD1 ILE B 809     -29.487 -12.033  21.462  1.00  0.00           C  
ATOM   1554  H   ILE B 809     -32.613 -12.422  24.582  1.00  0.00           H  
ATOM   1555  N   SER B1143     -32.536 -14.974  23.953  1.00  0.00           N  
ATOM   1556  CA  SER B1143     -32.011 -16.316  24.210  1.00  0.00           C  
ATOM   1557  C   SER B1143     -32.531 -17.376  23.254  1.00  0.00           C  
ATOM   1558  O   SER B1143     -31.780 -18.251  22.818  1.00  0.00           O  
ATOM   1559  CB  SER B1143     -32.295 -16.724  25.641  1.00  0.00           C  
ATOM   1560  OG  SER B1143     -33.354 -15.940  26.137  1.00  0.00           O  
ATOM   1561  H   SER B1143     -32.959 -14.475  24.686  1.00  0.00           H  
ATOM   1562 HG   SER B1143     -33.539 -16.200  27.051  1.00  0.00           H  
ATOM   1563  N   GLU B1153     -33.799 -17.262  22.872  1.00  0.00           N  
ATOM   1564  CA  GLU B1153     -34.394 -18.231  21.953  1.00  0.00           C  
ATOM   1565  C   GLU B1153     -34.000 -17.960  20.506  1.00  0.00           C  
ATOM   1566  O   GLU B1153     -34.744 -18.316  19.586  1.00  0.00           O  
ATOM   1567  CB  GLU B1153     -35.925 -18.234  22.044  1.00  0.00           C  
ATOM   1568  CG  GLU B1153     -36.493 -17.810  23.375  1.00  0.00           C  
ATOM   1569  CD  GLU B1153     -37.073 -16.413  23.319  1.00  0.00           C  
ATOM   1570  OE1 GLU B1153     -38.268 -16.321  22.966  1.00  0.00           O  
ATOM   1571  OE2 GLU B1153     -36.345 -15.421  23.604  1.00  0.00           O  
ATOM   1572  H   GLU B1153     -34.338 -16.520  23.219  1.00  0.00           H  
ATOM   1573  N   HIS B1154     -32.898 -17.253  20.288  1.00  0.00           N  
ATOM   1574  CA  HIS B1154     -32.463 -16.989  18.923  1.00  0.00           C  
ATOM   1575  C   HIS B1154     -30.973 -17.094  18.746  1.00  0.00           C  
ATOM   1576  O   HIS B1154     -30.436 -16.581  17.773  1.00  0.00           O  
ATOM   1577  CB  HIS B1154     -32.949 -15.634  18.432  1.00  0.00           C  
ATOM   1578  CG  HIS B1154     -34.432 -15.541  18.298  1.00  0.00           C  
ATOM   1579  ND1 HIS B1154     -35.259 -15.305  19.374  1.00  0.00           N  
ATOM   1580  CD2 HIS B1154     -35.241 -15.641  17.214  1.00  0.00           C  
ATOM   1581  CE1 HIS B1154     -36.515 -15.257  18.963  1.00  0.00           C  
ATOM   1582  NE2 HIS B1154     -36.530 -15.459  17.657  1.00  0.00           N  
ATOM   1583  H   HIS B1154     -32.370 -16.902  21.032  1.00  0.00           H  
ATOM   1584  HD1 HIS B1154     -34.966 -15.185  20.299  1.00  0.00           H  
ATOM   1585  HE2 HIS B1154     -37.333 -15.478  17.093  1.00  0.00           H  
ATOM   1586  N   VAL B1155     -30.296 -17.710  19.707  1.00  0.00           N  
ATOM   1587  CA  VAL B1155     -28.855 -17.895  19.613  1.00  0.00           C  
ATOM   1588  C   VAL B1155     -28.513 -19.320  20.033  1.00  0.00           C  
ATOM   1589  O   VAL B1155     -28.966 -19.778  21.083  1.00  0.00           O  
ATOM   1590  CB  VAL B1155     -28.056 -16.885  20.487  1.00  0.00           C  
ATOM   1591  CG1 VAL B1155     -28.380 -15.470  20.085  1.00  0.00           C  
ATOM   1592  CG2 VAL B1155     -28.356 -17.078  21.939  1.00  0.00           C  
ATOM   1593  H   VAL B1155     -30.769 -18.069  20.487  1.00  0.00           H  
ATOM   1594  N   THR B1156     -27.789 -20.038  19.172  1.00  0.00           N  
ATOM   1595  CA  THR B1156     -27.356 -21.416  19.439  1.00  0.00           C  
ATOM   1596  C   THR B1156     -25.895 -21.332  19.855  1.00  0.00           C  
ATOM   1597  O   THR B1156     -25.193 -20.389  19.474  1.00  0.00           O  
ATOM   1598  CB  THR B1156     -27.360 -22.275  18.154  1.00  0.00           C  
ATOM   1599  OG1 THR B1156     -28.577 -22.057  17.438  1.00  0.00           O  
ATOM   1600  CG2 THR B1156     -27.200 -23.778  18.479  1.00  0.00           C  
ATOM   1601  H   THR B1156     -27.535 -19.628  18.325  1.00  0.00           H  
ATOM   1602  HG1 THR B1156     -28.586 -22.588  16.639  1.00  0.00           H  
ATOM   1603  N   LEU B1157     -25.430 -22.328  20.597  1.00  0.00           N  
ATOM   1604  CA  LEU B1157     -24.040 -22.368  21.019  1.00  0.00           C  
ATOM   1605  C   LEU B1157     -23.335 -23.521  20.316  1.00  0.00           C  
ATOM   1606  O   LEU B1157     -23.824 -24.656  20.336  1.00  0.00           O  
ATOM   1607  CB  LEU B1157     -23.946 -22.555  22.532  1.00  0.00           C  
ATOM   1608  CG  LEU B1157     -22.545 -22.793  23.088  1.00  0.00           C  
ATOM   1609  CD1 LEU B1157     -21.681 -21.585  22.829  1.00  0.00           C  
ATOM   1610  CD2 LEU B1157     -22.611 -23.102  24.563  1.00  0.00           C  
ATOM   1611  H   LEU B1157     -26.029 -23.052  20.869  1.00  0.00           H  
ATOM   1612  N   GLU B1158     -22.236 -23.219  19.630  1.00  0.00           N  
ATOM   1613  CA  GLU B1158     -21.446 -24.242  18.951  1.00  0.00           C  
ATOM   1614  C   GLU B1158     -20.240 -24.440  19.850  1.00  0.00           C  
ATOM   1615  O   GLU B1158     -19.767 -23.496  20.483  1.00  0.00           O  
ATOM   1616  CB  GLU B1158     -20.977 -23.752  17.585  1.00  0.00           C  
ATOM   1617  CG  GLU B1158     -22.080 -23.211  16.701  1.00  0.00           C  
ATOM   1618  CD  GLU B1158     -22.876 -24.298  16.023  1.00  0.00           C  
ATOM   1619  OE1 GLU B1158     -23.010 -25.399  16.613  1.00  0.00           O  
ATOM   1620  OE2 GLU B1158     -23.370 -24.047  14.896  1.00  0.00           O  
ATOM   1621  H   GLU B1158     -21.936 -22.306  19.600  1.00  0.00           H  
ATOM   1622  N   LEU B1159     -19.705 -25.645  19.883  1.00  0.00           N  
ATOM   1623  CA  LEU B1159     -18.568 -25.900  20.733  1.00  0.00           C  
ATOM   1624  C   LEU B1159     -17.732 -27.005  20.130  1.00  0.00           C  
ATOM   1625  O   LEU B1159     -18.230 -27.760  19.303  1.00  0.00           O  
ATOM   1626  CB  LEU B1159     -19.069 -26.347  22.098  1.00  0.00           C  
ATOM   1627  CG  LEU B1159     -18.752 -25.474  23.292  1.00  0.00           C  
ATOM   1628  CD1 LEU B1159     -19.380 -26.101  24.496  1.00  0.00           C  
ATOM   1629  CD2 LEU B1159     -17.258 -25.391  23.473  1.00  0.00           C  
ATOM   1630  H   LEU B1159     -20.090 -26.376  19.352  1.00  0.00           H  
ATOM   1631  N   ASN B1160     -16.466 -27.078  20.539  1.00  0.00           N  
ATOM   1632  CA  ASN B1160     -15.521 -28.112  20.098  1.00  0.00           C  
ATOM   1633  C   ASN B1160     -14.097 -27.740  20.495  1.00  0.00           C  
ATOM   1634  O   ASN B1160     -13.846 -26.598  20.888  1.00  0.00           O  
ATOM   1635  CB  ASN B1160     -15.650 -28.424  18.596  1.00  0.00           C  
ATOM   1636  CG  ASN B1160     -14.497 -27.907  17.778  1.00  0.00           C  
ATOM   1637  OD1 ASN B1160     -13.596 -28.669  17.410  1.00  0.00           O  
ATOM   1638  ND2 ASN B1160     -14.514 -26.610  17.476  1.00  0.00           N  
ATOM   1639  H   ASN B1160     -16.133 -26.380  21.149  1.00  0.00           H  
ATOM   1640 HD21 ASN B1160     -13.763 -26.277  16.946  1.00  0.00           H  
ATOM   1641 HD22 ASN B1160     -15.250 -26.058  17.779  1.00  0.00           H  
ATOM   1642  N   SER B1161     -13.208 -28.731  20.530  1.00  0.00           N  
ATOM   1643  CA  SER B1161     -11.807 -28.493  20.903  1.00  0.00           C  
ATOM   1644  C   SER B1161     -10.886 -28.782  19.730  1.00  0.00           C  
ATOM   1645  O   SER B1161     -11.084 -29.764  19.002  1.00  0.00           O  
ATOM   1646  CB  SER B1161     -11.390 -29.375  22.096  1.00  0.00           C  
ATOM   1647  OG  SER B1161     -10.052 -29.127  22.530  1.00  0.00           O  
ATOM   1648  H   SER B1161     -13.480 -29.630  20.260  1.00  0.00           H  
ATOM   1649 HG   SER B1161      -9.854 -29.703  23.278  1.00  0.00           H  
ATOM   1650  N   ILE B1162      -9.930 -27.890  19.496  1.00  0.00           N  
ATOM   1651  CA  ILE B1162      -8.978 -28.133  18.430  1.00  0.00           C  
ATOM   1652  C   ILE B1162      -7.645 -28.469  19.084  1.00  0.00           C  
ATOM   1653  O   ILE B1162      -6.600 -28.394  18.445  1.00  0.00           O  
ATOM   1654  CB  ILE B1162      -8.862 -26.962  17.404  1.00  0.00           C  
ATOM   1655  CG1 ILE B1162      -8.530 -25.637  18.097  1.00  0.00           C  
ATOM   1656  CG2 ILE B1162     -10.137 -26.871  16.585  1.00  0.00           C  
ATOM   1657  CD1 ILE B1162      -8.235 -24.499  17.155  1.00  0.00           C  
ATOM   1658  H   ILE B1162      -9.865 -27.076  20.047  1.00  0.00           H  
ATOM   1659  N   GLY B1163      -7.706 -28.898  20.346  1.00  0.00           N  
ATOM   1660  CA  GLY B1163      -6.514 -29.272  21.089  1.00  0.00           C  
ATOM   1661  C   GLY B1163      -5.244 -28.548  20.677  1.00  0.00           C  
ATOM   1662  O   GLY B1163      -4.764 -27.671  21.393  1.00  0.00           O  
ATOM   1663  H   GLY B1163      -8.579 -28.942  20.795  1.00  0.00           H  
ATOM   1664  N   LEU B1189      -7.848 -35.922  18.796  1.00  0.00           N  
ATOM   1665  CA  LEU B1189      -7.491 -35.008  19.890  1.00  0.00           C  
ATOM   1666  C   LEU B1189      -6.617 -35.664  20.960  1.00  0.00           C  
ATOM   1667  O   LEU B1189      -6.686 -36.867  21.156  1.00  0.00           O  
ATOM   1668  CB  LEU B1189      -8.757 -34.449  20.550  1.00  0.00           C  
ATOM   1669  CG  LEU B1189      -9.594 -33.430  19.769  1.00  0.00           C  
ATOM   1670  CD1 LEU B1189     -10.855 -34.085  19.184  1.00  0.00           C  
ATOM   1671  CD2 LEU B1189      -9.948 -32.276  20.707  1.00  0.00           C  
ATOM   1672  H   LEU B1189      -7.949 -35.577  17.889  1.00  0.00           H  
ATOM   1673  N   ASP B1334      -5.790 -34.889  21.650  1.00  0.00           N  
ATOM   1674  CA  ASP B1334      -4.945 -35.475  22.685  1.00  0.00           C  
ATOM   1675  C   ASP B1334      -5.679 -35.652  24.013  1.00  0.00           C  
ATOM   1676  O   ASP B1334      -6.677 -34.973  24.282  1.00  0.00           O  
ATOM   1677  CB  ASP B1334      -3.617 -34.707  22.858  1.00  0.00           C  
ATOM   1678  CG  ASP B1334      -3.804 -33.201  23.059  1.00  0.00           C  
ATOM   1679  OD1 ASP B1334      -3.993 -32.767  24.213  1.00  0.00           O  
ATOM   1680  OD2 ASP B1334      -3.708 -32.443  22.068  1.00  0.00           O  
ATOM   1681  H   ASP B1334      -5.746 -33.936  21.466  1.00  0.00           H  
ATOM   1682  N   GLU B1335      -5.167 -36.556  24.842  1.00  0.00           N  
ATOM   1683  CA  GLU B1335      -5.759 -36.861  26.141  1.00  0.00           C  
ATOM   1684  C   GLU B1335      -6.133 -35.655  27.010  1.00  0.00           C  
ATOM   1685  O   GLU B1335      -7.300 -35.503  27.377  1.00  0.00           O  
ATOM   1686  CB  GLU B1335      -4.850 -37.816  26.928  1.00  0.00           C  
ATOM   1687  CG  GLU B1335      -3.477 -37.255  27.351  1.00  0.00           C  
ATOM   1688  CD  GLU B1335      -2.551 -36.929  26.176  1.00  0.00           C  
ATOM   1689  OE1 GLU B1335      -2.104 -37.872  25.478  1.00  0.00           O  
ATOM   1690  OE2 GLU B1335      -2.269 -35.726  25.957  1.00  0.00           O  
ATOM   1691  H   GLU B1335      -4.368 -37.046  24.561  1.00  0.00           H  
ATOM   1692  N   GLU B1336      -5.157 -34.800  27.314  1.00  0.00           N  
ATOM   1693  CA  GLU B1336      -5.370 -33.613  28.155  1.00  0.00           C  
ATOM   1694  C   GLU B1336      -6.474 -32.701  27.635  1.00  0.00           C  
ATOM   1695  O   GLU B1336      -7.283 -32.169  28.402  1.00  0.00           O  
ATOM   1696  CB  GLU B1336      -4.069 -32.808  28.296  1.00  0.00           C  
ATOM   1697  CG  GLU B1336      -4.172 -31.581  29.232  1.00  0.00           C  
ATOM   1698  CD  GLU B1336      -3.721 -30.246  28.582  1.00  0.00           C  
ATOM   1699  OE1 GLU B1336      -3.915 -30.062  27.353  1.00  0.00           O  
ATOM   1700  OE2 GLU B1336      -3.208 -29.356  29.311  1.00  0.00           O  
ATOM   1701  H   GLU B1336      -4.261 -34.961  26.954  1.00  0.00           H  
ATOM   1702  N   SER B1384      -6.497 -32.513  26.326  1.00  0.00           N  
ATOM   1703  CA  SER B1384      -7.495 -31.664  25.718  1.00  0.00           C  
ATOM   1704  C   SER B1384      -8.856 -32.299  25.871  1.00  0.00           C  
ATOM   1705  O   SER B1384      -9.848 -31.588  25.984  1.00  0.00           O  
ATOM   1706  CB  SER B1384      -7.193 -31.431  24.236  1.00  0.00           C  
ATOM   1707  OG  SER B1384      -5.970 -30.731  24.049  1.00  0.00           O  
ATOM   1708  H   SER B1384      -5.828 -32.951  25.761  1.00  0.00           H  
ATOM   1709 HG   SER B1384      -5.808 -30.593  23.121  1.00  0.00           H  
ATOM   1710  N   ARG B1385      -8.904 -33.633  25.869  1.00  0.00           N  
ATOM   1711  CA  ARG B1385     -10.172 -34.353  26.024  1.00  0.00           C  
ATOM   1712  C   ARG B1385     -10.737 -34.190  27.416  1.00  0.00           C  
ATOM   1713  O   ARG B1385     -11.923 -33.908  27.565  1.00  0.00           O  
ATOM   1714  CB  ARG B1385     -10.027 -35.835  25.719  1.00  0.00           C  
ATOM   1715  CG  ARG B1385      -9.889 -36.115  24.259  1.00  0.00           C  
ATOM   1716  CD  ARG B1385     -10.388 -37.500  23.962  1.00  0.00           C  
ATOM   1717  NE  ARG B1385      -9.808 -38.047  22.741  1.00  0.00           N  
ATOM   1718  CZ  ARG B1385      -8.586 -38.570  22.670  1.00  0.00           C  
ATOM   1719  NH1 ARG B1385      -7.796 -38.597  23.746  1.00  0.00           N  
ATOM   1720  NH2 ARG B1385      -8.149 -39.051  21.513  1.00  0.00           N  
ATOM   1721  H   ARG B1385      -8.074 -34.149  25.758  1.00  0.00           H  
ATOM   1722 HE   ARG B1385     -10.348 -38.034  21.925  1.00  0.00           H  
ATOM   1723 HH11 ARG B1385      -8.119 -38.222  24.616  1.00  0.00           H  
ATOM   1724 HH12 ARG B1385      -6.877 -38.988  23.685  1.00  0.00           H  
ATOM   1725 HH21 ARG B1385      -8.731 -39.022  20.707  1.00  0.00           H  
ATOM   1726 HH22 ARG B1385      -7.227 -39.444  21.454  1.00  0.00           H  
ATOM   1727  N   GLU B1386      -9.894 -34.373  28.426  1.00  0.00           N  
ATOM   1728  CA  GLU B1386     -10.316 -34.210  29.813  1.00  0.00           C  
ATOM   1729  C   GLU B1386     -10.817 -32.782  30.000  1.00  0.00           C  
ATOM   1730  O   GLU B1386     -11.909 -32.561  30.533  1.00  0.00           O  
ATOM   1731  CB  GLU B1386      -9.141 -34.417  30.744  1.00  0.00           C  
ATOM   1732  CG  GLU B1386      -8.313 -35.629  30.410  1.00  0.00           C  
ATOM   1733  CD  GLU B1386      -6.960 -35.621  31.116  1.00  0.00           C  
ATOM   1734  OE1 GLU B1386      -6.501 -34.521  31.541  1.00  0.00           O  
ATOM   1735  OE2 GLU B1386      -6.353 -36.718  31.236  1.00  0.00           O  
ATOM   1736  H   GLU B1386      -8.966 -34.626  28.229  1.00  0.00           H  
ATOM   1737  N   HIS B1387     -10.011 -31.820  29.545  1.00  0.00           N  
ATOM   1738  CA  HIS B1387     -10.341 -30.401  29.643  1.00  0.00           C  
ATOM   1739  C   HIS B1387     -11.639 -30.044  28.910  1.00  0.00           C  
ATOM   1740  O   HIS B1387     -12.447 -29.259  29.414  1.00  0.00           O  
ATOM   1741  CB  HIS B1387      -9.190 -29.558  29.093  1.00  0.00           C  
ATOM   1742  CG  HIS B1387      -9.338 -28.093  29.358  1.00  0.00           C  
ATOM   1743  ND1 HIS B1387     -10.067 -27.251  28.539  1.00  0.00           N  
ATOM   1744  CD2 HIS B1387      -8.867 -27.318  30.367  1.00  0.00           C  
ATOM   1745  CE1 HIS B1387     -10.037 -26.026  29.033  1.00  0.00           C  
ATOM   1746  NE2 HIS B1387      -9.314 -26.040  30.141  1.00  0.00           N  
ATOM   1747  H   HIS B1387      -9.162 -32.078  29.125  1.00  0.00           H  
ATOM   1748  HD1 HIS B1387     -10.543 -27.520  27.723  1.00  0.00           H  
ATOM   1749  HE2 HIS B1387      -9.123 -25.254  30.691  1.00  0.00           H  
ATOM   1750  N   PHE B1388     -11.823 -30.580  27.706  1.00  0.00           N  
ATOM   1751  CA  PHE B1388     -13.030 -30.313  26.925  1.00  0.00           C  
ATOM   1752  C   PHE B1388     -14.258 -30.949  27.575  1.00  0.00           C  
ATOM   1753  O   PHE B1388     -15.345 -30.349  27.576  1.00  0.00           O  
ATOM   1754  CB  PHE B1388     -12.871 -30.836  25.493  1.00  0.00           C  
ATOM   1755  CG  PHE B1388     -14.020 -30.486  24.581  1.00  0.00           C  
ATOM   1756  CD1 PHE B1388     -14.690 -29.271  24.708  1.00  0.00           C  
ATOM   1757  CD2 PHE B1388     -14.424 -31.370  23.596  1.00  0.00           C  
ATOM   1758  CE1 PHE B1388     -15.746 -28.943  23.867  1.00  0.00           C  
ATOM   1759  CE2 PHE B1388     -15.475 -31.053  22.753  1.00  0.00           C  
ATOM   1760  CZ  PHE B1388     -16.141 -29.833  22.891  1.00  0.00           C  
ATOM   1761  H   PHE B1388     -11.143 -31.175  27.335  1.00  0.00           H  
ATOM   1762  N   ALA B1389     -14.085 -32.164  28.103  1.00  0.00           N  
ATOM   1763  CA  ALA B1389     -15.154 -32.893  28.774  1.00  0.00           C  
ATOM   1764  C   ALA B1389     -15.625 -32.065  29.970  1.00  0.00           C  
ATOM   1765  O   ALA B1389     -16.808 -31.734  30.076  1.00  0.00           O  
ATOM   1766  CB  ALA B1389     -14.645 -34.249  29.238  1.00  0.00           C  
ATOM   1767  H   ALA B1389     -13.203 -32.579  28.038  1.00  0.00           H  
ATOM   1768  N   GLY B1390     -14.679 -31.694  30.836  1.00  0.00           N  
ATOM   1769  CA  GLY B1390     -14.984 -30.885  32.007  1.00  0.00           C  
ATOM   1770  C   GLY B1390     -15.795 -29.651  31.652  1.00  0.00           C  
ATOM   1771  O   GLY B1390     -16.701 -29.291  32.381  1.00  0.00           O  
ATOM   1772  H   GLY B1390     -13.750 -31.971  30.676  1.00  0.00           H  
ATOM   1773  N   LEU B1391     -15.476 -29.012  30.526  1.00  0.00           N  
ATOM   1774  CA  LEU B1391     -16.203 -27.827  30.064  1.00  0.00           C  
ATOM   1775  C   LEU B1391     -17.649 -28.205  29.736  1.00  0.00           C  
ATOM   1776  O   LEU B1391     -18.590 -27.545  30.181  1.00  0.00           O  
ATOM   1777  CB  LEU B1391     -15.545 -27.228  28.816  1.00  0.00           C  
ATOM   1778  CG  LEU B1391     -16.355 -26.092  28.184  1.00  0.00           C  
ATOM   1779  CD1 LEU B1391     -16.382 -24.840  29.085  1.00  0.00           C  
ATOM   1780  CD2 LEU B1391     -15.766 -25.774  26.830  1.00  0.00           C  
ATOM   1781  H   LEU B1391     -14.723 -29.345  29.992  1.00  0.00           H  
ATOM   1782  N   CYS B1392     -17.822 -29.267  28.954  1.00  0.00           N  
ATOM   1783  CA  CYS B1392     -19.148 -29.735  28.572  1.00  0.00           C  
ATOM   1784  C   CYS B1392     -19.982 -30.030  29.782  1.00  0.00           C  
ATOM   1785  O   CYS B1392     -21.162 -29.698  29.833  1.00  0.00           O  
ATOM   1786  CB  CYS B1392     -19.048 -31.013  27.761  1.00  0.00           C  
ATOM   1787  SG  CYS B1392     -18.568 -30.697  26.092  1.00  0.00           S  
ATOM   1788  H   CYS B1392     -17.026 -29.752  28.630  1.00  0.00           H  
ATOM   1789  N   LYS B1393     -19.348 -30.654  30.760  1.00  0.00           N  
ATOM   1790  CA  LYS B1393     -20.032 -31.034  31.973  1.00  0.00           C  
ATOM   1791  C   LYS B1393     -20.472 -29.816  32.799  1.00  0.00           C  
ATOM   1792  O   LYS B1393     -21.575 -29.818  33.347  1.00  0.00           O  
ATOM   1793  CB  LYS B1393     -19.184 -32.056  32.771  1.00  0.00           C  
ATOM   1794  CG  LYS B1393     -18.689 -33.305  31.927  1.00  0.00           C  
ATOM   1795  CD  LYS B1393     -19.804 -33.971  31.058  1.00  0.00           C  
ATOM   1796  CE  LYS B1393     -19.287 -34.470  29.694  1.00  0.00           C  
ATOM   1797  NZ  LYS B1393     -20.391 -34.707  28.705  1.00  0.00           N  
ATOM   1798  H   LYS B1393     -18.394 -30.865  30.666  1.00  0.00           H  
ATOM   1799  HZ1 LYS B1393     -21.040 -33.890  28.720  1.00  0.00           H  
ATOM   1800  HZ2 LYS B1393     -19.982 -34.798  27.751  1.00  0.00           H  
ATOM   1801  HZ3 LYS B1393     -20.909 -35.568  28.949  1.00  0.00           H  
ATOM   1802  N   LEU B1394     -19.673 -28.753  32.826  1.00  0.00           N  
ATOM   1803  CA  LEU B1394     -20.043 -27.553  33.579  1.00  0.00           C  
ATOM   1804  C   LEU B1394     -21.223 -26.898  32.900  1.00  0.00           C  
ATOM   1805  O   LEU B1394     -22.136 -26.396  33.553  1.00  0.00           O  
ATOM   1806  CB  LEU B1394     -18.876 -26.574  33.657  1.00  0.00           C  
ATOM   1807  CG  LEU B1394     -17.989 -26.781  34.880  1.00  0.00           C  
ATOM   1808  CD1 LEU B1394     -16.784 -25.890  34.805  1.00  0.00           C  
ATOM   1809  CD2 LEU B1394     -18.771 -26.481  36.136  1.00  0.00           C  
ATOM   1810  H   LEU B1394     -18.818 -28.780  32.342  1.00  0.00           H  
ATOM   1811  N   LEU B1395     -21.195 -26.932  31.573  1.00  0.00           N  
ATOM   1812  CA  LEU B1395     -22.250 -26.368  30.754  1.00  0.00           C  
ATOM   1813  C   LEU B1395     -23.564 -27.081  31.056  1.00  0.00           C  
ATOM   1814  O   LEU B1395     -24.563 -26.430  31.386  1.00  0.00           O  
ATOM   1815  CB  LEU B1395     -21.878 -26.495  29.274  1.00  0.00           C  
ATOM   1816  CG  LEU B1395     -20.947 -25.406  28.719  1.00  0.00           C  
ATOM   1817  CD1 LEU B1395     -21.778 -24.188  28.373  1.00  0.00           C  
ATOM   1818  CD2 LEU B1395     -19.833 -25.028  29.693  1.00  0.00           C  
ATOM   1819  H   LEU B1395     -20.425 -27.350  31.132  1.00  0.00           H  
ATOM   1820  N   GLU B1396     -23.551 -28.413  30.991  1.00  0.00           N  
ATOM   1821  CA  GLU B1396     -24.740 -29.229  31.282  1.00  0.00           C  
ATOM   1822  C   GLU B1396     -25.290 -28.881  32.668  1.00  0.00           C  
ATOM   1823  O   GLU B1396     -26.470 -28.570  32.803  1.00  0.00           O  
ATOM   1824  CB  GLU B1396     -24.430 -30.734  31.170  1.00  0.00           C  
ATOM   1825  CG  GLU B1396     -24.551 -31.280  29.739  1.00  0.00           C  
ATOM   1826  CD  GLU B1396     -23.709 -32.535  29.460  1.00  0.00           C  
ATOM   1827  OE1 GLU B1396     -22.816 -32.889  30.272  1.00  0.00           O  
ATOM   1828  OE2 GLU B1396     -23.931 -33.152  28.390  1.00  0.00           O  
ATOM   1829  H   GLU B1396     -22.716 -28.863  30.742  1.00  0.00           H  
ATOM   1830  N   SER B1397     -24.426 -28.861  33.677  1.00  0.00           N  
ATOM   1831  CA  SER B1397     -24.855 -28.515  35.017  1.00  0.00           C  
ATOM   1832  C   SER B1397     -25.541 -27.164  34.991  1.00  0.00           C  
ATOM   1833  O   SER B1397     -26.621 -27.011  35.526  1.00  0.00           O  
ATOM   1834  CB  SER B1397     -23.669 -28.461  35.963  1.00  0.00           C  
ATOM   1835  OG  SER B1397     -23.052 -29.733  36.051  1.00  0.00           O  
ATOM   1836  H   SER B1397     -23.488 -29.092  33.518  1.00  0.00           H  
ATOM   1837 HG   SER B1397     -22.307 -29.696  36.640  1.00  0.00           H  
ATOM   1838  N   ALA B1398     -24.951 -26.197  34.307  1.00  0.00           N  
ATOM   1839  CA  ALA B1398     -25.541 -24.863  34.239  1.00  0.00           C  
ATOM   1840  C   ALA B1398     -26.862 -24.853  33.478  1.00  0.00           C  
ATOM   1841  O   ALA B1398     -27.609 -23.875  33.511  1.00  0.00           O  
ATOM   1842  CB  ALA B1398     -24.554 -23.883  33.601  1.00  0.00           C  
ATOM   1843  H   ALA B1398     -24.111 -26.378  33.838  1.00  0.00           H  
ATOM   1844  N   GLY B1400     -27.160 -25.942  32.790  1.00  0.00           N  
ATOM   1845  CA  GLY B1400     -28.392 -25.979  32.037  1.00  0.00           C  
ATOM   1846  C   GLY B1400     -28.260 -25.137  30.784  1.00  0.00           C  
ATOM   1847  O   GLY B1400     -29.231 -24.533  30.312  1.00  0.00           O  
ATOM   1848  H   GLY B1400     -26.555 -26.702  32.788  1.00  0.00           H  
ATOM   1849  N   ILE B1401     -27.033 -25.048  30.276  1.00  0.00           N  
ATOM   1850  CA  ILE B1401     -26.752 -24.299  29.051  1.00  0.00           C  
ATOM   1851  C   ILE B1401     -26.720 -25.339  27.924  1.00  0.00           C  
ATOM   1852  O   ILE B1401     -25.946 -26.307  27.984  1.00  0.00           O  
ATOM   1853  CB  ILE B1401     -25.388 -23.506  29.145  1.00  0.00           C  
ATOM   1854  CG1 ILE B1401     -25.498 -22.347  30.152  1.00  0.00           C  
ATOM   1855  CG2 ILE B1401     -24.990 -22.949  27.785  1.00  0.00           C  
ATOM   1856  CD1 ILE B1401     -24.182 -21.650  30.472  1.00  0.00           C  
ATOM   1857  H   ILE B1401     -26.293 -25.506  30.733  1.00  0.00           H  
ATOM   1858  N   ALA B1402     -27.621 -25.175  26.955  1.00  0.00           N  
ATOM   1859  CA  ALA B1402     -27.735 -26.081  25.809  1.00  0.00           C  
ATOM   1860  C   ALA B1402     -26.690 -25.841  24.693  1.00  0.00           C  
ATOM   1861  O   ALA B1402     -26.681 -24.776  24.038  1.00  0.00           O  
ATOM   1862  CB  ALA B1402     -29.154 -26.019  25.237  1.00  0.00           C  
ATOM   1863  H   ALA B1402     -28.226 -24.414  27.009  1.00  0.00           H  
ATOM   1864  N   TYR B1416     -25.853 -26.856  24.451  1.00  0.00           N  
ATOM   1865  CA  TYR B1416     -24.799 -26.781  23.444  1.00  0.00           C  
ATOM   1866  C   TYR B1416     -24.868 -27.843  22.353  1.00  0.00           C  
ATOM   1867  O   TYR B1416     -25.635 -28.800  22.453  1.00  0.00           O  
ATOM   1868  CB  TYR B1416     -23.420 -26.819  24.113  1.00  0.00           C  
ATOM   1869  CG  TYR B1416     -23.082 -28.111  24.815  1.00  0.00           C  
ATOM   1870  CD1 TYR B1416     -23.386 -28.296  26.170  1.00  0.00           C  
ATOM   1871  CD2 TYR B1416     -22.427 -29.141  24.143  1.00  0.00           C  
ATOM   1872  CE1 TYR B1416     -23.041 -29.477  26.843  1.00  0.00           C  
ATOM   1873  CE2 TYR B1416     -22.078 -30.327  24.803  1.00  0.00           C  
ATOM   1874  CZ  TYR B1416     -22.387 -30.489  26.151  1.00  0.00           C  
ATOM   1875  OH  TYR B1416     -22.042 -31.659  26.791  1.00  0.00           O  
ATOM   1876  H   TYR B1416     -25.957 -27.691  24.947  1.00  0.00           H  
ATOM   1877 HH   TYR B1416     -22.322 -31.616  27.707  1.00  0.00           H  
ATOM   1878  N   THR B1428     -24.008 -27.670  21.349  1.00  0.00           N  
ATOM   1879  CA  THR B1428     -23.893 -28.558  20.193  1.00  0.00           C  
ATOM   1880  C   THR B1428     -22.397 -28.664  19.863  1.00  0.00           C  
ATOM   1881  O   THR B1428     -21.765 -27.655  19.543  1.00  0.00           O  
ATOM   1882  CB  THR B1428     -24.594 -27.957  18.917  1.00  0.00           C  
ATOM   1883  OG1 THR B1428     -25.808 -27.278  19.272  1.00  0.00           O  
ATOM   1884  CG2 THR B1428     -24.926 -29.061  17.923  1.00  0.00           C  
ATOM   1885  H   THR B1428     -23.428 -26.880  21.364  1.00  0.00           H  
ATOM   1886  HG1 THR B1428     -26.217 -26.924  18.485  1.00  0.00           H  
ATOM   1887  N   VAL B1429     -21.813 -29.853  20.011  1.00  0.00           N  
ATOM   1888  CA  VAL B1429     -20.400 -30.043  19.679  1.00  0.00           C  
ATOM   1889  C   VAL B1429     -20.301 -30.164  18.167  1.00  0.00           C  
ATOM   1890  O   VAL B1429     -21.040 -30.929  17.543  1.00  0.00           O  
ATOM   1891  CB  VAL B1429     -19.809 -31.301  20.316  1.00  0.00           C  
ATOM   1892  CG1 VAL B1429     -18.350 -31.424  19.948  1.00  0.00           C  
ATOM   1893  CG2 VAL B1429     -19.945 -31.231  21.812  1.00  0.00           C  
ATOM   1894  H   VAL B1429     -22.336 -30.614  20.326  1.00  0.00           H  
ATOM   1895  N   ASN B1430     -19.403 -29.390  17.581  1.00  0.00           N  
ATOM   1896  CA  ASN B1430     -19.228 -29.389  16.149  1.00  0.00           C  
ATOM   1897  C   ASN B1430     -17.767 -29.638  15.798  1.00  0.00           C  
ATOM   1898  O   ASN B1430     -16.901 -28.800  16.047  1.00  0.00           O  
ATOM   1899  CB  ASN B1430     -19.711 -28.054  15.606  1.00  0.00           C  
ATOM   1900  CG  ASN B1430     -19.689 -27.993  14.110  1.00  0.00           C  
ATOM   1901  OD1 ASN B1430     -19.013 -28.790  13.457  1.00  0.00           O  
ATOM   1902  ND2 ASN B1430     -20.427 -27.037  13.542  1.00  0.00           N  
ATOM   1903  H   ASN B1430     -18.829 -28.843  18.111  1.00  0.00           H  
ATOM   1904 HD21 ASN B1430     -20.425 -26.995  12.568  1.00  0.00           H  
ATOM   1905 HD22 ASN B1430     -20.945 -26.431  14.108  1.00  0.00           H  
ATOM   1906  N   GLN B1431     -17.518 -30.784  15.176  1.00  0.00           N  
ATOM   1907  CA  GLN B1431     -16.179 -31.206  14.789  1.00  0.00           C  
ATOM   1908  C   GLN B1431     -15.498 -30.367  13.733  1.00  0.00           C  
ATOM   1909  O   GLN B1431     -14.273 -30.382  13.622  1.00  0.00           O  
ATOM   1910  CB  GLN B1431     -16.208 -32.661  14.322  1.00  0.00           C  
ATOM   1911  CG  GLN B1431     -16.501 -33.629  15.433  1.00  0.00           C  
ATOM   1912  CD  GLN B1431     -15.583 -33.403  16.603  1.00  0.00           C  
ATOM   1913  OE1 GLN B1431     -15.860 -32.571  17.472  1.00  0.00           O  
ATOM   1914  NE2 GLN B1431     -14.451 -34.099  16.609  1.00  0.00           N  
ATOM   1915  H   GLN B1431     -18.271 -31.367  14.971  1.00  0.00           H  
ATOM   1916 HE21 GLN B1431     -13.846 -33.950  17.364  1.00  0.00           H  
ATOM   1917 HE22 GLN B1431     -14.256 -34.708  15.875  1.00  0.00           H  
ATOM   1918  N   ARG B1432     -16.292 -29.707  12.903  1.00  0.00           N  
ATOM   1919  CA  ARG B1432     -15.729 -28.883  11.850  1.00  0.00           C  
ATOM   1920  C   ARG B1432     -15.591 -27.406  12.238  1.00  0.00           C  
ATOM   1921  O   ARG B1432     -15.199 -26.573  11.427  1.00  0.00           O  
ATOM   1922  CB  ARG B1432     -16.510 -29.071  10.534  1.00  0.00           C  
ATOM   1923  CG  ARG B1432     -18.004 -28.725  10.586  1.00  0.00           C  
ATOM   1924  CD  ARG B1432     -18.348 -27.402   9.861  1.00  0.00           C  
ATOM   1925  NE  ARG B1432     -17.749 -26.221  10.493  1.00  0.00           N  
ATOM   1926  CZ  ARG B1432     -17.063 -25.279   9.845  1.00  0.00           C  
ATOM   1927  NH1 ARG B1432     -16.864 -25.370   8.534  1.00  0.00           N  
ATOM   1928  NH2 ARG B1432     -16.553 -24.249  10.515  1.00  0.00           N  
ATOM   1929  H   ARG B1432     -17.260 -29.759  13.014  1.00  0.00           H  
ATOM   1930 HE   ARG B1432     -17.862 -26.118  11.462  1.00  0.00           H  
ATOM   1931 HH11 ARG B1432     -17.225 -26.148   8.024  1.00  0.00           H  
ATOM   1932 HH12 ARG B1432     -16.345 -24.657   8.059  1.00  0.00           H  
ATOM   1933 HH21 ARG B1432     -16.683 -24.187  11.507  1.00  0.00           H  
ATOM   1934 HH22 ARG B1432     -16.037 -23.544  10.034  1.00  0.00           H  
ATOM   1935  N   LEU B1433     -15.884 -27.077  13.491  1.00  0.00           N  
ATOM   1936  CA  LEU B1433     -15.768 -25.692  13.939  1.00  0.00           C  
ATOM   1937  C   LEU B1433     -14.312 -25.325  14.226  1.00  0.00           C  
ATOM   1938  O   LEU B1433     -13.690 -25.857  15.153  1.00  0.00           O  
ATOM   1939  CB  LEU B1433     -16.645 -25.455  15.193  1.00  0.00           C  
ATOM   1940  CG  LEU B1433     -16.999 -24.098  15.868  1.00  0.00           C  
ATOM   1941  CD1 LEU B1433     -16.083 -23.749  17.025  1.00  0.00           C  
ATOM   1942  CD2 LEU B1433     -17.090 -22.966  14.867  1.00  0.00           C  
ATOM   1943  H   LEU B1433     -16.151 -27.772  14.127  1.00  0.00           H  
ATOM   1944  N   VAL B1434     -13.734 -24.502  13.358  1.00  0.00           N  
ATOM   1945  CA  VAL B1434     -12.369 -24.014  13.574  1.00  0.00           C  
ATOM   1946  C   VAL B1434     -12.454 -22.535  13.257  1.00  0.00           C  
ATOM   1947  O   VAL B1434     -13.152 -22.122  12.314  1.00  0.00           O  
ATOM   1948  CB  VAL B1434     -11.287 -24.692  12.678  1.00  0.00           C  
ATOM   1949  CG1 VAL B1434      -9.917 -24.053  12.937  1.00  0.00           C  
ATOM   1950  CG2 VAL B1434     -11.200 -26.177  12.984  1.00  0.00           C  
ATOM   1951  H   VAL B1434     -14.223 -24.216  12.558  1.00  0.00           H  
ATOM   1952  N   ARG B1435     -11.808 -21.731  14.088  1.00  0.00           N  
ATOM   1953  CA  ARG B1435     -11.846 -20.300  13.891  1.00  0.00           C  
ATOM   1954  C   ARG B1435     -10.991 -19.821  12.734  1.00  0.00           C  
ATOM   1955  O   ARG B1435     -10.122 -20.537  12.247  1.00  0.00           O  
ATOM   1956  CB  ARG B1435     -11.444 -19.611  15.177  1.00  0.00           C  
ATOM   1957  CG  ARG B1435     -12.381 -19.936  16.326  1.00  0.00           C  
ATOM   1958  CD  ARG B1435     -13.810 -19.535  15.977  1.00  0.00           C  
ATOM   1959  NE  ARG B1435     -13.890 -18.150  15.518  1.00  0.00           N  
ATOM   1960  CZ  ARG B1435     -13.460 -17.105  16.218  1.00  0.00           C  
ATOM   1961  NH1 ARG B1435     -12.928 -17.277  17.416  1.00  0.00           N  
ATOM   1962  NH2 ARG B1435     -13.572 -15.884  15.721  1.00  0.00           N  
ATOM   1963  H   ARG B1435     -11.285 -22.109  14.821  1.00  0.00           H  
ATOM   1964 HE   ARG B1435     -14.286 -17.981  14.637  1.00  0.00           H  
ATOM   1965 HH11 ARG B1435     -12.852 -18.191  17.805  1.00  0.00           H  
ATOM   1966 HH12 ARG B1435     -12.615 -16.484  17.935  1.00  0.00           H  
ATOM   1967 HH21 ARG B1435     -13.977 -15.750  14.817  1.00  0.00           H  
ATOM   1968 HH22 ARG B1435     -13.246 -15.101  16.247  1.00  0.00           H  
ATOM   1969  N   GLY B1436     -11.255 -18.604  12.283  1.00  0.00           N  
ATOM   1970  CA  GLY B1436     -10.481 -18.060  11.189  1.00  0.00           C  
ATOM   1971  C   GLY B1436      -9.137 -17.521  11.653  1.00  0.00           C  
ATOM   1972  O   GLY B1436      -8.322 -17.116  10.822  1.00  0.00           O  
ATOM   1973  H   GLY B1436     -11.980 -18.080  12.681  1.00  0.00           H  
ATOM   1974  N   LEU B1437      -8.917 -17.452  12.967  1.00  0.00           N  
ATOM   1975  CA  LEU B1437      -7.650 -16.944  13.502  1.00  0.00           C  
ATOM   1976  C   LEU B1437      -6.778 -18.114  13.929  1.00  0.00           C  
ATOM   1977  O   LEU B1437      -7.271 -19.087  14.501  1.00  0.00           O  
ATOM   1978  CB  LEU B1437      -7.886 -15.992  14.681  1.00  0.00           C  
ATOM   1979  CG  LEU B1437      -9.013 -14.954  14.535  1.00  0.00           C  
ATOM   1980  CD1 LEU B1437      -8.824 -13.860  15.555  1.00  0.00           C  
ATOM   1981  CD2 LEU B1437      -9.043 -14.333  13.147  1.00  0.00           C  
ATOM   1982  H   LEU B1437      -9.600 -17.765  13.583  1.00  0.00           H  
ATOM   1983  N   ASP B1438      -5.476 -17.991  13.709  1.00  0.00           N  
ATOM   1984  CA  ASP B1438      -4.542 -19.059  14.023  1.00  0.00           C  
ATOM   1985  C   ASP B1438      -3.959 -19.081  15.424  1.00  0.00           C  
ATOM   1986  O   ASP B1438      -2.923 -19.714  15.634  1.00  0.00           O  
ATOM   1987  CB  ASP B1438      -3.392 -19.065  13.006  1.00  0.00           C  
ATOM   1988  CG  ASP B1438      -3.794 -19.644  11.652  1.00  0.00           C  
ATOM   1989  OD1 ASP B1438      -5.010 -19.886  11.409  1.00  0.00           O  
ATOM   1990  OD2 ASP B1438      -2.871 -19.861  10.825  1.00  0.00           O  
ATOM   1991  H   ASP B1438      -5.126 -17.158  13.316  1.00  0.00           H  
ATOM   1992  N   TYR B1443      -4.582 -18.421  16.397  1.00  0.00           N  
ATOM   1993  CA  TYR B1443      -3.994 -18.465  17.743  1.00  0.00           C  
ATOM   1994  C   TYR B1443      -4.744 -19.289  18.806  1.00  0.00           C  
ATOM   1995  O   TYR B1443      -4.280 -19.410  19.944  1.00  0.00           O  
ATOM   1996  CB  TYR B1443      -3.670 -17.052  18.254  1.00  0.00           C  
ATOM   1997  CG  TYR B1443      -4.835 -16.091  18.229  1.00  0.00           C  
ATOM   1998  CD1 TYR B1443      -6.044 -16.413  18.843  1.00  0.00           C  
ATOM   1999  CD2 TYR B1443      -4.724 -14.850  17.604  1.00  0.00           C  
ATOM   2000  CE1 TYR B1443      -7.107 -15.527  18.841  1.00  0.00           C  
ATOM   2001  CE2 TYR B1443      -5.784 -13.952  17.605  1.00  0.00           C  
ATOM   2002  CZ  TYR B1443      -6.978 -14.297  18.229  1.00  0.00           C  
ATOM   2003  OH  TYR B1443      -8.028 -13.401  18.272  1.00  0.00           O  
ATOM   2004  H   TYR B1443      -5.389 -17.911  16.217  1.00  0.00           H  
ATOM   2005 HH   TYR B1443      -7.755 -12.630  17.799  1.00  0.00           H  
ATOM   2006  N   TYR B1444      -5.863 -19.896  18.422  1.00  0.00           N  
ATOM   2007  CA  TYR B1444      -6.676 -20.700  19.345  1.00  0.00           C  
ATOM   2008  C   TYR B1444      -6.188 -22.092  19.644  1.00  0.00           C  
ATOM   2009  O   TYR B1444      -5.951 -22.854  18.715  1.00  0.00           O  
ATOM   2010  CB  TYR B1444      -8.072 -20.875  18.797  1.00  0.00           C  
ATOM   2011  CG  TYR B1444      -8.783 -19.594  18.665  1.00  0.00           C  
ATOM   2012  CD1 TYR B1444      -9.059 -18.817  19.785  1.00  0.00           C  
ATOM   2013  CD2 TYR B1444      -9.196 -19.154  17.427  1.00  0.00           C  
ATOM   2014  CE1 TYR B1444      -9.739 -17.631  19.667  1.00  0.00           C  
ATOM   2015  CE2 TYR B1444      -9.870 -17.982  17.298  1.00  0.00           C  
ATOM   2016  CZ  TYR B1444     -10.145 -17.225  18.416  1.00  0.00           C  
ATOM   2017  OH  TYR B1444     -10.885 -16.086  18.237  1.00  0.00           O  
ATOM   2018  H   TYR B1444      -6.139 -19.828  17.488  1.00  0.00           H  
ATOM   2019 HH   TYR B1444     -11.047 -15.691  19.093  1.00  0.00           H  
ATOM   2020  N   ASN B1448      -6.132 -22.477  20.917  1.00  0.00           N  
ATOM   2021  CA  ASN B1448      -5.692 -23.834  21.186  1.00  0.00           C  
ATOM   2022  C   ASN B1448      -6.804 -24.829  21.537  1.00  0.00           C  
ATOM   2023  O   ASN B1448      -7.397 -25.401  20.625  1.00  0.00           O  
ATOM   2024  CB  ASN B1448      -4.411 -23.920  22.056  1.00  0.00           C  
ATOM   2025  CG  ASN B1448      -4.665 -23.814  23.535  1.00  0.00           C  
ATOM   2026  OD1 ASN B1448      -5.080 -22.767  24.034  1.00  0.00           O  
ATOM   2027  ND2 ASN B1448      -4.362 -24.885  24.261  1.00  0.00           N  
ATOM   2028  H   ASN B1448      -6.392 -21.866  21.633  1.00  0.00           H  
ATOM   2029 HD21 ASN B1448      -4.515 -24.842  25.227  1.00  0.00           H  
ATOM   2030 HD22 ASN B1448      -3.983 -25.678  23.819  1.00  0.00           H  
ATOM   2031  N   ARG B1456      -7.146 -25.031  22.801  1.00  0.00           N  
ATOM   2032  CA  ARG B1456      -8.191 -26.006  23.097  1.00  0.00           C  
ATOM   2033  C   ARG B1456      -9.615 -25.615  22.672  1.00  0.00           C  
ATOM   2034  O   ARG B1456     -10.098 -26.011  21.599  1.00  0.00           O  
ATOM   2035  CB  ARG B1456      -8.182 -26.338  24.581  1.00  0.00           C  
ATOM   2036  CG  ARG B1456      -7.718 -27.729  24.923  1.00  0.00           C  
ATOM   2037  CD  ARG B1456      -6.324 -27.705  25.531  1.00  0.00           C  
ATOM   2038  NE  ARG B1456      -6.188 -26.671  26.555  1.00  0.00           N  
ATOM   2039  CZ  ARG B1456      -5.760 -26.893  27.794  1.00  0.00           C  
ATOM   2040  NH1 ARG B1456      -5.434 -28.116  28.176  1.00  0.00           N  
ATOM   2041  NH2 ARG B1456      -5.620 -25.876  28.646  1.00  0.00           N  
ATOM   2042  H   ARG B1456      -6.745 -24.524  23.521  1.00  0.00           H  
ATOM   2043 HE   ARG B1456      -6.429 -25.753  26.315  1.00  0.00           H  
ATOM   2044 HH11 ARG B1456      -5.507 -28.876  27.535  1.00  0.00           H  
ATOM   2045 HH12 ARG B1456      -5.108 -28.276  29.110  1.00  0.00           H  
ATOM   2046 HH21 ARG B1456      -5.843 -24.943  28.351  1.00  0.00           H  
ATOM   2047 HH22 ARG B1456      -5.299 -26.039  29.577  1.00  0.00           H  
ATOM   2048  N   THR B1457     -10.260 -24.831  23.538  1.00  0.00           N  
ATOM   2049  CA  THR B1457     -11.643 -24.371  23.390  1.00  0.00           C  
ATOM   2050  C   THR B1457     -11.966 -23.402  22.262  1.00  0.00           C  
ATOM   2051  O   THR B1457     -11.315 -22.366  22.117  1.00  0.00           O  
ATOM   2052  CB  THR B1457     -12.126 -23.680  24.698  1.00  0.00           C  
ATOM   2053  OG1 THR B1457     -11.889 -24.545  25.816  1.00  0.00           O  
ATOM   2054  CG2 THR B1457     -13.614 -23.344  24.618  1.00  0.00           C  
ATOM   2055  H   THR B1457      -9.782 -24.542  24.334  1.00  0.00           H  
ATOM   2056  HG1 THR B1457     -12.203 -24.135  26.601  1.00  0.00           H  
ATOM   2057  N   VAL B1458     -12.999 -23.719  21.492  1.00  0.00           N  
ATOM   2058  CA  VAL B1458     -13.473 -22.828  20.429  1.00  0.00           C  
ATOM   2059  C   VAL B1458     -14.993 -22.921  20.383  1.00  0.00           C  
ATOM   2060  O   VAL B1458     -15.565 -24.009  20.257  1.00  0.00           O  
ATOM   2061  CB  VAL B1458     -12.888 -23.099  18.993  1.00  0.00           C  
ATOM   2062  CG1 VAL B1458     -11.494 -22.504  18.860  1.00  0.00           C  
ATOM   2063  CG2 VAL B1458     -12.891 -24.571  18.666  1.00  0.00           C  
ATOM   2064  H   VAL B1458     -13.454 -24.583  21.628  1.00  0.00           H  
ATOM   2065  N   PHE B1459     -15.649 -21.778  20.487  1.00  0.00           N  
ATOM   2066  CA  PHE B1459     -17.087 -21.767  20.474  1.00  0.00           C  
ATOM   2067  C   PHE B1459     -17.636 -20.629  19.647  1.00  0.00           C  
ATOM   2068  O   PHE B1459     -16.896 -19.721  19.256  1.00  0.00           O  
ATOM   2069  CB  PHE B1459     -17.574 -21.659  21.889  1.00  0.00           C  
ATOM   2070  CG  PHE B1459     -17.137 -20.414  22.578  1.00  0.00           C  
ATOM   2071  CD1 PHE B1459     -17.901 -19.243  22.478  1.00  0.00           C  
ATOM   2072  CD2 PHE B1459     -16.038 -20.431  23.425  1.00  0.00           C  
ATOM   2073  CE1 PHE B1459     -17.581 -18.110  23.225  1.00  0.00           C  
ATOM   2074  CE2 PHE B1459     -15.708 -19.304  24.179  1.00  0.00           C  
ATOM   2075  CZ  PHE B1459     -16.484 -18.140  24.082  1.00  0.00           C  
ATOM   2076  H   PHE B1459     -15.154 -20.928  20.540  1.00  0.00           H  
ATOM   2077  N   GLU B1460     -18.957 -20.614  19.488  1.00  0.00           N  
ATOM   2078  CA  GLU B1460     -19.595 -19.595  18.679  1.00  0.00           C  
ATOM   2079  C   GLU B1460     -21.094 -19.600  18.928  1.00  0.00           C  
ATOM   2080  O   GLU B1460     -21.693 -20.673  18.947  1.00  0.00           O  
ATOM   2081  CB  GLU B1460     -19.332 -19.947  17.214  1.00  0.00           C  
ATOM   2082  CG  GLU B1460     -19.525 -18.838  16.201  1.00  0.00           C  
ATOM   2083  CD  GLU B1460     -19.012 -19.240  14.816  1.00  0.00           C  
ATOM   2084  OE1 GLU B1460     -17.779 -19.148  14.570  1.00  0.00           O  
ATOM   2085  OE2 GLU B1460     -19.850 -19.669  13.987  1.00  0.00           O  
ATOM   2086  H   GLU B1460     -19.508 -21.307  19.909  1.00  0.00           H  
ATOM   2087  N   TRP B1461     -21.676 -18.434  19.218  1.00  0.00           N  
ATOM   2088  CA  TRP B1461     -23.118 -18.329  19.404  1.00  0.00           C  
ATOM   2089  C   TRP B1461     -23.567 -17.904  18.042  1.00  0.00           C  
ATOM   2090  O   TRP B1461     -22.994 -16.987  17.469  1.00  0.00           O  
ATOM   2091  CB  TRP B1461     -23.478 -17.250  20.399  1.00  0.00           C  
ATOM   2092  CG  TRP B1461     -23.120 -17.561  21.815  1.00  0.00           C  
ATOM   2093  CD1 TRP B1461     -21.977 -17.205  22.465  1.00  0.00           C  
ATOM   2094  CD2 TRP B1461     -23.940 -18.238  22.787  1.00  0.00           C  
ATOM   2095  NE1 TRP B1461     -22.035 -17.607  23.779  1.00  0.00           N  
ATOM   2096  CE2 TRP B1461     -23.222 -18.247  24.005  1.00  0.00           C  
ATOM   2097  CE3 TRP B1461     -25.211 -18.838  22.745  1.00  0.00           C  
ATOM   2098  CZ2 TRP B1461     -23.726 -18.838  25.175  1.00  0.00           C  
ATOM   2099  CZ3 TRP B1461     -25.715 -19.428  23.918  1.00  0.00           C  
ATOM   2100  CH2 TRP B1461     -24.968 -19.421  25.114  1.00  0.00           C  
ATOM   2101  H   TRP B1461     -21.124 -17.627  19.261  1.00  0.00           H  
ATOM   2102  HE1 TRP B1461     -21.327 -17.463  24.437  1.00  0.00           H  
ATOM   2103  N   VAL B1462     -24.597 -18.537  17.517  1.00  0.00           N  
ATOM   2104  CA  VAL B1462     -25.051 -18.223  16.172  1.00  0.00           C  
ATOM   2105  C   VAL B1462     -26.555 -17.902  16.129  1.00  0.00           C  
ATOM   2106  O   VAL B1462     -27.284 -18.254  17.059  1.00  0.00           O  
ATOM   2107  CB  VAL B1462     -24.767 -19.441  15.262  1.00  0.00           C  
ATOM   2108  CG1 VAL B1462     -24.911 -19.068  13.816  1.00  0.00           C  
ATOM   2109  CG2 VAL B1462     -23.382 -20.027  15.537  1.00  0.00           C  
ATOM   2110  H   VAL B1462     -25.063 -19.219  18.034  1.00  0.00           H  
ATOM   2111  N   THR B1463     -27.015 -17.237  15.067  1.00  0.00           N  
ATOM   2112  CA  THR B1463     -28.432 -16.906  14.902  1.00  0.00           C  
ATOM   2113  C   THR B1463     -28.878 -17.290  13.512  1.00  0.00           C  
ATOM   2114  O   THR B1463     -28.085 -17.271  12.578  1.00  0.00           O  
ATOM   2115  CB  THR B1463     -28.726 -15.400  15.062  1.00  0.00           C  
ATOM   2116  OG1 THR B1463     -30.116 -15.166  14.800  1.00  0.00           O  
ATOM   2117  CG2 THR B1463     -27.914 -14.566  14.077  1.00  0.00           C  
ATOM   2118  H   THR B1463     -26.389 -16.960  14.375  1.00  0.00           H  
ATOM   2119  HG1 THR B1463     -30.302 -14.231  14.917  1.00  0.00           H  
ATOM   2120  N   ASN B1464     -30.160 -17.574  13.351  1.00  0.00           N  
ATOM   2121  CA  ASN B1464     -30.664 -17.960  12.039  1.00  0.00           C  
ATOM   2122  C   ASN B1464     -31.365 -16.825  11.316  1.00  0.00           C  
ATOM   2123  O   ASN B1464     -31.481 -16.837  10.087  1.00  0.00           O  
ATOM   2124  CB  ASN B1464     -31.594 -19.171  12.137  1.00  0.00           C  
ATOM   2125  CG  ASN B1464     -30.878 -20.428  12.620  1.00  0.00           C  
ATOM   2126  OD1 ASN B1464     -31.405 -21.163  13.458  1.00  0.00           O  
ATOM   2127  ND2 ASN B1464     -29.670 -20.681  12.102  1.00  0.00           N  
ATOM   2128  H   ASN B1464     -30.771 -17.518  14.119  1.00  0.00           H  
ATOM   2129 HD21 ASN B1464     -29.211 -21.484  12.418  1.00  0.00           H  
ATOM   2130 HD22 ASN B1464     -29.284 -20.066  11.448  1.00  0.00           H  
ATOM   2131  N   SER B1465     -31.782 -15.816  12.078  1.00  0.00           N  
ATOM   2132  CA  SER B1465     -32.468 -14.640  11.524  1.00  0.00           C  
ATOM   2133  C   SER B1465     -31.496 -13.850  10.627  1.00  0.00           C  
ATOM   2134  O   SER B1465     -31.880 -12.875   9.952  1.00  0.00           O  
ATOM   2135  CB  SER B1465     -32.953 -13.736  12.678  1.00  0.00           C  
ATOM   2136  OG  SER B1465     -33.115 -14.458  13.900  1.00  0.00           O  
ATOM   2137  H   SER B1465     -31.638 -15.857  13.048  1.00  0.00           H  
ATOM   2138 HG   SER B1465     -33.420 -13.852  14.583  1.00  0.00           H  
ATOM   2139  N   LEU B1683     -30.236 -14.300  10.628  1.00  0.00           N  
ATOM   2140  CA  LEU B1683     -29.150 -13.658   9.898  1.00  0.00           C  
ATOM   2141  C   LEU B1683     -29.135 -12.225  10.436  1.00  0.00           C  
ATOM   2142  O   LEU B1683     -28.710 -11.282   9.761  1.00  0.00           O  
ATOM   2143  CB  LEU B1683     -29.352 -13.737   8.372  1.00  0.00           C  
ATOM   2144  CG  LEU B1683     -28.791 -14.975   7.641  1.00  0.00           C  
ATOM   2145  CD1 LEU B1683     -27.278 -14.943   7.667  1.00  0.00           C  
ATOM   2146  CD2 LEU B1683     -29.291 -16.284   8.237  1.00  0.00           C  
ATOM   2147  H   LEU B1683     -30.022 -15.097  11.135  1.00  0.00           H  
ATOM   2148  N   GLY B1690     -29.581 -12.105  11.694  1.00  0.00           N  
ATOM   2149  CA  GLY B1690     -29.627 -10.836  12.400  1.00  0.00           C  
ATOM   2150  C   GLY B1690     -28.202 -10.398  12.624  1.00  0.00           C  
ATOM   2151  O   GLY B1690     -27.936  -9.316  13.140  1.00  0.00           O  
ATOM   2152  H   GLY B1690     -29.881 -12.904  12.158  1.00  0.00           H  
ATOM   2153  N   SER B1692     -27.301 -11.336  12.346  1.00  0.00           N  
ATOM   2154  CA  SER B1692     -25.859 -11.146  12.413  1.00  0.00           C  
ATOM   2155  C   SER B1692     -25.441 -11.504  10.979  1.00  0.00           C  
ATOM   2156  O   SER B1692     -26.070 -11.049  10.014  1.00  0.00           O  
ATOM   2157  CB  SER B1692     -25.246 -12.128  13.408  1.00  0.00           C  
ATOM   2158  H   SER B1692     -27.618 -12.210  12.093  1.00  0.00           H  
ATOM   2159  N   GLN B1693     -24.346 -12.250  10.830  1.00  0.00           N  
ATOM   2160  CA  GLN B1693     -23.930 -12.748   9.510  1.00  0.00           C  
ATOM   2161  C   GLN B1693     -23.853 -14.244   9.818  1.00  0.00           C  
ATOM   2162  O   GLN B1693     -23.043 -15.007   9.245  1.00  0.00           O  
ATOM   2163  CB  GLN B1693     -22.567 -12.196   9.056  1.00  0.00           C  
ATOM   2164  CG  GLN B1693     -22.283 -12.359   7.541  1.00  0.00           C  
ATOM   2165  CD  GLN B1693     -23.170 -11.470   6.658  1.00  0.00           C  
ATOM   2166  OE1 GLN B1693     -22.707 -10.476   6.095  1.00  0.00           O  
ATOM   2167  NE2 GLN B1693     -24.445 -11.829   6.535  1.00  0.00           N  
ATOM   2168  H   GLN B1693     -23.794 -12.468  11.613  1.00  0.00           H  
ATOM   2169 HE21 GLN B1693     -25.016 -11.271   5.977  1.00  0.00           H  
ATOM   2170 HE22 GLN B1693     -24.771 -12.625   6.998  1.00  0.00           H  
ATOM   2171  N   GLY B1700     -24.751 -14.624  10.732  1.00  0.00           N  
ATOM   2172  CA  GLY B1700     -24.856 -15.974  11.229  1.00  0.00           C  
ATOM   2173  C   GLY B1700     -24.308 -15.931  12.644  1.00  0.00           C  
ATOM   2174  O   GLY B1700     -25.060 -15.835  13.616  1.00  0.00           O  
ATOM   2175  H   GLY B1700     -25.371 -13.967  11.076  1.00  0.00           H  
ATOM   2176  N   THR B1701     -22.988 -15.973  12.759  1.00  0.00           N  
ATOM   2177  CA  THR B1701     -22.357 -15.937  14.053  1.00  0.00           C  
ATOM   2178  C   THR B1701     -22.532 -14.545  14.603  1.00  0.00           C  
ATOM   2179  O   THR B1701     -22.550 -13.595  13.843  1.00  0.00           O  
ATOM   2180  CB  THR B1701     -20.897 -16.357  13.957  1.00  0.00           C  
ATOM   2181  OG1 THR B1701     -20.195 -15.958  15.143  1.00  0.00           O  
ATOM   2182  CG2 THR B1701     -20.257 -15.787  12.716  1.00  0.00           C  
ATOM   2183  H   THR B1701     -22.442 -16.014  11.951  1.00  0.00           H  
ATOM   2184  HG1 THR B1701     -19.269 -16.213  15.072  1.00  0.00           H  
ATOM   2185  N   VAL B1702     -22.802 -14.455  15.902  1.00  0.00           N  
ATOM   2186  CA  VAL B1702     -23.041 -13.177  16.601  1.00  0.00           C  
ATOM   2187  C   VAL B1702     -21.926 -12.915  17.604  1.00  0.00           C  
ATOM   2188  O   VAL B1702     -21.559 -11.770  17.894  1.00  0.00           O  
ATOM   2189  CB  VAL B1702     -24.383 -13.229  17.379  1.00  0.00           C  
ATOM   2190  CG1 VAL B1702     -24.591 -11.967  18.165  1.00  0.00           C  
ATOM   2191  CG2 VAL B1702     -25.543 -13.453  16.426  1.00  0.00           C  
ATOM   2192  H   VAL B1702     -22.839 -15.283  16.421  1.00  0.00           H  
ATOM   2193  N   CYS B1703     -21.424 -14.008  18.155  1.00  0.00           N  
ATOM   2194  CA  CYS B1703     -20.364 -13.964  19.119  1.00  0.00           C  
ATOM   2195  C   CYS B1703     -19.516 -15.168  18.781  1.00  0.00           C  
ATOM   2196  O   CYS B1703     -20.037 -16.170  18.272  1.00  0.00           O  
ATOM   2197  CB  CYS B1703     -20.958 -14.109  20.508  1.00  0.00           C  
ATOM   2198  SG  CYS B1703     -19.783 -14.029  21.853  1.00  0.00           S  
ATOM   2199  H   CYS B1703     -21.760 -14.884  17.873  1.00  0.00           H  
ATOM   2200  N   ALA B1704     -18.208 -15.038  19.008  1.00  0.00           N  
ATOM   2201  CA  ALA B1704     -17.238 -16.104  18.762  1.00  0.00           C  
ATOM   2202  C   ALA B1704     -15.978 -15.840  19.600  1.00  0.00           C  
ATOM   2203  O   ALA B1704     -15.584 -14.676  19.825  1.00  0.00           O  
ATOM   2204  CB  ALA B1704     -16.901 -16.174  17.294  1.00  0.00           C  
ATOM   2205  H   ALA B1704     -17.866 -14.174  19.338  1.00  0.00           H  
ATOM   2206  N   GLY B1705     -15.385 -16.913  20.114  1.00  0.00           N  
ATOM   2207  CA  GLY B1705     -14.196 -16.786  20.934  1.00  0.00           C  
ATOM   2208  C   GLY B1705     -13.539 -18.142  21.074  1.00  0.00           C  
ATOM   2209  O   GLY B1705     -13.893 -19.085  20.347  1.00  0.00           O  
ATOM   2210  H   GLY B1705     -15.741 -17.812  19.918  1.00  0.00           H  
ATOM   2211  N   GLY B1706     -12.599 -18.239  22.012  1.00  0.00           N  
ATOM   2212  CA  GLY B1706     -11.871 -19.473  22.244  1.00  0.00           C  
ATOM   2213  C   GLY B1706     -10.680 -19.263  23.171  1.00  0.00           C  
ATOM   2214  O   GLY B1706     -10.526 -18.189  23.771  1.00  0.00           O  
ATOM   2215  H   GLY B1706     -12.384 -17.460  22.563  1.00  0.00           H  
ATOM   2216  N   ARG B1707      -9.861 -20.300  23.330  1.00  0.00           N  
ATOM   2217  CA  ARG B1707      -8.675 -20.235  24.192  1.00  0.00           C  
ATOM   2218  C   ARG B1707      -7.453 -20.026  23.301  1.00  0.00           C  
ATOM   2219  O   ARG B1707      -7.458 -20.403  22.117  1.00  0.00           O  
ATOM   2220  CB  ARG B1707      -8.529 -21.538  24.999  1.00  0.00           C  
ATOM   2221  CG  ARG B1707      -7.411 -21.537  26.058  1.00  0.00           C  
ATOM   2222  CD  ARG B1707      -7.654 -22.602  27.164  1.00  0.00           C  
ATOM   2223  NE  ARG B1707      -8.618 -22.163  28.180  1.00  0.00           N  
ATOM   2224  CZ  ARG B1707      -8.291 -21.552  29.318  1.00  0.00           C  
ATOM   2225  NH1 ARG B1707      -7.027 -21.297  29.616  1.00  0.00           N  
ATOM   2226  NH2 ARG B1707      -9.237 -21.179  30.161  1.00  0.00           N  
ATOM   2227  H   ARG B1707     -10.044 -21.129  22.839  1.00  0.00           H  
ATOM   2228 HE   ARG B1707      -9.569 -22.335  28.013  1.00  0.00           H  
ATOM   2229 HH11 ARG B1707      -6.301 -21.565  28.978  1.00  0.00           H  
ATOM   2230 HH12 ARG B1707      -6.793 -20.840  30.464  1.00  0.00           H  
ATOM   2231 HH21 ARG B1707     -10.188 -21.336  29.943  1.00  0.00           H  
ATOM   2232 HH22 ARG B1707      -8.989 -20.713  31.013  1.00  0.00           H  
ATOM   2233  N   TYR B1708      -6.414 -19.434  23.872  1.00  0.00           N  
ATOM   2234  CA  TYR B1708      -5.200 -19.158  23.142  1.00  0.00           C  
ATOM   2235  C   TYR B1708      -4.084 -19.083  24.179  1.00  0.00           C  
ATOM   2236  O   TYR B1708      -3.539 -18.022  24.468  1.00  0.00           O  
ATOM   2237  CB  TYR B1708      -5.353 -17.858  22.324  1.00  0.00           C  
ATOM   2238  CG  TYR B1708      -5.762 -16.629  23.108  1.00  0.00           C  
ATOM   2239  CD1 TYR B1708      -7.106 -16.332  23.346  1.00  0.00           C  
ATOM   2240  CD2 TYR B1708      -4.796 -15.777  23.644  1.00  0.00           C  
ATOM   2241  CE1 TYR B1708      -7.475 -15.216  24.110  1.00  0.00           C  
ATOM   2242  CE2 TYR B1708      -5.142 -14.667  24.403  1.00  0.00           C  
ATOM   2243  CZ  TYR B1708      -6.481 -14.386  24.639  1.00  0.00           C  
ATOM   2244  OH  TYR B1708      -6.803 -13.280  25.405  1.00  0.00           O  
ATOM   2245  H   TYR B1708      -6.467 -19.180  24.815  1.00  0.00           H  
ATOM   2246 HH   TYR B1708      -5.992 -12.842  25.676  1.00  0.00           H  
ATOM   2247  N   ASP B1709      -3.752 -20.231  24.752  1.00  0.00           N  
ATOM   2248  CA  ASP B1709      -2.722 -20.306  25.788  1.00  0.00           C  
ATOM   2249  C   ASP B1709      -1.299 -19.950  25.351  1.00  0.00           C  
ATOM   2250  O   ASP B1709      -0.454 -19.614  26.187  1.00  0.00           O  
ATOM   2251  CB  ASP B1709      -2.717 -21.707  26.415  1.00  0.00           C  
ATOM   2252  CG  ASP B1709      -4.024 -22.044  27.131  1.00  0.00           C  
ATOM   2253  OD1 ASP B1709      -4.549 -21.174  27.864  1.00  0.00           O  
ATOM   2254  OD2 ASP B1709      -4.509 -23.188  26.970  1.00  0.00           O  
ATOM   2255  H   ASP B1709      -4.219 -21.046  24.480  1.00  0.00           H  
ATOM   2256  N   GLY B1710      -1.023 -20.035  24.053  1.00  0.00           N  
ATOM   2257  CA  GLY B1710       0.319 -19.739  23.574  1.00  0.00           C  
ATOM   2258  C   GLY B1710       0.619 -18.347  23.028  1.00  0.00           C  
ATOM   2259  O   GLY B1710       1.791 -17.976  22.911  1.00  0.00           O  
ATOM   2260  H   GLY B1710      -1.720 -20.302  23.424  1.00  0.00           H  
ATOM   2261  N   LEU B1725      -0.407 -17.549  22.744  1.00  0.00           N  
ATOM   2262  CA  LEU B1725      -0.208 -16.218  22.188  1.00  0.00           C  
ATOM   2263  C   LEU B1725       0.606 -15.220  23.011  1.00  0.00           C  
ATOM   2264  O   LEU B1725       1.282 -14.376  22.433  1.00  0.00           O  
ATOM   2265  CB  LEU B1725      -1.542 -15.623  21.781  1.00  0.00           C  
ATOM   2266  CG  LEU B1725      -1.458 -14.372  20.931  1.00  0.00           C  
ATOM   2267  CD1 LEU B1725      -2.705 -14.270  20.130  1.00  0.00           C  
ATOM   2268  CD2 LEU B1725      -1.302 -13.159  21.792  1.00  0.00           C  
ATOM   2269  H   LEU B1725      -1.318 -17.862  22.917  1.00  0.00           H  
ATOM   2270  N   VAL B1726       0.578 -15.296  24.339  1.00  0.00           N  
ATOM   2271  CA  VAL B1726       1.357 -14.335  25.131  1.00  0.00           C  
ATOM   2272  C   VAL B1726       2.857 -14.533  24.914  1.00  0.00           C  
ATOM   2273  O   VAL B1726       3.612 -13.572  24.746  1.00  0.00           O  
ATOM   2274  CB  VAL B1726       1.024 -14.405  26.649  1.00  0.00           C  
ATOM   2275  CG1 VAL B1726       1.994 -13.538  27.454  1.00  0.00           C  
ATOM   2276  CG2 VAL B1726      -0.409 -13.917  26.891  1.00  0.00           C  
ATOM   2277  H   VAL B1726       0.039 -15.985  24.776  1.00  0.00           H  
ATOM   2278  N   GLU B1761       3.272 -15.795  24.893  1.00  0.00           N  
ATOM   2279  CA  GLU B1761       4.671 -16.157  24.698  1.00  0.00           C  
ATOM   2280  C   GLU B1761       5.115 -15.843  23.276  1.00  0.00           C  
ATOM   2281  O   GLU B1761       6.116 -15.166  23.060  1.00  0.00           O  
ATOM   2282  CB  GLU B1761       4.869 -17.640  24.988  1.00  0.00           C  
ATOM   2283  CG  GLU B1761       5.929 -17.915  26.031  1.00  0.00           C  
ATOM   2284  CD  GLU B1761       6.428 -19.356  26.008  1.00  0.00           C  
ATOM   2285  OE1 GLU B1761       5.799 -20.204  25.323  1.00  0.00           O  
ATOM   2286  OE2 GLU B1761       7.459 -19.628  26.675  1.00  0.00           O  
ATOM   2287  H   GLU B1761       2.613 -16.510  25.003  1.00  0.00           H  
ATOM   2288  N   GLN B1765       4.345 -16.332  22.314  1.00  0.00           N  
ATOM   2289  CA  GLN B1765       4.622 -16.119  20.902  1.00  0.00           C  
ATOM   2290  C   GLN B1765       4.896 -14.648  20.561  1.00  0.00           C  
ATOM   2291  O   GLN B1765       5.602 -14.348  19.596  1.00  0.00           O  
ATOM   2292  CB  GLN B1765       3.439 -16.617  20.093  1.00  0.00           C  
ATOM   2293  CG  GLN B1765       3.603 -16.448  18.622  1.00  0.00           C  
ATOM   2294  CD  GLN B1765       2.436 -17.020  17.869  1.00  0.00           C  
ATOM   2295  OE1 GLN B1765       1.669 -17.840  18.401  1.00  0.00           O  
ATOM   2296  NE2 GLN B1765       2.286 -16.603  16.619  1.00  0.00           N  
ATOM   2297  H   GLN B1765       3.555 -16.860  22.565  1.00  0.00           H  
ATOM   2298 HE21 GLN B1765       1.522 -16.954  16.117  1.00  0.00           H  
ATOM   2299 HE22 GLN B1765       2.901 -15.940  16.246  1.00  0.00           H  
ATOM   2300  N   LEU B1767       4.306 -13.737  21.332  1.00  0.00           N  
ATOM   2301  CA  LEU B1767       4.493 -12.314  21.110  1.00  0.00           C  
ATOM   2302  C   LEU B1767       5.525 -11.704  22.029  1.00  0.00           C  
ATOM   2303  O   LEU B1767       5.574 -10.477  22.182  1.00  0.00           O  
ATOM   2304  CB  LEU B1767       3.184 -11.555  21.220  1.00  0.00           C  
ATOM   2305  CG  LEU B1767       2.223 -11.960  20.124  1.00  0.00           C  
ATOM   2306  CD1 LEU B1767       1.014 -11.038  20.173  1.00  0.00           C  
ATOM   2307  CD2 LEU B1767       2.920 -11.893  18.778  1.00  0.00           C  
ATOM   2308  H   LEU B1767       3.720 -14.031  22.064  1.00  0.00           H  
ATOM   2309  N   GLY B1768       6.311 -12.550  22.684  1.00  0.00           N  
ATOM   2310  CA  GLY B1768       7.378 -12.042  23.530  1.00  0.00           C  
ATOM   2311  C   GLY B1768       7.233 -11.932  25.030  1.00  0.00           C  
ATOM   2312  O   GLY B1768       8.019 -11.218  25.684  1.00  0.00           O  
ATOM   2313  H   GLY B1768       6.185 -13.495  22.571  1.00  0.00           H  
ATOM   2314  N   GLY B1770       6.264 -12.650  25.592  1.00  0.00           N  
ATOM   2315  CA  GLY B1770       6.076 -12.610  27.033  1.00  0.00           C  
ATOM   2316  C   GLY B1770       6.135 -13.992  27.650  1.00  0.00           C  
ATOM   2317  O   GLY B1770       6.079 -15.009  26.949  1.00  0.00           O  
ATOM   2318  H   GLY B1770       5.679 -13.210  25.037  1.00  0.00           H  
ATOM   2319  N   ARG B1771       6.286 -14.046  28.965  1.00  0.00           N  
ATOM   2320  CA  ARG B1771       6.324 -15.329  29.647  1.00  0.00           C  
ATOM   2321  C   ARG B1771       4.946 -16.006  29.489  1.00  0.00           C  
ATOM   2322  O   ARG B1771       3.912 -15.346  29.580  1.00  0.00           O  
ATOM   2323  CB  ARG B1771       6.728 -15.094  31.108  1.00  0.00           C  
ATOM   2324  CG  ARG B1771       6.550 -16.267  32.070  1.00  0.00           C  
ATOM   2325  CD  ARG B1771       7.079 -17.613  31.546  1.00  0.00           C  
ATOM   2326  NE  ARG B1771       6.808 -18.769  32.428  1.00  0.00           N  
ATOM   2327  CZ  ARG B1771       5.689 -18.991  33.142  1.00  0.00           C  
ATOM   2328  NH1 ARG B1771       4.680 -18.119  33.156  1.00  0.00           N  
ATOM   2329  NH2 ARG B1771       5.591 -20.097  33.886  1.00  0.00           N  
ATOM   2330  H   ARG B1771       6.343 -13.217  29.476  1.00  0.00           H  
ATOM   2331 HE   ARG B1771       7.511 -19.450  32.487  1.00  0.00           H  
ATOM   2332 HH11 ARG B1771       4.722 -17.288  32.622  1.00  0.00           H  
ATOM   2333 HH12 ARG B1771       3.863 -18.321  33.703  1.00  0.00           H  
ATOM   2334 HH21 ARG B1771       6.346 -20.758  33.895  1.00  0.00           H  
ATOM   2335 HH22 ARG B1771       4.769 -20.270  34.420  1.00  0.00           H  
ATOM   2336  N   ALA B1772       4.944 -17.296  29.161  1.00  0.00           N  
ATOM   2337  CA  ALA B1772       3.705 -18.062  28.954  1.00  0.00           C  
ATOM   2338  C   ALA B1772       2.672 -17.944  30.080  1.00  0.00           C  
ATOM   2339  O   ALA B1772       2.978 -18.122  31.268  1.00  0.00           O  
ATOM   2340  CB  ALA B1772       4.015 -19.539  28.666  1.00  0.00           C  
ATOM   2341  H   ALA B1772       5.796 -17.750  29.055  1.00  0.00           H  
ATOM   2342  N   THR B1773       1.432 -17.696  29.672  1.00  0.00           N  
ATOM   2343  CA  THR B1773       0.308 -17.511  30.586  1.00  0.00           C  
ATOM   2344  C   THR B1773      -0.928 -18.034  29.847  1.00  0.00           C  
ATOM   2345  O   THR B1773      -0.983 -17.956  28.616  1.00  0.00           O  
ATOM   2346  CB  THR B1773       0.128 -15.989  30.904  1.00  0.00           C  
ATOM   2347  OG1 THR B1773       1.350 -15.463  31.455  1.00  0.00           O  
ATOM   2348  CG2 THR B1773      -1.020 -15.749  31.897  1.00  0.00           C  
ATOM   2349  H   THR B1773       1.253 -17.632  28.712  1.00  0.00           H  
ATOM   2350  HG1 THR B1773       1.236 -14.533  31.649  1.00  0.00           H  
ATOM   2351  N   PRO B1774      -1.910 -18.612  30.578  1.00  0.00           N  
ATOM   2352  CA  PRO B1774      -3.082 -19.101  29.838  1.00  0.00           C  
ATOM   2353  C   PRO B1774      -4.067 -17.945  29.537  1.00  0.00           C  
ATOM   2354  O   PRO B1774      -4.103 -16.925  30.245  1.00  0.00           O  
ATOM   2355  CB  PRO B1774      -3.688 -20.127  30.794  1.00  0.00           C  
ATOM   2356  CG  PRO B1774      -2.631 -20.315  31.887  1.00  0.00           C  
ATOM   2357  CD  PRO B1774      -2.027 -18.980  31.998  1.00  0.00           C  
ATOM   2358  N   ALA B1775      -4.891 -18.109  28.518  1.00  0.00           N  
ATOM   2359  CA  ALA B1775      -5.785 -17.041  28.193  1.00  0.00           C  
ATOM   2360  C   ALA B1775      -6.929 -17.519  27.324  1.00  0.00           C  
ATOM   2361  O   ALA B1775      -6.770 -18.443  26.525  1.00  0.00           O  
ATOM   2362  CB  ALA B1775      -5.004 -15.982  27.506  1.00  0.00           C  
ATOM   2363  H   ALA B1775      -4.897 -18.935  27.995  1.00  0.00           H  
ATOM   2364  N   VAL B1776      -8.079 -16.874  27.474  1.00  0.00           N  
ATOM   2365  CA  VAL B1776      -9.286 -17.210  26.720  1.00  0.00           C  
ATOM   2366  C   VAL B1776     -10.178 -15.952  26.666  1.00  0.00           C  
ATOM   2367  O   VAL B1776     -10.035 -15.023  27.480  1.00  0.00           O  
ATOM   2368  CB  VAL B1776     -10.046 -18.417  27.417  1.00  0.00           C  
ATOM   2369  CG1 VAL B1776     -10.349 -18.104  28.885  1.00  0.00           C  
ATOM   2370  CG2 VAL B1776     -11.329 -18.788  26.677  1.00  0.00           C  
ATOM   2371  H   VAL B1776      -8.124 -16.135  28.122  1.00  0.00           H  
ATOM   2372  N   GLY B1777     -11.076 -15.896  25.698  1.00  0.00           N  
ATOM   2373  CA  GLY B1777     -11.947 -14.748  25.599  1.00  0.00           C  
ATOM   2374  C   GLY B1777     -12.773 -14.883  24.345  1.00  0.00           C  
ATOM   2375  O   GLY B1777     -12.779 -15.950  23.705  1.00  0.00           O  
ATOM   2376  H   GLY B1777     -11.149 -16.628  25.042  1.00  0.00           H  
ATOM   2377  N   PHE B1778     -13.474 -13.819  23.987  1.00  0.00           N  
ATOM   2378  CA  PHE B1778     -14.290 -13.834  22.792  1.00  0.00           C  
ATOM   2379  C   PHE B1778     -14.551 -12.371  22.514  1.00  0.00           C  
ATOM   2380  O   PHE B1778     -14.145 -11.490  23.303  1.00  0.00           O  
ATOM   2381  CB  PHE B1778     -15.622 -14.546  23.070  1.00  0.00           C  
ATOM   2382  CG  PHE B1778     -16.462 -13.838  24.096  1.00  0.00           C  
ATOM   2383  CD1 PHE B1778     -16.217 -14.002  25.445  1.00  0.00           C  
ATOM   2384  CD2 PHE B1778     -17.389 -12.886  23.713  1.00  0.00           C  
ATOM   2385  CE1 PHE B1778     -16.871 -13.216  26.398  1.00  0.00           C  
ATOM   2386  CE2 PHE B1778     -18.042 -12.097  24.668  1.00  0.00           C  
ATOM   2387  CZ  PHE B1778     -17.774 -12.266  26.007  1.00  0.00           C  
ATOM   2388  H   PHE B1778     -13.427 -13.002  24.528  1.00  0.00           H  
ATOM   2389  N   ALA B1779     -15.253 -12.125  21.417  1.00  0.00           N  
ATOM   2390  CA  ALA B1779     -15.630 -10.788  21.029  1.00  0.00           C  
ATOM   2391  C   ALA B1779     -16.917 -10.942  20.250  1.00  0.00           C  
ATOM   2392  O   ALA B1779     -17.115 -11.934  19.556  1.00  0.00           O  
ATOM   2393  CB  ALA B1779     -14.563 -10.160  20.184  1.00  0.00           C  
ATOM   2394  H   ALA B1779     -15.535 -12.878  20.843  1.00  0.00           H  
ATOM   2395  N   MET B1782     -17.792  -9.957  20.365  1.00  0.00           N  
ATOM   2396  CA  MET B1782     -19.081 -10.003  19.710  1.00  0.00           C  
ATOM   2397  C   MET B1782     -19.317  -8.822  18.799  1.00  0.00           C  
ATOM   2398  O   MET B1782     -18.915  -7.700  19.104  1.00  0.00           O  
ATOM   2399  CB  MET B1782     -20.166 -10.054  20.786  1.00  0.00           C  
ATOM   2400  CG  MET B1782     -21.490  -9.394  20.414  1.00  0.00           C  
ATOM   2401  SD  MET B1782     -22.740  -9.513  21.712  1.00  0.00           S  
ATOM   2402  CE  MET B1782     -21.976  -8.541  23.089  1.00  0.00           C  
ATOM   2403  H   MET B1782     -17.559  -9.176  20.896  1.00  0.00           H  
ATOM   2404  N   GLY B1783     -20.033  -9.080  17.710  1.00  0.00           N  
ATOM   2405  CA  GLY B1783     -20.344  -8.051  16.730  1.00  0.00           C  
ATOM   2406  C   GLY B1783     -21.555  -7.217  17.105  1.00  0.00           C  
ATOM   2407  O   GLY B1783     -22.696  -7.555  16.735  1.00  0.00           O  
ATOM   2408  H   GLY B1783     -20.366  -9.993  17.563  1.00  0.00           H  
ATOM   2409  N   LEU B1784     -21.299  -6.075  17.741  1.00  0.00           N  
ATOM   2410  CA  LEU B1784     -22.373  -5.195  18.178  1.00  0.00           C  
ATOM   2411  C   LEU B1784     -23.398  -4.858  17.114  1.00  0.00           C  
ATOM   2412  O   LEU B1784     -24.562  -4.735  17.429  1.00  0.00           O  
ATOM   2413  CB  LEU B1784     -21.841  -3.921  18.845  1.00  0.00           C  
ATOM   2414  CG  LEU B1784     -20.931  -4.124  20.067  1.00  0.00           C  
ATOM   2415  CD1 LEU B1784     -20.665  -2.793  20.793  1.00  0.00           C  
ATOM   2416  CD2 LEU B1784     -21.580  -5.132  21.003  1.00  0.00           C  
ATOM   2417  H   LEU B1784     -20.365  -5.822  17.920  1.00  0.00           H  
ATOM   2418  N   GLU B1785     -23.013  -4.774  15.855  1.00  0.00           N  
ATOM   2419  CA  GLU B1785     -23.994  -4.436  14.832  1.00  0.00           C  
ATOM   2420  C   GLU B1785     -24.947  -5.586  14.658  1.00  0.00           C  
ATOM   2421  O   GLU B1785     -26.134  -5.392  14.401  1.00  0.00           O  
ATOM   2422  CB  GLU B1785     -23.309  -4.204  13.503  1.00  0.00           C  
ATOM   2423  CG  GLU B1785     -21.806  -3.949  13.609  1.00  0.00           C  
ATOM   2424  CD  GLU B1785     -21.488  -2.498  13.468  1.00  0.00           C  
ATOM   2425  OE1 GLU B1785     -22.425  -1.749  13.160  1.00  0.00           O  
ATOM   2426  OE2 GLU B1785     -20.325  -2.109  13.658  1.00  0.00           O  
ATOM   2427  H   GLU B1785     -22.084  -4.956  15.627  1.00  0.00           H  
ATOM   2428  N   ARG B1786     -24.387  -6.787  14.723  1.00  0.00           N  
ATOM   2429  CA  ARG B1786     -25.161  -8.009  14.569  1.00  0.00           C  
ATOM   2430  C   ARG B1786     -26.157  -8.016  15.707  1.00  0.00           C  
ATOM   2431  O   ARG B1786     -27.371  -8.093  15.482  1.00  0.00           O  
ATOM   2432  CB  ARG B1786     -24.262  -9.231  14.703  1.00  0.00           C  
ATOM   2433  CG  ARG B1786     -23.028  -9.220  13.807  1.00  0.00           C  
ATOM   2434  CD  ARG B1786     -23.371  -9.341  12.320  1.00  0.00           C  
ATOM   2435  NE  ARG B1786     -22.209  -9.693  11.498  1.00  0.00           N  
ATOM   2436  CZ  ARG B1786     -21.437 -10.766  11.687  1.00  0.00           C  
ATOM   2437  NH1 ARG B1786     -21.720 -11.616  12.662  1.00  0.00           N  
ATOM   2438  NH2 ARG B1786     -20.394 -11.007  10.889  1.00  0.00           N  
ATOM   2439  H   ARG B1786     -23.432  -6.856  14.898  1.00  0.00           H  
ATOM   2440 HE   ARG B1786     -21.982  -9.096  10.758  1.00  0.00           H  
ATOM   2441 HH11 ARG B1786     -22.511 -11.464  13.248  1.00  0.00           H  
ATOM   2442 HH12 ARG B1786     -21.144 -12.424  12.798  1.00  0.00           H  
ATOM   2443 HH21 ARG B1786     -20.184 -10.373  10.142  1.00  0.00           H  
ATOM   2444 HH22 ARG B1786     -19.824 -11.810  11.039  1.00  0.00           H  
ATOM   2445  N   LEU B1787     -25.620  -7.902  16.925  1.00  0.00           N  
ATOM   2446  CA  LEU B1787     -26.399  -7.845  18.150  1.00  0.00           C  
ATOM   2447  C   LEU B1787     -27.542  -6.819  18.040  1.00  0.00           C  
ATOM   2448  O   LEU B1787     -28.701  -7.175  18.217  1.00  0.00           O  
ATOM   2449  CB  LEU B1787     -25.491  -7.476  19.302  1.00  0.00           C  
ATOM   2450  CG  LEU B1787     -26.239  -7.202  20.593  1.00  0.00           C  
ATOM   2451  CD1 LEU B1787     -27.201  -8.335  20.852  1.00  0.00           C  
ATOM   2452  CD2 LEU B1787     -25.265  -7.059  21.754  1.00  0.00           C  
ATOM   2453  H   LEU B1787     -24.647  -7.849  16.989  1.00  0.00           H  
ATOM   2454  N   VAL B1788     -27.224  -5.562  17.735  1.00  0.00           N  
ATOM   2455  CA  VAL B1788     -28.237  -4.517  17.591  1.00  0.00           C  
ATOM   2456  C   VAL B1788     -29.266  -4.918  16.552  1.00  0.00           C  
ATOM   2457  O   VAL B1788     -30.429  -4.539  16.641  1.00  0.00           O  
ATOM   2458  CB  VAL B1788     -27.618  -3.154  17.170  1.00  0.00           C  
ATOM   2459  CG1 VAL B1788     -28.720  -2.138  16.890  1.00  0.00           C  
ATOM   2460  CG2 VAL B1788     -26.684  -2.615  18.275  1.00  0.00           C  
ATOM   2461  H   VAL B1788     -26.289  -5.333  17.601  1.00  0.00           H  
ATOM   2462  N   LEU B1789     -28.844  -5.683  15.554  1.00  0.00           N  
ATOM   2463  CA  LEU B1789     -29.766  -6.103  14.505  1.00  0.00           C  
ATOM   2464  C   LEU B1789     -30.674  -7.184  15.012  1.00  0.00           C  
ATOM   2465  O   LEU B1789     -31.893  -7.138  14.800  1.00  0.00           O  
ATOM   2466  CB  LEU B1789     -29.009  -6.621  13.291  1.00  0.00           C  
ATOM   2467  CG  LEU B1789     -28.553  -5.525  12.338  1.00  0.00           C  
ATOM   2468  CD1 LEU B1789     -27.406  -6.043  11.464  1.00  0.00           C  
ATOM   2469  CD2 LEU B1789     -29.743  -5.021  11.502  1.00  0.00           C  
ATOM   2470  H   LEU B1789     -27.907  -5.959  15.506  1.00  0.00           H  
ATOM   2471  N   LEU B1790     -30.071  -8.151  15.690  1.00  0.00           N  
ATOM   2472  CA  LEU B1790     -30.797  -9.279  16.232  1.00  0.00           C  
ATOM   2473  C   LEU B1790     -31.864  -8.823  17.225  1.00  0.00           C  
ATOM   2474  O   LEU B1790     -32.999  -9.261  17.152  1.00  0.00           O  
ATOM   2475  CB  LEU B1790     -29.832 -10.269  16.874  1.00  0.00           C  
ATOM   2476  CG  LEU B1790     -30.484 -11.549  17.374  1.00  0.00           C  
ATOM   2477  CD1 LEU B1790     -31.418 -12.104  16.307  1.00  0.00           C  
ATOM   2478  CD2 LEU B1790     -29.404 -12.566  17.758  1.00  0.00           C  
ATOM   2479  H   LEU B1790     -29.117  -8.094  15.834  1.00  0.00           H  
ATOM   2480  N   VAL B1791     -31.518  -7.907  18.118  1.00  0.00           N  
ATOM   2481  CA  VAL B1791     -32.464  -7.418  19.101  1.00  0.00           C  
ATOM   2482  C   VAL B1791     -33.613  -6.714  18.388  1.00  0.00           C  
ATOM   2483  O   VAL B1791     -34.744  -7.147  18.484  1.00  0.00           O  
ATOM   2484  CB  VAL B1791     -31.757  -6.520  20.149  1.00  0.00           C  
ATOM   2485  CG1 VAL B1791     -32.735  -5.984  21.171  1.00  0.00           C  
ATOM   2486  CG2 VAL B1791     -30.668  -7.320  20.860  1.00  0.00           C  
ATOM   2487  H   VAL B1791     -30.605  -7.557  18.107  1.00  0.00           H  
ATOM   2488  N   GLN B1792     -33.340  -5.717  17.573  1.00  0.00           N  
ATOM   2489  CA  GLN B1792     -34.432  -5.041  16.876  1.00  0.00           C  
ATOM   2490  C   GLN B1792     -35.358  -5.979  16.090  1.00  0.00           C  
ATOM   2491  O   GLN B1792     -36.509  -5.639  15.818  1.00  0.00           O  
ATOM   2492  CB  GLN B1792     -33.871  -4.001  15.929  1.00  0.00           C  
ATOM   2493  CG  GLN B1792     -32.992  -2.995  16.612  1.00  0.00           C  
ATOM   2494  CD  GLN B1792     -32.478  -1.940  15.656  1.00  0.00           C  
ATOM   2495  OE1 GLN B1792     -31.490  -2.155  14.944  1.00  0.00           O  
ATOM   2496  NE2 GLN B1792     -33.156  -0.793  15.628  1.00  0.00           N  
ATOM   2497  H   GLN B1792     -32.413  -5.439  17.427  1.00  0.00           H  
ATOM   2498 HE21 GLN B1792     -32.849  -0.117  15.017  1.00  0.00           H  
ATOM   2499 HE22 GLN B1792     -33.938  -0.687  16.205  1.00  0.00           H  
ATOM   2500  N   ALA B1793     -34.861  -7.151  15.723  1.00  0.00           N  
ATOM   2501  CA  ALA B1793     -35.658  -8.100  14.956  1.00  0.00           C  
ATOM   2502  C   ALA B1793     -36.487  -9.016  15.846  1.00  0.00           C  
ATOM   2503  O   ALA B1793     -37.697  -9.180  15.624  1.00  0.00           O  
ATOM   2504  CB  ALA B1793     -34.767  -8.919  14.059  1.00  0.00           C  
ATOM   2505  H   ALA B1793     -33.940  -7.382  15.966  1.00  0.00           H  
ATOM   2506  N   VAL B1794     -35.816  -9.661  16.802  1.00  0.00           N  
ATOM   2507  CA  VAL B1794     -36.457 -10.558  17.753  1.00  0.00           C  
ATOM   2508  C   VAL B1794     -37.517  -9.788  18.527  1.00  0.00           C  
ATOM   2509  O   VAL B1794     -38.610 -10.311  18.720  1.00  0.00           O  
ATOM   2510  CB  VAL B1794     -35.438 -11.179  18.753  1.00  0.00           C  
ATOM   2511  CG1 VAL B1794     -36.158 -11.886  19.902  1.00  0.00           C  
ATOM   2512  CG2 VAL B1794     -34.556 -12.175  18.037  1.00  0.00           C  
ATOM   2513  H   VAL B1794     -34.854  -9.516  16.870  1.00  0.00           H  
ATOM   2514  N   ASN B1795     -37.196  -8.572  18.982  1.00  0.00           N  
ATOM   2515  CA  ASN B1795     -38.157  -7.745  19.728  1.00  0.00           C  
ATOM   2516  C   ASN B1795     -38.201  -6.235  19.421  1.00  0.00           C  
ATOM   2517  O   ASN B1795     -37.422  -5.448  19.964  1.00  0.00           O  
ATOM   2518  CB  ASN B1795     -38.089  -8.017  21.253  1.00  0.00           C  
ATOM   2519  CG  ASN B1795     -36.831  -7.480  21.920  1.00  0.00           C  
ATOM   2520  OD1 ASN B1795     -36.709  -6.280  22.143  1.00  0.00           O  
ATOM   2521  ND2 ASN B1795     -35.940  -8.377  22.337  1.00  0.00           N  
ATOM   2522  H   ASN B1795     -36.298  -8.216  18.808  1.00  0.00           H  
ATOM   2523 HD21 ASN B1795     -35.128  -8.041  22.774  1.00  0.00           H  
ATOM   2524 HD22 ASN B1795     -36.116  -9.334  22.214  1.00  0.00           H  
ATOM   2525  N   PRO B1796     -39.147  -5.810  18.548  1.00  0.00           N  
ATOM   2526  CA  PRO B1796     -39.326  -4.402  18.150  1.00  0.00           C  
ATOM   2527  C   PRO B1796     -39.895  -3.607  19.315  1.00  0.00           C  
ATOM   2528  O   PRO B1796     -40.080  -2.388  19.238  1.00  0.00           O  
ATOM   2529  CB  PRO B1796     -40.344  -4.491  17.011  1.00  0.00           C  
ATOM   2530  CG  PRO B1796     -40.087  -5.848  16.424  1.00  0.00           C  
ATOM   2531  CD  PRO B1796     -39.930  -6.695  17.666  1.00  0.00           C  
ATOM   2532  N   GLU B1797     -40.206  -4.335  20.382  1.00  0.00           N  
ATOM   2533  CA  GLU B1797     -40.745  -3.756  21.592  1.00  0.00           C  
ATOM   2534  C   GLU B1797     -39.631  -3.071  22.361  1.00  0.00           C  
ATOM   2535  O   GLU B1797     -39.835  -2.618  23.490  1.00  0.00           O  
ATOM   2536  CB  GLU B1797     -41.390  -4.834  22.469  1.00  0.00           C  
ATOM   2537  CG  GLU B1797     -42.641  -5.497  21.872  1.00  0.00           C  
ATOM   2538  CD  GLU B1797     -42.429  -6.969  21.490  1.00  0.00           C  
ATOM   2539  OE1 GLU B1797     -41.333  -7.518  21.759  1.00  0.00           O  
ATOM   2540  OE2 GLU B1797     -43.366  -7.580  20.917  1.00  0.00           O  
ATOM   2541  H   GLU B1797     -40.066  -5.295  20.356  1.00  0.00           H  
ATOM   2542  N   PHE B1798     -38.426  -3.073  21.798  1.00  0.00           N  
ATOM   2543  CA  PHE B1798     -37.302  -2.409  22.447  1.00  0.00           C  
ATOM   2544  C   PHE B1798     -37.317  -0.962  21.972  1.00  0.00           C  
ATOM   2545  O   PHE B1798     -37.614  -0.673  20.807  1.00  0.00           O  
ATOM   2546  CB  PHE B1798     -35.968  -3.068  22.085  1.00  0.00           C  
ATOM   2547  CG  PHE B1798     -34.926  -2.968  23.169  1.00  0.00           C  
ATOM   2548  CD1 PHE B1798     -35.046  -3.721  24.337  1.00  0.00           C  
ATOM   2549  CD2 PHE B1798     -33.811  -2.149  23.012  1.00  0.00           C  
ATOM   2550  CE1 PHE B1798     -34.064  -3.663  25.336  1.00  0.00           C  
ATOM   2551  CE2 PHE B1798     -32.823  -2.083  24.002  1.00  0.00           C  
ATOM   2552  CZ  PHE B1798     -32.951  -2.843  25.167  1.00  0.00           C  
ATOM   2553  H   PHE B1798     -38.279  -3.527  20.947  1.00  0.00           H  
ATOM   2554  N   LYS B1799     -37.070  -0.058  22.909  1.00  0.00           N  
ATOM   2555  CA  LYS B1799     -37.042   1.371  22.628  1.00  0.00           C  
ATOM   2556  C   LYS B1799     -36.127   2.003  23.669  1.00  0.00           C  
ATOM   2557  O   LYS B1799     -35.777   1.363  24.671  1.00  0.00           O  
ATOM   2558  CB  LYS B1799     -38.433   2.000  22.788  1.00  0.00           C  
ATOM   2559  CG  LYS B1799     -39.431   1.801  21.660  1.00  0.00           C  
ATOM   2560  CD  LYS B1799     -40.693   2.628  21.960  1.00  0.00           C  
ATOM   2561  CE  LYS B1799     -41.745   2.538  20.866  1.00  0.00           C  
ATOM   2562  NZ  LYS B1799     -42.189   1.132  20.654  1.00  0.00           N  
ATOM   2563  H   LYS B1799     -36.896  -0.357  23.824  1.00  0.00           H  
ATOM   2564  HZ1 LYS B1799     -42.369   0.688  21.581  1.00  0.00           H  
ATOM   2565  HZ2 LYS B1799     -43.064   1.126  20.095  1.00  0.00           H  
ATOM   2566  HZ3 LYS B1799     -41.450   0.603  20.155  1.00  0.00           H  
ATOM   2567  N   ALA B1800     -35.753   3.257  23.423  1.00  0.00           N  
ATOM   2568  CA  ALA B1800     -34.908   4.022  24.331  1.00  0.00           C  
ATOM   2569  C   ALA B1800     -35.753   5.171  24.847  1.00  0.00           C  
ATOM   2570  O   ALA B1800     -36.782   5.496  24.247  1.00  0.00           O  
ATOM   2571  CB  ALA B1800     -33.705   4.563  23.593  1.00  0.00           C  
ATOM   2572  H   ALA B1800     -36.078   3.696  22.610  1.00  0.00           H  
ATOM   2573  N   ASP B1801     -35.332   5.783  25.948  1.00  0.00           N  
ATOM   2574  CA  ASP B1801     -36.079   6.904  26.496  1.00  0.00           C  
ATOM   2575  C   ASP B1801     -36.090   7.991  25.442  1.00  0.00           C  
ATOM   2576  O   ASP B1801     -35.129   8.116  24.674  1.00  0.00           O  
ATOM   2577  CB  ASP B1801     -35.390   7.490  27.728  1.00  0.00           C  
ATOM   2578  CG  ASP B1801     -35.012   6.444  28.754  1.00  0.00           C  
ATOM   2579  OD1 ASP B1801     -35.857   5.568  29.064  1.00  0.00           O  
ATOM   2580  OD2 ASP B1801     -33.866   6.522  29.266  1.00  0.00           O  
ATOM   2581  H   ASP B1801     -34.507   5.492  26.378  1.00  0.00           H  
ATOM   2582  N   PRO B1802     -37.190   8.764  25.359  1.00  0.00           N  
ATOM   2583  CA  PRO B1802     -37.193   9.830  24.350  1.00  0.00           C  
ATOM   2584  C   PRO B1802     -36.098  10.818  24.759  1.00  0.00           C  
ATOM   2585  O   PRO B1802     -35.497  10.682  25.840  1.00  0.00           O  
ATOM   2586  CB  PRO B1802     -38.597  10.431  24.481  1.00  0.00           C  
ATOM   2587  CG  PRO B1802     -38.938  10.183  25.920  1.00  0.00           C  
ATOM   2588  CD  PRO B1802     -38.438   8.780  26.146  1.00  0.00           C  
ATOM   2589  N   VAL B1803     -35.832  11.819  23.931  1.00  0.00           N  
ATOM   2590  CA  VAL B1803     -34.758  12.742  24.276  1.00  0.00           C  
ATOM   2591  C   VAL B1803     -35.146  13.940  25.094  1.00  0.00           C  
ATOM   2592  O   VAL B1803     -34.336  14.455  25.866  1.00  0.00           O  
ATOM   2593  CB  VAL B1803     -33.935  13.179  23.051  1.00  0.00           C  
ATOM   2594  CG1 VAL B1803     -32.921  12.083  22.697  1.00  0.00           C  
ATOM   2595  CG2 VAL B1803     -34.852  13.500  21.866  1.00  0.00           C  
ATOM   2596  H   VAL B1803     -36.353  11.936  23.112  1.00  0.00           H  
ATOM   2597  N   VAL B1804     -36.374  14.410  24.922  1.00  0.00           N  
ATOM   2598  CA  VAL B1804     -36.796  15.551  25.696  1.00  0.00           C  
ATOM   2599  C   VAL B1804     -38.007  15.216  26.546  1.00  0.00           C  
ATOM   2600  O   VAL B1804     -38.951  14.562  26.091  1.00  0.00           O  
ATOM   2601  CB  VAL B1804     -37.087  16.765  24.802  1.00  0.00           C  
ATOM   2602  CG1 VAL B1804     -37.106  18.023  25.634  1.00  0.00           C  
ATOM   2603  CG2 VAL B1804     -36.037  16.880  23.727  1.00  0.00           C  
ATOM   2604  H   VAL B1804     -36.997  13.987  24.293  1.00  0.00           H  
ATOM   2605  N   ASP B1805     -37.927  15.592  27.811  1.00  0.00           N  
ATOM   2606  CA  ASP B1805     -39.013  15.383  28.736  1.00  0.00           C  
ATOM   2607  C   ASP B1805     -39.778  16.661  28.797  1.00  0.00           C  
ATOM   2608  O   ASP B1805     -40.970  16.683  28.533  1.00  0.00           O  
ATOM   2609  CB  ASP B1805     -38.469  15.056  30.100  1.00  0.00           C  
ATOM   2610  CG  ASP B1805     -37.777  13.724  30.119  1.00  0.00           C  
ATOM   2611  OD1 ASP B1805     -38.027  12.913  29.173  1.00  0.00           O  
ATOM   2612  OD2 ASP B1805     -36.976  13.496  31.064  1.00  0.00           O  
ATOM   2613  H   ASP B1805     -37.114  16.007  28.119  1.00  0.00           H  
ATOM   2614  N   ILE B1806     -39.058  17.747  29.050  1.00  0.00           N  
ATOM   2615  CA  ILE B1806     -39.653  19.071  29.146  1.00  0.00           C  
ATOM   2616  C   ILE B1806     -39.105  20.030  28.118  1.00  0.00           C  
ATOM   2617  O   ILE B1806     -37.910  20.178  27.995  1.00  0.00           O  
ATOM   2618  CB  ILE B1806     -39.360  19.679  30.504  1.00  0.00           C  
ATOM   2619  CG1 ILE B1806     -39.792  18.718  31.586  1.00  0.00           C  
ATOM   2620  CG2 ILE B1806     -40.051  21.002  30.648  1.00  0.00           C  
ATOM   2621  CD1 ILE B1806     -39.448  19.191  32.915  1.00  0.00           C  
ATOM   2622  H   ILE B1806     -38.090  17.663  29.154  1.00  0.00           H  
ATOM   2623  N   TYR B1807     -39.980  20.713  27.413  1.00  0.00           N  
ATOM   2624  CA  TYR B1807     -39.555  21.679  26.441  1.00  0.00           C  
ATOM   2625  C   TYR B1807     -39.866  23.034  27.073  1.00  0.00           C  
ATOM   2626  O   TYR B1807     -40.950  23.226  27.615  1.00  0.00           O  
ATOM   2627  CB  TYR B1807     -40.335  21.496  25.151  1.00  0.00           C  
ATOM   2628  CG  TYR B1807     -39.747  22.276  24.006  1.00  0.00           C  
ATOM   2629  CD1 TYR B1807     -38.558  21.872  23.404  1.00  0.00           C  
ATOM   2630  CD2 TYR B1807     -40.361  23.438  23.530  1.00  0.00           C  
ATOM   2631  CE1 TYR B1807     -37.986  22.608  22.358  1.00  0.00           C  
ATOM   2632  CE2 TYR B1807     -39.800  24.179  22.476  1.00  0.00           C  
ATOM   2633  CZ  TYR B1807     -38.612  23.757  21.903  1.00  0.00           C  
ATOM   2634  OH  TYR B1807     -38.036  24.476  20.885  1.00  0.00           O  
ATOM   2635  H   TYR B1807     -40.941  20.574  27.567  1.00  0.00           H  
ATOM   2636 HH   TYR B1807     -37.230  24.054  20.602  1.00  0.00           H  
ATOM   2637  N   LEU B1808     -38.917  23.965  27.024  1.00  0.00           N  
ATOM   2638  CA  LEU B1808     -39.106  25.286  27.618  1.00  0.00           C  
ATOM   2639  C   LEU B1808     -39.425  26.388  26.610  1.00  0.00           C  
ATOM   2640  O   LEU B1808     -38.520  26.950  25.981  1.00  0.00           O  
ATOM   2641  CB  LEU B1808     -37.880  25.653  28.466  1.00  0.00           C  
ATOM   2642  CG  LEU B1808     -37.631  27.026  29.099  1.00  0.00           C  
ATOM   2643  CD1 LEU B1808     -38.880  27.816  29.341  1.00  0.00           C  
ATOM   2644  CD2 LEU B1808     -36.898  26.809  30.395  1.00  0.00           C  
ATOM   2645  H   LEU B1808     -38.079  23.770  26.578  1.00  0.00           H  
ATOM   2646  N   VAL B1809     -40.719  26.675  26.456  1.00  0.00           N  
ATOM   2647  CA  VAL B1809     -41.190  27.723  25.554  1.00  0.00           C  
ATOM   2648  C   VAL B1809     -41.045  29.079  26.249  1.00  0.00           C  
ATOM   2649  O   VAL B1809     -41.182  29.178  27.469  1.00  0.00           O  
ATOM   2650  CB  VAL B1809     -42.669  27.492  25.169  1.00  0.00           C  
ATOM   2651  CG1 VAL B1809     -43.233  28.682  24.409  1.00  0.00           C  
ATOM   2652  CG2 VAL B1809     -42.805  26.215  24.347  1.00  0.00           C  
ATOM   2653  H   VAL B1809     -41.376  26.192  26.996  1.00  0.00           H  
ATOM   2654  N   ALA B1810     -40.739  30.112  25.466  1.00  0.00           N  
ATOM   2655  CA  ALA B1810     -40.566  31.476  25.973  1.00  0.00           C  
ATOM   2656  C   ALA B1810     -40.658  32.418  24.790  1.00  0.00           C  
ATOM   2657  O   ALA B1810     -40.128  32.124  23.722  1.00  0.00           O  
ATOM   2658  CB  ALA B1810     -39.217  31.629  26.656  1.00  0.00           C  
ATOM   2659  H   ALA B1810     -40.621  29.954  24.499  1.00  0.00           H  
ATOM   2660  N   SER B1811     -41.362  33.528  24.960  1.00  0.00           N  
ATOM   2661  CA  SER B1811     -41.519  34.499  23.882  1.00  0.00           C  
ATOM   2662  C   SER B1811     -41.757  35.874  24.473  1.00  0.00           C  
ATOM   2663  O   SER B1811     -42.387  36.003  25.518  1.00  0.00           O  
ATOM   2664  CB  SER B1811     -42.684  34.108  22.969  1.00  0.00           C  
ATOM   2665  OG  SER B1811     -43.020  35.159  22.079  1.00  0.00           O  
ATOM   2666  H   SER B1811     -41.799  33.701  25.822  1.00  0.00           H  
ATOM   2667 HG   SER B1811     -43.749  34.885  21.516  1.00  0.00           H  
ATOM   2668  N   GLY B1812     -41.217  36.896  23.822  1.00  0.00           N  
ATOM   2669  CA  GLY B1812     -41.390  38.249  24.315  1.00  0.00           C  
ATOM   2670  C   GLY B1812     -40.081  38.989  24.526  1.00  0.00           C  
ATOM   2671  O   GLY B1812     -38.996  38.403  24.408  1.00  0.00           O  
ATOM   2672  H   GLY B1812     -40.699  36.737  23.010  1.00  0.00           H  
ATOM   2673  N   ALA B1813     -40.184  40.280  24.846  1.00  0.00           N  
ATOM   2674  CA  ALA B1813     -39.019  41.135  25.072  1.00  0.00           C  
ATOM   2675  C   ALA B1813     -38.223  40.795  26.338  1.00  0.00           C  
ATOM   2676  O   ALA B1813     -38.738  40.871  27.471  1.00  0.00           O  
ATOM   2677  CB  ALA B1813     -39.436  42.603  25.096  1.00  0.00           C  
ATOM   2678  H   ALA B1813     -41.078  40.664  24.955  1.00  0.00           H  
ATOM   2679  N   ASP B1814     -36.956  40.438  26.123  1.00  0.00           N  
ATOM   2680  CA  ASP B1814     -36.020  40.098  27.200  1.00  0.00           C  
ATOM   2681  C   ASP B1814     -36.401  38.858  28.019  1.00  0.00           C  
ATOM   2682  O   ASP B1814     -35.979  38.716  29.174  1.00  0.00           O  
ATOM   2683  CB  ASP B1814     -35.811  41.292  28.161  1.00  0.00           C  
ATOM   2684  CG  ASP B1814     -35.869  42.661  27.462  1.00  0.00           C  
ATOM   2685  OD1 ASP B1814     -35.504  42.778  26.262  1.00  0.00           O  
ATOM   2686  OD2 ASP B1814     -36.299  43.626  28.136  1.00  0.00           O  
ATOM   2687  H   ASP B1814     -36.645  40.391  25.198  1.00  0.00           H  
ATOM   2688  N   THR B1815     -37.159  37.940  27.431  1.00  0.00           N  
ATOM   2689  CA  THR B1815     -37.536  36.742  28.165  1.00  0.00           C  
ATOM   2690  C   THR B1815     -36.431  35.700  28.148  1.00  0.00           C  
ATOM   2691  O   THR B1815     -36.225  35.023  29.149  1.00  0.00           O  
ATOM   2692  CB  THR B1815     -38.805  36.118  27.617  1.00  0.00           C  
ATOM   2693  OG1 THR B1815     -38.728  36.093  26.190  1.00  0.00           O  
ATOM   2694  CG2 THR B1815     -39.998  36.918  28.035  1.00  0.00           C  
ATOM   2695  H   THR B1815     -37.476  38.067  26.509  1.00  0.00           H  
ATOM   2696  HG1 THR B1815     -39.532  35.701  25.836  1.00  0.00           H  
ATOM   2697  N   GLN B1816     -35.688  35.614  27.040  1.00  0.00           N  
ATOM   2698  CA  GLN B1816     -34.612  34.626  26.895  1.00  0.00           C  
ATOM   2699  C   GLN B1816     -33.691  34.435  28.088  1.00  0.00           C  
ATOM   2700  O   GLN B1816     -33.385  33.300  28.451  1.00  0.00           O  
ATOM   2701  CB  GLN B1816     -33.772  34.876  25.636  1.00  0.00           C  
ATOM   2702  CG  GLN B1816     -34.285  34.185  24.349  1.00  0.00           C  
ATOM   2703  CD  GLN B1816     -34.118  32.643  24.327  1.00  0.00           C  
ATOM   2704  OE1 GLN B1816     -33.230  32.104  23.644  1.00  0.00           O  
ATOM   2705  NE2 GLN B1816     -35.015  31.937  25.016  1.00  0.00           N  
ATOM   2706  H   GLN B1816     -35.875  36.227  26.300  1.00  0.00           H  
ATOM   2707 HE21 GLN B1816     -34.928  30.962  25.003  1.00  0.00           H  
ATOM   2708 HE22 GLN B1816     -35.731  32.397  25.495  1.00  0.00           H  
ATOM   2709  N   SER B1817     -33.236  35.521  28.701  1.00  0.00           N  
ATOM   2710  CA  SER B1817     -32.351  35.398  29.862  1.00  0.00           C  
ATOM   2711  C   SER B1817     -33.125  34.744  31.010  1.00  0.00           C  
ATOM   2712  O   SER B1817     -32.601  33.900  31.753  1.00  0.00           O  
ATOM   2713  CB  SER B1817     -31.852  36.776  30.298  1.00  0.00           C  
ATOM   2714  OG  SER B1817     -31.395  37.522  29.182  1.00  0.00           O  
ATOM   2715  H   SER B1817     -33.472  36.411  28.371  1.00  0.00           H  
ATOM   2716 HG   SER B1817     -31.082  38.383  29.478  1.00  0.00           H  
ATOM   2717  N   ALA B1818     -34.389  35.139  31.127  1.00  0.00           N  
ATOM   2718  CA  ALA B1818     -35.265  34.625  32.153  1.00  0.00           C  
ATOM   2719  C   ALA B1818     -35.455  33.149  31.892  1.00  0.00           C  
ATOM   2720  O   ALA B1818     -35.187  32.311  32.758  1.00  0.00           O  
ATOM   2721  CB  ALA B1818     -36.578  35.342  32.090  1.00  0.00           C  
ATOM   2722  H   ALA B1818     -34.740  35.793  30.489  1.00  0.00           H  
ATOM   2723  N   ALA B1819     -35.870  32.829  30.675  1.00  0.00           N  
ATOM   2724  CA  ALA B1819     -36.095  31.455  30.288  1.00  0.00           C  
ATOM   2725  C   ALA B1819     -34.862  30.586  30.546  1.00  0.00           C  
ATOM   2726  O   ALA B1819     -34.967  29.506  31.155  1.00  0.00           O  
ATOM   2727  CB  ALA B1819     -36.490  31.389  28.837  1.00  0.00           C  
ATOM   2728  H   ALA B1819     -36.027  33.523  30.034  1.00  0.00           H  
ATOM   2729  N   MET B1820     -33.696  31.064  30.105  1.00  0.00           N  
ATOM   2730  CA  MET B1820     -32.449  30.326  30.289  1.00  0.00           C  
ATOM   2731  C   MET B1820     -32.093  30.207  31.753  1.00  0.00           C  
ATOM   2732  O   MET B1820     -31.626  29.154  32.191  1.00  0.00           O  
ATOM   2733  CB  MET B1820     -31.309  30.953  29.494  1.00  0.00           C  
ATOM   2734  CG  MET B1820     -31.058  30.271  28.152  1.00  0.00           C  
ATOM   2735  SD  MET B1820     -29.681  30.959  27.180  1.00  0.00           S  
ATOM   2736  CE  MET B1820     -30.490  32.327  26.472  1.00  0.00           C  
ATOM   2737  H   MET B1820     -33.673  31.924  29.654  1.00  0.00           H  
ATOM   2738  N   ALA B1821     -32.332  31.269  32.512  1.00  0.00           N  
ATOM   2739  CA  ALA B1821     -32.080  31.245  33.948  1.00  0.00           C  
ATOM   2740  C   ALA B1821     -33.016  30.210  34.640  1.00  0.00           C  
ATOM   2741  O   ALA B1821     -32.600  29.434  35.538  1.00  0.00           O  
ATOM   2742  CB  ALA B1821     -32.299  32.603  34.513  1.00  0.00           C  
ATOM   2743  H   ALA B1821     -32.690  32.075  32.103  1.00  0.00           H  
ATOM   2744  N   LEU B1822     -34.267  30.162  34.191  1.00  0.00           N  
ATOM   2745  CA  LEU B1822     -35.219  29.224  34.755  1.00  0.00           C  
ATOM   2746  C   LEU B1822     -34.801  27.815  34.401  1.00  0.00           C  
ATOM   2747  O   LEU B1822     -34.762  26.934  35.260  1.00  0.00           O  
ATOM   2748  CB  LEU B1822     -36.619  29.482  34.213  1.00  0.00           C  
ATOM   2749  CG  LEU B1822     -37.682  28.524  34.781  1.00  0.00           C  
ATOM   2750  CD1 LEU B1822     -37.782  28.685  36.314  1.00  0.00           C  
ATOM   2751  CD2 LEU B1822     -39.041  28.748  34.088  1.00  0.00           C  
ATOM   2752  H   LEU B1822     -34.545  30.757  33.475  1.00  0.00           H  
ATOM   2753  N   ALA B1830     -34.491  27.604  33.128  1.00  0.00           N  
ATOM   2754  CA  ALA B1830     -34.073  26.300  32.648  1.00  0.00           C  
ATOM   2755  C   ALA B1830     -32.923  25.793  33.496  1.00  0.00           C  
ATOM   2756  O   ALA B1830     -32.949  24.662  33.979  1.00  0.00           O  
ATOM   2757  CB  ALA B1830     -33.678  26.392  31.223  1.00  0.00           C  
ATOM   2758  H   ALA B1830     -34.543  28.347  32.506  1.00  0.00           H  
ATOM   2759  N   GLU B1831     -31.945  26.651  33.749  1.00  0.00           N  
ATOM   2760  CA  GLU B1831     -30.807  26.254  34.575  1.00  0.00           C  
ATOM   2761  C   GLU B1831     -31.209  25.899  36.021  1.00  0.00           C  
ATOM   2762  O   GLU B1831     -30.586  25.040  36.658  1.00  0.00           O  
ATOM   2763  CB  GLU B1831     -29.731  27.347  34.578  1.00  0.00           C  
ATOM   2764  CG  GLU B1831     -29.043  27.616  33.233  1.00  0.00           C  
ATOM   2765  CD  GLU B1831     -28.142  26.480  32.770  1.00  0.00           C  
ATOM   2766  OE1 GLU B1831     -27.269  26.038  33.546  1.00  0.00           O  
ATOM   2767  OE2 GLU B1831     -28.298  26.037  31.609  1.00  0.00           O  
ATOM   2768  H   GLU B1831     -31.980  27.558  33.383  1.00  0.00           H  
ATOM   2769  N   ARG B1832     -32.251  26.544  36.541  1.00  0.00           N  
ATOM   2770  CA  ARG B1832     -32.696  26.248  37.906  1.00  0.00           C  
ATOM   2771  C   ARG B1832     -33.377  24.891  37.933  1.00  0.00           C  
ATOM   2772  O   ARG B1832     -33.114  24.059  38.810  1.00  0.00           O  
ATOM   2773  CB  ARG B1832     -33.658  27.309  38.429  1.00  0.00           C  
ATOM   2774  CG  ARG B1832     -33.923  27.178  39.938  1.00  0.00           C  
ATOM   2775  CD  ARG B1832     -35.399  27.401  40.274  1.00  0.00           C  
ATOM   2776  NE  ARG B1832     -35.857  28.674  39.726  1.00  0.00           N  
ATOM   2777  CZ  ARG B1832     -36.318  29.680  40.462  1.00  0.00           C  
ATOM   2778  NH1 ARG B1832     -36.418  29.528  41.785  1.00  0.00           N  
ATOM   2779  NH2 ARG B1832     -36.701  30.817  39.866  1.00  0.00           N  
ATOM   2780  H   ARG B1832     -32.712  27.229  36.015  1.00  0.00           H  
ATOM   2781 HE   ARG B1832     -35.830  28.791  38.753  1.00  0.00           H  
ATOM   2782 HH11 ARG B1832     -36.148  28.665  42.213  1.00  0.00           H  
ATOM   2783 HH12 ARG B1832     -36.759  30.279  42.350  1.00  0.00           H  
ATOM   2784 HH21 ARG B1832     -36.644  30.903  38.872  1.00  0.00           H  
ATOM   2785 HH22 ARG B1832     -37.046  31.576  40.417  1.00  0.00           H  
ATOM   2786  N   LEU B1833     -34.256  24.676  36.961  1.00  0.00           N  
ATOM   2787  CA  LEU B1833     -34.964  23.411  36.833  1.00  0.00           C  
ATOM   2788  C   LEU B1833     -33.968  22.291  36.683  1.00  0.00           C  
ATOM   2789  O   LEU B1833     -34.247  21.179  37.082  1.00  0.00           O  
ATOM   2790  CB  LEU B1833     -35.872  23.428  35.618  1.00  0.00           C  
ATOM   2791  CG  LEU B1833     -37.031  24.390  35.817  1.00  0.00           C  
ATOM   2792  CD1 LEU B1833     -37.840  24.492  34.545  1.00  0.00           C  
ATOM   2793  CD2 LEU B1833     -37.863  23.864  36.993  1.00  0.00           C  
ATOM   2794  H   LEU B1833     -34.430  25.390  36.316  1.00  0.00           H  
ATOM   2795  N   ARG B1834     -32.810  22.581  36.101  1.00  0.00           N  
ATOM   2796  CA  ARG B1834     -31.777  21.565  35.938  1.00  0.00           C  
ATOM   2797  C   ARG B1834     -31.147  21.232  37.302  1.00  0.00           C  
ATOM   2798  O   ARG B1834     -30.852  20.059  37.609  1.00  0.00           O  
ATOM   2799  CB  ARG B1834     -30.722  22.033  34.933  1.00  0.00           C  
ATOM   2800  CG  ARG B1834     -31.285  22.230  33.531  1.00  0.00           C  
ATOM   2801  CD  ARG B1834     -30.381  21.659  32.447  1.00  0.00           C  
ATOM   2802  NE  ARG B1834     -30.959  21.831  31.117  1.00  0.00           N  
ATOM   2803  CZ  ARG B1834     -30.969  22.983  30.462  1.00  0.00           C  
ATOM   2804  NH1 ARG B1834     -30.402  24.057  30.978  1.00  0.00           N  
ATOM   2805  NH2 ARG B1834     -31.530  23.057  29.273  1.00  0.00           N  
ATOM   2806  H   ARG B1834     -32.654  23.484  35.761  1.00  0.00           H  
ATOM   2807 HE   ARG B1834     -31.373  21.071  30.689  1.00  0.00           H  
ATOM   2808 HH11 ARG B1834     -29.963  24.010  31.878  1.00  0.00           H  
ATOM   2809 HH12 ARG B1834     -30.411  24.923  30.483  1.00  0.00           H  
ATOM   2810 HH21 ARG B1834     -31.947  22.245  28.869  1.00  0.00           H  
ATOM   2811 HH22 ARG B1834     -31.538  23.921  28.773  1.00  0.00           H  
ATOM   2812  N   ASP B1835     -30.961  22.270  38.116  1.00  0.00           N  
ATOM   2813  CA  ASP B1835     -30.403  22.125  39.454  1.00  0.00           C  
ATOM   2814  C   ASP B1835     -31.309  21.268  40.313  1.00  0.00           C  
ATOM   2815  O   ASP B1835     -30.853  20.335  40.972  1.00  0.00           O  
ATOM   2816  CB  ASP B1835     -30.274  23.488  40.127  1.00  0.00           C  
ATOM   2817  CG  ASP B1835     -29.099  24.270  39.623  1.00  0.00           C  
ATOM   2818  OD1 ASP B1835     -28.149  23.622  39.137  1.00  0.00           O  
ATOM   2819  OD2 ASP B1835     -29.112  25.518  39.720  1.00  0.00           O  
ATOM   2820  H   ASP B1835     -31.206  23.161  37.802  1.00  0.00           H  
ATOM   2821  N   GLU B1836     -32.596  21.604  40.309  1.00  0.00           N  
ATOM   2822  CA  GLU B1836     -33.578  20.895  41.108  1.00  0.00           C  
ATOM   2823  C   GLU B1836     -34.087  19.581  40.555  1.00  0.00           C  
ATOM   2824  O   GLU B1836     -34.452  18.705  41.315  1.00  0.00           O  
ATOM   2825  CB  GLU B1836     -34.754  21.811  41.397  1.00  0.00           C  
ATOM   2826  CG  GLU B1836     -34.377  22.974  42.267  1.00  0.00           C  
ATOM   2827  CD  GLU B1836     -35.498  23.967  42.404  1.00  0.00           C  
ATOM   2828  OE1 GLU B1836     -36.166  24.234  41.386  1.00  0.00           O  
ATOM   2829  OE2 GLU B1836     -35.713  24.482  43.525  1.00  0.00           O  
ATOM   2830  H   GLU B1836     -32.886  22.347  39.744  1.00  0.00           H  
ATOM   2831  N   LEU B1837     -34.125  19.432  39.243  1.00  0.00           N  
ATOM   2832  CA  LEU B1837     -34.642  18.206  38.654  1.00  0.00           C  
ATOM   2833  C   LEU B1837     -33.566  17.364  37.985  1.00  0.00           C  
ATOM   2834  O   LEU B1837     -33.516  17.229  36.756  1.00  0.00           O  
ATOM   2835  CB  LEU B1837     -35.746  18.545  37.660  1.00  0.00           C  
ATOM   2836  CG  LEU B1837     -36.976  19.275  38.184  1.00  0.00           C  
ATOM   2837  CD1 LEU B1837     -37.831  19.746  37.000  1.00  0.00           C  
ATOM   2838  CD2 LEU B1837     -37.741  18.343  39.090  1.00  0.00           C  
ATOM   2839  H   LEU B1837     -33.796  20.140  38.659  1.00  0.00           H  
ATOM   2840  N   PRO B1838     -32.701  16.762  38.796  1.00  0.00           N  
ATOM   2841  CA  PRO B1838     -31.646  15.939  38.226  1.00  0.00           C  
ATOM   2842  C   PRO B1838     -32.241  14.759  37.463  1.00  0.00           C  
ATOM   2843  O   PRO B1838     -33.107  14.045  37.988  1.00  0.00           O  
ATOM   2844  CB  PRO B1838     -30.922  15.458  39.466  1.00  0.00           C  
ATOM   2845  CG  PRO B1838     -32.075  15.166  40.385  1.00  0.00           C  
ATOM   2846  CD  PRO B1838     -32.953  16.383  40.199  1.00  0.00           C  
ATOM   2847  N   GLY B1839     -31.785  14.559  36.230  1.00  0.00           N  
ATOM   2848  CA  GLY B1839     -32.275  13.444  35.441  1.00  0.00           C  
ATOM   2849  C   GLY B1839     -33.364  13.764  34.441  1.00  0.00           C  
ATOM   2850  O   GLY B1839     -33.801  12.875  33.703  1.00  0.00           O  
ATOM   2851  H   GLY B1839     -31.136  15.170  35.843  1.00  0.00           H  
ATOM   2852  N   VAL B1840     -33.814  15.015  34.415  1.00  0.00           N  
ATOM   2853  CA  VAL B1840     -34.856  15.423  33.486  1.00  0.00           C  
ATOM   2854  C   VAL B1840     -34.223  16.026  32.250  1.00  0.00           C  
ATOM   2855  O   VAL B1840     -33.282  16.799  32.360  1.00  0.00           O  
ATOM   2856  CB  VAL B1840     -35.804  16.432  34.136  1.00  0.00           C  
ATOM   2857  CG1 VAL B1840     -36.805  16.957  33.117  1.00  0.00           C  
ATOM   2858  CG2 VAL B1840     -36.541  15.753  35.244  1.00  0.00           C  
ATOM   2859  H   VAL B1840     -33.445  15.676  35.036  1.00  0.00           H  
ATOM   2860  N   LYS B1841     -34.750  15.692  31.080  1.00  0.00           N  
ATOM   2861  CA  LYS B1841     -34.209  16.189  29.829  1.00  0.00           C  
ATOM   2862  C   LYS B1841     -35.020  17.383  29.407  1.00  0.00           C  
ATOM   2863  O   LYS B1841     -36.099  17.249  28.862  1.00  0.00           O  
ATOM   2864  CB  LYS B1841     -34.256  15.071  28.786  1.00  0.00           C  
ATOM   2865  CG  LYS B1841     -33.547  13.791  29.257  1.00  0.00           C  
ATOM   2866  CD  LYS B1841     -33.849  12.566  28.388  1.00  0.00           C  
ATOM   2867  CE  LYS B1841     -33.115  11.292  28.876  1.00  0.00           C  
ATOM   2868  NZ  LYS B1841     -33.538  10.024  28.169  1.00  0.00           N  
ATOM   2869  H   LYS B1841     -35.521  15.098  31.059  1.00  0.00           H  
ATOM   2870  HZ1 LYS B1841     -33.577  10.201  27.144  1.00  0.00           H  
ATOM   2871  HZ2 LYS B1841     -32.849   9.272  28.364  1.00  0.00           H  
ATOM   2872  HZ3 LYS B1841     -34.477   9.734  28.506  1.00  0.00           H  
ATOM   2873  N   LEU B1842     -34.490  18.561  29.665  1.00  0.00           N  
ATOM   2874  CA  LEU B1842     -35.176  19.811  29.365  1.00  0.00           C  
ATOM   2875  C   LEU B1842     -34.458  20.623  28.288  1.00  0.00           C  
ATOM   2876  O   LEU B1842     -33.291  21.002  28.459  1.00  0.00           O  
ATOM   2877  CB  LEU B1842     -35.233  20.625  30.657  1.00  0.00           C  
ATOM   2878  CG  LEU B1842     -36.032  21.889  30.929  1.00  0.00           C  
ATOM   2879  CD1 LEU B1842     -35.553  22.363  32.273  1.00  0.00           C  
ATOM   2880  CD2 LEU B1842     -35.807  22.982  29.918  1.00  0.00           C  
ATOM   2881  H   LEU B1842     -33.589  18.603  30.059  1.00  0.00           H  
ATOM   2882  N   MET B1843     -35.187  20.966  27.229  1.00  0.00           N  
ATOM   2883  CA  MET B1843     -34.633  21.726  26.123  1.00  0.00           C  
ATOM   2884  C   MET B1843     -35.268  23.084  26.017  1.00  0.00           C  
ATOM   2885  O   MET B1843     -36.491  23.197  25.917  1.00  0.00           O  
ATOM   2886  CB  MET B1843     -34.837  20.982  24.805  1.00  0.00           C  
ATOM   2887  CG  MET B1843     -34.061  21.585  23.628  1.00  0.00           C  
ATOM   2888  SD  MET B1843     -34.005  20.503  22.169  1.00  0.00           S  
ATOM   2889  CE  MET B1843     -34.814  21.564  21.020  1.00  0.00           C  
ATOM   2890  H   MET B1843     -36.134  20.708  27.204  1.00  0.00           H  
ATOM   2891  N   THR B1844     -34.424  24.108  25.982  1.00  0.00           N  
ATOM   2892  CA  THR B1844     -34.863  25.501  25.890  1.00  0.00           C  
ATOM   2893  C   THR B1844     -34.951  25.899  24.438  1.00  0.00           C  
ATOM   2894  O   THR B1844     -33.953  25.865  23.727  1.00  0.00           O  
ATOM   2895  CB  THR B1844     -33.865  26.481  26.609  1.00  0.00           C  
ATOM   2896  OG1 THR B1844     -33.709  26.099  27.987  1.00  0.00           O  
ATOM   2897  CG2 THR B1844     -34.338  27.940  26.523  1.00  0.00           C  
ATOM   2898  H   THR B1844     -33.473  23.927  26.033  1.00  0.00           H  
ATOM   2899  HG1 THR B1844     -33.101  26.697  28.425  1.00  0.00           H  
ATOM   2900  N   ASN B1845     -36.147  26.238  23.986  1.00  0.00           N  
ATOM   2901  CA  ASN B1845     -36.331  26.685  22.609  1.00  0.00           C  
ATOM   2902  C   ASN B1845     -35.411  27.888  22.400  1.00  0.00           C  
ATOM   2903  O   ASN B1845     -35.085  28.607  23.344  1.00  0.00           O  
ATOM   2904  CB  ASN B1845     -37.793  27.115  22.396  1.00  0.00           C  
ATOM   2905  CG  ASN B1845     -38.053  27.698  21.013  1.00  0.00           C  
ATOM   2906  OD1 ASN B1845     -38.140  26.968  20.025  1.00  0.00           O  
ATOM   2907  ND2 ASN B1845     -38.194  29.020  20.945  1.00  0.00           N  
ATOM   2908  H   ASN B1845     -36.917  26.218  24.598  1.00  0.00           H  
ATOM   2909 HD21 ASN B1845     -38.370  29.400  20.053  1.00  0.00           H  
ATOM   2910 HD22 ASN B1845     -38.146  29.553  21.756  1.00  0.00           H  
ATOM   2911  N   HIS B1847     -34.952  28.079  21.176  1.00  0.00           N  
ATOM   2912  CA  HIS B1847     -34.109  29.211  20.880  1.00  0.00           C  
ATOM   2913  C   HIS B1847     -34.511  29.722  19.525  1.00  0.00           C  
ATOM   2914  O   HIS B1847     -35.072  28.972  18.719  1.00  0.00           O  
ATOM   2915  CB  HIS B1847     -32.650  28.800  20.825  1.00  0.00           C  
ATOM   2916  CG  HIS B1847     -32.046  28.518  22.163  1.00  0.00           C  
ATOM   2917  ND1 HIS B1847     -31.957  29.472  23.146  1.00  0.00           N  
ATOM   2918  CD2 HIS B1847     -31.467  27.396  22.658  1.00  0.00           C  
ATOM   2919  CE1 HIS B1847     -31.343  28.954  24.199  1.00  0.00           C  
ATOM   2920  NE2 HIS B1847     -31.036  27.698  23.925  1.00  0.00           N  
ATOM   2921  H   HIS B1847     -35.211  27.466  20.457  1.00  0.00           H  
ATOM   2922  HD1 HIS B1847     -32.303  30.395  23.096  1.00  0.00           H  
ATOM   2923  HE2 HIS B1847     -30.574  27.085  24.521  1.00  0.00           H  
ATOM   2924  N   GLY B1848     -34.195  30.992  19.273  1.00  0.00           N  
ATOM   2925  CA  GLY B1848     -34.507  31.606  17.991  1.00  0.00           C  
ATOM   2926  C   GLY B1848     -35.934  32.096  17.822  1.00  0.00           C  
ATOM   2927  O   GLY B1848     -36.463  32.152  16.710  1.00  0.00           O  
ATOM   2928  H   GLY B1848     -33.743  31.521  19.955  1.00  0.00           H  
ATOM   2929  N   GLY B1849     -36.548  32.512  18.917  1.00  0.00           N  
ATOM   2930  CA  GLY B1849     -37.914  32.971  18.816  1.00  0.00           C  
ATOM   2931  C   GLY B1849     -38.897  31.928  18.287  1.00  0.00           C  
ATOM   2932  O   GLY B1849     -38.764  30.718  18.517  1.00  0.00           O  
ATOM   2933  H   GLY B1849     -36.090  32.497  19.776  1.00  0.00           H  
ATOM   2934  N   GLY B1850     -39.858  32.415  17.518  1.00  0.00           N  
ATOM   2935  CA  GLY B1850     -40.902  31.564  16.990  1.00  0.00           C  
ATOM   2936  C   GLY B1850     -42.114  31.859  17.854  1.00  0.00           C  
ATOM   2937  O   GLY B1850     -41.960  32.205  19.032  1.00  0.00           O  
ATOM   2938  H   GLY B1850     -39.867  33.374  17.322  1.00  0.00           H  
ATOM   2939  N   ASN B1851     -43.308  31.840  17.274  1.00  0.00           N  
ATOM   2940  CA  ASN B1851     -44.492  32.102  18.080  1.00  0.00           C  
ATOM   2941  C   ASN B1851     -44.805  30.852  18.881  1.00  0.00           C  
ATOM   2942  O   ASN B1851     -44.181  29.800  18.688  1.00  0.00           O  
ATOM   2943  CB  ASN B1851     -45.690  32.545  17.230  1.00  0.00           C  
ATOM   2944  CG  ASN B1851     -46.125  31.496  16.234  1.00  0.00           C  
ATOM   2945  OD1 ASN B1851     -46.321  30.337  16.583  1.00  0.00           O  
ATOM   2946  ND2 ASN B1851     -46.288  31.899  14.984  1.00  0.00           N  
ATOM   2947  H   ASN B1851     -43.388  31.639  16.325  1.00  0.00           H  
ATOM   2948 HD21 ASN B1851     -46.569  31.232  14.325  1.00  0.00           H  
ATOM   2949 HD22 ASN B1851     -46.130  32.838  14.750  1.00  0.00           H  
ATOM   2950  N   PHE B1852     -45.771  30.978  19.777  1.00  0.00           N  
ATOM   2951  CA  PHE B1852     -46.174  29.882  20.644  1.00  0.00           C  
ATOM   2952  C   PHE B1852     -46.643  28.663  19.883  1.00  0.00           C  
ATOM   2953  O   PHE B1852     -46.429  27.538  20.322  1.00  0.00           O  
ATOM   2954  CB  PHE B1852     -47.238  30.361  21.638  1.00  0.00           C  
ATOM   2955  CG  PHE B1852     -46.761  31.476  22.528  1.00  0.00           C  
ATOM   2956  CD1 PHE B1852     -46.804  32.802  22.086  1.00  0.00           C  
ATOM   2957  CD2 PHE B1852     -46.208  31.197  23.777  1.00  0.00           C  
ATOM   2958  CE1 PHE B1852     -46.295  33.831  22.880  1.00  0.00           C  
ATOM   2959  CE2 PHE B1852     -45.698  32.209  24.579  1.00  0.00           C  
ATOM   2960  CZ  PHE B1852     -45.739  33.528  24.135  1.00  0.00           C  
ATOM   2961  H   PHE B1852     -46.227  31.837  19.868  1.00  0.00           H  
ATOM   2962  N   LYS B1853     -47.249  28.870  18.724  1.00  0.00           N  
ATOM   2963  CA  LYS B1853     -47.717  27.738  17.948  1.00  0.00           C  
ATOM   2964  C   LYS B1853     -46.541  26.905  17.430  1.00  0.00           C  
ATOM   2965  O   LYS B1853     -46.507  25.671  17.621  1.00  0.00           O  
ATOM   2966  CB  LYS B1853     -48.586  28.215  16.792  1.00  0.00           C  
ATOM   2967  CG  LYS B1853     -49.418  27.113  16.160  1.00  0.00           C  
ATOM   2968  CD  LYS B1853     -50.674  27.686  15.522  1.00  0.00           C  
ATOM   2969  CE  LYS B1853     -51.628  26.594  15.059  1.00  0.00           C  
ATOM   2970  NZ  LYS B1853     -52.881  27.189  14.496  1.00  0.00           N  
ATOM   2971  H   LYS B1853     -47.369  29.780  18.390  1.00  0.00           H  
ATOM   2972  HZ1 LYS B1853     -52.628  27.968  13.848  1.00  0.00           H  
ATOM   2973  HZ2 LYS B1853     -53.402  26.461  13.966  1.00  0.00           H  
ATOM   2974  HZ3 LYS B1853     -53.472  27.555  15.263  1.00  0.00           H  
ATOM   2975  N   LYS B1854     -45.561  27.590  16.826  1.00  0.00           N  
ATOM   2976  CA  LYS B1854     -44.372  26.942  16.272  1.00  0.00           C  
ATOM   2977  C   LYS B1854     -43.616  26.234  17.375  1.00  0.00           C  
ATOM   2978  O   LYS B1854     -43.269  25.064  17.242  1.00  0.00           O  
ATOM   2979  CB  LYS B1854     -43.445  27.955  15.597  1.00  0.00           C  
ATOM   2980  CG  LYS B1854     -44.103  28.824  14.517  1.00  0.00           C  
ATOM   2981  CD  LYS B1854     -43.049  29.622  13.720  1.00  0.00           C  
ATOM   2982  CE  LYS B1854     -43.605  30.921  13.076  1.00  0.00           C  
ATOM   2983  NZ  LYS B1854     -43.654  32.115  14.000  1.00  0.00           N  
ATOM   2984  H   LYS B1854     -45.645  28.564  16.760  1.00  0.00           H  
ATOM   2985  HZ1 LYS B1854     -42.753  32.185  14.515  1.00  0.00           H  
ATOM   2986  HZ2 LYS B1854     -43.799  32.977  13.437  1.00  0.00           H  
ATOM   2987  HZ3 LYS B1854     -44.431  32.003  14.673  1.00  0.00           H  
ATOM   2988  N   GLN B1855     -43.389  26.937  18.475  1.00  0.00           N  
ATOM   2989  CA  GLN B1855     -42.684  26.357  19.592  1.00  0.00           C  
ATOM   2990  C   GLN B1855     -43.367  25.128  20.169  1.00  0.00           C  
ATOM   2991  O   GLN B1855     -42.715  24.129  20.464  1.00  0.00           O  
ATOM   2992  CB  GLN B1855     -42.493  27.393  20.667  1.00  0.00           C  
ATOM   2993  CG  GLN B1855     -41.718  28.584  20.186  1.00  0.00           C  
ATOM   2994  CD  GLN B1855     -41.225  29.404  21.331  1.00  0.00           C  
ATOM   2995  OE1 GLN B1855     -40.872  28.865  22.394  1.00  0.00           O  
ATOM   2996  NE2 GLN B1855     -41.236  30.712  21.162  1.00  0.00           N  
ATOM   2997  H   GLN B1855     -43.702  27.867  18.530  1.00  0.00           H  
ATOM   2998 HE21 GLN B1855     -40.909  31.256  21.906  1.00  0.00           H  
ATOM   2999 HE22 GLN B1855     -41.544  31.078  20.329  1.00  0.00           H  
ATOM   3000  N   PHE B1856     -44.684  25.185  20.327  1.00  0.00           N  
ATOM   3001  CA  PHE B1856     -45.421  24.051  20.867  1.00  0.00           C  
ATOM   3002  C   PHE B1856     -45.269  22.871  19.937  1.00  0.00           C  
ATOM   3003  O   PHE B1856     -45.203  21.731  20.375  1.00  0.00           O  
ATOM   3004  CB  PHE B1856     -46.900  24.402  21.096  1.00  0.00           C  
ATOM   3005  CG  PHE B1856     -47.177  25.034  22.445  1.00  0.00           C  
ATOM   3006  CD1 PHE B1856     -46.580  24.534  23.602  1.00  0.00           C  
ATOM   3007  CD2 PHE B1856     -47.996  26.151  22.554  1.00  0.00           C  
ATOM   3008  CE1 PHE B1856     -46.793  25.147  24.849  1.00  0.00           C  
ATOM   3009  CE2 PHE B1856     -48.214  26.769  23.801  1.00  0.00           C  
ATOM   3010  CZ  PHE B1856     -47.610  26.266  24.946  1.00  0.00           C  
ATOM   3011  H   PHE B1856     -45.169  26.003  20.079  1.00  0.00           H  
ATOM   3012  N   ALA B1857     -45.173  23.140  18.646  1.00  0.00           N  
ATOM   3013  CA  ALA B1857     -44.983  22.052  17.694  1.00  0.00           C  
ATOM   3014  C   ALA B1857     -43.555  21.459  17.831  1.00  0.00           C  
ATOM   3015  O   ALA B1857     -43.373  20.234  17.696  1.00  0.00           O  
ATOM   3016  CB  ALA B1857     -45.234  22.539  16.282  1.00  0.00           C  
ATOM   3017  H   ALA B1857     -45.240  24.070  18.328  1.00  0.00           H  
ATOM   3018  N   ARG B1860     -42.559  22.308  18.136  1.00  0.00           N  
ATOM   3019  CA  ARG B1860     -41.181  21.851  18.297  1.00  0.00           C  
ATOM   3020  C   ARG B1860     -41.148  20.946  19.499  1.00  0.00           C  
ATOM   3021  O   ARG B1860     -40.504  19.913  19.484  1.00  0.00           O  
ATOM   3022  CB  ARG B1860     -40.225  23.032  18.423  1.00  0.00           C  
ATOM   3023  CG  ARG B1860     -40.424  24.049  17.275  1.00  0.00           C  
ATOM   3024  CD  ARG B1860     -39.148  24.660  16.718  1.00  0.00           C  
ATOM   3025  NE  ARG B1860     -38.818  25.959  17.301  1.00  0.00           N  
ATOM   3026  CZ  ARG B1860     -38.973  27.127  16.678  1.00  0.00           C  
ATOM   3027  NH1 ARG B1860     -39.483  27.169  15.455  1.00  0.00           N  
ATOM   3028  NH2 ARG B1860     -38.639  28.263  17.288  1.00  0.00           N  
ATOM   3029  H   ARG B1860     -42.765  23.264  18.245  1.00  0.00           H  
ATOM   3030 HE   ARG B1860     -38.458  25.970  18.211  1.00  0.00           H  
ATOM   3031 HH11 ARG B1860     -39.748  26.326  14.992  1.00  0.00           H  
ATOM   3032 HH12 ARG B1860     -39.594  28.051  14.991  1.00  0.00           H  
ATOM   3033 HH21 ARG B1860     -38.274  28.243  18.219  1.00  0.00           H  
ATOM   3034 HH22 ARG B1860     -38.759  29.138  16.818  1.00  0.00           H  
ATOM   3035  N   ALA B1861     -41.963  21.265  20.485  1.00  0.00           N  
ATOM   3036  CA  ALA B1861     -42.064  20.450  21.680  1.00  0.00           C  
ATOM   3037  C   ALA B1861     -42.576  19.056  21.298  1.00  0.00           C  
ATOM   3038  O   ALA B1861     -42.119  18.037  21.837  1.00  0.00           O  
ATOM   3039  CB  ALA B1861     -43.004  21.102  22.663  1.00  0.00           C  
ATOM   3040  H   ALA B1861     -42.506  22.079  20.413  1.00  0.00           H  
ATOM   3041  N   ASP B1862     -43.536  19.008  20.378  1.00  0.00           N  
ATOM   3042  CA  ASP B1862     -44.075  17.722  19.920  1.00  0.00           C  
ATOM   3043  C   ASP B1862     -43.035  16.946  19.102  1.00  0.00           C  
ATOM   3044  O   ASP B1862     -42.956  15.722  19.218  1.00  0.00           O  
ATOM   3045  CB  ASP B1862     -45.351  17.905  19.084  1.00  0.00           C  
ATOM   3046  CG  ASP B1862     -46.522  18.420  19.897  1.00  0.00           C  
ATOM   3047  OD1 ASP B1862     -46.601  18.116  21.102  1.00  0.00           O  
ATOM   3048  OD2 ASP B1862     -47.372  19.132  19.325  1.00  0.00           O  
ATOM   3049  H   ASP B1862     -43.894  19.844  20.010  1.00  0.00           H  
ATOM   3050  N   LYS B1863     -42.261  17.654  18.269  1.00  0.00           N  
ATOM   3051  CA  LYS B1863     -41.208  17.036  17.461  1.00  0.00           C  
ATOM   3052  C   LYS B1863     -40.301  16.246  18.376  1.00  0.00           C  
ATOM   3053  O   LYS B1863     -40.103  15.050  18.179  1.00  0.00           O  
ATOM   3054  CB  LYS B1863     -40.377  18.094  16.740  1.00  0.00           C  
ATOM   3055  CG  LYS B1863     -41.089  18.724  15.545  1.00  0.00           C  
ATOM   3056  CD  LYS B1863     -40.511  20.112  15.155  1.00  0.00           C  
ATOM   3057  CE  LYS B1863     -41.356  20.826  14.050  1.00  0.00           C  
ATOM   3058  NZ  LYS B1863     -41.081  22.299  13.880  1.00  0.00           N  
ATOM   3059  H   LYS B1863     -42.408  18.620  18.198  1.00  0.00           H  
ATOM   3060  HZ1 LYS B1863     -40.054  22.458  13.864  1.00  0.00           H  
ATOM   3061  HZ2 LYS B1863     -41.497  22.627  12.985  1.00  0.00           H  
ATOM   3062  HZ3 LYS B1863     -41.502  22.827  14.671  1.00  0.00           H  
ATOM   3063  N   TRP B1864     -39.821  16.897  19.429  1.00  0.00           N  
ATOM   3064  CA  TRP B1864     -38.920  16.246  20.371  1.00  0.00           C  
ATOM   3065  C   TRP B1864     -39.558  15.196  21.271  1.00  0.00           C  
ATOM   3066  O   TRP B1864     -38.845  14.370  21.881  1.00  0.00           O  
ATOM   3067  CB  TRP B1864     -38.216  17.286  21.232  1.00  0.00           C  
ATOM   3068  CG  TRP B1864     -37.446  18.258  20.434  1.00  0.00           C  
ATOM   3069  CD1 TRP B1864     -37.749  19.563  20.235  1.00  0.00           C  
ATOM   3070  CD2 TRP B1864     -36.273  17.999  19.664  1.00  0.00           C  
ATOM   3071  NE1 TRP B1864     -36.851  20.138  19.376  1.00  0.00           N  
ATOM   3072  CE2 TRP B1864     -35.933  19.195  19.003  1.00  0.00           C  
ATOM   3073  CE3 TRP B1864     -35.479  16.861  19.450  1.00  0.00           C  
ATOM   3074  CZ2 TRP B1864     -34.834  19.297  18.145  1.00  0.00           C  
ATOM   3075  CZ3 TRP B1864     -34.374  16.962  18.591  1.00  0.00           C  
ATOM   3076  CH2 TRP B1864     -34.069  18.171  17.949  1.00  0.00           C  
ATOM   3077  H   TRP B1864     -40.077  17.832  19.575  1.00  0.00           H  
ATOM   3078  HE1 TRP B1864     -36.872  21.063  19.073  1.00  0.00           H  
ATOM   3079  N   GLY B1865     -40.886  15.255  21.406  1.00  0.00           N  
ATOM   3080  CA  GLY B1865     -41.588  14.305  22.258  1.00  0.00           C  
ATOM   3081  C   GLY B1865     -41.636  14.722  23.717  1.00  0.00           C  
ATOM   3082  O   GLY B1865     -41.583  13.889  24.624  1.00  0.00           O  
ATOM   3083  H   GLY B1865     -41.395  15.937  20.924  1.00  0.00           H  
ATOM   3084  N   ALA B1866     -41.693  16.026  23.947  1.00  0.00           N  
ATOM   3085  CA  ALA B1866     -41.770  16.532  25.300  1.00  0.00           C  
ATOM   3086  C   ALA B1866     -43.178  16.215  25.809  1.00  0.00           C  
ATOM   3087  O   ALA B1866     -44.155  16.295  25.052  1.00  0.00           O  
ATOM   3088  CB  ALA B1866     -41.543  18.015  25.300  1.00  0.00           C  
ATOM   3089  H   ALA B1866     -41.701  16.649  23.196  1.00  0.00           H  
ATOM   3090  N   ARG B1867     -43.283  15.822  27.075  1.00  0.00           N  
ATOM   3091  CA  ARG B1867     -44.583  15.514  27.672  1.00  0.00           C  
ATOM   3092  C   ARG B1867     -45.170  16.743  28.357  1.00  0.00           C  
ATOM   3093  O   ARG B1867     -46.378  16.943  28.363  1.00  0.00           O  
ATOM   3094  CB  ARG B1867     -44.437  14.356  28.658  1.00  0.00           C  
ATOM   3095  CG  ARG B1867     -44.055  13.068  27.959  1.00  0.00           C  
ATOM   3096  CD  ARG B1867     -43.853  11.939  28.908  1.00  0.00           C  
ATOM   3097  NE  ARG B1867     -42.552  12.023  29.542  1.00  0.00           N  
ATOM   3098  CZ  ARG B1867     -42.301  11.596  30.778  1.00  0.00           C  
ATOM   3099  NH1 ARG B1867     -43.277  11.081  31.515  1.00  0.00           N  
ATOM   3100  NH2 ARG B1867     -41.074  11.707  31.288  1.00  0.00           N  
ATOM   3101  H   ARG B1867     -42.470  15.734  27.615  1.00  0.00           H  
ATOM   3102 HE   ARG B1867     -41.814  12.412  29.031  1.00  0.00           H  
ATOM   3103 HH11 ARG B1867     -44.202  11.016  31.146  1.00  0.00           H  
ATOM   3104 HH12 ARG B1867     -43.086  10.766  32.446  1.00  0.00           H  
ATOM   3105 HH21 ARG B1867     -40.341  12.109  30.740  1.00  0.00           H  
ATOM   3106 HH22 ARG B1867     -40.889  11.387  32.216  1.00  0.00           H  
ATOM   3107  N   VAL B1878     -44.290  17.593  28.874  1.00  0.00           N  
ATOM   3108  CA  VAL B1878     -44.668  18.806  29.577  1.00  0.00           C  
ATOM   3109  C   VAL B1878     -44.006  19.986  28.883  1.00  0.00           C  
ATOM   3110  O   VAL B1878     -43.005  19.794  28.222  1.00  0.00           O  
ATOM   3111  CB  VAL B1878     -44.152  18.753  31.016  1.00  0.00           C  
ATOM   3112  CG1 VAL B1878     -44.668  19.932  31.786  1.00  0.00           C  
ATOM   3113  CG2 VAL B1878     -44.567  17.437  31.696  1.00  0.00           C  
ATOM   3114  H   VAL B1878     -43.334  17.406  28.756  1.00  0.00           H  
ATOM   3115  N   ALA B1879     -44.547  21.192  29.050  1.00  0.00           N  
ATOM   3116  CA  ALA B1879     -44.010  22.406  28.436  1.00  0.00           C  
ATOM   3117  C   ALA B1879     -44.074  23.562  29.419  1.00  0.00           C  
ATOM   3118  O   ALA B1879     -45.163  24.011  29.733  1.00  0.00           O  
ATOM   3119  CB  ALA B1879     -44.809  22.780  27.211  1.00  0.00           C  
ATOM   3120  H   ALA B1879     -45.359  21.269  29.593  1.00  0.00           H  
ATOM   3121  N   VAL B1880     -42.938  24.015  29.949  1.00  0.00           N  
ATOM   3122  CA  VAL B1880     -42.934  25.158  30.860  1.00  0.00           C  
ATOM   3123  C   VAL B1880     -42.900  26.390  29.955  1.00  0.00           C  
ATOM   3124  O   VAL B1880     -41.951  26.588  29.202  1.00  0.00           O  
ATOM   3125  CB  VAL B1880     -41.721  25.148  31.805  1.00  0.00           C  
ATOM   3126  CG1 VAL B1880     -41.741  26.373  32.673  1.00  0.00           C  
ATOM   3127  CG2 VAL B1880     -41.730  23.904  32.668  1.00  0.00           C  
ATOM   3128  H   VAL B1880     -42.090  23.606  29.689  1.00  0.00           H  
ATOM   3129  N   VAL B1881     -43.982  27.157  29.967  1.00  0.00           N  
ATOM   3130  CA  VAL B1881     -44.128  28.333  29.135  1.00  0.00           C  
ATOM   3131  C   VAL B1881     -43.856  29.599  29.914  1.00  0.00           C  
ATOM   3132  O   VAL B1881     -44.074  29.642  31.113  1.00  0.00           O  
ATOM   3133  CB  VAL B1881     -45.559  28.407  28.580  1.00  0.00           C  
ATOM   3134  CG1 VAL B1881     -45.729  29.632  27.741  1.00  0.00           C  
ATOM   3135  CG2 VAL B1881     -45.896  27.147  27.758  1.00  0.00           C  
ATOM   3136  H   VAL B1881     -44.712  26.918  30.552  1.00  0.00           H  
ATOM   3137  N   LEU B1882     -43.304  30.607  29.253  1.00  0.00           N  
ATOM   3138  CA  LEU B1882     -43.088  31.867  29.922  1.00  0.00           C  
ATOM   3139  C   LEU B1882     -42.934  33.099  29.057  1.00  0.00           C  
ATOM   3140  O   LEU B1882     -41.992  33.231  28.272  1.00  0.00           O  
ATOM   3141  CB  LEU B1882     -42.047  31.800  31.039  1.00  0.00           C  
ATOM   3142  CG  LEU B1882     -40.555  31.554  31.012  1.00  0.00           C  
ATOM   3143  CD1 LEU B1882     -39.833  32.346  29.946  1.00  0.00           C  
ATOM   3144  CD2 LEU B1882     -40.095  32.016  32.386  1.00  0.00           C  
ATOM   3145  H   LEU B1882     -43.016  30.490  28.320  1.00  0.00           H  
ATOM   3146  N   GLY B1883     -43.944  33.961  29.161  1.00  0.00           N  
ATOM   3147  CA  GLY B1883     -43.987  35.201  28.416  1.00  0.00           C  
ATOM   3148  C   GLY B1883     -43.707  36.387  29.310  1.00  0.00           C  
ATOM   3149  O   GLY B1883     -43.296  36.229  30.464  1.00  0.00           O  
ATOM   3150  H   GLY B1883     -44.675  33.748  29.771  1.00  0.00           H  
ATOM   3151  N   GLU B1884     -43.990  37.578  28.795  1.00  0.00           N  
ATOM   3152  CA  GLU B1884     -43.752  38.817  29.535  1.00  0.00           C  
ATOM   3153  C   GLU B1884     -44.403  38.869  30.912  1.00  0.00           C  
ATOM   3154  O   GLU B1884     -43.762  39.275  31.889  1.00  0.00           O  
ATOM   3155  CB  GLU B1884     -44.189  40.037  28.705  1.00  0.00           C  
ATOM   3156  CG  GLU B1884     -43.027  40.752  27.984  1.00  0.00           C  
ATOM   3157  CD  GLU B1884     -43.249  40.953  26.477  1.00  0.00           C  
ATOM   3158  OE1 GLU B1884     -43.702  40.009  25.786  1.00  0.00           O  
ATOM   3159  OE2 GLU B1884     -42.940  42.059  25.980  1.00  0.00           O  
ATOM   3160  H   GLU B1884     -44.368  37.620  27.892  1.00  0.00           H  
ATOM   3161  N   SER B1885     -45.654  38.412  30.988  1.00  0.00           N  
ATOM   3162  CA  SER B1885     -46.424  38.429  32.231  1.00  0.00           C  
ATOM   3163  C   SER B1885     -45.772  37.558  33.288  1.00  0.00           C  
ATOM   3164  O   SER B1885     -45.419  38.033  34.370  1.00  0.00           O  
ATOM   3165  CB  SER B1885     -47.849  37.930  31.979  1.00  0.00           C  
ATOM   3166  OG  SER B1885     -48.307  38.280  30.681  1.00  0.00           O  
ATOM   3167  H   SER B1885     -46.087  38.079  30.177  1.00  0.00           H  
ATOM   3168 HG   SER B1885     -49.209  37.957  30.563  1.00  0.00           H  
ATOM   3169  N   GLU B1886     -45.635  36.278  32.969  1.00  0.00           N  
ATOM   3170  CA  GLU B1886     -45.032  35.310  33.867  1.00  0.00           C  
ATOM   3171  C   GLU B1886     -43.748  35.853  34.466  1.00  0.00           C  
ATOM   3172  O   GLU B1886     -43.482  35.681  35.656  1.00  0.00           O  
ATOM   3173  CB  GLU B1886     -44.699  34.036  33.101  1.00  0.00           C  
ATOM   3174  CG  GLU B1886     -45.843  33.094  32.833  1.00  0.00           C  
ATOM   3175  CD  GLU B1886     -46.917  33.674  31.943  1.00  0.00           C  
ATOM   3176  OE1 GLU B1886     -46.618  34.457  31.005  1.00  0.00           O  
ATOM   3177  OE2 GLU B1886     -48.086  33.317  32.193  1.00  0.00           O  
ATOM   3178  H   GLU B1886     -45.925  35.991  32.090  1.00  0.00           H  
ATOM   3179  N   VAL B1887     -42.965  36.520  33.633  1.00  0.00           N  
ATOM   3180  CA  VAL B1887     -41.690  37.057  34.071  1.00  0.00           C  
ATOM   3181  C   VAL B1887     -41.854  38.138  35.141  1.00  0.00           C  
ATOM   3182  O   VAL B1887     -41.150  38.137  36.167  1.00  0.00           O  
ATOM   3183  CB  VAL B1887     -40.850  37.572  32.866  1.00  0.00           C  
ATOM   3184  CG1 VAL B1887     -39.558  38.203  33.358  1.00  0.00           C  
ATOM   3185  CG2 VAL B1887     -40.518  36.431  31.933  1.00  0.00           C  
ATOM   3186  H   VAL B1887     -43.240  36.655  32.700  1.00  0.00           H  
ATOM   3187  N   ALA B1888     -42.806  39.037  34.905  1.00  0.00           N  
ATOM   3188  CA  ALA B1888     -43.095  40.122  35.835  1.00  0.00           C  
ATOM   3189  C   ALA B1888     -43.734  39.554  37.106  1.00  0.00           C  
ATOM   3190  O   ALA B1888     -43.264  39.818  38.228  1.00  0.00           O  
ATOM   3191  CB  ALA B1888     -44.026  41.133  35.181  1.00  0.00           C  
ATOM   3192  H   ALA B1888     -43.324  38.971  34.075  1.00  0.00           H  
ATOM   3193  N   ASN B1889     -44.733  38.696  36.919  1.00  0.00           N  
ATOM   3194  CA  ASN B1889     -45.467  38.080  38.022  1.00  0.00           C  
ATOM   3195  C   ASN B1889     -44.718  37.006  38.796  1.00  0.00           C  
ATOM   3196  O   ASN B1889     -45.204  36.526  39.826  1.00  0.00           O  
ATOM   3197  CB  ASN B1889     -46.789  37.523  37.503  1.00  0.00           C  
ATOM   3198  CG  ASN B1889     -47.626  38.586  36.813  1.00  0.00           C  
ATOM   3199  OD1 ASN B1889     -47.778  39.705  37.322  1.00  0.00           O  
ATOM   3200  ND2 ASN B1889     -48.124  38.270  35.621  1.00  0.00           N  
ATOM   3201  H   ASN B1889     -44.981  38.478  36.018  1.00  0.00           H  
ATOM   3202 HD21 ASN B1889     -48.660  38.950  35.176  1.00  0.00           H  
ATOM   3203 HD22 ASN B1889     -47.943  37.387  35.252  1.00  0.00           H  
ATOM   3204  N   GLY B1890     -43.543  36.625  38.312  1.00  0.00           N  
ATOM   3205  CA  GLY B1890     -42.776  35.595  38.985  1.00  0.00           C  
ATOM   3206  C   GLY B1890     -43.366  34.198  38.858  1.00  0.00           C  
ATOM   3207  O   GLY B1890     -43.135  33.346  39.731  1.00  0.00           O  
ATOM   3208  H   GLY B1890     -43.191  37.038  37.495  1.00  0.00           H  
ATOM   3209  N   THR B1891     -44.118  33.945  37.784  1.00  0.00           N  
ATOM   3210  CA  THR B1891     -44.707  32.621  37.571  1.00  0.00           C  
ATOM   3211  C   THR B1891     -44.191  31.971  36.295  1.00  0.00           C  
ATOM   3212  O   THR B1891     -43.326  32.519  35.610  1.00  0.00           O  
ATOM   3213  CB  THR B1891     -46.222  32.666  37.447  1.00  0.00           C  
ATOM   3214  OG1 THR B1891     -46.578  33.603  36.429  1.00  0.00           O  
ATOM   3215  CG2 THR B1891     -46.858  33.018  38.770  1.00  0.00           C  
ATOM   3216  H   THR B1891     -44.272  34.648  37.119  1.00  0.00           H  
ATOM   3217  HG1 THR B1891     -47.529  33.626  36.363  1.00  0.00           H  
ATOM   3218  N   ALA B1892     -44.753  30.805  35.983  1.00  0.00           N  
ATOM   3219  CA  ALA B1892     -44.402  30.025  34.804  1.00  0.00           C  
ATOM   3220  C   ALA B1892     -45.595  29.092  34.540  1.00  0.00           C  
ATOM   3221  O   ALA B1892     -46.093  28.450  35.465  1.00  0.00           O  
ATOM   3222  CB  ALA B1892     -43.144  29.211  35.079  1.00  0.00           C  
ATOM   3223  H   ALA B1892     -45.432  30.435  36.586  1.00  0.00           H  
ATOM   3224  N   VAL B1893     -46.098  29.088  33.306  1.00  0.00           N  
ATOM   3225  CA  VAL B1893     -47.234  28.258  32.910  1.00  0.00           C  
ATOM   3226  C   VAL B1893     -46.782  26.819  32.639  1.00  0.00           C  
ATOM   3227  O   VAL B1893     -45.985  26.574  31.757  1.00  0.00           O  
ATOM   3228  CB  VAL B1893     -47.926  28.855  31.635  1.00  0.00           C  
ATOM   3229  CG1 VAL B1893     -49.040  27.958  31.143  1.00  0.00           C  
ATOM   3230  CG2 VAL B1893     -48.484  30.215  31.937  1.00  0.00           C  
ATOM   3231  H   VAL B1893     -45.665  29.645  32.624  1.00  0.00           H  
ATOM   3232  N   VAL B1894     -47.284  25.862  33.395  1.00  0.00           N  
ATOM   3233  CA  VAL B1894     -46.894  24.480  33.194  1.00  0.00           C  
ATOM   3234  C   VAL B1894     -47.979  23.804  32.365  1.00  0.00           C  
ATOM   3235  O   VAL B1894     -49.080  23.596  32.843  1.00  0.00           O  
ATOM   3236  CB  VAL B1894     -46.762  23.776  34.539  1.00  0.00           C  
ATOM   3237  CG1 VAL B1894     -46.238  22.371  34.355  1.00  0.00           C  
ATOM   3238  CG2 VAL B1894     -45.872  24.585  35.463  1.00  0.00           C  
ATOM   3239  H   VAL B1894     -47.914  26.083  34.098  1.00  0.00           H  
ATOM   3240  N   LYS B1895     -47.669  23.446  31.128  1.00  0.00           N  
ATOM   3241  CA  LYS B1895     -48.642  22.825  30.235  1.00  0.00           C  
ATOM   3242  C   LYS B1895     -48.407  21.339  30.013  1.00  0.00           C  
ATOM   3243  O   LYS B1895     -47.351  20.944  29.562  1.00  0.00           O  
ATOM   3244  CB  LYS B1895     -48.624  23.567  28.902  1.00  0.00           C  
ATOM   3245  CG  LYS B1895     -49.452  22.943  27.828  1.00  0.00           C  
ATOM   3246  CD  LYS B1895     -49.806  24.018  26.844  1.00  0.00           C  
ATOM   3247  CE  LYS B1895     -50.396  23.449  25.583  1.00  0.00           C  
ATOM   3248  NZ  LYS B1895     -51.395  22.418  25.924  1.00  0.00           N  
ATOM   3249  H   LYS B1895     -46.762  23.616  30.798  1.00  0.00           H  
ATOM   3250  HZ1 LYS B1895     -52.013  22.778  26.683  1.00  0.00           H  
ATOM   3251  HZ2 LYS B1895     -51.972  22.205  25.085  1.00  0.00           H  
ATOM   3252  HZ3 LYS B1895     -50.917  21.556  26.247  1.00  0.00           H  
ATOM   3253  N   ASP B1896     -49.373  20.504  30.362  1.00  0.00           N  
ATOM   3254  CA  ASP B1896     -49.218  19.072  30.166  1.00  0.00           C  
ATOM   3255  C   ASP B1896     -49.624  18.886  28.731  1.00  0.00           C  
ATOM   3256  O   ASP B1896     -50.793  18.995  28.400  1.00  0.00           O  
ATOM   3257  CB  ASP B1896     -50.150  18.289  31.089  1.00  0.00           C  
ATOM   3258  CG  ASP B1896     -50.087  16.781  30.865  1.00  0.00           C  
ATOM   3259  OD1 ASP B1896     -49.931  16.359  29.708  1.00  0.00           O  
ATOM   3260  OD2 ASP B1896     -50.227  16.000  31.844  1.00  0.00           O  
ATOM   3261  H   ASP B1896     -50.202  20.859  30.757  1.00  0.00           H  
ATOM   3262  N   LEU B1898     -48.658  18.549  27.889  1.00  0.00           N  
ATOM   3263  CA  LEU B1898     -48.898  18.371  26.464  1.00  0.00           C  
ATOM   3264  C   LEU B1898     -49.750  17.165  26.153  1.00  0.00           C  
ATOM   3265  O   LEU B1898     -50.271  17.054  25.047  1.00  0.00           O  
ATOM   3266  CB  LEU B1898     -47.572  18.289  25.716  1.00  0.00           C  
ATOM   3267  CG  LEU B1898     -46.693  19.514  25.921  1.00  0.00           C  
ATOM   3268  CD1 LEU B1898     -45.383  19.338  25.191  1.00  0.00           C  
ATOM   3269  CD2 LEU B1898     -47.440  20.759  25.459  1.00  0.00           C  
ATOM   3270  H   LEU B1898     -47.749  18.416  28.240  1.00  0.00           H  
ATOM   3271  N   ARG B1899     -49.892  16.261  27.117  1.00  0.00           N  
ATOM   3272  CA  ARG B1899     -50.709  15.073  26.918  1.00  0.00           C  
ATOM   3273  C   ARG B1899     -52.195  15.398  27.096  1.00  0.00           C  
ATOM   3274  O   ARG B1899     -53.032  15.052  26.258  1.00  0.00           O  
ATOM   3275  CB  ARG B1899     -50.302  14.004  27.905  1.00  0.00           C  
ATOM   3276  CG  ARG B1899     -48.837  13.752  27.894  1.00  0.00           C  
ATOM   3277  CD  ARG B1899     -48.390  13.074  29.175  1.00  0.00           C  
ATOM   3278  NE  ARG B1899     -48.403  13.970  30.333  1.00  0.00           N  
ATOM   3279  CZ  ARG B1899     -47.776  13.723  31.484  1.00  0.00           C  
ATOM   3280  NH1 ARG B1899     -47.059  12.609  31.648  1.00  0.00           N  
ATOM   3281  NH2 ARG B1899     -47.850  14.601  32.479  1.00  0.00           N  
ATOM   3282  H   ARG B1899     -49.388  16.380  27.928  1.00  0.00           H  
ATOM   3283 HE   ARG B1899     -48.901  14.795  30.259  1.00  0.00           H  
ATOM   3284 HH11 ARG B1899     -46.980  11.949  30.905  1.00  0.00           H  
ATOM   3285 HH12 ARG B1899     -46.590  12.442  32.519  1.00  0.00           H  
ATOM   3286 HH21 ARG B1899     -48.377  15.442  32.366  1.00  0.00           H  
ATOM   3287 HH22 ARG B1899     -47.383  14.419  33.344  1.00  0.00           H  
ATOM   3288  N   SER B1900     -52.528  16.097  28.170  1.00  0.00           N  
ATOM   3289  CA  SER B1900     -53.920  16.419  28.417  1.00  0.00           C  
ATOM   3290  C   SER B1900     -54.280  17.827  28.025  1.00  0.00           C  
ATOM   3291  O   SER B1900     -55.457  18.185  27.991  1.00  0.00           O  
ATOM   3292  CB  SER B1900     -54.242  16.200  29.876  1.00  0.00           C  
ATOM   3293  OG  SER B1900     -53.362  16.961  30.662  1.00  0.00           O  
ATOM   3294  H   SER B1900     -51.846  16.411  28.788  1.00  0.00           H  
ATOM   3295 HG   SER B1900     -53.570  16.818  31.596  1.00  0.00           H  
ATOM   3296  N   GLY B1901     -53.274  18.637  27.740  1.00  0.00           N  
ATOM   3297  CA  GLY B1901     -53.528  20.007  27.352  1.00  0.00           C  
ATOM   3298  C   GLY B1901     -53.873  20.883  28.536  1.00  0.00           C  
ATOM   3299  O   GLY B1901     -54.173  22.062  28.362  1.00  0.00           O  
ATOM   3300  H   GLY B1901     -52.364  18.313  27.775  1.00  0.00           H  
ATOM   3301  N   GLU B1902     -53.837  20.328  29.743  1.00  0.00           N  
ATOM   3302  CA  GLU B1902     -54.158  21.115  30.932  1.00  0.00           C  
ATOM   3303  C   GLU B1902     -52.964  21.917  31.430  1.00  0.00           C  
ATOM   3304  O   GLU B1902     -51.964  21.357  31.884  1.00  0.00           O  
ATOM   3305  CB  GLU B1902     -54.690  20.236  32.068  1.00  0.00           C  
ATOM   3306  CG  GLU B1902     -56.116  19.745  31.890  1.00  0.00           C  
ATOM   3307  CD  GLU B1902     -56.547  18.774  32.994  1.00  0.00           C  
ATOM   3308  OE1 GLU B1902     -55.741  17.890  33.391  1.00  0.00           O  
ATOM   3309  OE2 GLU B1902     -57.708  18.892  33.458  1.00  0.00           O  
ATOM   3310  H   GLU B1902     -53.598  19.391  29.836  1.00  0.00           H  
ATOM   3311  N   GLN B1903     -53.078  23.232  31.351  1.00  0.00           N  
ATOM   3312  CA  GLN B1903     -52.023  24.107  31.801  1.00  0.00           C  
ATOM   3313  C   GLN B1903     -52.433  24.878  33.034  1.00  0.00           C  
ATOM   3314  O   GLN B1903     -53.587  25.228  33.206  1.00  0.00           O  
ATOM   3315  CB  GLN B1903     -51.644  25.071  30.695  1.00  0.00           C  
ATOM   3316  CG  GLN B1903     -52.804  25.668  29.967  1.00  0.00           C  
ATOM   3317  CD  GLN B1903     -52.343  26.661  28.935  1.00  0.00           C  
ATOM   3318  OE1 GLN B1903     -52.471  26.433  27.727  1.00  0.00           O  
ATOM   3319  NE2 GLN B1903     -51.764  27.767  29.402  1.00  0.00           N  
ATOM   3320  H   GLN B1903     -53.901  23.622  30.987  1.00  0.00           H  
ATOM   3321 HE21 GLN B1903     -51.462  28.420  28.741  1.00  0.00           H  
ATOM   3322 HE22 GLN B1903     -51.668  27.891  30.364  1.00  0.00           H  
ATOM   3323  N   THR B1904     -51.472  25.163  33.889  1.00  0.00           N  
ATOM   3324  CA  THR B1904     -51.745  25.894  35.108  1.00  0.00           C  
ATOM   3325  C   THR B1904     -50.567  26.833  35.323  1.00  0.00           C  
ATOM   3326  O   THR B1904     -49.463  26.566  34.846  1.00  0.00           O  
ATOM   3327  CB  THR B1904     -51.916  24.923  36.319  1.00  0.00           C  
ATOM   3328  OG1 THR B1904     -50.803  25.036  37.205  1.00  0.00           O  
ATOM   3329  CG2 THR B1904     -51.992  23.461  35.862  1.00  0.00           C  
ATOM   3330  H   THR B1904     -50.549  24.871  33.705  1.00  0.00           H  
ATOM   3331  HG1 THR B1904     -50.920  24.439  37.944  1.00  0.00           H  
ATOM   3332  N   ALA B1905     -50.829  27.978  35.943  1.00  0.00           N  
ATOM   3333  CA  ALA B1905     -49.783  28.958  36.246  1.00  0.00           C  
ATOM   3334  C   ALA B1905     -49.234  28.665  37.642  1.00  0.00           C  
ATOM   3335  O   ALA B1905     -49.988  28.570  38.624  1.00  0.00           O  
ATOM   3336  CB  ALA B1905     -50.343  30.379  36.177  1.00  0.00           C  
ATOM   3337  H   ALA B1905     -51.744  28.168  36.222  1.00  0.00           H  
ATOM   3338  N   VAL B1906     -47.925  28.481  37.722  1.00  0.00           N  
ATOM   3339  CA  VAL B1906     -47.298  28.184  38.995  1.00  0.00           C  
ATOM   3340  C   VAL B1906     -46.174  29.152  39.336  1.00  0.00           C  
ATOM   3341  O   VAL B1906     -45.494  29.715  38.460  1.00  0.00           O  
ATOM   3342  CB  VAL B1906     -46.742  26.762  39.018  1.00  0.00           C  
ATOM   3343  CG1 VAL B1906     -46.411  26.349  40.426  1.00  0.00           C  
ATOM   3344  CG2 VAL B1906     -47.728  25.810  38.412  1.00  0.00           C  
ATOM   3345  H   VAL B1906     -47.371  28.538  36.918  1.00  0.00           H  
ATOM   3346  N   ALA B1907     -46.034  29.418  40.620  1.00  0.00           N  
ATOM   3347  CA  ALA B1907     -44.975  30.284  41.048  1.00  0.00           C  
ATOM   3348  C   ALA B1907     -43.714  29.492  40.714  1.00  0.00           C  
ATOM   3349  O   ALA B1907     -43.674  28.270  40.879  1.00  0.00           O  
ATOM   3350  CB  ALA B1907     -45.081  30.523  42.532  1.00  0.00           C  
ATOM   3351  H   ALA B1907     -46.645  29.021  41.282  1.00  0.00           H  
ATOM   3352  N   GLN B1909     -42.698  30.183  40.227  1.00  0.00           N  
ATOM   3353  CA  GLN B1909     -41.438  29.543  39.866  1.00  0.00           C  
ATOM   3354  C   GLN B1909     -40.827  28.669  40.940  1.00  0.00           C  
ATOM   3355  O   GLN B1909     -40.277  27.614  40.644  1.00  0.00           O  
ATOM   3356  CB  GLN B1909     -40.437  30.587  39.434  1.00  0.00           C  
ATOM   3357  CG  GLN B1909     -40.953  31.408  38.271  1.00  0.00           C  
ATOM   3358  CD  GLN B1909     -39.913  32.345  37.716  1.00  0.00           C  
ATOM   3359  OE1 GLN B1909     -38.738  32.273  38.105  1.00  0.00           O  
ATOM   3360  NE2 GLN B1909     -40.327  33.232  36.798  1.00  0.00           N  
ATOM   3361  H   GLN B1909     -42.798  31.158  40.108  1.00  0.00           H  
ATOM   3362 HE21 GLN B1909     -39.660  33.840  36.433  1.00  0.00           H  
ATOM   3363 HE22 GLN B1909     -41.270  33.234  36.517  1.00  0.00           H  
ATOM   3364  N   ASP B1910     -40.930  29.088  42.193  1.00  0.00           N  
ATOM   3365  CA  ASP B1910     -40.377  28.301  43.290  1.00  0.00           C  
ATOM   3366  C   ASP B1910     -41.074  26.935  43.408  1.00  0.00           C  
ATOM   3367  O   ASP B1910     -40.553  26.010  44.023  1.00  0.00           O  
ATOM   3368  CB  ASP B1910     -40.479  29.085  44.617  1.00  0.00           C  
ATOM   3369  CG  ASP B1910     -39.533  30.312  44.669  1.00  0.00           C  
ATOM   3370  OD1 ASP B1910     -39.968  31.422  44.259  1.00  0.00           O  
ATOM   3371  OD2 ASP B1910     -38.363  30.164  45.133  1.00  0.00           O  
ATOM   3372  H   ASP B1910     -41.382  29.933  42.385  1.00  0.00           H  
ATOM   3373  N   SER B1913     -42.213  26.777  42.750  1.00  0.00           N  
ATOM   3374  CA  SER B1913     -42.929  25.527  42.858  1.00  0.00           C  
ATOM   3375  C   SER B1913     -43.008  24.726  41.589  1.00  0.00           C  
ATOM   3376  O   SER B1913     -43.531  23.606  41.605  1.00  0.00           O  
ATOM   3377  CB  SER B1913     -44.333  25.761  43.429  1.00  0.00           C  
ATOM   3378  OG  SER B1913     -44.277  26.138  44.802  1.00  0.00           O  
ATOM   3379  H   SER B1913     -42.578  27.498  42.212  1.00  0.00           H  
ATOM   3380 HG   SER B1913     -45.170  26.281  45.133  1.00  0.00           H  
ATOM   3381  N   VAL B1914     -42.489  25.265  40.490  1.00  0.00           N  
ATOM   3382  CA  VAL B1914     -42.530  24.515  39.239  1.00  0.00           C  
ATOM   3383  C   VAL B1914     -41.810  23.160  39.305  1.00  0.00           C  
ATOM   3384  O   VAL B1914     -42.307  22.172  38.764  1.00  0.00           O  
ATOM   3385  CB  VAL B1914     -41.960  25.294  38.063  1.00  0.00           C  
ATOM   3386  CG1 VAL B1914     -42.838  26.482  37.742  1.00  0.00           C  
ATOM   3387  CG2 VAL B1914     -40.563  25.720  38.379  1.00  0.00           C  
ATOM   3388  H   VAL B1914     -42.080  26.157  40.524  1.00  0.00           H  
ATOM   3389  N   ALA B1915     -40.677  23.082  39.996  1.00  0.00           N  
ATOM   3390  CA  ALA B1915     -39.956  21.815  40.073  1.00  0.00           C  
ATOM   3391  C   ALA B1915     -40.855  20.751  40.643  1.00  0.00           C  
ATOM   3392  O   ALA B1915     -41.011  19.699  40.052  1.00  0.00           O  
ATOM   3393  CB  ALA B1915     -38.699  21.941  40.901  1.00  0.00           C  
ATOM   3394  H   ALA B1915     -40.343  23.871  40.439  1.00  0.00           H  
ATOM   3395  N   ALA B1916     -41.489  21.043  41.768  1.00  0.00           N  
ATOM   3396  CA  ALA B1916     -42.386  20.086  42.402  1.00  0.00           C  
ATOM   3397  C   ALA B1916     -43.517  19.667  41.449  1.00  0.00           C  
ATOM   3398  O   ALA B1916     -43.858  18.480  41.368  1.00  0.00           O  
ATOM   3399  CB  ALA B1916     -42.951  20.678  43.666  1.00  0.00           C  
ATOM   3400  H   ALA B1916     -41.359  21.921  42.179  1.00  0.00           H  
ATOM   3401  N   HIS B1917     -44.079  20.629  40.719  1.00  0.00           N  
ATOM   3402  CA  HIS B1917     -45.140  20.317  39.787  1.00  0.00           C  
ATOM   3403  C   HIS B1917     -44.704  19.367  38.704  1.00  0.00           C  
ATOM   3404  O   HIS B1917     -45.376  18.382  38.417  1.00  0.00           O  
ATOM   3405  CB  HIS B1917     -45.678  21.573  39.159  1.00  0.00           C  
ATOM   3406  CG  HIS B1917     -46.801  22.179  39.929  1.00  0.00           C  
ATOM   3407  ND1 HIS B1917     -48.121  21.977  39.586  1.00  0.00           N  
ATOM   3408  CD2 HIS B1917     -46.808  22.948  41.049  1.00  0.00           C  
ATOM   3409  CE1 HIS B1917     -48.896  22.596  40.467  1.00  0.00           C  
ATOM   3410  NE2 HIS B1917     -48.124  23.193  41.362  1.00  0.00           N  
ATOM   3411  H   HIS B1917     -43.757  21.554  40.808  1.00  0.00           H  
ATOM   3412  HD1 HIS B1917     -48.439  21.456  38.818  1.00  0.00           H  
ATOM   3413  HE2 HIS B1917     -48.453  23.726  42.118  1.00  0.00           H  
ATOM   3414  N   LEU B1918     -43.580  19.675  38.080  1.00  0.00           N  
ATOM   3415  CA  LEU B1918     -43.058  18.835  37.021  1.00  0.00           C  
ATOM   3416  C   LEU B1918     -42.847  17.437  37.558  1.00  0.00           C  
ATOM   3417  O   LEU B1918     -43.234  16.451  36.934  1.00  0.00           O  
ATOM   3418  CB  LEU B1918     -41.743  19.400  36.522  1.00  0.00           C  
ATOM   3419  CG  LEU B1918     -41.919  20.801  35.954  1.00  0.00           C  
ATOM   3420  CD1 LEU B1918     -40.583  21.480  35.735  1.00  0.00           C  
ATOM   3421  CD2 LEU B1918     -42.697  20.732  34.684  1.00  0.00           C  
ATOM   3422  H   LEU B1918     -43.081  20.473  38.352  1.00  0.00           H  
ATOM   3423  N   ARG B1929     -42.339  17.369  38.777  1.00  0.00           N  
ATOM   3424  CA  ARG B1929     -42.047  16.097  39.410  1.00  0.00           C  
ATOM   3425  C   ARG B1929     -43.261  15.205  39.445  1.00  0.00           C  
ATOM   3426  O   ARG B1929     -43.166  14.001  39.191  1.00  0.00           O  
ATOM   3427  CB  ARG B1929     -41.489  16.307  40.816  1.00  0.00           C  
ATOM   3428  CG  ARG B1929     -40.645  15.136  41.291  1.00  0.00           C  
ATOM   3429  CD  ARG B1929     -39.838  15.502  42.525  1.00  0.00           C  
ATOM   3430  NE  ARG B1929     -39.045  16.718  42.330  1.00  0.00           N  
ATOM   3431  CZ  ARG B1929     -38.963  17.722  43.205  1.00  0.00           C  
ATOM   3432  NH1 ARG B1929     -39.646  17.688  44.350  1.00  0.00           N  
ATOM   3433  NH2 ARG B1929     -38.206  18.780  42.933  1.00  0.00           N  
ATOM   3434  H   ARG B1929     -42.148  18.199  39.267  1.00  0.00           H  
ATOM   3435 HE   ARG B1929     -38.536  16.802  41.497  1.00  0.00           H  
ATOM   3436 HH11 ARG B1929     -40.230  16.905  44.562  1.00  0.00           H  
ATOM   3437 HH12 ARG B1929     -39.577  18.448  44.998  1.00  0.00           H  
ATOM   3438 HH21 ARG B1929     -37.700  18.824  42.071  1.00  0.00           H  
ATOM   3439 HH22 ARG B1929     -38.145  19.533  43.586  1.00  0.00           H  
ATOM   3440  N   THR B1930     -44.416  15.808  39.708  1.00  0.00           N  
ATOM   3441  CA  THR B1930     -45.665  15.050  39.777  1.00  0.00           C  
ATOM   3442  C   THR B1930     -46.108  14.654  38.373  1.00  0.00           C  
ATOM   3443  O   THR B1930     -46.525  13.529  38.146  1.00  0.00           O  
ATOM   3444  CB  THR B1930     -46.798  15.862  40.460  1.00  0.00           C  
ATOM   3445  OG1 THR B1930     -46.300  16.490  41.648  1.00  0.00           O  
ATOM   3446  CG2 THR B1930     -47.942  14.944  40.839  1.00  0.00           C  
ATOM   3447  H   THR B1930     -44.428  16.774  39.882  1.00  0.00           H  
ATOM   3448  HG1 THR B1930     -47.000  16.989  42.067  1.00  0.00           H  
ATOM   3449  N   LEU B1931     -46.007  15.575  37.427  1.00  0.00           N  
ATOM   3450  CA  LEU B1931     -46.416  15.269  36.081  1.00  0.00           C  
ATOM   3451  C   LEU B1931     -45.579  14.209  35.390  1.00  0.00           C  
ATOM   3452  O   LEU B1931     -46.055  13.553  34.473  1.00  0.00           O  
ATOM   3453  CB  LEU B1931     -46.412  16.524  35.248  1.00  0.00           C  
ATOM   3454  CG  LEU B1931     -47.584  17.439  35.532  1.00  0.00           C  
ATOM   3455  CD1 LEU B1931     -47.532  18.639  34.594  1.00  0.00           C  
ATOM   3456  CD2 LEU B1931     -48.857  16.681  35.306  1.00  0.00           C  
ATOM   3457  H   LEU B1931     -45.647  16.462  37.644  1.00  0.00           H  
ATOM   3458  N   LEU B1956     -44.338  14.026  35.816  1.00  0.00           N  
ATOM   3459  CA  LEU B1956     -43.483  13.053  35.152  1.00  0.00           C  
ATOM   3460  C   LEU B1956     -43.448  11.687  35.777  1.00  0.00           C  
ATOM   3461  O   LEU B1956     -43.056  10.716  35.125  1.00  0.00           O  
ATOM   3462  CB  LEU B1956     -42.058  13.589  35.017  1.00  0.00           C  
ATOM   3463  CG  LEU B1956     -41.918  14.895  34.235  1.00  0.00           C  
ATOM   3464  CD1 LEU B1956     -40.505  15.423  34.426  1.00  0.00           C  
ATOM   3465  CD2 LEU B1956     -42.283  14.729  32.757  1.00  0.00           C  
ATOM   3466  H   LEU B1956     -43.995  14.549  36.567  1.00  0.00           H  
ATOM   3467  N   GLY B1957     -43.867  11.610  37.032  1.00  0.00           N  
ATOM   3468  CA  GLY B1957     -43.841  10.347  37.743  1.00  0.00           C  
ATOM   3469  C   GLY B1957     -42.428   9.869  38.030  1.00  0.00           C  
ATOM   3470  O   GLY B1957     -41.565  10.739  38.352  1.00  0.00           O  
ATOM   3471  OXT GLY B1957     -42.200   8.623  37.929  1.00  0.00           O  
ATOM   3472  H   GLY B1957     -44.147  12.408  37.514  1.00  0.00           H  
HETATM 3473  P   HAM B 450     -13.792 -12.931  14.030  1.00  0.00           P  
HETATM 3474  O1P HAM B 450     -14.637 -14.075  13.555  1.00  0.00           O  
HETATM 3475  O2P HAM B 450     -12.886 -12.284  13.035  1.00  0.00           O  
HETATM 3476  O3P HAM B 450     -12.921 -13.348  15.418  1.00  0.00           O  
HETATM 3477  O5' HAM B 450     -14.871 -11.819  14.446  1.00  0.00           O  
HETATM 3478  C5' HAM B 450     -15.691 -11.940  15.611  1.00  0.00           C  
HETATM 3479  C4' HAM B 450     -17.079 -11.415  15.329  1.00  0.00           C  
HETATM 3480  O4' HAM B 450     -16.981 -10.038  14.872  1.00  0.00           O  
HETATM 3481  C3' HAM B 450     -17.866 -12.114  14.236  1.00  0.00           C  
HETATM 3482  O3' HAM B 450     -18.501 -13.282  14.752  1.00  0.00           O  
HETATM 3483  C2' HAM B 450     -18.864 -11.034  13.811  1.00  0.00           C  
HETATM 3484  O2' HAM B 450     -19.973 -10.878  14.678  1.00  0.00           O  
HETATM 3485  C1' HAM B 450     -18.004  -9.774  13.921  1.00  0.00           C  
HETATM 3486  N9  HAM B 450     -17.385  -9.356  12.665  1.00  0.00           N  
HETATM 3487  C8  HAM B 450     -16.237  -9.818  12.069  1.00  0.00           C  
HETATM 3488  N7  HAM B 450     -15.936  -9.205  10.951  1.00  0.00           N  
HETATM 3489  C5  HAM B 450     -16.961  -8.281  10.792  1.00  0.00           C  
HETATM 3490  C6  HAM B 450     -17.233  -7.314   9.788  1.00  0.00           C  
HETATM 3491  N6  HAM B 450     -16.460  -7.097   8.713  1.00  0.00           N  
HETATM 3492  N1  HAM B 450     -18.349  -6.565   9.930  1.00  0.00           N  
HETATM 3493  C2  HAM B 450     -19.130  -6.778  11.006  1.00  0.00           C  
HETATM 3494  N3  HAM B 450     -18.979  -7.643  12.009  1.00  0.00           N  
HETATM 3495  C4  HAM B 450     -17.862  -8.372  11.838  1.00  0.00           C  
HETATM 3496  C   HAM B 450     -12.387 -12.447  16.231  1.00  0.00           C  
HETATM 3497  O   HAM B 450     -12.383 -11.207  16.053  1.00  0.00           O  
HETATM 3498  CA  HAM B 450     -11.545 -12.795  17.538  1.00  0.00           C  
HETATM 3499  N   HAM B 450     -10.801 -11.583  17.981  1.00  0.00           N  
HETATM 3500  CB  HAM B 450     -12.345 -13.296  18.771  1.00  0.00           C  
HETATM 3501  CG  HAM B 450     -11.540 -13.361  20.066  1.00  0.00           C  
HETATM 3502  CD2 HAM B 450     -11.393 -12.420  21.036  1.00  0.00           C  
HETATM 3503  ND1 HAM B 450     -10.934 -14.535  20.500  1.00  0.00           N  
HETATM 3504  CE1 HAM B 450     -10.441 -14.282  21.708  1.00  0.00           C  
HETATM 3505  NE2 HAM B 450     -10.690 -13.028  22.082  1.00  0.00           N  
HETATM 3506 HO2' HAM B 450     -20.521 -10.190  14.312  1.00  0.00           H  
HETATM 3507 HN61 HAM B 450     -15.616  -7.635   8.581  1.00  0.00           H  
HETATM 3508 HN62 HAM B 450     -16.710  -6.383   8.043  1.00  0.00           H  
HETATM 3509  HN1 HAM B 450     -10.642 -11.634  18.990  1.00  0.00           H  
HETATM 3510  HN2 HAM B 450     -11.387 -10.750  17.740  1.00  0.00           H  
HETATM 3511  HN3 HAM B 450      -9.915 -11.543  17.464  1.00  0.00           H  
HETATM 3512  HE2 HAM B 450     -10.443 -12.620  22.925  1.00  0.00           H  
TER
END
