# Supplementary material for: Backbone Brackets and Arginine Tweezers delineate Class I and Class II aminoacyl tRNA synthetases
Source: PLoS Comput Biol. 2018 Apr 16;14(4):e1006101. doi: 10.1371/journal.pcbi.1006101 (PMC5919687; doi:10.1371/journal.pcbi.1006101)
Supplement: S12 File — All structures of Class II aaRS with residues renumbered according to the MSA. (GZ) [file pcbi.1006101.s024.tar.gz › 1kmm_C_renum.pdb]

ATOM      1  N   ASN C 311      -8.972 -18.204 -20.802  1.00  0.00           N  
ATOM      2  CA  ASN C 311      -8.289 -17.259 -21.698  1.00  0.00           C  
ATOM      3  C   ASN C 311      -8.014 -15.853 -21.105  1.00  0.00           C  
ATOM      4  O   ASN C 311      -8.920 -15.015 -20.984  1.00  0.00           O  
ATOM      5  CB  ASN C 311      -9.051 -17.141 -23.026  1.00  0.00           C  
ATOM      6  CG  ASN C 311      -8.324 -16.273 -24.038  1.00  0.00           C  
ATOM      7  OD1 ASN C 311      -8.944 -15.481 -24.768  1.00  0.00           O  
ATOM      8  ND2 ASN C 311      -6.995 -16.408 -24.089  1.00  0.00           N  
ATOM      9  H   ASN C 311      -9.731 -17.897 -20.262  1.00  0.00           H  
ATOM     10 HD21 ASN C 311      -6.520 -15.849 -24.738  1.00  0.00           H  
ATOM     11 HD22 ASN C 311      -6.549 -17.046 -23.507  1.00  0.00           H  
ATOM     12  N   ILE C 312      -6.748 -15.616 -20.757  1.00  0.00           N  
ATOM     13  CA  ILE C 312      -6.273 -14.364 -20.169  1.00  0.00           C  
ATOM     14  C   ILE C 312      -5.814 -13.326 -21.197  1.00  0.00           C  
ATOM     15  O   ILE C 312      -5.351 -13.666 -22.285  1.00  0.00           O  
ATOM     16  CB  ILE C 312      -5.135 -14.661 -19.219  1.00  0.00           C  
ATOM     17  CG1 ILE C 312      -5.625 -15.669 -18.187  1.00  0.00           C  
ATOM     18  CG2 ILE C 312      -4.627 -13.404 -18.587  1.00  0.00           C  
ATOM     19  CD1 ILE C 312      -4.701 -15.893 -17.039  1.00  0.00           C  
ATOM     20  H   ILE C 312      -6.090 -16.317 -20.925  1.00  0.00           H  
ATOM     21  N   GLN C 313      -5.963 -12.058 -20.840  1.00  0.00           N  
ATOM     22  CA  GLN C 313      -5.579 -10.952 -21.696  1.00  0.00           C  
ATOM     23  C   GLN C 313      -4.411 -10.198 -21.080  1.00  0.00           C  
ATOM     24  O   GLN C 313      -4.009 -10.451 -19.949  1.00  0.00           O  
ATOM     25  CB  GLN C 313      -6.735  -9.986 -21.816  1.00  0.00           C  
ATOM     26  CG  GLN C 313      -7.950 -10.583 -22.389  1.00  0.00           C  
ATOM     27  CD  GLN C 313      -8.008 -10.333 -23.848  1.00  0.00           C  
ATOM     28  OE1 GLN C 313      -8.051 -11.270 -24.646  1.00  0.00           O  
ATOM     29  NE2 GLN C 313      -7.992  -9.051 -24.232  1.00  0.00           N  
ATOM     30  H   GLN C 313      -6.339 -11.852 -19.958  1.00  0.00           H  
ATOM     31 HE21 GLN C 313      -8.034  -8.879 -25.193  1.00  0.00           H  
ATOM     32 HE22 GLN C 313      -7.949  -8.348 -23.559  1.00  0.00           H  
ATOM     33  N   ALA C 314      -3.888  -9.242 -21.831  1.00  0.00           N  
ATOM     34  CA  ALA C 314      -2.791  -8.433 -21.363  1.00  0.00           C  
ATOM     35  C   ALA C 314      -3.422  -7.345 -20.533  1.00  0.00           C  
ATOM     36  O   ALA C 314      -4.525  -6.905 -20.847  1.00  0.00           O  
ATOM     37  CB  ALA C 314      -2.064  -7.812 -22.558  1.00  0.00           C  
ATOM     38  H   ALA C 314      -4.261  -9.067 -22.717  1.00  0.00           H  
ATOM     39  N   ILE C 315      -2.741  -6.922 -19.471  1.00  0.00           N  
ATOM     40  CA  ILE C 315      -3.248  -5.846 -18.632  1.00  0.00           C  
ATOM     41  C   ILE C 315      -3.494  -4.662 -19.552  1.00  0.00           C  
ATOM     42  O   ILE C 315      -2.732  -4.422 -20.475  1.00  0.00           O  
ATOM     43  CB  ILE C 315      -2.229  -5.465 -17.565  1.00  0.00           C  
ATOM     44  CG1 ILE C 315      -2.137  -6.568 -16.533  1.00  0.00           C  
ATOM     45  CG2 ILE C 315      -2.602  -4.161 -16.885  1.00  0.00           C  
ATOM     46  CD1 ILE C 315      -1.166  -6.231 -15.432  1.00  0.00           C  
ATOM     47  H   ILE C 315      -1.876  -7.326 -19.265  1.00  0.00           H  
ATOM     48  N   ARG C 316      -4.593  -3.957 -19.357  1.00  0.00           N  
ATOM     49  CA  ARG C 316      -4.874  -2.826 -20.219  1.00  0.00           C  
ATOM     50  C   ARG C 316      -3.740  -1.796 -20.131  1.00  0.00           C  
ATOM     51  O   ARG C 316      -3.225  -1.504 -19.038  1.00  0.00           O  
ATOM     52  CB  ARG C 316      -6.239  -2.204 -19.872  1.00  0.00           C  
ATOM     53  CG  ARG C 316      -6.733  -1.158 -20.892  1.00  0.00           C  
ATOM     54  CD  ARG C 316      -8.210  -0.758 -20.688  1.00  0.00           C  
ATOM     55  NE  ARG C 316      -8.431   0.297 -19.693  1.00  0.00           N  
ATOM     56  CZ  ARG C 316      -8.499   1.594 -19.989  1.00  0.00           C  
ATOM     57  NH1 ARG C 316      -8.310   1.994 -21.241  1.00  0.00           N  
ATOM     58  NH2 ARG C 316      -8.723   2.496 -19.035  1.00  0.00           N  
ATOM     59  H   ARG C 316      -5.208  -4.194 -18.642  1.00  0.00           H  
ATOM     60 HE   ARG C 316      -8.538   0.031 -18.756  1.00  0.00           H  
ATOM     61 HH11 ARG C 316      -8.114   1.324 -21.956  1.00  0.00           H  
ATOM     62 HH12 ARG C 316      -8.357   2.967 -21.467  1.00  0.00           H  
ATOM     63 HH21 ARG C 316      -8.843   2.198 -18.085  1.00  0.00           H  
ATOM     64 HH22 ARG C 316      -8.773   3.466 -19.262  1.00  0.00           H  
ATOM     65  N   GLY C 317      -3.331  -1.291 -21.299  1.00  0.00           N  
ATOM     66  CA  GLY C 317      -2.274  -0.298 -21.357  1.00  0.00           C  
ATOM     67  C   GLY C 317      -0.854  -0.825 -21.273  1.00  0.00           C  
ATOM     68  O   GLY C 317       0.067  -0.067 -20.998  1.00  0.00           O  
ATOM     69  H   GLY C 317      -3.737  -1.604 -22.126  1.00  0.00           H  
ATOM     70  N   MET C 318      -0.684  -2.132 -21.430  1.00  0.00           N  
ATOM     71  CA  MET C 318       0.631  -2.742 -21.417  1.00  0.00           C  
ATOM     72  C   MET C 318       0.712  -3.540 -22.702  1.00  0.00           C  
ATOM     73  O   MET C 318       0.012  -4.555 -22.862  1.00  0.00           O  
ATOM     74  CB  MET C 318       0.820  -3.626 -20.195  1.00  0.00           C  
ATOM     75  CG  MET C 318       0.699  -2.850 -18.929  1.00  0.00           C  
ATOM     76  SD  MET C 318       1.496  -3.681 -17.586  1.00  0.00           S  
ATOM     77  CE  MET C 318       1.495  -2.389 -16.367  1.00  0.00           C  
ATOM     78  H   MET C 318      -1.469  -2.707 -21.551  1.00  0.00           H  
ATOM     79  N   ASN C 319       1.548  -3.050 -23.622  1.00  0.00           N  
ATOM     80  CA  ASN C 319       1.734  -3.641 -24.950  1.00  0.00           C  
ATOM     81  C   ASN C 319       2.757  -4.788 -25.136  1.00  0.00           C  
ATOM     82  O   ASN C 319       3.724  -4.913 -24.376  1.00  0.00           O  
ATOM     83  CB  ASN C 319       2.108  -2.539 -25.947  1.00  0.00           C  
ATOM     84  CG  ASN C 319       1.174  -1.326 -25.895  1.00  0.00           C  
ATOM     85  OD1 ASN C 319       0.009  -1.393 -26.313  1.00  0.00           O  
ATOM     86  ND2 ASN C 319       1.708  -0.194 -25.421  1.00  0.00           N  
ATOM     87  H   ASN C 319       2.042  -2.253 -23.402  1.00  0.00           H  
ATOM     88 HD21 ASN C 319       1.137   0.568 -25.392  1.00  0.00           H  
ATOM     89 HD22 ASN C 319       2.649  -0.187 -25.145  1.00  0.00           H  
ATOM     90  N   ASP C 320       2.495  -5.610 -26.162  1.00  0.00           N  
ATOM     91  CA  ASP C 320       3.350  -6.714 -26.615  1.00  0.00           C  
ATOM     92  C   ASP C 320       3.882  -6.187 -27.947  1.00  0.00           C  
ATOM     93  O   ASP C 320       3.107  -5.579 -28.714  1.00  0.00           O  
ATOM     94  CB  ASP C 320       2.548  -7.944 -27.051  1.00  0.00           C  
ATOM     95  CG  ASP C 320       1.734  -8.558 -25.961  1.00  0.00           C  
ATOM     96  OD1 ASP C 320       2.296  -9.097 -24.983  1.00  0.00           O  
ATOM     97  OD2 ASP C 320       0.507  -8.577 -26.142  1.00  0.00           O  
ATOM     98  H   ASP C 320       1.677  -5.445 -26.670  1.00  0.00           H  
ATOM     99  N   TYR C 321       5.155  -6.427 -28.260  1.00  0.00           N  
ATOM    100  CA  TYR C 321       5.686  -6.002 -29.565  1.00  0.00           C  
ATOM    101  C   TYR C 321       6.007  -7.261 -30.344  1.00  0.00           C  
ATOM    102  O   TYR C 321       6.903  -8.028 -29.988  1.00  0.00           O  
ATOM    103  CB  TYR C 321       6.872  -5.069 -29.415  1.00  0.00           C  
ATOM    104  CG  TYR C 321       6.456  -3.781 -28.748  1.00  0.00           C  
ATOM    105  CD1 TYR C 321       5.870  -2.756 -29.479  1.00  0.00           C  
ATOM    106  CD2 TYR C 321       6.611  -3.603 -27.375  1.00  0.00           C  
ATOM    107  CE1 TYR C 321       5.455  -1.602 -28.855  1.00  0.00           C  
ATOM    108  CE2 TYR C 321       6.195  -2.460 -26.753  1.00  0.00           C  
ATOM    109  CZ  TYR C 321       5.623  -1.469 -27.491  1.00  0.00           C  
ATOM    110  OH  TYR C 321       5.200  -0.343 -26.842  1.00  0.00           O  
ATOM    111  H   TYR C 321       5.730  -6.894 -27.630  1.00  0.00           H  
ATOM    112 HH   TYR C 321       4.807   0.262 -27.485  1.00  0.00           H  
ATOM    113  N   LEU C 322       5.186  -7.522 -31.349  1.00  0.00           N  
ATOM    114  CA  LEU C 322       5.327  -8.745 -32.106  1.00  0.00           C  
ATOM    115  C   LEU C 322       6.518  -8.763 -33.050  1.00  0.00           C  
ATOM    116  O   LEU C 322       7.086  -7.709 -33.361  1.00  0.00           O  
ATOM    117  CB  LEU C 322       3.989  -9.096 -32.776  1.00  0.00           C  
ATOM    118  CG  LEU C 322       2.837  -9.316 -31.773  1.00  0.00           C  
ATOM    119  CD1 LEU C 322       1.548  -9.565 -32.497  1.00  0.00           C  
ATOM    120  CD2 LEU C 322       3.151 -10.450 -30.822  1.00  0.00           C  
ATOM    121  H   LEU C 322       4.484  -6.883 -31.576  1.00  0.00           H  
ATOM    122  N   PRO C 323       6.902  -9.959 -33.525  1.00  0.00           N  
ATOM    123  CA  PRO C 323       8.046 -10.062 -34.427  1.00  0.00           C  
ATOM    124  C   PRO C 323       8.177  -8.951 -35.467  1.00  0.00           C  
ATOM    125  O   PRO C 323       9.160  -8.201 -35.471  1.00  0.00           O  
ATOM    126  CB  PRO C 323       7.837 -11.423 -35.046  1.00  0.00           C  
ATOM    127  CG  PRO C 323       7.279 -12.206 -33.885  1.00  0.00           C  
ATOM    128  CD  PRO C 323       6.228 -11.266 -33.406  1.00  0.00           C  
ATOM    129  N   GLY C 324       7.165  -8.776 -36.299  1.00  0.00           N  
ATOM    130  CA  GLY C 324       7.265  -7.751 -37.323  1.00  0.00           C  
ATOM    131  C   GLY C 324       7.601  -6.347 -36.856  1.00  0.00           C  
ATOM    132  O   GLY C 324       8.291  -5.602 -37.557  1.00  0.00           O  
ATOM    133  H   GLY C 324       6.361  -9.322 -36.224  1.00  0.00           H  
ATOM    134  N   GLU C 325       7.124  -6.002 -35.668  1.00  0.00           N  
ATOM    135  CA  GLU C 325       7.297  -4.680 -35.083  1.00  0.00           C  
ATOM    136  C   GLU C 325       8.627  -4.508 -34.335  1.00  0.00           C  
ATOM    137  O   GLU C 325       9.269  -3.434 -34.402  1.00  0.00           O  
ATOM    138  CB  GLU C 325       6.063  -4.374 -34.195  1.00  0.00           C  
ATOM    139  CG  GLU C 325       6.161  -3.211 -33.169  1.00  0.00           C  
ATOM    140  CD  GLU C 325       6.134  -1.807 -33.786  1.00  0.00           C  
ATOM    141  OE1 GLU C 325       6.139  -1.689 -35.039  1.00  0.00           O  
ATOM    142  OE2 GLU C 325       6.106  -0.813 -33.014  1.00  0.00           O  
ATOM    143  H   GLU C 325       6.650  -6.673 -35.144  1.00  0.00           H  
ATOM    144  N   THR C 332       9.077  -5.562 -33.666  1.00  0.00           N  
ATOM    145  CA  THR C 332      10.322  -5.444 -32.929  1.00  0.00           C  
ATOM    146  C   THR C 332      11.504  -5.098 -33.842  1.00  0.00           C  
ATOM    147  O   THR C 332      12.423  -4.376 -33.423  1.00  0.00           O  
ATOM    148  CB  THR C 332      10.637  -6.683 -32.079  1.00  0.00           C  
ATOM    149  OG1 THR C 332      10.461  -7.870 -32.859  1.00  0.00           O  
ATOM    150  CG2 THR C 332       9.775  -6.704 -30.844  1.00  0.00           C  
ATOM    151  H   THR C 332       8.591  -6.416 -33.682  1.00  0.00           H  
ATOM    152  HG1 THR C 332      10.645  -8.644 -32.324  1.00  0.00           H  
ATOM    153  N   ALA C 333      11.443  -5.559 -35.098  1.00  0.00           N  
ATOM    154  CA  ALA C 333      12.481  -5.294 -36.093  1.00  0.00           C  
ATOM    155  C   ALA C 333      12.644  -3.793 -36.309  1.00  0.00           C  
ATOM    156  O   ALA C 333      13.757  -3.322 -36.439  1.00  0.00           O  
ATOM    157  CB  ALA C 333      12.143  -5.966 -37.382  1.00  0.00           C  
ATOM    158  H   ALA C 333      10.677  -6.121 -35.354  1.00  0.00           H  
ATOM    159  N   ILE C 334      11.560  -3.025 -36.336  1.00  0.00           N  
ATOM    160  CA  ILE C 334      11.715  -1.588 -36.496  1.00  0.00           C  
ATOM    161  C   ILE C 334      12.377  -1.019 -35.253  1.00  0.00           C  
ATOM    162  O   ILE C 334      13.175  -0.075 -35.341  1.00  0.00           O  
ATOM    163  CB  ILE C 334      10.392  -0.863 -36.722  1.00  0.00           C  
ATOM    164  CG1 ILE C 334       9.809  -1.261 -38.073  1.00  0.00           C  
ATOM    165  CG2 ILE C 334      10.640   0.638 -36.793  1.00  0.00           C  
ATOM    166  CD1 ILE C 334       9.390  -2.734 -38.200  1.00  0.00           C  
ATOM    167  H   ILE C 334      10.674  -3.425 -36.232  1.00  0.00           H  
ATOM    168  N   TRP C 335      12.040  -1.591 -34.096  1.00  0.00           N  
ATOM    169  CA  TRP C 335      12.602  -1.155 -32.813  1.00  0.00           C  
ATOM    170  C   TRP C 335      14.085  -1.432 -32.707  1.00  0.00           C  
ATOM    171  O   TRP C 335      14.842  -0.618 -32.192  1.00  0.00           O  
ATOM    172  CB  TRP C 335      11.895  -1.837 -31.663  1.00  0.00           C  
ATOM    173  CG  TRP C 335      10.603  -1.223 -31.346  1.00  0.00           C  
ATOM    174  CD1 TRP C 335       9.482  -1.241 -32.119  1.00  0.00           C  
ATOM    175  CD2 TRP C 335      10.276  -0.479 -30.168  1.00  0.00           C  
ATOM    176  NE1 TRP C 335       8.477  -0.549 -31.500  1.00  0.00           N  
ATOM    177  CE2 TRP C 335       8.930  -0.067 -30.296  1.00  0.00           C  
ATOM    178  CE3 TRP C 335      10.990  -0.116 -29.011  1.00  0.00           C  
ATOM    179  CZ2 TRP C 335       8.269   0.691 -29.312  1.00  0.00           C  
ATOM    180  CZ3 TRP C 335      10.337   0.642 -28.025  1.00  0.00           C  
ATOM    181  CH2 TRP C 335       8.986   1.035 -28.187  1.00  0.00           C  
ATOM    182  H   TRP C 335      11.394  -2.330 -34.102  1.00  0.00           H  
ATOM    183  HE1 TRP C 335       7.585  -0.415 -31.849  1.00  0.00           H  
ATOM    184  N   GLN C 336      14.494  -2.612 -33.146  1.00  0.00           N  
ATOM    185  CA  GLN C 336      15.887  -2.975 -33.132  1.00  0.00           C  
ATOM    186  C   GLN C 336      16.681  -1.987 -33.979  1.00  0.00           C  
ATOM    187  O   GLN C 336      17.699  -1.484 -33.538  1.00  0.00           O  
ATOM    188  CB  GLN C 336      16.079  -4.374 -33.688  1.00  0.00           C  
ATOM    189  CG  GLN C 336      15.531  -5.484 -32.820  1.00  0.00           C  
ATOM    190  CD  GLN C 336      15.503  -6.813 -33.543  1.00  0.00           C  
ATOM    191  OE1 GLN C 336      15.443  -6.849 -34.756  1.00  0.00           O  
ATOM    192  NE2 GLN C 336      15.521  -7.905 -32.801  1.00  0.00           N  
ATOM    193  H   GLN C 336      13.845  -3.245 -33.497  1.00  0.00           H  
ATOM    194 HE21 GLN C 336      15.513  -8.755 -33.270  1.00  0.00           H  
ATOM    195 HE22 GLN C 336      15.565  -7.821 -31.834  1.00  0.00           H  
ATOM    196  N   ARG C 337      16.227  -1.683 -35.186  1.00  0.00           N  
ATOM    197  CA  ARG C 337      16.976  -0.756 -36.017  1.00  0.00           C  
ATOM    198  C   ARG C 337      17.038   0.610 -35.389  1.00  0.00           C  
ATOM    199  O   ARG C 337      18.091   1.245 -35.352  1.00  0.00           O  
ATOM    200  CB  ARG C 337      16.372  -0.652 -37.411  1.00  0.00           C  
ATOM    201  CG  ARG C 337      17.271  -1.231 -38.498  1.00  0.00           C  
ATOM    202  CD  ARG C 337      17.831  -0.150 -39.420  1.00  0.00           C  
ATOM    203  NE  ARG C 337      16.802   0.328 -40.343  1.00  0.00           N  
ATOM    204  CZ  ARG C 337      17.049   0.907 -41.519  1.00  0.00           C  
ATOM    205  NH1 ARG C 337      18.304   1.111 -41.913  1.00  0.00           N  
ATOM    206  NH2 ARG C 337      16.034   1.301 -42.294  1.00  0.00           N  
ATOM    207  H   ARG C 337      15.394  -2.083 -35.516  1.00  0.00           H  
ATOM    208 HE   ARG C 337      15.865   0.220 -40.078  1.00  0.00           H  
ATOM    209 HH11 ARG C 337      19.065   0.831 -41.331  1.00  0.00           H  
ATOM    210 HH12 ARG C 337      18.485   1.542 -42.799  1.00  0.00           H  
ATOM    211 HH21 ARG C 337      15.091   1.165 -41.991  1.00  0.00           H  
ATOM    212 HH22 ARG C 337      16.218   1.733 -43.177  1.00  0.00           H  
ATOM    213  N   ILE C 338      15.916   1.071 -34.863  1.00  0.00           N  
ATOM    214  CA  ILE C 338      15.911   2.391 -34.262  1.00  0.00           C  
ATOM    215  C   ILE C 338      16.872   2.411 -33.067  1.00  0.00           C  
ATOM    216  O   ILE C 338      17.753   3.265 -32.978  1.00  0.00           O  
ATOM    217  CB  ILE C 338      14.453   2.856 -33.919  1.00  0.00           C  
ATOM    218  CG1 ILE C 338      13.628   2.940 -35.205  1.00  0.00           C  
ATOM    219  CG2 ILE C 338      14.444   4.211 -33.234  1.00  0.00           C  
ATOM    220  CD1 ILE C 338      12.325   3.637 -35.028  1.00  0.00           C  
ATOM    221  H   ILE C 338      15.100   0.535 -34.884  1.00  0.00           H  
ATOM    222  N   GLU C 339      16.810   1.398 -32.221  1.00  0.00           N  
ATOM    223  CA  GLU C 339      17.695   1.392 -31.061  1.00  0.00           C  
ATOM    224  C   GLU C 339      19.173   1.423 -31.444  1.00  0.00           C  
ATOM    225  O   GLU C 339      19.927   2.289 -30.958  1.00  0.00           O  
ATOM    226  CB  GLU C 339      17.380   0.226 -30.112  1.00  0.00           C  
ATOM    227  CG  GLU C 339      16.169   0.473 -29.215  1.00  0.00           C  
ATOM    228  CD  GLU C 339      15.495  -0.805 -28.776  1.00  0.00           C  
ATOM    229  OE1 GLU C 339      15.451  -1.739 -29.599  1.00  0.00           O  
ATOM    230  OE2 GLU C 339      15.000  -0.878 -27.627  1.00  0.00           O  
ATOM    231  H   GLU C 339      16.186   0.665 -32.374  1.00  0.00           H  
ATOM    232  N   GLY C 340      19.572   0.529 -32.348  1.00  0.00           N  
ATOM    233  CA  GLY C 340      20.956   0.463 -32.790  1.00  0.00           C  
ATOM    234  C   GLY C 340      21.525   1.823 -33.147  1.00  0.00           C  
ATOM    235  O   GLY C 340      22.577   2.215 -32.654  1.00  0.00           O  
ATOM    236  H   GLY C 340      18.913  -0.091 -32.730  1.00  0.00           H  
ATOM    237  N   THR C 341      20.803   2.563 -33.974  1.00  0.00           N  
ATOM    238  CA  THR C 341      21.234   3.879 -34.378  1.00  0.00           C  
ATOM    239  C   THR C 341      21.453   4.799 -33.182  1.00  0.00           C  
ATOM    240  O   THR C 341      22.475   5.479 -33.095  1.00  0.00           O  
ATOM    241  CB  THR C 341      20.193   4.503 -35.307  1.00  0.00           C  
ATOM    242  OG1 THR C 341      20.061   3.692 -36.490  1.00  0.00           O  
ATOM    243  CG2 THR C 341      20.560   5.958 -35.645  1.00  0.00           C  
ATOM    244  H   THR C 341      19.956   2.205 -34.325  1.00  0.00           H  
ATOM    245  HG1 THR C 341      19.405   4.084 -37.072  1.00  0.00           H  
ATOM    246  N   LEU C 342      20.511   4.799 -32.244  1.00  0.00           N  
ATOM    247  CA  LEU C 342      20.605   5.656 -31.063  1.00  0.00           C  
ATOM    248  C   LEU C 342      21.792   5.287 -30.196  1.00  0.00           C  
ATOM    249  O   LEU C 342      22.508   6.168 -29.726  1.00  0.00           O  
ATOM    250  CB  LEU C 342      19.326   5.563 -30.228  1.00  0.00           C  
ATOM    251  CG  LEU C 342      17.972   5.917 -30.854  1.00  0.00           C  
ATOM    252  CD1 LEU C 342      16.905   5.690 -29.810  1.00  0.00           C  
ATOM    253  CD2 LEU C 342      17.917   7.364 -31.357  1.00  0.00           C  
ATOM    254  H   LEU C 342      19.734   4.196 -32.343  1.00  0.00           H  
ATOM    255  N   LYS C 343      21.963   3.985 -29.972  1.00  0.00           N  
ATOM    256  CA  LYS C 343      23.049   3.442 -29.156  1.00  0.00           C  
ATOM    257  C   LYS C 343      24.378   3.733 -29.813  1.00  0.00           C  
ATOM    258  O   LYS C 343      25.391   3.987 -29.155  1.00  0.00           O  
ATOM    259  CB  LYS C 343      22.909   1.929 -29.011  1.00  0.00           C  
ATOM    260  CG  LYS C 343      21.872   1.484 -28.038  1.00  0.00           C  
ATOM    261  CD  LYS C 343      21.630   0.018 -28.195  1.00  0.00           C  
ATOM    262  CE  LYS C 343      20.684  -0.480 -27.136  1.00  0.00           C  
ATOM    263  NZ  LYS C 343      21.458  -1.152 -26.058  1.00  0.00           N  
ATOM    264  H   LYS C 343      21.330   3.357 -30.371  1.00  0.00           H  
ATOM    265  HZ1 LYS C 343      22.279  -0.560 -25.802  1.00  0.00           H  
ATOM    266  HZ2 LYS C 343      20.854  -1.277 -25.220  1.00  0.00           H  
ATOM    267  HZ3 LYS C 343      21.792  -2.079 -26.387  1.00  0.00           H  
ATOM    268  N   ASN C 344      24.392   3.661 -31.127  1.00  0.00           N  
ATOM    269  CA  ASN C 344      25.608   3.939 -31.822  1.00  0.00           C  
ATOM    270  C   ASN C 344      25.945   5.407 -31.613  1.00  0.00           C  
ATOM    271  O   ASN C 344      27.028   5.738 -31.136  1.00  0.00           O  
ATOM    272  CB  ASN C 344      25.458   3.640 -33.291  1.00  0.00           C  
ATOM    273  CG  ASN C 344      26.784   3.562 -33.976  1.00  0.00           C  
ATOM    274  OD1 ASN C 344      27.219   4.522 -34.631  1.00  0.00           O  
ATOM    275  ND2 ASN C 344      27.488   2.443 -33.775  1.00  0.00           N  
ATOM    276  H   ASN C 344      23.581   3.427 -31.619  1.00  0.00           H  
ATOM    277 HD21 ASN C 344      28.356   2.382 -34.216  1.00  0.00           H  
ATOM    278 HD22 ASN C 344      27.124   1.742 -33.202  1.00  0.00           H  
ATOM    279  N   VAL C 345      24.994   6.284 -31.904  1.00  0.00           N  
ATOM    280  CA  VAL C 345      25.219   7.707 -31.709  1.00  0.00           C  
ATOM    281  C   VAL C 345      25.696   8.023 -30.287  1.00  0.00           C  
ATOM    282  O   VAL C 345      26.488   8.922 -30.089  1.00  0.00           O  
ATOM    283  CB  VAL C 345      23.954   8.531 -32.018  1.00  0.00           C  
ATOM    284  CG1 VAL C 345      24.196  10.002 -31.741  1.00  0.00           C  
ATOM    285  CG2 VAL C 345      23.532   8.350 -33.471  1.00  0.00           C  
ATOM    286  H   VAL C 345      24.138   5.972 -32.252  1.00  0.00           H  
ATOM    287  N   LEU C 347      25.223   7.299 -29.284  1.00  0.00           N  
ATOM    288  CA  LEU C 347      25.660   7.564 -27.911  1.00  0.00           C  
ATOM    289  C   LEU C 347      27.103   7.137 -27.760  1.00  0.00           C  
ATOM    290  O   LEU C 347      27.871   7.721 -26.976  1.00  0.00           O  
ATOM    291  CB  LEU C 347      24.797   6.796 -26.917  1.00  0.00           C  
ATOM    292  CG  LEU C 347      23.406   7.371 -26.735  1.00  0.00           C  
ATOM    293  CD1 LEU C 347      22.451   6.286 -26.313  1.00  0.00           C  
ATOM    294  CD2 LEU C 347      23.498   8.501 -25.718  1.00  0.00           C  
ATOM    295  H   LEU C 347      24.568   6.593 -29.460  1.00  0.00           H  
ATOM    296  N   GLY C 348      27.452   6.080 -28.490  1.00  0.00           N  
ATOM    297  CA  GLY C 348      28.806   5.556 -28.456  1.00  0.00           C  
ATOM    298  C   GLY C 348      29.795   6.566 -28.996  1.00  0.00           C  
ATOM    299  O   GLY C 348      30.835   6.807 -28.395  1.00  0.00           O  
ATOM    300  H   GLY C 348      26.786   5.642 -29.058  1.00  0.00           H  
ATOM    301  N   SER C 349      29.445   7.206 -30.105  1.00  0.00           N  
ATOM    302  CA  SER C 349      30.303   8.214 -30.704  1.00  0.00           C  
ATOM    303  C   SER C 349      30.559   9.424 -29.804  1.00  0.00           C  
ATOM    304  O   SER C 349      31.368  10.298 -30.153  1.00  0.00           O  
ATOM    305  CB  SER C 349      29.731   8.681 -32.039  1.00  0.00           C  
ATOM    306  OG  SER C 349      28.642   9.552 -31.846  1.00  0.00           O  
ATOM    307  H   SER C 349      28.582   7.000 -30.528  1.00  0.00           H  
ATOM    308 HG   SER C 349      28.302   9.832 -32.695  1.00  0.00           H  
ATOM    309  N   TYR C 352      29.846   9.511 -28.678  1.00  0.00           N  
ATOM    310  CA  TYR C 352      30.043  10.618 -27.734  1.00  0.00           C  
ATOM    311  C   TYR C 352      30.803  10.213 -26.467  1.00  0.00           C  
ATOM    312  O   TYR C 352      31.182  11.074 -25.663  1.00  0.00           O  
ATOM    313  CB  TYR C 352      28.719  11.267 -27.357  1.00  0.00           C  
ATOM    314  CG  TYR C 352      28.206  12.230 -28.385  1.00  0.00           C  
ATOM    315  CD1 TYR C 352      27.572  11.774 -29.537  1.00  0.00           C  
ATOM    316  CD2 TYR C 352      28.315  13.605 -28.186  1.00  0.00           C  
ATOM    317  CE1 TYR C 352      27.050  12.662 -30.460  1.00  0.00           C  
ATOM    318  CE2 TYR C 352      27.805  14.487 -29.090  1.00  0.00           C  
ATOM    319  CZ  TYR C 352      27.171  14.010 -30.219  1.00  0.00           C  
ATOM    320  OH  TYR C 352      26.640  14.898 -31.101  1.00  0.00           O  
ATOM    321  H   TYR C 352      29.164   8.839 -28.487  1.00  0.00           H  
ATOM    322 HH   TYR C 352      26.790  15.793 -30.786  1.00  0.00           H  
ATOM    323  N   GLY C 361      31.028   8.906 -26.306  1.00  0.00           N  
ATOM    324  CA  GLY C 361      31.745   8.368 -25.152  1.00  0.00           C  
ATOM    325  C   GLY C 361      30.918   8.037 -23.910  1.00  0.00           C  
ATOM    326  O   GLY C 361      31.462   7.880 -22.805  1.00  0.00           O  
ATOM    327  H   GLY C 361      30.715   8.289 -26.999  1.00  0.00           H  
ATOM    328  N   TYR C 362      29.610   7.886 -24.089  1.00  0.00           N  
ATOM    329  CA  TYR C 362      28.717   7.600 -22.977  1.00  0.00           C  
ATOM    330  C   TYR C 362      28.613   6.134 -22.684  1.00  0.00           C  
ATOM    331  O   TYR C 362      28.386   5.352 -23.594  1.00  0.00           O  
ATOM    332  CB  TYR C 362      27.334   8.178 -23.265  1.00  0.00           C  
ATOM    333  CG  TYR C 362      27.312   9.698 -23.283  1.00  0.00           C  
ATOM    334  CD1 TYR C 362      28.339  10.441 -23.886  1.00  0.00           C  
ATOM    335  CD2 TYR C 362      26.278  10.399 -22.689  1.00  0.00           C  
ATOM    336  CE1 TYR C 362      28.321  11.832 -23.881  1.00  0.00           C  
ATOM    337  CE2 TYR C 362      26.256  11.798 -22.691  1.00  0.00           C  
ATOM    338  CZ  TYR C 362      27.273  12.499 -23.282  1.00  0.00           C  
ATOM    339  OH  TYR C 362      27.229  13.864 -23.252  1.00  0.00           O  
ATOM    340  H   TYR C 362      29.240   7.948 -24.992  1.00  0.00           H  
ATOM    341 HH   TYR C 362      26.435  14.146 -22.790  1.00  0.00           H  
ATOM    342  N   SER C 363      28.741   5.763 -21.414  1.00  0.00           N  
ATOM    343  CA  SER C 363      28.651   4.359 -21.002  1.00  0.00           C  
ATOM    344  C   SER C 363      27.259   3.937 -20.470  1.00  0.00           C  
ATOM    345  O   SER C 363      26.566   4.714 -19.807  1.00  0.00           O  
ATOM    346  CB  SER C 363      29.694   4.081 -19.927  1.00  0.00           C  
ATOM    347  OG  SER C 363      30.739   5.038 -19.961  1.00  0.00           O  
ATOM    348  H   SER C 363      28.906   6.451 -20.730  1.00  0.00           H  
ATOM    349 HG   SER C 363      31.380   4.845 -19.277  1.00  0.00           H  
ATOM    350  N   GLU C 364      26.865   2.700 -20.728  1.00  0.00           N  
ATOM    351  CA  GLU C 364      25.580   2.221 -20.251  1.00  0.00           C  
ATOM    352  C   GLU C 364      25.581   1.832 -18.797  1.00  0.00           C  
ATOM    353  O   GLU C 364      26.545   1.263 -18.303  1.00  0.00           O  
ATOM    354  CB  GLU C 364      25.095   0.992 -21.031  1.00  0.00           C  
ATOM    355  CG  GLU C 364      23.705   0.552 -20.593  1.00  0.00           C  
ATOM    356  CD  GLU C 364      23.171  -0.612 -21.350  1.00  0.00           C  
ATOM    357  OE1 GLU C 364      23.910  -1.562 -21.581  1.00  0.00           O  
ATOM    358  OE2 GLU C 364      21.991  -0.609 -21.702  1.00  0.00           O  
ATOM    359  H   GLU C 364      27.456   2.098 -21.205  1.00  0.00           H  
ATOM    360  N   ILE C 365      24.461   2.113 -18.139  1.00  0.00           N  
ATOM    361  CA  ILE C 365      24.236   1.753 -16.746  1.00  0.00           C  
ATOM    362  C   ILE C 365      22.848   1.092 -16.668  1.00  0.00           C  
ATOM    363  O   ILE C 365      21.879   1.573 -17.256  1.00  0.00           O  
ATOM    364  CB  ILE C 365      24.358   2.968 -15.808  1.00  0.00           C  
ATOM    365  CG1 ILE C 365      24.349   2.500 -14.362  1.00  0.00           C  
ATOM    366  CG2 ILE C 365      23.300   4.007 -16.109  1.00  0.00           C  
ATOM    367  CD1 ILE C 365      24.553   3.636 -13.363  1.00  0.00           C  
ATOM    368  H   ILE C 365      23.742   2.583 -18.613  1.00  0.00           H  
ATOM    369  N   ARG C 366      22.816  -0.110 -16.101  1.00  0.00           N  
ATOM    370  CA  ARG C 366      21.589  -0.894 -15.944  1.00  0.00           C  
ATOM    371  C   ARG C 366      21.105  -0.824 -14.496  1.00  0.00           C  
ATOM    372  O   ARG C 366      21.858  -1.107 -13.562  1.00  0.00           O  
ATOM    373  CB  ARG C 366      21.855  -2.330 -16.361  1.00  0.00           C  
ATOM    374  CG  ARG C 366      22.014  -2.425 -17.829  1.00  0.00           C  
ATOM    375  CD  ARG C 366      22.338  -3.804 -18.337  1.00  0.00           C  
ATOM    376  NE  ARG C 366      22.704  -3.685 -19.752  1.00  0.00           N  
ATOM    377  CZ  ARG C 366      22.892  -4.696 -20.604  1.00  0.00           C  
ATOM    378  NH1 ARG C 366      22.733  -5.965 -20.227  1.00  0.00           N  
ATOM    379  NH2 ARG C 366      23.228  -4.421 -21.862  1.00  0.00           N  
ATOM    380  H   ARG C 366      23.659  -0.482 -15.752  1.00  0.00           H  
ATOM    381 HE   ARG C 366      22.804  -2.780 -20.107  1.00  0.00           H  
ATOM    382 HH11 ARG C 366      22.470  -6.173 -19.284  1.00  0.00           H  
ATOM    383 HH12 ARG C 366      22.901  -6.684 -20.868  1.00  0.00           H  
ATOM    384 HH21 ARG C 366      23.326  -3.473 -22.159  1.00  0.00           H  
ATOM    385 HH22 ARG C 366      23.379  -5.167 -22.511  1.00  0.00           H  
ATOM    386  N   LEU C 368      19.856  -0.407 -14.316  1.00  0.00           N  
ATOM    387  CA  LEU C 368      19.279  -0.246 -12.976  1.00  0.00           C  
ATOM    388  C   LEU C 368      18.014  -1.079 -12.762  1.00  0.00           C  
ATOM    389  O   LEU C 368      17.304  -1.396 -13.733  1.00  0.00           O  
ATOM    390  CB  LEU C 368      19.020   1.244 -12.705  1.00  0.00           C  
ATOM    391  CG  LEU C 368      20.296   2.097 -12.691  1.00  0.00           C  
ATOM    392  CD1 LEU C 368      20.025   3.548 -13.068  1.00  0.00           C  
ATOM    393  CD2 LEU C 368      20.898   2.000 -11.331  1.00  0.00           C  
ATOM    394  H   LEU C 368      19.299  -0.215 -15.093  1.00  0.00           H  
ATOM    395  N   PRO C 370      17.752  -1.479 -11.486  1.00  0.00           N  
ATOM    396  CA  PRO C 370      16.621  -2.280 -11.005  1.00  0.00           C  
ATOM    397  C   PRO C 370      15.297  -1.667 -11.424  1.00  0.00           C  
ATOM    398  O   PRO C 370      15.155  -0.434 -11.499  1.00  0.00           O  
ATOM    399  CB  PRO C 370      16.765  -2.196  -9.486  1.00  0.00           C  
ATOM    400  CG  PRO C 370      18.173  -1.904  -9.252  1.00  0.00           C  
ATOM    401  CD  PRO C 370      18.484  -0.916 -10.337  1.00  0.00           C  
ATOM    402  N   ILE C 371      14.311  -2.511 -11.685  1.00  0.00           N  
ATOM    403  CA  ILE C 371      13.029  -1.973 -12.071  1.00  0.00           C  
ATOM    404  C   ILE C 371      12.241  -1.464 -10.858  1.00  0.00           C  
ATOM    405  O   ILE C 371      11.447  -0.544 -10.964  1.00  0.00           O  
ATOM    406  CB  ILE C 371      12.257  -3.003 -12.839  1.00  0.00           C  
ATOM    407  CG1 ILE C 371      13.039  -3.324 -14.103  1.00  0.00           C  
ATOM    408  CG2 ILE C 371      10.853  -2.509 -13.117  1.00  0.00           C  
ATOM    409  CD1 ILE C 371      12.221  -3.909 -15.232  1.00  0.00           C  
ATOM    410  H   ILE C 371      14.452  -3.461 -11.655  1.00  0.00           H  
ATOM    411  N   VAL C 372      12.519  -2.030  -9.692  1.00  0.00           N  
ATOM    412  CA  VAL C 372      11.834  -1.669  -8.461  1.00  0.00           C  
ATOM    413  C   VAL C 372      12.778  -0.960  -7.488  1.00  0.00           C  
ATOM    414  O   VAL C 372      13.931  -1.325  -7.355  1.00  0.00           O  
ATOM    415  CB  VAL C 372      11.291  -2.951  -7.733  1.00  0.00           C  
ATOM    416  CG1 VAL C 372      10.692  -2.583  -6.414  1.00  0.00           C  
ATOM    417  CG2 VAL C 372      10.281  -3.689  -8.582  1.00  0.00           C  
ATOM    418  H   VAL C 372      13.228  -2.695  -9.644  1.00  0.00           H  
ATOM    419  N   GLU C 373      12.260   0.007  -6.751  1.00  0.00           N  
ATOM    420  CA  GLU C 373      13.055   0.725  -5.762  1.00  0.00           C  
ATOM    421  C   GLU C 373      12.150   0.936  -4.556  1.00  0.00           C  
ATOM    422  O   GLU C 373      10.966   0.557  -4.575  1.00  0.00           O  
ATOM    423  CB  GLU C 373      13.460   2.101  -6.299  1.00  0.00           C  
ATOM    424  CG  GLU C 373      14.348   2.092  -7.529  1.00  0.00           C  
ATOM    425  CD  GLU C 373      15.820   2.055  -7.195  1.00  0.00           C  
ATOM    426  OE1 GLU C 373      16.164   1.763  -6.032  1.00  0.00           O  
ATOM    427  OE2 GLU C 373      16.635   2.328  -8.099  1.00  0.00           O  
ATOM    428  H   GLU C 373      11.315   0.249  -6.871  1.00  0.00           H  
ATOM    429  N   GLN C 374      12.720   1.500  -3.498  1.00  0.00           N  
ATOM    430  CA  GLN C 374      11.930   1.813  -2.324  1.00  0.00           C  
ATOM    431  C   GLN C 374      11.117   3.080  -2.602  1.00  0.00           C  
ATOM    432  O   GLN C 374      11.617   4.079  -3.132  1.00  0.00           O  
ATOM    433  CB  GLN C 374      12.824   1.985  -1.104  1.00  0.00           C  
ATOM    434  CG  GLN C 374      13.128   0.682  -0.379  1.00  0.00           C  
ATOM    435  CD  GLN C 374      14.443   0.727   0.377  1.00  0.00           C  
ATOM    436  OE1 GLN C 374      15.149  -0.282   0.482  1.00  0.00           O  
ATOM    437  NE2 GLN C 374      14.794   1.900   0.897  1.00  0.00           N  
ATOM    438  H   GLN C 374      13.672   1.711  -3.511  1.00  0.00           H  
ATOM    439 HE21 GLN C 374      15.641   1.927   1.385  1.00  0.00           H  
ATOM    440 HE22 GLN C 374      14.214   2.670   0.788  1.00  0.00           H  
ATOM    441  N   THR C 375       9.857   3.048  -2.206  1.00  0.00           N  
ATOM    442  CA  THR C 375       8.965   4.164  -2.444  1.00  0.00           C  
ATOM    443  C   THR C 375       9.452   5.516  -1.987  1.00  0.00           C  
ATOM    444  O   THR C 375       9.243   6.507  -2.665  1.00  0.00           O  
ATOM    445  CB  THR C 375       7.606   3.941  -1.792  1.00  0.00           C  
ATOM    446  OG1 THR C 375       7.169   2.603  -2.048  1.00  0.00           O  
ATOM    447  CG2 THR C 375       6.599   4.910  -2.367  1.00  0.00           C  
ATOM    448  H   THR C 375       9.501   2.240  -1.761  1.00  0.00           H  
ATOM    449  HG1 THR C 375       6.314   2.443  -1.646  1.00  0.00           H  
ATOM    450  N   PRO C 376      10.103   5.581  -0.825  1.00  0.00           N  
ATOM    451  CA  PRO C 376      10.556   6.908  -0.393  1.00  0.00           C  
ATOM    452  C   PRO C 376      11.469   7.609  -1.367  1.00  0.00           C  
ATOM    453  O   PRO C 376      11.545   8.833  -1.368  1.00  0.00           O  
ATOM    454  CB  PRO C 376      11.263   6.612   0.915  1.00  0.00           C  
ATOM    455  CG  PRO C 376      10.477   5.432   1.456  1.00  0.00           C  
ATOM    456  CD  PRO C 376      10.307   4.578   0.236  1.00  0.00           C  
ATOM    457  N   LEU C 377      12.148   6.829  -2.203  1.00  0.00           N  
ATOM    458  CA  LEU C 377      13.058   7.372  -3.206  1.00  0.00           C  
ATOM    459  C   LEU C 377      12.308   8.277  -4.167  1.00  0.00           C  
ATOM    460  O   LEU C 377      12.678   9.424  -4.363  1.00  0.00           O  
ATOM    461  CB  LEU C 377      13.710   6.233  -3.991  1.00  0.00           C  
ATOM    462  CG  LEU C 377      14.620   6.597  -5.164  1.00  0.00           C  
ATOM    463  CD1 LEU C 377      15.727   7.495  -4.677  1.00  0.00           C  
ATOM    464  CD2 LEU C 377      15.180   5.327  -5.797  1.00  0.00           C  
ATOM    465  H   LEU C 377      12.031   5.858  -2.155  1.00  0.00           H  
ATOM    466  N   PHE C 378      11.235   7.765  -4.748  1.00  0.00           N  
ATOM    467  CA  PHE C 378      10.463   8.538  -5.697  1.00  0.00           C  
ATOM    468  C   PHE C 378       9.724   9.678  -5.046  1.00  0.00           C  
ATOM    469  O   PHE C 378       9.435  10.676  -5.688  1.00  0.00           O  
ATOM    470  CB  PHE C 378       9.506   7.633  -6.461  1.00  0.00           C  
ATOM    471  CG  PHE C 378      10.181   6.424  -7.069  1.00  0.00           C  
ATOM    472  CD1 PHE C 378      10.938   6.545  -8.235  1.00  0.00           C  
ATOM    473  CD2 PHE C 378      10.097   5.178  -6.456  1.00  0.00           C  
ATOM    474  CE1 PHE C 378      11.601   5.443  -8.777  1.00  0.00           C  
ATOM    475  CE2 PHE C 378      10.754   4.073  -6.991  1.00  0.00           C  
ATOM    476  CZ  PHE C 378      11.506   4.207  -8.152  1.00  0.00           C  
ATOM    477  H   PHE C 378      10.955   6.854  -4.525  1.00  0.00           H  
ATOM    478  N   LYS C 388       9.420   9.544  -3.763  1.00  0.00           N  
ATOM    479  CA  LYS C 388       8.720  10.614  -3.057  1.00  0.00           C  
ATOM    480  C   LYS C 388       9.729  11.722  -2.760  1.00  0.00           C  
ATOM    481  O   LYS C 388       9.479  12.895  -3.026  1.00  0.00           O  
ATOM    482  CB  LYS C 388       8.093  10.104  -1.750  1.00  0.00           C  
ATOM    483  CG  LYS C 388       6.884   9.204  -1.913  1.00  0.00           C  
ATOM    484  CD  LYS C 388       6.439   8.696  -0.543  1.00  0.00           C  
ATOM    485  CE  LYS C 388       5.324   7.664  -0.646  1.00  0.00           C  
ATOM    486  NZ  LYS C 388       4.050   8.225  -1.194  1.00  0.00           N  
ATOM    487  H   LYS C 388       9.654   8.718  -3.291  1.00  0.00           H  
ATOM    488  HZ1 LYS C 388       4.257   8.821  -2.021  1.00  0.00           H  
ATOM    489  HZ2 LYS C 388       3.412   7.455  -1.468  1.00  0.00           H  
ATOM    490  HZ3 LYS C 388       3.586   8.811  -0.461  1.00  0.00           H  
ATOM    491  N   ARG C 389      10.886  11.341  -2.233  1.00  0.00           N  
ATOM    492  CA  ARG C 389      11.936  12.303  -1.909  1.00  0.00           C  
ATOM    493  C   ARG C 389      12.475  13.043  -3.140  1.00  0.00           C  
ATOM    494  O   ARG C 389      12.626  14.266  -3.122  1.00  0.00           O  
ATOM    495  CB  ARG C 389      13.092  11.592  -1.204  1.00  0.00           C  
ATOM    496  CG  ARG C 389      12.698  10.936   0.093  1.00  0.00           C  
ATOM    497  CD  ARG C 389      13.485  11.515   1.240  1.00  0.00           C  
ATOM    498  NE  ARG C 389      14.633  10.687   1.608  1.00  0.00           N  
ATOM    499  CZ  ARG C 389      15.901  11.056   1.448  1.00  0.00           C  
ATOM    500  NH1 ARG C 389      16.184  12.234   0.886  1.00  0.00           N  
ATOM    501  NH2 ARG C 389      16.884  10.239   1.831  1.00  0.00           N  
ATOM    502  H   ARG C 389      11.033  10.399  -2.065  1.00  0.00           H  
ATOM    503 HE   ARG C 389      14.457   9.806   1.997  1.00  0.00           H  
ATOM    504 HH11 ARG C 389      15.445  12.835   0.583  1.00  0.00           H  
ATOM    505 HH12 ARG C 389      17.136  12.512   0.761  1.00  0.00           H  
ATOM    506 HH21 ARG C 389      16.664   9.352   2.237  1.00  0.00           H  
ATOM    507 HH22 ARG C 389      17.836  10.513   1.710  1.00  0.00           H  
ATOM    508  N   ALA C 396      12.732  12.288  -4.208  1.00  0.00           N  
ATOM    509  CA  ALA C 396      13.284  12.819  -5.444  1.00  0.00           C  
ATOM    510  C   ALA C 396      12.330  13.615  -6.305  1.00  0.00           C  
ATOM    511  O   ALA C 396      12.549  14.795  -6.572  1.00  0.00           O  
ATOM    512  CB  ALA C 396      13.881  11.699  -6.255  1.00  0.00           C  
ATOM    513  H   ALA C 396      12.536  11.330  -4.157  1.00  0.00           H  
ATOM    514  N   ILE C 397      11.269  12.962  -6.753  1.00  0.00           N  
ATOM    515  CA  ILE C 397      10.298  13.602  -7.638  1.00  0.00           C  
ATOM    516  C   ILE C 397       9.418  14.709  -7.043  1.00  0.00           C  
ATOM    517  O   ILE C 397       9.124  15.701  -7.746  1.00  0.00           O  
ATOM    518  CB  ILE C 397       9.440  12.544  -8.350  1.00  0.00           C  
ATOM    519  CG1 ILE C 397      10.359  11.533  -9.041  1.00  0.00           C  
ATOM    520  CG2 ILE C 397       8.511  13.207  -9.357  1.00  0.00           C  
ATOM    521  CD1 ILE C 397       9.665  10.283  -9.479  1.00  0.00           C  
ATOM    522  H   ILE C 397      11.119  12.031  -6.472  1.00  0.00           H  
ATOM    523  N   GLY C 403       9.038  14.558  -5.764  1.00  0.00           N  
ATOM    524  CA  GLY C 403       8.180  15.527  -5.078  1.00  0.00           C  
ATOM    525  C   GLY C 403       6.789  15.001  -4.698  1.00  0.00           C  
ATOM    526  O   GLY C 403       6.144  14.262  -5.456  1.00  0.00           O  
ATOM    527  H   GLY C 403       9.344  13.767  -5.268  1.00  0.00           H  
ATOM    528  N   GLU C 404       6.306  15.414  -3.530  1.00  0.00           N  
ATOM    529  CA  GLU C 404       5.003  14.985  -3.023  1.00  0.00           C  
ATOM    530  C   GLU C 404       3.804  15.558  -3.778  1.00  0.00           C  
ATOM    531  O   GLU C 404       2.846  14.845  -4.044  1.00  0.00           O  
ATOM    532  CB  GLU C 404       4.870  15.351  -1.547  1.00  0.00           C  
ATOM    533  CG  GLU C 404       5.873  14.668  -0.620  1.00  0.00           C  
ATOM    534  CD  GLU C 404       5.323  13.421   0.057  1.00  0.00           C  
ATOM    535  OE1 GLU C 404       4.115  13.140  -0.110  1.00  0.00           O  
ATOM    536  OE2 GLU C 404       6.094  12.731   0.772  1.00  0.00           O  
ATOM    537  H   GLU C 404       6.848  16.010  -2.994  1.00  0.00           H  
ATOM    538  N   VAL C 406       3.841  16.842  -4.115  1.00  0.00           N  
ATOM    539  CA  VAL C 406       2.709  17.451  -4.810  1.00  0.00           C  
ATOM    540  C   VAL C 406       2.754  17.419  -6.328  1.00  0.00           C  
ATOM    541  O   VAL C 406       2.335  18.363  -7.003  1.00  0.00           O  
ATOM    542  CB  VAL C 406       2.453  18.883  -4.345  1.00  0.00           C  
ATOM    543  CG1 VAL C 406       2.294  18.909  -2.827  1.00  0.00           C  
ATOM    544  CG2 VAL C 406       3.576  19.799  -4.814  1.00  0.00           C  
ATOM    545  H   VAL C 406       4.631  17.377  -3.910  1.00  0.00           H  
ATOM    546  N   THR C 473       3.251  16.313  -6.856  1.00  0.00           N  
ATOM    547  CA  THR C 473       3.341  16.107  -8.291  1.00  0.00           C  
ATOM    548  C   THR C 473       2.345  15.020  -8.670  1.00  0.00           C  
ATOM    549  O   THR C 473       2.042  14.137  -7.877  1.00  0.00           O  
ATOM    550  CB  THR C 473       4.750  15.640  -8.688  1.00  0.00           C  
ATOM    551  OG1 THR C 473       5.191  14.631  -7.774  1.00  0.00           O  
ATOM    552  CG2 THR C 473       5.718  16.786  -8.650  1.00  0.00           C  
ATOM    553  H   THR C 473       3.566  15.594  -6.259  1.00  0.00           H  
ATOM    554  HG1 THR C 473       6.082  14.341  -8.002  1.00  0.00           H  
ATOM    555  N   ASP C 477       1.879  15.043  -9.902  1.00  0.00           N  
ATOM    556  CA  ASP C 477       0.928  14.040 -10.349  1.00  0.00           C  
ATOM    557  C   ASP C 477       1.461  12.605 -10.334  1.00  0.00           C  
ATOM    558  O   ASP C 477       0.690  11.651 -10.171  1.00  0.00           O  
ATOM    559  CB  ASP C 477       0.436  14.370 -11.753  1.00  0.00           C  
ATOM    560  CG  ASP C 477      -0.325  15.689 -11.821  1.00  0.00           C  
ATOM    561  OD1 ASP C 477      -0.641  16.272 -10.744  1.00  0.00           O  
ATOM    562  OD2 ASP C 477      -0.608  16.135 -12.967  1.00  0.00           O  
ATOM    563  H   ASP C 477       2.173  15.749 -10.513  1.00  0.00           H  
ATOM    564  N   VAL C 478       2.763  12.437 -10.528  1.00  0.00           N  
ATOM    565  CA  VAL C 478       3.341  11.096 -10.550  1.00  0.00           C  
ATOM    566  C   VAL C 478       3.233  10.448  -9.185  1.00  0.00           C  
ATOM    567  O   VAL C 478       2.702   9.353  -9.050  1.00  0.00           O  
ATOM    568  CB  VAL C 478       4.823  11.125 -10.953  1.00  0.00           C  
ATOM    569  CG1 VAL C 478       5.309   9.724 -11.260  1.00  0.00           C  
ATOM    570  CG2 VAL C 478       5.026  12.047 -12.130  1.00  0.00           C  
ATOM    571  H   VAL C 478       3.336  13.221 -10.652  1.00  0.00           H  
ATOM    572  N   VAL C 479       3.756  11.130  -8.180  1.00  0.00           N  
ATOM    573  CA  VAL C 479       3.729  10.619  -6.829  1.00  0.00           C  
ATOM    574  C   VAL C 479       2.294  10.620  -6.301  1.00  0.00           C  
ATOM    575  O   VAL C 479       1.844   9.655  -5.686  1.00  0.00           O  
ATOM    576  CB  VAL C 479       4.651  11.443  -5.925  1.00  0.00           C  
ATOM    577  CG1 VAL C 479       4.531  10.980  -4.492  1.00  0.00           C  
ATOM    578  CG2 VAL C 479       6.077  11.304  -6.389  1.00  0.00           C  
ATOM    579  H   VAL C 479       4.165  12.006  -8.347  1.00  0.00           H  
ATOM    580  N   GLU C 488       1.557  11.683  -6.592  1.00  0.00           N  
ATOM    581  CA  GLU C 488       0.173  11.779  -6.149  1.00  0.00           C  
ATOM    582  C   GLU C 488      -0.754  10.688  -6.663  1.00  0.00           C  
ATOM    583  O   GLU C 488      -1.415  10.033  -5.874  1.00  0.00           O  
ATOM    584  CB  GLU C 488      -0.436  13.117  -6.546  1.00  0.00           C  
ATOM    585  CG  GLU C 488       0.035  14.293  -5.728  1.00  0.00           C  
ATOM    586  CD  GLU C 488      -0.915  15.472  -5.810  1.00  0.00           C  
ATOM    587  OE1 GLU C 488      -1.520  15.706  -6.900  1.00  0.00           O  
ATOM    588  OE2 GLU C 488      -1.048  16.148  -4.759  1.00  0.00           O  
ATOM    589  H   GLU C 488       1.955  12.418  -7.091  1.00  0.00           H  
ATOM    590  N   LYS C 495      -0.818  10.493  -7.978  1.00  0.00           N  
ATOM    591  CA  LYS C 495      -1.733   9.507  -8.538  1.00  0.00           C  
ATOM    592  C   LYS C 495      -1.224   8.470  -9.537  1.00  0.00           C  
ATOM    593  O   LYS C 495      -2.015   7.648 -10.009  1.00  0.00           O  
ATOM    594  CB  LYS C 495      -2.922  10.255  -9.141  1.00  0.00           C  
ATOM    595  CG  LYS C 495      -2.515  11.575  -9.755  1.00  0.00           C  
ATOM    596  CD  LYS C 495      -3.670  12.535  -9.991  1.00  0.00           C  
ATOM    597  CE  LYS C 495      -3.155  13.986 -10.001  1.00  0.00           C  
ATOM    598  NZ  LYS C 495      -4.156  15.026 -10.423  1.00  0.00           N  
ATOM    599  H   LYS C 495      -0.240  11.009  -8.576  1.00  0.00           H  
ATOM    600  HZ1 LYS C 495      -5.060  14.851  -9.938  1.00  0.00           H  
ATOM    601  HZ2 LYS C 495      -3.802  15.970 -10.167  1.00  0.00           H  
ATOM    602  HZ3 LYS C 495      -4.299  14.977 -11.451  1.00  0.00           H  
ATOM    603  N   GLU C 496       0.079   8.401  -9.782  1.00  0.00           N  
ATOM    604  CA  GLU C 496       0.545   7.466 -10.789  1.00  0.00           C  
ATOM    605  C   GLU C 496       1.367   6.283 -10.462  1.00  0.00           C  
ATOM    606  O   GLU C 496       1.379   5.341 -11.229  1.00  0.00           O  
ATOM    607  CB  GLU C 496       1.269   8.204 -11.889  1.00  0.00           C  
ATOM    608  CG  GLU C 496       0.390   8.516 -13.037  1.00  0.00           C  
ATOM    609  CD  GLU C 496       0.740   9.827 -13.665  1.00  0.00           C  
ATOM    610  OE1 GLU C 496       1.676   9.852 -14.500  1.00  0.00           O  
ATOM    611  OE2 GLU C 496       0.094  10.839 -13.310  1.00  0.00           O  
ATOM    612  H   GLU C 496       0.715   8.960  -9.293  1.00  0.00           H  
ATOM    613  N   MET C 497       2.091   6.326  -9.368  1.00  0.00           N  
ATOM    614  CA  MET C 497       2.980   5.233  -9.017  1.00  0.00           C  
ATOM    615  C   MET C 497       2.383   3.847  -8.773  1.00  0.00           C  
ATOM    616  O   MET C 497       1.263   3.724  -8.287  1.00  0.00           O  
ATOM    617  CB  MET C 497       3.837   5.664  -7.827  1.00  0.00           C  
ATOM    618  CG  MET C 497       4.731   6.848  -8.145  1.00  0.00           C  
ATOM    619  SD  MET C 497       5.467   7.500  -6.689  1.00  0.00           S  
ATOM    620  CE  MET C 497       5.802   5.963  -5.788  1.00  0.00           C  
ATOM    621  H   MET C 497       2.031   7.106  -8.786  1.00  0.00           H  
ATOM    622  N   TYR C 498       3.104   2.799  -9.173  1.00  0.00           N  
ATOM    623  CA  TYR C 498       2.659   1.424  -8.921  1.00  0.00           C  
ATOM    624  C   TYR C 498       3.349   0.975  -7.637  1.00  0.00           C  
ATOM    625  O   TYR C 498       4.438   0.398  -7.664  1.00  0.00           O  
ATOM    626  CB  TYR C 498       3.051   0.470 -10.052  1.00  0.00           C  
ATOM    627  CG  TYR C 498       2.100   0.425 -11.219  1.00  0.00           C  
ATOM    628  CD1 TYR C 498       2.122   1.408 -12.187  1.00  0.00           C  
ATOM    629  CD2 TYR C 498       1.178  -0.599 -11.351  1.00  0.00           C  
ATOM    630  CE1 TYR C 498       1.248   1.381 -13.260  1.00  0.00           C  
ATOM    631  CE2 TYR C 498       0.291  -0.638 -12.427  1.00  0.00           C  
ATOM    632  CZ  TYR C 498       0.329   0.356 -13.377  1.00  0.00           C  
ATOM    633  OH  TYR C 498      -0.569   0.357 -14.427  1.00  0.00           O  
ATOM    634  H   TYR C 498       3.951   2.947  -9.643  1.00  0.00           H  
ATOM    635 HH   TYR C 498      -0.394   1.112 -15.004  1.00  0.00           H  
ATOM    636  N   THR C 499       2.734   1.277  -6.505  1.00  0.00           N  
ATOM    637  CA  THR C 499       3.301   0.898  -5.215  1.00  0.00           C  
ATOM    638  C   THR C 499       2.651  -0.382  -4.655  1.00  0.00           C  
ATOM    639  O   THR C 499       1.526  -0.722  -5.016  1.00  0.00           O  
ATOM    640  CB  THR C 499       3.116   2.039  -4.202  1.00  0.00           C  
ATOM    641  OG1 THR C 499       3.205   3.309  -4.870  1.00  0.00           O  
ATOM    642  CG2 THR C 499       4.187   1.956  -3.130  1.00  0.00           C  
ATOM    643  H   THR C 499       1.885   1.759  -6.530  1.00  0.00           H  
ATOM    644  HG1 THR C 499       3.090   4.012  -4.230  1.00  0.00           H  
ATOM    645  N   PHE C 500       3.366  -1.103  -3.801  1.00  0.00           N  
ATOM    646  CA  PHE C 500       2.845  -2.315  -3.181  1.00  0.00           C  
ATOM    647  C   PHE C 500       3.752  -2.668  -2.031  1.00  0.00           C  
ATOM    648  O   PHE C 500       4.795  -2.047  -1.860  1.00  0.00           O  
ATOM    649  CB  PHE C 500       2.723  -3.489  -4.170  1.00  0.00           C  
ATOM    650  CG  PHE C 500       4.029  -3.959  -4.762  1.00  0.00           C  
ATOM    651  CD1 PHE C 500       4.527  -3.391  -5.931  1.00  0.00           C  
ATOM    652  CD2 PHE C 500       4.749  -4.986  -4.169  1.00  0.00           C  
ATOM    653  CE1 PHE C 500       5.725  -3.847  -6.493  1.00  0.00           C  
ATOM    654  CE2 PHE C 500       5.950  -5.452  -4.723  1.00  0.00           C  
ATOM    655  CZ  PHE C 500       6.436  -4.884  -5.880  1.00  0.00           C  
ATOM    656  H   PHE C 500       4.291  -0.822  -3.588  1.00  0.00           H  
ATOM    657  N   GLU C 501       3.332  -3.620  -1.207  1.00  0.00           N  
ATOM    658  CA  GLU C 501       4.120  -4.038  -0.051  1.00  0.00           C  
ATOM    659  C   GLU C 501       4.812  -5.383  -0.236  1.00  0.00           C  
ATOM    660  O   GLU C 501       4.243  -6.325  -0.792  1.00  0.00           O  
ATOM    661  CB  GLU C 501       3.269  -4.067   1.224  1.00  0.00           C  
ATOM    662  CG  GLU C 501       3.041  -2.707   1.890  1.00  0.00           C  
ATOM    663  CD  GLU C 501       3.212  -2.760   3.416  1.00  0.00           C  
ATOM    664  OE1 GLU C 501       3.133  -3.883   4.002  1.00  0.00           O  
ATOM    665  OE2 GLU C 501       3.449  -1.670   4.018  1.00  0.00           O  
ATOM    666  H   GLU C 501       2.487  -4.071  -1.384  1.00  0.00           H  
ATOM    667  N   ASP C 502       6.051  -5.450   0.228  1.00  0.00           N  
ATOM    668  CA  ASP C 502       6.843  -6.661   0.132  1.00  0.00           C  
ATOM    669  C   ASP C 502       6.582  -7.492   1.393  1.00  0.00           C  
ATOM    670  O   ASP C 502       6.220  -6.934   2.433  1.00  0.00           O  
ATOM    671  CB  ASP C 502       8.338  -6.288   0.019  1.00  0.00           C  
ATOM    672  CG  ASP C 502       9.231  -7.488  -0.247  1.00  0.00           C  
ATOM    673  OD1 ASP C 502       8.785  -8.422  -0.948  1.00  0.00           O  
ATOM    674  OD2 ASP C 502      10.372  -7.501   0.256  1.00  0.00           O  
ATOM    675  H   ASP C 502       6.438  -4.652   0.652  1.00  0.00           H  
ATOM    676  N   ARG C 503       6.820  -8.801   1.312  1.00  0.00           N  
ATOM    677  CA  ARG C 503       6.641  -9.720   2.438  1.00  0.00           C  
ATOM    678  C   ARG C 503       7.208  -9.217   3.750  1.00  0.00           C  
ATOM    679  O   ARG C 503       6.730  -9.606   4.806  1.00  0.00           O  
ATOM    680  CB  ARG C 503       7.256 -11.072   2.119  1.00  0.00           C  
ATOM    681  CG  ARG C 503       6.525 -11.694   0.997  1.00  0.00           C  
ATOM    682  CD  ARG C 503       7.157 -12.941   0.468  1.00  0.00           C  
ATOM    683  NE  ARG C 503       6.405 -13.397  -0.708  1.00  0.00           N  
ATOM    684  CZ  ARG C 503       6.520 -14.598  -1.270  1.00  0.00           C  
ATOM    685  NH1 ARG C 503       7.390 -15.488  -0.782  1.00  0.00           N  
ATOM    686  NH2 ARG C 503       5.771 -14.906  -2.327  1.00  0.00           N  
ATOM    687  H   ARG C 503       7.107  -9.158   0.450  1.00  0.00           H  
ATOM    688 HE   ARG C 503       5.774 -12.764  -1.114  1.00  0.00           H  
ATOM    689 HH11 ARG C 503       7.955 -15.245   0.008  1.00  0.00           H  
ATOM    690 HH12 ARG C 503       7.464 -16.380  -1.188  1.00  0.00           H  
ATOM    691 HH21 ARG C 503       5.129 -14.233  -2.702  1.00  0.00           H  
ATOM    692 HH22 ARG C 503       5.849 -15.808  -2.751  1.00  0.00           H  
ATOM    693  N   ASN C 651       8.197  -8.330   3.685  1.00  0.00           N  
ATOM    694  CA  ASN C 651       8.825  -7.794   4.891  1.00  0.00           C  
ATOM    695  C   ASN C 651       8.281  -6.456   5.369  1.00  0.00           C  
ATOM    696  O   ASN C 651       8.939  -5.765   6.147  1.00  0.00           O  
ATOM    697  CB  ASN C 651      10.341  -7.680   4.708  1.00  0.00           C  
ATOM    698  CG  ASN C 651      10.733  -6.808   3.508  1.00  0.00           C  
ATOM    699  OD1 ASN C 651      11.841  -6.938   2.979  1.00  0.00           O  
ATOM    700  ND2 ASN C 651       9.821  -5.940   3.050  1.00  0.00           N  
ATOM    701  H   ASN C 651       8.509  -8.027   2.811  1.00  0.00           H  
ATOM    702 HD21 ASN C 651      10.095  -5.385   2.279  1.00  0.00           H  
ATOM    703 HD22 ASN C 651       8.956  -5.876   3.442  1.00  0.00           H  
ATOM    704  N   GLY C 652       7.152  -6.026   4.814  1.00  0.00           N  
ATOM    705  CA  GLY C 652       6.567  -4.767   5.241  1.00  0.00           C  
ATOM    706  C   GLY C 652       7.036  -3.532   4.506  1.00  0.00           C  
ATOM    707  O   GLY C 652       6.347  -2.514   4.544  1.00  0.00           O  
ATOM    708  H   GLY C 652       6.692  -6.570   4.148  1.00  0.00           H  
ATOM    709  N   ASP C 653       8.199  -3.590   3.859  1.00  0.00           N  
ATOM    710  CA  ASP C 653       8.713  -2.443   3.095  1.00  0.00           C  
ATOM    711  C   ASP C 653       7.776  -2.095   1.954  1.00  0.00           C  
ATOM    712  O   ASP C 653       7.141  -2.983   1.374  1.00  0.00           O  
ATOM    713  CB  ASP C 653      10.054  -2.760   2.447  1.00  0.00           C  
ATOM    714  CG  ASP C 653      11.143  -2.980   3.442  1.00  0.00           C  
ATOM    715  OD1 ASP C 653      11.229  -2.202   4.408  1.00  0.00           O  
ATOM    716  OD2 ASP C 653      11.935  -3.918   3.246  1.00  0.00           O  
ATOM    717  H   ASP C 653       8.732  -4.395   3.917  1.00  0.00           H  
ATOM    718  N   SER C 654       7.740  -0.814   1.608  1.00  0.00           N  
ATOM    719  CA  SER C 654       6.927  -0.317   0.496  1.00  0.00           C  
ATOM    720  C   SER C 654       7.843  -0.271  -0.773  1.00  0.00           C  
ATOM    721  O   SER C 654       8.928   0.350  -0.757  1.00  0.00           O  
ATOM    722  CB  SER C 654       6.377   1.072   0.846  1.00  0.00           C  
ATOM    723  OG  SER C 654       5.450   1.525  -0.123  1.00  0.00           O  
ATOM    724  H   SER C 654       8.258  -0.182   2.120  1.00  0.00           H  
ATOM    725 HG   SER C 654       5.123   2.391   0.131  1.00  0.00           H  
ATOM    726  N   LEU C 655       7.426  -0.981  -1.829  1.00  0.00           N  
ATOM    727  CA  LEU C 655       8.163  -1.098  -3.087  1.00  0.00           C  
ATOM    728  C   LEU C 655       7.441  -0.405  -4.236  1.00  0.00           C  
ATOM    729  O   LEU C 655       6.228  -0.555  -4.379  1.00  0.00           O  
ATOM    730  CB  LEU C 655       8.317  -2.585  -3.429  1.00  0.00           C  
ATOM    731  CG  LEU C 655       9.566  -3.411  -3.080  1.00  0.00           C  
ATOM    732  CD1 LEU C 655      10.058  -3.127  -1.694  1.00  0.00           C  
ATOM    733  CD2 LEU C 655       9.272  -4.891  -3.284  1.00  0.00           C  
ATOM    734  H   LEU C 655       6.568  -1.438  -1.763  1.00  0.00           H  
ATOM    735  N   THR C 656       8.182   0.294  -5.093  1.00  0.00           N  
ATOM    736  CA  THR C 656       7.559   0.983  -6.232  1.00  0.00           C  
ATOM    737  C   THR C 656       8.241   0.675  -7.582  1.00  0.00           C  
ATOM    738  O   THR C 656       9.465   0.636  -7.668  1.00  0.00           O  
ATOM    739  CB  THR C 656       7.554   2.524  -6.030  1.00  0.00           C  
ATOM    740  OG1 THR C 656       6.824   2.859  -4.851  1.00  0.00           O  
ATOM    741  CG2 THR C 656       6.905   3.217  -7.191  1.00  0.00           C  
ATOM    742  H   THR C 656       9.144   0.355  -4.964  1.00  0.00           H  
ATOM    743  HG1 THR C 656       6.826   3.803  -4.732  1.00  0.00           H  
ATOM    744  N   LEU C 657       7.427   0.348  -8.590  1.00  0.00           N  
ATOM    745  CA  LEU C 657       7.871   0.101  -9.961  1.00  0.00           C  
ATOM    746  C   LEU C 657       8.153   1.516 -10.453  1.00  0.00           C  
ATOM    747  O   LEU C 657       7.258   2.389 -10.452  1.00  0.00           O  
ATOM    748  CB  LEU C 657       6.737  -0.493 -10.802  1.00  0.00           C  
ATOM    749  CG  LEU C 657       6.630  -2.011 -10.975  1.00  0.00           C  
ATOM    750  CD1 LEU C 657       6.941  -2.717  -9.676  1.00  0.00           C  
ATOM    751  CD2 LEU C 657       5.256  -2.421 -11.509  1.00  0.00           C  
ATOM    752  H   LEU C 657       6.466   0.279  -8.397  1.00  0.00           H  
ATOM    753  N   ARG C 658       9.395   1.740 -10.870  1.00  0.00           N  
ATOM    754  CA  ARG C 658       9.856   3.037 -11.338  1.00  0.00           C  
ATOM    755  C   ARG C 658       9.036   3.729 -12.422  1.00  0.00           C  
ATOM    756  O   ARG C 658       8.729   3.128 -13.460  1.00  0.00           O  
ATOM    757  CB  ARG C 658      11.278   2.888 -11.822  1.00  0.00           C  
ATOM    758  CG  ARG C 658      11.429   1.951 -12.970  1.00  0.00           C  
ATOM    759  CD  ARG C 658      12.853   2.051 -13.437  1.00  0.00           C  
ATOM    760  NE  ARG C 658      13.039   1.403 -14.718  1.00  0.00           N  
ATOM    761  CZ  ARG C 658      14.109   0.694 -15.023  1.00  0.00           C  
ATOM    762  NH1 ARG C 658      15.057   0.533 -14.116  1.00  0.00           N  
ATOM    763  NH2 ARG C 658      14.215   0.125 -16.215  1.00  0.00           N  
ATOM    764  H   ARG C 658      10.030   0.986 -10.875  1.00  0.00           H  
ATOM    765 HE   ARG C 658      12.352   1.518 -15.385  1.00  0.00           H  
ATOM    766 HH11 ARG C 658      14.968   0.945 -13.211  1.00  0.00           H  
ATOM    767 HH12 ARG C 658      15.870  -0.013 -14.335  1.00  0.00           H  
ATOM    768 HH21 ARG C 658      13.484   0.245 -16.892  1.00  0.00           H  
ATOM    769 HH22 ARG C 658      15.021  -0.416 -16.447  1.00  0.00           H  
ATOM    770  N   PRO C 659       8.702   5.016 -12.208  1.00  0.00           N  
ATOM    771  CA  PRO C 659       7.925   5.829 -13.155  1.00  0.00           C  
ATOM    772  C   PRO C 659       8.891   6.623 -14.025  1.00  0.00           C  
ATOM    773  O   PRO C 659       8.485   7.215 -15.042  1.00  0.00           O  
ATOM    774  CB  PRO C 659       7.110   6.743 -12.245  1.00  0.00           C  
ATOM    775  CG  PRO C 659       8.056   6.960 -11.093  1.00  0.00           C  
ATOM    776  CD  PRO C 659       8.644   5.585 -10.848  1.00  0.00           C  
ATOM    777  N   GLU C 660      10.157   6.675 -13.572  1.00  0.00           N  
ATOM    778  CA  GLU C 660      11.255   7.349 -14.277  1.00  0.00           C  
ATOM    779  C   GLU C 660      12.648   6.783 -13.866  1.00  0.00           C  
ATOM    780  O   GLU C 660      12.748   6.057 -12.869  1.00  0.00           O  
ATOM    781  CB  GLU C 660      11.144   8.860 -14.122  1.00  0.00           C  
ATOM    782  CG  GLU C 660      11.131   9.313 -12.716  1.00  0.00           C  
ATOM    783  CD  GLU C 660      12.477   9.745 -12.267  1.00  0.00           C  
ATOM    784  OE1 GLU C 660      12.788  10.928 -12.435  1.00  0.00           O  
ATOM    785  OE2 GLU C 660      13.237   8.918 -11.754  1.00  0.00           O  
ATOM    786  H   GLU C 660      10.370   6.224 -12.733  1.00  0.00           H  
ATOM    787  N   GLY C 661      13.711   7.103 -14.620  1.00  0.00           N  
ATOM    788  CA  GLY C 661      15.030   6.538 -14.327  1.00  0.00           C  
ATOM    789  C   GLY C 661      16.095   7.343 -13.588  1.00  0.00           C  
ATOM    790  O   GLY C 661      17.048   6.786 -13.034  1.00  0.00           O  
ATOM    791  H   GLY C 661      13.594   7.683 -15.392  1.00  0.00           H  
ATOM    792  N   THR C 662      15.948   8.656 -13.581  1.00  0.00           N  
ATOM    793  CA  THR C 662      16.884   9.540 -12.906  1.00  0.00           C  
ATOM    794  C   THR C 662      17.092   9.198 -11.420  1.00  0.00           C  
ATOM    795  O   THR C 662      18.227   9.030 -10.973  1.00  0.00           O  
ATOM    796  CB  THR C 662      16.383  10.981 -12.998  1.00  0.00           C  
ATOM    797  OG1 THR C 662      15.867  11.208 -14.322  1.00  0.00           O  
ATOM    798  CG2 THR C 662      17.487  11.965 -12.667  1.00  0.00           C  
ATOM    799  H   THR C 662      15.193   9.053 -14.054  1.00  0.00           H  
ATOM    800  HG1 THR C 662      15.575  12.134 -14.377  1.00  0.00           H  
ATOM    801  N   ALA C 663      16.010   9.133 -10.644  1.00  0.00           N  
ATOM    802  CA  ALA C 663      16.114   8.835  -9.219  1.00  0.00           C  
ATOM    803  C   ALA C 663      16.991   7.619  -8.906  1.00  0.00           C  
ATOM    804  O   ALA C 663      17.927   7.702  -8.092  1.00  0.00           O  
ATOM    805  CB  ALA C 663      14.720   8.669  -8.603  1.00  0.00           C  
ATOM    806  H   ALA C 663      15.136   9.278 -11.034  1.00  0.00           H  
ATOM    807  N   GLY C 664      16.701   6.500  -9.570  1.00  0.00           N  
ATOM    808  CA  GLY C 664      17.460   5.274  -9.357  1.00  0.00           C  
ATOM    809  C   GLY C 664      18.908   5.475  -9.747  1.00  0.00           C  
ATOM    810  O   GLY C 664      19.824   4.923  -9.142  1.00  0.00           O  
ATOM    811  H   GLY C 664      15.960   6.499 -10.213  1.00  0.00           H  
ATOM    812  N   CYS C 665      19.112   6.301 -10.766  1.00  0.00           N  
ATOM    813  CA  CYS C 665      20.448   6.591 -11.219  1.00  0.00           C  
ATOM    814  C   CYS C 665      21.202   7.296 -10.108  1.00  0.00           C  
ATOM    815  O   CYS C 665      22.189   6.768  -9.594  1.00  0.00           O  
ATOM    816  CB  CYS C 665      20.420   7.457 -12.463  1.00  0.00           C  
ATOM    817  SG  CYS C 665      21.868   7.192 -13.435  1.00  0.00           S  
ATOM    818  H   CYS C 665      18.347   6.712 -11.223  1.00  0.00           H  
ATOM    819  N   VAL C 666      20.734   8.471  -9.698  1.00  0.00           N  
ATOM    820  CA  VAL C 666      21.410   9.191  -8.616  1.00  0.00           C  
ATOM    821  C   VAL C 666      21.598   8.257  -7.416  1.00  0.00           C  
ATOM    822  O   VAL C 666      22.630   8.281  -6.750  1.00  0.00           O  
ATOM    823  CB  VAL C 666      20.607  10.418  -8.138  1.00  0.00           C  
ATOM    824  CG1 VAL C 666      21.342  11.099  -7.031  1.00  0.00           C  
ATOM    825  CG2 VAL C 666      20.364  11.386  -9.273  1.00  0.00           C  
ATOM    826  H   VAL C 666      19.927   8.842 -10.110  1.00  0.00           H  
ATOM    827  N   ARG C 667      20.625   7.381  -7.194  1.00  0.00           N  
ATOM    828  CA  ARG C 667      20.682   6.471  -6.074  1.00  0.00           C  
ATOM    829  C   ARG C 667      21.818   5.502  -6.235  1.00  0.00           C  
ATOM    830  O   ARG C 667      22.640   5.365  -5.341  1.00  0.00           O  
ATOM    831  CB  ARG C 667      19.368   5.726  -5.960  1.00  0.00           C  
ATOM    832  CG  ARG C 667      19.125   4.990  -4.658  1.00  0.00           C  
ATOM    833  CD  ARG C 667      18.772   3.532  -4.951  1.00  0.00           C  
ATOM    834  NE  ARG C 667      19.979   2.750  -5.203  1.00  0.00           N  
ATOM    835  CZ  ARG C 667      20.127   1.812  -6.129  1.00  0.00           C  
ATOM    836  NH1 ARG C 667      19.160   1.491  -6.971  1.00  0.00           N  
ATOM    837  NH2 ARG C 667      21.286   1.202  -6.215  1.00  0.00           N  
ATOM    838  H   ARG C 667      19.850   7.359  -7.791  1.00  0.00           H  
ATOM    839 HE   ARG C 667      20.756   2.945  -4.642  1.00  0.00           H  
ATOM    840 HH11 ARG C 667      18.280   1.960  -6.927  1.00  0.00           H  
ATOM    841 HH12 ARG C 667      19.310   0.772  -7.652  1.00  0.00           H  
ATOM    842 HH21 ARG C 667      22.027   1.450  -5.595  1.00  0.00           H  
ATOM    843 HH22 ARG C 667      21.417   0.490  -6.898  1.00  0.00           H  
ATOM    844  N   ALA C 668      21.877   4.827  -7.376  1.00  0.00           N  
ATOM    845  CA  ALA C 668      22.938   3.860  -7.618  1.00  0.00           C  
ATOM    846  C   ALA C 668      24.284   4.552  -7.642  1.00  0.00           C  
ATOM    847  O   ALA C 668      25.293   3.982  -7.231  1.00  0.00           O  
ATOM    848  CB  ALA C 668      22.706   3.133  -8.912  1.00  0.00           C  
ATOM    849  H   ALA C 668      21.221   5.000  -8.064  1.00  0.00           H  
ATOM    850  N   GLY C 669      24.282   5.796  -8.088  1.00  0.00           N  
ATOM    851  CA  GLY C 669      25.507   6.555  -8.162  1.00  0.00           C  
ATOM    852  C   GLY C 669      26.044   6.801  -6.779  1.00  0.00           C  
ATOM    853  O   GLY C 669      27.178   6.459  -6.470  1.00  0.00           O  
ATOM    854  H   GLY C 669      23.440   6.205  -8.363  1.00  0.00           H  
ATOM    855  N   ILE C 670      25.233   7.414  -5.938  1.00  0.00           N  
ATOM    856  CA  ILE C 670      25.642   7.680  -4.574  1.00  0.00           C  
ATOM    857  C   ILE C 670      25.945   6.372  -3.843  1.00  0.00           C  
ATOM    858  O   ILE C 670      26.849   6.317  -3.028  1.00  0.00           O  
ATOM    859  CB  ILE C 670      24.532   8.395  -3.791  1.00  0.00           C  
ATOM    860  CG1 ILE C 670      24.129   9.679  -4.508  1.00  0.00           C  
ATOM    861  CG2 ILE C 670      25.000   8.696  -2.376  1.00  0.00           C  
ATOM    862  CD1 ILE C 670      23.024  10.435  -3.832  1.00  0.00           C  
ATOM    863  H   ILE C 670      24.340   7.681  -6.235  1.00  0.00           H  
ATOM    864  N   GLU C 671      25.216   5.310  -4.155  1.00  0.00           N  
ATOM    865  CA  GLU C 671      25.415   4.043  -3.464  1.00  0.00           C  
ATOM    866  C   GLU C 671      26.741   3.360  -3.756  1.00  0.00           C  
ATOM    867  O   GLU C 671      27.328   2.706  -2.884  1.00  0.00           O  
ATOM    868  CB  GLU C 671      24.269   3.091  -3.757  1.00  0.00           C  
ATOM    869  CG  GLU C 671      24.180   1.965  -2.754  1.00  0.00           C  
ATOM    870  CD  GLU C 671      22.939   1.119  -2.933  1.00  0.00           C  
ATOM    871  OE1 GLU C 671      21.911   1.672  -3.384  1.00  0.00           O  
ATOM    872  OE2 GLU C 671      22.992  -0.096  -2.624  1.00  0.00           O  
ATOM    873  H   GLU C 671      24.521   5.382  -4.841  1.00  0.00           H  
ATOM    874  N   HIS C 672      27.209   3.477  -4.990  1.00  0.00           N  
ATOM    875  CA  HIS C 672      28.463   2.845  -5.339  1.00  0.00           C  
ATOM    876  C   HIS C 672      29.610   3.829  -5.383  1.00  0.00           C  
ATOM    877  O   HIS C 672      30.686   3.490  -5.837  1.00  0.00           O  
ATOM    878  CB  HIS C 672      28.325   2.094  -6.656  1.00  0.00           C  
ATOM    879  CG  HIS C 672      27.250   1.053  -6.636  1.00  0.00           C  
ATOM    880  ND1 HIS C 672      27.523  -0.294  -6.519  1.00  0.00           N  
ATOM    881  CD2 HIS C 672      25.902   1.162  -6.712  1.00  0.00           C  
ATOM    882  CE1 HIS C 672      26.390  -0.971  -6.527  1.00  0.00           C  
ATOM    883  NE2 HIS C 672      25.395  -0.108  -6.638  1.00  0.00           N  
ATOM    884  H   HIS C 672      26.713   4.002  -5.659  1.00  0.00           H  
ATOM    885  HD1 HIS C 672      28.422  -0.687  -6.452  1.00  0.00           H  
ATOM    886  HE2 HIS C 672      24.473  -0.342  -6.628  1.00  0.00           H  
ATOM    887  N   GLY C 675      29.367   5.048  -4.926  1.00  0.00           N  
ATOM    888  CA  GLY C 675      30.404   6.072  -4.894  1.00  0.00           C  
ATOM    889  C   GLY C 675      31.002   6.470  -6.225  1.00  0.00           C  
ATOM    890  O   GLY C 675      32.211   6.592  -6.334  1.00  0.00           O  
ATOM    891  H   GLY C 675      28.472   5.267  -4.595  1.00  0.00           H  
ATOM    892  N   LEU C 677      30.152   6.710  -7.215  1.00  0.00           N  
ATOM    893  CA  LEU C 677      30.581   7.098  -8.552  1.00  0.00           C  
ATOM    894  C   LEU C 677      30.441   8.595  -8.754  1.00  0.00           C  
ATOM    895  O   LEU C 677      30.836   9.113  -9.783  1.00  0.00           O  
ATOM    896  CB  LEU C 677      29.682   6.445  -9.608  1.00  0.00           C  
ATOM    897  CG  LEU C 677      29.318   4.965  -9.558  1.00  0.00           C  
ATOM    898  CD1 LEU C 677      28.667   4.528 -10.857  1.00  0.00           C  
ATOM    899  CD2 LEU C 677      30.574   4.176  -9.340  1.00  0.00           C  
ATOM    900  H   LEU C 677      29.191   6.607  -7.038  1.00  0.00           H  
ATOM    901  N   LEU C 681      29.904   9.310  -7.782  1.00  0.00           N  
ATOM    902  CA  LEU C 681      29.657  10.720  -8.023  1.00  0.00           C  
ATOM    903  C   LEU C 681      30.561  11.731  -7.370  1.00  0.00           C  
ATOM    904  O   LEU C 681      30.795  12.798  -7.936  1.00  0.00           O  
ATOM    905  CB  LEU C 681      28.185  11.047  -7.703  1.00  0.00           C  
ATOM    906  CG  LEU C 681      27.080  10.034  -8.095  1.00  0.00           C  
ATOM    907  CD1 LEU C 681      25.706  10.584  -7.727  1.00  0.00           C  
ATOM    908  CD2 LEU C 681      27.114   9.703  -9.580  1.00  0.00           C  
ATOM    909  H   LEU C 681      29.674   8.897  -6.931  1.00  0.00           H  
ATOM    910  N   TYR C 683      31.042  11.429  -6.166  1.00  0.00           N  
ATOM    911  CA  TYR C 683      31.905  12.365  -5.441  1.00  0.00           C  
ATOM    912  C   TYR C 683      33.166  12.702  -6.200  1.00  0.00           C  
ATOM    913  O   TYR C 683      33.978  11.822  -6.475  1.00  0.00           O  
ATOM    914  CB  TYR C 683      32.292  11.827  -4.052  1.00  0.00           C  
ATOM    915  CG  TYR C 683      32.996  12.865  -3.193  1.00  0.00           C  
ATOM    916  CD1 TYR C 683      32.674  14.229  -3.307  1.00  0.00           C  
ATOM    917  CD2 TYR C 683      33.994  12.501  -2.286  1.00  0.00           C  
ATOM    918  CE1 TYR C 683      33.328  15.204  -2.543  1.00  0.00           C  
ATOM    919  CE2 TYR C 683      34.661  13.478  -1.513  1.00  0.00           C  
ATOM    920  CZ  TYR C 683      34.315  14.820  -1.654  1.00  0.00           C  
ATOM    921  OH  TYR C 683      34.953  15.782  -0.919  1.00  0.00           O  
ATOM    922  H   TYR C 683      30.823  10.567  -5.766  1.00  0.00           H  
ATOM    923 HH   TYR C 683      34.592  16.646  -1.140  1.00  0.00           H  
ATOM    924  N   ASN C 684      33.335  13.979  -6.514  1.00  0.00           N  
ATOM    925  CA  ASN C 684      34.528  14.427  -7.230  1.00  0.00           C  
ATOM    926  C   ASN C 684      34.737  13.770  -8.587  1.00  0.00           C  
ATOM    927  O   ASN C 684      35.833  13.860  -9.140  1.00  0.00           O  
ATOM    928  CB  ASN C 684      35.791  14.123  -6.419  1.00  0.00           C  
ATOM    929  CG  ASN C 684      35.955  15.009  -5.219  1.00  0.00           C  
ATOM    930  OD1 ASN C 684      36.739  14.687  -4.314  1.00  0.00           O  
ATOM    931  ND2 ASN C 684      35.233  16.142  -5.189  1.00  0.00           N  
ATOM    932  H   ASN C 684      32.635  14.627  -6.284  1.00  0.00           H  
ATOM    933 HD21 ASN C 684      35.355  16.723  -4.402  1.00  0.00           H  
ATOM    934 HD22 ASN C 684      34.645  16.372  -5.925  1.00  0.00           H  
ATOM    935  N   GLN C 685      33.719  13.108  -9.132  1.00  0.00           N  
ATOM    936  CA  GLN C 685      33.878  12.425 -10.410  1.00  0.00           C  
ATOM    937  C   GLN C 685      32.962  12.916 -11.519  1.00  0.00           C  
ATOM    938  O   GLN C 685      32.007  13.663 -11.273  1.00  0.00           O  
ATOM    939  CB  GLN C 685      33.671  10.937 -10.185  1.00  0.00           C  
ATOM    940  CG  GLN C 685      34.517  10.396  -9.050  1.00  0.00           C  
ATOM    941  CD  GLN C 685      33.995   9.094  -8.483  1.00  0.00           C  
ATOM    942  OE1 GLN C 685      33.888   8.090  -9.194  1.00  0.00           O  
ATOM    943  NE2 GLN C 685      33.668   9.100  -7.194  1.00  0.00           N  
ATOM    944  H   GLN C 685      32.844  13.100  -8.694  1.00  0.00           H  
ATOM    945 HE21 GLN C 685      33.340   8.252  -6.819  1.00  0.00           H  
ATOM    946 HE22 GLN C 685      33.790   9.913  -6.672  1.00  0.00           H  
ATOM    947  N   GLU C 686      33.313  12.563 -12.751  1.00  0.00           N  
ATOM    948  CA  GLU C 686      32.506  12.917 -13.906  1.00  0.00           C  
ATOM    949  C   GLU C 686      31.958  11.601 -14.409  1.00  0.00           C  
ATOM    950  O   GLU C 686      32.625  10.564 -14.311  1.00  0.00           O  
ATOM    951  CB  GLU C 686      33.335  13.593 -14.998  1.00  0.00           C  
ATOM    952  CG  GLU C 686      32.595  13.779 -16.339  1.00  0.00           C  
ATOM    953  CD  GLU C 686      33.343  14.681 -17.312  1.00  0.00           C  
ATOM    954  OE1 GLU C 686      33.882  15.712 -16.862  1.00  0.00           O  
ATOM    955  OE2 GLU C 686      33.384  14.372 -18.523  1.00  0.00           O  
ATOM    956  H   GLU C 686      34.118  12.029 -12.887  1.00  0.00           H  
ATOM    957  N   GLN C 687      30.717  11.639 -14.888  1.00  0.00           N  
ATOM    958  CA  GLN C 687      30.052  10.461 -15.404  1.00  0.00           C  
ATOM    959  C   GLN C 687      29.155  10.917 -16.541  1.00  0.00           C  
ATOM    960  O   GLN C 687      28.580  12.008 -16.490  1.00  0.00           O  
ATOM    961  CB  GLN C 687      29.219   9.826 -14.298  1.00  0.00           C  
ATOM    962  CG  GLN C 687      30.018   9.423 -13.066  1.00  0.00           C  
ATOM    963  CD  GLN C 687      30.838   8.143 -13.247  1.00  0.00           C  
ATOM    964  OE1 GLN C 687      30.858   7.530 -14.319  1.00  0.00           O  
ATOM    965  NE2 GLN C 687      31.506   7.727 -12.186  1.00  0.00           N  
ATOM    966  H   GLN C 687      30.232  12.496 -14.893  1.00  0.00           H  
ATOM    967 HE21 GLN C 687      32.039   6.921 -12.281  1.00  0.00           H  
ATOM    968 HE22 GLN C 687      31.463   8.247 -11.356  1.00  0.00           H  
ATOM    969  N   ARG C 688      29.139  10.144 -17.618  1.00  0.00           N  
ATOM    970  CA  ARG C 688      28.301  10.446 -18.771  1.00  0.00           C  
ATOM    971  C   ARG C 688      27.698   9.089 -19.076  1.00  0.00           C  
ATOM    972  O   ARG C 688      28.339   8.226 -19.719  1.00  0.00           O  
ATOM    973  CB  ARG C 688      29.135  10.966 -19.948  1.00  0.00           C  
ATOM    974  CG  ARG C 688      29.965  12.195 -19.650  1.00  0.00           C  
ATOM    975  CD  ARG C 688      30.339  12.918 -20.909  1.00  0.00           C  
ATOM    976  NE  ARG C 688      31.423  13.849 -20.628  1.00  0.00           N  
ATOM    977  CZ  ARG C 688      31.885  14.758 -21.474  1.00  0.00           C  
ATOM    978  NH1 ARG C 688      31.335  14.889 -22.673  1.00  0.00           N  
ATOM    979  NH2 ARG C 688      32.892  15.544 -21.110  1.00  0.00           N  
ATOM    980  H   ARG C 688      29.701   9.339 -17.642  1.00  0.00           H  
ATOM    981 HE   ARG C 688      31.840  13.798 -19.747  1.00  0.00           H  
ATOM    982 HH11 ARG C 688      30.568  14.305 -22.941  1.00  0.00           H  
ATOM    983 HH12 ARG C 688      31.684  15.576 -23.312  1.00  0.00           H  
ATOM    984 HH21 ARG C 688      33.295  15.452 -20.201  1.00  0.00           H  
ATOM    985 HH22 ARG C 688      33.244  16.232 -21.745  1.00  0.00           H  
ATOM    986  N   LEU C 689      26.513   8.866 -18.502  1.00  0.00           N  
ATOM    987  CA  LEU C 689      25.837   7.593 -18.628  1.00  0.00           C  
ATOM    988  C   LEU C 689      24.575   7.660 -19.446  1.00  0.00           C  
ATOM    989  O   LEU C 689      24.064   8.744 -19.726  1.00  0.00           O  
ATOM    990  CB  LEU C 689      25.433   7.076 -17.246  1.00  0.00           C  
ATOM    991  CG  LEU C 689      26.345   6.789 -16.065  1.00  0.00           C  
ATOM    992  CD1 LEU C 689      27.648   6.173 -16.529  1.00  0.00           C  
ATOM    993  CD2 LEU C 689      26.553   8.053 -15.314  1.00  0.00           C  
ATOM    994  H   LEU C 689      26.084   9.583 -17.999  1.00  0.00           H  
ATOM    995  N   TRP C 690      24.045   6.471 -19.730  1.00  0.00           N  
ATOM    996  CA  TRP C 690      22.794   6.262 -20.445  1.00  0.00           C  
ATOM    997  C   TRP C 690      22.174   4.922 -20.007  1.00  0.00           C  
ATOM    998  O   TRP C 690      22.860   4.071 -19.438  1.00  0.00           O  
ATOM    999  CB  TRP C 690      22.975   6.336 -21.976  1.00  0.00           C  
ATOM   1000  CG  TRP C 690      23.741   5.230 -22.654  1.00  0.00           C  
ATOM   1001  CD1 TRP C 690      25.061   5.221 -22.941  1.00  0.00           C  
ATOM   1002  CD2 TRP C 690      23.214   4.012 -23.176  1.00  0.00           C  
ATOM   1003  NE1 TRP C 690      25.397   4.079 -23.607  1.00  0.00           N  
ATOM   1004  CE2 TRP C 690      24.277   3.316 -23.763  1.00  0.00           C  
ATOM   1005  CE3 TRP C 690      21.948   3.438 -23.193  1.00  0.00           C  
ATOM   1006  CZ2 TRP C 690      24.121   2.089 -24.370  1.00  0.00           C  
ATOM   1007  CZ3 TRP C 690      21.788   2.209 -23.797  1.00  0.00           C  
ATOM   1008  CH2 TRP C 690      22.869   1.547 -24.372  1.00  0.00           C  
ATOM   1009  H   TRP C 690      24.534   5.670 -19.442  1.00  0.00           H  
ATOM   1010  HE1 TRP C 690      26.299   3.854 -23.929  1.00  0.00           H  
ATOM   1011  N   TYR C 691      20.860   4.794 -20.178  1.00  0.00           N  
ATOM   1012  CA  TYR C 691      20.110   3.574 -19.816  1.00  0.00           C  
ATOM   1013  C   TYR C 691      18.883   3.472 -20.706  1.00  0.00           C  
ATOM   1014  O   TYR C 691      18.336   4.472 -21.163  1.00  0.00           O  
ATOM   1015  CB  TYR C 691      19.675   3.582 -18.332  1.00  0.00           C  
ATOM   1016  CG  TYR C 691      18.883   4.811 -17.887  1.00  0.00           C  
ATOM   1017  CD1 TYR C 691      17.620   5.101 -18.439  1.00  0.00           C  
ATOM   1018  CD2 TYR C 691      19.446   5.742 -17.001  1.00  0.00           C  
ATOM   1019  CE1 TYR C 691      16.956   6.277 -18.141  1.00  0.00           C  
ATOM   1020  CE2 TYR C 691      18.787   6.934 -16.689  1.00  0.00           C  
ATOM   1021  CZ  TYR C 691      17.549   7.195 -17.272  1.00  0.00           C  
ATOM   1022  OH  TYR C 691      16.923   8.398 -17.048  1.00  0.00           O  
ATOM   1023  H   TYR C 691      20.358   5.552 -20.566  1.00  0.00           H  
ATOM   1024 HH   TYR C 691      17.453   8.893 -16.481  1.00  0.00           H  
ATOM   1025  N   ILE C 692      18.470   2.261 -21.003  1.00  0.00           N  
ATOM   1026  CA  ILE C 692      17.290   2.089 -21.835  1.00  0.00           C  
ATOM   1027  C   ILE C 692      16.458   0.997 -21.138  1.00  0.00           C  
ATOM   1028  O   ILE C 692      17.023  -0.020 -20.718  1.00  0.00           O  
ATOM   1029  CB  ILE C 692      17.715   1.688 -23.251  1.00  0.00           C  
ATOM   1030  CG1 ILE C 692      16.502   1.537 -24.155  1.00  0.00           C  
ATOM   1031  CG2 ILE C 692      18.575   0.419 -23.209  1.00  0.00           C  
ATOM   1032  CD1 ILE C 692      16.889   1.117 -25.522  1.00  0.00           C  
ATOM   1033  H   ILE C 692      18.933   1.478 -20.649  1.00  0.00           H  
ATOM   1034  N   GLY C 693      15.163   1.243 -20.912  1.00  0.00           N  
ATOM   1035  CA  GLY C 693      14.333   0.257 -20.221  1.00  0.00           C  
ATOM   1036  C   GLY C 693      12.896   0.671 -19.948  1.00  0.00           C  
ATOM   1037  O   GLY C 693      12.472   1.754 -20.387  1.00  0.00           O  
ATOM   1038  H   GLY C 693      14.765   2.089 -21.207  1.00  0.00           H  
ATOM   1039  N   PRO C 695      12.133  -0.134 -19.177  1.00  0.00           N  
ATOM   1040  CA  PRO C 695      10.729   0.152 -18.855  1.00  0.00           C  
ATOM   1041  C   PRO C 695      10.471   1.089 -17.697  1.00  0.00           C  
ATOM   1042  O   PRO C 695      11.187   1.093 -16.701  1.00  0.00           O  
ATOM   1043  CB  PRO C 695      10.158  -1.230 -18.517  1.00  0.00           C  
ATOM   1044  CG  PRO C 695      11.215  -2.197 -18.883  1.00  0.00           C  
ATOM   1045  CD  PRO C 695      12.487  -1.450 -18.646  1.00  0.00           C  
ATOM   1046  N   MET C 696       9.432   1.883 -17.828  1.00  0.00           N  
ATOM   1047  CA  MET C 696       9.044   2.771 -16.760  1.00  0.00           C  
ATOM   1048  C   MET C 696       7.568   2.477 -16.660  1.00  0.00           C  
ATOM   1049  O   MET C 696       6.934   2.153 -17.665  1.00  0.00           O  
ATOM   1050  CB  MET C 696       9.279   4.214 -17.165  1.00  0.00           C  
ATOM   1051  CG  MET C 696      10.731   4.510 -17.505  1.00  0.00           C  
ATOM   1052  SD  MET C 696      11.818   4.234 -16.119  1.00  0.00           S  
ATOM   1053  CE  MET C 696      13.384   4.567 -16.823  1.00  0.00           C  
ATOM   1054  H   MET C 696       8.898   1.860 -18.631  1.00  0.00           H  
ATOM   1055  N   PHE C 697       7.013   2.524 -15.462  1.00  0.00           N  
ATOM   1056  CA  PHE C 697       5.589   2.230 -15.297  1.00  0.00           C  
ATOM   1057  C   PHE C 697       4.808   3.361 -14.668  1.00  0.00           C  
ATOM   1058  O   PHE C 697       5.211   3.908 -13.644  1.00  0.00           O  
ATOM   1059  CB  PHE C 697       5.419   0.970 -14.449  1.00  0.00           C  
ATOM   1060  CG  PHE C 697       6.252  -0.196 -14.925  1.00  0.00           C  
ATOM   1061  CD1 PHE C 697       7.634  -0.221 -14.709  1.00  0.00           C  
ATOM   1062  CD2 PHE C 697       5.651  -1.266 -15.580  1.00  0.00           C  
ATOM   1063  CE1 PHE C 697       8.394  -1.286 -15.133  1.00  0.00           C  
ATOM   1064  CE2 PHE C 697       6.398  -2.327 -16.008  1.00  0.00           C  
ATOM   1065  CZ  PHE C 697       7.784  -2.342 -15.785  1.00  0.00           C  
ATOM   1066  H   PHE C 697       7.535   2.772 -14.693  1.00  0.00           H  
ATOM   1067  N   ARG C 698       3.692   3.725 -15.275  1.00  0.00           N  
ATOM   1068  CA  ARG C 698       2.857   4.777 -14.715  1.00  0.00           C  
ATOM   1069  C   ARG C 698       1.362   4.429 -14.852  1.00  0.00           C  
ATOM   1070  O   ARG C 698       0.901   3.938 -15.897  1.00  0.00           O  
ATOM   1071  CB  ARG C 698       3.162   6.113 -15.371  1.00  0.00           C  
ATOM   1072  CG  ARG C 698       4.502   6.687 -15.014  1.00  0.00           C  
ATOM   1073  CD  ARG C 698       4.653   8.037 -15.699  1.00  0.00           C  
ATOM   1074  NE  ARG C 698       5.949   8.671 -15.457  1.00  0.00           N  
ATOM   1075  CZ  ARG C 698       6.321   9.850 -15.967  1.00  0.00           C  
ATOM   1076  NH1 ARG C 698       5.515  10.556 -16.753  1.00  0.00           N  
ATOM   1077  NH2 ARG C 698       7.519  10.322 -15.687  1.00  0.00           N  
ATOM   1078  H   ARG C 698       3.416   3.276 -16.097  1.00  0.00           H  
ATOM   1079 HE   ARG C 698       6.585   8.203 -14.881  1.00  0.00           H  
ATOM   1080 HH11 ARG C 698       4.604  10.210 -16.975  1.00  0.00           H  
ATOM   1081 HH12 ARG C 698       5.817  11.433 -17.122  1.00  0.00           H  
ATOM   1082 HH21 ARG C 698       8.134   9.785 -15.095  1.00  0.00           H  
ATOM   1083 HH22 ARG C 698       7.827  11.178 -16.044  1.00  0.00           H  
ATOM   1084  N   HIS C 699       0.608   4.628 -13.779  1.00  0.00           N  
ATOM   1085  CA  HIS C 699      -0.807   4.337 -13.814  1.00  0.00           C  
ATOM   1086  C   HIS C 699      -1.574   5.481 -14.499  1.00  0.00           C  
ATOM   1087  O   HIS C 699      -2.000   6.420 -13.850  1.00  0.00           O  
ATOM   1088  CB  HIS C 699      -1.326   4.086 -12.392  1.00  0.00           C  
ATOM   1089  CG  HIS C 699      -2.631   3.361 -12.366  1.00  0.00           C  
ATOM   1090  ND1 HIS C 699      -2.717   2.006 -12.118  1.00  0.00           N  
ATOM   1091  CD2 HIS C 699      -3.874   3.756 -12.739  1.00  0.00           C  
ATOM   1092  CE1 HIS C 699      -3.949   1.596 -12.368  1.00  0.00           C  
ATOM   1093  NE2 HIS C 699      -4.669   2.638 -12.748  1.00  0.00           N  
ATOM   1094  H   HIS C 699       1.008   4.989 -12.968  1.00  0.00           H  
ATOM   1095  HD1 HIS C 699      -1.980   1.437 -11.808  1.00  0.00           H  
ATOM   1096  HE2 HIS C 699      -5.617   2.617 -12.999  1.00  0.00           H  
ATOM   1097  N   GLU C 700      -1.745   5.410 -15.814  1.00  0.00           N  
ATOM   1098  CA  GLU C 700      -2.470   6.472 -16.523  1.00  0.00           C  
ATOM   1099  C   GLU C 700      -3.525   5.940 -17.487  1.00  0.00           C  
ATOM   1100  O   GLU C 700      -3.529   4.761 -17.848  1.00  0.00           O  
ATOM   1101  CB  GLU C 700      -1.510   7.344 -17.332  1.00  0.00           C  
ATOM   1102  CG  GLU C 700      -0.452   8.058 -16.535  1.00  0.00           C  
ATOM   1103  CD  GLU C 700       0.473   8.863 -17.424  1.00  0.00           C  
ATOM   1104  OE1 GLU C 700       1.087   8.266 -18.330  1.00  0.00           O  
ATOM   1105  OE2 GLU C 700       0.577  10.093 -17.224  1.00  0.00           O  
ATOM   1106  H   GLU C 700      -1.383   4.649 -16.318  1.00  0.00           H  
ATOM   1107  N   ARG C 703      -4.410   6.828 -17.921  1.00  0.00           N  
ATOM   1108  CA  ARG C 703      -5.443   6.456 -18.870  1.00  0.00           C  
ATOM   1109  C   ARG C 703      -4.771   6.212 -20.186  1.00  0.00           C  
ATOM   1110  O   ARG C 703      -4.132   7.110 -20.740  1.00  0.00           O  
ATOM   1111  CB  ARG C 703      -6.426   7.588 -19.081  1.00  0.00           C  
ATOM   1112  CG  ARG C 703      -7.368   7.335 -20.211  1.00  0.00           C  
ATOM   1113  CD  ARG C 703      -8.009   8.617 -20.649  1.00  0.00           C  
ATOM   1114  NE  ARG C 703      -9.242   8.323 -21.370  1.00  0.00           N  
ATOM   1115  CZ  ARG C 703     -10.460   8.592 -20.906  1.00  0.00           C  
ATOM   1116  NH1 ARG C 703     -10.617   9.213 -19.741  1.00  0.00           N  
ATOM   1117  NH2 ARG C 703     -11.519   8.274 -21.629  1.00  0.00           N  
ATOM   1118  H   ARG C 703      -4.354   7.751 -17.609  1.00  0.00           H  
ATOM   1119 HE   ARG C 703      -9.168   7.908 -22.255  1.00  0.00           H  
ATOM   1120 HH11 ARG C 703      -9.816   9.483 -19.207  1.00  0.00           H  
ATOM   1121 HH12 ARG C 703     -11.535   9.408 -19.399  1.00  0.00           H  
ATOM   1122 HH21 ARG C 703     -11.403   7.837 -22.522  1.00  0.00           H  
ATOM   1123 HH22 ARG C 703     -12.437   8.471 -21.286  1.00  0.00           H  
ATOM   1124  N   PRO C 713      -4.945   5.009 -20.731  1.00  0.00           N  
ATOM   1125  CA  PRO C 713      -4.280   4.795 -22.010  1.00  0.00           C  
ATOM   1126  C   PRO C 713      -4.842   5.677 -23.136  1.00  0.00           C  
ATOM   1127  O   PRO C 713      -6.062   5.818 -23.263  1.00  0.00           O  
ATOM   1128  CB  PRO C 713      -4.538   3.316 -22.259  1.00  0.00           C  
ATOM   1129  CG  PRO C 713      -4.499   2.746 -20.878  1.00  0.00           C  
ATOM   1130  CD  PRO C 713      -5.324   3.727 -20.115  1.00  0.00           C  
ATOM   1131  N   GLN C 714      -3.939   6.352 -23.859  1.00  0.00           N  
ATOM   1132  CA  GLN C 714      -4.253   7.196 -25.027  1.00  0.00           C  
ATOM   1133  C   GLN C 714      -3.164   6.804 -26.052  1.00  0.00           C  
ATOM   1134  O   GLN C 714      -2.279   6.010 -25.707  1.00  0.00           O  
ATOM   1135  CB  GLN C 714      -4.207   8.698 -24.688  1.00  0.00           C  
ATOM   1136  CG  GLN C 714      -5.148   9.152 -23.538  1.00  0.00           C  
ATOM   1137  CD  GLN C 714      -6.663   9.154 -23.863  1.00  0.00           C  
ATOM   1138  OE1 GLN C 714      -7.310  10.200 -23.781  1.00  0.00           O  
ATOM   1139  NE2 GLN C 714      -7.238   7.987 -24.167  1.00  0.00           N  
ATOM   1140  H   GLN C 714      -2.993   6.253 -23.611  1.00  0.00           H  
ATOM   1141 HE21 GLN C 714      -8.203   7.997 -24.365  1.00  0.00           H  
ATOM   1142 HE22 GLN C 714      -6.721   7.173 -24.183  1.00  0.00           H  
ATOM   1143  N   LYS C 715      -3.210   7.334 -27.283  1.00  0.00           N  
ATOM   1144  CA  LYS C 715      -2.226   6.981 -28.337  1.00  0.00           C  
ATOM   1145  C   LYS C 715      -0.748   7.208 -27.995  1.00  0.00           C  
ATOM   1146  O   LYS C 715       0.122   6.518 -28.511  1.00  0.00           O  
ATOM   1147  CB  LYS C 715      -2.547   7.680 -29.663  1.00  0.00           C  
ATOM   1148  CG  LYS C 715      -1.835   7.116 -30.895  1.00  0.00           C  
ATOM   1149  CD  LYS C 715      -1.779   8.181 -31.983  1.00  0.00           C  
ATOM   1150  CE  LYS C 715      -1.348   7.639 -33.327  1.00  0.00           C  
ATOM   1151  NZ  LYS C 715      -2.272   6.574 -33.824  1.00  0.00           N  
ATOM   1152  H   LYS C 715      -3.921   7.977 -27.494  1.00  0.00           H  
ATOM   1153  HZ1 LYS C 715      -3.255   6.881 -33.693  1.00  0.00           H  
ATOM   1154  HZ2 LYS C 715      -2.090   6.402 -34.833  1.00  0.00           H  
ATOM   1155  HZ3 LYS C 715      -2.108   5.696 -33.289  1.00  0.00           H  
ATOM   1156  N   GLY C 716      -0.444   8.191 -27.165  1.00  0.00           N  
ATOM   1157  CA  GLY C 716       0.943   8.371 -26.814  1.00  0.00           C  
ATOM   1158  C   GLY C 716       1.231   7.947 -25.386  1.00  0.00           C  
ATOM   1159  O   GLY C 716       2.347   8.153 -24.915  1.00  0.00           O  
ATOM   1160  H   GLY C 716      -1.133   8.787 -26.812  1.00  0.00           H  
ATOM   1161  N   ARG C 718       0.241   7.379 -24.689  1.00  0.00           N  
ATOM   1162  CA  ARG C 718       0.415   6.989 -23.292  1.00  0.00           C  
ATOM   1163  C   ARG C 718       0.072   5.563 -22.990  1.00  0.00           C  
ATOM   1164  O   ARG C 718      -0.985   5.095 -23.373  1.00  0.00           O  
ATOM   1165  CB  ARG C 718      -0.441   7.853 -22.416  1.00  0.00           C  
ATOM   1166  CG  ARG C 718      -0.136   9.306 -22.523  1.00  0.00           C  
ATOM   1167  CD  ARG C 718      -0.251   9.936 -21.156  1.00  0.00           C  
ATOM   1168  NE  ARG C 718      -1.484   9.490 -20.510  1.00  0.00           N  
ATOM   1169  CZ  ARG C 718      -2.648  10.126 -20.601  1.00  0.00           C  
ATOM   1170  NH1 ARG C 718      -2.724  11.287 -21.248  1.00  0.00           N  
ATOM   1171  NH2 ARG C 718      -3.722   9.629 -20.000  1.00  0.00           N  
ATOM   1172  H   ARG C 718      -0.610   7.186 -25.133  1.00  0.00           H  
ATOM   1173 HE   ARG C 718      -1.455   8.667 -19.980  1.00  0.00           H  
ATOM   1174 HH11 ARG C 718      -1.906  11.684 -21.665  1.00  0.00           H  
ATOM   1175 HH12 ARG C 718      -3.599  11.768 -21.316  1.00  0.00           H  
ATOM   1176 HH21 ARG C 718      -3.658   8.777 -19.484  1.00  0.00           H  
ATOM   1177 HH22 ARG C 718      -4.599  10.108 -20.070  1.00  0.00           H  
ATOM   1178  N   TYR C 723       0.960   4.893 -22.267  1.00  0.00           N  
ATOM   1179  CA  TYR C 723       0.789   3.495 -21.871  1.00  0.00           C  
ATOM   1180  C   TYR C 723       1.126   3.420 -20.399  1.00  0.00           C  
ATOM   1181  O   TYR C 723       1.580   4.405 -19.818  1.00  0.00           O  
ATOM   1182  CB  TYR C 723       1.727   2.587 -22.669  1.00  0.00           C  
ATOM   1183  CG  TYR C 723       1.591   2.830 -24.148  1.00  0.00           C  
ATOM   1184  CD1 TYR C 723       0.426   2.463 -24.822  1.00  0.00           C  
ATOM   1185  CD2 TYR C 723       2.574   3.526 -24.854  1.00  0.00           C  
ATOM   1186  CE1 TYR C 723       0.231   2.787 -26.153  1.00  0.00           C  
ATOM   1187  CE2 TYR C 723       2.390   3.869 -26.190  1.00  0.00           C  
ATOM   1188  CZ  TYR C 723       1.213   3.495 -26.833  1.00  0.00           C  
ATOM   1189  OH  TYR C 723       1.004   3.842 -28.148  1.00  0.00           O  
ATOM   1190  H   TYR C 723       1.770   5.360 -21.969  1.00  0.00           H  
ATOM   1191 HH   TYR C 723       0.148   3.521 -28.436  1.00  0.00           H  
ATOM   1192  N   ARG C 724       0.899   2.270 -19.785  1.00  0.00           N  
ATOM   1193  CA  ARG C 724       1.169   2.134 -18.371  1.00  0.00           C  
ATOM   1194  C   ARG C 724       2.524   1.514 -18.154  1.00  0.00           C  
ATOM   1195  O   ARG C 724       3.094   1.582 -17.064  1.00  0.00           O  
ATOM   1196  CB  ARG C 724       0.037   1.369 -17.720  1.00  0.00           C  
ATOM   1197  CG  ARG C 724      -1.254   2.159 -17.840  1.00  0.00           C  
ATOM   1198  CD  ARG C 724      -2.444   1.441 -17.266  1.00  0.00           C  
ATOM   1199  NE  ARG C 724      -3.421   2.411 -16.773  1.00  0.00           N  
ATOM   1200  CZ  ARG C 724      -4.687   2.128 -16.466  1.00  0.00           C  
ATOM   1201  NH1 ARG C 724      -5.150   0.902 -16.631  1.00  0.00           N  
ATOM   1202  NH2 ARG C 724      -5.496   3.076 -16.012  1.00  0.00           N  
ATOM   1203  H   ARG C 724       0.539   1.522 -20.284  1.00  0.00           H  
ATOM   1204 HE   ARG C 724      -3.117   3.329 -16.642  1.00  0.00           H  
ATOM   1205 HH11 ARG C 724      -4.549   0.182 -16.975  1.00  0.00           H  
ATOM   1206 HH12 ARG C 724      -6.101   0.694 -16.403  1.00  0.00           H  
ATOM   1207 HH21 ARG C 724      -5.156   4.009 -15.895  1.00  0.00           H  
ATOM   1208 HH22 ARG C 724      -6.446   2.858 -15.791  1.00  0.00           H  
ATOM   1209  N   GLN C 725       2.993   0.839 -19.198  1.00  0.00           N  
ATOM   1210  CA  GLN C 725       4.323   0.271 -19.240  1.00  0.00           C  
ATOM   1211  C   GLN C 725       4.837   0.877 -20.516  1.00  0.00           C  
ATOM   1212  O   GLN C 725       4.276   0.652 -21.594  1.00  0.00           O  
ATOM   1213  CB  GLN C 725       4.367  -1.229 -19.395  1.00  0.00           C  
ATOM   1214  CG  GLN C 725       5.802  -1.696 -19.232  1.00  0.00           C  
ATOM   1215  CD  GLN C 725       6.029  -3.113 -19.686  1.00  0.00           C  
ATOM   1216  OE1 GLN C 725       6.168  -4.043 -18.875  1.00  0.00           O  
ATOM   1217  NE2 GLN C 725       6.071  -3.295 -20.996  1.00  0.00           N  
ATOM   1218  H   GLN C 725       2.418   0.729 -19.982  1.00  0.00           H  
ATOM   1219 HE21 GLN C 725       6.209  -4.211 -21.317  1.00  0.00           H  
ATOM   1220 HE22 GLN C 725       5.937  -2.535 -21.594  1.00  0.00           H  
ATOM   1221  N   PHE C 726       5.825   1.747 -20.363  1.00  0.00           N  
ATOM   1222  CA  PHE C 726       6.449   2.436 -21.476  1.00  0.00           C  
ATOM   1223  C   PHE C 726       7.983   2.323 -21.356  1.00  0.00           C  
ATOM   1224  O   PHE C 726       8.495   1.775 -20.357  1.00  0.00           O  
ATOM   1225  CB  PHE C 726       5.941   3.896 -21.545  1.00  0.00           C  
ATOM   1226  CG  PHE C 726       6.239   4.744 -20.310  1.00  0.00           C  
ATOM   1227  CD1 PHE C 726       5.472   4.632 -19.163  1.00  0.00           C  
ATOM   1228  CD2 PHE C 726       7.281   5.681 -20.318  1.00  0.00           C  
ATOM   1229  CE1 PHE C 726       5.734   5.430 -18.052  1.00  0.00           C  
ATOM   1230  CE2 PHE C 726       7.546   6.488 -19.203  1.00  0.00           C  
ATOM   1231  CZ  PHE C 726       6.771   6.357 -18.073  1.00  0.00           C  
ATOM   1232  H   PHE C 726       6.159   1.930 -19.455  1.00  0.00           H  
ATOM   1233  N   HIS C 728       8.703   2.712 -22.413  1.00  0.00           N  
ATOM   1234  CA  HIS C 728      10.178   2.640 -22.428  1.00  0.00           C  
ATOM   1235  C   HIS C 728      10.879   3.960 -22.699  1.00  0.00           C  
ATOM   1236  O   HIS C 728      10.475   4.745 -23.578  1.00  0.00           O  
ATOM   1237  CB  HIS C 728      10.651   1.623 -23.452  1.00  0.00           C  
ATOM   1238  CG  HIS C 728       9.978   0.297 -23.320  1.00  0.00           C  
ATOM   1239  ND1 HIS C 728       8.698   0.063 -23.775  1.00  0.00           N  
ATOM   1240  CD2 HIS C 728      10.383  -0.854 -22.734  1.00  0.00           C  
ATOM   1241  CE1 HIS C 728       8.342  -1.173 -23.476  1.00  0.00           C  
ATOM   1242  NE2 HIS C 728       9.345  -1.751 -22.842  1.00  0.00           N  
ATOM   1243  H   HIS C 728       8.246   3.094 -23.182  1.00  0.00           H  
ATOM   1244  HD1 HIS C 728       8.165   0.701 -24.235  1.00  0.00           H  
ATOM   1245  HE2 HIS C 728       9.353  -2.676 -22.502  1.00  0.00           H  
ATOM   1246  N   GLN C 730      11.952   4.191 -21.959  1.00  0.00           N  
ATOM   1247  CA  GLN C 730      12.712   5.406 -22.125  1.00  0.00           C  
ATOM   1248  C   GLN C 730      14.160   5.106 -22.449  1.00  0.00           C  
ATOM   1249  O   GLN C 730      14.671   4.009 -22.173  1.00  0.00           O  
ATOM   1250  CB  GLN C 730      12.671   6.256 -20.846  1.00  0.00           C  
ATOM   1251  CG  GLN C 730      11.405   7.079 -20.647  1.00  0.00           C  
ATOM   1252  CD  GLN C 730      11.444   7.952 -19.397  1.00  0.00           C  
ATOM   1253  OE1 GLN C 730      12.252   7.734 -18.488  1.00  0.00           O  
ATOM   1254  NE2 GLN C 730      10.580   8.960 -19.354  1.00  0.00           N  
ATOM   1255  H   GLN C 730      12.246   3.525 -21.295  1.00  0.00           H  
ATOM   1256 HE21 GLN C 730      10.582   9.528 -18.561  1.00  0.00           H  
ATOM   1257 HE22 GLN C 730       9.960   9.107 -20.105  1.00  0.00           H  
ATOM   1258  N   LEU C 731      14.784   6.073 -23.114  1.00  0.00           N  
ATOM   1259  CA  LEU C 731      16.203   6.028 -23.415  1.00  0.00           C  
ATOM   1260  C   LEU C 731      16.568   7.328 -22.728  1.00  0.00           C  
ATOM   1261  O   LEU C 731      16.001   8.359 -23.041  1.00  0.00           O  
ATOM   1262  CB  LEU C 731      16.475   6.108 -24.925  1.00  0.00           C  
ATOM   1263  CG  LEU C 731      17.930   5.886 -25.395  1.00  0.00           C  
ATOM   1264  CD1 LEU C 731      18.825   7.010 -24.944  1.00  0.00           C  
ATOM   1265  CD2 LEU C 731      18.480   4.591 -24.854  1.00  0.00           C  
ATOM   1266  H   LEU C 731      14.267   6.850 -23.410  1.00  0.00           H  
ATOM   1267  N   GLY C 732      17.402   7.268 -21.708  1.00  0.00           N  
ATOM   1268  CA  GLY C 732      17.769   8.490 -21.024  1.00  0.00           C  
ATOM   1269  C   GLY C 732      19.265   8.651 -20.846  1.00  0.00           C  
ATOM   1270  O   GLY C 732      20.021   7.670 -20.942  1.00  0.00           O  
ATOM   1271  H   GLY C 732      17.778   6.405 -21.426  1.00  0.00           H  
ATOM   1272  N   CYS C 733      19.678   9.885 -20.546  1.00  0.00           N  
ATOM   1273  CA  CYS C 733      21.078  10.241 -20.347  1.00  0.00           C  
ATOM   1274  C   CYS C 733      21.231  11.092 -19.136  1.00  0.00           C  
ATOM   1275  O   CYS C 733      20.482  12.048 -18.948  1.00  0.00           O  
ATOM   1276  CB  CYS C 733      21.616  11.087 -21.498  1.00  0.00           C  
ATOM   1277  SG  CYS C 733      22.024  10.185 -22.939  1.00  0.00           S  
ATOM   1278  H   CYS C 733      19.008  10.582 -20.441  1.00  0.00           H  
ATOM   1279  N   GLU C 734      22.285  10.826 -18.389  1.00  0.00           N  
ATOM   1280  CA  GLU C 734      22.576  11.583 -17.194  1.00  0.00           C  
ATOM   1281  C   GLU C 734      24.108  11.809 -17.117  1.00  0.00           C  
ATOM   1282  O   GLU C 734      24.906  10.863 -17.293  1.00  0.00           O  
ATOM   1283  CB  GLU C 734      22.084  10.809 -15.970  1.00  0.00           C  
ATOM   1284  CG  GLU C 734      20.735  10.037 -16.123  1.00  0.00           C  
ATOM   1285  CD  GLU C 734      19.498  10.913 -16.005  1.00  0.00           C  
ATOM   1286  OE1 GLU C 734      19.619  12.117 -15.727  1.00  0.00           O  
ATOM   1287  OE2 GLU C 734      18.376  10.410 -16.190  1.00  0.00           O  
ATOM   1288  H   GLU C 734      22.898  10.104 -18.658  1.00  0.00           H  
ATOM   1289  N   VAL C 735      24.498  13.077 -16.950  1.00  0.00           N  
ATOM   1290  CA  VAL C 735      25.894  13.501 -16.832  1.00  0.00           C  
ATOM   1291  C   VAL C 735      26.072  14.190 -15.483  1.00  0.00           C  
ATOM   1292  O   VAL C 735      25.340  15.122 -15.126  1.00  0.00           O  
ATOM   1293  CB  VAL C 735      26.325  14.495 -17.968  1.00  0.00           C  
ATOM   1294  CG1 VAL C 735      27.830  14.819 -17.880  1.00  0.00           C  
ATOM   1295  CG2 VAL C 735      26.036  13.896 -19.310  1.00  0.00           C  
ATOM   1296  H   VAL C 735      23.802  13.770 -16.892  1.00  0.00           H  
ATOM   1297  N   PHE C 736      27.076  13.735 -14.756  1.00  0.00           N  
ATOM   1298  CA  PHE C 736      27.392  14.243 -13.439  1.00  0.00           C  
ATOM   1299  C   PHE C 736      28.748  14.909 -13.402  1.00  0.00           C  
ATOM   1300  O   PHE C 736      29.673  14.482 -14.092  1.00  0.00           O  
ATOM   1301  CB  PHE C 736      27.386  13.084 -12.446  1.00  0.00           C  
ATOM   1302  CG  PHE C 736      26.084  12.406 -12.374  1.00  0.00           C  
ATOM   1303  CD1 PHE C 736      25.784  11.365 -13.243  1.00  0.00           C  
ATOM   1304  CD2 PHE C 736      25.111  12.846 -11.492  1.00  0.00           C  
ATOM   1305  CE1 PHE C 736      24.517  10.761 -13.239  1.00  0.00           C  
ATOM   1306  CE2 PHE C 736      23.844  12.250 -11.479  1.00  0.00           C  
ATOM   1307  CZ  PHE C 736      23.554  11.204 -12.357  1.00  0.00           C  
ATOM   1308  H   PHE C 736      27.645  13.032 -15.130  1.00  0.00           H  
ATOM   1309  N   GLY C 737      28.848  15.957 -12.597  1.00  0.00           N  
ATOM   1310  CA  GLY C 737      30.101  16.651 -12.422  1.00  0.00           C  
ATOM   1311  C   GLY C 737      30.393  17.850 -13.295  1.00  0.00           C  
ATOM   1312  O   GLY C 737      31.469  18.447 -13.136  1.00  0.00           O  
ATOM   1313  H   GLY C 737      28.052  16.269 -12.118  1.00  0.00           H  
ATOM   1314  N   LEU C 738      29.474  18.233 -14.181  1.00  0.00           N  
ATOM   1315  CA  LEU C 738      29.724  19.376 -15.060  1.00  0.00           C  
ATOM   1316  C   LEU C 738      28.642  20.426 -14.897  1.00  0.00           C  
ATOM   1317  O   LEU C 738      27.459  20.119 -15.032  1.00  0.00           O  
ATOM   1318  CB  LEU C 738      29.851  18.909 -16.517  1.00  0.00           C  
ATOM   1319  CG  LEU C 738      31.003  17.911 -16.744  1.00  0.00           C  
ATOM   1320  CD1 LEU C 738      30.892  17.155 -18.062  1.00  0.00           C  
ATOM   1321  CD2 LEU C 738      32.298  18.663 -16.642  1.00  0.00           C  
ATOM   1322  H   LEU C 738      28.638  17.757 -14.230  1.00  0.00           H  
ATOM   1323  N   GLN C 739      29.054  21.652 -14.579  1.00  0.00           N  
ATOM   1324  CA  GLN C 739      28.125  22.753 -14.351  1.00  0.00           C  
ATOM   1325  C   GLN C 739      27.785  23.586 -15.550  1.00  0.00           C  
ATOM   1326  O   GLN C 739      26.634  23.735 -15.897  1.00  0.00           O  
ATOM   1327  CB  GLN C 739      28.683  23.737 -13.323  1.00  0.00           C  
ATOM   1328  CG  GLN C 739      28.949  23.214 -11.946  1.00  0.00           C  
ATOM   1329  CD  GLN C 739      30.013  24.026 -11.256  1.00  0.00           C  
ATOM   1330  OE1 GLN C 739      30.493  25.024 -11.812  1.00  0.00           O  
ATOM   1331  NE2 GLN C 739      30.428  23.592 -10.060  1.00  0.00           N  
ATOM   1332  H   GLN C 739      30.011  21.819 -14.503  1.00  0.00           H  
ATOM   1333 HE21 GLN C 739      31.122  24.120  -9.615  1.00  0.00           H  
ATOM   1334 HE22 GLN C 739      30.044  22.782  -9.680  1.00  0.00           H  
ATOM   1335  N   GLY C 783      28.804  24.293 -16.023  1.00  0.00           N  
ATOM   1336  CA  GLY C 783      28.701  25.218 -17.137  1.00  0.00           C  
ATOM   1337  C   GLY C 783      27.710  24.793 -18.164  1.00  0.00           C  
ATOM   1338  O   GLY C 783      27.424  23.603 -18.277  1.00  0.00           O  
ATOM   1339  H   GLY C 783      29.673  24.186 -15.598  1.00  0.00           H  
ATOM   1340  N   PRO C 787      27.191  25.735 -18.949  1.00  0.00           N  
ATOM   1341  CA  PRO C 787      26.205  25.444 -19.996  1.00  0.00           C  
ATOM   1342  C   PRO C 787      26.741  24.648 -21.185  1.00  0.00           C  
ATOM   1343  O   PRO C 787      25.964  24.228 -22.051  1.00  0.00           O  
ATOM   1344  CB  PRO C 787      25.723  26.830 -20.404  1.00  0.00           C  
ATOM   1345  CG  PRO C 787      26.906  27.688 -20.123  1.00  0.00           C  
ATOM   1346  CD  PRO C 787      27.414  27.177 -18.810  1.00  0.00           C  
ATOM   1347  N   ASP C 788      28.055  24.419 -21.215  1.00  0.00           N  
ATOM   1348  CA  ASP C 788      28.672  23.668 -22.303  1.00  0.00           C  
ATOM   1349  C   ASP C 788      28.210  22.205 -22.379  1.00  0.00           C  
ATOM   1350  O   ASP C 788      27.974  21.673 -23.474  1.00  0.00           O  
ATOM   1351  CB  ASP C 788      30.203  23.789 -22.273  1.00  0.00           C  
ATOM   1352  CG  ASP C 788      30.834  23.229 -21.001  1.00  0.00           C  
ATOM   1353  OD1 ASP C 788      30.139  23.093 -19.977  1.00  0.00           O  
ATOM   1354  OD2 ASP C 788      32.055  22.939 -21.020  1.00  0.00           O  
ATOM   1355  H   ASP C 788      28.615  24.766 -20.497  1.00  0.00           H  
ATOM   1356  N   ILE C 789      28.033  21.558 -21.227  1.00  0.00           N  
ATOM   1357  CA  ILE C 789      27.566  20.168 -21.210  1.00  0.00           C  
ATOM   1358  C   ILE C 789      26.097  20.097 -21.628  1.00  0.00           C  
ATOM   1359  O   ILE C 789      25.669  19.130 -22.281  1.00  0.00           O  
ATOM   1360  CB  ILE C 789      27.751  19.524 -19.832  1.00  0.00           C  
ATOM   1361  CG1 ILE C 789      27.456  18.014 -19.900  1.00  0.00           C  
ATOM   1362  CG2 ILE C 789      26.849  20.210 -18.813  1.00  0.00           C  
ATOM   1363  CD1 ILE C 789      27.979  17.278 -21.118  1.00  0.00           C  
ATOM   1364  H   ILE C 789      28.210  22.015 -20.379  1.00  0.00           H  
ATOM   1365  N   ASP C 790      25.347  21.147 -21.287  1.00  0.00           N  
ATOM   1366  CA  ASP C 790      23.931  21.262 -21.635  1.00  0.00           C  
ATOM   1367  C   ASP C 790      23.800  21.315 -23.149  1.00  0.00           C  
ATOM   1368  O   ASP C 790      22.867  20.772 -23.748  1.00  0.00           O  
ATOM   1369  CB  ASP C 790      23.362  22.555 -21.054  1.00  0.00           C  
ATOM   1370  CG  ASP C 790      23.441  22.605 -19.549  1.00  0.00           C  
ATOM   1371  OD1 ASP C 790      24.485  22.275 -18.965  1.00  0.00           O  
ATOM   1372  OD2 ASP C 790      22.442  22.979 -18.945  1.00  0.00           O  
ATOM   1373  H   ASP C 790      25.766  21.872 -20.783  1.00  0.00           H  
ATOM   1374  N   ALA C 791      24.738  22.030 -23.752  1.00  0.00           N  
ATOM   1375  CA  ALA C 791      24.781  22.186 -25.191  1.00  0.00           C  
ATOM   1376  C   ALA C 791      25.145  20.862 -25.877  1.00  0.00           C  
ATOM   1377  O   ALA C 791      24.574  20.533 -26.919  1.00  0.00           O  
ATOM   1378  CB  ALA C 791      25.760  23.269 -25.559  1.00  0.00           C  
ATOM   1379  H   ALA C 791      25.413  22.487 -23.208  1.00  0.00           H  
ATOM   1380  N   GLU C 792      26.071  20.096 -25.298  1.00  0.00           N  
ATOM   1381  CA  GLU C 792      26.450  18.813 -25.890  1.00  0.00           C  
ATOM   1382  C   GLU C 792      25.237  17.917 -25.930  1.00  0.00           C  
ATOM   1383  O   GLU C 792      24.965  17.307 -26.967  1.00  0.00           O  
ATOM   1384  CB  GLU C 792      27.560  18.103 -25.105  1.00  0.00           C  
ATOM   1385  CG  GLU C 792      27.904  16.701 -25.671  1.00  0.00           C  
ATOM   1386  CD  GLU C 792      29.145  16.077 -25.052  1.00  0.00           C  
ATOM   1387  OE1 GLU C 792      29.079  15.717 -23.868  1.00  0.00           O  
ATOM   1388  OE2 GLU C 792      30.181  15.932 -25.746  1.00  0.00           O  
ATOM   1389  H   GLU C 792      26.505  20.406 -24.474  1.00  0.00           H  
ATOM   1390  N   LEU C 793      24.505  17.851 -24.808  1.00  0.00           N  
ATOM   1391  CA  LEU C 793      23.303  17.012 -24.726  1.00  0.00           C  
ATOM   1392  C   LEU C 793      22.316  17.386 -25.811  1.00  0.00           C  
ATOM   1393  O   LEU C 793      21.776  16.506 -26.469  1.00  0.00           O  
ATOM   1394  CB  LEU C 793      22.627  17.095 -23.353  1.00  0.00           C  
ATOM   1395  CG  LEU C 793      23.335  16.482 -22.139  1.00  0.00           C  
ATOM   1396  CD1 LEU C 793      22.523  16.750 -20.893  1.00  0.00           C  
ATOM   1397  CD2 LEU C 793      23.535  14.989 -22.316  1.00  0.00           C  
ATOM   1398  H   LEU C 793      24.779  18.372 -24.024  1.00  0.00           H  
ATOM   1399  N   ILE C 794      22.086  18.683 -26.027  1.00  0.00           N  
ATOM   1400  CA  ILE C 794      21.161  19.100 -27.081  1.00  0.00           C  
ATOM   1401  C   ILE C 794      21.696  18.708 -28.460  1.00  0.00           C  
ATOM   1402  O   ILE C 794      20.930  18.286 -29.330  1.00  0.00           O  
ATOM   1403  CB  ILE C 794      20.847  20.606 -27.017  1.00  0.00           C  
ATOM   1404  CG1 ILE C 794      19.656  20.836 -26.076  1.00  0.00           C  
ATOM   1405  CG2 ILE C 794      20.549  21.172 -28.414  1.00  0.00           C  
ATOM   1406  CD1 ILE C 794      19.993  21.644 -24.869  1.00  0.00           C  
ATOM   1407  H   ILE C 794      22.530  19.358 -25.470  1.00  0.00           H  
ATOM   1408  N   MET C 795      23.009  18.831 -28.654  1.00  0.00           N  
ATOM   1409  CA  MET C 795      23.641  18.455 -29.915  1.00  0.00           C  
ATOM   1410  C   MET C 795      23.511  16.947 -30.167  1.00  0.00           C  
ATOM   1411  O   MET C 795      23.322  16.506 -31.309  1.00  0.00           O  
ATOM   1412  CB  MET C 795      25.100  18.885 -29.904  1.00  0.00           C  
ATOM   1413  CG  MET C 795      25.311  20.322 -30.379  1.00  0.00           C  
ATOM   1414  SD  MET C 795      26.871  21.051 -29.809  1.00  0.00           S  
ATOM   1415  CE  MET C 795      26.281  22.655 -29.194  1.00  0.00           C  
ATOM   1416  H   MET C 795      23.564  19.182 -27.929  1.00  0.00           H  
ATOM   1417  N   LEU C 796      23.577  16.164 -29.091  1.00  0.00           N  
ATOM   1418  CA  LEU C 796      23.452  14.715 -29.169  1.00  0.00           C  
ATOM   1419  C   LEU C 796      22.102  14.383 -29.741  1.00  0.00           C  
ATOM   1420  O   LEU C 796      22.002  13.669 -30.733  1.00  0.00           O  
ATOM   1421  CB  LEU C 796      23.561  14.082 -27.785  1.00  0.00           C  
ATOM   1422  CG  LEU C 796      23.925  12.605 -27.680  1.00  0.00           C  
ATOM   1423  CD1 LEU C 796      24.042  12.190 -26.234  1.00  0.00           C  
ATOM   1424  CD2 LEU C 796      22.916  11.756 -28.379  1.00  0.00           C  
ATOM   1425  H   LEU C 796      23.711  16.579 -28.218  1.00  0.00           H  
ATOM   1426  N   THR C 797      21.047  14.908 -29.129  1.00  0.00           N  
ATOM   1427  CA  THR C 797      19.694  14.602 -29.613  1.00  0.00           C  
ATOM   1428  C   THR C 797      19.461  15.052 -31.053  1.00  0.00           C  
ATOM   1429  O   THR C 797      18.837  14.327 -31.829  1.00  0.00           O  
ATOM   1430  CB  THR C 797      18.567  15.136 -28.678  1.00  0.00           C  
ATOM   1431  OG1 THR C 797      18.649  16.559 -28.577  1.00  0.00           O  
ATOM   1432  CG2 THR C 797      18.687  14.522 -27.295  1.00  0.00           C  
ATOM   1433  H   THR C 797      21.167  15.508 -28.359  1.00  0.00           H  
ATOM   1434  HG1 THR C 797      17.955  16.867 -28.008  1.00  0.00           H  
ATOM   1435  N   ALA C 798      20.030  16.199 -31.431  1.00  0.00           N  
ATOM   1436  CA  ALA C 798      19.884  16.725 -32.793  1.00  0.00           C  
ATOM   1437  C   ALA C 798      20.493  15.745 -33.797  1.00  0.00           C  
ATOM   1438  O   ALA C 798      19.965  15.541 -34.892  1.00  0.00           O  
ATOM   1439  CB  ALA C 798      20.548  18.093 -32.905  1.00  0.00           C  
ATOM   1440  H   ALA C 798      20.545  16.716 -30.767  1.00  0.00           H  
ATOM   1441  N   ARG C 799      21.579  15.092 -33.403  1.00  0.00           N  
ATOM   1442  CA  ARG C 799      22.236  14.142 -34.288  1.00  0.00           C  
ATOM   1443  C   ARG C 799      21.323  12.945 -34.496  1.00  0.00           C  
ATOM   1444  O   ARG C 799      21.255  12.365 -35.595  1.00  0.00           O  
ATOM   1445  CB  ARG C 799      23.570  13.714 -33.686  1.00  0.00           C  
ATOM   1446  CG  ARG C 799      24.310  12.688 -34.496  1.00  0.00           C  
ATOM   1447  CD  ARG C 799      25.654  12.382 -33.852  1.00  0.00           C  
ATOM   1448  NE  ARG C 799      26.573  13.516 -33.923  1.00  0.00           N  
ATOM   1449  CZ  ARG C 799      27.174  13.941 -35.041  1.00  0.00           C  
ATOM   1450  NH1 ARG C 799      26.991  13.332 -36.208  1.00  0.00           N  
ATOM   1451  NH2 ARG C 799      27.974  14.984 -34.985  1.00  0.00           N  
ATOM   1452  H   ARG C 799      21.954  15.262 -32.507  1.00  0.00           H  
ATOM   1453 HE   ARG C 799      26.778  13.988 -33.091  1.00  0.00           H  
ATOM   1454 HH11 ARG C 799      26.398  12.528 -36.264  1.00  0.00           H  
ATOM   1455 HH12 ARG C 799      27.445  13.677 -37.026  1.00  0.00           H  
ATOM   1456 HH21 ARG C 799      28.164  15.414 -34.123  1.00  0.00           H  
ATOM   1457 HH22 ARG C 799      28.430  15.302 -35.820  1.00  0.00           H  
ATOM   1458  N   TRP C 800      20.603  12.605 -33.432  1.00  0.00           N  
ATOM   1459  CA  TRP C 800      19.659  11.500 -33.457  1.00  0.00           C  
ATOM   1460  C   TRP C 800      18.605  11.796 -34.502  1.00  0.00           C  
ATOM   1461  O   TRP C 800      18.303  10.947 -35.339  1.00  0.00           O  
ATOM   1462  CB  TRP C 800      18.985  11.357 -32.102  1.00  0.00           C  
ATOM   1463  CG  TRP C 800      19.740  10.576 -31.085  1.00  0.00           C  
ATOM   1464  CD1 TRP C 800      20.799   9.729 -31.295  1.00  0.00           C  
ATOM   1465  CD2 TRP C 800      19.415  10.471 -29.696  1.00  0.00           C  
ATOM   1466  NE1 TRP C 800      21.145   9.090 -30.120  1.00  0.00           N  
ATOM   1467  CE2 TRP C 800      20.313   9.532 -29.123  1.00  0.00           C  
ATOM   1468  CE3 TRP C 800      18.444  11.070 -28.882  1.00  0.00           C  
ATOM   1469  CZ2 TRP C 800      20.258   9.173 -27.774  1.00  0.00           C  
ATOM   1470  CZ3 TRP C 800      18.388  10.714 -27.553  1.00  0.00           C  
ATOM   1471  CH2 TRP C 800      19.293   9.775 -27.004  1.00  0.00           C  
ATOM   1472  H   TRP C 800      20.714  13.113 -32.598  1.00  0.00           H  
ATOM   1473  HE1 TRP C 800      21.866   8.434 -30.013  1.00  0.00           H  
ATOM   1474  N   TRP C 801      18.064  13.012 -34.466  1.00  0.00           N  
ATOM   1475  CA  TRP C 801      17.020  13.416 -35.413  1.00  0.00           C  
ATOM   1476  C   TRP C 801      17.538  13.314 -36.838  1.00  0.00           C  
ATOM   1477  O   TRP C 801      16.825  12.847 -37.723  1.00  0.00           O  
ATOM   1478  CB  TRP C 801      16.499  14.850 -35.156  1.00  0.00           C  
ATOM   1479  CG  TRP C 801      16.041  15.202 -33.714  1.00  0.00           C  
ATOM   1480  CD1 TRP C 801      16.034  16.450 -33.164  1.00  0.00           C  
ATOM   1481  CD2 TRP C 801      15.628  14.300 -32.656  1.00  0.00           C  
ATOM   1482  NE1 TRP C 801      15.675  16.385 -31.843  1.00  0.00           N  
ATOM   1483  CE2 TRP C 801      15.427  15.082 -31.498  1.00  0.00           C  
ATOM   1484  CE3 TRP C 801      15.422  12.910 -32.575  1.00  0.00           C  
ATOM   1485  CZ2 TRP C 801      15.035  14.529 -30.274  1.00  0.00           C  
ATOM   1486  CZ3 TRP C 801      15.029  12.366 -31.356  1.00  0.00           C  
ATOM   1487  CH2 TRP C 801      14.847  13.177 -30.222  1.00  0.00           C  
ATOM   1488  H   TRP C 801      18.369  13.653 -33.785  1.00  0.00           H  
ATOM   1489  HE1 TRP C 801      15.632  17.135 -31.245  1.00  0.00           H  
ATOM   1490  N   ARG C 802      18.773  13.749 -37.067  1.00  0.00           N  
ATOM   1491  CA  ARG C 802      19.350  13.657 -38.406  1.00  0.00           C  
ATOM   1492  C   ARG C 802      19.534  12.191 -38.786  1.00  0.00           C  
ATOM   1493  O   ARG C 802      19.117  11.764 -39.860  1.00  0.00           O  
ATOM   1494  CB  ARG C 802      20.674  14.406 -38.479  1.00  0.00           C  
ATOM   1495  CG  ARG C 802      20.494  15.909 -38.564  1.00  0.00           C  
ATOM   1496  CD  ARG C 802      21.823  16.670 -38.552  1.00  0.00           C  
ATOM   1497  NE  ARG C 802      22.201  17.163 -37.219  1.00  0.00           N  
ATOM   1498  CZ  ARG C 802      23.320  16.814 -36.569  1.00  0.00           C  
ATOM   1499  NH1 ARG C 802      24.182  15.950 -37.117  1.00  0.00           N  
ATOM   1500  NH2 ARG C 802      23.576  17.320 -35.356  1.00  0.00           N  
ATOM   1501  H   ARG C 802      19.294  14.138 -36.333  1.00  0.00           H  
ATOM   1502 HE   ARG C 802      21.591  17.790 -36.778  1.00  0.00           H  
ATOM   1503 HH11 ARG C 802      24.000  15.557 -38.011  1.00  0.00           H  
ATOM   1504 HH12 ARG C 802      25.015  15.700 -36.615  1.00  0.00           H  
ATOM   1505 HH21 ARG C 802      22.925  17.965 -34.937  1.00  0.00           H  
ATOM   1506 HH22 ARG C 802      24.405  17.068 -34.866  1.00  0.00           H  
ATOM   1507  N   ALA C 803      20.083  11.414 -37.862  1.00  0.00           N  
ATOM   1508  CA  ALA C 803      20.312  10.000 -38.085  1.00  0.00           C  
ATOM   1509  C   ALA C 803      19.050   9.268 -38.491  1.00  0.00           C  
ATOM   1510  O   ALA C 803      19.090   8.434 -39.382  1.00  0.00           O  
ATOM   1511  CB  ALA C 803      20.878   9.373 -36.846  1.00  0.00           C  
ATOM   1512  H   ALA C 803      20.324  11.800 -37.010  1.00  0.00           H  
ATOM   1513  N   LEU C 807      17.941   9.568 -37.812  1.00  0.00           N  
ATOM   1514  CA  LEU C 807      16.647   8.925 -38.075  1.00  0.00           C  
ATOM   1515  C   LEU C 807      15.798   9.592 -39.149  1.00  0.00           C  
ATOM   1516  O   LEU C 807      14.762   9.076 -39.537  1.00  0.00           O  
ATOM   1517  CB  LEU C 807      15.851   8.787 -36.776  1.00  0.00           C  
ATOM   1518  CG  LEU C 807      16.476   7.867 -35.710  1.00  0.00           C  
ATOM   1519  CD1 LEU C 807      15.640   7.830 -34.443  1.00  0.00           C  
ATOM   1520  CD2 LEU C 807      16.617   6.467 -36.261  1.00  0.00           C  
ATOM   1521  H   LEU C 807      17.991  10.244 -37.107  1.00  0.00           H  
ATOM   1522  N   GLY C 808      16.242  10.742 -39.628  1.00  0.00           N  
ATOM   1523  CA  GLY C 808      15.512  11.440 -40.672  1.00  0.00           C  
ATOM   1524  C   GLY C 808      14.190  12.060 -40.242  1.00  0.00           C  
ATOM   1525  O   GLY C 808      13.215  12.031 -40.997  1.00  0.00           O  
ATOM   1526  H   GLY C 808      17.078  11.124 -39.280  1.00  0.00           H  
ATOM   1527  N   ILE C 809      14.168  12.684 -39.067  1.00  0.00           N  
ATOM   1528  CA  ILE C 809      12.955  13.300 -38.530  1.00  0.00           C  
ATOM   1529  C   ILE C 809      13.260  14.683 -37.985  1.00  0.00           C  
ATOM   1530  O   ILE C 809      12.452  15.247 -37.257  1.00  0.00           O  
ATOM   1531  CB  ILE C 809      12.384  12.480 -37.337  1.00  0.00           C  
ATOM   1532  CG1 ILE C 809      13.296  12.631 -36.109  1.00  0.00           C  
ATOM   1533  CG2 ILE C 809      12.224  11.019 -37.719  1.00  0.00           C  
ATOM   1534  CD1 ILE C 809      12.986  11.710 -34.994  1.00  0.00           C  
ATOM   1535  H   ILE C 809      14.995  12.715 -38.539  1.00  0.00           H  
ATOM   1536  N   SER C1143      14.429  15.225 -38.300  1.00  0.00           N  
ATOM   1537  CA  SER C1143      14.800  16.546 -37.788  1.00  0.00           C  
ATOM   1538  C   SER C1143      13.768  17.587 -38.144  1.00  0.00           C  
ATOM   1539  O   SER C1143      13.430  18.451 -37.342  1.00  0.00           O  
ATOM   1540  CB  SER C1143      16.169  16.965 -38.320  1.00  0.00           C  
ATOM   1541  OG  SER C1143      16.347  16.492 -39.647  1.00  0.00           O  
ATOM   1542  H   SER C1143      15.053  14.745 -38.889  1.00  0.00           H  
ATOM   1543 HG   SER C1143      17.219  16.767 -39.970  1.00  0.00           H  
ATOM   1544  N   GLU C1153      13.209  17.433 -39.330  1.00  0.00           N  
ATOM   1545  CA  GLU C1153      12.213  18.351 -39.836  1.00  0.00           C  
ATOM   1546  C   GLU C1153      10.978  18.424 -38.940  1.00  0.00           C  
ATOM   1547  O   GLU C1153      10.306  19.444 -38.888  1.00  0.00           O  
ATOM   1548  CB  GLU C1153      11.806  17.902 -41.248  1.00  0.00           C  
ATOM   1549  CG  GLU C1153      12.897  18.044 -42.317  1.00  0.00           C  
ATOM   1550  CD  GLU C1153      13.032  19.485 -42.828  1.00  0.00           C  
ATOM   1551  OE1 GLU C1153      13.782  20.288 -42.207  1.00  0.00           O  
ATOM   1552  OE2 GLU C1153      12.370  19.810 -43.851  1.00  0.00           O  
ATOM   1553  H   GLU C1153      13.489  16.685 -39.893  1.00  0.00           H  
ATOM   1554  N   HIS C1154      10.694  17.343 -38.222  1.00  0.00           N  
ATOM   1555  CA  HIS C1154       9.501  17.269 -37.392  1.00  0.00           C  
ATOM   1556  C   HIS C1154       9.653  17.318 -35.876  1.00  0.00           C  
ATOM   1557  O   HIS C1154       8.886  16.690 -35.159  1.00  0.00           O  
ATOM   1558  CB  HIS C1154       8.689  16.040 -37.792  1.00  0.00           C  
ATOM   1559  CG  HIS C1154       8.522  15.898 -39.269  1.00  0.00           C  
ATOM   1560  ND1 HIS C1154       7.301  16.022 -39.895  1.00  0.00           N  
ATOM   1561  CD2 HIS C1154       9.428  15.681 -40.255  1.00  0.00           C  
ATOM   1562  CE1 HIS C1154       7.460  15.896 -41.202  1.00  0.00           C  
ATOM   1563  NE2 HIS C1154       8.743  15.688 -41.445  1.00  0.00           N  
ATOM   1564  H   HIS C1154      11.331  16.599 -38.204  1.00  0.00           H  
ATOM   1565  HD1 HIS C1154       6.444  16.189 -39.442  1.00  0.00           H  
ATOM   1566  HE2 HIS C1154       9.141  15.554 -42.333  1.00  0.00           H  
ATOM   1567  N   VAL C1155      10.666  18.018 -35.387  1.00  0.00           N  
ATOM   1568  CA  VAL C1155      10.839  18.177 -33.957  1.00  0.00           C  
ATOM   1569  C   VAL C1155      11.336  19.596 -33.736  1.00  0.00           C  
ATOM   1570  O   VAL C1155      12.104  20.127 -34.551  1.00  0.00           O  
ATOM   1571  CB  VAL C1155      11.783  17.154 -33.376  1.00  0.00           C  
ATOM   1572  CG1 VAL C1155      11.032  15.924 -33.028  1.00  0.00           C  
ATOM   1573  CG2 VAL C1155      12.828  16.813 -34.379  1.00  0.00           C  
ATOM   1574  H   VAL C1155      11.305  18.453 -35.992  1.00  0.00           H  
ATOM   1575  N   THR C1156      10.770  20.252 -32.724  1.00  0.00           N  
ATOM   1576  CA  THR C1156      11.120  21.625 -32.364  1.00  0.00           C  
ATOM   1577  C   THR C1156      11.664  21.580 -30.950  1.00  0.00           C  
ATOM   1578  O   THR C1156      11.276  20.720 -30.177  1.00  0.00           O  
ATOM   1579  CB  THR C1156       9.883  22.532 -32.334  1.00  0.00           C  
ATOM   1580  OG1 THR C1156       8.932  22.067 -33.292  1.00  0.00           O  
ATOM   1581  CG2 THR C1156      10.263  23.992 -32.654  1.00  0.00           C  
ATOM   1582  H   THR C1156      10.081  19.798 -32.199  1.00  0.00           H  
ATOM   1583  HG1 THR C1156       8.158  22.629 -33.281  1.00  0.00           H  
ATOM   1584  N   LEU C1157      12.538  22.512 -30.600  1.00  0.00           N  
ATOM   1585  CA  LEU C1157      13.112  22.534 -29.263  1.00  0.00           C  
ATOM   1586  C   LEU C1157      12.603  23.726 -28.479  1.00  0.00           C  
ATOM   1587  O   LEU C1157      12.552  24.852 -28.986  1.00  0.00           O  
ATOM   1588  CB  LEU C1157      14.647  22.587 -29.329  1.00  0.00           C  
ATOM   1589  CG  LEU C1157      15.443  22.812 -28.037  1.00  0.00           C  
ATOM   1590  CD1 LEU C1157      15.197  21.669 -27.049  1.00  0.00           C  
ATOM   1591  CD2 LEU C1157      16.912  22.930 -28.365  1.00  0.00           C  
ATOM   1592  H   LEU C1157      12.800  23.201 -31.247  1.00  0.00           H  
ATOM   1593  N   GLU C1158      12.196  23.480 -27.246  1.00  0.00           N  
ATOM   1594  CA  GLU C1158      11.740  24.569 -26.420  1.00  0.00           C  
ATOM   1595  C   GLU C1158      12.630  24.595 -25.192  1.00  0.00           C  
ATOM   1596  O   GLU C1158      12.967  23.540 -24.649  1.00  0.00           O  
ATOM   1597  CB  GLU C1158      10.287  24.361 -26.036  1.00  0.00           C  
ATOM   1598  CG  GLU C1158       9.361  24.191 -27.222  1.00  0.00           C  
ATOM   1599  CD  GLU C1158       7.889  24.150 -26.821  1.00  0.00           C  
ATOM   1600  OE1 GLU C1158       7.554  23.641 -25.710  1.00  0.00           O  
ATOM   1601  OE2 GLU C1158       7.061  24.635 -27.633  1.00  0.00           O  
ATOM   1602  H   GLU C1158      12.210  22.568 -26.896  1.00  0.00           H  
ATOM   1603  N   LEU C1159      13.072  25.774 -24.791  1.00  0.00           N  
ATOM   1604  CA  LEU C1159      13.919  25.873 -23.610  1.00  0.00           C  
ATOM   1605  C   LEU C1159      13.385  26.898 -22.651  1.00  0.00           C  
ATOM   1606  O   LEU C1159      12.541  27.712 -23.008  1.00  0.00           O  
ATOM   1607  CB  LEU C1159      15.336  26.301 -23.955  1.00  0.00           C  
ATOM   1608  CG  LEU C1159      16.379  25.317 -24.413  1.00  0.00           C  
ATOM   1609  CD1 LEU C1159      16.185  25.023 -25.880  1.00  0.00           C  
ATOM   1610  CD2 LEU C1159      17.696  25.990 -24.198  1.00  0.00           C  
ATOM   1611  H   LEU C1159      12.817  26.587 -25.279  1.00  0.00           H  
ATOM   1612  N   ASN C1160      14.010  26.948 -21.486  1.00  0.00           N  
ATOM   1613  CA  ASN C1160      13.616  27.877 -20.467  1.00  0.00           C  
ATOM   1614  C   ASN C1160      14.538  27.668 -19.295  1.00  0.00           C  
ATOM   1615  O   ASN C1160      15.130  26.601 -19.173  1.00  0.00           O  
ATOM   1616  CB  ASN C1160      12.201  27.533 -20.029  1.00  0.00           C  
ATOM   1617  CG  ASN C1160      11.598  28.581 -19.147  1.00  0.00           C  
ATOM   1618  OD1 ASN C1160      12.158  29.665 -18.974  1.00  0.00           O  
ATOM   1619  ND2 ASN C1160      10.443  28.287 -18.603  1.00  0.00           N  
ATOM   1620  H   ASN C1160      14.740  26.317 -21.305  1.00  0.00           H  
ATOM   1621 HD21 ASN C1160      10.044  28.956 -18.017  1.00  0.00           H  
ATOM   1622 HD22 ASN C1160      10.040  27.428 -18.793  1.00  0.00           H  
ATOM   1623  N   SER C1161      14.775  28.712 -18.508  1.00  0.00           N  
ATOM   1624  CA  SER C1161      15.566  28.562 -17.285  1.00  0.00           C  
ATOM   1625  C   SER C1161      14.615  28.762 -16.103  1.00  0.00           C  
ATOM   1626  O   SER C1161      13.849  29.738 -16.034  1.00  0.00           O  
ATOM   1627  CB  SER C1161      16.715  29.548 -17.162  1.00  0.00           C  
ATOM   1628  OG  SER C1161      17.358  29.366 -15.900  1.00  0.00           O  
ATOM   1629  H   SER C1161      14.384  29.583 -18.725  1.00  0.00           H  
ATOM   1630 HG   SER C1161      18.092  29.991 -15.831  1.00  0.00           H  
ATOM   1631  N   ILE C1162      14.689  27.824 -15.174  1.00  0.00           N  
ATOM   1632  CA  ILE C1162      13.857  27.800 -14.003  1.00  0.00           C  
ATOM   1633  C   ILE C1162      14.678  28.338 -12.825  1.00  0.00           C  
ATOM   1634  O   ILE C1162      14.195  28.464 -11.707  1.00  0.00           O  
ATOM   1635  CB  ILE C1162      13.240  26.364 -13.925  1.00  0.00           C  
ATOM   1636  CG1 ILE C1162      11.801  26.442 -14.403  1.00  0.00           C  
ATOM   1637  CG2 ILE C1162      13.385  25.683 -12.602  1.00  0.00           C  
ATOM   1638  CD1 ILE C1162      11.655  27.183 -15.715  1.00  0.00           C  
ATOM   1639  H   ILE C1162      15.327  27.118 -15.275  1.00  0.00           H  
ATOM   1640  N   GLY C1163      15.880  28.806 -13.150  1.00  0.00           N  
ATOM   1641  CA  GLY C1163      16.759  29.403 -12.171  1.00  0.00           C  
ATOM   1642  C   GLY C1163      16.964  28.589 -10.936  1.00  0.00           C  
ATOM   1643  O   GLY C1163      16.836  27.383 -10.967  1.00  0.00           O  
ATOM   1644  H   GLY C1163      16.184  28.732 -14.076  1.00  0.00           H  
ATOM   1645  N   SER C1164      17.333  29.275  -9.861  1.00  0.00           N  
ATOM   1646  CA  SER C1164      17.598  28.670  -8.553  1.00  0.00           C  
ATOM   1647  C   SER C1164      16.372  28.641  -7.642  1.00  0.00           C  
ATOM   1648  O   SER C1164      15.443  29.456  -7.782  1.00  0.00           O  
ATOM   1649  CB  SER C1164      18.708  29.432  -7.833  1.00  0.00           C  
ATOM   1650  OG  SER C1164      18.307  30.771  -7.563  1.00  0.00           O  
ATOM   1651  H   SER C1164      17.412  30.243  -9.930  1.00  0.00           H  
ATOM   1652 HG   SER C1164      19.032  31.233  -7.115  1.00  0.00           H  
ATOM   1653  N   LEU C1165      16.452  27.806  -6.610  1.00  0.00           N  
ATOM   1654  CA  LEU C1165      15.343  27.650  -5.685  1.00  0.00           C  
ATOM   1655  C   LEU C1165      14.769  28.935  -5.136  1.00  0.00           C  
ATOM   1656  O   LEU C1165      13.600  29.238  -5.360  1.00  0.00           O  
ATOM   1657  CB  LEU C1165      15.732  26.727  -4.549  1.00  0.00           C  
ATOM   1658  CG  LEU C1165      14.641  25.680  -4.409  1.00  0.00           C  
ATOM   1659  CD1 LEU C1165      15.205  24.524  -3.657  1.00  0.00           C  
ATOM   1660  CD2 LEU C1165      13.383  26.256  -3.738  1.00  0.00           C  
ATOM   1661  H   LEU C1165      17.264  27.281  -6.480  1.00  0.00           H  
ATOM   1662  N   GLU C1166      15.603  29.686  -4.428  1.00  0.00           N  
ATOM   1663  CA  GLU C1166      15.195  30.943  -3.816  1.00  0.00           C  
ATOM   1664  C   GLU C1166      14.519  31.850  -4.812  1.00  0.00           C  
ATOM   1665  O   GLU C1166      13.476  32.422  -4.520  1.00  0.00           O  
ATOM   1666  CB  GLU C1166      16.392  31.657  -3.185  1.00  0.00           C  
ATOM   1667  CG  GLU C1166      17.051  30.879  -2.034  1.00  0.00           C  
ATOM   1668  CD  GLU C1166      18.357  30.194  -2.437  1.00  0.00           C  
ATOM   1669  OE1 GLU C1166      18.313  29.229  -3.240  1.00  0.00           O  
ATOM   1670  OE2 GLU C1166      19.425  30.624  -1.935  1.00  0.00           O  
ATOM   1671  H   GLU C1166      16.523  29.388  -4.322  1.00  0.00           H  
ATOM   1672  N   ALA C1167      15.117  31.985  -5.986  1.00  0.00           N  
ATOM   1673  CA  ALA C1167      14.535  32.816  -7.016  1.00  0.00           C  
ATOM   1674  C   ALA C1167      13.112  32.328  -7.260  1.00  0.00           C  
ATOM   1675  O   ALA C1167      12.177  33.121  -7.362  1.00  0.00           O  
ATOM   1676  CB  ALA C1167      15.348  32.724  -8.280  1.00  0.00           C  
ATOM   1677  H   ALA C1167      15.950  31.510  -6.166  1.00  0.00           H  
ATOM   1678  N   ARG C1168      12.934  31.015  -7.317  1.00  0.00           N  
ATOM   1679  CA  ARG C1168      11.602  30.473  -7.523  1.00  0.00           C  
ATOM   1680  C   ARG C1168      10.749  30.850  -6.327  1.00  0.00           C  
ATOM   1681  O   ARG C1168       9.659  31.384  -6.494  1.00  0.00           O  
ATOM   1682  CB  ARG C1168      11.653  28.967  -7.751  1.00  0.00           C  
ATOM   1683  CG  ARG C1168      12.005  28.640  -9.193  1.00  0.00           C  
ATOM   1684  CD  ARG C1168      11.857  27.174  -9.535  1.00  0.00           C  
ATOM   1685  NE  ARG C1168      13.151  26.530  -9.687  1.00  0.00           N  
ATOM   1686  CZ  ARG C1168      13.858  26.037  -8.683  1.00  0.00           C  
ATOM   1687  NH1 ARG C1168      13.391  26.111  -7.446  1.00  0.00           N  
ATOM   1688  NH2 ARG C1168      15.051  25.501  -8.901  1.00  0.00           N  
ATOM   1689  H   ARG C1168      13.700  30.409  -7.229  1.00  0.00           H  
ATOM   1690 HE   ARG C1168      13.527  26.462 -10.569  1.00  0.00           H  
ATOM   1691 HH11 ARG C1168      12.508  26.541  -7.267  1.00  0.00           H  
ATOM   1692 HH12 ARG C1168      13.929  25.743  -6.688  1.00  0.00           H  
ATOM   1693 HH21 ARG C1168      15.413  25.460  -9.832  1.00  0.00           H  
ATOM   1694 HH22 ARG C1168      15.580  25.128  -8.141  1.00  0.00           H  
ATOM   1695  N   ALA C1169      11.319  30.709  -5.135  1.00  0.00           N  
ATOM   1696  CA  ALA C1169      10.661  31.069  -3.887  1.00  0.00           C  
ATOM   1697  C   ALA C1169      10.281  32.558  -3.854  1.00  0.00           C  
ATOM   1698  O   ALA C1169       9.763  33.035  -2.848  1.00  0.00           O  
ATOM   1699  CB  ALA C1169      11.557  30.734  -2.707  1.00  0.00           C  
ATOM   1700  H   ALA C1169      12.221  30.361  -5.092  1.00  0.00           H  
ATOM   1701  N   ASN C1170      10.576  33.297  -4.924  1.00  0.00           N  
ATOM   1702  CA  ASN C1170      10.226  34.715  -5.018  1.00  0.00           C  
ATOM   1703  C   ASN C1170       9.134  34.860  -6.051  1.00  0.00           C  
ATOM   1704  O   ASN C1170       8.205  35.660  -5.881  1.00  0.00           O  
ATOM   1705  CB  ASN C1170      11.415  35.573  -5.438  1.00  0.00           C  
ATOM   1706  CG  ASN C1170      12.390  35.781  -4.320  1.00  0.00           C  
ATOM   1707  OD1 ASN C1170      12.008  36.183  -3.217  1.00  0.00           O  
ATOM   1708  ND2 ASN C1170      13.665  35.501  -4.583  1.00  0.00           N  
ATOM   1709  H   ASN C1170      11.057  32.893  -5.662  1.00  0.00           H  
ATOM   1710 HD21 ASN C1170      14.301  35.633  -3.854  1.00  0.00           H  
ATOM   1711 HD22 ASN C1170      13.909  35.176  -5.466  1.00  0.00           H  
ATOM   1712  N   TYR C1171       9.269  34.111  -7.146  1.00  0.00           N  
ATOM   1713  CA  TYR C1171       8.270  34.126  -8.212  1.00  0.00           C  
ATOM   1714  C   TYR C1171       6.976  33.598  -7.590  1.00  0.00           C  
ATOM   1715  O   TYR C1171       5.887  34.081  -7.878  1.00  0.00           O  
ATOM   1716  CB  TYR C1171       8.710  33.232  -9.381  1.00  0.00           C  
ATOM   1717  CG  TYR C1171       7.704  33.129 -10.511  1.00  0.00           C  
ATOM   1718  CD1 TYR C1171       7.307  34.249 -11.240  1.00  0.00           C  
ATOM   1719  CD2 TYR C1171       7.132  31.908 -10.841  1.00  0.00           C  
ATOM   1720  CE1 TYR C1171       6.363  34.148 -12.261  1.00  0.00           C  
ATOM   1721  CE2 TYR C1171       6.191  31.801 -11.864  1.00  0.00           C  
ATOM   1722  CZ  TYR C1171       5.814  32.919 -12.559  1.00  0.00           C  
ATOM   1723  OH  TYR C1171       4.873  32.783 -13.541  1.00  0.00           O  
ATOM   1724  H   TYR C1171      10.057  33.534  -7.236  1.00  0.00           H  
ATOM   1725 HH   TYR C1171       4.700  33.624 -13.944  1.00  0.00           H  
ATOM   1726  N   ARG C1172       7.124  32.632  -6.691  1.00  0.00           N  
ATOM   1727  CA  ARG C1172       5.992  32.043  -6.003  1.00  0.00           C  
ATOM   1728  C   ARG C1172       5.167  33.172  -5.390  1.00  0.00           C  
ATOM   1729  O   ARG C1172       4.104  33.489  -5.908  1.00  0.00           O  
ATOM   1730  CB  ARG C1172       6.461  31.038  -4.929  1.00  0.00           C  
ATOM   1731  CG  ARG C1172       6.470  29.535  -5.360  1.00  0.00           C  
ATOM   1732  CD  ARG C1172       7.848  28.962  -5.861  1.00  0.00           C  
ATOM   1733  NE  ARG C1172       8.885  28.804  -4.818  1.00  0.00           N  
ATOM   1734  CZ  ARG C1172       9.835  27.862  -4.814  1.00  0.00           C  
ATOM   1735  NH1 ARG C1172       9.905  26.958  -5.785  1.00  0.00           N  
ATOM   1736  NH2 ARG C1172      10.746  27.839  -3.845  1.00  0.00           N  
ATOM   1737  H   ARG C1172       8.022  32.305  -6.494  1.00  0.00           H  
ATOM   1738 HE   ARG C1172       8.871  29.434  -4.072  1.00  0.00           H  
ATOM   1739 HH11 ARG C1172       9.242  26.975  -6.535  1.00  0.00           H  
ATOM   1740 HH12 ARG C1172      10.619  26.259  -5.768  1.00  0.00           H  
ATOM   1741 HH21 ARG C1172      10.718  28.525  -3.124  1.00  0.00           H  
ATOM   1742 HH22 ARG C1172      11.443  27.137  -3.847  1.00  0.00           H  
ATOM   1743  N   ASP C1173       5.695  33.837  -4.367  1.00  0.00           N  
ATOM   1744  CA  ASP C1173       4.983  34.935  -3.712  1.00  0.00           C  
ATOM   1745  C   ASP C1173       4.191  35.786  -4.686  1.00  0.00           C  
ATOM   1746  O   ASP C1173       2.979  35.932  -4.557  1.00  0.00           O  
ATOM   1747  CB  ASP C1173       5.964  35.822  -2.963  1.00  0.00           C  
ATOM   1748  CG  ASP C1173       6.699  35.074  -1.878  1.00  0.00           C  
ATOM   1749  OD1 ASP C1173       6.356  33.893  -1.632  1.00  0.00           O  
ATOM   1750  OD2 ASP C1173       7.619  35.662  -1.263  1.00  0.00           O  
ATOM   1751  H   ASP C1173       6.586  33.590  -4.051  1.00  0.00           H  
ATOM   1752  N   ALA C1174       4.878  36.299  -5.697  1.00  0.00           N  
ATOM   1753  CA  ALA C1174       4.244  37.124  -6.702  1.00  0.00           C  
ATOM   1754  C   ALA C1174       3.161  36.361  -7.438  1.00  0.00           C  
ATOM   1755  O   ALA C1174       2.049  36.859  -7.607  1.00  0.00           O  
ATOM   1756  CB  ALA C1174       5.276  37.627  -7.674  1.00  0.00           C  
ATOM   1757  H   ALA C1174       5.838  36.103  -5.770  1.00  0.00           H  
ATOM   1758  N   LEU C1175       3.469  35.141  -7.842  1.00  0.00           N  
ATOM   1759  CA  LEU C1175       2.522  34.330  -8.584  1.00  0.00           C  
ATOM   1760  C   LEU C1175       1.312  33.907  -7.777  1.00  0.00           C  
ATOM   1761  O   LEU C1175       0.203  33.829  -8.312  1.00  0.00           O  
ATOM   1762  CB  LEU C1175       3.200  33.099  -9.147  1.00  0.00           C  
ATOM   1763  CG  LEU C1175       2.255  32.292 -10.026  1.00  0.00           C  
ATOM   1764  CD1 LEU C1175       1.932  33.083 -11.308  1.00  0.00           C  
ATOM   1765  CD2 LEU C1175       2.888  30.931 -10.319  1.00  0.00           C  
ATOM   1766  H   LEU C1175       4.319  34.772  -7.603  1.00  0.00           H  
ATOM   1767  N   VAL C1176       1.531  33.587  -6.508  1.00  0.00           N  
ATOM   1768  CA  VAL C1176       0.452  33.178  -5.611  1.00  0.00           C  
ATOM   1769  C   VAL C1176      -0.475  34.366  -5.452  1.00  0.00           C  
ATOM   1770  O   VAL C1176      -1.682  34.268  -5.699  1.00  0.00           O  
ATOM   1771  CB  VAL C1176       0.992  32.813  -4.228  1.00  0.00           C  
ATOM   1772  CG1 VAL C1176      -0.132  32.745  -3.226  1.00  0.00           C  
ATOM   1773  CG2 VAL C1176       1.728  31.492  -4.287  1.00  0.00           C  
ATOM   1774  H   VAL C1176       2.413  33.651  -6.162  1.00  0.00           H  
ATOM   1775  N   ALA C1177       0.125  35.493  -5.074  1.00  0.00           N  
ATOM   1776  CA  ALA C1177      -0.573  36.763  -4.881  1.00  0.00           C  
ATOM   1777  C   ALA C1177      -1.477  37.085  -6.072  1.00  0.00           C  
ATOM   1778  O   ALA C1177      -2.559  37.674  -5.923  1.00  0.00           O  
ATOM   1779  CB  ALA C1177       0.444  37.874  -4.695  1.00  0.00           C  
ATOM   1780  H   ALA C1177       1.094  35.472  -4.919  1.00  0.00           H  
ATOM   1781  N   PHE C1178      -1.024  36.694  -7.256  1.00  0.00           N  
ATOM   1782  CA  PHE C1178      -1.775  36.923  -8.470  1.00  0.00           C  
ATOM   1783  C   PHE C1178      -2.952  35.959  -8.627  1.00  0.00           C  
ATOM   1784  O   PHE C1178      -3.966  36.284  -9.267  1.00  0.00           O  
ATOM   1785  CB  PHE C1178      -0.859  36.789  -9.673  1.00  0.00           C  
ATOM   1786  CG  PHE C1178      -1.597  36.744 -10.967  1.00  0.00           C  
ATOM   1787  CD1 PHE C1178      -2.012  37.921 -11.582  1.00  0.00           C  
ATOM   1788  CD2 PHE C1178      -1.920  35.520 -11.555  1.00  0.00           C  
ATOM   1789  CE1 PHE C1178      -2.738  37.884 -12.763  1.00  0.00           C  
ATOM   1790  CE2 PHE C1178      -2.649  35.468 -12.737  1.00  0.00           C  
ATOM   1791  CZ  PHE C1178      -3.060  36.648 -13.346  1.00  0.00           C  
ATOM   1792  H   PHE C1178      -0.147  36.255  -7.309  1.00  0.00           H  
ATOM   1793  N   LEU C1179      -2.805  34.752  -8.100  1.00  0.00           N  
ATOM   1794  CA  LEU C1179      -3.865  33.771  -8.214  1.00  0.00           C  
ATOM   1795  C   LEU C1179      -5.016  34.056  -7.270  1.00  0.00           C  
ATOM   1796  O   LEU C1179      -6.171  33.797  -7.610  1.00  0.00           O  
ATOM   1797  CB  LEU C1179      -3.316  32.366  -8.016  1.00  0.00           C  
ATOM   1798  CG  LEU C1179      -2.585  31.936  -9.282  1.00  0.00           C  
ATOM   1799  CD1 LEU C1179      -2.032  30.517  -9.144  1.00  0.00           C  
ATOM   1800  CD2 LEU C1179      -3.560  32.061 -10.456  1.00  0.00           C  
ATOM   1801  H   LEU C1179      -1.970  34.518  -7.644  1.00  0.00           H  
ATOM   1802  N   GLU C1180      -4.710  34.631  -6.110  1.00  0.00           N  
ATOM   1803  CA  GLU C1180      -5.734  34.974  -5.129  1.00  0.00           C  
ATOM   1804  C   GLU C1180      -6.642  36.053  -5.695  1.00  0.00           C  
ATOM   1805  O   GLU C1180      -7.828  36.104  -5.379  1.00  0.00           O  
ATOM   1806  CB  GLU C1180      -5.100  35.428  -3.820  1.00  0.00           C  
ATOM   1807  CG  GLU C1180      -4.372  34.304  -3.108  1.00  0.00           C  
ATOM   1808  CD  GLU C1180      -3.885  34.687  -1.718  1.00  0.00           C  
ATOM   1809  OE1 GLU C1180      -3.208  35.739  -1.587  1.00  0.00           O  
ATOM   1810  OE2 GLU C1180      -4.170  33.922  -0.759  1.00  0.00           O  
ATOM   1811  H   GLU C1180      -3.765  34.817  -5.907  1.00  0.00           H  
ATOM   1812  N   GLN C1181      -6.078  36.894  -6.558  1.00  0.00           N  
ATOM   1813  CA  GLN C1181      -6.836  37.950  -7.218  1.00  0.00           C  
ATOM   1814  C   GLN C1181      -7.575  37.344  -8.421  1.00  0.00           C  
ATOM   1815  O   GLN C1181      -8.089  38.071  -9.270  1.00  0.00           O  
ATOM   1816  CB  GLN C1181      -5.897  39.080  -7.670  1.00  0.00           C  
ATOM   1817  H   GLN C1181      -5.119  36.811  -6.746  1.00  0.00           H  
ATOM   1818  N   HIS C1182      -7.575  36.010  -8.515  1.00  0.00           N  
ATOM   1819  CA  HIS C1182      -8.238  35.261  -9.592  1.00  0.00           C  
ATOM   1820  C   HIS C1182      -8.745  33.900  -9.127  1.00  0.00           C  
ATOM   1821  O   HIS C1182      -9.219  33.096  -9.931  1.00  0.00           O  
ATOM   1822  CB  HIS C1182      -7.302  35.062 -10.789  1.00  0.00           C  
ATOM   1823  CG  HIS C1182      -7.127  36.298 -11.604  1.00  0.00           C  
ATOM   1824  ND1 HIS C1182      -6.358  37.359 -11.181  1.00  0.00           N  
ATOM   1825  CD2 HIS C1182      -7.699  36.685 -12.770  1.00  0.00           C  
ATOM   1826  CE1 HIS C1182      -6.470  38.355 -12.042  1.00  0.00           C  
ATOM   1827  NE2 HIS C1182      -7.279  37.971 -13.016  1.00  0.00           N  
ATOM   1828  H   HIS C1182      -7.100  35.495  -7.841  1.00  0.00           H  
ATOM   1829  HD1 HIS C1182      -5.805  37.374 -10.367  1.00  0.00           H  
ATOM   1830  HE2 HIS C1182      -7.538  38.526 -13.781  1.00  0.00           H  
ATOM   1831  N   PRO C1183       2.650  37.734 -14.895  1.00  0.00           N  
ATOM   1832  CA  PRO C1183       3.700  37.353 -13.935  1.00  0.00           C  
ATOM   1833  C   PRO C1183       4.752  36.444 -14.608  1.00  0.00           C  
ATOM   1834  O   PRO C1183       4.597  35.222 -14.640  1.00  0.00           O  
ATOM   1835  CB  PRO C1183       2.904  36.626 -12.851  1.00  0.00           C  
ATOM   1836  CG  PRO C1183       1.831  35.897 -13.682  1.00  0.00           C  
ATOM   1837  CD  PRO C1183       1.426  36.924 -14.729  1.00  0.00           C  
ATOM   1838  N   ALA C1184       5.803  37.038 -15.170  1.00  0.00           N  
ATOM   1839  CA  ALA C1184       6.832  36.264 -15.865  1.00  0.00           C  
ATOM   1840  C   ALA C1184       7.929  35.778 -14.946  1.00  0.00           C  
ATOM   1841  O   ALA C1184       8.196  36.385 -13.907  1.00  0.00           O  
ATOM   1842  CB  ALA C1184       7.422  37.063 -17.025  1.00  0.00           C  
ATOM   1843  H   ALA C1184       5.899  38.006 -15.100  1.00  0.00           H  
ATOM   1844  N   LEU C1185       8.591  34.706 -15.370  1.00  0.00           N  
ATOM   1845  CA  LEU C1185       9.654  34.085 -14.596  1.00  0.00           C  
ATOM   1846  C   LEU C1185      11.021  34.699 -14.800  1.00  0.00           C  
ATOM   1847  O   LEU C1185      11.741  34.928 -13.828  1.00  0.00           O  
ATOM   1848  CB  LEU C1185       9.731  32.602 -14.927  1.00  0.00           C  
ATOM   1849  CG  LEU C1185       9.969  31.686 -13.736  1.00  0.00           C  
ATOM   1850  CD1 LEU C1185      10.335  30.323 -14.272  1.00  0.00           C  
ATOM   1851  CD2 LEU C1185      11.057  32.218 -12.825  1.00  0.00           C  
ATOM   1852  H   LEU C1185       8.359  34.324 -16.239  1.00  0.00           H  
ATOM   1853  N   GLY C1186      11.395  34.911 -16.054  1.00  0.00           N  
ATOM   1854  CA  GLY C1186      12.691  35.479 -16.365  1.00  0.00           C  
ATOM   1855  C   GLY C1186      13.029  36.628 -15.440  1.00  0.00           C  
ATOM   1856  O   GLY C1186      14.117  36.689 -14.867  1.00  0.00           O  
ATOM   1857  H   GLY C1186      10.826  34.624 -16.751  1.00  0.00           H  
ATOM   1858  N   ASP C1187      12.029  37.462 -15.188  1.00  0.00           N  
ATOM   1859  CA  ASP C1187      12.168  38.641 -14.329  1.00  0.00           C  
ATOM   1860  C   ASP C1187      12.625  38.338 -12.900  1.00  0.00           C  
ATOM   1861  O   ASP C1187      12.813  39.260 -12.099  1.00  0.00           O  
ATOM   1862  CB  ASP C1187      10.838  39.426 -14.272  1.00  0.00           C  
ATOM   1863  CG  ASP C1187      10.228  39.714 -15.663  1.00  0.00           C  
ATOM   1864  OD1 ASP C1187      10.908  39.501 -16.697  1.00  0.00           O  
ATOM   1865  OD2 ASP C1187       9.053  40.152 -15.721  1.00  0.00           O  
ATOM   1866  H   ASP C1187      11.158  37.278 -15.590  1.00  0.00           H  
ATOM   1867  N   TYR C1188      12.766  37.064 -12.561  1.00  0.00           N  
ATOM   1868  CA  TYR C1188      13.178  36.690 -11.220  1.00  0.00           C  
ATOM   1869  C   TYR C1188      14.374  35.775 -11.239  1.00  0.00           C  
ATOM   1870  O   TYR C1188      14.835  35.323 -10.185  1.00  0.00           O  
ATOM   1871  CB  TYR C1188      12.044  35.993 -10.487  1.00  0.00           C  
ATOM   1872  CG  TYR C1188      10.838  36.862 -10.215  1.00  0.00           C  
ATOM   1873  CD1 TYR C1188       9.918  37.159 -11.231  1.00  0.00           C  
ATOM   1874  CD2 TYR C1188      10.621  37.390  -8.938  1.00  0.00           C  
ATOM   1875  CE1 TYR C1188       8.822  37.961 -10.984  1.00  0.00           C  
ATOM   1876  CE2 TYR C1188       9.525  38.192  -8.681  1.00  0.00           C  
ATOM   1877  CZ  TYR C1188       8.626  38.479  -9.705  1.00  0.00           C  
ATOM   1878  OH  TYR C1188       7.543  39.295  -9.437  1.00  0.00           O  
ATOM   1879  H   TYR C1188      12.602  36.374 -13.211  1.00  0.00           H  
ATOM   1880 HH   TYR C1188       7.568  39.564  -8.516  1.00  0.00           H  
ATOM   1881  N   LEU C1189      14.829  35.439 -12.440  1.00  0.00           N  
ATOM   1882  CA  LEU C1189      15.992  34.584 -12.596  1.00  0.00           C  
ATOM   1883  C   LEU C1189      17.232  35.270 -12.063  1.00  0.00           C  
ATOM   1884  O   LEU C1189      17.594  36.348 -12.519  1.00  0.00           O  
ATOM   1885  CB  LEU C1189      16.212  34.257 -14.060  1.00  0.00           C  
ATOM   1886  CG  LEU C1189      15.245  33.224 -14.585  1.00  0.00           C  
ATOM   1887  CD1 LEU C1189      15.594  32.905 -16.030  1.00  0.00           C  
ATOM   1888  CD2 LEU C1189      15.354  31.989 -13.702  1.00  0.00           C  
ATOM   1889  H   LEU C1189      14.390  35.791 -13.232  1.00  0.00           H  
ATOM   1890  N   ASP C1334      17.887  34.649 -11.096  1.00  0.00           N  
ATOM   1891  CA  ASP C1334      19.096  35.219 -10.537  1.00  0.00           C  
ATOM   1892  C   ASP C1334      20.063  35.500 -11.670  1.00  0.00           C  
ATOM   1893  O   ASP C1334      20.014  34.845 -12.720  1.00  0.00           O  
ATOM   1894  CB  ASP C1334      19.722  34.269  -9.517  1.00  0.00           C  
ATOM   1895  CG  ASP C1334      19.666  32.825  -9.959  1.00  0.00           C  
ATOM   1896  OD1 ASP C1334      18.558  32.317 -10.201  1.00  0.00           O  
ATOM   1897  OD2 ASP C1334      20.724  32.179 -10.056  1.00  0.00           O  
ATOM   1898  H   ASP C1334      17.514  33.831 -10.741  1.00  0.00           H  
ATOM   1899  N   GLU C1335      20.924  36.488 -11.451  1.00  0.00           N  
ATOM   1900  CA  GLU C1335      21.921  36.902 -12.432  1.00  0.00           C  
ATOM   1901  C   GLU C1335      22.742  35.705 -12.898  1.00  0.00           C  
ATOM   1902  O   GLU C1335      22.963  35.518 -14.099  1.00  0.00           O  
ATOM   1903  CB  GLU C1335      22.837  37.966 -11.812  1.00  0.00           C  
ATOM   1904  CG  GLU C1335      23.877  38.581 -12.764  1.00  0.00           C  
ATOM   1905  CD  GLU C1335      23.258  39.376 -13.928  1.00  0.00           C  
ATOM   1906  OE1 GLU C1335      22.180  40.005 -13.750  1.00  0.00           O  
ATOM   1907  OE2 GLU C1335      23.867  39.375 -15.027  1.00  0.00           O  
ATOM   1908  H   GLU C1335      20.864  36.971 -10.602  1.00  0.00           H  
ATOM   1909  N   GLU C1336      23.152  34.880 -11.939  1.00  0.00           N  
ATOM   1910  CA  GLU C1336      23.932  33.680 -12.209  1.00  0.00           C  
ATOM   1911  C   GLU C1336      23.226  32.737 -13.187  1.00  0.00           C  
ATOM   1912  O   GLU C1336      23.878  32.156 -14.063  1.00  0.00           O  
ATOM   1913  CB  GLU C1336      24.205  32.943 -10.904  1.00  0.00           C  
ATOM   1914  CG  GLU C1336      25.634  32.495 -10.738  1.00  0.00           C  
ATOM   1915  CD  GLU C1336      26.585  33.679 -10.672  1.00  0.00           C  
ATOM   1916  OE1 GLU C1336      26.422  34.533  -9.762  1.00  0.00           O  
ATOM   1917  OE2 GLU C1336      27.486  33.760 -11.544  1.00  0.00           O  
ATOM   1918  H   GLU C1336      22.925  35.086 -11.012  1.00  0.00           H  
ATOM   1919  N   SER C1384      21.910  32.563 -13.015  1.00  0.00           N  
ATOM   1920  CA  SER C1384      21.122  31.706 -13.889  1.00  0.00           C  
ATOM   1921  C   SER C1384      20.976  32.339 -15.249  1.00  0.00           C  
ATOM   1922  O   SER C1384      20.860  31.620 -16.235  1.00  0.00           O  
ATOM   1923  CB  SER C1384      19.743  31.419 -13.318  1.00  0.00           C  
ATOM   1924  OG  SER C1384      19.815  30.505 -12.249  1.00  0.00           O  
ATOM   1925  H   SER C1384      21.461  33.027 -12.285  1.00  0.00           H  
ATOM   1926 HG   SER C1384      18.952  30.334 -11.905  1.00  0.00           H  
ATOM   1927  N   ARG C1385      20.974  33.671 -15.315  1.00  0.00           N  
ATOM   1928  CA  ARG C1385      20.867  34.351 -16.608  1.00  0.00           C  
ATOM   1929  C   ARG C1385      22.129  34.204 -17.453  1.00  0.00           C  
ATOM   1930  O   ARG C1385      22.041  33.950 -18.649  1.00  0.00           O  
ATOM   1931  CB  ARG C1385      20.470  35.820 -16.459  1.00  0.00           C  
ATOM   1932  CG  ARG C1385      18.959  36.044 -16.635  1.00  0.00           C  
ATOM   1933  CD  ARG C1385      18.584  37.520 -16.726  1.00  0.00           C  
ATOM   1934  NE  ARG C1385      19.077  38.256 -15.568  1.00  0.00           N  
ATOM   1935  CZ  ARG C1385      18.330  38.600 -14.528  1.00  0.00           C  
ATOM   1936  NH1 ARG C1385      17.031  38.300 -14.518  1.00  0.00           N  
ATOM   1937  NH2 ARG C1385      18.877  39.265 -13.511  1.00  0.00           N  
ATOM   1938  H   ARG C1385      21.039  34.202 -14.494  1.00  0.00           H  
ATOM   1939 HE   ARG C1385      20.022  38.516 -15.557  1.00  0.00           H  
ATOM   1940 HH11 ARG C1385      16.622  37.817 -15.293  1.00  0.00           H  
ATOM   1941 HH12 ARG C1385      16.465  38.556 -13.735  1.00  0.00           H  
ATOM   1942 HH21 ARG C1385      19.846  39.505 -13.537  1.00  0.00           H  
ATOM   1943 HH22 ARG C1385      18.315  39.525 -12.727  1.00  0.00           H  
ATOM   1944  N   GLU C1386      23.300  34.314 -16.834  1.00  0.00           N  
ATOM   1945  CA  GLU C1386      24.562  34.149 -17.557  1.00  0.00           C  
ATOM   1946  C   GLU C1386      24.644  32.739 -18.152  1.00  0.00           C  
ATOM   1947  O   GLU C1386      25.007  32.552 -19.320  1.00  0.00           O  
ATOM   1948  CB  GLU C1386      25.738  34.327 -16.606  1.00  0.00           C  
ATOM   1949  CG  GLU C1386      25.803  35.669 -15.916  1.00  0.00           C  
ATOM   1950  CD  GLU C1386      26.954  35.749 -14.913  1.00  0.00           C  
ATOM   1951  OE1 GLU C1386      27.667  34.724 -14.716  1.00  0.00           O  
ATOM   1952  OE2 GLU C1386      27.138  36.842 -14.318  1.00  0.00           O  
ATOM   1953  H   GLU C1386      23.312  34.521 -15.876  1.00  0.00           H  
ATOM   1954  N   HIS C1387      24.329  31.754 -17.313  1.00  0.00           N  
ATOM   1955  CA  HIS C1387      24.340  30.344 -17.677  1.00  0.00           C  
ATOM   1956  C   HIS C1387      23.390  30.083 -18.842  1.00  0.00           C  
ATOM   1957  O   HIS C1387      23.751  29.414 -19.805  1.00  0.00           O  
ATOM   1958  CB  HIS C1387      23.938  29.523 -16.458  1.00  0.00           C  
ATOM   1959  CG  HIS C1387      24.172  28.052 -16.597  1.00  0.00           C  
ATOM   1960  ND1 HIS C1387      23.431  27.252 -17.444  1.00  0.00           N  
ATOM   1961  CD2 HIS C1387      25.038  27.226 -15.966  1.00  0.00           C  
ATOM   1962  CE1 HIS C1387      23.836  25.998 -17.333  1.00  0.00           C  
ATOM   1963  NE2 HIS C1387      24.809  25.957 -16.441  1.00  0.00           N  
ATOM   1964  H   HIS C1387      24.083  31.999 -16.392  1.00  0.00           H  
ATOM   1965  HD1 HIS C1387      22.716  27.558 -18.043  1.00  0.00           H  
ATOM   1966  HE2 HIS C1387      25.290  25.138 -16.159  1.00  0.00           H  
ATOM   1967  N   PHE C1388      22.181  30.628 -18.769  1.00  0.00           N  
ATOM   1968  CA  PHE C1388      21.191  30.448 -19.837  1.00  0.00           C  
ATOM   1969  C   PHE C1388      21.580  31.144 -21.154  1.00  0.00           C  
ATOM   1970  O   PHE C1388      21.294  30.624 -22.238  1.00  0.00           O  
ATOM   1971  CB  PHE C1388      19.803  30.938 -19.387  1.00  0.00           C  
ATOM   1972  CG  PHE C1388      18.690  30.544 -20.320  1.00  0.00           C  
ATOM   1973  CD1 PHE C1388      18.385  29.200 -20.533  1.00  0.00           C  
ATOM   1974  CD2 PHE C1388      17.967  31.509 -21.002  1.00  0.00           C  
ATOM   1975  CE1 PHE C1388      17.379  28.826 -21.415  1.00  0.00           C  
ATOM   1976  CE2 PHE C1388      16.959  31.151 -21.888  1.00  0.00           C  
ATOM   1977  CZ  PHE C1388      16.662  29.804 -22.098  1.00  0.00           C  
ATOM   1978  H   PHE C1388      21.937  31.168 -17.986  1.00  0.00           H  
ATOM   1979  N   ALA C1389      22.193  32.329 -21.063  1.00  0.00           N  
ATOM   1980  CA  ALA C1389      22.623  33.073 -22.247  1.00  0.00           C  
ATOM   1981  C   ALA C1389      23.779  32.318 -22.887  1.00  0.00           C  
ATOM   1982  O   ALA C1389      23.840  32.198 -24.118  1.00  0.00           O  
ATOM   1983  CB  ALA C1389      23.046  34.466 -21.879  1.00  0.00           C  
ATOM   1984  H   ALA C1389      22.349  32.711 -20.173  1.00  0.00           H  
ATOM   1985  N   GLY C1390      24.674  31.786 -22.047  1.00  0.00           N  
ATOM   1986  CA  GLY C1390      25.792  30.998 -22.543  1.00  0.00           C  
ATOM   1987  C   GLY C1390      25.268  29.814 -23.349  1.00  0.00           C  
ATOM   1988  O   GLY C1390      25.670  29.553 -24.496  1.00  0.00           O  
ATOM   1989  H   GLY C1390      24.580  31.935 -21.087  1.00  0.00           H  
ATOM   1990  N   LEU C1391      24.298  29.128 -22.762  1.00  0.00           N  
ATOM   1991  CA  LEU C1391      23.676  27.988 -23.399  1.00  0.00           C  
ATOM   1992  C   LEU C1391      23.141  28.422 -24.753  1.00  0.00           C  
ATOM   1993  O   LEU C1391      23.438  27.801 -25.773  1.00  0.00           O  
ATOM   1994  CB  LEU C1391      22.520  27.495 -22.543  1.00  0.00           C  
ATOM   1995  CG  LEU C1391      22.137  26.017 -22.626  1.00  0.00           C  
ATOM   1996  CD1 LEU C1391      20.640  25.906 -22.429  1.00  0.00           C  
ATOM   1997  CD2 LEU C1391      22.545  25.390 -23.952  1.00  0.00           C  
ATOM   1998  H   LEU C1391      23.998  29.397 -21.868  1.00  0.00           H  
ATOM   1999  N   CYS C1392      22.381  29.513 -24.752  1.00  0.00           N  
ATOM   2000  CA  CYS C1392      21.768  30.044 -25.959  1.00  0.00           C  
ATOM   2001  C   CYS C1392      22.766  30.415 -27.027  1.00  0.00           C  
ATOM   2002  O   CYS C1392      22.531  30.155 -28.202  1.00  0.00           O  
ATOM   2003  CB  CYS C1392      20.862  31.222 -25.625  1.00  0.00           C  
ATOM   2004  SG  CYS C1392      19.385  30.721 -24.689  1.00  0.00           S  
ATOM   2005  H   CYS C1392      22.215  29.970 -23.902  1.00  0.00           H  
ATOM   2006  N   LYS C1393      23.890  31.008 -26.641  1.00  0.00           N  
ATOM   2007  CA  LYS C1393      24.901  31.351 -27.636  1.00  0.00           C  
ATOM   2008  C   LYS C1393      25.562  30.078 -28.185  1.00  0.00           C  
ATOM   2009  O   LYS C1393      25.884  30.022 -29.358  1.00  0.00           O  
ATOM   2010  CB  LYS C1393      25.946  32.323 -27.080  1.00  0.00           C  
ATOM   2011  CG  LYS C1393      26.463  31.950 -25.708  1.00  0.00           C  
ATOM   2012  CD  LYS C1393      27.986  32.131 -25.541  1.00  0.00           C  
ATOM   2013  CE  LYS C1393      28.709  30.784 -25.202  1.00  0.00           C  
ATOM   2014  NZ  LYS C1393      28.684  30.282 -23.774  1.00  0.00           N  
ATOM   2015  H   LYS C1393      24.036  31.198 -25.695  1.00  0.00           H  
ATOM   2016  HZ1 LYS C1393      27.730  30.362 -23.396  1.00  0.00           H  
ATOM   2017  HZ2 LYS C1393      28.982  29.282 -23.757  1.00  0.00           H  
ATOM   2018  HZ3 LYS C1393      29.341  30.846 -23.199  1.00  0.00           H  
ATOM   2019  N   LEU C1394      25.726  29.045 -27.358  1.00  0.00           N  
ATOM   2020  CA  LEU C1394      26.318  27.790 -27.821  1.00  0.00           C  
ATOM   2021  C   LEU C1394      25.465  27.120 -28.893  1.00  0.00           C  
ATOM   2022  O   LEU C1394      25.984  26.562 -29.867  1.00  0.00           O  
ATOM   2023  CB  LEU C1394      26.508  26.822 -26.652  1.00  0.00           C  
ATOM   2024  CG  LEU C1394      27.816  26.981 -25.870  1.00  0.00           C  
ATOM   2025  CD1 LEU C1394      27.810  26.197 -24.567  1.00  0.00           C  
ATOM   2026  CD2 LEU C1394      28.973  26.533 -26.743  1.00  0.00           C  
ATOM   2027  H   LEU C1394      25.447  29.126 -26.421  1.00  0.00           H  
ATOM   2028  N   LEU C1395      24.150  27.155 -28.686  1.00  0.00           N  
ATOM   2029  CA  LEU C1395      23.198  26.558 -29.610  1.00  0.00           C  
ATOM   2030  C   LEU C1395      23.121  27.304 -30.908  1.00  0.00           C  
ATOM   2031  O   LEU C1395      23.092  26.687 -31.968  1.00  0.00           O  
ATOM   2032  CB  LEU C1395      21.819  26.529 -28.998  1.00  0.00           C  
ATOM   2033  CG  LEU C1395      21.407  25.213 -28.365  1.00  0.00           C  
ATOM   2034  CD1 LEU C1395      22.601  24.393 -27.923  1.00  0.00           C  
ATOM   2035  CD2 LEU C1395      20.505  25.559 -27.207  1.00  0.00           C  
ATOM   2036  H   LEU C1395      23.815  27.588 -27.870  1.00  0.00           H  
ATOM   2037  N   GLU C1396      23.067  28.632 -30.826  1.00  0.00           N  
ATOM   2038  CA  GLU C1396      22.993  29.495 -32.017  1.00  0.00           C  
ATOM   2039  C   GLU C1396      24.179  29.230 -32.936  1.00  0.00           C  
ATOM   2040  O   GLU C1396      24.033  29.179 -34.159  1.00  0.00           O  
ATOM   2041  CB  GLU C1396      22.959  30.985 -31.626  1.00  0.00           C  
ATOM   2042  CG  GLU C1396      21.755  31.368 -30.778  1.00  0.00           C  
ATOM   2043  CD  GLU C1396      21.815  32.784 -30.272  1.00  0.00           C  
ATOM   2044  OE1 GLU C1396      21.376  33.682 -31.022  1.00  0.00           O  
ATOM   2045  OE2 GLU C1396      22.285  32.999 -29.127  1.00  0.00           O  
ATOM   2046  H   GLU C1396      23.072  29.052 -29.940  1.00  0.00           H  
ATOM   2047  N   SER C1397      25.339  29.011 -32.323  1.00  0.00           N  
ATOM   2048  CA  SER C1397      26.567  28.740 -33.054  1.00  0.00           C  
ATOM   2049  C   SER C1397      26.543  27.360 -33.690  1.00  0.00           C  
ATOM   2050  O   SER C1397      27.036  27.180 -34.800  1.00  0.00           O  
ATOM   2051  CB  SER C1397      27.776  28.883 -32.129  1.00  0.00           C  
ATOM   2052  OG  SER C1397      27.883  30.212 -31.634  1.00  0.00           O  
ATOM   2053  H   SER C1397      25.377  29.066 -31.344  1.00  0.00           H  
ATOM   2054 HG   SER C1397      28.639  30.284 -31.055  1.00  0.00           H  
ATOM   2055  N   ALA C1398      25.962  26.387 -32.990  1.00  0.00           N  
ATOM   2056  CA  ALA C1398      25.866  25.024 -33.505  1.00  0.00           C  
ATOM   2057  C   ALA C1398      24.852  24.980 -34.657  1.00  0.00           C  
ATOM   2058  O   ALA C1398      24.801  24.007 -35.406  1.00  0.00           O  
ATOM   2059  CB  ALA C1398      25.463  24.063 -32.371  1.00  0.00           C  
ATOM   2060  H   ALA C1398      25.594  26.590 -32.103  1.00  0.00           H  
ATOM   2061  N   GLY C1400      24.078  26.062 -34.808  1.00  0.00           N  
ATOM   2062  CA  GLY C1400      23.065  26.154 -35.854  1.00  0.00           C  
ATOM   2063  C   GLY C1400      21.755  25.501 -35.443  1.00  0.00           C  
ATOM   2064  O   GLY C1400      20.861  25.264 -36.267  1.00  0.00           O  
ATOM   2065  H   GLY C1400      24.190  26.819 -34.199  1.00  0.00           H  
ATOM   2066  N   ILE C1401      21.668  25.179 -34.151  1.00  0.00           N  
ATOM   2067  CA  ILE C1401      20.498  24.533 -33.556  1.00  0.00           C  
ATOM   2068  C   ILE C1401      19.448  25.622 -33.294  1.00  0.00           C  
ATOM   2069  O   ILE C1401      19.735  26.635 -32.642  1.00  0.00           O  
ATOM   2070  CB  ILE C1401      20.896  23.748 -32.240  1.00  0.00           C  
ATOM   2071  CG1 ILE C1401      21.896  22.636 -32.560  1.00  0.00           C  
ATOM   2072  CG2 ILE C1401      19.688  23.074 -31.608  1.00  0.00           C  
ATOM   2073  CD1 ILE C1401      22.596  22.100 -31.356  1.00  0.00           C  
ATOM   2074  H   ILE C1401      22.411  25.418 -33.564  1.00  0.00           H  
ATOM   2075  N   ALA C1402      18.270  25.448 -33.895  1.00  0.00           N  
ATOM   2076  CA  ALA C1402      17.158  26.395 -33.753  1.00  0.00           C  
ATOM   2077  C   ALA C1402      16.288  26.072 -32.535  1.00  0.00           C  
ATOM   2078  O   ALA C1402      15.893  24.920 -32.320  1.00  0.00           O  
ATOM   2079  CB  ALA C1402      16.306  26.409 -35.030  1.00  0.00           C  
ATOM   2080  H   ALA C1402      18.139  24.652 -34.450  1.00  0.00           H  
ATOM   2081  N   TYR C1416      15.966  27.092 -31.753  1.00  0.00           N  
ATOM   2082  CA  TYR C1416      15.163  26.875 -30.571  1.00  0.00           C  
ATOM   2083  C   TYR C1416      14.068  27.916 -30.378  1.00  0.00           C  
ATOM   2084  O   TYR C1416      13.930  28.852 -31.175  1.00  0.00           O  
ATOM   2085  CB  TYR C1416      16.074  26.815 -29.349  1.00  0.00           C  
ATOM   2086  CG  TYR C1416      16.867  28.076 -29.105  1.00  0.00           C  
ATOM   2087  CD1 TYR C1416      18.110  28.275 -29.697  1.00  0.00           C  
ATOM   2088  CD2 TYR C1416      16.379  29.060 -28.257  1.00  0.00           C  
ATOM   2089  CE1 TYR C1416      18.843  29.421 -29.444  1.00  0.00           C  
ATOM   2090  CE2 TYR C1416      17.106  30.209 -27.997  1.00  0.00           C  
ATOM   2091  CZ  TYR C1416      18.331  30.386 -28.591  1.00  0.00           C  
ATOM   2092  OH  TYR C1416      19.017  31.544 -28.321  1.00  0.00           O  
ATOM   2093  H   TYR C1416      16.263  27.994 -31.978  1.00  0.00           H  
ATOM   2094 HH   TYR C1416      19.848  31.545 -28.801  1.00  0.00           H  
ATOM   2095  N   THR C1428      13.316  27.752 -29.293  1.00  0.00           N  
ATOM   2096  CA  THR C1428      12.222  28.646 -28.944  1.00  0.00           C  
ATOM   2097  C   THR C1428      12.209  28.741 -27.431  1.00  0.00           C  
ATOM   2098  O   THR C1428      12.100  27.721 -26.762  1.00  0.00           O  
ATOM   2099  CB  THR C1428      10.856  28.065 -29.391  1.00  0.00           C  
ATOM   2100  OG1 THR C1428      10.829  27.901 -30.813  1.00  0.00           O  
ATOM   2101  CG2 THR C1428       9.725  28.973 -28.967  1.00  0.00           C  
ATOM   2102  H   THR C1428      13.484  26.979 -28.714  1.00  0.00           H  
ATOM   2103  HG1 THR C1428       9.983  27.543 -31.077  1.00  0.00           H  
ATOM   2104  N   VAL C1429      12.421  29.936 -26.888  1.00  0.00           N  
ATOM   2105  CA  VAL C1429      12.379  30.109 -25.440  1.00  0.00           C  
ATOM   2106  C   VAL C1429      10.917  30.099 -25.056  1.00  0.00           C  
ATOM   2107  O   VAL C1429      10.099  30.772 -25.679  1.00  0.00           O  
ATOM   2108  CB  VAL C1429      13.012  31.426 -24.965  1.00  0.00           C  
ATOM   2109  CG1 VAL C1429      12.473  31.805 -23.593  1.00  0.00           C  
ATOM   2110  CG2 VAL C1429      14.506  31.257 -24.849  1.00  0.00           C  
ATOM   2111  H   VAL C1429      12.586  30.708 -27.463  1.00  0.00           H  
ATOM   2112  N   ASN C1430      10.607  29.350 -24.011  1.00  0.00           N  
ATOM   2113  CA  ASN C1430       9.253  29.194 -23.533  1.00  0.00           C  
ATOM   2114  C   ASN C1430       9.256  29.503 -22.028  1.00  0.00           C  
ATOM   2115  O   ASN C1430       9.637  28.669 -21.206  1.00  0.00           O  
ATOM   2116  CB  ASN C1430       8.840  27.752 -23.835  1.00  0.00           C  
ATOM   2117  CG  ASN C1430       7.471  27.394 -23.305  1.00  0.00           C  
ATOM   2118  OD1 ASN C1430       6.855  28.156 -22.567  1.00  0.00           O  
ATOM   2119  ND2 ASN C1430       6.999  26.201 -23.659  1.00  0.00           N  
ATOM   2120  H   ASN C1430      11.320  28.897 -23.536  1.00  0.00           H  
ATOM   2121 HD21 ASN C1430       6.117  25.955 -23.323  1.00  0.00           H  
ATOM   2122 HD22 ASN C1430       7.539  25.625 -24.235  1.00  0.00           H  
ATOM   2123  N   GLN C1431       8.836  30.725 -21.697  1.00  0.00           N  
ATOM   2124  CA  GLN C1431       8.783  31.266 -20.334  1.00  0.00           C  
ATOM   2125  C   GLN C1431       7.914  30.491 -19.341  1.00  0.00           C  
ATOM   2126  O   GLN C1431       8.056  30.652 -18.124  1.00  0.00           O  
ATOM   2127  CB  GLN C1431       8.285  32.707 -20.422  1.00  0.00           C  
ATOM   2128  CG  GLN C1431       8.371  33.483 -19.126  1.00  0.00           C  
ATOM   2129  CD  GLN C1431       9.649  34.297 -18.992  1.00  0.00           C  
ATOM   2130  OE1 GLN C1431       9.802  35.073 -18.046  1.00  0.00           O  
ATOM   2131  NE2 GLN C1431      10.553  34.157 -19.953  1.00  0.00           N  
ATOM   2132  H   GLN C1431       8.532  31.302 -22.425  1.00  0.00           H  
ATOM   2133 HE21 GLN C1431      11.378  34.686 -19.880  1.00  0.00           H  
ATOM   2134 HE22 GLN C1431      10.387  33.566 -20.707  1.00  0.00           H  
ATOM   2135  N   ARG C1432       6.975  29.717 -19.890  1.00  0.00           N  
ATOM   2136  CA  ARG C1432       6.004  28.892 -19.156  1.00  0.00           C  
ATOM   2137  C   ARG C1432       6.397  27.404 -19.147  1.00  0.00           C  
ATOM   2138  O   ARG C1432       5.629  26.559 -18.669  1.00  0.00           O  
ATOM   2139  CB  ARG C1432       4.607  29.024 -19.805  1.00  0.00           C  
ATOM   2140  CG  ARG C1432       3.725  30.194 -19.323  1.00  0.00           C  
ATOM   2141  CD  ARG C1432       4.224  31.567 -19.765  1.00  0.00           C  
ATOM   2142  NE  ARG C1432       3.808  32.636 -18.847  1.00  0.00           N  
ATOM   2143  CZ  ARG C1432       4.545  33.123 -17.838  1.00  0.00           C  
ATOM   2144  NH1 ARG C1432       5.768  32.661 -17.578  1.00  0.00           N  
ATOM   2145  NH2 ARG C1432       4.052  34.091 -17.074  1.00  0.00           N  
ATOM   2146  H   ARG C1432       6.926  29.678 -20.871  1.00  0.00           H  
ATOM   2147 HE   ARG C1432       2.919  33.025 -18.985  1.00  0.00           H  
ATOM   2148 HH11 ARG C1432       6.158  31.933 -18.142  1.00  0.00           H  
ATOM   2149 HH12 ARG C1432       6.294  33.043 -16.820  1.00  0.00           H  
ATOM   2150 HH21 ARG C1432       3.137  34.452 -17.256  1.00  0.00           H  
ATOM   2151 HH22 ARG C1432       4.596  34.457 -16.325  1.00  0.00           H  
ATOM   2152  N   LEU C1433       7.563  27.078 -19.710  1.00  0.00           N  
ATOM   2153  CA  LEU C1433       8.027  25.690 -19.777  1.00  0.00           C  
ATOM   2154  C   LEU C1433       8.574  25.317 -18.435  1.00  0.00           C  
ATOM   2155  O   LEU C1433       9.532  25.903 -17.967  1.00  0.00           O  
ATOM   2156  CB  LEU C1433       9.143  25.501 -20.829  1.00  0.00           C  
ATOM   2157  CG  LEU C1433       9.453  24.157 -21.532  1.00  0.00           C  
ATOM   2158  CD1 LEU C1433      10.950  23.943 -21.640  1.00  0.00           C  
ATOM   2159  CD2 LEU C1433       8.847  22.992 -20.810  1.00  0.00           C  
ATOM   2160  H   LEU C1433       8.128  27.786 -20.077  1.00  0.00           H  
ATOM   2161  N   VAL C1434       7.876  24.428 -17.759  1.00  0.00           N  
ATOM   2162  CA  VAL C1434       8.342  23.925 -16.482  1.00  0.00           C  
ATOM   2163  C   VAL C1434       8.008  22.450 -16.604  1.00  0.00           C  
ATOM   2164  O   VAL C1434       7.071  22.060 -17.331  1.00  0.00           O  
ATOM   2165  CB  VAL C1434       7.634  24.550 -15.272  1.00  0.00           C  
ATOM   2166  CG1 VAL C1434       8.445  24.263 -14.024  1.00  0.00           C  
ATOM   2167  CG2 VAL C1434       7.472  26.045 -15.455  1.00  0.00           C  
ATOM   2168  H   VAL C1434       7.025  24.095 -18.122  1.00  0.00           H  
ATOM   2169  N   ARG C1435       8.785  21.614 -15.943  1.00  0.00           N  
ATOM   2170  CA  ARG C1435       8.542  20.204 -16.087  1.00  0.00           C  
ATOM   2171  C   ARG C1435       7.691  19.575 -14.992  1.00  0.00           C  
ATOM   2172  O   ARG C1435       7.477  20.178 -13.944  1.00  0.00           O  
ATOM   2173  CB  ARG C1435       9.873  19.500 -16.299  1.00  0.00           C  
ATOM   2174  CG  ARG C1435      10.697  20.146 -17.420  1.00  0.00           C  
ATOM   2175  CD  ARG C1435      11.545  19.129 -18.100  1.00  0.00           C  
ATOM   2176  NE  ARG C1435      10.705  18.077 -18.634  1.00  0.00           N  
ATOM   2177  CZ  ARG C1435      10.599  16.863 -18.111  1.00  0.00           C  
ATOM   2178  NH1 ARG C1435      11.294  16.521 -17.045  1.00  0.00           N  
ATOM   2179  NH2 ARG C1435       9.783  15.986 -18.663  1.00  0.00           N  
ATOM   2180  H   ARG C1435       9.500  21.945 -15.359  1.00  0.00           H  
ATOM   2181 HE   ARG C1435      10.179  18.275 -19.437  1.00  0.00           H  
ATOM   2182 HH11 ARG C1435      11.913  17.180 -16.641  1.00  0.00           H  
ATOM   2183 HH12 ARG C1435      11.207  15.603 -16.666  1.00  0.00           H  
ATOM   2184 HH21 ARG C1435       9.254  16.236 -19.477  1.00  0.00           H  
ATOM   2185 HH22 ARG C1435       9.698  15.069 -18.278  1.00  0.00           H  
ATOM   2186  N   GLY C1436       7.186  18.373 -15.259  1.00  0.00           N  
ATOM   2187  CA  GLY C1436       6.333  17.703 -14.303  1.00  0.00           C  
ATOM   2188  C   GLY C1436       6.973  17.284 -12.996  1.00  0.00           C  
ATOM   2189  O   GLY C1436       6.269  16.998 -12.019  1.00  0.00           O  
ATOM   2190  H   GLY C1436       7.391  17.944 -16.109  1.00  0.00           H  
ATOM   2191  N   LEU C1437       8.297  17.184 -12.979  1.00  0.00           N  
ATOM   2192  CA  LEU C1437       9.004  16.752 -11.775  1.00  0.00           C  
ATOM   2193  C   LEU C1437       9.532  17.947 -11.002  1.00  0.00           C  
ATOM   2194  O   LEU C1437       9.726  19.032 -11.556  1.00  0.00           O  
ATOM   2195  CB  LEU C1437      10.136  15.795 -12.146  1.00  0.00           C  
ATOM   2196  CG  LEU C1437       9.837  14.784 -13.264  1.00  0.00           C  
ATOM   2197  CD1 LEU C1437      10.944  13.757 -13.372  1.00  0.00           C  
ATOM   2198  CD2 LEU C1437       8.555  14.068 -13.018  1.00  0.00           C  
ATOM   2199  H   LEU C1437       8.810  17.438 -13.770  1.00  0.00           H  
ATOM   2200  N   ASP C1438       9.796  17.748  -9.724  1.00  0.00           N  
ATOM   2201  CA  ASP C1438      10.280  18.847  -8.924  1.00  0.00           C  
ATOM   2202  C   ASP C1438      11.786  18.966  -8.687  1.00  0.00           C  
ATOM   2203  O   ASP C1438      12.210  19.886  -7.996  1.00  0.00           O  
ATOM   2204  CB  ASP C1438       9.522  18.899  -7.596  1.00  0.00           C  
ATOM   2205  CG  ASP C1438       8.224  19.683  -7.692  1.00  0.00           C  
ATOM   2206  OD1 ASP C1438       7.734  19.939  -8.817  1.00  0.00           O  
ATOM   2207  OD2 ASP C1438       7.697  20.056  -6.625  1.00  0.00           O  
ATOM   2208  H   ASP C1438       9.646  16.871  -9.314  1.00  0.00           H  
ATOM   2209  N   TYR C1443      12.610  18.098  -9.269  1.00  0.00           N  
ATOM   2210  CA  TYR C1443      14.048  18.213  -9.028  1.00  0.00           C  
ATOM   2211  C   TYR C1443      14.900  19.109  -9.950  1.00  0.00           C  
ATOM   2212  O   TYR C1443      16.108  19.233  -9.748  1.00  0.00           O  
ATOM   2213  CB  TYR C1443      14.681  16.839  -8.932  1.00  0.00           C  
ATOM   2214  CG  TYR C1443      14.514  15.962 -10.147  1.00  0.00           C  
ATOM   2215  CD1 TYR C1443      14.851  16.401 -11.434  1.00  0.00           C  
ATOM   2216  CD2 TYR C1443      14.045  14.659  -9.998  1.00  0.00           C  
ATOM   2217  CE1 TYR C1443      14.719  15.546 -12.529  1.00  0.00           C  
ATOM   2218  CE2 TYR C1443      13.914  13.803 -11.082  1.00  0.00           C  
ATOM   2219  CZ  TYR C1443      14.247  14.238 -12.345  1.00  0.00           C  
ATOM   2220  OH  TYR C1443      14.084  13.337 -13.389  1.00  0.00           O  
ATOM   2221  H   TYR C1443      12.262  17.396  -9.845  1.00  0.00           H  
ATOM   2222 HH   TYR C1443      13.755  12.527 -13.014  1.00  0.00           H  
ATOM   2223  N   TYR C1444      14.271  19.751 -10.927  1.00  0.00           N  
ATOM   2224  CA  TYR C1444      14.965  20.610 -11.885  1.00  0.00           C  
ATOM   2225  C   TYR C1444      15.521  21.949 -11.451  1.00  0.00           C  
ATOM   2226  O   TYR C1444      14.827  22.774 -10.882  1.00  0.00           O  
ATOM   2227  CB  TYR C1444      14.111  20.810 -13.127  1.00  0.00           C  
ATOM   2228  CG  TYR C1444      13.925  19.541 -13.902  1.00  0.00           C  
ATOM   2229  CD1 TYR C1444      15.024  18.874 -14.473  1.00  0.00           C  
ATOM   2230  CD2 TYR C1444      12.660  18.993 -14.053  1.00  0.00           C  
ATOM   2231  CE1 TYR C1444      14.856  17.695 -15.171  1.00  0.00           C  
ATOM   2232  CE2 TYR C1444      12.481  17.820 -14.739  1.00  0.00           C  
ATOM   2233  CZ  TYR C1444      13.577  17.175 -15.294  1.00  0.00           C  
ATOM   2234  OH  TYR C1444      13.350  15.997 -15.945  1.00  0.00           O  
ATOM   2235  H   TYR C1444      13.303  19.674 -10.993  1.00  0.00           H  
ATOM   2236 HH   TYR C1444      14.166  15.707 -16.249  1.00  0.00           H  
ATOM   2237  N   ASN C1448      16.732  22.209 -11.916  1.00  0.00           N  
ATOM   2238  CA  ASN C1448      17.474  23.405 -11.614  1.00  0.00           C  
ATOM   2239  C   ASN C1448      17.250  24.556 -12.592  1.00  0.00           C  
ATOM   2240  O   ASN C1448      16.146  25.021 -12.781  1.00  0.00           O  
ATOM   2241  CB  ASN C1448      18.915  23.008 -11.606  1.00  0.00           C  
ATOM   2242  CG  ASN C1448      19.680  23.767 -10.648  1.00  0.00           C  
ATOM   2243  OD1 ASN C1448      20.307  24.762 -10.991  1.00  0.00           O  
ATOM   2244  ND2 ASN C1448      19.659  23.317  -9.407  1.00  0.00           N  
ATOM   2245  H   ASN C1448      17.133  21.562 -12.516  1.00  0.00           H  
ATOM   2246 HD21 ASN C1448      20.176  23.822  -8.745  1.00  0.00           H  
ATOM   2247 HD22 ASN C1448      19.135  22.525  -9.192  1.00  0.00           H  
ATOM   2248  N   ARG C1456      18.287  24.964 -13.290  1.00  0.00           N  
ATOM   2249  CA  ARG C1456      18.173  26.068 -14.226  1.00  0.00           C  
ATOM   2250  C   ARG C1456      17.609  25.678 -15.596  1.00  0.00           C  
ATOM   2251  O   ARG C1456      16.511  26.046 -15.946  1.00  0.00           O  
ATOM   2252  CB  ARG C1456      19.548  26.730 -14.385  1.00  0.00           C  
ATOM   2253  CG  ARG C1456      20.224  27.112 -13.064  1.00  0.00           C  
ATOM   2254  CD  ARG C1456      21.670  26.645 -12.985  1.00  0.00           C  
ATOM   2255  NE  ARG C1456      22.591  27.764 -12.767  1.00  0.00           N  
ATOM   2256  CZ  ARG C1456      23.563  27.790 -11.851  1.00  0.00           C  
ATOM   2257  NH1 ARG C1456      23.769  26.745 -11.042  1.00  0.00           N  
ATOM   2258  NH2 ARG C1456      24.309  28.884 -11.710  1.00  0.00           N  
ATOM   2259  H   ARG C1456      19.156  24.544 -13.179  1.00  0.00           H  
ATOM   2260 HE   ARG C1456      22.487  28.554 -13.336  1.00  0.00           H  
ATOM   2261 HH11 ARG C1456      23.192  25.932 -11.120  1.00  0.00           H  
ATOM   2262 HH12 ARG C1456      24.500  26.776 -10.361  1.00  0.00           H  
ATOM   2263 HH21 ARG C1456      24.142  29.682 -12.289  1.00  0.00           H  
ATOM   2264 HH22 ARG C1456      25.039  28.908 -11.026  1.00  0.00           H  
ATOM   2265  N   THR C1457      18.387  24.941 -16.373  1.00  0.00           N  
ATOM   2266  CA  THR C1457      18.018  24.498 -17.724  1.00  0.00           C  
ATOM   2267  C   THR C1457      16.854  23.517 -17.801  1.00  0.00           C  
ATOM   2268  O   THR C1457      16.906  22.454 -17.180  1.00  0.00           O  
ATOM   2269  CB  THR C1457      19.236  23.782 -18.371  1.00  0.00           C  
ATOM   2270  OG1 THR C1457      20.370  24.643 -18.283  1.00  0.00           O  
ATOM   2271  CG2 THR C1457      18.987  23.409 -19.829  1.00  0.00           C  
ATOM   2272  H   THR C1457      19.263  24.682 -16.039  1.00  0.00           H  
ATOM   2273  HG1 THR C1457      21.108  24.228 -18.690  1.00  0.00           H  
ATOM   2274  N   VAL C1458      15.826  23.852 -18.580  1.00  0.00           N  
ATOM   2275  CA  VAL C1458      14.687  22.943 -18.804  1.00  0.00           C  
ATOM   2276  C   VAL C1458      14.371  23.004 -20.301  1.00  0.00           C  
ATOM   2277  O   VAL C1458      14.365  24.083 -20.896  1.00  0.00           O  
ATOM   2278  CB  VAL C1458      13.398  23.232 -17.911  1.00  0.00           C  
ATOM   2279  CG1 VAL C1458      13.614  22.793 -16.459  1.00  0.00           C  
ATOM   2280  CG2 VAL C1458      12.989  24.696 -17.980  1.00  0.00           C  
ATOM   2281  H   VAL C1458      15.827  24.727 -19.023  1.00  0.00           H  
ATOM   2282  N   PHE C1459      14.175  21.841 -20.913  1.00  0.00           N  
ATOM   2283  CA  PHE C1459      13.900  21.764 -22.335  1.00  0.00           C  
ATOM   2284  C   PHE C1459      13.053  20.558 -22.723  1.00  0.00           C  
ATOM   2285  O   PHE C1459      13.005  19.548 -22.013  1.00  0.00           O  
ATOM   2286  CB  PHE C1459      15.226  21.753 -23.131  1.00  0.00           C  
ATOM   2287  CG  PHE C1459      16.049  20.478 -22.976  1.00  0.00           C  
ATOM   2288  CD1 PHE C1459      16.886  20.300 -21.864  1.00  0.00           C  
ATOM   2289  CD2 PHE C1459      15.968  19.453 -23.944  1.00  0.00           C  
ATOM   2290  CE1 PHE C1459      17.621  19.126 -21.715  1.00  0.00           C  
ATOM   2291  CE2 PHE C1459      16.688  18.268 -23.818  1.00  0.00           C  
ATOM   2292  CZ  PHE C1459      17.517  18.094 -22.707  1.00  0.00           C  
ATOM   2293  H   PHE C1459      14.207  21.004 -20.395  1.00  0.00           H  
ATOM   2294  N   GLU C1460      12.459  20.648 -23.904  1.00  0.00           N  
ATOM   2295  CA  GLU C1460      11.626  19.603 -24.441  1.00  0.00           C  
ATOM   2296  C   GLU C1460      11.729  19.653 -25.939  1.00  0.00           C  
ATOM   2297  O   GLU C1460      11.858  20.738 -26.522  1.00  0.00           O  
ATOM   2298  CB  GLU C1460      10.181  19.879 -24.094  1.00  0.00           C  
ATOM   2299  CG  GLU C1460       9.627  19.086 -22.939  1.00  0.00           C  
ATOM   2300  CD  GLU C1460       8.330  19.690 -22.413  1.00  0.00           C  
ATOM   2301  OE1 GLU C1460       7.612  20.360 -23.211  1.00  0.00           O  
ATOM   2302  OE2 GLU C1460       8.047  19.524 -21.196  1.00  0.00           O  
ATOM   2303  H   GLU C1460      12.599  21.459 -24.445  1.00  0.00           H  
ATOM   2304  N   TRP C1461      11.672  18.476 -26.546  1.00  0.00           N  
ATOM   2305  CA  TRP C1461      11.716  18.287 -27.987  1.00  0.00           C  
ATOM   2306  C   TRP C1461      10.311  17.856 -28.296  1.00  0.00           C  
ATOM   2307  O   TRP C1461       9.873  16.801 -27.843  1.00  0.00           O  
ATOM   2308  CB  TRP C1461      12.680  17.173 -28.342  1.00  0.00           C  
ATOM   2309  CG  TRP C1461      14.082  17.617 -28.450  1.00  0.00           C  
ATOM   2310  CD1 TRP C1461      15.071  17.426 -27.540  1.00  0.00           C  
ATOM   2311  CD2 TRP C1461      14.675  18.292 -29.567  1.00  0.00           C  
ATOM   2312  NE1 TRP C1461      16.254  17.932 -28.023  1.00  0.00           N  
ATOM   2313  CE2 TRP C1461      16.040  18.467 -29.267  1.00  0.00           C  
ATOM   2314  CE3 TRP C1461      14.184  18.755 -30.800  1.00  0.00           C  
ATOM   2315  CZ2 TRP C1461      16.921  19.086 -30.143  1.00  0.00           C  
ATOM   2316  CZ3 TRP C1461      15.049  19.367 -31.664  1.00  0.00           C  
ATOM   2317  CH2 TRP C1461      16.409  19.528 -31.337  1.00  0.00           C  
ATOM   2318  H   TRP C1461      11.570  17.699 -26.007  1.00  0.00           H  
ATOM   2319  HE1 TRP C1461      17.105  17.937 -27.546  1.00  0.00           H  
ATOM   2320  N   VAL C1462       9.636  18.640 -29.116  1.00  0.00           N  
ATOM   2321  CA  VAL C1462       8.240  18.432 -29.422  1.00  0.00           C  
ATOM   2322  C   VAL C1462       7.946  18.166 -30.899  1.00  0.00           C  
ATOM   2323  O   VAL C1462       8.730  18.537 -31.766  1.00  0.00           O  
ATOM   2324  CB  VAL C1462       7.498  19.710 -28.967  1.00  0.00           C  
ATOM   2325  CG1 VAL C1462       6.022  19.584 -29.181  1.00  0.00           C  
ATOM   2326  CG2 VAL C1462       7.806  20.010 -27.504  1.00  0.00           C  
ATOM   2327  H   VAL C1462      10.097  19.390 -29.544  1.00  0.00           H  
ATOM   2328  N   THR C1463       6.824  17.503 -31.173  1.00  0.00           N  
ATOM   2329  CA  THR C1463       6.387  17.225 -32.535  1.00  0.00           C  
ATOM   2330  C   THR C1463       4.883  17.459 -32.630  1.00  0.00           C  
ATOM   2331  O   THR C1463       4.162  17.348 -31.629  1.00  0.00           O  
ATOM   2332  CB  THR C1463       6.670  15.772 -32.974  1.00  0.00           C  
ATOM   2333  OG1 THR C1463       6.095  15.563 -34.266  1.00  0.00           O  
ATOM   2334  CG2 THR C1463       6.047  14.757 -32.015  1.00  0.00           C  
ATOM   2335  H   THR C1463       6.261  17.181 -30.434  1.00  0.00           H  
ATOM   2336  HG1 THR C1463       6.287  14.661 -34.547  1.00  0.00           H  
ATOM   2337  N   ASN C1464       4.398  17.801 -33.819  1.00  0.00           N  
ATOM   2338  CA  ASN C1464       2.960  18.013 -33.979  1.00  0.00           C  
ATOM   2339  C   ASN C1464       2.330  16.926 -34.823  1.00  0.00           C  
ATOM   2340  O   ASN C1464       1.105  16.835 -34.921  1.00  0.00           O  
ATOM   2341  CB  ASN C1464       2.623  19.400 -34.532  1.00  0.00           C  
ATOM   2342  CG  ASN C1464       1.876  20.275 -33.512  1.00  0.00           C  
ATOM   2343  OD1 ASN C1464       2.089  21.494 -33.454  1.00  0.00           O  
ATOM   2344  ND2 ASN C1464       1.012  19.652 -32.695  1.00  0.00           N  
ATOM   2345  H   ASN C1464       5.004  17.909 -34.581  1.00  0.00           H  
ATOM   2346 HD21 ASN C1464       0.548  20.213 -32.039  1.00  0.00           H  
ATOM   2347 HD22 ASN C1464       0.886  18.692 -32.759  1.00  0.00           H  
ATOM   2348  N   SER C1465       3.171  16.029 -35.337  1.00  0.00           N  
ATOM   2349  CA  SER C1465       2.700  14.886 -36.122  1.00  0.00           C  
ATOM   2350  C   SER C1465       1.997  13.983 -35.113  1.00  0.00           C  
ATOM   2351  O   SER C1465       1.508  12.899 -35.450  1.00  0.00           O  
ATOM   2352  CB  SER C1465       3.895  14.127 -36.720  1.00  0.00           C  
ATOM   2353  OG  SER C1465       4.863  15.017 -37.265  1.00  0.00           O  
ATOM   2354  H   SER C1465       4.138  16.136 -35.204  1.00  0.00           H  
ATOM   2355 HG   SER C1465       5.588  14.491 -37.624  1.00  0.00           H  
ATOM   2356  N   LEU C1683       2.027  14.433 -33.856  1.00  0.00           N  
ATOM   2357  CA  LEU C1683       1.466  13.753 -32.705  1.00  0.00           C  
ATOM   2358  C   LEU C1683       1.900  12.291 -32.732  1.00  0.00           C  
ATOM   2359  O   LEU C1683       1.165  11.394 -32.310  1.00  0.00           O  
ATOM   2360  CB  LEU C1683      -0.058  13.903 -32.627  1.00  0.00           C  
ATOM   2361  CG  LEU C1683      -0.583  14.078 -31.195  1.00  0.00           C  
ATOM   2362  CD1 LEU C1683      -0.347  15.510 -30.694  1.00  0.00           C  
ATOM   2363  CD2 LEU C1683      -2.055  13.742 -31.170  1.00  0.00           C  
ATOM   2364  H   LEU C1683       2.483  15.244 -33.662  1.00  0.00           H  
ATOM   2365  N   GLY C1690       3.111  12.074 -33.249  1.00  0.00           N  
ATOM   2366  CA  GLY C1690       3.679  10.743 -33.292  1.00  0.00           C  
ATOM   2367  C   GLY C1690       3.926  10.403 -31.841  1.00  0.00           C  
ATOM   2368  O   GLY C1690       4.220   9.272 -31.490  1.00  0.00           O  
ATOM   2369  H   GLY C1690       3.620  12.822 -33.596  1.00  0.00           H  
ATOM   2370  N   SER C1692       3.812  11.430 -30.999  1.00  0.00           N  
ATOM   2371  CA  SER C1692       3.979  11.352 -29.551  1.00  0.00           C  
ATOM   2372  C   SER C1692       2.716  11.988 -28.947  1.00  0.00           C  
ATOM   2373  O   SER C1692       1.771  12.287 -29.688  1.00  0.00           O  
ATOM   2374  CB  SER C1692       5.213  12.163 -29.150  1.00  0.00           C  
ATOM   2375  H   SER C1692       3.607  12.300 -31.360  1.00  0.00           H  
ATOM   2376  N   GLN C1693       2.673  12.188 -27.626  1.00  0.00           N  
ATOM   2377  CA  GLN C1693       1.505  12.857 -27.030  1.00  0.00           C  
ATOM   2378  C   GLN C1693       1.651  14.299 -27.468  1.00  0.00           C  
ATOM   2379  O   GLN C1693       0.670  15.059 -27.552  1.00  0.00           O  
ATOM   2380  CB  GLN C1693       1.546  12.838 -25.504  1.00  0.00           C  
ATOM   2381  CG  GLN C1693       0.229  13.236 -24.841  1.00  0.00           C  
ATOM   2382  CD  GLN C1693      -0.818  12.134 -24.927  1.00  0.00           C  
ATOM   2383  OE1 GLN C1693      -0.935  11.438 -25.944  1.00  0.00           O  
ATOM   2384  NE2 GLN C1693      -1.566  11.944 -23.844  1.00  0.00           N  
ATOM   2385  H   GLN C1693       3.405  11.884 -27.059  1.00  0.00           H  
ATOM   2386 HE21 GLN C1693      -2.247  11.241 -23.890  1.00  0.00           H  
ATOM   2387 HE22 GLN C1693      -1.428  12.502 -23.057  1.00  0.00           H  
ATOM   2388  N   GLY C1700       2.920  14.648 -27.681  1.00  0.00           N  
ATOM   2389  CA  GLY C1700       3.340  15.961 -28.109  1.00  0.00           C  
ATOM   2390  C   GLY C1700       4.847  15.975 -27.951  1.00  0.00           C  
ATOM   2391  O   GLY C1700       5.595  16.018 -28.926  1.00  0.00           O  
ATOM   2392  H   GLY C1700       3.611  13.980 -27.542  1.00  0.00           H  
ATOM   2393  N   THR C1701       5.300  15.876 -26.717  1.00  0.00           N  
ATOM   2394  CA  THR C1701       6.718  15.872 -26.457  1.00  0.00           C  
ATOM   2395  C   THR C1701       7.352  14.484 -26.613  1.00  0.00           C  
ATOM   2396  O   THR C1701       6.804  13.493 -26.155  1.00  0.00           O  
ATOM   2397  CB  THR C1701       7.021  16.520 -25.093  1.00  0.00           C  
ATOM   2398  OG1 THR C1701       8.036  15.781 -24.412  1.00  0.00           O  
ATOM   2399  CG2 THR C1701       5.779  16.595 -24.234  1.00  0.00           C  
ATOM   2400  H   THR C1701       4.665  15.779 -25.988  1.00  0.00           H  
ATOM   2401  HG1 THR C1701       8.214  16.172 -23.556  1.00  0.00           H  
ATOM   2402  N   VAL C1702       8.481  14.423 -27.309  1.00  0.00           N  
ATOM   2403  CA  VAL C1702       9.187  13.162 -27.552  1.00  0.00           C  
ATOM   2404  C   VAL C1702      10.433  12.958 -26.696  1.00  0.00           C  
ATOM   2405  O   VAL C1702      10.842  11.826 -26.433  1.00  0.00           O  
ATOM   2406  CB  VAL C1702       9.623  13.051 -29.008  1.00  0.00           C  
ATOM   2407  CG1 VAL C1702      10.284  11.695 -29.254  1.00  0.00           C  
ATOM   2408  CG2 VAL C1702       8.441  13.251 -29.923  1.00  0.00           C  
ATOM   2409  H   VAL C1702       8.854  15.249 -27.662  1.00  0.00           H  
ATOM   2410  N   CYS C1703      11.078  14.057 -26.328  1.00  0.00           N  
ATOM   2411  CA  CYS C1703      12.282  14.006 -25.512  1.00  0.00           C  
ATOM   2412  C   CYS C1703      12.190  15.200 -24.595  1.00  0.00           C  
ATOM   2413  O   CYS C1703      11.860  16.289 -25.060  1.00  0.00           O  
ATOM   2414  CB  CYS C1703      13.527  14.133 -26.401  1.00  0.00           C  
ATOM   2415  SG  CYS C1703      15.111  14.108 -25.514  1.00  0.00           S  
ATOM   2416  H   CYS C1703      10.715  14.931 -26.589  1.00  0.00           H  
ATOM   2417  N   ALA C1704      12.450  15.004 -23.303  1.00  0.00           N  
ATOM   2418  CA  ALA C1704      12.381  16.107 -22.333  1.00  0.00           C  
ATOM   2419  C   ALA C1704      13.374  15.918 -21.209  1.00  0.00           C  
ATOM   2420  O   ALA C1704      13.571  14.789 -20.747  1.00  0.00           O  
ATOM   2421  CB  ALA C1704      11.000  16.204 -21.769  1.00  0.00           C  
ATOM   2422  H   ALA C1704      12.684  14.104 -22.987  1.00  0.00           H  
ATOM   2423  N   GLY C1705      14.016  17.007 -20.782  1.00  0.00           N  
ATOM   2424  CA  GLY C1705      14.999  16.898 -19.714  1.00  0.00           C  
ATOM   2425  C   GLY C1705      15.365  18.234 -19.103  1.00  0.00           C  
ATOM   2426  O   GLY C1705      14.706  19.232 -19.383  1.00  0.00           O  
ATOM   2427  H   GLY C1705      13.812  17.890 -21.167  1.00  0.00           H  
ATOM   2428  N   GLY C1706      16.408  18.267 -18.282  1.00  0.00           N  
ATOM   2429  CA  GLY C1706      16.808  19.523 -17.680  1.00  0.00           C  
ATOM   2430  C   GLY C1706      17.933  19.353 -16.688  1.00  0.00           C  
ATOM   2431  O   GLY C1706      18.496  18.270 -16.585  1.00  0.00           O  
ATOM   2432  H   GLY C1706      16.918  17.453 -18.098  1.00  0.00           H  
ATOM   2433  N   ARG C1707      18.269  20.411 -15.966  1.00  0.00           N  
ATOM   2434  CA  ARG C1707      19.352  20.367 -14.982  1.00  0.00           C  
ATOM   2435  C   ARG C1707      18.831  19.911 -13.623  1.00  0.00           C  
ATOM   2436  O   ARG C1707      17.641  19.971 -13.374  1.00  0.00           O  
ATOM   2437  CB  ARG C1707      19.995  21.752 -14.865  1.00  0.00           C  
ATOM   2438  CG  ARG C1707      21.231  21.787 -14.016  1.00  0.00           C  
ATOM   2439  CD  ARG C1707      22.280  22.785 -14.567  1.00  0.00           C  
ATOM   2440  NE  ARG C1707      23.060  22.252 -15.698  1.00  0.00           N  
ATOM   2441  CZ  ARG C1707      24.199  21.574 -15.583  1.00  0.00           C  
ATOM   2442  NH1 ARG C1707      24.719  21.332 -14.385  1.00  0.00           N  
ATOM   2443  NH2 ARG C1707      24.792  21.109 -16.671  1.00  0.00           N  
ATOM   2444  H   ARG C1707      17.769  21.237 -16.081  1.00  0.00           H  
ATOM   2445 HE   ARG C1707      22.716  22.408 -16.602  1.00  0.00           H  
ATOM   2446 HH11 ARG C1707      24.261  21.661 -13.561  1.00  0.00           H  
ATOM   2447 HH12 ARG C1707      25.580  20.824 -14.306  1.00  0.00           H  
ATOM   2448 HH21 ARG C1707      24.376  21.243 -17.555  1.00  0.00           H  
ATOM   2449 HH22 ARG C1707      25.645  20.591 -16.590  1.00  0.00           H  
ATOM   2450  N   TYR C1708      19.696  19.473 -12.732  1.00  0.00           N  
ATOM   2451  CA  TYR C1708      19.209  19.055 -11.438  1.00  0.00           C  
ATOM   2452  C   TYR C1708      20.348  18.958 -10.454  1.00  0.00           C  
ATOM   2453  O   TYR C1708      20.572  17.939  -9.796  1.00  0.00           O  
ATOM   2454  CB  TYR C1708      18.378  17.764 -11.540  1.00  0.00           C  
ATOM   2455  CG  TYR C1708      19.079  16.566 -12.119  1.00  0.00           C  
ATOM   2456  CD1 TYR C1708      19.094  16.335 -13.499  1.00  0.00           C  
ATOM   2457  CD2 TYR C1708      19.707  15.630 -11.278  1.00  0.00           C  
ATOM   2458  CE1 TYR C1708      19.718  15.192 -14.027  1.00  0.00           C  
ATOM   2459  CE2 TYR C1708      20.329  14.498 -11.788  1.00  0.00           C  
ATOM   2460  CZ  TYR C1708      20.328  14.288 -13.158  1.00  0.00           C  
ATOM   2461  OH  TYR C1708      20.913  13.163 -13.645  1.00  0.00           O  
ATOM   2462  H   TYR C1708      20.646  19.407 -12.948  1.00  0.00           H  
ATOM   2463 HH   TYR C1708      21.284  12.655 -12.919  1.00  0.00           H  
ATOM   2464  N   ASP C1709      21.013  20.088 -10.282  1.00  0.00           N  
ATOM   2465  CA  ASP C1709      22.162  20.150  -9.392  1.00  0.00           C  
ATOM   2466  C   ASP C1709      21.902  19.673  -7.974  1.00  0.00           C  
ATOM   2467  O   ASP C1709      22.752  19.029  -7.376  1.00  0.00           O  
ATOM   2468  CB  ASP C1709      22.736  21.575  -9.340  1.00  0.00           C  
ATOM   2469  CG  ASP C1709      23.155  22.110 -10.721  1.00  0.00           C  
ATOM   2470  OD1 ASP C1709      23.676  21.336 -11.578  1.00  0.00           O  
ATOM   2471  OD2 ASP C1709      22.979  23.334 -10.935  1.00  0.00           O  
ATOM   2472  H   ASP C1709      20.731  20.888 -10.767  1.00  0.00           H  
ATOM   2473  N   GLY C1710      20.711  19.943  -7.451  1.00  0.00           N  
ATOM   2474  CA  GLY C1710      20.432  19.584  -6.070  1.00  0.00           C  
ATOM   2475  C   GLY C1710      19.999  18.180  -5.676  1.00  0.00           C  
ATOM   2476  O   GLY C1710      20.122  17.790  -4.499  1.00  0.00           O  
ATOM   2477  H   GLY C1710      20.026  20.366  -7.993  1.00  0.00           H  
ATOM   2478  N   LEU C1725      19.516  17.404  -6.635  1.00  0.00           N  
ATOM   2479  CA  LEU C1725      19.029  16.074  -6.339  1.00  0.00           C  
ATOM   2480  C   LEU C1725      19.998  15.138  -5.668  1.00  0.00           C  
ATOM   2481  O   LEU C1725      19.574  14.323  -4.862  1.00  0.00           O  
ATOM   2482  CB  LEU C1725      18.466  15.431  -7.591  1.00  0.00           C  
ATOM   2483  CG  LEU C1725      18.049  13.982  -7.429  1.00  0.00           C  
ATOM   2484  CD1 LEU C1725      16.972  13.867  -6.379  1.00  0.00           C  
ATOM   2485  CD2 LEU C1725      17.582  13.480  -8.770  1.00  0.00           C  
ATOM   2486  H   LEU C1725      19.508  17.730  -7.562  1.00  0.00           H  
ATOM   2487  N   VAL C1726      21.292  15.246  -5.970  1.00  0.00           N  
ATOM   2488  CA  VAL C1726      22.264  14.331  -5.371  1.00  0.00           C  
ATOM   2489  C   VAL C1726      22.408  14.515  -3.866  1.00  0.00           C  
ATOM   2490  O   VAL C1726      22.398  13.541  -3.119  1.00  0.00           O  
ATOM   2491  CB  VAL C1726      23.644  14.391  -6.062  1.00  0.00           C  
ATOM   2492  CG1 VAL C1726      24.575  13.341  -5.459  1.00  0.00           C  
ATOM   2493  CG2 VAL C1726      23.486  14.129  -7.550  1.00  0.00           C  
ATOM   2494  H   VAL C1726      21.593  15.937  -6.598  1.00  0.00           H  
ATOM   2495  N   GLU C1761      22.531  15.759  -3.415  1.00  0.00           N  
ATOM   2496  CA  GLU C1761      22.649  16.021  -1.976  1.00  0.00           C  
ATOM   2497  C   GLU C1761      21.307  15.740  -1.312  1.00  0.00           C  
ATOM   2498  O   GLU C1761      21.223  15.104  -0.263  1.00  0.00           O  
ATOM   2499  CB  GLU C1761      23.121  17.451  -1.707  1.00  0.00           C  
ATOM   2500  CG  GLU C1761      22.602  18.513  -2.648  1.00  0.00           C  
ATOM   2501  CD  GLU C1761      23.259  19.849  -2.376  1.00  0.00           C  
ATOM   2502  OE1 GLU C1761      23.480  20.151  -1.170  1.00  0.00           O  
ATOM   2503  OE2 GLU C1761      23.581  20.578  -3.354  1.00  0.00           O  
ATOM   2504  H   GLU C1761      22.534  16.500  -4.055  1.00  0.00           H  
ATOM   2505  N   GLN C1765      20.269  16.209  -1.981  1.00  0.00           N  
ATOM   2506  CA  GLN C1765      18.886  16.021  -1.605  1.00  0.00           C  
ATOM   2507  C   GLN C1765      18.684  14.537  -1.183  1.00  0.00           C  
ATOM   2508  O   GLN C1765      18.084  14.241  -0.150  1.00  0.00           O  
ATOM   2509  CB  GLN C1765      18.078  16.354  -2.856  1.00  0.00           C  
ATOM   2510  CG  GLN C1765      16.949  17.263  -2.648  1.00  0.00           C  
ATOM   2511  CD  GLN C1765      15.811  16.513  -2.068  1.00  0.00           C  
ATOM   2512  OE1 GLN C1765      15.866  16.109  -0.912  1.00  0.00           O  
ATOM   2513  NE2 GLN C1765      14.795  16.245  -2.878  1.00  0.00           N  
ATOM   2514  H   GLN C1765      20.444  16.726  -2.793  1.00  0.00           H  
ATOM   2515 HE21 GLN C1765      14.034  15.742  -2.501  1.00  0.00           H  
ATOM   2516 HE22 GLN C1765      14.819  16.533  -3.809  1.00  0.00           H  
ATOM   2517  N   LEU C1767      19.272  13.619  -1.952  1.00  0.00           N  
ATOM   2518  CA  LEU C1767      19.181  12.190  -1.697  1.00  0.00           C  
ATOM   2519  C   LEU C1767      20.292  11.634  -0.829  1.00  0.00           C  
ATOM   2520  O   LEU C1767      20.608  10.443  -0.929  1.00  0.00           O  
ATOM   2521  CB  LEU C1767      19.169  11.416  -3.005  1.00  0.00           C  
ATOM   2522  CG  LEU C1767      17.815  11.063  -3.576  1.00  0.00           C  
ATOM   2523  CD1 LEU C1767      16.855  12.190  -3.330  1.00  0.00           C  
ATOM   2524  CD2 LEU C1767      17.975  10.766  -5.065  1.00  0.00           C  
ATOM   2525  H   LEU C1767      19.785  13.916  -2.729  1.00  0.00           H  
ATOM   2526  N   GLY C1768      20.929  12.487  -0.036  1.00  0.00           N  
ATOM   2527  CA  GLY C1768      21.970  12.016   0.863  1.00  0.00           C  
ATOM   2528  C   GLY C1768      23.379  11.821   0.337  1.00  0.00           C  
ATOM   2529  O   GLY C1768      24.187  11.136   0.972  1.00  0.00           O  
ATOM   2530  H   GLY C1768      20.683  13.418  -0.043  1.00  0.00           H  
ATOM   2531  N   GLY C1770      23.694  12.429  -0.797  1.00  0.00           N  
ATOM   2532  CA  GLY C1770      25.029  12.295  -1.349  1.00  0.00           C  
ATOM   2533  C   GLY C1770      25.708  13.639  -1.282  1.00  0.00           C  
ATOM   2534  O   GLY C1770      25.135  14.580  -0.732  1.00  0.00           O  
ATOM   2535  H   GLY C1770      23.033  12.977  -1.261  1.00  0.00           H  
ATOM   2536  N   ARG C1771      26.918  13.747  -1.830  1.00  0.00           N  
ATOM   2537  CA  ARG C1771      27.655  15.017  -1.829  1.00  0.00           C  
ATOM   2538  C   ARG C1771      27.216  15.816  -3.048  1.00  0.00           C  
ATOM   2539  O   ARG C1771      27.078  15.235  -4.122  1.00  0.00           O  
ATOM   2540  CB  ARG C1771      29.159  14.760  -1.918  1.00  0.00           C  
ATOM   2541  CG  ARG C1771      29.641  13.594  -1.083  1.00  0.00           C  
ATOM   2542  CD  ARG C1771      29.368  13.806   0.390  1.00  0.00           C  
ATOM   2543  NE  ARG C1771      30.544  13.437   1.158  1.00  0.00           N  
ATOM   2544  CZ  ARG C1771      31.577  14.250   1.359  1.00  0.00           C  
ATOM   2545  NH1 ARG C1771      31.566  15.506   0.900  1.00  0.00           N  
ATOM   2546  NH2 ARG C1771      32.606  13.813   2.061  1.00  0.00           N  
ATOM   2547  H   ARG C1771      27.325  12.968  -2.248  1.00  0.00           H  
ATOM   2548 HE   ARG C1771      30.576  12.543   1.557  1.00  0.00           H  
ATOM   2549 HH11 ARG C1771      30.772  15.850   0.402  1.00  0.00           H  
ATOM   2550 HH12 ARG C1771      32.354  16.099   1.059  1.00  0.00           H  
ATOM   2551 HH21 ARG C1771      32.592  12.884   2.430  1.00  0.00           H  
ATOM   2552 HH22 ARG C1771      33.387  14.401   2.210  1.00  0.00           H  
ATOM   2553  N   ALA C1772      26.999  17.122  -2.878  1.00  0.00           N  
ATOM   2554  CA  ALA C1772      26.566  18.007  -3.972  1.00  0.00           C  
ATOM   2555  C   ALA C1772      27.467  17.885  -5.194  1.00  0.00           C  
ATOM   2556  O   ALA C1772      28.675  18.128  -5.113  1.00  0.00           O  
ATOM   2557  CB  ALA C1772      26.512  19.460  -3.503  1.00  0.00           C  
ATOM   2558  H   ALA C1772      27.146  17.512  -1.994  1.00  0.00           H  
ATOM   2559  N   THR C1773      26.851  17.533  -6.320  1.00  0.00           N  
ATOM   2560  CA  THR C1773      27.526  17.324  -7.595  1.00  0.00           C  
ATOM   2561  C   THR C1773      26.551  17.864  -8.618  1.00  0.00           C  
ATOM   2562  O   THR C1773      25.355  17.750  -8.426  1.00  0.00           O  
ATOM   2563  CB  THR C1773      27.763  15.785  -7.821  1.00  0.00           C  
ATOM   2564  OG1 THR C1773      28.892  15.348  -7.044  1.00  0.00           O  
ATOM   2565  CG2 THR C1773      28.025  15.459  -9.263  1.00  0.00           C  
ATOM   2566  H   THR C1773      25.880  17.412  -6.300  1.00  0.00           H  
ATOM   2567  HG1 THR C1773      29.035  14.411  -7.189  1.00  0.00           H  
ATOM   2568  N   PRO C1774      27.040  18.538  -9.675  1.00  0.00           N  
ATOM   2569  CA  PRO C1774      26.095  19.064 -10.681  1.00  0.00           C  
ATOM   2570  C   PRO C1774      25.568  17.938 -11.593  1.00  0.00           C  
ATOM   2571  O   PRO C1774      26.248  16.931 -11.797  1.00  0.00           O  
ATOM   2572  CB  PRO C1774      26.959  20.053 -11.480  1.00  0.00           C  
ATOM   2573  CG  PRO C1774      28.011  20.479 -10.504  1.00  0.00           C  
ATOM   2574  CD  PRO C1774      28.354  19.199  -9.783  1.00  0.00           C  
ATOM   2575  N   ALA C1775      24.378  18.097 -12.158  1.00  0.00           N  
ATOM   2576  CA  ALA C1775      23.851  17.067 -13.042  1.00  0.00           C  
ATOM   2577  C   ALA C1775      22.797  17.601 -14.035  1.00  0.00           C  
ATOM   2578  O   ALA C1775      22.169  18.648 -13.806  1.00  0.00           O  
ATOM   2579  CB  ALA C1775      23.335  15.909 -12.227  1.00  0.00           C  
ATOM   2580  H   ALA C1775      23.856  18.901 -11.991  1.00  0.00           H  
ATOM   2581  N   VAL C1776      22.679  16.924 -15.175  1.00  0.00           N  
ATOM   2582  CA  VAL C1776      21.766  17.312 -16.241  1.00  0.00           C  
ATOM   2583  C   VAL C1776      21.488  16.032 -17.007  1.00  0.00           C  
ATOM   2584  O   VAL C1776      22.273  15.094 -16.937  1.00  0.00           O  
ATOM   2585  CB  VAL C1776      22.451  18.239 -17.288  1.00  0.00           C  
ATOM   2586  CG1 VAL C1776      21.626  19.488 -17.572  1.00  0.00           C  
ATOM   2587  CG2 VAL C1776      23.902  18.542 -16.915  1.00  0.00           C  
ATOM   2588  H   VAL C1776      23.240  16.122 -15.310  1.00  0.00           H  
ATOM   2589  N   GLY C1777      20.440  16.017 -17.814  1.00  0.00           N  
ATOM   2590  CA  GLY C1777      20.146  14.823 -18.561  1.00  0.00           C  
ATOM   2591  C   GLY C1777      18.791  14.986 -19.190  1.00  0.00           C  
ATOM   2592  O   GLY C1777      18.210  16.079 -19.162  1.00  0.00           O  
ATOM   2593  H   GLY C1777      19.852  16.799 -17.886  1.00  0.00           H  
ATOM   2594  N   PHE C1778      18.281  13.905 -19.766  1.00  0.00           N  
ATOM   2595  CA  PHE C1778      16.968  13.904 -20.390  1.00  0.00           C  
ATOM   2596  C   PHE C1778      16.603  12.451 -20.616  1.00  0.00           C  
ATOM   2597  O   PHE C1778      17.458  11.576 -20.495  1.00  0.00           O  
ATOM   2598  CB  PHE C1778      16.998  14.625 -21.741  1.00  0.00           C  
ATOM   2599  CG  PHE C1778      17.803  13.913 -22.785  1.00  0.00           C  
ATOM   2600  CD1 PHE C1778      17.262  12.862 -23.501  1.00  0.00           C  
ATOM   2601  CD2 PHE C1778      19.131  14.233 -22.992  1.00  0.00           C  
ATOM   2602  CE1 PHE C1778      18.034  12.132 -24.398  1.00  0.00           C  
ATOM   2603  CE2 PHE C1778      19.887  13.508 -23.882  1.00  0.00           C  
ATOM   2604  CZ  PHE C1778      19.336  12.456 -24.582  1.00  0.00           C  
ATOM   2605  H   PHE C1778      18.802  13.071 -19.759  1.00  0.00           H  
ATOM   2606  N   ALA C1779      15.340  12.198 -20.938  1.00  0.00           N  
ATOM   2607  CA  ALA C1779      14.879  10.851 -21.222  1.00  0.00           C  
ATOM   2608  C   ALA C1779      13.908  10.984 -22.369  1.00  0.00           C  
ATOM   2609  O   ALA C1779      13.214  11.986 -22.496  1.00  0.00           O  
ATOM   2610  CB  ALA C1779      14.227  10.232 -20.007  1.00  0.00           C  
ATOM   2611  H   ALA C1779      14.700  12.943 -21.001  1.00  0.00           H  
ATOM   2612  N   MET C1782      13.901   9.995 -23.241  1.00  0.00           N  
ATOM   2613  CA  MET C1782      13.058  10.028 -24.390  1.00  0.00           C  
ATOM   2614  C   MET C1782      12.142   8.819 -24.418  1.00  0.00           C  
ATOM   2615  O   MET C1782      12.520   7.728 -23.977  1.00  0.00           O  
ATOM   2616  CB  MET C1782      13.944  10.052 -25.621  1.00  0.00           C  
ATOM   2617  CG  MET C1782      13.205   9.881 -26.930  1.00  0.00           C  
ATOM   2618  SD  MET C1782      14.335  10.045 -28.259  1.00  0.00           S  
ATOM   2619  CE  MET C1782      15.213   8.498 -28.158  1.00  0.00           C  
ATOM   2620  H   MET C1782      14.455   9.221 -23.091  1.00  0.00           H  
ATOM   2621  N   GLY C1783      10.935   9.043 -24.938  1.00  0.00           N  
ATOM   2622  CA  GLY C1783       9.942   8.007 -25.025  1.00  0.00           C  
ATOM   2623  C   GLY C1783      10.103   7.286 -26.325  1.00  0.00           C  
ATOM   2624  O   GLY C1783       9.724   7.792 -27.389  1.00  0.00           O  
ATOM   2625  H   GLY C1783      10.717   9.941 -25.276  1.00  0.00           H  
ATOM   2626  N   LEU C1784      10.624   6.071 -26.238  1.00  0.00           N  
ATOM   2627  CA  LEU C1784      10.845   5.284 -27.426  1.00  0.00           C  
ATOM   2628  C   LEU C1784       9.585   5.013 -28.207  1.00  0.00           C  
ATOM   2629  O   LEU C1784       9.625   4.990 -29.434  1.00  0.00           O  
ATOM   2630  CB  LEU C1784      11.524   3.973 -27.080  1.00  0.00           C  
ATOM   2631  CG  LEU C1784      12.911   4.225 -26.522  1.00  0.00           C  
ATOM   2632  CD1 LEU C1784      13.614   2.923 -26.188  1.00  0.00           C  
ATOM   2633  CD2 LEU C1784      13.664   4.981 -27.541  1.00  0.00           C  
ATOM   2634  H   LEU C1784      10.873   5.712 -25.355  1.00  0.00           H  
ATOM   2635  N   GLU C1785       8.464   4.819 -27.518  1.00  0.00           N  
ATOM   2636  CA  GLU C1785       7.204   4.526 -28.215  1.00  0.00           C  
ATOM   2637  C   GLU C1785       6.818   5.652 -29.117  1.00  0.00           C  
ATOM   2638  O   GLU C1785       6.433   5.428 -30.257  1.00  0.00           O  
ATOM   2639  CB  GLU C1785       6.056   4.236 -27.252  1.00  0.00           C  
ATOM   2640  CG  GLU C1785       5.958   2.786 -26.815  1.00  0.00           C  
ATOM   2641  CD  GLU C1785       6.633   2.525 -25.492  1.00  0.00           C  
ATOM   2642  OE1 GLU C1785       7.067   3.467 -24.803  1.00  0.00           O  
ATOM   2643  OE2 GLU C1785       6.717   1.351 -25.127  1.00  0.00           O  
ATOM   2644  H   GLU C1785       8.479   4.871 -26.544  1.00  0.00           H  
ATOM   2645  N   ARG C1786       6.939   6.868 -28.610  1.00  0.00           N  
ATOM   2646  CA  ARG C1786       6.600   8.036 -29.402  1.00  0.00           C  
ATOM   2647  C   ARG C1786       7.593   8.227 -30.556  1.00  0.00           C  
ATOM   2648  O   ARG C1786       7.202   8.595 -31.682  1.00  0.00           O  
ATOM   2649  CB  ARG C1786       6.533   9.265 -28.516  1.00  0.00           C  
ATOM   2650  CG  ARG C1786       5.474   9.142 -27.464  1.00  0.00           C  
ATOM   2651  CD  ARG C1786       5.401  10.363 -26.609  1.00  0.00           C  
ATOM   2652  NE  ARG C1786       4.294  10.267 -25.675  1.00  0.00           N  
ATOM   2653  CZ  ARG C1786       4.098  11.094 -24.651  1.00  0.00           C  
ATOM   2654  NH1 ARG C1786       4.887  12.143 -24.451  1.00  0.00           N  
ATOM   2655  NH2 ARG C1786       3.067  10.900 -23.840  1.00  0.00           N  
ATOM   2656  H   ARG C1786       7.267   6.981 -27.700  1.00  0.00           H  
ATOM   2657 HE   ARG C1786       3.646   9.546 -25.810  1.00  0.00           H  
ATOM   2658 HH11 ARG C1786       5.649  12.322 -25.072  1.00  0.00           H  
ATOM   2659 HH12 ARG C1786       4.724  12.749 -23.673  1.00  0.00           H  
ATOM   2660 HH21 ARG C1786       2.438  10.140 -24.007  1.00  0.00           H  
ATOM   2661 HH22 ARG C1786       2.912  11.519 -23.072  1.00  0.00           H  
ATOM   2662  N   LEU C1787       8.868   7.922 -30.292  1.00  0.00           N  
ATOM   2663  CA  LEU C1787       9.902   8.038 -31.312  1.00  0.00           C  
ATOM   2664  C   LEU C1787       9.579   7.040 -32.411  1.00  0.00           C  
ATOM   2665  O   LEU C1787       9.419   7.427 -33.566  1.00  0.00           O  
ATOM   2666  CB  LEU C1787      11.283   7.753 -30.730  1.00  0.00           C  
ATOM   2667  CG  LEU C1787      12.395   7.974 -31.740  1.00  0.00           C  
ATOM   2668  CD1 LEU C1787      12.435   9.417 -32.155  1.00  0.00           C  
ATOM   2669  CD2 LEU C1787      13.655   7.611 -31.101  1.00  0.00           C  
ATOM   2670  H   LEU C1787       9.116   7.627 -29.393  1.00  0.00           H  
ATOM   2671  N   VAL C1788       9.416   5.770 -32.055  1.00  0.00           N  
ATOM   2672  CA  VAL C1788       9.089   4.767 -33.063  1.00  0.00           C  
ATOM   2673  C   VAL C1788       7.834   5.168 -33.851  1.00  0.00           C  
ATOM   2674  O   VAL C1788       7.766   4.946 -35.058  1.00  0.00           O  
ATOM   2675  CB  VAL C1788       8.885   3.374 -32.458  1.00  0.00           C  
ATOM   2676  CG1 VAL C1788       8.524   2.381 -33.547  1.00  0.00           C  
ATOM   2677  CG2 VAL C1788      10.129   2.931 -31.710  1.00  0.00           C  
ATOM   2678  H   VAL C1788       9.511   5.509 -31.131  1.00  0.00           H  
ATOM   2679  N   LEU C1789       6.862   5.795 -33.192  1.00  0.00           N  
ATOM   2680  CA  LEU C1789       5.634   6.204 -33.876  1.00  0.00           C  
ATOM   2681  C   LEU C1789       5.947   7.300 -34.842  1.00  0.00           C  
ATOM   2682  O   LEU C1789       5.509   7.249 -35.993  1.00  0.00           O  
ATOM   2683  CB  LEU C1789       4.552   6.705 -32.905  1.00  0.00           C  
ATOM   2684  CG  LEU C1789       3.775   5.759 -31.969  1.00  0.00           C  
ATOM   2685  CD1 LEU C1789       2.788   6.553 -31.109  1.00  0.00           C  
ATOM   2686  CD2 LEU C1789       3.038   4.722 -32.776  1.00  0.00           C  
ATOM   2687  H   LEU C1789       6.964   5.978 -32.235  1.00  0.00           H  
ATOM   2688  N   LEU C1790       6.695   8.296 -34.370  1.00  0.00           N  
ATOM   2689  CA  LEU C1790       7.089   9.447 -35.201  1.00  0.00           C  
ATOM   2690  C   LEU C1790       7.901   9.095 -36.467  1.00  0.00           C  
ATOM   2691  O   LEU C1790       7.695   9.700 -37.517  1.00  0.00           O  
ATOM   2692  CB  LEU C1790       7.855  10.478 -34.367  1.00  0.00           C  
ATOM   2693  CG  LEU C1790       8.363  11.673 -35.156  1.00  0.00           C  
ATOM   2694  CD1 LEU C1790       7.203  12.254 -35.934  1.00  0.00           C  
ATOM   2695  CD2 LEU C1790       8.991  12.714 -34.212  1.00  0.00           C  
ATOM   2696  H   LEU C1790       7.004   8.254 -33.449  1.00  0.00           H  
ATOM   2697  N   VAL C1791       8.804   8.117 -36.359  1.00  0.00           N  
ATOM   2698  CA  VAL C1791       9.648   7.687 -37.476  1.00  0.00           C  
ATOM   2699  C   VAL C1791       8.798   6.980 -38.510  1.00  0.00           C  
ATOM   2700  O   VAL C1791       8.845   7.321 -39.676  1.00  0.00           O  
ATOM   2701  CB  VAL C1791      10.780   6.723 -37.031  1.00  0.00           C  
ATOM   2702  CG1 VAL C1791      11.516   6.210 -38.237  1.00  0.00           C  
ATOM   2703  CG2 VAL C1791      11.739   7.412 -36.093  1.00  0.00           C  
ATOM   2704  H   VAL C1791       8.911   7.673 -35.488  1.00  0.00           H  
ATOM   2705  N   GLN C1792       8.019   5.990 -38.085  1.00  0.00           N  
ATOM   2706  CA  GLN C1792       7.148   5.257 -39.005  1.00  0.00           C  
ATOM   2707  C   GLN C1792       6.112   6.174 -39.660  1.00  0.00           C  
ATOM   2708  O   GLN C1792       5.550   5.840 -40.697  1.00  0.00           O  
ATOM   2709  CB  GLN C1792       6.454   4.108 -38.285  1.00  0.00           C  
ATOM   2710  CG  GLN C1792       7.431   3.171 -37.616  1.00  0.00           C  
ATOM   2711  CD  GLN C1792       6.823   1.825 -37.254  1.00  0.00           C  
ATOM   2712  OE1 GLN C1792       6.943   0.850 -38.020  1.00  0.00           O  
ATOM   2713  NE2 GLN C1792       6.176   1.752 -36.075  1.00  0.00           N  
ATOM   2714  H   GLN C1792       8.025   5.743 -37.133  1.00  0.00           H  
ATOM   2715 HE21 GLN C1792       5.786   0.892 -35.839  1.00  0.00           H  
ATOM   2716 HE22 GLN C1792       6.124   2.548 -35.509  1.00  0.00           H  
ATOM   2717  N   ALA C1793       5.881   7.339 -39.063  1.00  0.00           N  
ATOM   2718  CA  ALA C1793       4.931   8.293 -39.597  1.00  0.00           C  
ATOM   2719  C   ALA C1793       5.597   9.168 -40.656  1.00  0.00           C  
ATOM   2720  O   ALA C1793       5.207   9.187 -41.827  1.00  0.00           O  
ATOM   2721  CB  ALA C1793       4.378   9.146 -38.479  1.00  0.00           C  
ATOM   2722  H   ALA C1793       6.351   7.549 -38.234  1.00  0.00           H  
ATOM   2723  N   VAL C1794       6.609   9.905 -40.238  1.00  0.00           N  
ATOM   2724  CA  VAL C1794       7.317  10.788 -41.136  1.00  0.00           C  
ATOM   2725  C   VAL C1794       8.138  10.037 -42.178  1.00  0.00           C  
ATOM   2726  O   VAL C1794       8.228  10.468 -43.323  1.00  0.00           O  
ATOM   2727  CB  VAL C1794       8.207  11.733 -40.321  1.00  0.00           C  
ATOM   2728  CG1 VAL C1794       9.246  12.400 -41.189  1.00  0.00           C  
ATOM   2729  CG2 VAL C1794       7.347  12.759 -39.659  1.00  0.00           C  
ATOM   2730  H   VAL C1794       6.894   9.842 -39.304  1.00  0.00           H  
ATOM   2731  N   ASN C1795       8.701   8.903 -41.794  1.00  0.00           N  
ATOM   2732  CA  ASN C1795       9.540   8.117 -42.685  1.00  0.00           C  
ATOM   2733  C   ASN C1795       8.810   6.891 -43.214  1.00  0.00           C  
ATOM   2734  O   ASN C1795       9.214   5.764 -42.920  1.00  0.00           O  
ATOM   2735  CB  ASN C1795      10.792   7.673 -41.928  1.00  0.00           C  
ATOM   2736  CG  ASN C1795      12.069   7.946 -42.693  1.00  0.00           C  
ATOM   2737  OD1 ASN C1795      12.272   7.415 -43.788  1.00  0.00           O  
ATOM   2738  ND2 ASN C1795      12.943   8.770 -42.116  1.00  0.00           N  
ATOM   2739  H   ASN C1795       8.537   8.586 -40.896  1.00  0.00           H  
ATOM   2740 HD21 ASN C1795      13.769   8.954 -42.601  1.00  0.00           H  
ATOM   2741 HD22 ASN C1795      12.739   9.164 -41.244  1.00  0.00           H  
ATOM   2742  N   PRO C1796       7.784   7.091 -44.073  1.00  0.00           N  
ATOM   2743  CA  PRO C1796       6.929   6.072 -44.703  1.00  0.00           C  
ATOM   2744  C   PRO C1796       7.571   4.698 -44.914  1.00  0.00           C  
ATOM   2745  O   PRO C1796       6.987   3.675 -44.541  1.00  0.00           O  
ATOM   2746  CB  PRO C1796       6.543   6.725 -46.029  1.00  0.00           C  
ATOM   2747  CG  PRO C1796       7.771   7.488 -46.382  1.00  0.00           C  
ATOM   2748  CD  PRO C1796       8.096   8.152 -45.052  1.00  0.00           C  
ATOM   2749  N   GLU C1797       8.746   4.655 -45.537  1.00  0.00           N  
ATOM   2750  CA  GLU C1797       9.383   3.368 -45.740  1.00  0.00           C  
ATOM   2751  C   GLU C1797      10.795   3.226 -45.217  1.00  0.00           C  
ATOM   2752  O   GLU C1797      11.772   3.221 -45.962  1.00  0.00           O  
ATOM   2753  CB  GLU C1797       9.228   2.880 -47.183  1.00  0.00           C  
ATOM   2754  CG  GLU C1797       8.087   1.852 -47.337  1.00  0.00           C  
ATOM   2755  CD  GLU C1797       7.433   1.840 -48.728  1.00  0.00           C  
ATOM   2756  OE1 GLU C1797       6.741   2.829 -49.076  1.00  0.00           O  
ATOM   2757  OE2 GLU C1797       7.581   0.828 -49.459  1.00  0.00           O  
ATOM   2758  H   GLU C1797       9.189   5.472 -45.835  1.00  0.00           H  
ATOM   2759  N   PHE C1798      10.871   3.221 -43.895  1.00  0.00           N  
ATOM   2760  CA  PHE C1798      12.100   3.008 -43.158  1.00  0.00           C  
ATOM   2761  C   PHE C1798      11.808   1.544 -42.826  1.00  0.00           C  
ATOM   2762  O   PHE C1798      10.999   1.242 -41.949  1.00  0.00           O  
ATOM   2763  CB  PHE C1798      12.099   3.877 -41.893  1.00  0.00           C  
ATOM   2764  CG  PHE C1798      13.274   3.646 -40.967  1.00  0.00           C  
ATOM   2765  CD1 PHE C1798      13.285   2.571 -40.077  1.00  0.00           C  
ATOM   2766  CD2 PHE C1798      14.339   4.543 -40.931  1.00  0.00           C  
ATOM   2767  CE1 PHE C1798      14.345   2.401 -39.161  1.00  0.00           C  
ATOM   2768  CE2 PHE C1798      15.403   4.375 -40.015  1.00  0.00           C  
ATOM   2769  CZ  PHE C1798      15.402   3.307 -39.135  1.00  0.00           C  
ATOM   2770  H   PHE C1798      10.048   3.373 -43.380  1.00  0.00           H  
ATOM   2771  N   LYS C1799      12.302   0.653 -43.672  1.00  0.00           N  
ATOM   2772  CA  LYS C1799      12.086  -0.773 -43.490  1.00  0.00           C  
ATOM   2773  C   LYS C1799      13.200  -1.445 -42.692  1.00  0.00           C  
ATOM   2774  O   LYS C1799      14.188  -0.817 -42.306  1.00  0.00           O  
ATOM   2775  CB  LYS C1799      12.008  -1.476 -44.849  1.00  0.00           C  
ATOM   2776  CG  LYS C1799      10.787  -1.202 -45.710  1.00  0.00           C  
ATOM   2777  CD  LYS C1799      10.725  -2.289 -46.793  1.00  0.00           C  
ATOM   2778  CE  LYS C1799       9.580  -2.118 -47.787  1.00  0.00           C  
ATOM   2779  NZ  LYS C1799       9.799  -0.988 -48.734  1.00  0.00           N  
ATOM   2780  H   LYS C1799      12.835   0.965 -44.431  1.00  0.00           H  
ATOM   2781  HZ1 LYS C1799      10.773  -1.034 -49.101  1.00  0.00           H  
ATOM   2782  HZ2 LYS C1799       9.129  -1.069 -49.528  1.00  0.00           H  
ATOM   2783  HZ3 LYS C1799       9.653  -0.086 -48.246  1.00  0.00           H  
ATOM   2784  N   ALA C1800      13.024  -2.749 -42.488  1.00  0.00           N  
ATOM   2785  CA  ALA C1800      13.974  -3.621 -41.795  1.00  0.00           C  
ATOM   2786  C   ALA C1800      14.253  -4.810 -42.735  1.00  0.00           C  
ATOM   2787  O   ALA C1800      13.616  -4.933 -43.798  1.00  0.00           O  
ATOM   2788  CB  ALA C1800      13.390  -4.108 -40.479  1.00  0.00           C  
ATOM   2789  H   ALA C1800      12.214  -3.165 -42.851  1.00  0.00           H  
ATOM   2790  N   ASP C1801      15.169  -5.693 -42.345  1.00  0.00           N  
ATOM   2791  CA  ASP C1801      15.523  -6.831 -43.196  1.00  0.00           C  
ATOM   2792  C   ASP C1801      14.610  -8.038 -43.005  1.00  0.00           C  
ATOM   2793  O   ASP C1801      14.068  -8.233 -41.919  1.00  0.00           O  
ATOM   2794  CB  ASP C1801      16.977  -7.230 -42.940  1.00  0.00           C  
ATOM   2795  CG  ASP C1801      17.885  -6.023 -42.730  1.00  0.00           C  
ATOM   2796  OD1 ASP C1801      18.066  -5.224 -43.678  1.00  0.00           O  
ATOM   2797  OD2 ASP C1801      18.401  -5.865 -41.598  1.00  0.00           O  
ATOM   2798  H   ASP C1801      15.602  -5.589 -41.479  1.00  0.00           H  
ATOM   2799  N   PRO C1802      14.385  -8.831 -44.079  1.00  0.00           N  
ATOM   2800  CA  PRO C1802      13.528 -10.014 -43.957  1.00  0.00           C  
ATOM   2801  C   PRO C1802      14.075 -10.827 -42.807  1.00  0.00           C  
ATOM   2802  O   PRO C1802      15.259 -10.707 -42.472  1.00  0.00           O  
ATOM   2803  CB  PRO C1802      13.746 -10.726 -45.282  1.00  0.00           C  
ATOM   2804  CG  PRO C1802      13.833  -9.591 -46.223  1.00  0.00           C  
ATOM   2805  CD  PRO C1802      14.756  -8.619 -45.488  1.00  0.00           C  
ATOM   2806  N   VAL C1803      13.232 -11.635 -42.180  1.00  0.00           N  
ATOM   2807  CA  VAL C1803      13.710 -12.396 -41.037  1.00  0.00           C  
ATOM   2808  C   VAL C1803      14.676 -13.506 -41.416  1.00  0.00           C  
ATOM   2809  O   VAL C1803      15.519 -13.881 -40.608  1.00  0.00           O  
ATOM   2810  CB  VAL C1803      12.534 -12.949 -40.162  1.00  0.00           C  
ATOM   2811  CG1 VAL C1803      11.581 -11.812 -39.760  1.00  0.00           C  
ATOM   2812  CG2 VAL C1803      11.785 -14.053 -40.881  1.00  0.00           C  
ATOM   2813  H   VAL C1803      12.310 -11.725 -42.492  1.00  0.00           H  
ATOM   2814  N   VAL C1804      14.586 -13.971 -42.669  1.00  0.00           N  
ATOM   2815  CA  VAL C1804      15.413 -15.070 -43.187  1.00  0.00           C  
ATOM   2816  C   VAL C1804      15.937 -14.817 -44.621  1.00  0.00           C  
ATOM   2817  O   VAL C1804      15.263 -14.180 -45.440  1.00  0.00           O  
ATOM   2818  CB  VAL C1804      14.599 -16.421 -43.135  1.00  0.00           C  
ATOM   2819  CG1 VAL C1804      14.105 -16.827 -44.509  1.00  0.00           C  
ATOM   2820  CG2 VAL C1804      15.416 -17.526 -42.526  1.00  0.00           C  
ATOM   2821  H   VAL C1804      13.944 -13.552 -43.280  1.00  0.00           H  
ATOM   2822  N   ASP C1805      17.138 -15.323 -44.912  1.00  0.00           N  
ATOM   2823  CA  ASP C1805      17.753 -15.179 -46.241  1.00  0.00           C  
ATOM   2824  C   ASP C1805      17.730 -16.502 -47.021  1.00  0.00           C  
ATOM   2825  O   ASP C1805      17.323 -16.559 -48.184  1.00  0.00           O  
ATOM   2826  CB  ASP C1805      19.207 -14.728 -46.103  1.00  0.00           C  
ATOM   2827  CG  ASP C1805      19.363 -13.504 -45.236  1.00  0.00           C  
ATOM   2828  OD1 ASP C1805      18.633 -12.519 -45.469  1.00  0.00           O  
ATOM   2829  OD2 ASP C1805      20.222 -13.524 -44.329  1.00  0.00           O  
ATOM   2830  H   ASP C1805      17.621 -15.801 -44.218  1.00  0.00           H  
ATOM   2831  N   ILE C1806      18.185 -17.564 -46.365  1.00  0.00           N  
ATOM   2832  CA  ILE C1806      18.250 -18.880 -46.977  1.00  0.00           C  
ATOM   2833  C   ILE C1806      17.395 -19.842 -46.178  1.00  0.00           C  
ATOM   2834  O   ILE C1806      17.533 -19.941 -44.952  1.00  0.00           O  
ATOM   2835  CB  ILE C1806      19.699 -19.450 -46.956  1.00  0.00           C  
ATOM   2836  CG1 ILE C1806      20.676 -18.511 -47.662  1.00  0.00           C  
ATOM   2837  CG2 ILE C1806      19.742 -20.807 -47.602  1.00  0.00           C  
ATOM   2838  CD1 ILE C1806      21.759 -17.937 -46.718  1.00  0.00           C  
ATOM   2839  H   ILE C1806      18.481 -17.458 -45.435  1.00  0.00           H  
ATOM   2840  N   TYR C1807      16.531 -20.559 -46.883  1.00  0.00           N  
ATOM   2841  CA  TYR C1807      15.649 -21.543 -46.270  1.00  0.00           C  
ATOM   2842  C   TYR C1807      16.141 -22.925 -46.708  1.00  0.00           C  
ATOM   2843  O   TYR C1807      16.398 -23.146 -47.886  1.00  0.00           O  
ATOM   2844  CB  TYR C1807      14.192 -21.305 -46.720  1.00  0.00           C  
ATOM   2845  CG  TYR C1807      13.182 -22.101 -45.913  1.00  0.00           C  
ATOM   2846  CD1 TYR C1807      12.872 -21.741 -44.591  1.00  0.00           C  
ATOM   2847  CD2 TYR C1807      12.605 -23.268 -46.432  1.00  0.00           C  
ATOM   2848  CE1 TYR C1807      12.033 -22.527 -43.813  1.00  0.00           C  
ATOM   2849  CE2 TYR C1807      11.765 -24.057 -45.661  1.00  0.00           C  
ATOM   2850  CZ  TYR C1807      11.485 -23.685 -44.355  1.00  0.00           C  
ATOM   2851  OH  TYR C1807      10.660 -24.477 -43.587  1.00  0.00           O  
ATOM   2852  H   TYR C1807      16.494 -20.427 -47.854  1.00  0.00           H  
ATOM   2853 HH   TYR C1807      10.562 -24.092 -42.723  1.00  0.00           H  
ATOM   2854  N   LEU C1808      16.271 -23.857 -45.775  1.00  0.00           N  
ATOM   2855  CA  LEU C1808      16.763 -25.183 -46.116  1.00  0.00           C  
ATOM   2856  C   LEU C1808      15.674 -26.236 -46.269  1.00  0.00           C  
ATOM   2857  O   LEU C1808      15.209 -26.810 -45.276  1.00  0.00           O  
ATOM   2858  CB  LEU C1808      17.801 -25.652 -45.085  1.00  0.00           C  
ATOM   2859  CG  LEU C1808      18.937 -26.624 -45.437  1.00  0.00           C  
ATOM   2860  CD1 LEU C1808      19.987 -26.598 -44.347  1.00  0.00           C  
ATOM   2861  CD2 LEU C1808      18.432 -28.046 -45.626  1.00  0.00           C  
ATOM   2862  H   LEU C1808      16.032 -23.651 -44.849  1.00  0.00           H  
ATOM   2863  N   VAL C1809      15.252 -26.454 -47.514  1.00  0.00           N  
ATOM   2864  CA  VAL C1809      14.262 -27.473 -47.857  1.00  0.00           C  
ATOM   2865  C   VAL C1809      15.020 -28.798 -47.848  1.00  0.00           C  
ATOM   2866  O   VAL C1809      16.160 -28.875 -48.311  1.00  0.00           O  
ATOM   2867  CB  VAL C1809      13.725 -27.280 -49.271  1.00  0.00           C  
ATOM   2868  CG1 VAL C1809      12.620 -28.250 -49.529  1.00  0.00           C  
ATOM   2869  CG2 VAL C1809      13.238 -25.867 -49.466  1.00  0.00           C  
ATOM   2870  H   VAL C1809      15.652 -25.927 -48.233  1.00  0.00           H  
ATOM   2871  N   ALA C1810      14.393 -29.848 -47.343  1.00  0.00           N  
ATOM   2872  CA  ALA C1810      15.028 -31.159 -47.276  1.00  0.00           C  
ATOM   2873  C   ALA C1810      13.975 -32.224 -47.019  1.00  0.00           C  
ATOM   2874  O   ALA C1810      13.331 -32.236 -45.964  1.00  0.00           O  
ATOM   2875  CB  ALA C1810      16.064 -31.179 -46.165  1.00  0.00           C  
ATOM   2876  H   ALA C1810      13.480 -29.734 -46.993  1.00  0.00           H  
ATOM   2877  N   SER C1811      13.769 -33.104 -47.993  1.00  0.00           N  
ATOM   2878  CA  SER C1811      12.789 -34.162 -47.828  1.00  0.00           C  
ATOM   2879  C   SER C1811      13.429 -35.492 -48.179  1.00  0.00           C  
ATOM   2880  O   SER C1811      14.364 -35.533 -48.971  1.00  0.00           O  
ATOM   2881  CB  SER C1811      11.578 -33.906 -48.725  1.00  0.00           C  
ATOM   2882  OG  SER C1811      10.462 -34.689 -48.325  1.00  0.00           O  
ATOM   2883  H   SER C1811      14.294 -33.060 -48.814  1.00  0.00           H  
ATOM   2884 HG   SER C1811       9.720 -34.505 -48.913  1.00  0.00           H  
ATOM   2885  N   GLY C1812      12.949 -36.566 -47.554  1.00  0.00           N  
ATOM   2886  CA  GLY C1812      13.473 -37.891 -47.836  1.00  0.00           C  
ATOM   2887  C   GLY C1812      13.812 -38.694 -46.590  1.00  0.00           C  
ATOM   2888  O   GLY C1812      13.665 -38.198 -45.456  1.00  0.00           O  
ATOM   2889  H   GLY C1812      12.230 -36.463 -46.892  1.00  0.00           H  
ATOM   2890  N   ALA C1813      14.290 -39.926 -46.810  1.00  0.00           N  
ATOM   2891  CA  ALA C1813      14.678 -40.861 -45.736  1.00  0.00           C  
ATOM   2892  C   ALA C1813      16.007 -40.533 -45.034  1.00  0.00           C  
ATOM   2893  O   ALA C1813      17.082 -40.683 -45.629  1.00  0.00           O  
ATOM   2894  CB  ALA C1813      14.715 -42.307 -46.282  1.00  0.00           C  
ATOM   2895  H   ALA C1813      14.394 -40.219 -47.736  1.00  0.00           H  
ATOM   2896  N   ASP C1814      15.919 -40.122 -43.765  1.00  0.00           N  
ATOM   2897  CA  ASP C1814      17.087 -39.777 -42.953  1.00  0.00           C  
ATOM   2898  C   ASP C1814      17.803 -38.525 -43.447  1.00  0.00           C  
ATOM   2899  O   ASP C1814      18.975 -38.301 -43.132  1.00  0.00           O  
ATOM   2900  CB  ASP C1814      18.079 -40.948 -42.905  1.00  0.00           C  
ATOM   2901  CG  ASP C1814      17.456 -42.236 -42.363  1.00  0.00           C  
ATOM   2902  OD1 ASP C1814      16.350 -42.176 -41.766  1.00  0.00           O  
ATOM   2903  OD2 ASP C1814      18.089 -43.310 -42.537  1.00  0.00           O  
ATOM   2904  H   ASP C1814      15.031 -40.045 -43.369  1.00  0.00           H  
ATOM   2905  N   THR C1815      17.070 -37.681 -44.160  1.00  0.00           N  
ATOM   2906  CA  THR C1815      17.639 -36.460 -44.696  1.00  0.00           C  
ATOM   2907  C   THR C1815      17.953 -35.461 -43.595  1.00  0.00           C  
ATOM   2908  O   THR C1815      19.018 -34.838 -43.601  1.00  0.00           O  
ATOM   2909  CB  THR C1815      16.675 -35.764 -45.653  1.00  0.00           C  
ATOM   2910  OG1 THR C1815      16.080 -36.728 -46.513  1.00  0.00           O  
ATOM   2911  CG2 THR C1815      17.414 -34.755 -46.502  1.00  0.00           C  
ATOM   2912  H   THR C1815      16.136 -37.892 -44.357  1.00  0.00           H  
ATOM   2913  HG1 THR C1815      15.487 -36.280 -47.129  1.00  0.00           H  
ATOM   2914  N   GLN C1816      17.042 -35.322 -42.636  1.00  0.00           N  
ATOM   2915  CA  GLN C1816      17.220 -34.343 -41.563  1.00  0.00           C  
ATOM   2916  C   GLN C1816      18.588 -34.247 -40.897  1.00  0.00           C  
ATOM   2917  O   GLN C1816      19.097 -33.144 -40.720  1.00  0.00           O  
ATOM   2918  CB  GLN C1816      16.085 -34.402 -40.524  1.00  0.00           C  
ATOM   2919  CG  GLN C1816      14.735 -33.743 -40.977  1.00  0.00           C  
ATOM   2920  CD  GLN C1816      14.733 -32.198 -41.006  1.00  0.00           C  
ATOM   2921  OE1 GLN C1816      14.897 -31.541 -39.972  1.00  0.00           O  
ATOM   2922  NE2 GLN C1816      14.481 -31.627 -42.181  1.00  0.00           N  
ATOM   2923  H   GLN C1816      16.246 -35.887 -42.648  1.00  0.00           H  
ATOM   2924 HE21 GLN C1816      14.477 -30.646 -42.214  1.00  0.00           H  
ATOM   2925 HE22 GLN C1816      14.309 -32.182 -42.968  1.00  0.00           H  
ATOM   2926  N   SER C1817      19.220 -35.361 -40.561  1.00  0.00           N  
ATOM   2927  CA  SER C1817      20.539 -35.235 -39.939  1.00  0.00           C  
ATOM   2928  C   SER C1817      21.520 -34.598 -40.939  1.00  0.00           C  
ATOM   2929  O   SER C1817      22.364 -33.776 -40.570  1.00  0.00           O  
ATOM   2930  CB  SER C1817      21.062 -36.581 -39.447  1.00  0.00           C  
ATOM   2931  OG  SER C1817      22.064 -36.382 -38.463  1.00  0.00           O  
ATOM   2932  H   SER C1817      18.824 -36.235 -40.724  1.00  0.00           H  
ATOM   2933 HG   SER C1817      22.390 -37.226 -38.161  1.00  0.00           H  
ATOM   2934  N   ALA C1818      21.372 -34.959 -42.207  1.00  0.00           N  
ATOM   2935  CA  ALA C1818      22.204 -34.409 -43.257  1.00  0.00           C  
ATOM   2936  C   ALA C1818      21.957 -32.908 -43.337  1.00  0.00           C  
ATOM   2937  O   ALA C1818      22.910 -32.114 -43.263  1.00  0.00           O  
ATOM   2938  CB  ALA C1818      21.861 -35.062 -44.590  1.00  0.00           C  
ATOM   2939  H   ALA C1818      20.674 -35.601 -42.441  1.00  0.00           H  
ATOM   2940  N   ALA C1819      20.678 -32.530 -43.447  1.00  0.00           N  
ATOM   2941  CA  ALA C1819      20.249 -31.122 -43.554  1.00  0.00           C  
ATOM   2942  C   ALA C1819      20.708 -30.195 -42.424  1.00  0.00           C  
ATOM   2943  O   ALA C1819      21.206 -29.098 -42.673  1.00  0.00           O  
ATOM   2944  CB  ALA C1819      18.744 -31.035 -43.721  1.00  0.00           C  
ATOM   2945  H   ALA C1819      19.992 -33.224 -43.460  1.00  0.00           H  
ATOM   2946  N   MET C1820      20.533 -30.623 -41.182  1.00  0.00           N  
ATOM   2947  CA  MET C1820      20.949 -29.802 -40.054  1.00  0.00           C  
ATOM   2948  C   MET C1820      22.450 -29.668 -40.083  1.00  0.00           C  
ATOM   2949  O   MET C1820      22.982 -28.614 -39.741  1.00  0.00           O  
ATOM   2950  CB  MET C1820      20.492 -30.405 -38.717  1.00  0.00           C  
ATOM   2951  CG  MET C1820      19.108 -29.903 -38.234  1.00  0.00           C  
ATOM   2952  SD  MET C1820      18.452 -30.776 -36.755  1.00  0.00           S  
ATOM   2953  CE  MET C1820      17.334 -31.902 -37.523  1.00  0.00           C  
ATOM   2954  H   MET C1820      20.117 -31.502 -41.026  1.00  0.00           H  
ATOM   2955  N   ALA C1821      23.132 -30.722 -40.521  1.00  0.00           N  
ATOM   2956  CA  ALA C1821      24.588 -30.693 -40.588  1.00  0.00           C  
ATOM   2957  C   ALA C1821      25.056 -29.762 -41.695  1.00  0.00           C  
ATOM   2958  O   ALA C1821      26.054 -29.065 -41.547  1.00  0.00           O  
ATOM   2959  CB  ALA C1821      25.131 -32.062 -40.785  1.00  0.00           C  
ATOM   2960  H   ALA C1821      22.652 -31.540 -40.797  1.00  0.00           H  
ATOM   2961  N   LEU C1822      24.318 -29.712 -42.794  1.00  0.00           N  
ATOM   2962  CA  LEU C1822      24.710 -28.812 -43.867  1.00  0.00           C  
ATOM   2963  C   LEU C1822      24.418 -27.395 -43.413  1.00  0.00           C  
ATOM   2964  O   LEU C1822      25.126 -26.461 -43.767  1.00  0.00           O  
ATOM   2965  CB  LEU C1822      23.940 -29.112 -45.159  1.00  0.00           C  
ATOM   2966  CG  LEU C1822      24.375 -28.290 -46.383  1.00  0.00           C  
ATOM   2967  CD1 LEU C1822      25.877 -28.459 -46.596  1.00  0.00           C  
ATOM   2968  CD2 LEU C1822      23.590 -28.706 -47.631  1.00  0.00           C  
ATOM   2969  H   LEU C1822      23.530 -30.286 -42.886  1.00  0.00           H  
ATOM   2970  N   ALA C1830      23.347 -27.239 -42.643  1.00  0.00           N  
ATOM   2971  CA  ALA C1830      22.935 -25.941 -42.124  1.00  0.00           C  
ATOM   2972  C   ALA C1830      23.966 -25.428 -41.115  1.00  0.00           C  
ATOM   2973  O   ALA C1830      24.364 -24.266 -41.166  1.00  0.00           O  
ATOM   2974  CB  ALA C1830      21.564 -26.043 -41.475  1.00  0.00           C  
ATOM   2975  H   ALA C1830      22.808 -28.028 -42.425  1.00  0.00           H  
ATOM   2976  N   GLU C1831      24.419 -26.285 -40.207  1.00  0.00           N  
ATOM   2977  CA  GLU C1831      25.411 -25.858 -39.231  1.00  0.00           C  
ATOM   2978  C   GLU C1831      26.721 -25.414 -39.907  1.00  0.00           C  
ATOM   2979  O   GLU C1831      27.368 -24.473 -39.447  1.00  0.00           O  
ATOM   2980  CB  GLU C1831      25.678 -26.973 -38.220  1.00  0.00           C  
ATOM   2981  CG  GLU C1831      24.481 -27.353 -37.346  1.00  0.00           C  
ATOM   2982  CD  GLU C1831      23.964 -26.207 -36.463  1.00  0.00           C  
ATOM   2983  OE1 GLU C1831      24.710 -25.703 -35.593  1.00  0.00           O  
ATOM   2984  OE2 GLU C1831      22.785 -25.829 -36.634  1.00  0.00           O  
ATOM   2985  H   GLU C1831      24.088 -27.202 -40.195  1.00  0.00           H  
ATOM   2986  N   ARG C1832      27.094 -26.070 -41.010  1.00  0.00           N  
ATOM   2987  CA  ARG C1832      28.313 -25.734 -41.757  1.00  0.00           C  
ATOM   2988  C   ARG C1832      28.149 -24.402 -42.469  1.00  0.00           C  
ATOM   2989  O   ARG C1832      28.949 -23.495 -42.276  1.00  0.00           O  
ATOM   2990  CB  ARG C1832      28.645 -26.805 -42.777  1.00  0.00           C  
ATOM   2991  CG  ARG C1832      29.861 -26.471 -43.588  1.00  0.00           C  
ATOM   2992  CD  ARG C1832      29.538 -26.510 -45.060  1.00  0.00           C  
ATOM   2993  NE  ARG C1832      29.512 -27.884 -45.542  1.00  0.00           N  
ATOM   2994  CZ  ARG C1832      30.505 -28.458 -46.215  1.00  0.00           C  
ATOM   2995  NH1 ARG C1832      31.597 -27.758 -46.535  1.00  0.00           N  
ATOM   2996  NH2 ARG C1832      30.382 -29.727 -46.595  1.00  0.00           N  
ATOM   2997  H   ARG C1832      26.536 -26.816 -41.329  1.00  0.00           H  
ATOM   2998 HE   ARG C1832      28.709 -28.416 -45.364  1.00  0.00           H  
ATOM   2999 HH11 ARG C1832      31.672 -26.795 -46.271  1.00  0.00           H  
ATOM   3000 HH12 ARG C1832      32.341 -28.194 -47.041  1.00  0.00           H  
ATOM   3001 HH21 ARG C1832      29.547 -30.234 -46.379  1.00  0.00           H  
ATOM   3002 HH22 ARG C1832      31.120 -30.170 -47.102  1.00  0.00           H  
ATOM   3003  N   LEU C1833      27.129 -24.272 -43.304  1.00  0.00           N  
ATOM   3004  CA  LEU C1833      26.905 -22.993 -43.967  1.00  0.00           C  
ATOM   3005  C   LEU C1833      26.828 -21.841 -42.966  1.00  0.00           C  
ATOM   3006  O   LEU C1833      27.025 -20.691 -43.325  1.00  0.00           O  
ATOM   3007  CB  LEU C1833      25.634 -23.025 -44.798  1.00  0.00           C  
ATOM   3008  CG  LEU C1833      25.923 -23.503 -46.206  1.00  0.00           C  
ATOM   3009  CD1 LEU C1833      26.541 -24.864 -46.110  1.00  0.00           C  
ATOM   3010  CD2 LEU C1833      24.669 -23.547 -47.029  1.00  0.00           C  
ATOM   3011  H   LEU C1833      26.524 -25.030 -43.466  1.00  0.00           H  
ATOM   3012  N   ARG C1834      26.520 -22.143 -41.715  1.00  0.00           N  
ATOM   3013  CA  ARG C1834      26.451 -21.096 -40.702  1.00  0.00           C  
ATOM   3014  C   ARG C1834      27.885 -20.679 -40.347  1.00  0.00           C  
ATOM   3015  O   ARG C1834      28.189 -19.488 -40.239  1.00  0.00           O  
ATOM   3016  CB  ARG C1834      25.655 -21.561 -39.460  1.00  0.00           C  
ATOM   3017  CG  ARG C1834      24.129 -21.535 -39.661  1.00  0.00           C  
ATOM   3018  CD  ARG C1834      23.336 -21.794 -38.379  1.00  0.00           C  
ATOM   3019  NE  ARG C1834      21.909 -21.837 -38.675  1.00  0.00           N  
ATOM   3020  CZ  ARG C1834      21.211 -22.959 -38.770  1.00  0.00           C  
ATOM   3021  NH1 ARG C1834      21.781 -24.123 -38.516  1.00  0.00           N  
ATOM   3022  NH2 ARG C1834      19.924 -22.924 -39.062  1.00  0.00           N  
ATOM   3023  H   ARG C1834      26.312 -23.070 -41.466  1.00  0.00           H  
ATOM   3024 HE   ARG C1834      21.438 -20.988 -38.809  1.00  0.00           H  
ATOM   3025 HH11 ARG C1834      22.746 -24.161 -38.251  1.00  0.00           H  
ATOM   3026 HH12 ARG C1834      21.257 -24.966 -38.593  1.00  0.00           H  
ATOM   3027 HH21 ARG C1834      19.469 -22.047 -39.212  1.00  0.00           H  
ATOM   3028 HH22 ARG C1834      19.404 -23.776 -39.133  1.00  0.00           H  
ATOM   3029  N   ASP C1835      28.763 -21.667 -40.203  1.00  0.00           N  
ATOM   3030  CA  ASP C1835      30.163 -21.425 -39.899  1.00  0.00           C  
ATOM   3031  C   ASP C1835      30.844 -20.677 -41.014  1.00  0.00           C  
ATOM   3032  O   ASP C1835      31.676 -19.809 -40.770  1.00  0.00           O  
ATOM   3033  CB  ASP C1835      30.891 -22.736 -39.758  1.00  0.00           C  
ATOM   3034  CG  ASP C1835      30.476 -23.474 -38.554  1.00  0.00           C  
ATOM   3035  OD1 ASP C1835      30.084 -22.799 -37.571  1.00  0.00           O  
ATOM   3036  OD2 ASP C1835      30.548 -24.723 -38.591  1.00  0.00           O  
ATOM   3037  H   ASP C1835      28.451 -22.596 -40.302  1.00  0.00           H  
ATOM   3038  N   GLU C1836      30.512 -21.047 -42.237  1.00  0.00           N  
ATOM   3039  CA  GLU C1836      31.111 -20.443 -43.405  1.00  0.00           C  
ATOM   3040  C   GLU C1836      30.500 -19.125 -43.840  1.00  0.00           C  
ATOM   3041  O   GLU C1836      31.184 -18.300 -44.429  1.00  0.00           O  
ATOM   3042  CB  GLU C1836      31.086 -21.456 -44.545  1.00  0.00           C  
ATOM   3043  CG  GLU C1836      31.918 -22.703 -44.231  1.00  0.00           C  
ATOM   3044  CD  GLU C1836      31.758 -23.821 -45.246  1.00  0.00           C  
ATOM   3045  OE1 GLU C1836      30.977 -23.664 -46.216  1.00  0.00           O  
ATOM   3046  OE2 GLU C1836      32.412 -24.873 -45.056  1.00  0.00           O  
ATOM   3047  H   GLU C1836      29.845 -21.755 -42.355  1.00  0.00           H  
ATOM   3048  N   LEU C1837      29.213 -18.936 -43.564  1.00  0.00           N  
ATOM   3049  CA  LEU C1837      28.490 -17.713 -43.934  1.00  0.00           C  
ATOM   3050  C   LEU C1837      28.040 -16.935 -42.710  1.00  0.00           C  
ATOM   3051  O   LEU C1837      26.849 -16.892 -42.393  1.00  0.00           O  
ATOM   3052  CB  LEU C1837      27.256 -18.064 -44.738  1.00  0.00           C  
ATOM   3053  CG  LEU C1837      27.512 -18.667 -46.092  1.00  0.00           C  
ATOM   3054  CD1 LEU C1837      26.220 -19.289 -46.585  1.00  0.00           C  
ATOM   3055  CD2 LEU C1837      28.029 -17.572 -47.018  1.00  0.00           C  
ATOM   3056  H   LEU C1837      28.723 -19.639 -43.086  1.00  0.00           H  
ATOM   3057  N   PRO C1838      28.985 -16.306 -42.005  1.00  0.00           N  
ATOM   3058  CA  PRO C1838      28.592 -15.549 -40.821  1.00  0.00           C  
ATOM   3059  C   PRO C1838      27.732 -14.382 -41.282  1.00  0.00           C  
ATOM   3060  O   PRO C1838      27.997 -13.794 -42.344  1.00  0.00           O  
ATOM   3061  CB  PRO C1838      29.932 -15.050 -40.274  1.00  0.00           C  
ATOM   3062  CG  PRO C1838      31.001 -15.622 -41.227  1.00  0.00           C  
ATOM   3063  CD  PRO C1838      30.273 -15.811 -42.503  1.00  0.00           C  
ATOM   3064  N   GLY C1839      26.689 -14.070 -40.518  1.00  0.00           N  
ATOM   3065  CA  GLY C1839      25.821 -12.966 -40.898  1.00  0.00           C  
ATOM   3066  C   GLY C1839      24.548 -13.335 -41.649  1.00  0.00           C  
ATOM   3067  O   GLY C1839      23.610 -12.518 -41.691  1.00  0.00           O  
ATOM   3068  H   GLY C1839      26.494 -14.595 -39.712  1.00  0.00           H  
ATOM   3069  N   VAL C1840      24.525 -14.507 -42.297  1.00  0.00           N  
ATOM   3070  CA  VAL C1840      23.322 -14.939 -43.013  1.00  0.00           C  
ATOM   3071  C   VAL C1840      22.332 -15.474 -42.024  1.00  0.00           C  
ATOM   3072  O   VAL C1840      22.690 -15.965 -40.949  1.00  0.00           O  
ATOM   3073  CB  VAL C1840      23.530 -16.091 -44.053  1.00  0.00           C  
ATOM   3074  CG1 VAL C1840      24.277 -15.599 -45.255  1.00  0.00           C  
ATOM   3075  CG2 VAL C1840      24.199 -17.305 -43.411  1.00  0.00           C  
ATOM   3076  H   VAL C1840      25.315 -15.092 -42.277  1.00  0.00           H  
ATOM   3077  N   LYS C1841      21.079 -15.407 -42.432  1.00  0.00           N  
ATOM   3078  CA  LYS C1841      19.989 -15.901 -41.635  1.00  0.00           C  
ATOM   3079  C   LYS C1841      19.438 -17.078 -42.446  1.00  0.00           C  
ATOM   3080  O   LYS C1841      18.932 -16.931 -43.575  1.00  0.00           O  
ATOM   3081  CB  LYS C1841      19.003 -14.756 -41.381  1.00  0.00           C  
ATOM   3082  CG  LYS C1841      19.642 -13.678 -40.492  1.00  0.00           C  
ATOM   3083  CD  LYS C1841      18.794 -12.431 -40.317  1.00  0.00           C  
ATOM   3084  CE  LYS C1841      18.828 -11.526 -41.551  1.00  0.00           C  
ATOM   3085  NZ  LYS C1841      17.824 -10.400 -41.499  1.00  0.00           N  
ATOM   3086  H   LYS C1841      20.891 -15.033 -43.301  1.00  0.00           H  
ATOM   3087  HZ1 LYS C1841      17.860  -9.957 -40.556  1.00  0.00           H  
ATOM   3088  HZ2 LYS C1841      18.054  -9.697 -42.223  1.00  0.00           H  
ATOM   3089  HZ3 LYS C1841      16.872 -10.778 -41.661  1.00  0.00           H  
ATOM   3090  N   LEU C1842      19.709 -18.264 -41.920  1.00  0.00           N  
ATOM   3091  CA  LEU C1842      19.320 -19.506 -42.559  1.00  0.00           C  
ATOM   3092  C   LEU C1842      18.432 -20.293 -41.628  1.00  0.00           C  
ATOM   3093  O   LEU C1842      18.781 -20.495 -40.461  1.00  0.00           O  
ATOM   3094  CB  LEU C1842      20.597 -20.300 -42.874  1.00  0.00           C  
ATOM   3095  CG  LEU C1842      20.701 -21.765 -43.313  1.00  0.00           C  
ATOM   3096  CD1 LEU C1842      21.958 -21.929 -44.160  1.00  0.00           C  
ATOM   3097  CD2 LEU C1842      20.771 -22.695 -42.109  1.00  0.00           C  
ATOM   3098  H   LEU C1842      20.185 -18.312 -41.056  1.00  0.00           H  
ATOM   3099  N   MET C1843      17.277 -20.719 -42.131  1.00  0.00           N  
ATOM   3100  CA  MET C1843      16.369 -21.495 -41.313  1.00  0.00           C  
ATOM   3101  C   MET C1843      16.160 -22.858 -41.918  1.00  0.00           C  
ATOM   3102  O   MET C1843      15.816 -22.988 -43.089  1.00  0.00           O  
ATOM   3103  CB  MET C1843      15.025 -20.795 -41.173  1.00  0.00           C  
ATOM   3104  CG  MET C1843      14.123 -21.417 -40.112  1.00  0.00           C  
ATOM   3105  SD  MET C1843      12.509 -20.656 -40.173  1.00  0.00           S  
ATOM   3106  CE  MET C1843      12.958 -18.977 -39.829  1.00  0.00           C  
ATOM   3107  H   MET C1843      17.049 -20.517 -43.062  1.00  0.00           H  
ATOM   3108  N   THR C1844      16.339 -23.860 -41.073  1.00  0.00           N  
ATOM   3109  CA  THR C1844      16.199 -25.268 -41.405  1.00  0.00           C  
ATOM   3110  C   THR C1844      14.736 -25.728 -41.311  1.00  0.00           C  
ATOM   3111  O   THR C1844      14.168 -25.749 -40.216  1.00  0.00           O  
ATOM   3112  CB  THR C1844      17.027 -26.103 -40.385  1.00  0.00           C  
ATOM   3113  OG1 THR C1844      18.366 -25.583 -40.303  1.00  0.00           O  
ATOM   3114  CG2 THR C1844      17.053 -27.585 -40.757  1.00  0.00           C  
ATOM   3115  H   THR C1844      16.603 -23.642 -40.166  1.00  0.00           H  
ATOM   3116  HG1 THR C1844      18.875 -26.102 -39.690  1.00  0.00           H  
ATOM   3117  N   ASN C1845      14.119 -26.095 -42.434  1.00  0.00           N  
ATOM   3118  CA  ASN C1845      12.732 -26.591 -42.417  1.00  0.00           C  
ATOM   3119  C   ASN C1845      12.602 -27.809 -41.483  1.00  0.00           C  
ATOM   3120  O   ASN C1845      13.515 -28.638 -41.388  1.00  0.00           O  
ATOM   3121  CB  ASN C1845      12.300 -27.001 -43.823  1.00  0.00           C  
ATOM   3122  CG  ASN C1845      10.862 -27.478 -43.880  1.00  0.00           C  
ATOM   3123  OD1 ASN C1845      10.013 -26.841 -44.514  1.00  0.00           O  
ATOM   3124  ND2 ASN C1845      10.585 -28.630 -43.271  1.00  0.00           N  
ATOM   3125  H   ASN C1845      14.599 -26.058 -43.289  1.00  0.00           H  
ATOM   3126 HD21 ASN C1845       9.646 -28.937 -43.321  1.00  0.00           H  
ATOM   3127 HD22 ASN C1845      11.285 -29.121 -42.837  1.00  0.00           H  
ATOM   3128  N   HIS C1847      11.480 -27.920 -40.782  1.00  0.00           N  
ATOM   3129  CA  HIS C1847      11.266 -29.056 -39.881  1.00  0.00           C  
ATOM   3130  C   HIS C1847       9.839 -29.566 -39.982  1.00  0.00           C  
ATOM   3131  O   HIS C1847       8.944 -28.844 -40.430  1.00  0.00           O  
ATOM   3132  CB  HIS C1847      11.560 -28.684 -38.428  1.00  0.00           C  
ATOM   3133  CG  HIS C1847      13.020 -28.598 -38.102  1.00  0.00           C  
ATOM   3134  ND1 HIS C1847      13.949 -29.465 -38.622  1.00  0.00           N  
ATOM   3135  CD2 HIS C1847      13.696 -27.781 -37.255  1.00  0.00           C  
ATOM   3136  CE1 HIS C1847      15.137 -29.198 -38.106  1.00  0.00           C  
ATOM   3137  NE2 HIS C1847      15.008 -28.180 -37.274  1.00  0.00           N  
ATOM   3138  H   HIS C1847      10.771 -27.244 -40.882  1.00  0.00           H  
ATOM   3139  HD1 HIS C1847      13.783 -30.172 -39.284  1.00  0.00           H  
ATOM   3140  HE2 HIS C1847      15.729 -27.775 -36.753  1.00  0.00           H  
ATOM   3141  N   GLY C1848       9.635 -30.805 -39.542  1.00  0.00           N  
ATOM   3142  CA  GLY C1848       8.315 -31.399 -39.596  1.00  0.00           C  
ATOM   3143  C   GLY C1848       7.939 -31.908 -40.979  1.00  0.00           C  
ATOM   3144  O   GLY C1848       6.753 -32.063 -41.304  1.00  0.00           O  
ATOM   3145  H   GLY C1848      10.378 -31.323 -39.181  1.00  0.00           H  
ATOM   3146  N   GLY C1849       8.951 -32.173 -41.799  1.00  0.00           N  
ATOM   3147  CA  GLY C1849       8.708 -32.685 -43.136  1.00  0.00           C  
ATOM   3148  C   GLY C1849       7.900 -31.752 -44.014  1.00  0.00           C  
ATOM   3149  O   GLY C1849       7.961 -30.528 -43.850  1.00  0.00           O  
ATOM   3150  H   GLY C1849       9.864 -32.024 -41.504  1.00  0.00           H  
ATOM   3151  N   GLY C1850       7.141 -32.342 -44.937  1.00  0.00           N  
ATOM   3152  CA  GLY C1850       6.326 -31.574 -45.859  1.00  0.00           C  
ATOM   3153  C   GLY C1850       6.902 -31.708 -47.248  1.00  0.00           C  
ATOM   3154  O   GLY C1850       8.115 -31.781 -47.414  1.00  0.00           O  
ATOM   3155  H   GLY C1850       7.135 -33.316 -44.995  1.00  0.00           H  
ATOM   3156  N   ASN C1851       6.043 -31.807 -48.249  1.00  0.00           N  
ATOM   3157  CA  ASN C1851       6.520 -31.929 -49.624  1.00  0.00           C  
ATOM   3158  C   ASN C1851       7.200 -30.639 -50.058  1.00  0.00           C  
ATOM   3159  O   ASN C1851       6.947 -29.580 -49.497  1.00  0.00           O  
ATOM   3160  CB  ASN C1851       5.360 -32.247 -50.561  1.00  0.00           C  
ATOM   3161  CG  ASN C1851       4.141 -31.416 -50.256  1.00  0.00           C  
ATOM   3162  OD1 ASN C1851       4.021 -30.274 -50.716  1.00  0.00           O  
ATOM   3163  ND2 ASN C1851       3.254 -31.951 -49.413  1.00  0.00           N  
ATOM   3164  H   ASN C1851       5.084 -31.763 -48.063  1.00  0.00           H  
ATOM   3165 HD21 ASN C1851       2.454 -31.419 -49.214  1.00  0.00           H  
ATOM   3166 HD22 ASN C1851       3.414 -32.837 -49.040  1.00  0.00           H  
ATOM   3167  N   PHE C1852       8.039 -30.729 -51.080  1.00  0.00           N  
ATOM   3168  CA  PHE C1852       8.763 -29.566 -51.575  1.00  0.00           C  
ATOM   3169  C   PHE C1852       7.833 -28.404 -51.903  1.00  0.00           C  
ATOM   3170  O   PHE C1852       8.246 -27.248 -51.844  1.00  0.00           O  
ATOM   3171  CB  PHE C1852       9.619 -29.930 -52.802  1.00  0.00           C  
ATOM   3172  CG  PHE C1852      10.726 -30.919 -52.511  1.00  0.00           C  
ATOM   3173  CD1 PHE C1852      11.371 -30.926 -51.275  1.00  0.00           C  
ATOM   3174  CD2 PHE C1852      11.104 -31.862 -53.465  1.00  0.00           C  
ATOM   3175  CE1 PHE C1852      12.372 -31.859 -50.993  1.00  0.00           C  
ATOM   3176  CE2 PHE C1852      12.109 -32.803 -53.188  1.00  0.00           C  
ATOM   3177  CZ  PHE C1852      12.740 -32.798 -51.950  1.00  0.00           C  
ATOM   3178  H   PHE C1852       8.173 -31.595 -51.510  1.00  0.00           H  
ATOM   3179  N   LYS C1853       6.582 -28.709 -52.234  1.00  0.00           N  
ATOM   3180  CA  LYS C1853       5.595 -27.674 -52.558  1.00  0.00           C  
ATOM   3181  C   LYS C1853       5.308 -26.808 -51.322  1.00  0.00           C  
ATOM   3182  O   LYS C1853       5.350 -25.566 -51.393  1.00  0.00           O  
ATOM   3183  CB  LYS C1853       4.298 -28.320 -53.078  1.00  0.00           C  
ATOM   3184  CG  LYS C1853       4.045 -28.189 -54.598  1.00  0.00           C  
ATOM   3185  CD  LYS C1853       5.273 -28.526 -55.465  1.00  0.00           C  
ATOM   3186  CE  LYS C1853       5.811 -29.950 -55.232  1.00  0.00           C  
ATOM   3187  NZ  LYS C1853       7.079 -30.216 -56.005  1.00  0.00           N  
ATOM   3188  H   LYS C1853       6.311 -29.641 -52.265  1.00  0.00           H  
ATOM   3189  HZ1 LYS C1853       7.726 -29.404 -55.894  1.00  0.00           H  
ATOM   3190  HZ2 LYS C1853       7.538 -31.074 -55.643  1.00  0.00           H  
ATOM   3191  HZ3 LYS C1853       6.857 -30.338 -57.014  1.00  0.00           H  
ATOM   3192  N   LYS C1854       5.058 -27.465 -50.188  1.00  0.00           N  
ATOM   3193  CA  LYS C1854       4.777 -26.750 -48.941  1.00  0.00           C  
ATOM   3194  C   LYS C1854       6.013 -26.023 -48.399  1.00  0.00           C  
ATOM   3195  O   LYS C1854       5.933 -24.838 -48.047  1.00  0.00           O  
ATOM   3196  CB  LYS C1854       4.188 -27.690 -47.871  1.00  0.00           C  
ATOM   3197  CG  LYS C1854       3.664 -26.970 -46.590  1.00  0.00           C  
ATOM   3198  CD  LYS C1854       2.578 -25.873 -46.881  1.00  0.00           C  
ATOM   3199  CE  LYS C1854       3.063 -24.419 -46.601  1.00  0.00           C  
ATOM   3200  NZ  LYS C1854       3.090 -24.010 -45.158  1.00  0.00           N  
ATOM   3201  H   LYS C1854       5.059 -28.445 -50.195  1.00  0.00           H  
ATOM   3202  HZ1 LYS C1854       3.519 -24.773 -44.590  1.00  0.00           H  
ATOM   3203  HZ2 LYS C1854       3.644 -23.142 -45.047  1.00  0.00           H  
ATOM   3204  HZ3 LYS C1854       2.115 -23.847 -44.824  1.00  0.00           H  
ATOM   3205  N   GLN C1855       7.148 -26.722 -48.351  1.00  0.00           N  
ATOM   3206  CA  GLN C1855       8.400 -26.142 -47.867  1.00  0.00           C  
ATOM   3207  C   GLN C1855       8.800 -24.903 -48.693  1.00  0.00           C  
ATOM   3208  O   GLN C1855       9.272 -23.901 -48.144  1.00  0.00           O  
ATOM   3209  CB  GLN C1855       9.506 -27.185 -47.906  1.00  0.00           C  
ATOM   3210  CG  GLN C1855       9.164 -28.458 -47.185  1.00  0.00           C  
ATOM   3211  CD  GLN C1855      10.394 -29.174 -46.721  1.00  0.00           C  
ATOM   3212  OE1 GLN C1855      11.437 -28.564 -46.574  1.00  0.00           O  
ATOM   3213  NE2 GLN C1855      10.289 -30.465 -46.482  1.00  0.00           N  
ATOM   3214  H   GLN C1855       7.140 -27.655 -48.656  1.00  0.00           H  
ATOM   3215 HE21 GLN C1855      11.094 -30.926 -46.179  1.00  0.00           H  
ATOM   3216 HE22 GLN C1855       9.436 -30.903 -46.602  1.00  0.00           H  
ATOM   3217  N   PHE C1856       8.584 -24.951 -50.004  1.00  0.00           N  
ATOM   3218  CA  PHE C1856       8.901 -23.811 -50.860  1.00  0.00           C  
ATOM   3219  C   PHE C1856       8.023 -22.633 -50.483  1.00  0.00           C  
ATOM   3220  O   PHE C1856       8.490 -21.490 -50.453  1.00  0.00           O  
ATOM   3221  CB  PHE C1856       8.706 -24.162 -52.337  1.00  0.00           C  
ATOM   3222  CG  PHE C1856       9.847 -24.943 -52.926  1.00  0.00           C  
ATOM   3223  CD1 PHE C1856      10.962 -25.278 -52.148  1.00  0.00           C  
ATOM   3224  CD2 PHE C1856       9.829 -25.317 -54.261  1.00  0.00           C  
ATOM   3225  CE1 PHE C1856      12.041 -25.969 -52.695  1.00  0.00           C  
ATOM   3226  CE2 PHE C1856      10.908 -26.012 -54.820  1.00  0.00           C  
ATOM   3227  CZ  PHE C1856      12.015 -26.336 -54.031  1.00  0.00           C  
ATOM   3228  H   PHE C1856       8.213 -25.765 -50.407  1.00  0.00           H  
ATOM   3229  N   ALA C1857       6.756 -22.929 -50.181  1.00  0.00           N  
ATOM   3230  CA  ALA C1857       5.783 -21.922 -49.765  1.00  0.00           C  
ATOM   3231  C   ALA C1857       6.208 -21.335 -48.402  1.00  0.00           C  
ATOM   3232  O   ALA C1857       6.011 -20.136 -48.139  1.00  0.00           O  
ATOM   3233  CB  ALA C1857       4.395 -22.543 -49.682  1.00  0.00           C  
ATOM   3234  H   ALA C1857       6.464 -23.861 -50.246  1.00  0.00           H  
ATOM   3235  N   ARG C1860       6.824 -22.166 -47.554  1.00  0.00           N  
ATOM   3236  CA  ARG C1860       7.287 -21.709 -46.244  1.00  0.00           C  
ATOM   3237  C   ARG C1860       8.453 -20.743 -46.431  1.00  0.00           C  
ATOM   3238  O   ARG C1860       8.514 -19.705 -45.777  1.00  0.00           O  
ATOM   3239  CB  ARG C1860       7.659 -22.882 -45.315  1.00  0.00           C  
ATOM   3240  CG  ARG C1860       6.504 -23.864 -45.056  1.00  0.00           C  
ATOM   3241  CD  ARG C1860       6.846 -24.924 -44.019  1.00  0.00           C  
ATOM   3242  NE  ARG C1860       5.870 -26.022 -44.043  1.00  0.00           N  
ATOM   3243  CZ  ARG C1860       6.053 -27.237 -43.515  1.00  0.00           C  
ATOM   3244  NH1 ARG C1860       7.173 -27.543 -42.873  1.00  0.00           N  
ATOM   3245  NH2 ARG C1860       5.099 -28.155 -43.612  1.00  0.00           N  
ATOM   3246  H   ARG C1860       6.953 -23.102 -47.806  1.00  0.00           H  
ATOM   3247 HE   ARG C1860       5.012 -25.849 -44.485  1.00  0.00           H  
ATOM   3248 HH11 ARG C1860       7.896 -26.860 -42.777  1.00  0.00           H  
ATOM   3249 HH12 ARG C1860       7.292 -28.457 -42.486  1.00  0.00           H  
ATOM   3250 HH21 ARG C1860       4.244 -27.939 -44.079  1.00  0.00           H  
ATOM   3251 HH22 ARG C1860       5.240 -29.063 -43.217  1.00  0.00           H  
ATOM   3252  N   ALA C1861       9.333 -21.030 -47.382  1.00  0.00           N  
ATOM   3253  CA  ALA C1861      10.456 -20.133 -47.627  1.00  0.00           C  
ATOM   3254  C   ALA C1861       9.898 -18.774 -48.000  1.00  0.00           C  
ATOM   3255  O   ALA C1861      10.322 -17.761 -47.462  1.00  0.00           O  
ATOM   3256  CB  ALA C1861      11.345 -20.661 -48.750  1.00  0.00           C  
ATOM   3257  H   ALA C1861       9.230 -21.850 -47.910  1.00  0.00           H  
ATOM   3258  N   ASP C1862       8.902 -18.778 -48.880  1.00  0.00           N  
ATOM   3259  CA  ASP C1862       8.248 -17.544 -49.338  1.00  0.00           C  
ATOM   3260  C   ASP C1862       7.682 -16.778 -48.134  1.00  0.00           C  
ATOM   3261  O   ASP C1862       7.794 -15.548 -48.059  1.00  0.00           O  
ATOM   3262  CB  ASP C1862       7.095 -17.853 -50.327  1.00  0.00           C  
ATOM   3263  CG  ASP C1862       7.566 -18.547 -51.618  1.00  0.00           C  
ATOM   3264  OD1 ASP C1862       8.364 -17.937 -52.373  1.00  0.00           O  
ATOM   3265  OD2 ASP C1862       7.113 -19.692 -51.899  1.00  0.00           O  
ATOM   3266  H   ASP C1862       8.595 -19.637 -49.242  1.00  0.00           H  
ATOM   3267  N   LYS C1863       7.079 -17.517 -47.201  1.00  0.00           N  
ATOM   3268  CA  LYS C1863       6.489 -16.935 -45.994  1.00  0.00           C  
ATOM   3269  C   LYS C1863       7.522 -16.078 -45.250  1.00  0.00           C  
ATOM   3270  O   LYS C1863       7.261 -14.913 -44.914  1.00  0.00           O  
ATOM   3271  CB  LYS C1863       5.941 -18.049 -45.069  1.00  0.00           C  
ATOM   3272  CG  LYS C1863       5.417 -17.562 -43.712  1.00  0.00           C  
ATOM   3273  CD  LYS C1863       5.124 -18.702 -42.728  1.00  0.00           C  
ATOM   3274  CE  LYS C1863       5.110 -18.148 -41.287  1.00  0.00           C  
ATOM   3275  NZ  LYS C1863       4.861 -19.148 -40.187  1.00  0.00           N  
ATOM   3276  H   LYS C1863       7.022 -18.485 -47.332  1.00  0.00           H  
ATOM   3277  HZ1 LYS C1863       5.447 -19.993 -40.350  1.00  0.00           H  
ATOM   3278  HZ2 LYS C1863       5.110 -18.727 -39.270  1.00  0.00           H  
ATOM   3279  HZ3 LYS C1863       3.857 -19.421 -40.182  1.00  0.00           H  
ATOM   3280  N   TRP C1864       8.708 -16.643 -45.045  1.00  0.00           N  
ATOM   3281  CA  TRP C1864       9.772 -15.955 -44.327  1.00  0.00           C  
ATOM   3282  C   TRP C1864      10.533 -14.914 -45.149  1.00  0.00           C  
ATOM   3283  O   TRP C1864      11.218 -14.045 -44.583  1.00  0.00           O  
ATOM   3284  CB  TRP C1864      10.752 -16.979 -43.788  1.00  0.00           C  
ATOM   3285  CG  TRP C1864      10.115 -18.097 -43.069  1.00  0.00           C  
ATOM   3286  CD1 TRP C1864       9.840 -19.323 -43.564  1.00  0.00           C  
ATOM   3287  CD2 TRP C1864       9.744 -18.126 -41.693  1.00  0.00           C  
ATOM   3288  NE1 TRP C1864       9.328 -20.128 -42.589  1.00  0.00           N  
ATOM   3289  CE2 TRP C1864       9.260 -19.414 -41.420  1.00  0.00           C  
ATOM   3290  CE3 TRP C1864       9.776 -17.185 -40.656  1.00  0.00           C  
ATOM   3291  CZ2 TRP C1864       8.817 -19.797 -40.145  1.00  0.00           C  
ATOM   3292  CZ3 TRP C1864       9.334 -17.562 -39.387  1.00  0.00           C  
ATOM   3293  CH2 TRP C1864       8.863 -18.855 -39.143  1.00  0.00           C  
ATOM   3294  H   TRP C1864       8.867 -17.550 -45.388  1.00  0.00           H  
ATOM   3295  HE1 TRP C1864       9.055 -21.059 -42.705  1.00  0.00           H  
ATOM   3296  N   GLY C1865      10.447 -15.025 -46.475  1.00  0.00           N  
ATOM   3297  CA  GLY C1865      11.149 -14.098 -47.350  1.00  0.00           C  
ATOM   3298  C   GLY C1865      12.579 -14.509 -47.724  1.00  0.00           C  
ATOM   3299  O   GLY C1865      13.443 -13.658 -48.009  1.00  0.00           O  
ATOM   3300  H   GLY C1865       9.897 -15.733 -46.866  1.00  0.00           H  
ATOM   3301  N   ALA C1866      12.847 -15.811 -47.692  1.00  0.00           N  
ATOM   3302  CA  ALA C1866      14.151 -16.338 -48.054  1.00  0.00           C  
ATOM   3303  C   ALA C1866      14.316 -15.999 -49.524  1.00  0.00           C  
ATOM   3304  O   ALA C1866      13.365 -16.168 -50.293  1.00  0.00           O  
ATOM   3305  CB  ALA C1866      14.159 -17.843 -47.869  1.00  0.00           C  
ATOM   3306  H   ALA C1866      12.131 -16.428 -47.439  1.00  0.00           H  
ATOM   3307  N   ARG C1867      15.484 -15.479 -49.914  1.00  0.00           N  
ATOM   3308  CA  ARG C1867      15.731 -15.130 -51.322  1.00  0.00           C  
ATOM   3309  C   ARG C1867      16.260 -16.335 -52.056  1.00  0.00           C  
ATOM   3310  O   ARG C1867      15.986 -16.536 -53.233  1.00  0.00           O  
ATOM   3311  CB  ARG C1867      16.736 -13.988 -51.445  1.00  0.00           C  
ATOM   3312  CG  ARG C1867      16.213 -12.656 -50.950  1.00  0.00           C  
ATOM   3313  CD  ARG C1867      17.136 -12.063 -49.903  1.00  0.00           C  
ATOM   3314  NE  ARG C1867      18.198 -11.267 -50.509  1.00  0.00           N  
ATOM   3315  CZ  ARG C1867      19.393 -11.064 -49.956  1.00  0.00           C  
ATOM   3316  NH1 ARG C1867      19.706 -11.640 -48.798  1.00  0.00           N  
ATOM   3317  NH2 ARG C1867      20.292 -10.311 -50.580  1.00  0.00           N  
ATOM   3318  H   ARG C1867      16.181 -15.324 -49.246  1.00  0.00           H  
ATOM   3319 HE   ARG C1867      18.018 -10.855 -51.379  1.00  0.00           H  
ATOM   3320 HH11 ARG C1867      19.046 -12.231 -48.336  1.00  0.00           H  
ATOM   3321 HH12 ARG C1867      20.606 -11.482 -48.391  1.00  0.00           H  
ATOM   3322 HH21 ARG C1867      20.062  -9.895 -51.465  1.00  0.00           H  
ATOM   3323 HH22 ARG C1867      21.185 -10.152 -50.172  1.00  0.00           H  
ATOM   3324  N   VAL C1878      16.973 -17.167 -51.314  1.00  0.00           N  
ATOM   3325  CA  VAL C1878      17.583 -18.373 -51.840  1.00  0.00           C  
ATOM   3326  C   VAL C1878      17.140 -19.593 -51.026  1.00  0.00           C  
ATOM   3327  O   VAL C1878      16.900 -19.494 -49.812  1.00  0.00           O  
ATOM   3328  CB  VAL C1878      19.133 -18.224 -51.774  1.00  0.00           C  
ATOM   3329  CG1 VAL C1878      19.828 -19.561 -51.994  1.00  0.00           C  
ATOM   3330  CG2 VAL C1878      19.603 -17.202 -52.802  1.00  0.00           C  
ATOM   3331  H   VAL C1878      17.081 -16.976 -50.357  1.00  0.00           H  
ATOM   3332  N   ALA C1879      17.074 -20.743 -51.690  1.00  0.00           N  
ATOM   3333  CA  ALA C1879      16.685 -21.987 -51.051  1.00  0.00           C  
ATOM   3334  C   ALA C1879      17.715 -23.050 -51.357  1.00  0.00           C  
ATOM   3335  O   ALA C1879      18.132 -23.172 -52.494  1.00  0.00           O  
ATOM   3336  CB  ALA C1879      15.335 -22.432 -51.574  1.00  0.00           C  
ATOM   3337  H   ALA C1879      17.315 -20.764 -52.631  1.00  0.00           H  
ATOM   3338  N   VAL C1880      18.137 -23.793 -50.337  1.00  0.00           N  
ATOM   3339  CA  VAL C1880      19.097 -24.880 -50.494  1.00  0.00           C  
ATOM   3340  C   VAL C1880      18.317 -26.184 -50.285  1.00  0.00           C  
ATOM   3341  O   VAL C1880      18.029 -26.570 -49.137  1.00  0.00           O  
ATOM   3342  CB  VAL C1880      20.225 -24.804 -49.445  1.00  0.00           C  
ATOM   3343  CG1 VAL C1880      21.273 -25.897 -49.687  1.00  0.00           C  
ATOM   3344  CG2 VAL C1880      20.869 -23.441 -49.482  1.00  0.00           C  
ATOM   3345  H   VAL C1880      17.783 -23.609 -49.439  1.00  0.00           H  
ATOM   3346  N   VAL C1881      17.936 -26.816 -51.396  1.00  0.00           N  
ATOM   3347  CA  VAL C1881      17.183 -28.070 -51.394  1.00  0.00           C  
ATOM   3348  C   VAL C1881      18.107 -29.241 -51.116  1.00  0.00           C  
ATOM   3349  O   VAL C1881      19.248 -29.236 -51.547  1.00  0.00           O  
ATOM   3350  CB  VAL C1881      16.503 -28.280 -52.735  1.00  0.00           C  
ATOM   3351  CG1 VAL C1881      15.625 -29.492 -52.676  1.00  0.00           C  
ATOM   3352  CG2 VAL C1881      15.689 -27.048 -53.121  1.00  0.00           C  
ATOM   3353  H   VAL C1881      18.206 -26.435 -52.255  1.00  0.00           H  
ATOM   3354  N   LEU C1882      17.587 -30.306 -50.526  1.00  0.00           N  
ATOM   3355  CA  LEU C1882      18.435 -31.433 -50.170  1.00  0.00           C  
ATOM   3356  C   LEU C1882      17.696 -32.792 -50.090  1.00  0.00           C  
ATOM   3357  O   LEU C1882      17.431 -33.295 -48.992  1.00  0.00           O  
ATOM   3358  CB  LEU C1882      19.066 -31.088 -48.830  1.00  0.00           C  
ATOM   3359  CG  LEU C1882      20.339 -31.709 -48.289  1.00  0.00           C  
ATOM   3360  CD1 LEU C1882      20.569 -31.065 -46.954  1.00  0.00           C  
ATOM   3361  CD2 LEU C1882      20.219 -33.190 -48.108  1.00  0.00           C  
ATOM   3362  H   LEU C1882      16.638 -30.318 -50.295  1.00  0.00           H  
ATOM   3363  N   GLY C1883      17.388 -33.382 -51.252  1.00  0.00           N  
ATOM   3364  CA  GLY C1883      16.694 -34.663 -51.317  1.00  0.00           C  
ATOM   3365  C   GLY C1883      17.520 -35.912 -51.033  1.00  0.00           C  
ATOM   3366  O   GLY C1883      18.628 -35.845 -50.481  1.00  0.00           O  
ATOM   3367  H   GLY C1883      17.645 -32.943 -52.083  1.00  0.00           H  
ATOM   3368  N   GLU C1884      16.986 -37.061 -51.441  1.00  0.00           N  
ATOM   3369  CA  GLU C1884      17.631 -38.360 -51.229  1.00  0.00           C  
ATOM   3370  C   GLU C1884      18.875 -38.556 -52.097  1.00  0.00           C  
ATOM   3371  O   GLU C1884      19.886 -39.111 -51.657  1.00  0.00           O  
ATOM   3372  CB  GLU C1884      16.616 -39.478 -51.504  1.00  0.00           C  
ATOM   3373  CG  GLU C1884      17.208 -40.906 -51.575  1.00  0.00           C  
ATOM   3374  CD  GLU C1884      17.338 -41.461 -53.018  1.00  0.00           C  
ATOM   3375  OE1 GLU C1884      16.596 -40.989 -53.925  1.00  0.00           O  
ATOM   3376  OE2 GLU C1884      18.172 -42.387 -53.231  1.00  0.00           O  
ATOM   3377  H   GLU C1884      16.119 -37.041 -51.882  1.00  0.00           H  
ATOM   3378  N   SER C1885      18.772 -38.109 -53.344  1.00  0.00           N  
ATOM   3379  CA  SER C1885      19.855 -38.202 -54.316  1.00  0.00           C  
ATOM   3380  C   SER C1885      21.042 -37.349 -53.857  1.00  0.00           C  
ATOM   3381  O   SER C1885      22.191 -37.831 -53.805  1.00  0.00           O  
ATOM   3382  CB  SER C1885      19.371 -37.698 -55.679  1.00  0.00           C  
ATOM   3383  OG  SER C1885      17.953 -37.576 -55.716  1.00  0.00           O  
ATOM   3384  H   SER C1885      17.929 -37.713 -53.635  1.00  0.00           H  
ATOM   3385 HG   SER C1885      17.684 -37.260 -56.592  1.00  0.00           H  
ATOM   3386  N   GLU C1886      20.745 -36.093 -53.515  1.00  0.00           N  
ATOM   3387  CA  GLU C1886      21.728 -35.122 -53.053  1.00  0.00           C  
ATOM   3388  C   GLU C1886      22.609 -35.602 -51.908  1.00  0.00           C  
ATOM   3389  O   GLU C1886      23.808 -35.351 -51.916  1.00  0.00           O  
ATOM   3390  CB  GLU C1886      21.048 -33.817 -52.672  1.00  0.00           C  
ATOM   3391  CG  GLU C1886      20.518 -33.029 -53.854  1.00  0.00           C  
ATOM   3392  CD  GLU C1886      19.233 -33.596 -54.444  1.00  0.00           C  
ATOM   3393  OE1 GLU C1886      18.620 -34.487 -53.832  1.00  0.00           O  
ATOM   3394  OE2 GLU C1886      18.801 -33.125 -55.517  1.00  0.00           O  
ATOM   3395  H   GLU C1886      19.833 -35.841 -53.548  1.00  0.00           H  
ATOM   3396  N   VAL C1887      22.040 -36.306 -50.937  1.00  0.00           N  
ATOM   3397  CA  VAL C1887      22.851 -36.786 -49.824  1.00  0.00           C  
ATOM   3398  C   VAL C1887      23.891 -37.801 -50.302  1.00  0.00           C  
ATOM   3399  O   VAL C1887      25.061 -37.733 -49.899  1.00  0.00           O  
ATOM   3400  CB  VAL C1887      21.993 -37.382 -48.660  1.00  0.00           C  
ATOM   3401  CG1 VAL C1887      21.116 -36.319 -48.058  1.00  0.00           C  
ATOM   3402  CG2 VAL C1887      21.135 -38.550 -49.148  1.00  0.00           C  
ATOM   3403  H   VAL C1887      21.081 -36.494 -50.972  1.00  0.00           H  
ATOM   3404  N   ALA C1888      23.475 -38.711 -51.187  1.00  0.00           N  
ATOM   3405  CA  ALA C1888      24.366 -39.741 -51.731  1.00  0.00           C  
ATOM   3406  C   ALA C1888      25.444 -39.108 -52.617  1.00  0.00           C  
ATOM   3407  O   ALA C1888      26.637 -39.318 -52.387  1.00  0.00           O  
ATOM   3408  CB  ALA C1888      23.571 -40.766 -52.525  1.00  0.00           C  
ATOM   3409  H   ALA C1888      22.537 -38.689 -51.486  1.00  0.00           H  
ATOM   3410  N   ASN C1889      25.029 -38.301 -53.595  1.00  0.00           N  
ATOM   3411  CA  ASN C1889      25.956 -37.644 -54.520  1.00  0.00           C  
ATOM   3412  C   ASN C1889      26.819 -36.541 -53.911  1.00  0.00           C  
ATOM   3413  O   ASN C1889      27.593 -35.898 -54.626  1.00  0.00           O  
ATOM   3414  CB  ASN C1889      25.193 -37.046 -55.702  1.00  0.00           C  
ATOM   3415  CG  ASN C1889      24.535 -38.086 -56.547  1.00  0.00           C  
ATOM   3416  OD1 ASN C1889      24.857 -39.267 -56.449  1.00  0.00           O  
ATOM   3417  ND2 ASN C1889      23.590 -37.668 -57.376  1.00  0.00           N  
ATOM   3418  H   ASN C1889      24.068 -38.140 -53.691  1.00  0.00           H  
ATOM   3419 HD21 ASN C1889      23.160 -38.332 -57.937  1.00  0.00           H  
ATOM   3420 HD22 ASN C1889      23.379 -36.710 -57.418  1.00  0.00           H  
ATOM   3421  N   GLY C1890      26.680 -36.298 -52.611  1.00  0.00           N  
ATOM   3422  CA  GLY C1890      27.446 -35.237 -51.969  1.00  0.00           C  
ATOM   3423  C   GLY C1890      27.158 -33.845 -52.542  1.00  0.00           C  
ATOM   3424  O   GLY C1890      28.050 -32.987 -52.545  1.00  0.00           O  
ATOM   3425  H   GLY C1890      26.049 -36.826 -52.079  1.00  0.00           H  
ATOM   3426  N   THR C1891      25.932 -33.603 -53.016  1.00  0.00           N  
ATOM   3427  CA  THR C1891      25.564 -32.304 -53.580  1.00  0.00           C  
ATOM   3428  C   THR C1891      24.432 -31.613 -52.801  1.00  0.00           C  
ATOM   3429  O   THR C1891      24.116 -32.021 -51.693  1.00  0.00           O  
ATOM   3430  CB  THR C1891      25.159 -32.458 -55.040  1.00  0.00           C  
ATOM   3431  OG1 THR C1891      24.052 -33.368 -55.134  1.00  0.00           O  
ATOM   3432  CG2 THR C1891      26.343 -32.979 -55.844  1.00  0.00           C  
ATOM   3433  H   THR C1891      25.250 -34.305 -52.983  1.00  0.00           H  
ATOM   3434  HG1 THR C1891      23.806 -33.466 -56.047  1.00  0.00           H  
ATOM   3435  N   ALA C1892      23.871 -30.542 -53.367  1.00  0.00           N  
ATOM   3436  CA  ALA C1892      22.781 -29.774 -52.774  1.00  0.00           C  
ATOM   3437  C   ALA C1892      22.299 -28.900 -53.898  1.00  0.00           C  
ATOM   3438  O   ALA C1892      23.112 -28.436 -54.693  1.00  0.00           O  
ATOM   3439  CB  ALA C1892      23.287 -28.891 -51.652  1.00  0.00           C  
ATOM   3440  H   ALA C1892      24.235 -30.222 -54.223  1.00  0.00           H  
ATOM   3441  N   VAL C1893      20.990 -28.714 -54.018  1.00  0.00           N  
ATOM   3442  CA  VAL C1893      20.461 -27.862 -55.081  1.00  0.00           C  
ATOM   3443  C   VAL C1893      20.284 -26.450 -54.535  1.00  0.00           C  
ATOM   3444  O   VAL C1893      19.802 -26.275 -53.419  1.00  0.00           O  
ATOM   3445  CB  VAL C1893      19.115 -28.374 -55.619  1.00  0.00           C  
ATOM   3446  CG1 VAL C1893      18.537 -27.371 -56.614  1.00  0.00           C  
ATOM   3447  CG2 VAL C1893      19.298 -29.732 -56.283  1.00  0.00           C  
ATOM   3448  H   VAL C1893      20.379 -29.127 -53.376  1.00  0.00           H  
ATOM   3449  N   VAL C1894      20.722 -25.458 -55.295  1.00  0.00           N  
ATOM   3450  CA  VAL C1894      20.606 -24.072 -54.871  1.00  0.00           C  
ATOM   3451  C   VAL C1894      19.590 -23.352 -55.745  1.00  0.00           C  
ATOM   3452  O   VAL C1894      19.909 -22.897 -56.857  1.00  0.00           O  
ATOM   3453  CB  VAL C1894      21.963 -23.332 -54.918  1.00  0.00           C  
ATOM   3454  CG1 VAL C1894      21.774 -21.834 -54.682  1.00  0.00           C  
ATOM   3455  CG2 VAL C1894      22.911 -23.927 -53.882  1.00  0.00           C  
ATOM   3456  H   VAL C1894      21.147 -25.658 -56.152  1.00  0.00           H  
ATOM   3457  N   LYS C1895      18.360 -23.308 -55.236  1.00  0.00           N  
ATOM   3458  CA  LYS C1895      17.218 -22.670 -55.869  1.00  0.00           C  
ATOM   3459  C   LYS C1895      17.236 -21.176 -55.601  1.00  0.00           C  
ATOM   3460  O   LYS C1895      17.317 -20.744 -54.451  1.00  0.00           O  
ATOM   3461  CB  LYS C1895      15.955 -23.257 -55.269  1.00  0.00           C  
ATOM   3462  CG  LYS C1895      15.324 -24.338 -56.080  1.00  0.00           C  
ATOM   3463  CD  LYS C1895      14.372 -23.734 -57.101  1.00  0.00           C  
ATOM   3464  CE  LYS C1895      13.062 -23.313 -56.463  1.00  0.00           C  
ATOM   3465  NZ  LYS C1895      12.088 -22.942 -57.521  1.00  0.00           N  
ATOM   3466  H   LYS C1895      18.227 -23.707 -54.353  1.00  0.00           H  
ATOM   3467  HZ1 LYS C1895      12.098 -23.669 -58.269  1.00  0.00           H  
ATOM   3468  HZ2 LYS C1895      11.131 -22.896 -57.107  1.00  0.00           H  
ATOM   3469  HZ3 LYS C1895      12.335 -22.022 -57.926  1.00  0.00           H  
ATOM   3470  N   ASP C1896      17.170 -20.388 -56.662  1.00  0.00           N  
ATOM   3471  CA  ASP C1896      17.163 -18.938 -56.534  1.00  0.00           C  
ATOM   3472  C   ASP C1896      15.686 -18.586 -56.552  1.00  0.00           C  
ATOM   3473  O   ASP C1896      15.084 -18.462 -57.616  1.00  0.00           O  
ATOM   3474  CB  ASP C1896      17.883 -18.293 -57.727  1.00  0.00           C  
ATOM   3475  CG  ASP C1896      17.874 -16.773 -57.674  1.00  0.00           C  
ATOM   3476  OD1 ASP C1896      16.796 -16.186 -57.422  1.00  0.00           O  
ATOM   3477  OD2 ASP C1896      18.944 -16.165 -57.915  1.00  0.00           O  
ATOM   3478  H   ASP C1896      17.153 -20.779 -57.557  1.00  0.00           H  
ATOM   3479  N   LEU C1898      15.117 -18.397 -55.368  1.00  0.00           N  
ATOM   3480  CA  LEU C1898      13.705 -18.084 -55.235  1.00  0.00           C  
ATOM   3481  C   LEU C1898      13.248 -16.914 -56.091  1.00  0.00           C  
ATOM   3482  O   LEU C1898      12.160 -16.968 -56.665  1.00  0.00           O  
ATOM   3483  CB  LEU C1898      13.348 -17.869 -53.762  1.00  0.00           C  
ATOM   3484  CG  LEU C1898      13.606 -19.141 -52.947  1.00  0.00           C  
ATOM   3485  CD1 LEU C1898      13.210 -18.984 -51.487  1.00  0.00           C  
ATOM   3486  CD2 LEU C1898      12.846 -20.282 -53.578  1.00  0.00           C  
ATOM   3487  H   LEU C1898      15.670 -18.448 -54.559  1.00  0.00           H  
ATOM   3488  N   ARG C1899      14.101 -15.906 -56.269  1.00  0.00           N  
ATOM   3489  CA  ARG C1899      13.703 -14.737 -57.059  1.00  0.00           C  
ATOM   3490  C   ARG C1899      13.705 -14.865 -58.586  1.00  0.00           C  
ATOM   3491  O   ARG C1899      13.055 -14.077 -59.282  1.00  0.00           O  
ATOM   3492  CB  ARG C1899      14.431 -13.463 -56.591  1.00  0.00           C  
ATOM   3493  CG  ARG C1899      15.720 -13.683 -55.821  1.00  0.00           C  
ATOM   3494  CD  ARG C1899      16.921 -13.250 -56.648  1.00  0.00           C  
ATOM   3495  NE  ARG C1899      18.184 -13.582 -55.993  1.00  0.00           N  
ATOM   3496  CZ  ARG C1899      18.681 -12.928 -54.943  1.00  0.00           C  
ATOM   3497  NH1 ARG C1899      18.029 -11.893 -54.408  1.00  0.00           N  
ATOM   3498  NH2 ARG C1899      19.842 -13.314 -54.421  1.00  0.00           N  
ATOM   3499  H   ARG C1899      14.987 -15.949 -55.863  1.00  0.00           H  
ATOM   3500 HE   ARG C1899      18.697 -14.337 -56.347  1.00  0.00           H  
ATOM   3501 HH11 ARG C1899      17.154 -11.603 -54.788  1.00  0.00           H  
ATOM   3502 HH12 ARG C1899      18.415 -11.418 -53.616  1.00  0.00           H  
ATOM   3503 HH21 ARG C1899      20.330 -14.094 -54.815  1.00  0.00           H  
ATOM   3504 HH22 ARG C1899      20.220 -12.834 -53.632  1.00  0.00           H  
ATOM   3505  N   SER C1900      14.409 -15.855 -59.117  1.00  0.00           N  
ATOM   3506  CA  SER C1900      14.427 -16.041 -60.564  1.00  0.00           C  
ATOM   3507  C   SER C1900      14.029 -17.462 -60.938  1.00  0.00           C  
ATOM   3508  O   SER C1900      13.806 -17.756 -62.110  1.00  0.00           O  
ATOM   3509  CB  SER C1900      15.798 -15.696 -61.134  1.00  0.00           C  
ATOM   3510  OG  SER C1900      16.812 -16.361 -60.400  1.00  0.00           O  
ATOM   3511  H   SER C1900      14.928 -16.451 -58.545  1.00  0.00           H  
ATOM   3512 HG   SER C1900      17.674 -16.135 -60.767  1.00  0.00           H  
ATOM   3513  N   GLY C1901      13.932 -18.337 -59.941  1.00  0.00           N  
ATOM   3514  CA  GLY C1901      13.554 -19.725 -60.179  1.00  0.00           C  
ATOM   3515  C   GLY C1901      14.674 -20.629 -60.673  1.00  0.00           C  
ATOM   3516  O   GLY C1901      14.548 -21.856 -60.654  1.00  0.00           O  
ATOM   3517  H   GLY C1901      14.093 -18.035 -59.035  1.00  0.00           H  
ATOM   3518  N   GLU C1902      15.770 -20.025 -61.118  1.00  0.00           N  
ATOM   3519  CA  GLU C1902      16.913 -20.772 -61.620  1.00  0.00           C  
ATOM   3520  C   GLU C1902      17.549 -21.524 -60.464  1.00  0.00           C  
ATOM   3521  O   GLU C1902      17.824 -20.938 -59.426  1.00  0.00           O  
ATOM   3522  CB  GLU C1902      17.949 -19.815 -62.236  1.00  0.00           C  
ATOM   3523  CG  GLU C1902      17.458 -18.991 -63.442  1.00  0.00           C  
ATOM   3524  CD  GLU C1902      18.438 -17.876 -63.866  1.00  0.00           C  
ATOM   3525  OE1 GLU C1902      18.737 -16.986 -63.033  1.00  0.00           O  
ATOM   3526  OE2 GLU C1902      18.896 -17.879 -65.037  1.00  0.00           O  
ATOM   3527  H   GLU C1902      15.818 -19.052 -61.090  1.00  0.00           H  
ATOM   3528  N   GLN C1903      17.747 -22.823 -60.628  1.00  0.00           N  
ATOM   3529  CA  GLN C1903      18.377 -23.636 -59.590  1.00  0.00           C  
ATOM   3530  C   GLN C1903      19.533 -24.435 -60.187  1.00  0.00           C  
ATOM   3531  O   GLN C1903      19.512 -24.772 -61.369  1.00  0.00           O  
ATOM   3532  CB  GLN C1903      17.362 -24.589 -58.984  1.00  0.00           C  
ATOM   3533  CG  GLN C1903      16.701 -25.488 -59.986  1.00  0.00           C  
ATOM   3534  CD  GLN C1903      15.702 -26.387 -59.332  1.00  0.00           C  
ATOM   3535  OE1 GLN C1903      16.068 -27.387 -58.718  1.00  0.00           O  
ATOM   3536  NE2 GLN C1903      14.428 -26.020 -59.416  1.00  0.00           N  
ATOM   3537  H   GLN C1903      17.470 -23.250 -61.461  1.00  0.00           H  
ATOM   3538 HE21 GLN C1903      13.771 -26.600 -58.991  1.00  0.00           H  
ATOM   3539 HE22 GLN C1903      14.197 -25.195 -59.888  1.00  0.00           H  
ATOM   3540  N   THR C1904      20.543 -24.749 -59.388  1.00  0.00           N  
ATOM   3541  CA  THR C1904      21.673 -25.500 -59.907  1.00  0.00           C  
ATOM   3542  C   THR C1904      22.207 -26.411 -58.831  1.00  0.00           C  
ATOM   3543  O   THR C1904      22.232 -26.038 -57.659  1.00  0.00           O  
ATOM   3544  CB  THR C1904      22.784 -24.558 -60.351  1.00  0.00           C  
ATOM   3545  OG1 THR C1904      23.183 -23.741 -59.243  1.00  0.00           O  
ATOM   3546  CG2 THR C1904      22.294 -23.650 -61.477  1.00  0.00           C  
ATOM   3547  H   THR C1904      20.536 -24.464 -58.448  1.00  0.00           H  
ATOM   3548  HG1 THR C1904      23.892 -23.167 -59.539  1.00  0.00           H  
ATOM   3549  N   ALA C1905      22.551 -27.637 -59.205  1.00  0.00           N  
ATOM   3550  CA  ALA C1905      23.092 -28.593 -58.239  1.00  0.00           C  
ATOM   3551  C   ALA C1905      24.566 -28.245 -58.041  1.00  0.00           C  
ATOM   3552  O   ALA C1905      25.297 -28.002 -59.011  1.00  0.00           O  
ATOM   3553  CB  ALA C1905      22.941 -30.016 -58.745  1.00  0.00           C  
ATOM   3554  H   ALA C1905      22.464 -27.896 -60.141  1.00  0.00           H  
ATOM   3555  N   VAL C1906      25.018 -28.242 -56.796  1.00  0.00           N  
ATOM   3556  CA  VAL C1906      26.388 -27.868 -56.536  1.00  0.00           C  
ATOM   3557  C   VAL C1906      27.004 -28.804 -55.537  1.00  0.00           C  
ATOM   3558  O   VAL C1906      26.310 -29.323 -54.668  1.00  0.00           O  
ATOM   3559  CB  VAL C1906      26.433 -26.462 -55.949  1.00  0.00           C  
ATOM   3560  CG1 VAL C1906      27.830 -25.966 -55.915  1.00  0.00           C  
ATOM   3561  CG2 VAL C1906      25.582 -25.516 -56.761  1.00  0.00           C  
ATOM   3562  H   VAL C1906      24.429 -28.468 -56.050  1.00  0.00           H  
ATOM   3563  N   ALA C1907      28.291 -29.075 -55.689  1.00  0.00           N  
ATOM   3564  CA  ALA C1907      28.958 -29.922 -54.725  1.00  0.00           C  
ATOM   3565  C   ALA C1907      28.762 -29.191 -53.403  1.00  0.00           C  
ATOM   3566  O   ALA C1907      28.578 -27.986 -53.384  1.00  0.00           O  
ATOM   3567  CB  ALA C1907      30.412 -30.019 -55.042  1.00  0.00           C  
ATOM   3568  H   ALA C1907      28.791 -28.682 -56.434  1.00  0.00           H  
ATOM   3569  N   GLN C1909      28.803 -29.897 -52.289  1.00  0.00           N  
ATOM   3570  CA  GLN C1909      28.596 -29.215 -51.029  1.00  0.00           C  
ATOM   3571  C   GLN C1909      29.758 -28.340 -50.626  1.00  0.00           C  
ATOM   3572  O   GLN C1909      29.568 -27.374 -49.899  1.00  0.00           O  
ATOM   3573  CB  GLN C1909      28.256 -30.203 -49.924  1.00  0.00           C  
ATOM   3574  CG  GLN C1909      26.879 -30.814 -50.073  1.00  0.00           C  
ATOM   3575  CD  GLN C1909      26.641 -31.941 -49.084  1.00  0.00           C  
ATOM   3576  OE1 GLN C1909      27.383 -32.079 -48.100  1.00  0.00           O  
ATOM   3577  NE2 GLN C1909      25.613 -32.766 -49.340  1.00  0.00           N  
ATOM   3578  H   GLN C1909      28.936 -30.868 -52.316  1.00  0.00           H  
ATOM   3579 HE21 GLN C1909      25.454 -33.492 -48.711  1.00  0.00           H  
ATOM   3580 HE22 GLN C1909      25.062 -32.618 -50.140  1.00  0.00           H  
ATOM   3581  N   ASP C1910      30.952 -28.641 -51.128  1.00  0.00           N  
ATOM   3582  CA  ASP C1910      32.146 -27.851 -50.786  1.00  0.00           C  
ATOM   3583  C   ASP C1910      32.045 -26.471 -51.383  1.00  0.00           C  
ATOM   3584  O   ASP C1910      32.626 -25.515 -50.879  1.00  0.00           O  
ATOM   3585  CB  ASP C1910      33.423 -28.509 -51.316  1.00  0.00           C  
ATOM   3586  CG  ASP C1910      33.690 -29.867 -50.685  1.00  0.00           C  
ATOM   3587  OD1 ASP C1910      33.066 -30.860 -51.141  1.00  0.00           O  
ATOM   3588  OD2 ASP C1910      34.516 -29.939 -49.740  1.00  0.00           O  
ATOM   3589  H   ASP C1910      31.035 -29.410 -51.720  1.00  0.00           H  
ATOM   3590  N   SER C1913      31.264 -26.367 -52.444  1.00  0.00           N  
ATOM   3591  CA  SER C1913      31.094 -25.102 -53.129  1.00  0.00           C  
ATOM   3592  C   SER C1913      29.765 -24.376 -52.868  1.00  0.00           C  
ATOM   3593  O   SER C1913      29.543 -23.297 -53.427  1.00  0.00           O  
ATOM   3594  CB  SER C1913      31.284 -25.304 -54.650  1.00  0.00           C  
ATOM   3595  OG  SER C1913      32.485 -26.006 -54.966  1.00  0.00           O  
ATOM   3596  H   SER C1913      30.784 -27.154 -52.773  1.00  0.00           H  
ATOM   3597 HG   SER C1913      32.551 -26.099 -55.925  1.00  0.00           H  
ATOM   3598  N   VAL C1914      28.890 -24.906 -52.014  1.00  0.00           N  
ATOM   3599  CA  VAL C1914      27.618 -24.211 -51.808  1.00  0.00           C  
ATOM   3600  C   VAL C1914      27.813 -22.828 -51.192  1.00  0.00           C  
ATOM   3601  O   VAL C1914      27.296 -21.841 -51.734  1.00  0.00           O  
ATOM   3602  CB  VAL C1914      26.569 -25.023 -51.005  1.00  0.00           C  
ATOM   3603  CG1 VAL C1914      25.221 -24.310 -51.084  1.00  0.00           C  
ATOM   3604  CG2 VAL C1914      26.419 -26.433 -51.575  1.00  0.00           C  
ATOM   3605  H   VAL C1914      29.087 -25.738 -51.538  1.00  0.00           H  
ATOM   3606  N   ALA C1915      28.633 -22.742 -50.139  1.00  0.00           N  
ATOM   3607  CA  ALA C1915      28.890 -21.464 -49.464  1.00  0.00           C  
ATOM   3608  C   ALA C1915      29.291 -20.373 -50.450  1.00  0.00           C  
ATOM   3609  O   ALA C1915      28.696 -19.307 -50.467  1.00  0.00           O  
ATOM   3610  CB  ALA C1915      29.945 -21.628 -48.405  1.00  0.00           C  
ATOM   3611  H   ALA C1915      29.073 -23.552 -49.811  1.00  0.00           H  
ATOM   3612  N   ALA C1916      30.257 -20.647 -51.312  1.00  0.00           N  
ATOM   3613  CA  ALA C1916      30.663 -19.639 -52.281  1.00  0.00           C  
ATOM   3614  C   ALA C1916      29.536 -19.300 -53.233  1.00  0.00           C  
ATOM   3615  O   ALA C1916      29.457 -18.176 -53.713  1.00  0.00           O  
ATOM   3616  CB  ALA C1916      31.878 -20.092 -53.062  1.00  0.00           C  
ATOM   3617  H   ALA C1916      30.692 -21.522 -51.299  1.00  0.00           H  
ATOM   3618  N   HIS C1917      28.664 -20.264 -53.514  1.00  0.00           N  
ATOM   3619  CA  HIS C1917      27.547 -20.017 -54.430  1.00  0.00           C  
ATOM   3620  C   HIS C1917      26.527 -19.058 -53.827  1.00  0.00           C  
ATOM   3621  O   HIS C1917      26.036 -18.138 -54.496  1.00  0.00           O  
ATOM   3622  CB  HIS C1917      26.850 -21.326 -54.808  1.00  0.00           C  
ATOM   3623  CG  HIS C1917      25.974 -21.218 -56.026  1.00  0.00           C  
ATOM   3624  ND1 HIS C1917      26.257 -20.379 -57.083  1.00  0.00           N  
ATOM   3625  CD2 HIS C1917      24.846 -21.889 -56.373  1.00  0.00           C  
ATOM   3626  CE1 HIS C1917      25.347 -20.539 -58.032  1.00  0.00           C  
ATOM   3627  NE2 HIS C1917      24.480 -21.449 -57.626  1.00  0.00           N  
ATOM   3628  H   HIS C1917      28.770 -21.148 -53.108  1.00  0.00           H  
ATOM   3629  HD1 HIS C1917      27.007 -19.751 -57.128  1.00  0.00           H  
ATOM   3630  HE2 HIS C1917      23.700 -21.775 -58.129  1.00  0.00           H  
ATOM   3631  N   LEU C1918      26.202 -19.280 -52.561  1.00  0.00           N  
ATOM   3632  CA  LEU C1918      25.236 -18.448 -51.873  1.00  0.00           C  
ATOM   3633  C   LEU C1918      25.783 -17.046 -51.722  1.00  0.00           C  
ATOM   3634  O   LEU C1918      25.079 -16.083 -51.992  1.00  0.00           O  
ATOM   3635  CB  LEU C1918      24.907 -19.049 -50.509  1.00  0.00           C  
ATOM   3636  CG  LEU C1918      24.442 -20.497 -50.608  1.00  0.00           C  
ATOM   3637  CD1 LEU C1918      24.466 -21.137 -49.270  1.00  0.00           C  
ATOM   3638  CD2 LEU C1918      23.073 -20.581 -51.232  1.00  0.00           C  
ATOM   3639  H   LEU C1918      26.632 -20.019 -52.077  1.00  0.00           H  
ATOM   3640  N   ARG C1929      27.061 -16.947 -51.369  1.00  0.00           N  
ATOM   3641  CA  ARG C1929      27.722 -15.657 -51.168  1.00  0.00           C  
ATOM   3642  C   ARG C1929      27.467 -14.758 -52.375  1.00  0.00           C  
ATOM   3643  O   ARG C1929      27.044 -13.611 -52.242  1.00  0.00           O  
ATOM   3644  CB  ARG C1929      29.227 -15.865 -50.953  1.00  0.00           C  
ATOM   3645  CG  ARG C1929      29.922 -14.752 -50.168  1.00  0.00           C  
ATOM   3646  CD  ARG C1929      31.442 -14.943 -50.122  1.00  0.00           C  
ATOM   3647  NE  ARG C1929      31.816 -16.254 -49.581  1.00  0.00           N  
ATOM   3648  CZ  ARG C1929      32.538 -17.173 -50.231  1.00  0.00           C  
ATOM   3649  NH1 ARG C1929      33.002 -16.938 -51.462  1.00  0.00           N  
ATOM   3650  NH2 ARG C1929      32.805 -18.334 -49.636  1.00  0.00           N  
ATOM   3651  H   ARG C1929      27.582 -17.769 -51.235  1.00  0.00           H  
ATOM   3652 HE   ARG C1929      31.513 -16.472 -48.675  1.00  0.00           H  
ATOM   3653 HH11 ARG C1929      32.815 -16.065 -51.909  1.00  0.00           H  
ATOM   3654 HH12 ARG C1929      33.542 -17.637 -51.932  1.00  0.00           H  
ATOM   3655 HH21 ARG C1929      32.466 -18.510 -48.712  1.00  0.00           H  
ATOM   3656 HH22 ARG C1929      33.343 -19.026 -50.114  1.00  0.00           H  
ATOM   3657  N   THR C1930      27.628 -15.330 -53.557  1.00  0.00           N  
ATOM   3658  CA  THR C1930      27.410 -14.600 -54.795  1.00  0.00           C  
ATOM   3659  C   THR C1930      25.944 -14.196 -54.888  1.00  0.00           C  
ATOM   3660  O   THR C1930      25.641 -13.022 -55.041  1.00  0.00           O  
ATOM   3661  CB  THR C1930      27.821 -15.455 -56.031  1.00  0.00           C  
ATOM   3662  OG1 THR C1930      29.191 -15.862 -55.893  1.00  0.00           O  
ATOM   3663  CG2 THR C1930      27.678 -14.656 -57.322  1.00  0.00           C  
ATOM   3664  H   THR C1930      27.918 -16.267 -53.603  1.00  0.00           H  
ATOM   3665  HG1 THR C1930      29.450 -16.387 -56.649  1.00  0.00           H  
ATOM   3666  N   LEU C1931      25.039 -15.159 -54.742  1.00  0.00           N  
ATOM   3667  CA  LEU C1931      23.611 -14.881 -54.818  1.00  0.00           C  
ATOM   3668  C   LEU C1931      23.110 -13.763 -53.886  1.00  0.00           C  
ATOM   3669  O   LEU C1931      22.269 -12.954 -54.285  1.00  0.00           O  
ATOM   3670  CB  LEU C1931      22.821 -16.158 -54.554  1.00  0.00           C  
ATOM   3671  CG  LEU C1931      22.825 -17.236 -55.639  1.00  0.00           C  
ATOM   3672  CD1 LEU C1931      22.257 -18.522 -55.079  1.00  0.00           C  
ATOM   3673  CD2 LEU C1931      22.010 -16.786 -56.839  1.00  0.00           C  
ATOM   3674  H   LEU C1931      25.339 -16.074 -54.558  1.00  0.00           H  
ATOM   3675  N   LEU C1956      23.644 -13.687 -52.670  1.00  0.00           N  
ATOM   3676  CA  LEU C1956      23.190 -12.687 -51.711  1.00  0.00           C  
ATOM   3677  C   LEU C1956      23.817 -11.335 -51.842  1.00  0.00           C  
ATOM   3678  O   LEU C1956      23.243 -10.335 -51.399  1.00  0.00           O  
ATOM   3679  CB  LEU C1956      23.397 -13.203 -50.306  1.00  0.00           C  
ATOM   3680  CG  LEU C1956      22.692 -14.541 -50.125  1.00  0.00           C  
ATOM   3681  CD1 LEU C1956      23.151 -15.204 -48.846  1.00  0.00           C  
ATOM   3682  CD2 LEU C1956      21.195 -14.335 -50.151  1.00  0.00           C  
ATOM   3683  H   LEU C1956      24.364 -14.301 -52.424  1.00  0.00           H  
ATOM   3684  N   GLY C1957      24.995 -11.312 -52.447  1.00  0.00           N  
ATOM   3685  CA  GLY C1957      25.698 -10.057 -52.642  1.00  0.00           C  
ATOM   3686  C   GLY C1957      26.216  -9.428 -51.354  1.00  0.00           C  
ATOM   3687  O   GLY C1957      25.998  -8.193 -51.162  1.00  0.00           O  
ATOM   3688  OXT GLY C1957      26.781 -10.178 -50.506  1.00  0.00           O  
ATOM   3689  H   GLY C1957      25.423 -12.118 -52.767  1.00  0.00           H  
HETATM 3690  P   HAM C 450       8.191  13.069 -17.955  1.00  0.00           P  
HETATM 3691  O1P HAM C 450       7.682  14.280 -18.643  1.00  0.00           O  
HETATM 3692  O2P HAM C 450       7.333  12.447 -16.927  1.00  0.00           O  
HETATM 3693  O3P HAM C 450       9.731  13.429 -17.344  1.00  0.00           O  
HETATM 3694  O5' HAM C 450       8.336  12.042 -19.178  1.00  0.00           O  
HETATM 3695  C5' HAM C 450       9.376  12.169 -20.156  1.00  0.00           C  
HETATM 3696  C4' HAM C 450       8.962  11.561 -21.484  1.00  0.00           C  
HETATM 3697  O4' HAM C 450       8.621  10.175 -21.288  1.00  0.00           O  
HETATM 3698  C3' HAM C 450       7.776  12.149 -22.225  1.00  0.00           C  
HETATM 3699  O3' HAM C 450       8.212  13.199 -23.083  1.00  0.00           O  
HETATM 3700  C2' HAM C 450       7.331  10.989 -23.100  1.00  0.00           C  
HETATM 3701  O2' HAM C 450       8.142  10.881 -24.254  1.00  0.00           O  
HETATM 3702  C1' HAM C 450       7.598   9.801 -22.187  1.00  0.00           C  
HETATM 3703  N9  HAM C 450       6.468   9.342 -21.394  1.00  0.00           N  
HETATM 3704  C8  HAM C 450       6.130   9.743 -20.129  1.00  0.00           C  
HETATM 3705  N7  HAM C 450       5.115   9.094 -19.623  1.00  0.00           N  
HETATM 3706  C5  HAM C 450       4.737   8.217 -20.638  1.00  0.00           C  
HETATM 3707  C6  HAM C 450       3.719   7.227 -20.724  1.00  0.00           C  
HETATM 3708  N6  HAM C 450       2.859   6.961 -19.740  1.00  0.00           N  
HETATM 3709  N1  HAM C 450       3.628   6.514 -21.871  1.00  0.00           N  
HETATM 3710  C2  HAM C 450       4.489   6.779 -22.851  1.00  0.00           C  
HETATM 3711  N3  HAM C 450       5.487   7.680 -22.893  1.00  0.00           N  
HETATM 3712  C4  HAM C 450       5.556   8.373 -21.740  1.00  0.00           C  
HETATM 3713  C   HAM C 450      10.695  12.522 -17.160  1.00  0.00           C  
HETATM 3714  O   HAM C 450      10.644  11.281 -17.295  1.00  0.00           O  
HETATM 3715  CA  HAM C 450      12.114  12.908 -16.587  1.00  0.00           C  
HETATM 3716  N   HAM C 450      12.534  11.978 -15.496  1.00  0.00           N  
HETATM 3717  CB  HAM C 450      13.229  12.886 -17.677  1.00  0.00           C  
HETATM 3718  CG  HAM C 450      14.629  13.195 -17.179  1.00  0.00           C  
HETATM 3719  CD2 HAM C 450      15.676  12.350 -16.971  1.00  0.00           C  
HETATM 3720  ND1 HAM C 450      15.077  14.491 -17.003  1.00  0.00           N  
HETATM 3721  CE1 HAM C 450      16.361  14.404 -16.693  1.00  0.00           C  
HETATM 3722  NE2 HAM C 450      16.777  13.143 -16.660  1.00  0.00           N  
HETATM 3723 HO2' HAM C 450       7.812  10.144 -24.762  1.00  0.00           H  
HETATM 3724 HN61 HAM C 450       2.913   7.475 -18.872  1.00  0.00           H  
HETATM 3725 HN62 HAM C 450       2.159   6.241 -19.858  1.00  0.00           H  
HETATM 3726  HN1 HAM C 450      12.612  11.027 -15.906  1.00  0.00           H  
HETATM 3727  HN2 HAM C 450      11.802  11.985 -14.768  1.00  0.00           H  
HETATM 3728  HN3 HAM C 450      13.434  12.300 -15.120  1.00  0.00           H  
HETATM 3729  HE2 HAM C 450      17.685  12.835 -16.470  1.00  0.00           H  
TER
END
