# Supplementary material for: Backbone Brackets and Arginine Tweezers delineate Class I and Class II aminoacyl tRNA synthetases
Source: PLoS Comput Biol. 2018 Apr 16;14(4):e1006101. doi: 10.1371/journal.pcbi.1006101 (PMC5919687; doi:10.1371/journal.pcbi.1006101)
Supplement: S12 File — All structures of Class II aaRS with residues renumbered according to the MSA. (GZ) [file pcbi.1006101.s024.tar.gz › 1kmm_D_renum.pdb]

ATOM      1  N   ASN D 311      19.113   8.570   2.642  1.00  0.00           N  
ATOM      2  CA  ASN D 311      20.009   7.597   2.008  1.00  0.00           C  
ATOM      3  C   ASN D 311      19.353   6.239   1.711  1.00  0.00           C  
ATOM      4  O   ASN D 311      19.442   5.305   2.522  1.00  0.00           O  
ATOM      5  CB  ASN D 311      21.232   7.369   2.886  1.00  0.00           C  
ATOM      6  CG  ASN D 311      22.491   7.167   2.079  1.00  0.00           C  
ATOM      7  OD1 ASN D 311      23.303   8.086   1.961  1.00  0.00           O  
ATOM      8  ND2 ASN D 311      22.673   5.968   1.523  1.00  0.00           N  
ATOM      9  H   ASN D 311      18.815   8.430   3.565  1.00  0.00           H  
ATOM     10 HD21 ASN D 311      23.487   5.835   1.002  1.00  0.00           H  
ATOM     11 HD22 ASN D 311      22.006   5.259   1.659  1.00  0.00           H  
ATOM     12  N   ILE D 312      18.734   6.122   0.535  1.00  0.00           N  
ATOM     13  CA  ILE D 312      18.064   4.893   0.132  1.00  0.00           C  
ATOM     14  C   ILE D 312      19.017   3.879  -0.499  1.00  0.00           C  
ATOM     15  O   ILE D 312      19.789   4.208  -1.383  1.00  0.00           O  
ATOM     16  CB  ILE D 312      16.931   5.182  -0.876  1.00  0.00           C  
ATOM     17  CG1 ILE D 312      15.895   6.140  -0.290  1.00  0.00           C  
ATOM     18  CG2 ILE D 312      16.248   3.907  -1.275  1.00  0.00           C  
ATOM     19  CD1 ILE D 312      16.193   7.622  -0.526  1.00  0.00           C  
ATOM     20  H   ILE D 312      18.760   6.880  -0.087  1.00  0.00           H  
ATOM     21  N   GLN D 313      18.964   2.647  -0.032  1.00  0.00           N  
ATOM     22  CA  GLN D 313      19.795   1.594  -0.584  1.00  0.00           C  
ATOM     23  C   GLN D 313      18.961   0.886  -1.650  1.00  0.00           C  
ATOM     24  O   GLN D 313      17.780   1.175  -1.824  1.00  0.00           O  
ATOM     25  CB  GLN D 313      20.141   0.574   0.498  1.00  0.00           C  
ATOM     26  CG  GLN D 313      20.549   1.159   1.834  1.00  0.00           C  
ATOM     27  CD  GLN D 313      21.983   1.629   1.839  1.00  0.00           C  
ATOM     28  OE1 GLN D 313      22.253   2.835   1.859  1.00  0.00           O  
ATOM     29  NE2 GLN D 313      22.918   0.678   1.810  1.00  0.00           N  
ATOM     30  H   GLN D 313      18.335   2.436   0.679  1.00  0.00           H  
ATOM     31 HE21 GLN D 313      23.850   0.971   1.815  1.00  0.00           H  
ATOM     32 HE22 GLN D 313      22.650  -0.262   1.792  1.00  0.00           H  
ATOM     33  N   ALA D 314      19.556  -0.059  -2.356  1.00  0.00           N  
ATOM     34  CA  ALA D 314      18.812  -0.780  -3.362  1.00  0.00           C  
ATOM     35  C   ALA D 314      18.061  -1.874  -2.620  1.00  0.00           C  
ATOM     36  O   ALA D 314      18.456  -2.241  -1.505  1.00  0.00           O  
ATOM     37  CB  ALA D 314      19.762  -1.390  -4.373  1.00  0.00           C  
ATOM     38  H   ALA D 314      20.488  -0.281  -2.190  1.00  0.00           H  
ATOM     39  N   ILE D 315      16.965  -2.361  -3.203  1.00  0.00           N  
ATOM     40  CA  ILE D 315      16.196  -3.447  -2.594  1.00  0.00           C  
ATOM     41  C   ILE D 315      17.192  -4.612  -2.586  1.00  0.00           C  
ATOM     42  O   ILE D 315      17.870  -4.851  -3.589  1.00  0.00           O  
ATOM     43  CB  ILE D 315      14.958  -3.874  -3.468  1.00  0.00           C  
ATOM     44  CG1 ILE D 315      14.090  -2.676  -3.879  1.00  0.00           C  
ATOM     45  CG2 ILE D 315      14.105  -4.886  -2.715  1.00  0.00           C  
ATOM     46  CD1 ILE D 315      13.453  -1.927  -2.746  1.00  0.00           C  
ATOM     47  H   ILE D 315      16.680  -2.001  -4.058  1.00  0.00           H  
ATOM     48  N   ARG D 316      17.344  -5.296  -1.462  1.00  0.00           N  
ATOM     49  CA  ARG D 316      18.280  -6.408  -1.431  1.00  0.00           C  
ATOM     50  C   ARG D 316      17.902  -7.413  -2.533  1.00  0.00           C  
ATOM     51  O   ARG D 316      16.721  -7.555  -2.843  1.00  0.00           O  
ATOM     52  CB  ARG D 316      18.273  -7.075  -0.051  1.00  0.00           C  
ATOM     53  CG  ARG D 316      18.951  -8.439  -0.047  1.00  0.00           C  
ATOM     54  CD  ARG D 316      19.188  -8.985   1.349  1.00  0.00           C  
ATOM     55  NE  ARG D 316      19.973 -10.226   1.328  1.00  0.00           N  
ATOM     56  CZ  ARG D 316      21.290 -10.294   1.108  1.00  0.00           C  
ATOM     57  NH1 ARG D 316      22.001  -9.183   0.878  1.00  0.00           N  
ATOM     58  NH2 ARG D 316      21.903 -11.484   1.114  1.00  0.00           N  
ATOM     59  H   ARG D 316      16.830  -5.056  -0.667  1.00  0.00           H  
ATOM     60 HE   ARG D 316      19.495 -11.070   1.480  1.00  0.00           H  
ATOM     61 HH11 ARG D 316      21.548  -8.295   0.870  1.00  0.00           H  
ATOM     62 HH12 ARG D 316      22.986  -9.249   0.721  1.00  0.00           H  
ATOM     63 HH21 ARG D 316      21.375 -12.317   1.280  1.00  0.00           H  
ATOM     64 HH22 ARG D 316      22.887 -11.540   0.954  1.00  0.00           H  
ATOM     65  N   GLY D 317      18.903  -8.057  -3.146  1.00  0.00           N  
ATOM     66  CA  GLY D 317      18.657  -9.045  -4.191  1.00  0.00           C  
ATOM     67  C   GLY D 317      18.431  -8.491  -5.582  1.00  0.00           C  
ATOM     68  O   GLY D 317      18.189  -9.231  -6.530  1.00  0.00           O  
ATOM     69  H   GLY D 317      19.824  -7.842  -2.896  1.00  0.00           H  
ATOM     70  N   MET D 318      18.451  -7.171  -5.691  1.00  0.00           N  
ATOM     71  CA  MET D 318      18.284  -6.469  -6.962  1.00  0.00           C  
ATOM     72  C   MET D 318      19.550  -5.612  -7.197  1.00  0.00           C  
ATOM     73  O   MET D 318      19.890  -4.728  -6.382  1.00  0.00           O  
ATOM     74  CB  MET D 318      17.010  -5.625  -6.925  1.00  0.00           C  
ATOM     75  CG  MET D 318      15.800  -6.481  -6.624  1.00  0.00           C  
ATOM     76  SD  MET D 318      14.231  -5.660  -6.818  1.00  0.00           S  
ATOM     77  CE  MET D 318      13.145  -7.063  -6.846  1.00  0.00           C  
ATOM     78  H   MET D 318      18.590  -6.628  -4.884  1.00  0.00           H  
ATOM     79  N   ASN D 319      20.269  -5.926  -8.278  1.00  0.00           N  
ATOM     80  CA  ASN D 319      21.518  -5.250  -8.621  1.00  0.00           C  
ATOM     81  C   ASN D 319      21.519  -4.112  -9.642  1.00  0.00           C  
ATOM     82  O   ASN D 319      20.606  -3.971 -10.480  1.00  0.00           O  
ATOM     83  CB  ASN D 319      22.521  -6.270  -9.146  1.00  0.00           C  
ATOM     84  CG  ASN D 319      22.791  -7.374  -8.171  1.00  0.00           C  
ATOM     85  OD1 ASN D 319      23.067  -7.133  -6.993  1.00  0.00           O  
ATOM     86  ND2 ASN D 319      22.727  -8.607  -8.655  1.00  0.00           N  
ATOM     87  H   ASN D 319      19.941  -6.635  -8.860  1.00  0.00           H  
ATOM     88 HD21 ASN D 319      22.900  -9.337  -8.029  1.00  0.00           H  
ATOM     89 HD22 ASN D 319      22.509  -8.744  -9.596  1.00  0.00           H  
ATOM     90  N   ASP D 320      22.571  -3.302  -9.544  1.00  0.00           N  
ATOM     91  CA  ASP D 320      22.838  -2.235 -10.487  1.00  0.00           C  
ATOM     92  C   ASP D 320      23.997  -2.843 -11.276  1.00  0.00           C  
ATOM     93  O   ASP D 320      24.765  -3.641 -10.729  1.00  0.00           O  
ATOM     94  CB  ASP D 320      23.381  -0.991  -9.797  1.00  0.00           C  
ATOM     95  CG  ASP D 320      22.467  -0.458  -8.733  1.00  0.00           C  
ATOM     96  OD1 ASP D 320      21.299  -0.119  -9.008  1.00  0.00           O  
ATOM     97  OD2 ASP D 320      22.938  -0.338  -7.603  1.00  0.00           O  
ATOM     98  H   ASP D 320      23.209  -3.460  -8.823  1.00  0.00           H  
ATOM     99  N   TYR D 321      24.086  -2.560 -12.567  1.00  0.00           N  
ATOM    100  CA  TYR D 321      25.215  -3.048 -13.356  1.00  0.00           C  
ATOM    101  C   TYR D 321      25.889  -1.762 -13.825  1.00  0.00           C  
ATOM    102  O   TYR D 321      25.309  -1.007 -14.625  1.00  0.00           O  
ATOM    103  CB  TYR D 321      24.754  -3.923 -14.521  1.00  0.00           C  
ATOM    104  CG  TYR D 321      24.015  -5.158 -14.062  1.00  0.00           C  
ATOM    105  CD1 TYR D 321      24.691  -6.225 -13.468  1.00  0.00           C  
ATOM    106  CD2 TYR D 321      22.628  -5.240 -14.194  1.00  0.00           C  
ATOM    107  CE1 TYR D 321      24.000  -7.345 -13.012  1.00  0.00           C  
ATOM    108  CE2 TYR D 321      21.929  -6.342 -13.746  1.00  0.00           C  
ATOM    109  CZ  TYR D 321      22.611  -7.395 -13.156  1.00  0.00           C  
ATOM    110  OH  TYR D 321      21.877  -8.478 -12.718  1.00  0.00           O  
ATOM    111  H   TYR D 321      23.396  -2.015 -12.995  1.00  0.00           H  
ATOM    112 HH   TYR D 321      22.477  -9.127 -12.327  1.00  0.00           H  
ATOM    113  N   LEU D 322      27.051  -1.469 -13.226  1.00  0.00           N  
ATOM    114  CA  LEU D 322      27.811  -0.247 -13.502  1.00  0.00           C  
ATOM    115  C   LEU D 322      28.480  -0.148 -14.878  1.00  0.00           C  
ATOM    116  O   LEU D 322      28.625  -1.160 -15.579  1.00  0.00           O  
ATOM    117  CB  LEU D 322      28.873  -0.019 -12.414  1.00  0.00           C  
ATOM    118  CG  LEU D 322      28.553   0.011 -10.919  1.00  0.00           C  
ATOM    119  CD1 LEU D 322      27.275   0.811 -10.669  1.00  0.00           C  
ATOM    120  CD2 LEU D 322      28.418  -1.426 -10.423  1.00  0.00           C  
ATOM    121  H   LEU D 322      27.405  -2.110 -12.583  1.00  0.00           H  
ATOM    122  N   PRO D 323      28.920   1.078 -15.262  1.00  0.00           N  
ATOM    123  CA  PRO D 323      29.575   1.251 -16.554  1.00  0.00           C  
ATOM    124  C   PRO D 323      30.575   0.149 -16.926  1.00  0.00           C  
ATOM    125  O   PRO D 323      30.457  -0.457 -17.983  1.00  0.00           O  
ATOM    126  CB  PRO D 323      30.221   2.620 -16.397  1.00  0.00           C  
ATOM    127  CG  PRO D 323      29.131   3.375 -15.762  1.00  0.00           C  
ATOM    128  CD  PRO D 323      28.662   2.411 -14.669  1.00  0.00           C  
ATOM    129  N   GLY D 324      31.502  -0.178 -16.047  1.00  0.00           N  
ATOM    130  CA  GLY D 324      32.464  -1.220 -16.390  1.00  0.00           C  
ATOM    131  C   GLY D 324      31.952  -2.613 -16.757  1.00  0.00           C  
ATOM    132  O   GLY D 324      32.365  -3.219 -17.758  1.00  0.00           O  
ATOM    133  H   GLY D 324      31.542   0.273 -15.185  1.00  0.00           H  
ATOM    134  N   GLU D 325      31.084  -3.149 -15.915  1.00  0.00           N  
ATOM    135  CA  GLU D 325      30.529  -4.474 -16.126  1.00  0.00           C  
ATOM    136  C   GLU D 325      29.566  -4.563 -17.335  1.00  0.00           C  
ATOM    137  O   GLU D 325      29.545  -5.584 -18.030  1.00  0.00           O  
ATOM    138  CB  GLU D 325      29.888  -4.971 -14.796  1.00  0.00           C  
ATOM    139  CG  GLU D 325      28.908  -6.159 -14.878  1.00  0.00           C  
ATOM    140  CD  GLU D 325      29.420  -7.469 -14.242  1.00  0.00           C  
ATOM    141  OE1 GLU D 325      30.654  -7.588 -13.992  1.00  0.00           O  
ATOM    142  OE2 GLU D 325      28.578  -8.388 -14.012  1.00  0.00           O  
ATOM    143  H   GLU D 325      30.786  -2.624 -15.147  1.00  0.00           H  
ATOM    144  N   THR D 332      28.832  -3.490 -17.643  1.00  0.00           N  
ATOM    145  CA  THR D 332      27.874  -3.569 -18.749  1.00  0.00           C  
ATOM    146  C   THR D 332      28.483  -3.764 -20.113  1.00  0.00           C  
ATOM    147  O   THR D 332      27.888  -4.418 -20.967  1.00  0.00           O  
ATOM    148  CB  THR D 332      26.872  -2.419 -18.781  1.00  0.00           C  
ATOM    149  OG1 THR D 332      27.555  -1.174 -18.677  1.00  0.00           O  
ATOM    150  CG2 THR D 332      25.893  -2.567 -17.651  1.00  0.00           C  
ATOM    151  H   THR D 332      28.933  -2.644 -17.142  1.00  0.00           H  
ATOM    152  HG1 THR D 332      26.932  -0.451 -18.687  1.00  0.00           H  
ATOM    153  N   ALA D 333      29.688  -3.246 -20.303  1.00  0.00           N  
ATOM    154  CA  ALA D 333      30.389  -3.407 -21.564  1.00  0.00           C  
ATOM    155  C   ALA D 333      30.565  -4.895 -21.830  1.00  0.00           C  
ATOM    156  O   ALA D 333      30.455  -5.336 -22.967  1.00  0.00           O  
ATOM    157  CB  ALA D 333      31.705  -2.753 -21.484  1.00  0.00           C  
ATOM    158  H   ALA D 333      30.100  -2.724 -19.578  1.00  0.00           H  
ATOM    159  N   ILE D 334      30.844  -5.672 -20.786  1.00  0.00           N  
ATOM    160  CA  ILE D 334      30.995  -7.119 -20.939  1.00  0.00           C  
ATOM    161  C   ILE D 334      29.635  -7.741 -21.232  1.00  0.00           C  
ATOM    162  O   ILE D 334      29.537  -8.695 -22.009  1.00  0.00           O  
ATOM    163  CB  ILE D 334      31.584  -7.778 -19.686  1.00  0.00           C  
ATOM    164  CG1 ILE D 334      33.104  -7.595 -19.657  1.00  0.00           C  
ATOM    165  CG2 ILE D 334      31.253  -9.240 -19.669  1.00  0.00           C  
ATOM    166  CD1 ILE D 334      33.612  -6.212 -19.174  1.00  0.00           C  
ATOM    167  H   ILE D 334      30.946  -5.271 -19.893  1.00  0.00           H  
ATOM    168  N   TRP D 335      28.591  -7.210 -20.605  1.00  0.00           N  
ATOM    169  CA  TRP D 335      27.242  -7.706 -20.825  1.00  0.00           C  
ATOM    170  C   TRP D 335      26.835  -7.451 -22.265  1.00  0.00           C  
ATOM    171  O   TRP D 335      26.301  -8.352 -22.930  1.00  0.00           O  
ATOM    172  CB  TRP D 335      26.254  -7.012 -19.901  1.00  0.00           C  
ATOM    173  CG  TRP D 335      26.042  -7.703 -18.584  1.00  0.00           C  
ATOM    174  CD1 TRP D 335      26.878  -7.692 -17.511  1.00  0.00           C  
ATOM    175  CD2 TRP D 335      24.902  -8.477 -18.199  1.00  0.00           C  
ATOM    176  NE1 TRP D 335      26.333  -8.407 -16.482  1.00  0.00           N  
ATOM    177  CE2 TRP D 335      25.118  -8.902 -16.873  1.00  0.00           C  
ATOM    178  CE3 TRP D 335      23.713  -8.845 -18.848  1.00  0.00           C  
ATOM    179  CZ2 TRP D 335      24.196  -9.685 -16.174  1.00  0.00           C  
ATOM    180  CZ3 TRP D 335      22.792  -9.621 -18.159  1.00  0.00           C  
ATOM    181  CH2 TRP D 335      23.041 -10.035 -16.829  1.00  0.00           C  
ATOM    182  H   TRP D 335      28.734  -6.472 -19.978  1.00  0.00           H  
ATOM    183  HE1 TRP D 335      26.749  -8.545 -15.605  1.00  0.00           H  
ATOM    184  N   GLN D 336      27.071  -6.228 -22.740  1.00  0.00           N  
ATOM    185  CA  GLN D 336      26.759  -5.856 -24.115  1.00  0.00           C  
ATOM    186  C   GLN D 336      27.470  -6.772 -25.106  1.00  0.00           C  
ATOM    187  O   GLN D 336      26.889  -7.170 -26.110  1.00  0.00           O  
ATOM    188  CB  GLN D 336      27.184  -4.430 -24.385  1.00  0.00           C  
ATOM    189  CG  GLN D 336      26.494  -3.395 -23.517  1.00  0.00           C  
ATOM    190  CD  GLN D 336      27.065  -1.979 -23.690  1.00  0.00           C  
ATOM    191  OE1 GLN D 336      28.227  -1.830 -24.022  1.00  0.00           O  
ATOM    192  NE2 GLN D 336      26.253  -0.945 -23.438  1.00  0.00           N  
ATOM    193  H   GLN D 336      27.482  -5.581 -22.177  1.00  0.00           H  
ATOM    194 HE21 GLN D 336      26.627  -0.054 -23.563  1.00  0.00           H  
ATOM    195 HE22 GLN D 336      25.336  -1.115 -23.169  1.00  0.00           H  
ATOM    196  N   ARG D 337      28.715  -7.148 -24.820  1.00  0.00           N  
ATOM    197  CA  ARG D 337      29.447  -8.014 -25.742  1.00  0.00           C  
ATOM    198  C   ARG D 337      28.895  -9.429 -25.772  1.00  0.00           C  
ATOM    199  O   ARG D 337      28.667  -9.993 -26.852  1.00  0.00           O  
ATOM    200  CB  ARG D 337      30.952  -8.014 -25.461  1.00  0.00           C  
ATOM    201  CG  ARG D 337      31.742  -8.567 -26.665  1.00  0.00           C  
ATOM    202  CD  ARG D 337      33.120  -7.934 -26.856  1.00  0.00           C  
ATOM    203  NE  ARG D 337      34.203  -8.662 -26.187  1.00  0.00           N  
ATOM    204  CZ  ARG D 337      34.934  -9.630 -26.753  1.00  0.00           C  
ATOM    205  NH1 ARG D 337      34.687 -10.013 -28.011  1.00  0.00           N  
ATOM    206  NH2 ARG D 337      35.906 -10.231 -26.055  1.00  0.00           N  
ATOM    207  H   ARG D 337      29.149  -6.832 -24.000  1.00  0.00           H  
ATOM    208 HE   ARG D 337      34.375  -8.447 -25.260  1.00  0.00           H  
ATOM    209 HH11 ARG D 337      33.950  -9.584 -28.532  1.00  0.00           H  
ATOM    210 HH12 ARG D 337      35.245 -10.730 -28.434  1.00  0.00           H  
ATOM    211 HH21 ARG D 337      36.075  -9.963 -25.107  1.00  0.00           H  
ATOM    212 HH22 ARG D 337      36.457 -10.947 -26.481  1.00  0.00           H  
ATOM    213  N   ILE D 338      28.637  -9.990 -24.593  1.00  0.00           N  
ATOM    214  CA  ILE D 338      28.078 -11.327 -24.529  1.00  0.00           C  
ATOM    215  C   ILE D 338      26.699 -11.335 -25.171  1.00  0.00           C  
ATOM    216  O   ILE D 338      26.406 -12.196 -26.007  1.00  0.00           O  
ATOM    217  CB  ILE D 338      27.996 -11.821 -23.118  1.00  0.00           C  
ATOM    218  CG1 ILE D 338      29.396 -11.802 -22.512  1.00  0.00           C  
ATOM    219  CG2 ILE D 338      27.469 -13.216 -23.097  1.00  0.00           C  
ATOM    220  CD1 ILE D 338      29.492 -12.371 -21.126  1.00  0.00           C  
ATOM    221  H   ILE D 338      28.826  -9.495 -23.768  1.00  0.00           H  
ATOM    222  N   GLU D 339      25.888 -10.326 -24.871  1.00  0.00           N  
ATOM    223  CA  GLU D 339      24.548 -10.237 -25.464  1.00  0.00           C  
ATOM    224  C   GLU D 339      24.542 -10.198 -26.998  1.00  0.00           C  
ATOM    225  O   GLU D 339      23.784 -10.933 -27.639  1.00  0.00           O  
ATOM    226  CB  GLU D 339      23.778  -9.041 -24.908  1.00  0.00           C  
ATOM    227  CG  GLU D 339      23.337  -9.238 -23.479  1.00  0.00           C  
ATOM    228  CD  GLU D 339      22.766  -7.991 -22.855  1.00  0.00           C  
ATOM    229  OE1 GLU D 339      22.807  -6.938 -23.522  1.00  0.00           O  
ATOM    230  OE2 GLU D 339      22.291  -8.067 -21.699  1.00  0.00           O  
ATOM    231  H   GLU D 339      26.185  -9.634 -24.254  1.00  0.00           H  
ATOM    232  N   GLY D 340      25.385  -9.360 -27.593  1.00  0.00           N  
ATOM    233  CA  GLY D 340      25.417  -9.276 -29.040  1.00  0.00           C  
ATOM    234  C   GLY D 340      25.737 -10.609 -29.703  1.00  0.00           C  
ATOM    235  O   GLY D 340      25.134 -10.959 -30.727  1.00  0.00           O  
ATOM    236  H   GLY D 340      25.983  -8.799 -27.054  1.00  0.00           H  
ATOM    237  N   THR D 341      26.695 -11.352 -29.141  1.00  0.00           N  
ATOM    238  CA  THR D 341      27.055 -12.645 -29.702  1.00  0.00           C  
ATOM    239  C   THR D 341      25.816 -13.547 -29.692  1.00  0.00           C  
ATOM    240  O   THR D 341      25.404 -14.081 -30.722  1.00  0.00           O  
ATOM    241  CB  THR D 341      28.225 -13.301 -28.897  1.00  0.00           C  
ATOM    242  OG1 THR D 341      29.442 -12.585 -29.149  1.00  0.00           O  
ATOM    243  CG2 THR D 341      28.416 -14.788 -29.275  1.00  0.00           C  
ATOM    244  H   THR D 341      27.175 -11.017 -28.350  1.00  0.00           H  
ATOM    245  HG1 THR D 341      30.160 -12.991 -28.653  1.00  0.00           H  
ATOM    246  N   LEU D 342      25.178 -13.647 -28.534  1.00  0.00           N  
ATOM    247  CA  LEU D 342      24.005 -14.490 -28.392  1.00  0.00           C  
ATOM    248  C   LEU D 342      22.977 -14.101 -29.433  1.00  0.00           C  
ATOM    249  O   LEU D 342      22.555 -14.914 -30.273  1.00  0.00           O  
ATOM    250  CB  LEU D 342      23.416 -14.346 -26.978  1.00  0.00           C  
ATOM    251  CG  LEU D 342      24.326 -14.673 -25.771  1.00  0.00           C  
ATOM    252  CD1 LEU D 342      23.704 -14.123 -24.506  1.00  0.00           C  
ATOM    253  CD2 LEU D 342      24.611 -16.165 -25.604  1.00  0.00           C  
ATOM    254  H   LEU D 342      25.498 -13.128 -27.761  1.00  0.00           H  
ATOM    255  N   LYS D 343      22.668 -12.818 -29.416  1.00  0.00           N  
ATOM    256  CA  LYS D 343      21.681 -12.205 -30.285  1.00  0.00           C  
ATOM    257  C   LYS D 343      22.022 -12.409 -31.746  1.00  0.00           C  
ATOM    258  O   LYS D 343      21.154 -12.517 -32.600  1.00  0.00           O  
ATOM    259  CB  LYS D 343      21.620 -10.714 -29.946  1.00  0.00           C  
ATOM    260  CG  LYS D 343      20.318 -10.048 -30.223  1.00  0.00           C  
ATOM    261  CD  LYS D 343      20.460  -8.536 -30.158  1.00  0.00           C  
ATOM    262  CE  LYS D 343      20.957  -8.104 -28.811  1.00  0.00           C  
ATOM    263  NZ  LYS D 343      20.046  -8.610 -27.767  1.00  0.00           N  
ATOM    264  H   LYS D 343      23.135 -12.241 -28.789  1.00  0.00           H  
ATOM    265  HZ1 LYS D 343      19.826  -9.610 -27.954  1.00  0.00           H  
ATOM    266  HZ2 LYS D 343      20.504  -8.529 -26.836  1.00  0.00           H  
ATOM    267  HZ3 LYS D 343      19.165  -8.058 -27.769  1.00  0.00           H  
ATOM    268  N   ASN D 344      23.297 -12.483 -32.047  1.00  0.00           N  
ATOM    269  CA  ASN D 344      23.684 -12.662 -33.422  1.00  0.00           C  
ATOM    270  C   ASN D 344      23.520 -14.113 -33.875  1.00  0.00           C  
ATOM    271  O   ASN D 344      23.069 -14.382 -35.004  1.00  0.00           O  
ATOM    272  CB  ASN D 344      25.102 -12.174 -33.610  1.00  0.00           C  
ATOM    273  CG  ASN D 344      25.623 -12.477 -34.976  1.00  0.00           C  
ATOM    274  OD1 ASN D 344      24.934 -12.233 -35.981  1.00  0.00           O  
ATOM    275  ND2 ASN D 344      26.826 -13.069 -35.038  1.00  0.00           N  
ATOM    276  H   ASN D 344      23.977 -12.409 -31.350  1.00  0.00           H  
ATOM    277 HD21 ASN D 344      27.176 -13.261 -35.925  1.00  0.00           H  
ATOM    278 HD22 ASN D 344      27.305 -13.269 -34.211  1.00  0.00           H  
ATOM    279  N   VAL D 345      23.898 -15.040 -32.997  1.00  0.00           N  
ATOM    280  CA  VAL D 345      23.757 -16.466 -33.270  1.00  0.00           C  
ATOM    281  C   VAL D 345      22.275 -16.783 -33.500  1.00  0.00           C  
ATOM    282  O   VAL D 345      21.943 -17.475 -34.454  1.00  0.00           O  
ATOM    283  CB  VAL D 345      24.274 -17.317 -32.105  1.00  0.00           C  
ATOM    284  CG1 VAL D 345      23.884 -18.762 -32.293  1.00  0.00           C  
ATOM    285  CG2 VAL D 345      25.781 -17.175 -31.978  1.00  0.00           C  
ATOM    286  H   VAL D 345      24.278 -14.757 -32.140  1.00  0.00           H  
ATOM    287  N   LEU D 347      21.381 -16.242 -32.660  1.00  0.00           N  
ATOM    288  CA  LEU D 347      19.924 -16.482 -32.813  1.00  0.00           C  
ATOM    289  C   LEU D 347      19.456 -16.043 -34.200  1.00  0.00           C  
ATOM    290  O   LEU D 347      18.604 -16.691 -34.822  1.00  0.00           O  
ATOM    291  CB  LEU D 347      19.111 -15.754 -31.720  1.00  0.00           C  
ATOM    292  CG  LEU D 347      19.024 -16.374 -30.315  1.00  0.00           C  
ATOM    293  CD1 LEU D 347      18.553 -15.355 -29.331  1.00  0.00           C  
ATOM    294  CD2 LEU D 347      18.098 -17.563 -30.301  1.00  0.00           C  
ATOM    295  H   LEU D 347      21.700 -15.673 -31.927  1.00  0.00           H  
ATOM    296  N   GLY D 348      20.031 -14.948 -34.685  1.00  0.00           N  
ATOM    297  CA  GLY D 348      19.681 -14.443 -35.996  1.00  0.00           C  
ATOM    298  C   GLY D 348      20.136 -15.378 -37.108  1.00  0.00           C  
ATOM    299  O   GLY D 348      19.411 -15.543 -38.110  1.00  0.00           O  
ATOM    300  H   GLY D 348      20.701 -14.471 -34.147  1.00  0.00           H  
ATOM    301  N   SER D 349      21.304 -16.020 -36.944  1.00  0.00           N  
ATOM    302  CA  SER D 349      21.793 -16.925 -37.979  1.00  0.00           C  
ATOM    303  C   SER D 349      20.928 -18.170 -38.117  1.00  0.00           C  
ATOM    304  O   SER D 349      20.987 -18.866 -39.140  1.00  0.00           O  
ATOM    305  CB  SER D 349      23.263 -17.278 -37.781  1.00  0.00           C  
ATOM    306  OG  SER D 349      23.472 -18.027 -36.610  1.00  0.00           O  
ATOM    307  H   SER D 349      21.836 -15.883 -36.131  1.00  0.00           H  
ATOM    308 HG   SER D 349      24.405 -18.226 -36.523  1.00  0.00           H  
ATOM    309  N   TYR D 352      20.067 -18.398 -37.123  1.00  0.00           N  
ATOM    310  CA  TYR D 352      19.137 -19.532 -37.130  1.00  0.00           C  
ATOM    311  C   TYR D 352      17.720 -19.182 -37.589  1.00  0.00           C  
ATOM    312  O   TYR D 352      16.858 -20.059 -37.653  1.00  0.00           O  
ATOM    313  CB  TYR D 352      19.062 -20.163 -35.763  1.00  0.00           C  
ATOM    314  CG  TYR D 352      20.174 -21.121 -35.484  1.00  0.00           C  
ATOM    315  CD1 TYR D 352      21.347 -20.697 -34.871  1.00  0.00           C  
ATOM    316  CD2 TYR D 352      20.009 -22.481 -35.722  1.00  0.00           C  
ATOM    317  CE1 TYR D 352      22.329 -21.610 -34.486  1.00  0.00           C  
ATOM    318  CE2 TYR D 352      20.978 -23.407 -35.337  1.00  0.00           C  
ATOM    319  CZ  TYR D 352      22.129 -22.963 -34.716  1.00  0.00           C  
ATOM    320  OH  TYR D 352      23.036 -23.893 -34.265  1.00  0.00           O  
ATOM    321  H   TYR D 352      20.063 -17.794 -36.354  1.00  0.00           H  
ATOM    322 HH   TYR D 352      22.716 -24.776 -34.465  1.00  0.00           H  
ATOM    323  N   GLY D 361      17.473 -17.908 -37.896  1.00  0.00           N  
ATOM    324  CA  GLY D 361      16.156 -17.490 -38.362  1.00  0.00           C  
ATOM    325  C   GLY D 361      15.103 -17.138 -37.317  1.00  0.00           C  
ATOM    326  O   GLY D 361      13.936 -17.025 -37.661  1.00  0.00           O  
ATOM    327  H   GLY D 361      18.188 -17.242 -37.812  1.00  0.00           H  
ATOM    328  N   TYR D 362      15.497 -16.935 -36.061  1.00  0.00           N  
ATOM    329  CA  TYR D 362      14.558 -16.590 -34.990  1.00  0.00           C  
ATOM    330  C   TYR D 362      14.273 -15.106 -34.849  1.00  0.00           C  
ATOM    331  O   TYR D 362      15.199 -14.291 -34.818  1.00  0.00           O  
ATOM    332  CB  TYR D 362      15.067 -17.096 -33.642  1.00  0.00           C  
ATOM    333  CG  TYR D 362      15.124 -18.590 -33.530  1.00  0.00           C  
ATOM    334  CD1 TYR D 362      15.128 -19.397 -34.662  1.00  0.00           C  
ATOM    335  CD2 TYR D 362      15.176 -19.202 -32.300  1.00  0.00           C  
ATOM    336  CE1 TYR D 362      15.178 -20.768 -34.568  1.00  0.00           C  
ATOM    337  CE2 TYR D 362      15.233 -20.580 -32.196  1.00  0.00           C  
ATOM    338  CZ  TYR D 362      15.230 -21.349 -33.337  1.00  0.00           C  
ATOM    339  OH  TYR D 362      15.274 -22.708 -33.233  1.00  0.00           O  
ATOM    340  H   TYR D 362      16.451 -16.996 -35.848  1.00  0.00           H  
ATOM    341 HH   TYR D 362      15.257 -23.089 -34.097  1.00  0.00           H  
ATOM    342  N   SER D 363      13.005 -14.768 -34.639  1.00  0.00           N  
ATOM    343  CA  SER D 363      12.616 -13.378 -34.472  1.00  0.00           C  
ATOM    344  C   SER D 363      12.455 -12.994 -32.993  1.00  0.00           C  
ATOM    345  O   SER D 363      12.207 -13.854 -32.148  1.00  0.00           O  
ATOM    346  CB  SER D 363      11.320 -13.136 -35.236  1.00  0.00           C  
ATOM    347  OG  SER D 363      11.393 -13.684 -36.544  1.00  0.00           O  
ATOM    348  H   SER D 363      12.320 -15.469 -34.599  1.00  0.00           H  
ATOM    349 HG   SER D 363      10.569 -13.529 -37.007  1.00  0.00           H  
ATOM    350  N   GLU D 364      12.619 -11.714 -32.676  1.00  0.00           N  
ATOM    351  CA  GLU D 364      12.462 -11.245 -31.296  1.00  0.00           C  
ATOM    352  C   GLU D 364      11.009 -10.899 -30.954  1.00  0.00           C  
ATOM    353  O   GLU D 364      10.250 -10.457 -31.823  1.00  0.00           O  
ATOM    354  CB  GLU D 364      13.320  -9.992 -31.026  1.00  0.00           C  
ATOM    355  CG  GLU D 364      13.336  -9.589 -29.522  1.00  0.00           C  
ATOM    356  CD  GLU D 364      14.113  -8.309 -29.170  1.00  0.00           C  
ATOM    357  OE1 GLU D 364      14.620  -7.598 -30.056  1.00  0.00           O  
ATOM    358  OE2 GLU D 364      14.199  -7.996 -27.970  1.00  0.00           O  
ATOM    359  H   GLU D 364      12.821 -11.072 -33.376  1.00  0.00           H  
ATOM    360  N   ILE D 365      10.616 -11.142 -29.702  1.00  0.00           N  
ATOM    361  CA  ILE D 365       9.284 -10.779 -29.222  1.00  0.00           C  
ATOM    362  C   ILE D 365       9.433 -10.104 -27.857  1.00  0.00           C  
ATOM    363  O   ILE D 365      10.275 -10.495 -27.045  1.00  0.00           O  
ATOM    364  CB  ILE D 365       8.324 -11.961 -29.149  1.00  0.00           C  
ATOM    365  CG1 ILE D 365       6.905 -11.422 -29.074  1.00  0.00           C  
ATOM    366  CG2 ILE D 365       8.607 -12.838 -27.958  1.00  0.00           C  
ATOM    367  CD1 ILE D 365       5.876 -12.485 -29.132  1.00  0.00           C  
ATOM    368  H   ILE D 365      11.235 -11.584 -29.079  1.00  0.00           H  
ATOM    369  N   ARG D 366       8.724  -9.002 -27.663  1.00  0.00           N  
ATOM    370  CA  ARG D 366       8.791  -8.264 -26.407  1.00  0.00           C  
ATOM    371  C   ARG D 366       7.419  -8.330 -25.727  1.00  0.00           C  
ATOM    372  O   ARG D 366       6.398  -7.970 -26.320  1.00  0.00           O  
ATOM    373  CB  ARG D 366       9.217  -6.823 -26.673  1.00  0.00           C  
ATOM    374  CG  ARG D 366      10.632  -6.703 -27.129  1.00  0.00           C  
ATOM    375  CD  ARG D 366      10.930  -5.329 -27.664  1.00  0.00           C  
ATOM    376  NE  ARG D 366      12.242  -5.329 -28.310  1.00  0.00           N  
ATOM    377  CZ  ARG D 366      12.972  -4.246 -28.582  1.00  0.00           C  
ATOM    378  NH1 ARG D 366      12.543  -3.026 -28.266  1.00  0.00           N  
ATOM    379  NH2 ARG D 366      14.154  -4.390 -29.171  1.00  0.00           N  
ATOM    380  H   ARG D 366       8.133  -8.681 -28.381  1.00  0.00           H  
ATOM    381 HE   ARG D 366      12.616  -6.197 -28.569  1.00  0.00           H  
ATOM    382 HH11 ARG D 366      11.658  -2.906 -27.820  1.00  0.00           H  
ATOM    383 HH12 ARG D 366      13.107  -2.226 -28.478  1.00  0.00           H  
ATOM    384 HH21 ARG D 366      14.487  -5.305 -29.406  1.00  0.00           H  
ATOM    385 HH22 ARG D 366      14.712  -3.589 -29.379  1.00  0.00           H  
ATOM    386  N   LEU D 368       7.423  -8.807 -24.480  1.00  0.00           N  
ATOM    387  CA  LEU D 368       6.225  -9.034 -23.655  1.00  0.00           C  
ATOM    388  C   LEU D 368       6.203  -8.207 -22.369  1.00  0.00           C  
ATOM    389  O   LEU D 368       7.250  -7.968 -21.776  1.00  0.00           O  
ATOM    390  CB  LEU D 368       6.195 -10.505 -23.274  1.00  0.00           C  
ATOM    391  CG  LEU D 368       6.309 -11.413 -24.494  1.00  0.00           C  
ATOM    392  CD1 LEU D 368       6.661 -12.823 -24.063  1.00  0.00           C  
ATOM    393  CD2 LEU D 368       5.008 -11.345 -25.280  1.00  0.00           C  
ATOM    394  H   LEU D 368       8.293  -9.011 -24.076  1.00  0.00           H  
ATOM    395  N   PRO D 370       4.997  -7.846 -21.877  1.00  0.00           N  
ATOM    396  CA  PRO D 370       4.813  -7.050 -20.658  1.00  0.00           C  
ATOM    397  C   PRO D 370       5.483  -7.676 -19.466  1.00  0.00           C  
ATOM    398  O   PRO D 370       5.562  -8.909 -19.362  1.00  0.00           O  
ATOM    399  CB  PRO D 370       3.303  -7.046 -20.477  1.00  0.00           C  
ATOM    400  CG  PRO D 370       2.800  -7.104 -21.879  1.00  0.00           C  
ATOM    401  CD  PRO D 370       3.692  -8.176 -22.471  1.00  0.00           C  
ATOM    402  N   ILE D 371       5.935  -6.821 -18.559  1.00  0.00           N  
ATOM    403  CA  ILE D 371       6.599  -7.286 -17.367  1.00  0.00           C  
ATOM    404  C   ILE D 371       5.613  -7.796 -16.341  1.00  0.00           C  
ATOM    405  O   ILE D 371       5.957  -8.676 -15.556  1.00  0.00           O  
ATOM    406  CB  ILE D 371       7.424  -6.185 -16.765  1.00  0.00           C  
ATOM    407  CG1 ILE D 371       8.569  -5.879 -17.709  1.00  0.00           C  
ATOM    408  CG2 ILE D 371       7.922  -6.587 -15.378  1.00  0.00           C  
ATOM    409  CD1 ILE D 371       9.702  -5.162 -17.069  1.00  0.00           C  
ATOM    410  H   ILE D 371       5.827  -5.863 -18.701  1.00  0.00           H  
ATOM    411  N   VAL D 372       4.407  -7.218 -16.339  1.00  0.00           N  
ATOM    412  CA  VAL D 372       3.337  -7.584 -15.400  1.00  0.00           C  
ATOM    413  C   VAL D 372       2.204  -8.307 -16.118  1.00  0.00           C  
ATOM    414  O   VAL D 372       1.754  -7.868 -17.179  1.00  0.00           O  
ATOM    415  CB  VAL D 372       2.640  -6.328 -14.728  1.00  0.00           C  
ATOM    416  CG1 VAL D 372       1.969  -6.744 -13.434  1.00  0.00           C  
ATOM    417  CG2 VAL D 372       3.605  -5.177 -14.475  1.00  0.00           C  
ATOM    418  H   VAL D 372       4.219  -6.536 -17.010  1.00  0.00           H  
ATOM    419  N   GLU D 373       1.729  -9.407 -15.550  1.00  0.00           N  
ATOM    420  CA  GLU D 373       0.588 -10.126 -16.137  1.00  0.00           C  
ATOM    421  C   GLU D 373      -0.444 -10.367 -15.003  1.00  0.00           C  
ATOM    422  O   GLU D 373      -0.191 -10.026 -13.835  1.00  0.00           O  
ATOM    423  CB  GLU D 373       1.036 -11.461 -16.758  1.00  0.00           C  
ATOM    424  CG  GLU D 373       2.150 -11.368 -17.805  1.00  0.00           C  
ATOM    425  CD  GLU D 373       1.660 -11.276 -19.261  1.00  0.00           C  
ATOM    426  OE1 GLU D 373       0.437 -11.216 -19.508  1.00  0.00           O  
ATOM    427  OE2 GLU D 373       2.522 -11.268 -20.173  1.00  0.00           O  
ATOM    428  H   GLU D 373       2.134  -9.734 -14.717  1.00  0.00           H  
ATOM    429  N   GLN D 374      -1.612 -10.895 -15.338  1.00  0.00           N  
ATOM    430  CA  GLN D 374      -2.623 -11.186 -14.333  1.00  0.00           C  
ATOM    431  C   GLN D 374      -2.165 -12.393 -13.552  1.00  0.00           C  
ATOM    432  O   GLN D 374      -1.760 -13.384 -14.155  1.00  0.00           O  
ATOM    433  CB  GLN D 374      -3.946 -11.511 -14.990  1.00  0.00           C  
ATOM    434  CG  GLN D 374      -4.377 -10.476 -15.976  1.00  0.00           C  
ATOM    435  CD  GLN D 374      -5.865 -10.319 -15.995  1.00  0.00           C  
ATOM    436  OE1 GLN D 374      -6.572 -10.940 -16.809  1.00  0.00           O  
ATOM    437  NE2 GLN D 374      -6.374  -9.495 -15.080  1.00  0.00           N  
ATOM    438  H   GLN D 374      -1.771 -11.139 -16.227  1.00  0.00           H  
ATOM    439 HE21 GLN D 374      -7.342  -9.377 -15.079  1.00  0.00           H  
ATOM    440 HE22 GLN D 374      -5.773  -9.039 -14.460  1.00  0.00           H  
ATOM    441  N   THR D 375      -2.335 -12.375 -12.238  1.00  0.00           N  
ATOM    442  CA  THR D 375      -1.866 -13.486 -11.428  1.00  0.00           C  
ATOM    443  C   THR D 375      -2.388 -14.861 -11.839  1.00  0.00           C  
ATOM    444  O   THR D 375      -1.670 -15.863 -11.718  1.00  0.00           O  
ATOM    445  CB  THR D 375      -2.111 -13.232  -9.966  1.00  0.00           C  
ATOM    446  OG1 THR D 375      -1.849 -11.852  -9.699  1.00  0.00           O  
ATOM    447  CG2 THR D 375      -1.185 -14.066  -9.120  1.00  0.00           C  
ATOM    448  H   THR D 375      -2.746 -11.601 -11.802  1.00  0.00           H  
ATOM    449  HG1 THR D 375      -1.995 -11.661  -8.772  1.00  0.00           H  
ATOM    450  N   PRO D 376      -3.636 -14.941 -12.336  1.00  0.00           N  
ATOM    451  CA  PRO D 376      -4.141 -16.260 -12.741  1.00  0.00           C  
ATOM    452  C   PRO D 376      -3.288 -17.000 -13.782  1.00  0.00           C  
ATOM    453  O   PRO D 376      -3.194 -18.231 -13.754  1.00  0.00           O  
ATOM    454  CB  PRO D 376      -5.539 -15.946 -13.287  1.00  0.00           C  
ATOM    455  CG  PRO D 376      -5.508 -14.462 -13.552  1.00  0.00           C  
ATOM    456  CD  PRO D 376      -4.731 -13.963 -12.370  1.00  0.00           C  
ATOM    457  N   LEU D 377      -2.680 -16.249 -14.697  1.00  0.00           N  
ATOM    458  CA  LEU D 377      -1.825 -16.829 -15.733  1.00  0.00           C  
ATOM    459  C   LEU D 377      -0.728 -17.712 -15.118  1.00  0.00           C  
ATOM    460  O   LEU D 377      -0.599 -18.882 -15.453  1.00  0.00           O  
ATOM    461  CB  LEU D 377      -1.159 -15.710 -16.543  1.00  0.00           C  
ATOM    462  CG  LEU D 377      -0.960 -15.880 -18.048  1.00  0.00           C  
ATOM    463  CD1 LEU D 377      -0.004 -14.841 -18.568  1.00  0.00           C  
ATOM    464  CD2 LEU D 377      -0.425 -17.245 -18.329  1.00  0.00           C  
ATOM    465  H   LEU D 377      -2.794 -15.278 -14.668  1.00  0.00           H  
ATOM    466  N   PHE D 378       0.046 -17.160 -14.201  1.00  0.00           N  
ATOM    467  CA  PHE D 378       1.124 -17.915 -13.602  1.00  0.00           C  
ATOM    468  C   PHE D 378       0.604 -19.085 -12.798  1.00  0.00           C  
ATOM    469  O   PHE D 378       1.133 -20.200 -12.896  1.00  0.00           O  
ATOM    470  CB  PHE D 378       2.041 -16.975 -12.806  1.00  0.00           C  
ATOM    471  CG  PHE D 378       2.625 -15.862 -13.661  1.00  0.00           C  
ATOM    472  CD1 PHE D 378       3.436 -16.163 -14.766  1.00  0.00           C  
ATOM    473  CD2 PHE D 378       2.295 -14.530 -13.431  1.00  0.00           C  
ATOM    474  CE1 PHE D 378       3.898 -15.162 -15.625  1.00  0.00           C  
ATOM    475  CE2 PHE D 378       2.760 -13.522 -14.293  1.00  0.00           C  
ATOM    476  CZ  PHE D 378       3.558 -13.845 -15.388  1.00  0.00           C  
ATOM    477  H   PHE D 378      -0.119 -16.237 -13.920  1.00  0.00           H  
ATOM    478  N   LYS D 388      -0.488 -18.850 -12.080  1.00  0.00           N  
ATOM    479  CA  LYS D 388      -1.105 -19.893 -11.280  1.00  0.00           C  
ATOM    480  C   LYS D 388      -1.505 -21.029 -12.199  1.00  0.00           C  
ATOM    481  O   LYS D 388      -1.060 -22.175 -12.012  1.00  0.00           O  
ATOM    482  CB  LYS D 388      -2.360 -19.366 -10.606  1.00  0.00           C  
ATOM    483  CG  LYS D 388      -2.147 -18.770  -9.246  1.00  0.00           C  
ATOM    484  CD  LYS D 388      -3.513 -18.485  -8.635  1.00  0.00           C  
ATOM    485  CE  LYS D 388      -3.506 -18.446  -7.091  1.00  0.00           C  
ATOM    486  NZ  LYS D 388      -2.896 -17.220  -6.489  1.00  0.00           N  
ATOM    487  H   LYS D 388      -0.891 -17.957 -12.097  1.00  0.00           H  
ATOM    488  HZ1 LYS D 388      -3.281 -16.380  -6.976  1.00  0.00           H  
ATOM    489  HZ2 LYS D 388      -3.155 -17.169  -5.479  1.00  0.00           H  
ATOM    490  HZ3 LYS D 388      -1.870 -17.240  -6.587  1.00  0.00           H  
ATOM    491  N   ARG D 389      -2.295 -20.678 -13.219  1.00  0.00           N  
ATOM    492  CA  ARG D 389      -2.846 -21.613 -14.215  1.00  0.00           C  
ATOM    493  C   ARG D 389      -1.813 -22.316 -15.092  1.00  0.00           C  
ATOM    494  O   ARG D 389      -2.006 -23.462 -15.488  1.00  0.00           O  
ATOM    495  CB  ARG D 389      -3.886 -20.896 -15.115  1.00  0.00           C  
ATOM    496  CG  ARG D 389      -5.200 -21.673 -15.350  1.00  0.00           C  
ATOM    497  CD  ARG D 389      -5.782 -21.579 -16.791  1.00  0.00           C  
ATOM    498  NE  ARG D 389      -6.444 -20.297 -17.049  1.00  0.00           N  
ATOM    499  CZ  ARG D 389      -7.217 -20.019 -18.110  1.00  0.00           C  
ATOM    500  NH1 ARG D 389      -7.466 -20.919 -19.056  1.00  0.00           N  
ATOM    501  NH2 ARG D 389      -7.759 -18.814 -18.232  1.00  0.00           N  
ATOM    502  H   ARG D 389      -2.506 -19.755 -13.319  1.00  0.00           H  
ATOM    503 HE   ARG D 389      -6.311 -19.583 -16.392  1.00  0.00           H  
ATOM    504 HH11 ARG D 389      -7.076 -21.837 -18.991  1.00  0.00           H  
ATOM    505 HH12 ARG D 389      -8.049 -20.677 -19.833  1.00  0.00           H  
ATOM    506 HH21 ARG D 389      -7.589 -18.119 -17.532  1.00  0.00           H  
ATOM    507 HH22 ARG D 389      -8.334 -18.603 -19.018  1.00  0.00           H  
ATOM    508  N   ALA D 396      -0.710 -21.636 -15.387  1.00  0.00           N  
ATOM    509  CA  ALA D 396       0.316 -22.196 -16.252  1.00  0.00           C  
ATOM    510  C   ALA D 396       1.400 -22.904 -15.477  1.00  0.00           C  
ATOM    511  O   ALA D 396       1.596 -24.093 -15.636  1.00  0.00           O  
ATOM    512  CB  ALA D 396       0.911 -21.102 -17.116  1.00  0.00           C  
ATOM    513  H   ALA D 396      -0.592 -20.739 -15.026  1.00  0.00           H  
ATOM    514  N   ILE D 397       2.071 -22.179 -14.600  1.00  0.00           N  
ATOM    515  CA  ILE D 397       3.163 -22.751 -13.840  1.00  0.00           C  
ATOM    516  C   ILE D 397       2.757 -23.868 -12.901  1.00  0.00           C  
ATOM    517  O   ILE D 397       3.557 -24.770 -12.621  1.00  0.00           O  
ATOM    518  CB  ILE D 397       3.887 -21.663 -13.067  1.00  0.00           C  
ATOM    519  CG1 ILE D 397       4.367 -20.605 -14.048  1.00  0.00           C  
ATOM    520  CG2 ILE D 397       5.070 -22.231 -12.307  1.00  0.00           C  
ATOM    521  CD1 ILE D 397       4.804 -19.382 -13.376  1.00  0.00           C  
ATOM    522  H   ILE D 397       1.808 -21.254 -14.444  1.00  0.00           H  
ATOM    523  N   GLY D 403       1.517 -23.825 -12.423  1.00  0.00           N  
ATOM    524  CA  GLY D 403       1.059 -24.853 -11.509  1.00  0.00           C  
ATOM    525  C   GLY D 403       1.006 -24.387 -10.064  1.00  0.00           C  
ATOM    526  O   GLY D 403       1.941 -23.765  -9.568  1.00  0.00           O  
ATOM    527  H   GLY D 403       0.915 -23.097 -12.677  1.00  0.00           H  
ATOM    528  N   GLU D 404      -0.064 -24.788  -9.378  1.00  0.00           N  
ATOM    529  CA  GLU D 404      -0.362 -24.438  -7.976  1.00  0.00           C  
ATOM    530  C   GLU D 404       0.552 -24.969  -6.875  1.00  0.00           C  
ATOM    531  O   GLU D 404       0.821 -24.286  -5.875  1.00  0.00           O  
ATOM    532  CB  GLU D 404      -1.792 -24.879  -7.650  1.00  0.00           C  
ATOM    533  CG  GLU D 404      -2.869 -23.871  -8.020  1.00  0.00           C  
ATOM    534  CD  GLU D 404      -3.156 -22.884  -6.892  1.00  0.00           C  
ATOM    535  OE1 GLU D 404      -2.254 -22.642  -6.046  1.00  0.00           O  
ATOM    536  OE2 GLU D 404      -4.296 -22.358  -6.847  1.00  0.00           O  
ATOM    537  H   GLU D 404      -0.713 -25.352  -9.847  1.00  0.00           H  
ATOM    538  N   VAL D 406       0.974 -26.213  -7.028  1.00  0.00           N  
ATOM    539  CA  VAL D 406       1.812 -26.840  -6.021  1.00  0.00           C  
ATOM    540  C   VAL D 406       3.317 -26.697  -6.219  1.00  0.00           C  
ATOM    541  O   VAL D 406       4.113 -27.374  -5.555  1.00  0.00           O  
ATOM    542  CB  VAL D 406       1.399 -28.307  -5.849  1.00  0.00           C  
ATOM    543  CG1 VAL D 406       0.063 -28.358  -5.111  1.00  0.00           C  
ATOM    544  CG2 VAL D 406       1.260 -28.988  -7.223  1.00  0.00           C  
ATOM    545  H   VAL D 406       0.729 -26.707  -7.832  1.00  0.00           H  
ATOM    546  N   THR D 473       3.696 -25.812  -7.140  1.00  0.00           N  
ATOM    547  CA  THR D 473       5.092 -25.540  -7.436  1.00  0.00           C  
ATOM    548  C   THR D 473       5.541 -24.452  -6.475  1.00  0.00           C  
ATOM    549  O   THR D 473       4.729 -23.656  -6.004  1.00  0.00           O  
ATOM    550  CB  THR D 473       5.257 -25.041  -8.863  1.00  0.00           C  
ATOM    551  OG1 THR D 473       4.458 -23.873  -9.037  1.00  0.00           O  
ATOM    552  CG2 THR D 473       4.796 -26.080  -9.850  1.00  0.00           C  
ATOM    553  H   THR D 473       3.016 -25.288  -7.608  1.00  0.00           H  
ATOM    554  HG1 THR D 473       4.533 -23.555  -9.946  1.00  0.00           H  
ATOM    555  N   ASP D 477       6.837 -24.398  -6.207  1.00  0.00           N  
ATOM    556  CA  ASP D 477       7.379 -23.399  -5.293  1.00  0.00           C  
ATOM    557  C   ASP D 477       7.328 -21.991  -5.854  1.00  0.00           C  
ATOM    558  O   ASP D 477       7.217 -21.021  -5.107  1.00  0.00           O  
ATOM    559  CB  ASP D 477       8.812 -23.743  -4.943  1.00  0.00           C  
ATOM    560  CG  ASP D 477       8.916 -25.026  -4.176  1.00  0.00           C  
ATOM    561  OD1 ASP D 477       8.097 -25.951  -4.411  1.00  0.00           O  
ATOM    562  OD2 ASP D 477       9.815 -25.101  -3.317  1.00  0.00           O  
ATOM    563  H   ASP D 477       7.437 -25.055  -6.618  1.00  0.00           H  
ATOM    564  N   VAL D 478       7.439 -21.874  -7.171  1.00  0.00           N  
ATOM    565  CA  VAL D 478       7.399 -20.572  -7.812  1.00  0.00           C  
ATOM    566  C   VAL D 478       6.134 -19.880  -7.360  1.00  0.00           C  
ATOM    567  O   VAL D 478       6.188 -18.805  -6.752  1.00  0.00           O  
ATOM    568  CB  VAL D 478       7.314 -20.682  -9.352  1.00  0.00           C  
ATOM    569  CG1 VAL D 478       7.517 -19.307  -9.985  1.00  0.00           C  
ATOM    570  CG2 VAL D 478       8.311 -21.692  -9.882  1.00  0.00           C  
ATOM    571  H   VAL D 478       7.547 -22.677  -7.714  1.00  0.00           H  
ATOM    572  N   VAL D 479       5.002 -20.535  -7.617  1.00  0.00           N  
ATOM    573  CA  VAL D 479       3.705 -19.974  -7.278  1.00  0.00           C  
ATOM    574  C   VAL D 479       3.462 -20.001  -5.790  1.00  0.00           C  
ATOM    575  O   VAL D 479       3.096 -18.984  -5.209  1.00  0.00           O  
ATOM    576  CB  VAL D 479       2.553 -20.682  -7.999  1.00  0.00           C  
ATOM    577  CG1 VAL D 479       1.287 -19.858  -7.862  1.00  0.00           C  
ATOM    578  CG2 VAL D 479       2.874 -20.874  -9.466  1.00  0.00           C  
ATOM    579  H   VAL D 479       5.037 -21.420  -8.034  1.00  0.00           H  
ATOM    580  N   GLU D 488       3.718 -21.147  -5.168  1.00  0.00           N  
ATOM    581  CA  GLU D 488       3.518 -21.299  -3.732  1.00  0.00           C  
ATOM    582  C   GLU D 488       4.153 -20.177  -2.932  1.00  0.00           C  
ATOM    583  O   GLU D 488       3.472 -19.513  -2.159  1.00  0.00           O  
ATOM    584  CB  GLU D 488       4.110 -22.608  -3.237  1.00  0.00           C  
ATOM    585  CG  GLU D 488       3.197 -23.801  -3.283  1.00  0.00           C  
ATOM    586  CD  GLU D 488       3.742 -24.920  -2.404  1.00  0.00           C  
ATOM    587  OE1 GLU D 488       3.835 -24.693  -1.173  1.00  0.00           O  
ATOM    588  OE2 GLU D 488       4.109 -26.000  -2.934  1.00  0.00           O  
ATOM    589  H   GLU D 488       4.037 -21.910  -5.685  1.00  0.00           H  
ATOM    590  N   LYS D 495       5.447 -19.942  -3.141  1.00  0.00           N  
ATOM    591  CA  LYS D 495       6.144 -18.913  -2.378  1.00  0.00           C  
ATOM    592  C   LYS D 495       7.168 -17.982  -3.051  1.00  0.00           C  
ATOM    593  O   LYS D 495       8.040 -17.458  -2.350  1.00  0.00           O  
ATOM    594  CB  LYS D 495       6.795 -19.556  -1.137  1.00  0.00           C  
ATOM    595  CG  LYS D 495       7.682 -20.782  -1.418  1.00  0.00           C  
ATOM    596  CD  LYS D 495       6.938 -22.082  -1.108  1.00  0.00           C  
ATOM    597  CE  LYS D 495       7.790 -23.325  -1.380  1.00  0.00           C  
ATOM    598  NZ  LYS D 495       7.066 -24.615  -1.089  1.00  0.00           N  
ATOM    599  H   LYS D 495       5.939 -20.457  -3.813  1.00  0.00           H  
ATOM    600  HZ1 LYS D 495       6.108 -24.574  -1.485  1.00  0.00           H  
ATOM    601  HZ2 LYS D 495       7.588 -25.407  -1.513  1.00  0.00           H  
ATOM    602  HZ3 LYS D 495       7.009 -24.754  -0.057  1.00  0.00           H  
ATOM    603  N   GLU D 496       7.062 -17.701  -4.348  1.00  0.00           N  
ATOM    604  CA  GLU D 496       8.072 -16.827  -4.956  1.00  0.00           C  
ATOM    605  C   GLU D 496       7.636 -15.580  -5.715  1.00  0.00           C  
ATOM    606  O   GLU D 496       8.316 -14.563  -5.674  1.00  0.00           O  
ATOM    607  CB  GLU D 496       9.034 -17.647  -5.816  1.00  0.00           C  
ATOM    608  CG  GLU D 496      10.070 -18.381  -4.985  1.00  0.00           C  
ATOM    609  CD  GLU D 496      10.762 -19.525  -5.718  1.00  0.00           C  
ATOM    610  OE1 GLU D 496      10.403 -19.832  -6.881  1.00  0.00           O  
ATOM    611  OE2 GLU D 496      11.673 -20.134  -5.110  1.00  0.00           O  
ATOM    612  H   GLU D 496       6.335 -18.077  -4.883  1.00  0.00           H  
ATOM    613  N   MET D 497       6.488 -15.634  -6.363  1.00  0.00           N  
ATOM    614  CA  MET D 497       6.007 -14.513  -7.162  1.00  0.00           C  
ATOM    615  C   MET D 497       5.782 -13.190  -6.423  1.00  0.00           C  
ATOM    616  O   MET D 497       5.525 -13.187  -5.225  1.00  0.00           O  
ATOM    617  CB  MET D 497       4.725 -14.930  -7.881  1.00  0.00           C  
ATOM    618  CG  MET D 497       4.793 -16.327  -8.474  1.00  0.00           C  
ATOM    619  SD  MET D 497       3.511 -16.620  -9.673  1.00  0.00           S  
ATOM    620  CE  MET D 497       2.096 -15.972  -8.777  1.00  0.00           C  
ATOM    621  H   MET D 497       5.943 -16.444  -6.284  1.00  0.00           H  
ATOM    622  N   TYR D 498       5.961 -12.074  -7.136  1.00  0.00           N  
ATOM    623  CA  TYR D 498       5.728 -10.730  -6.590  1.00  0.00           C  
ATOM    624  C   TYR D 498       4.336 -10.394  -7.064  1.00  0.00           C  
ATOM    625  O   TYR D 498       4.119 -10.104  -8.253  1.00  0.00           O  
ATOM    626  CB  TYR D 498       6.703  -9.681  -7.151  1.00  0.00           C  
ATOM    627  CG  TYR D 498       8.029  -9.595  -6.428  1.00  0.00           C  
ATOM    628  CD1 TYR D 498       9.052 -10.518  -6.673  1.00  0.00           C  
ATOM    629  CD2 TYR D 498       8.246  -8.626  -5.467  1.00  0.00           C  
ATOM    630  CE1 TYR D 498      10.245 -10.476  -5.962  1.00  0.00           C  
ATOM    631  CE2 TYR D 498       9.434  -8.573  -4.760  1.00  0.00           C  
ATOM    632  CZ  TYR D 498      10.423  -9.501  -5.007  1.00  0.00           C  
ATOM    633  OH  TYR D 498      11.579  -9.452  -4.263  1.00  0.00           O  
ATOM    634  H   TYR D 498       6.245 -12.158  -8.069  1.00  0.00           H  
ATOM    635 HH   TYR D 498      12.182 -10.149  -4.554  1.00  0.00           H  
ATOM    636  N   THR D 499       3.378 -10.488  -6.150  1.00  0.00           N  
ATOM    637  CA  THR D 499       1.995 -10.200  -6.498  1.00  0.00           C  
ATOM    638  C   THR D 499       1.470  -8.981  -5.725  1.00  0.00           C  
ATOM    639  O   THR D 499       1.929  -8.692  -4.625  1.00  0.00           O  
ATOM    640  CB  THR D 499       1.125 -11.446  -6.258  1.00  0.00           C  
ATOM    641  OG1 THR D 499       1.837 -12.623  -6.672  1.00  0.00           O  
ATOM    642  CG2 THR D 499      -0.150 -11.360  -7.068  1.00  0.00           C  
ATOM    643  H   THR D 499       3.594 -10.762  -5.239  1.00  0.00           H  
ATOM    644  HG1 THR D 499       1.292 -13.395  -6.520  1.00  0.00           H  
ATOM    645  N   PHE D 500       0.573  -8.220  -6.331  1.00  0.00           N  
ATOM    646  CA  PHE D 500       0.019  -7.049  -5.682  1.00  0.00           C  
ATOM    647  C   PHE D 500      -1.316  -6.791  -6.321  1.00  0.00           C  
ATOM    648  O   PHE D 500      -1.623  -7.336  -7.383  1.00  0.00           O  
ATOM    649  CB  PHE D 500       0.934  -5.830  -5.829  1.00  0.00           C  
ATOM    650  CG  PHE D 500       1.086  -5.329  -7.254  1.00  0.00           C  
ATOM    651  CD1 PHE D 500       0.192  -4.389  -7.778  1.00  0.00           C  
ATOM    652  CD2 PHE D 500       2.123  -5.809  -8.076  1.00  0.00           C  
ATOM    653  CE1 PHE D 500       0.319  -3.938  -9.096  1.00  0.00           C  
ATOM    654  CE2 PHE D 500       2.256  -5.368  -9.379  1.00  0.00           C  
ATOM    655  CZ  PHE D 500       1.352  -4.431  -9.892  1.00  0.00           C  
ATOM    656  H   PHE D 500       0.268  -8.458  -7.240  1.00  0.00           H  
ATOM    657  N   GLU D 501      -2.115  -5.946  -5.693  1.00  0.00           N  
ATOM    658  CA  GLU D 501      -3.448  -5.681  -6.217  1.00  0.00           C  
ATOM    659  C   GLU D 501      -3.546  -4.321  -6.887  1.00  0.00           C  
ATOM    660  O   GLU D 501      -3.156  -3.303  -6.312  1.00  0.00           O  
ATOM    661  CB  GLU D 501      -4.479  -5.810  -5.087  1.00  0.00           C  
ATOM    662  CG  GLU D 501      -5.875  -6.192  -5.538  1.00  0.00           C  
ATOM    663  CD  GLU D 501      -6.954  -5.663  -4.602  1.00  0.00           C  
ATOM    664  OE1 GLU D 501      -7.391  -4.502  -4.789  1.00  0.00           O  
ATOM    665  OE2 GLU D 501      -7.369  -6.407  -3.681  1.00  0.00           O  
ATOM    666  H   GLU D 501      -1.809  -5.479  -4.892  1.00  0.00           H  
ATOM    667  N   ASP D 502      -4.053  -4.318  -8.108  1.00  0.00           N  
ATOM    668  CA  ASP D 502      -4.190  -3.095  -8.869  1.00  0.00           C  
ATOM    669  C   ASP D 502      -5.295  -2.207  -8.305  1.00  0.00           C  
ATOM    670  O   ASP D 502      -6.204  -2.684  -7.633  1.00  0.00           O  
ATOM    671  CB  ASP D 502      -4.468  -3.429 -10.333  1.00  0.00           C  
ATOM    672  CG  ASP D 502      -4.486  -2.209 -11.215  1.00  0.00           C  
ATOM    673  OD1 ASP D 502      -3.656  -1.296 -11.029  1.00  0.00           O  
ATOM    674  OD2 ASP D 502      -5.351  -2.154 -12.102  1.00  0.00           O  
ATOM    675  H   ASP D 502      -4.330  -5.148  -8.499  1.00  0.00           H  
ATOM    676  N   ARG D 503      -5.257  -0.924  -8.657  1.00  0.00           N  
ATOM    677  CA  ARG D 503      -6.257   0.047  -8.215  1.00  0.00           C  
ATOM    678  C   ARG D 503      -7.641  -0.352  -8.681  1.00  0.00           C  
ATOM    679  O   ARG D 503      -8.605   0.338  -8.419  1.00  0.00           O  
ATOM    680  CB  ARG D 503      -5.965   1.412  -8.822  1.00  0.00           C  
ATOM    681  CG  ARG D 503      -4.814   2.154  -8.224  1.00  0.00           C  
ATOM    682  CD  ARG D 503      -4.697   3.493  -8.913  1.00  0.00           C  
ATOM    683  NE  ARG D 503      -3.824   4.418  -8.198  1.00  0.00           N  
ATOM    684  CZ  ARG D 503      -2.499   4.477  -8.336  1.00  0.00           C  
ATOM    685  NH1 ARG D 503      -1.852   3.652  -9.165  1.00  0.00           N  
ATOM    686  NH2 ARG D 503      -1.811   5.372  -7.634  1.00  0.00           N  
ATOM    687  H   ARG D 503      -4.514  -0.610  -9.197  1.00  0.00           H  
ATOM    688 HE   ARG D 503      -4.241   5.041  -7.569  1.00  0.00           H  
ATOM    689 HH11 ARG D 503      -2.362   2.975  -9.697  1.00  0.00           H  
ATOM    690 HH12 ARG D 503      -0.858   3.710  -9.256  1.00  0.00           H  
ATOM    691 HH21 ARG D 503      -2.290   5.990  -7.011  1.00  0.00           H  
ATOM    692 HH22 ARG D 503      -0.818   5.425  -7.729  1.00  0.00           H  
ATOM    693  N   ASN D 651      -7.734  -1.442  -9.420  1.00  0.00           N  
ATOM    694  CA  ASN D 651      -9.003  -1.895  -9.953  1.00  0.00           C  
ATOM    695  C   ASN D 651      -9.394  -3.238  -9.343  1.00  0.00           C  
ATOM    696  O   ASN D 651     -10.205  -3.977  -9.882  1.00  0.00           O  
ATOM    697  CB  ASN D 651      -8.842  -2.011 -11.458  1.00  0.00           C  
ATOM    698  CG  ASN D 651     -10.142  -2.227 -12.171  1.00  0.00           C  
ATOM    699  OD1 ASN D 651     -11.223  -2.091 -11.586  1.00  0.00           O  
ATOM    700  ND2 ASN D 651     -10.053  -2.558 -13.463  1.00  0.00           N  
ATOM    701  H   ASN D 651      -6.948  -1.945  -9.635  1.00  0.00           H  
ATOM    702 HD21 ASN D 651     -10.889  -2.709 -13.942  1.00  0.00           H  
ATOM    703 HD22 ASN D 651      -9.173  -2.645 -13.876  1.00  0.00           H  
ATOM    704  N   GLY D 652      -8.770  -3.566  -8.220  1.00  0.00           N  
ATOM    705  CA  GLY D 652      -9.058  -4.818  -7.556  1.00  0.00           C  
ATOM    706  C   GLY D 652      -8.374  -6.025  -8.165  1.00  0.00           C  
ATOM    707  O   GLY D 652      -8.244  -7.047  -7.486  1.00  0.00           O  
ATOM    708  H   GLY D 652      -8.110  -2.956  -7.831  1.00  0.00           H  
ATOM    709  N   ASP D 653      -7.880  -5.907  -9.400  1.00  0.00           N  
ATOM    710  CA  ASP D 653      -7.219  -7.034 -10.096  1.00  0.00           C  
ATOM    711  C   ASP D 653      -5.888  -7.452  -9.498  1.00  0.00           C  
ATOM    712  O   ASP D 653      -5.140  -6.612  -9.003  1.00  0.00           O  
ATOM    713  CB  ASP D 653      -7.014  -6.710 -11.576  1.00  0.00           C  
ATOM    714  CG  ASP D 653      -8.229  -6.079 -12.197  1.00  0.00           C  
ATOM    715  OD1 ASP D 653      -9.114  -6.821 -12.687  1.00  0.00           O  
ATOM    716  OD2 ASP D 653      -8.310  -4.830 -12.149  1.00  0.00           O  
ATOM    717  H   ASP D 653      -7.970  -5.060  -9.863  1.00  0.00           H  
ATOM    718  N   SER D 654      -5.594  -8.749  -9.545  1.00  0.00           N  
ATOM    719  CA  SER D 654      -4.332  -9.248  -9.016  1.00  0.00           C  
ATOM    720  C   SER D 654      -3.314  -9.301 -10.141  1.00  0.00           C  
ATOM    721  O   SER D 654      -3.538  -9.901 -11.208  1.00  0.00           O  
ATOM    722  CB  SER D 654      -4.484 -10.614  -8.370  1.00  0.00           C  
ATOM    723  OG  SER D 654      -3.498 -10.800  -7.363  1.00  0.00           O  
ATOM    724  H   SER D 654      -6.227  -9.373  -9.941  1.00  0.00           H  
ATOM    725 HG   SER D 654      -3.611 -11.665  -6.963  1.00  0.00           H  
ATOM    726  N   LEU D 655      -2.206  -8.622  -9.883  1.00  0.00           N  
ATOM    727  CA  LEU D 655      -1.111  -8.484 -10.817  1.00  0.00           C  
ATOM    728  C   LEU D 655       0.167  -9.124 -10.298  1.00  0.00           C  
ATOM    729  O   LEU D 655       0.484  -9.014  -9.114  1.00  0.00           O  
ATOM    730  CB  LEU D 655      -0.863  -6.989 -11.041  1.00  0.00           C  
ATOM    731  CG  LEU D 655      -1.625  -6.245 -12.132  1.00  0.00           C  
ATOM    732  CD1 LEU D 655      -3.034  -6.795 -12.352  1.00  0.00           C  
ATOM    733  CD2 LEU D 655      -1.594  -4.764 -11.794  1.00  0.00           C  
ATOM    734  H   LEU D 655      -2.111  -8.195  -9.005  1.00  0.00           H  
ATOM    735  N   THR D 656       0.920  -9.763 -11.181  1.00  0.00           N  
ATOM    736  CA  THR D 656       2.185 -10.343 -10.756  1.00  0.00           C  
ATOM    737  C   THR D 656       3.326  -9.973 -11.715  1.00  0.00           C  
ATOM    738  O   THR D 656       3.128  -9.800 -12.928  1.00  0.00           O  
ATOM    739  CB  THR D 656       2.082 -11.863 -10.634  1.00  0.00           C  
ATOM    740  OG1 THR D 656       0.960 -12.182  -9.813  1.00  0.00           O  
ATOM    741  CG2 THR D 656       3.330 -12.440 -10.001  1.00  0.00           C  
ATOM    742  H   THR D 656       0.626  -9.849 -12.107  1.00  0.00           H  
ATOM    743  HG1 THR D 656       0.893 -13.128  -9.733  1.00  0.00           H  
ATOM    744  N   LEU D 657       4.484  -9.712 -11.123  1.00  0.00           N  
ATOM    745  CA  LEU D 657       5.707  -9.414 -11.851  1.00  0.00           C  
ATOM    746  C   LEU D 657       6.156 -10.813 -12.252  1.00  0.00           C  
ATOM    747  O   LEU D 657       6.336 -11.697 -11.388  1.00  0.00           O  
ATOM    748  CB  LEU D 657       6.755  -8.811 -10.906  1.00  0.00           C  
ATOM    749  CG  LEU D 657       6.946  -7.309 -10.739  1.00  0.00           C  
ATOM    750  CD1 LEU D 657       5.658  -6.588 -10.974  1.00  0.00           C  
ATOM    751  CD2 LEU D 657       7.511  -6.991  -9.367  1.00  0.00           C  
ATOM    752  H   LEU D 657       4.513  -9.729 -10.144  1.00  0.00           H  
ATOM    753  N   ARG D 658       6.322 -11.016 -13.551  1.00  0.00           N  
ATOM    754  CA  ARG D 658       6.726 -12.308 -14.080  1.00  0.00           C  
ATOM    755  C   ARG D 658       7.997 -12.951 -13.481  1.00  0.00           C  
ATOM    756  O   ARG D 658       9.003 -12.277 -13.245  1.00  0.00           O  
ATOM    757  CB  ARG D 658       6.841 -12.232 -15.607  1.00  0.00           C  
ATOM    758  CG  ARG D 658       7.845 -11.232 -16.099  1.00  0.00           C  
ATOM    759  CD  ARG D 658       8.145 -11.458 -17.552  1.00  0.00           C  
ATOM    760  NE  ARG D 658       9.196 -10.548 -17.980  1.00  0.00           N  
ATOM    761  CZ  ARG D 658       9.262 -10.008 -19.190  1.00  0.00           C  
ATOM    762  NH1 ARG D 658       8.363 -10.315 -20.113  1.00  0.00           N  
ATOM    763  NH2 ARG D 658      10.246  -9.177 -19.489  1.00  0.00           N  
ATOM    764  H   ARG D 658       6.182 -10.268 -14.176  1.00  0.00           H  
ATOM    765 HE   ARG D 658       9.898 -10.323 -17.338  1.00  0.00           H  
ATOM    766 HH11 ARG D 658       7.626 -10.955 -19.903  1.00  0.00           H  
ATOM    767 HH12 ARG D 658       8.419  -9.899 -21.023  1.00  0.00           H  
ATOM    768 HH21 ARG D 658      10.944  -8.964 -18.803  1.00  0.00           H  
ATOM    769 HH22 ARG D 658      10.300  -8.770 -20.399  1.00  0.00           H  
ATOM    770  N   PRO D 659       7.925 -14.261 -13.165  1.00  0.00           N  
ATOM    771  CA  PRO D 659       9.040 -15.033 -12.602  1.00  0.00           C  
ATOM    772  C   PRO D 659       9.689 -15.880 -13.731  1.00  0.00           C  
ATOM    773  O   PRO D 659      10.733 -16.516 -13.544  1.00  0.00           O  
ATOM    774  CB  PRO D 659       8.340 -15.901 -11.533  1.00  0.00           C  
ATOM    775  CG  PRO D 659       6.987 -16.173 -12.137  1.00  0.00           C  
ATOM    776  CD  PRO D 659       6.626 -14.792 -12.686  1.00  0.00           C  
ATOM    777  N   GLU D 660       9.028 -15.904 -14.887  1.00  0.00           N  
ATOM    778  CA  GLU D 660       9.487 -16.623 -16.055  1.00  0.00           C  
ATOM    779  C   GLU D 660       8.695 -16.038 -17.228  1.00  0.00           C  
ATOM    780  O   GLU D 660       7.764 -15.270 -17.008  1.00  0.00           O  
ATOM    781  CB  GLU D 660       9.291 -18.120 -15.876  1.00  0.00           C  
ATOM    782  CG  GLU D 660       7.863 -18.583 -15.853  1.00  0.00           C  
ATOM    783  CD  GLU D 660       7.355 -18.864 -17.234  1.00  0.00           C  
ATOM    784  OE1 GLU D 660       8.103 -19.504 -18.005  1.00  0.00           O  
ATOM    785  OE2 GLU D 660       6.229 -18.423 -17.558  1.00  0.00           O  
ATOM    786  H   GLU D 660       8.189 -15.400 -14.959  1.00  0.00           H  
ATOM    787  N   GLY D 661       9.008 -16.408 -18.466  1.00  0.00           N  
ATOM    788  CA  GLY D 661       8.322 -15.760 -19.570  1.00  0.00           C  
ATOM    789  C   GLY D 661       7.552 -16.588 -20.568  1.00  0.00           C  
ATOM    790  O   GLY D 661       6.864 -16.027 -21.459  1.00  0.00           O  
ATOM    791  H   GLY D 661       9.708 -17.070 -18.629  1.00  0.00           H  
ATOM    792  N   THR D 662       7.602 -17.907 -20.415  1.00  0.00           N  
ATOM    793  CA  THR D 662       6.896 -18.777 -21.339  1.00  0.00           C  
ATOM    794  C   THR D 662       5.409 -18.482 -21.342  1.00  0.00           C  
ATOM    795  O   THR D 662       4.774 -18.395 -22.407  1.00  0.00           O  
ATOM    796  CB  THR D 662       7.024 -20.210 -20.943  1.00  0.00           C  
ATOM    797  OG1 THR D 662       8.347 -20.432 -20.439  1.00  0.00           O  
ATOM    798  CG2 THR D 662       6.706 -21.101 -22.145  1.00  0.00           C  
ATOM    799  H   THR D 662       8.130 -18.296 -19.698  1.00  0.00           H  
ATOM    800  HG1 THR D 662       8.413 -21.369 -20.182  1.00  0.00           H  
ATOM    801  N   ALA D 663       4.853 -18.333 -20.143  1.00  0.00           N  
ATOM    802  CA  ALA D 663       3.431 -18.090 -19.999  1.00  0.00           C  
ATOM    803  C   ALA D 663       3.040 -16.811 -20.724  1.00  0.00           C  
ATOM    804  O   ALA D 663       2.090 -16.803 -21.537  1.00  0.00           O  
ATOM    805  CB  ALA D 663       3.070 -18.020 -18.525  1.00  0.00           C  
ATOM    806  H   ALA D 663       5.410 -18.391 -19.352  1.00  0.00           H  
ATOM    807  N   GLY D 664       3.819 -15.748 -20.467  1.00  0.00           N  
ATOM    808  CA  GLY D 664       3.568 -14.450 -21.083  1.00  0.00           C  
ATOM    809  C   GLY D 664       3.636 -14.590 -22.585  1.00  0.00           C  
ATOM    810  O   GLY D 664       2.907 -13.941 -23.349  1.00  0.00           O  
ATOM    811  H   GLY D 664       4.571 -15.843 -19.856  1.00  0.00           H  
ATOM    812  N   CYS D 665       4.477 -15.515 -23.003  1.00  0.00           N  
ATOM    813  CA  CYS D 665       4.651 -15.755 -24.402  1.00  0.00           C  
ATOM    814  C   CYS D 665       3.455 -16.463 -25.027  1.00  0.00           C  
ATOM    815  O   CYS D 665       2.890 -15.989 -26.018  1.00  0.00           O  
ATOM    816  CB  CYS D 665       5.932 -16.537 -24.620  1.00  0.00           C  
ATOM    817  SG  CYS D 665       6.416 -16.499 -26.331  1.00  0.00           S  
ATOM    818  H   CYS D 665       5.000 -16.028 -22.356  1.00  0.00           H  
ATOM    819  N   VAL D 666       3.060 -17.591 -24.444  1.00  0.00           N  
ATOM    820  CA  VAL D 666       1.928 -18.370 -24.953  1.00  0.00           C  
ATOM    821  C   VAL D 666       0.692 -17.496 -25.004  1.00  0.00           C  
ATOM    822  O   VAL D 666      -0.036 -17.469 -25.996  1.00  0.00           O  
ATOM    823  CB  VAL D 666       1.631 -19.569 -24.045  1.00  0.00           C  
ATOM    824  CG1 VAL D 666       0.627 -20.466 -24.703  1.00  0.00           C  
ATOM    825  CG2 VAL D 666       2.901 -20.349 -23.745  1.00  0.00           C  
ATOM    826  H   VAL D 666       3.532 -17.903 -23.655  1.00  0.00           H  
ATOM    827  N   ARG D 667       0.527 -16.722 -23.933  1.00  0.00           N  
ATOM    828  CA  ARG D 667      -0.583 -15.798 -23.752  1.00  0.00           C  
ATOM    829  C   ARG D 667      -0.679 -14.759 -24.844  1.00  0.00           C  
ATOM    830  O   ARG D 667      -1.768 -14.421 -25.314  1.00  0.00           O  
ATOM    831  CB  ARG D 667      -0.431 -15.066 -22.419  1.00  0.00           C  
ATOM    832  CG  ARG D 667      -1.603 -14.141 -22.085  1.00  0.00           C  
ATOM    833  CD  ARG D 667      -1.141 -12.732 -21.802  1.00  0.00           C  
ATOM    834  NE  ARG D 667      -1.053 -11.938 -23.021  1.00  0.00           N  
ATOM    835  CZ  ARG D 667      -0.158 -10.976 -23.225  1.00  0.00           C  
ATOM    836  NH1 ARG D 667       0.770 -10.710 -22.318  1.00  0.00           N  
ATOM    837  NH2 ARG D 667      -0.170 -10.306 -24.359  1.00  0.00           N  
ATOM    838  H   ARG D 667       1.197 -16.779 -23.219  1.00  0.00           H  
ATOM    839 HE   ARG D 667      -1.692 -12.130 -23.738  1.00  0.00           H  
ATOM    840 HH11 ARG D 667       0.810 -11.238 -21.473  1.00  0.00           H  
ATOM    841 HH12 ARG D 667       1.435  -9.981 -22.485  1.00  0.00           H  
ATOM    842 HH21 ARG D 667      -0.850 -10.521 -25.057  1.00  0.00           H  
ATOM    843 HH22 ARG D 667       0.492  -9.582 -24.505  1.00  0.00           H  
ATOM    844  N   ALA D 668       0.459 -14.147 -25.145  1.00  0.00           N  
ATOM    845  CA  ALA D 668       0.530 -13.131 -26.188  1.00  0.00           C  
ATOM    846  C   ALA D 668       0.324 -13.824 -27.539  1.00  0.00           C  
ATOM    847  O   ALA D 668      -0.234 -13.240 -28.478  1.00  0.00           O  
ATOM    848  CB  ALA D 668       1.887 -12.436 -26.131  1.00  0.00           C  
ATOM    849  H   ALA D 668       1.277 -14.377 -24.648  1.00  0.00           H  
ATOM    850  N   GLY D 669       0.736 -15.089 -27.595  1.00  0.00           N  
ATOM    851  CA  GLY D 669       0.612 -15.872 -28.803  1.00  0.00           C  
ATOM    852  C   GLY D 669      -0.847 -16.069 -29.106  1.00  0.00           C  
ATOM    853  O   GLY D 669      -1.316 -15.689 -30.185  1.00  0.00           O  
ATOM    854  H   GLY D 669       1.146 -15.495 -26.804  1.00  0.00           H  
ATOM    855  N   ILE D 670      -1.574 -16.633 -28.143  1.00  0.00           N  
ATOM    856  CA  ILE D 670      -3.021 -16.877 -28.285  1.00  0.00           C  
ATOM    857  C   ILE D 670      -3.770 -15.564 -28.551  1.00  0.00           C  
ATOM    858  O   ILE D 670      -4.571 -15.453 -29.493  1.00  0.00           O  
ATOM    859  CB  ILE D 670      -3.619 -17.480 -26.983  1.00  0.00           C  
ATOM    860  CG1 ILE D 670      -2.904 -18.776 -26.620  1.00  0.00           C  
ATOM    861  CG2 ILE D 670      -5.104 -17.714 -27.144  1.00  0.00           C  
ATOM    862  CD1 ILE D 670      -3.194 -19.244 -25.250  1.00  0.00           C  
ATOM    863  H   ILE D 670      -1.130 -16.892 -27.318  1.00  0.00           H  
ATOM    864  N   GLU D 671      -3.462 -14.564 -27.726  1.00  0.00           N  
ATOM    865  CA  GLU D 671      -4.103 -13.265 -27.808  1.00  0.00           C  
ATOM    866  C   GLU D 671      -4.022 -12.590 -29.165  1.00  0.00           C  
ATOM    867  O   GLU D 671      -4.956 -11.930 -29.575  1.00  0.00           O  
ATOM    868  CB  GLU D 671      -3.564 -12.338 -26.722  1.00  0.00           C  
ATOM    869  CG  GLU D 671      -4.358 -11.045 -26.613  1.00  0.00           C  
ATOM    870  CD  GLU D 671      -3.911 -10.160 -25.454  1.00  0.00           C  
ATOM    871  OE1 GLU D 671      -2.964 -10.566 -24.731  1.00  0.00           O  
ATOM    872  OE2 GLU D 671      -4.493  -9.054 -25.277  1.00  0.00           O  
ATOM    873  H   GLU D 671      -2.783 -14.712 -27.032  1.00  0.00           H  
ATOM    874  N   HIS D 672      -2.901 -12.740 -29.860  1.00  0.00           N  
ATOM    875  CA  HIS D 672      -2.733 -12.097 -31.159  1.00  0.00           C  
ATOM    876  C   HIS D 672      -2.978 -13.055 -32.289  1.00  0.00           C  
ATOM    877  O   HIS D 672      -2.943 -12.663 -33.455  1.00  0.00           O  
ATOM    878  CB  HIS D 672      -1.350 -11.462 -31.257  1.00  0.00           C  
ATOM    879  CG  HIS D 672      -1.125 -10.408 -30.229  1.00  0.00           C  
ATOM    880  ND1 HIS D 672      -1.465  -9.091 -30.437  1.00  0.00           N  
ATOM    881  CD2 HIS D 672      -0.710 -10.494 -28.944  1.00  0.00           C  
ATOM    882  CE1 HIS D 672      -1.277  -8.410 -29.321  1.00  0.00           C  
ATOM    883  NE2 HIS D 672      -0.823  -9.238 -28.401  1.00  0.00           N  
ATOM    884  H   HIS D 672      -2.174 -13.298 -29.502  1.00  0.00           H  
ATOM    885  HD1 HIS D 672      -1.788  -8.715 -31.287  1.00  0.00           H  
ATOM    886  HE2 HIS D 672      -0.635  -9.008 -27.498  1.00  0.00           H  
ATOM    887  N   GLY D 675      -3.234 -14.311 -31.935  1.00  0.00           N  
ATOM    888  CA  GLY D 675      -3.507 -15.335 -32.929  1.00  0.00           C  
ATOM    889  C   GLY D 675      -2.326 -15.637 -33.820  1.00  0.00           C  
ATOM    890  O   GLY D 675      -2.425 -15.557 -35.044  1.00  0.00           O  
ATOM    891  H   GLY D 675      -3.256 -14.551 -30.989  1.00  0.00           H  
ATOM    892  N   LEU D 677      -1.208 -15.995 -33.200  1.00  0.00           N  
ATOM    893  CA  LEU D 677       0.003 -16.308 -33.937  1.00  0.00           C  
ATOM    894  C   LEU D 677       0.318 -17.772 -33.843  1.00  0.00           C  
ATOM    895  O   LEU D 677       1.263 -18.219 -34.462  1.00  0.00           O  
ATOM    896  CB  LEU D 677       1.200 -15.586 -33.341  1.00  0.00           C  
ATOM    897  CG  LEU D 677       1.118 -14.110 -33.035  1.00  0.00           C  
ATOM    898  CD1 LEU D 677       2.493 -13.689 -32.610  1.00  0.00           C  
ATOM    899  CD2 LEU D 677       0.652 -13.334 -34.249  1.00  0.00           C  
ATOM    900  H   LEU D 677      -1.195 -16.020 -32.220  1.00  0.00           H  
ATOM    901  N   LEU D 681      -0.446 -18.531 -33.070  1.00  0.00           N  
ATOM    902  CA  LEU D 681      -0.127 -19.943 -32.900  1.00  0.00           C  
ATOM    903  C   LEU D 681      -0.877 -20.972 -33.744  1.00  0.00           C  
ATOM    904  O   LEU D 681      -0.281 -21.946 -34.230  1.00  0.00           O  
ATOM    905  CB  LEU D 681      -0.239 -20.299 -31.426  1.00  0.00           C  
ATOM    906  CG  LEU D 681       0.403 -19.296 -30.472  1.00  0.00           C  
ATOM    907  CD1 LEU D 681       0.295 -19.823 -29.069  1.00  0.00           C  
ATOM    908  CD2 LEU D 681       1.852 -19.059 -30.825  1.00  0.00           C  
ATOM    909  H   LEU D 681      -1.218 -18.143 -32.621  1.00  0.00           H  
ATOM    910  N   TYR D 683      -2.185 -20.771 -33.897  1.00  0.00           N  
ATOM    911  CA  TYR D 683      -3.030 -21.702 -34.646  1.00  0.00           C  
ATOM    912  C   TYR D 683      -2.562 -21.889 -36.078  1.00  0.00           C  
ATOM    913  O   TYR D 683      -2.600 -20.946 -36.886  1.00  0.00           O  
ATOM    914  CB  TYR D 683      -4.509 -21.254 -34.634  1.00  0.00           C  
ATOM    915  CG  TYR D 683      -5.460 -22.244 -35.304  1.00  0.00           C  
ATOM    916  CD1 TYR D 683      -5.532 -23.573 -34.863  1.00  0.00           C  
ATOM    917  CD2 TYR D 683      -6.260 -21.867 -36.400  1.00  0.00           C  
ATOM    918  CE1 TYR D 683      -6.372 -24.509 -35.490  1.00  0.00           C  
ATOM    919  CE2 TYR D 683      -7.110 -22.798 -37.038  1.00  0.00           C  
ATOM    920  CZ  TYR D 683      -7.158 -24.118 -36.575  1.00  0.00           C  
ATOM    921  OH  TYR D 683      -7.986 -25.051 -37.172  1.00  0.00           O  
ATOM    922  H   TYR D 683      -2.591 -19.969 -33.510  1.00  0.00           H  
ATOM    923 HH   TYR D 683      -7.889 -25.897 -36.728  1.00  0.00           H  
ATOM    924  N   ASN D 684      -2.143 -23.118 -36.381  1.00  0.00           N  
ATOM    925  CA  ASN D 684      -1.677 -23.465 -37.721  1.00  0.00           C  
ATOM    926  C   ASN D 684      -0.444 -22.684 -38.162  1.00  0.00           C  
ATOM    927  O   ASN D 684      -0.231 -22.483 -39.363  1.00  0.00           O  
ATOM    928  CB  ASN D 684      -2.779 -23.210 -38.760  1.00  0.00           C  
ATOM    929  CG  ASN D 684      -3.695 -24.408 -38.973  1.00  0.00           C  
ATOM    930  OD1 ASN D 684      -3.306 -25.566 -38.761  1.00  0.00           O  
ATOM    931  ND2 ASN D 684      -4.926 -24.134 -39.397  1.00  0.00           N  
ATOM    932  H   ASN D 684      -2.140 -23.802 -35.676  1.00  0.00           H  
ATOM    933 HD21 ASN D 684      -5.528 -24.890 -39.535  1.00  0.00           H  
ATOM    934 HD22 ASN D 684      -5.183 -23.205 -39.550  1.00  0.00           H  
ATOM    935  N   GLN D 685       0.348 -22.198 -37.214  1.00  0.00           N  
ATOM    936  CA  GLN D 685       1.528 -21.445 -37.585  1.00  0.00           C  
ATOM    937  C   GLN D 685       2.741 -21.910 -36.841  1.00  0.00           C  
ATOM    938  O   GLN D 685       2.626 -22.494 -35.761  1.00  0.00           O  
ATOM    939  CB  GLN D 685       1.325 -19.974 -37.315  1.00  0.00           C  
ATOM    940  CG  GLN D 685       0.405 -19.325 -38.274  1.00  0.00           C  
ATOM    941  CD  GLN D 685      -0.248 -18.122 -37.667  1.00  0.00           C  
ATOM    942  OE1 GLN D 685       0.362 -17.060 -37.575  1.00  0.00           O  
ATOM    943  NE2 GLN D 685      -1.491 -18.281 -37.209  1.00  0.00           N  
ATOM    944  H   GLN D 685       0.148 -22.358 -36.264  1.00  0.00           H  
ATOM    945 HE21 GLN D 685      -1.925 -17.497 -36.816  1.00  0.00           H  
ATOM    946 HE22 GLN D 685      -1.926 -19.155 -37.288  1.00  0.00           H  
ATOM    947  N   GLU D 686       3.897 -21.692 -37.459  1.00  0.00           N  
ATOM    948  CA  GLU D 686       5.188 -22.044 -36.882  1.00  0.00           C  
ATOM    949  C   GLU D 686       5.719 -20.697 -36.430  1.00  0.00           C  
ATOM    950  O   GLU D 686       5.520 -19.684 -37.121  1.00  0.00           O  
ATOM    951  CB  GLU D 686       6.117 -22.634 -37.953  1.00  0.00           C  
ATOM    952  CG  GLU D 686       7.349 -23.388 -37.425  1.00  0.00           C  
ATOM    953  CD  GLU D 686       8.350 -23.780 -38.530  1.00  0.00           C  
ATOM    954  OE1 GLU D 686       8.164 -24.818 -39.204  1.00  0.00           O  
ATOM    955  OE2 GLU D 686       9.348 -23.054 -38.715  1.00  0.00           O  
ATOM    956  H   GLU D 686       3.879 -21.247 -38.327  1.00  0.00           H  
ATOM    957  N   GLN D 687       6.351 -20.693 -35.259  1.00  0.00           N  
ATOM    958  CA  GLN D 687       6.928 -19.497 -34.655  1.00  0.00           C  
ATOM    959  C   GLN D 687       8.255 -19.861 -34.000  1.00  0.00           C  
ATOM    960  O   GLN D 687       8.332 -20.803 -33.196  1.00  0.00           O  
ATOM    961  CB  GLN D 687       5.983 -18.936 -33.595  1.00  0.00           C  
ATOM    962  CG  GLN D 687       4.631 -18.528 -34.135  1.00  0.00           C  
ATOM    963  CD  GLN D 687       4.730 -17.371 -35.106  1.00  0.00           C  
ATOM    964  OE1 GLN D 687       5.811 -16.843 -35.336  1.00  0.00           O  
ATOM    965  NE2 GLN D 687       3.603 -16.961 -35.670  1.00  0.00           N  
ATOM    966  H   GLN D 687       6.428 -21.541 -34.772  1.00  0.00           H  
ATOM    967 HE21 GLN D 687       3.661 -16.222 -36.297  1.00  0.00           H  
ATOM    968 HE22 GLN D 687       2.761 -17.418 -35.450  1.00  0.00           H  
ATOM    969  N   ARG D 688       9.310 -19.145 -34.378  1.00  0.00           N  
ATOM    970  CA  ARG D 688      10.644 -19.390 -33.823  1.00  0.00           C  
ATOM    971  C   ARG D 688      10.990 -18.050 -33.200  1.00  0.00           C  
ATOM    972  O   ARG D 688      11.386 -17.110 -33.900  1.00  0.00           O  
ATOM    973  CB  ARG D 688      11.596 -19.791 -34.948  1.00  0.00           C  
ATOM    974  CG  ARG D 688      10.894 -20.648 -35.976  1.00  0.00           C  
ATOM    975  CD  ARG D 688      11.793 -21.205 -37.017  1.00  0.00           C  
ATOM    976  NE  ARG D 688      12.337 -22.493 -36.620  1.00  0.00           N  
ATOM    977  CZ  ARG D 688      12.402 -23.553 -37.421  1.00  0.00           C  
ATOM    978  NH1 ARG D 688      11.931 -23.498 -38.659  1.00  0.00           N  
ATOM    979  NH2 ARG D 688      12.927 -24.682 -36.969  1.00  0.00           N  
ATOM    980  H   ARG D 688       9.192 -18.423 -35.031  1.00  0.00           H  
ATOM    981 HE   ARG D 688      12.684 -22.584 -35.709  1.00  0.00           H  
ATOM    982 HH11 ARG D 688      11.520 -22.654 -39.002  1.00  0.00           H  
ATOM    983 HH12 ARG D 688      11.982 -24.304 -39.249  1.00  0.00           H  
ATOM    984 HH21 ARG D 688      13.283 -24.729 -36.037  1.00  0.00           H  
ATOM    985 HH22 ARG D 688      12.982 -25.481 -37.568  1.00  0.00           H  
ATOM    986  N   LEU D 689      10.776 -17.955 -31.887  1.00  0.00           N  
ATOM    987  CA  LEU D 689      10.967 -16.700 -31.189  1.00  0.00           C  
ATOM    988  C   LEU D 689      11.939 -16.744 -30.043  1.00  0.00           C  
ATOM    989  O   LEU D 689      12.310 -17.814 -29.565  1.00  0.00           O  
ATOM    990  CB  LEU D 689       9.629 -16.239 -30.635  1.00  0.00           C  
ATOM    991  CG  LEU D 689       8.479 -16.327 -31.605  1.00  0.00           C  
ATOM    992  CD1 LEU D 689       7.302 -16.831 -30.827  1.00  0.00           C  
ATOM    993  CD2 LEU D 689       8.219 -15.002 -32.304  1.00  0.00           C  
ATOM    994  H   LEU D 689      10.481 -18.742 -31.381  1.00  0.00           H  
ATOM    995  N   TRP D 690      12.334 -15.559 -29.591  1.00  0.00           N  
ATOM    996  CA  TRP D 690      13.227 -15.438 -28.461  1.00  0.00           C  
ATOM    997  C   TRP D 690      12.941 -14.107 -27.796  1.00  0.00           C  
ATOM    998  O   TRP D 690      12.308 -13.224 -28.383  1.00  0.00           O  
ATOM    999  CB  TRP D 690      14.726 -15.574 -28.869  1.00  0.00           C  
ATOM   1000  CG  TRP D 690      15.297 -14.454 -29.746  1.00  0.00           C  
ATOM   1001  CD1 TRP D 690      15.240 -14.370 -31.113  1.00  0.00           C  
ATOM   1002  CD2 TRP D 690      15.865 -13.212 -29.294  1.00  0.00           C  
ATOM   1003  NE1 TRP D 690      15.705 -13.143 -31.526  1.00  0.00           N  
ATOM   1004  CE2 TRP D 690      16.092 -12.416 -30.433  1.00  0.00           C  
ATOM   1005  CE3 TRP D 690      16.182 -12.691 -28.036  1.00  0.00           C  
ATOM   1006  CZ2 TRP D 690      16.612 -11.128 -30.351  1.00  0.00           C  
ATOM   1007  CZ3 TRP D 690      16.698 -11.405 -27.957  1.00  0.00           C  
ATOM   1008  CH2 TRP D 690      16.906 -10.640 -29.110  1.00  0.00           C  
ATOM   1009  H   TRP D 690      12.013 -14.741 -30.035  1.00  0.00           H  
ATOM   1010  HE1 TRP D 690      15.759 -12.847 -32.460  1.00  0.00           H  
ATOM   1011  N   TYR D 691      13.364 -13.994 -26.547  1.00  0.00           N  
ATOM   1012  CA  TYR D 691      13.178 -12.773 -25.791  1.00  0.00           C  
ATOM   1013  C   TYR D 691      14.235 -12.702 -24.726  1.00  0.00           C  
ATOM   1014  O   TYR D 691      14.830 -13.718 -24.327  1.00  0.00           O  
ATOM   1015  CB  TYR D 691      11.786 -12.718 -25.122  1.00  0.00           C  
ATOM   1016  CG  TYR D 691      11.403 -13.947 -24.265  1.00  0.00           C  
ATOM   1017  CD1 TYR D 691      12.029 -14.204 -23.035  1.00  0.00           C  
ATOM   1018  CD2 TYR D 691      10.478 -14.897 -24.745  1.00  0.00           C  
ATOM   1019  CE1 TYR D 691      11.760 -15.372 -22.328  1.00  0.00           C  
ATOM   1020  CE2 TYR D 691      10.207 -16.072 -24.039  1.00  0.00           C  
ATOM   1021  CZ  TYR D 691      10.849 -16.307 -22.838  1.00  0.00           C  
ATOM   1022  OH  TYR D 691      10.613 -17.492 -22.158  1.00  0.00           O  
ATOM   1023  H   TYR D 691      13.823 -14.752 -26.125  1.00  0.00           H  
ATOM   1024 HH   TYR D 691       9.992 -17.992 -22.658  1.00  0.00           H  
ATOM   1025  N   ILE D 692      14.438 -11.488 -24.253  1.00  0.00           N  
ATOM   1026  CA  ILE D 692      15.383 -11.217 -23.187  1.00  0.00           C  
ATOM   1027  C   ILE D 692      14.749 -10.081 -22.371  1.00  0.00           C  
ATOM   1028  O   ILE D 692      14.043  -9.215 -22.932  1.00  0.00           O  
ATOM   1029  CB  ILE D 692      16.803 -10.826 -23.762  1.00  0.00           C  
ATOM   1030  CG1 ILE D 692      17.763 -10.463 -22.641  1.00  0.00           C  
ATOM   1031  CG2 ILE D 692      16.729  -9.685 -24.815  1.00  0.00           C  
ATOM   1032  CD1 ILE D 692      19.140 -10.177 -23.158  1.00  0.00           C  
ATOM   1033  H   ILE D 692      13.928 -10.737 -24.620  1.00  0.00           H  
ATOM   1034  N   GLY D 693      14.895 -10.155 -21.053  1.00  0.00           N  
ATOM   1035  CA  GLY D 693      14.357  -9.129 -20.177  1.00  0.00           C  
ATOM   1036  C   GLY D 693      14.494  -9.614 -18.750  1.00  0.00           C  
ATOM   1037  O   GLY D 693      15.113 -10.667 -18.526  1.00  0.00           O  
ATOM   1038  H   GLY D 693      15.370 -10.927 -20.666  1.00  0.00           H  
ATOM   1039  N   PRO D 695      13.922  -8.906 -17.761  1.00  0.00           N  
ATOM   1040  CA  PRO D 695      14.061  -9.387 -16.380  1.00  0.00           C  
ATOM   1041  C   PRO D 695      12.912 -10.295 -15.933  1.00  0.00           C  
ATOM   1042  O   PRO D 695      11.820 -10.297 -16.527  1.00  0.00           O  
ATOM   1043  CB  PRO D 695      14.025  -8.105 -15.564  1.00  0.00           C  
ATOM   1044  CG  PRO D 695      14.254  -7.034 -16.540  1.00  0.00           C  
ATOM   1045  CD  PRO D 695      13.545  -7.496 -17.764  1.00  0.00           C  
ATOM   1046  N   MET D 696      13.201 -11.110 -14.932  1.00  0.00           N  
ATOM   1047  CA  MET D 696      12.222 -11.995 -14.321  1.00  0.00           C  
ATOM   1048  C   MET D 696      12.362 -11.651 -12.851  1.00  0.00           C  
ATOM   1049  O   MET D 696      13.413 -11.123 -12.435  1.00  0.00           O  
ATOM   1050  CB  MET D 696      12.565 -13.470 -14.517  1.00  0.00           C  
ATOM   1051  CG  MET D 696      12.584 -13.921 -15.949  1.00  0.00           C  
ATOM   1052  SD  MET D 696      11.314 -13.166 -16.972  1.00  0.00           S  
ATOM   1053  CE  MET D 696      11.356 -14.234 -18.344  1.00  0.00           C  
ATOM   1054  H   MET D 696      14.103 -11.103 -14.564  1.00  0.00           H  
ATOM   1055  N   PHE D 697      11.310 -11.892 -12.073  1.00  0.00           N  
ATOM   1056  CA  PHE D 697      11.348 -11.595 -10.644  1.00  0.00           C  
ATOM   1057  C   PHE D 697      10.829 -12.762  -9.808  1.00  0.00           C  
ATOM   1058  O   PHE D 697       9.783 -13.349 -10.118  1.00  0.00           O  
ATOM   1059  CB  PHE D 697      10.531 -10.347 -10.335  1.00  0.00           C  
ATOM   1060  CG  PHE D 697      10.796  -9.216 -11.266  1.00  0.00           C  
ATOM   1061  CD1 PHE D 697      10.286  -9.234 -12.559  1.00  0.00           C  
ATOM   1062  CD2 PHE D 697      11.573  -8.136 -10.862  1.00  0.00           C  
ATOM   1063  CE1 PHE D 697      10.547  -8.191 -13.442  1.00  0.00           C  
ATOM   1064  CE2 PHE D 697      11.840  -7.082 -11.741  1.00  0.00           C  
ATOM   1065  CZ  PHE D 697      11.325  -7.112 -13.034  1.00  0.00           C  
ATOM   1066  H   PHE D 697      10.524 -12.294 -12.440  1.00  0.00           H  
ATOM   1067  N   ARG D 698      11.598 -13.106  -8.779  1.00  0.00           N  
ATOM   1068  CA  ARG D 698      11.283 -14.177  -7.840  1.00  0.00           C  
ATOM   1069  C   ARG D 698      11.730 -13.784  -6.424  1.00  0.00           C  
ATOM   1070  O   ARG D 698      12.828 -13.257  -6.201  1.00  0.00           O  
ATOM   1071  CB  ARG D 698      11.955 -15.480  -8.261  1.00  0.00           C  
ATOM   1072  CG  ARG D 698      11.386 -16.043  -9.533  1.00  0.00           C  
ATOM   1073  CD  ARG D 698      12.034 -17.363  -9.901  1.00  0.00           C  
ATOM   1074  NE  ARG D 698      11.649 -17.787 -11.248  1.00  0.00           N  
ATOM   1075  CZ  ARG D 698      12.192 -18.815 -11.887  1.00  0.00           C  
ATOM   1076  NH1 ARG D 698      13.147 -19.528 -11.295  1.00  0.00           N  
ATOM   1077  NH2 ARG D 698      11.779 -19.129 -13.110  1.00  0.00           N  
ATOM   1078  H   ARG D 698      12.434 -12.601  -8.637  1.00  0.00           H  
ATOM   1079 HE   ARG D 698      10.935 -17.295 -11.697  1.00  0.00           H  
ATOM   1080 HH11 ARG D 698      13.457 -19.284 -10.376  1.00  0.00           H  
ATOM   1081 HH12 ARG D 698      13.576 -20.288 -11.774  1.00  0.00           H  
ATOM   1082 HH21 ARG D 698      11.049 -18.597 -13.542  1.00  0.00           H  
ATOM   1083 HH22 ARG D 698      12.190 -19.898 -13.598  1.00  0.00           H  
ATOM   1084  N   HIS D 699      10.859 -14.001  -5.458  1.00  0.00           N  
ATOM   1085  CA  HIS D 699      11.192 -13.662  -4.103  1.00  0.00           C  
ATOM   1086  C   HIS D 699      11.972 -14.812  -3.460  1.00  0.00           C  
ATOM   1087  O   HIS D 699      11.381 -15.729  -2.911  1.00  0.00           O  
ATOM   1088  CB  HIS D 699       9.918 -13.342  -3.340  1.00  0.00           C  
ATOM   1089  CG  HIS D 699      10.175 -12.630  -2.060  1.00  0.00           C  
ATOM   1090  ND1 HIS D 699       9.860 -11.301  -1.879  1.00  0.00           N  
ATOM   1091  CD2 HIS D 699      10.813 -13.029  -0.933  1.00  0.00           C  
ATOM   1092  CE1 HIS D 699      10.305 -10.905  -0.695  1.00  0.00           C  
ATOM   1093  NE2 HIS D 699      10.885 -11.934  -0.104  1.00  0.00           N  
ATOM   1094  H   HIS D 699      10.027 -14.417  -5.660  1.00  0.00           H  
ATOM   1095  HD1 HIS D 699       9.388 -10.735  -2.527  1.00  0.00           H  
ATOM   1096  HE2 HIS D 699      11.304 -11.919   0.784  1.00  0.00           H  
ATOM   1097  N   GLU D 700      13.299 -14.770  -3.558  1.00  0.00           N  
ATOM   1098  CA  GLU D 700      14.162 -15.819  -2.993  1.00  0.00           C  
ATOM   1099  C   GLU D 700      15.358 -15.230  -2.243  1.00  0.00           C  
ATOM   1100  O   GLU D 700      15.762 -14.093  -2.521  1.00  0.00           O  
ATOM   1101  CB  GLU D 700      14.713 -16.710  -4.100  1.00  0.00           C  
ATOM   1102  CG  GLU D 700      13.680 -17.383  -4.966  1.00  0.00           C  
ATOM   1103  CD  GLU D 700      14.307 -18.009  -6.186  1.00  0.00           C  
ATOM   1104  OE1 GLU D 700      15.407 -17.549  -6.569  1.00  0.00           O  
ATOM   1105  OE2 GLU D 700      13.711 -18.948  -6.765  1.00  0.00           O  
ATOM   1106  H   GLU D 700      13.722 -14.017  -4.027  1.00  0.00           H  
ATOM   1107  N   ARG D 703      15.939 -16.009  -1.325  1.00  0.00           N  
ATOM   1108  CA  ARG D 703      17.100 -15.558  -0.552  1.00  0.00           C  
ATOM   1109  C   ARG D 703      18.282 -15.375  -1.511  1.00  0.00           C  
ATOM   1110  O   ARG D 703      18.684 -16.323  -2.191  1.00  0.00           O  
ATOM   1111  CB  ARG D 703      17.456 -16.586   0.530  1.00  0.00           C  
ATOM   1112  CG  ARG D 703      18.266 -16.036   1.717  1.00  0.00           C  
ATOM   1113  CD  ARG D 703      19.726 -15.673   1.376  1.00  0.00           C  
ATOM   1114  NE  ARG D 703      20.682 -16.752   1.655  1.00  0.00           N  
ATOM   1115  CZ  ARG D 703      21.994 -16.578   1.809  1.00  0.00           C  
ATOM   1116  NH1 ARG D 703      22.529 -15.364   1.715  1.00  0.00           N  
ATOM   1117  NH2 ARG D 703      22.775 -17.618   2.063  1.00  0.00           N  
ATOM   1118  H   ARG D 703      15.585 -16.905  -1.171  1.00  0.00           H  
ATOM   1119 HE   ARG D 703      20.330 -17.663   1.742  1.00  0.00           H  
ATOM   1120 HH11 ARG D 703      21.952 -14.574   1.518  1.00  0.00           H  
ATOM   1121 HH12 ARG D 703      23.518 -15.244   1.824  1.00  0.00           H  
ATOM   1122 HH21 ARG D 703      22.384 -18.530   2.148  1.00  0.00           H  
ATOM   1123 HH22 ARG D 703      23.762 -17.481   2.180  1.00  0.00           H  
ATOM   1124  N   PRO D 713      18.817 -14.144  -1.612  1.00  0.00           N  
ATOM   1125  CA  PRO D 713      19.946 -13.960  -2.526  1.00  0.00           C  
ATOM   1126  C   PRO D 713      21.235 -14.654  -2.070  1.00  0.00           C  
ATOM   1127  O   PRO D 713      21.574 -14.684  -0.881  1.00  0.00           O  
ATOM   1128  CB  PRO D 713      20.106 -12.437  -2.567  1.00  0.00           C  
ATOM   1129  CG  PRO D 713      18.723 -11.963  -2.407  1.00  0.00           C  
ATOM   1130  CD  PRO D 713      18.218 -12.837  -1.287  1.00  0.00           C  
ATOM   1131  N   GLN D 714      21.913 -15.251  -3.045  1.00  0.00           N  
ATOM   1132  CA  GLN D 714      23.180 -15.955  -2.873  1.00  0.00           C  
ATOM   1133  C   GLN D 714      23.911 -15.653  -4.184  1.00  0.00           C  
ATOM   1134  O   GLN D 714      23.357 -14.969  -5.042  1.00  0.00           O  
ATOM   1135  CB  GLN D 714      22.938 -17.456  -2.748  1.00  0.00           C  
ATOM   1136  CG  GLN D 714      21.913 -17.838  -1.705  1.00  0.00           C  
ATOM   1137  CD  GLN D 714      21.136 -19.063  -2.126  1.00  0.00           C  
ATOM   1138  OE1 GLN D 714      21.689 -20.159  -2.184  1.00  0.00           O  
ATOM   1139  NE2 GLN D 714      19.861 -18.882  -2.474  1.00  0.00           N  
ATOM   1140  H   GLN D 714      21.544 -15.189  -3.956  1.00  0.00           H  
ATOM   1141 HE21 GLN D 714      19.360 -19.670  -2.744  1.00  0.00           H  
ATOM   1142 HE22 GLN D 714      19.483 -17.980  -2.449  1.00  0.00           H  
ATOM   1143  N   LYS D 715      25.097 -16.215  -4.387  1.00  0.00           N  
ATOM   1144  CA  LYS D 715      25.864 -15.941  -5.612  1.00  0.00           C  
ATOM   1145  C   LYS D 715      25.066 -16.155  -6.902  1.00  0.00           C  
ATOM   1146  O   LYS D 715      25.214 -15.383  -7.848  1.00  0.00           O  
ATOM   1147  CB  LYS D 715      27.173 -16.762  -5.646  1.00  0.00           C  
ATOM   1148  CG  LYS D 715      28.291 -16.223  -6.574  1.00  0.00           C  
ATOM   1149  CD  LYS D 715      28.747 -14.818  -6.165  1.00  0.00           C  
ATOM   1150  CE  LYS D 715      29.891 -14.313  -7.034  1.00  0.00           C  
ATOM   1151  NZ  LYS D 715      30.023 -12.833  -6.918  1.00  0.00           N  
ATOM   1152  H   LYS D 715      25.475 -16.810  -3.709  1.00  0.00           H  
ATOM   1153  HZ1 LYS D 715      29.970 -12.559  -5.914  1.00  0.00           H  
ATOM   1154  HZ2 LYS D 715      30.937 -12.530  -7.309  1.00  0.00           H  
ATOM   1155  HZ3 LYS D 715      29.252 -12.369  -7.441  1.00  0.00           H  
ATOM   1156  N   GLY D 716      24.195 -17.159  -6.934  1.00  0.00           N  
ATOM   1157  CA  GLY D 716      23.434 -17.403  -8.148  1.00  0.00           C  
ATOM   1158  C   GLY D 716      21.991 -16.934  -8.172  1.00  0.00           C  
ATOM   1159  O   GLY D 716      21.464 -16.619  -9.242  1.00  0.00           O  
ATOM   1160  H   GLY D 716      24.076 -17.724  -6.158  1.00  0.00           H  
ATOM   1161  N   ARG D 718      21.343 -16.908  -7.005  1.00  0.00           N  
ATOM   1162  CA  ARG D 718      19.938 -16.500  -6.898  1.00  0.00           C  
ATOM   1163  C   ARG D 718      19.729 -14.997  -6.646  1.00  0.00           C  
ATOM   1164  O   ARG D 718      20.187 -14.459  -5.639  1.00  0.00           O  
ATOM   1165  CB  ARG D 718      19.219 -17.333  -5.814  1.00  0.00           C  
ATOM   1166  CG  ARG D 718      19.172 -18.855  -6.083  1.00  0.00           C  
ATOM   1167  CD  ARG D 718      18.189 -19.236  -7.212  1.00  0.00           C  
ATOM   1168  NE  ARG D 718      18.645 -20.367  -8.039  1.00  0.00           N  
ATOM   1169  CZ  ARG D 718      17.907 -21.000  -8.963  1.00  0.00           C  
ATOM   1170  NH1 ARG D 718      16.641 -20.639  -9.198  1.00  0.00           N  
ATOM   1171  NH2 ARG D 718      18.459 -21.966  -9.707  1.00  0.00           N  
ATOM   1172  H   ARG D 718      21.819 -17.154  -6.197  1.00  0.00           H  
ATOM   1173 HE   ARG D 718      19.560 -20.688  -7.899  1.00  0.00           H  
ATOM   1174 HH11 ARG D 718      16.231 -19.885  -8.688  1.00  0.00           H  
ATOM   1175 HH12 ARG D 718      16.106 -21.119  -9.897  1.00  0.00           H  
ATOM   1176 HH21 ARG D 718      19.419 -22.215  -9.571  1.00  0.00           H  
ATOM   1177 HH22 ARG D 718      17.914 -22.441 -10.398  1.00  0.00           H  
ATOM   1178  N   TYR D 723      19.042 -14.335  -7.573  1.00  0.00           N  
ATOM   1179  CA  TYR D 723      18.737 -12.906  -7.475  1.00  0.00           C  
ATOM   1180  C   TYR D 723      17.239 -12.741  -7.440  1.00  0.00           C  
ATOM   1181  O   TYR D 723      16.526 -13.613  -7.933  1.00  0.00           O  
ATOM   1182  CB  TYR D 723      19.254 -12.171  -8.702  1.00  0.00           C  
ATOM   1183  CG  TYR D 723      20.726 -12.259  -8.798  1.00  0.00           C  
ATOM   1184  CD1 TYR D 723      21.523 -11.841  -7.734  1.00  0.00           C  
ATOM   1185  CD2 TYR D 723      21.339 -12.799  -9.923  1.00  0.00           C  
ATOM   1186  CE1 TYR D 723      22.900 -11.960  -7.783  1.00  0.00           C  
ATOM   1187  CE2 TYR D 723      22.723 -12.924  -9.984  1.00  0.00           C  
ATOM   1188  CZ  TYR D 723      23.494 -12.498  -8.912  1.00  0.00           C  
ATOM   1189  OH  TYR D 723      24.860 -12.594  -8.963  1.00  0.00           O  
ATOM   1190  H   TYR D 723      18.720 -14.827  -8.357  1.00  0.00           H  
ATOM   1191 HH   TYR D 723      25.236 -12.274  -8.139  1.00  0.00           H  
ATOM   1192  N   ARG D 724      16.763 -11.632  -6.887  1.00  0.00           N  
ATOM   1193  CA  ARG D 724      15.332 -11.392  -6.837  1.00  0.00           C  
ATOM   1194  C   ARG D 724      14.902 -10.823  -8.180  1.00  0.00           C  
ATOM   1195  O   ARG D 724      13.785 -11.038  -8.631  1.00  0.00           O  
ATOM   1196  CB  ARG D 724      14.977 -10.535  -5.639  1.00  0.00           C  
ATOM   1197  CG  ARG D 724      15.474 -11.196  -4.354  1.00  0.00           C  
ATOM   1198  CD  ARG D 724      14.376 -11.415  -3.322  1.00  0.00           C  
ATOM   1199  NE  ARG D 724      14.463 -10.473  -2.190  1.00  0.00           N  
ATOM   1200  CZ  ARG D 724      14.361 -10.809  -0.898  1.00  0.00           C  
ATOM   1201  NH1 ARG D 724      14.166 -12.080  -0.538  1.00  0.00           N  
ATOM   1202  NH2 ARG D 724      14.452  -9.868   0.044  1.00  0.00           N  
ATOM   1203  H   ARG D 724      17.380 -10.975  -6.516  1.00  0.00           H  
ATOM   1204 HE   ARG D 724      14.600  -9.525  -2.398  1.00  0.00           H  
ATOM   1205 HH11 ARG D 724      14.095 -12.792  -1.236  1.00  0.00           H  
ATOM   1206 HH12 ARG D 724      14.092 -12.320   0.430  1.00  0.00           H  
ATOM   1207 HH21 ARG D 724      14.595  -8.916  -0.215  1.00  0.00           H  
ATOM   1208 HH22 ARG D 724      14.376 -10.123   1.009  1.00  0.00           H  
ATOM   1209  N   GLN D 725      15.779 -10.052  -8.805  1.00  0.00           N  
ATOM   1210  CA  GLN D 725      15.532  -9.584 -10.171  1.00  0.00           C  
ATOM   1211  C   GLN D 725      16.704 -10.207 -10.932  1.00  0.00           C  
ATOM   1212  O   GLN D 725      17.875 -10.098 -10.514  1.00  0.00           O  
ATOM   1213  CB  GLN D 725      15.564  -8.073 -10.330  1.00  0.00           C  
ATOM   1214  CG  GLN D 725      15.353  -7.666 -11.782  1.00  0.00           C  
ATOM   1215  CD  GLN D 725      15.307  -6.166 -12.017  1.00  0.00           C  
ATOM   1216  OE1 GLN D 725      15.418  -5.720 -13.150  1.00  0.00           O  
ATOM   1217  NE2 GLN D 725      15.097  -5.390 -10.964  1.00  0.00           N  
ATOM   1218  H   GLN D 725      16.616  -9.810  -8.358  1.00  0.00           H  
ATOM   1219 HE21 GLN D 725      15.086  -4.447 -11.111  1.00  0.00           H  
ATOM   1220 HE22 GLN D 725      14.983  -5.799 -10.081  1.00  0.00           H  
ATOM   1221  N   PHE D 726      16.381 -10.987 -11.947  1.00  0.00           N  
ATOM   1222  CA  PHE D 726      17.399 -11.639 -12.735  1.00  0.00           C  
ATOM   1223  C   PHE D 726      16.975 -11.478 -14.185  1.00  0.00           C  
ATOM   1224  O   PHE D 726      15.950 -10.848 -14.454  1.00  0.00           O  
ATOM   1225  CB  PHE D 726      17.606 -13.095 -12.277  1.00  0.00           C  
ATOM   1226  CG  PHE D 726      16.420 -14.015 -12.506  1.00  0.00           C  
ATOM   1227  CD1 PHE D 726      16.244 -14.673 -13.731  1.00  0.00           C  
ATOM   1228  CD2 PHE D 726      15.520 -14.286 -11.482  1.00  0.00           C  
ATOM   1229  CE1 PHE D 726      15.186 -15.592 -13.929  1.00  0.00           C  
ATOM   1230  CE2 PHE D 726      14.464 -15.198 -11.672  1.00  0.00           C  
ATOM   1231  CZ  PHE D 726      14.300 -15.851 -12.896  1.00  0.00           C  
ATOM   1232  H   PHE D 726      15.430 -11.122 -12.170  1.00  0.00           H  
ATOM   1233  N   HIS D 728      17.810 -11.901 -15.128  1.00  0.00           N  
ATOM   1234  CA  HIS D 728      17.464 -11.745 -16.541  1.00  0.00           C  
ATOM   1235  C   HIS D 728      17.611 -13.041 -17.285  1.00  0.00           C  
ATOM   1236  O   HIS D 728      18.467 -13.855 -16.959  1.00  0.00           O  
ATOM   1237  CB  HIS D 728      18.336 -10.679 -17.201  1.00  0.00           C  
ATOM   1238  CG  HIS D 728      18.315  -9.368 -16.482  1.00  0.00           C  
ATOM   1239  ND1 HIS D 728      19.010  -9.149 -15.309  1.00  0.00           N  
ATOM   1240  CD2 HIS D 728      17.657  -8.215 -16.754  1.00  0.00           C  
ATOM   1241  CE1 HIS D 728      18.778  -7.918 -14.885  1.00  0.00           C  
ATOM   1242  NE2 HIS D 728      17.959  -7.331 -15.745  1.00  0.00           N  
ATOM   1243  H   HIS D 728      18.639 -12.348 -14.878  1.00  0.00           H  
ATOM   1244  HD1 HIS D 728      19.588  -9.782 -14.871  1.00  0.00           H  
ATOM   1245  HE2 HIS D 728      17.613  -6.412 -15.668  1.00  0.00           H  
ATOM   1246  N   GLN D 730      16.806 -13.204 -18.318  1.00  0.00           N  
ATOM   1247  CA  GLN D 730      16.842 -14.413 -19.080  1.00  0.00           C  
ATOM   1248  C   GLN D 730      16.846 -14.116 -20.550  1.00  0.00           C  
ATOM   1249  O   GLN D 730      16.513 -13.005 -20.991  1.00  0.00           O  
ATOM   1250  CB  GLN D 730      15.597 -15.285 -18.781  1.00  0.00           C  
ATOM   1251  CG  GLN D 730      15.612 -16.139 -17.476  1.00  0.00           C  
ATOM   1252  CD  GLN D 730      14.432 -17.136 -17.367  1.00  0.00           C  
ATOM   1253  OE1 GLN D 730      13.378 -16.977 -18.012  1.00  0.00           O  
ATOM   1254  NE2 GLN D 730      14.615 -18.159 -16.539  1.00  0.00           N  
ATOM   1255  H   GLN D 730      16.174 -12.491 -18.568  1.00  0.00           H  
ATOM   1256 HE21 GLN D 730      13.889 -18.799 -16.435  1.00  0.00           H  
ATOM   1257 HE22 GLN D 730      15.461 -18.240 -16.040  1.00  0.00           H  
ATOM   1258  N   LEU D 731      17.290 -15.119 -21.295  1.00  0.00           N  
ATOM   1259  CA  LEU D 731      17.260 -15.079 -22.739  1.00  0.00           C  
ATOM   1260  C   LEU D 731      16.617 -16.415 -22.957  1.00  0.00           C  
ATOM   1261  O   LEU D 731      17.137 -17.430 -22.484  1.00  0.00           O  
ATOM   1262  CB  LEU D 731      18.646 -15.097 -23.376  1.00  0.00           C  
ATOM   1263  CG  LEU D 731      18.571 -14.548 -24.811  1.00  0.00           C  
ATOM   1264  CD1 LEU D 731      19.962 -14.269 -25.302  1.00  0.00           C  
ATOM   1265  CD2 LEU D 731      17.845 -15.472 -25.778  1.00  0.00           C  
ATOM   1266  H   LEU D 731      17.651 -15.916 -20.851  1.00  0.00           H  
ATOM   1267  N   GLY D 732      15.460 -16.417 -23.602  1.00  0.00           N  
ATOM   1268  CA  GLY D 732      14.786 -17.672 -23.845  1.00  0.00           C  
ATOM   1269  C   GLY D 732      14.274 -17.766 -25.254  1.00  0.00           C  
ATOM   1270  O   GLY D 732      14.103 -16.738 -25.911  1.00  0.00           O  
ATOM   1271  H   GLY D 732      15.070 -15.573 -23.920  1.00  0.00           H  
ATOM   1272  N   CYS D 733      14.044 -18.986 -25.720  1.00  0.00           N  
ATOM   1273  CA  CYS D 733      13.544 -19.227 -27.069  1.00  0.00           C  
ATOM   1274  C   CYS D 733      12.383 -20.138 -26.919  1.00  0.00           C  
ATOM   1275  O   CYS D 733      12.431 -21.065 -26.111  1.00  0.00           O  
ATOM   1276  CB  CYS D 733      14.545 -19.982 -27.929  1.00  0.00           C  
ATOM   1277  SG  CYS D 733      16.108 -19.207 -28.027  1.00  0.00           S  
ATOM   1278  H   CYS D 733      14.198 -19.749 -25.129  1.00  0.00           H  
ATOM   1279  N   GLU D 734      11.387 -19.924 -27.766  1.00  0.00           N  
ATOM   1280  CA  GLU D 734      10.170 -20.705 -27.772  1.00  0.00           C  
ATOM   1281  C   GLU D 734       9.803 -20.938 -29.216  1.00  0.00           C  
ATOM   1282  O   GLU D 734       9.774 -19.989 -30.025  1.00  0.00           O  
ATOM   1283  CB  GLU D 734       9.003 -19.946 -27.099  1.00  0.00           C  
ATOM   1284  CG  GLU D 734       9.288 -19.224 -25.747  1.00  0.00           C  
ATOM   1285  CD  GLU D 734       9.418 -20.150 -24.533  1.00  0.00           C  
ATOM   1286  OE1 GLU D 734       9.247 -21.383 -24.674  1.00  0.00           O  
ATOM   1287  OE2 GLU D 734       9.697 -19.641 -23.424  1.00  0.00           O  
ATOM   1288  H   GLU D 734      11.484 -19.210 -28.435  1.00  0.00           H  
ATOM   1289  N   VAL D 735       9.523 -22.198 -29.537  1.00  0.00           N  
ATOM   1290  CA  VAL D 735       9.110 -22.576 -30.880  1.00  0.00           C  
ATOM   1291  C   VAL D 735       7.755 -23.326 -30.878  1.00  0.00           C  
ATOM   1292  O   VAL D 735       7.554 -24.329 -30.174  1.00  0.00           O  
ATOM   1293  CB  VAL D 735      10.224 -23.362 -31.614  1.00  0.00           C  
ATOM   1294  CG1 VAL D 735      10.761 -24.451 -30.724  1.00  0.00           C  
ATOM   1295  CG2 VAL D 735       9.695 -23.934 -32.925  1.00  0.00           C  
ATOM   1296  H   VAL D 735       9.584 -22.890 -28.853  1.00  0.00           H  
ATOM   1297  N   PHE D 736       6.837 -22.802 -31.683  1.00  0.00           N  
ATOM   1298  CA  PHE D 736       5.496 -23.322 -31.817  1.00  0.00           C  
ATOM   1299  C   PHE D 736       5.168 -23.959 -33.160  1.00  0.00           C  
ATOM   1300  O   PHE D 736       5.394 -23.374 -34.230  1.00  0.00           O  
ATOM   1301  CB  PHE D 736       4.482 -22.199 -31.577  1.00  0.00           C  
ATOM   1302  CG  PHE D 736       4.620 -21.546 -30.252  1.00  0.00           C  
ATOM   1303  CD1 PHE D 736       4.345 -22.246 -29.092  1.00  0.00           C  
ATOM   1304  CD2 PHE D 736       5.067 -20.241 -30.155  1.00  0.00           C  
ATOM   1305  CE1 PHE D 736       4.519 -21.656 -27.835  1.00  0.00           C  
ATOM   1306  CE2 PHE D 736       5.245 -19.644 -28.916  1.00  0.00           C  
ATOM   1307  CZ  PHE D 736       4.970 -20.358 -27.749  1.00  0.00           C  
ATOM   1308  H   PHE D 736       7.090 -22.028 -32.230  1.00  0.00           H  
ATOM   1309  N   GLY D 737       4.556 -25.136 -33.081  1.00  0.00           N  
ATOM   1310  CA  GLY D 737       4.128 -25.833 -34.267  1.00  0.00           C  
ATOM   1311  C   GLY D 737       4.943 -27.038 -34.661  1.00  0.00           C  
ATOM   1312  O   GLY D 737       4.637 -27.659 -35.675  1.00  0.00           O  
ATOM   1313  H   GLY D 737       4.383 -25.529 -32.199  1.00  0.00           H  
ATOM   1314  N   LEU D 738       5.975 -27.385 -33.897  1.00  0.00           N  
ATOM   1315  CA  LEU D 738       6.795 -28.539 -34.266  1.00  0.00           C  
ATOM   1316  C   LEU D 738       6.806 -29.597 -33.182  1.00  0.00           C  
ATOM   1317  O   LEU D 738       7.214 -29.345 -32.041  1.00  0.00           O  
ATOM   1318  CB  LEU D 738       8.213 -28.099 -34.634  1.00  0.00           C  
ATOM   1319  CG  LEU D 738       8.213 -27.173 -35.857  1.00  0.00           C  
ATOM   1320  CD1 LEU D 738       9.517 -26.402 -35.967  1.00  0.00           C  
ATOM   1321  CD2 LEU D 738       7.916 -27.993 -37.097  1.00  0.00           C  
ATOM   1322  H   LEU D 738       6.181 -26.876 -33.090  1.00  0.00           H  
ATOM   1323  N   GLN D 739       6.338 -30.780 -33.566  1.00  0.00           N  
ATOM   1324  CA  GLN D 739       6.217 -31.912 -32.668  1.00  0.00           C  
ATOM   1325  C   GLN D 739       7.457 -32.788 -32.530  1.00  0.00           C  
ATOM   1326  O   GLN D 739       7.971 -32.994 -31.426  1.00  0.00           O  
ATOM   1327  CB  GLN D 739       5.029 -32.772 -33.137  1.00  0.00           C  
ATOM   1328  CG  GLN D 739       4.896 -34.165 -32.478  1.00  0.00           C  
ATOM   1329  CD  GLN D 739       4.282 -34.134 -31.075  1.00  0.00           C  
ATOM   1330  OE1 GLN D 739       3.060 -34.251 -30.919  1.00  0.00           O  
ATOM   1331  NE2 GLN D 739       5.127 -34.006 -30.046  1.00  0.00           N  
ATOM   1332  H   GLN D 739       6.068 -30.888 -34.500  1.00  0.00           H  
ATOM   1333 HE21 GLN D 739       4.726 -33.986 -29.152  1.00  0.00           H  
ATOM   1334 HE22 GLN D 739       6.079 -33.923 -30.212  1.00  0.00           H  
ATOM   1335  N   GLY D 783       7.851 -33.384 -33.654  1.00  0.00           N  
ATOM   1336  CA  GLY D 783       8.978 -34.301 -33.714  1.00  0.00           C  
ATOM   1337  C   GLY D 783      10.189 -33.834 -32.953  1.00  0.00           C  
ATOM   1338  O   GLY D 783      10.259 -32.653 -32.571  1.00  0.00           O  
ATOM   1339  H   GLY D 783       7.371 -33.187 -34.482  1.00  0.00           H  
ATOM   1340  N   PRO D 787      11.177 -34.732 -32.743  1.00  0.00           N  
ATOM   1341  CA  PRO D 787      12.421 -34.445 -32.018  1.00  0.00           C  
ATOM   1342  C   PRO D 787      13.437 -33.589 -32.808  1.00  0.00           C  
ATOM   1343  O   PRO D 787      14.407 -33.063 -32.233  1.00  0.00           O  
ATOM   1344  CB  PRO D 787      12.955 -35.846 -31.708  1.00  0.00           C  
ATOM   1345  CG  PRO D 787      12.413 -36.715 -32.884  1.00  0.00           C  
ATOM   1346  CD  PRO D 787      11.348 -35.903 -33.617  1.00  0.00           C  
ATOM   1347  N   ASP D 788      13.186 -33.417 -34.108  1.00  0.00           N  
ATOM   1348  CA  ASP D 788      14.081 -32.645 -34.928  1.00  0.00           C  
ATOM   1349  C   ASP D 788      14.309 -31.257 -34.380  1.00  0.00           C  
ATOM   1350  O   ASP D 788      15.449 -30.895 -34.078  1.00  0.00           O  
ATOM   1351  CB  ASP D 788      13.655 -32.633 -36.406  1.00  0.00           C  
ATOM   1352  CG  ASP D 788      12.243 -32.125 -36.642  1.00  0.00           C  
ATOM   1353  OD1 ASP D 788      11.565 -31.667 -35.718  1.00  0.00           O  
ATOM   1354  OD2 ASP D 788      11.794 -32.182 -37.799  1.00  0.00           O  
ATOM   1355  H   ASP D 788      12.393 -33.814 -34.504  1.00  0.00           H  
ATOM   1356  N   ILE D 789      13.231 -30.511 -34.158  1.00  0.00           N  
ATOM   1357  CA  ILE D 789      13.341 -29.148 -33.631  1.00  0.00           C  
ATOM   1358  C   ILE D 789      13.955 -29.099 -32.241  1.00  0.00           C  
ATOM   1359  O   ILE D 789      14.644 -28.144 -31.894  1.00  0.00           O  
ATOM   1360  CB  ILE D 789      11.990 -28.412 -33.645  1.00  0.00           C  
ATOM   1361  CG1 ILE D 789      12.207 -26.954 -33.263  1.00  0.00           C  
ATOM   1362  CG2 ILE D 789      10.991 -29.105 -32.723  1.00  0.00           C  
ATOM   1363  CD1 ILE D 789      13.274 -26.273 -34.076  1.00  0.00           C  
ATOM   1364  H   ILE D 789      12.354 -30.884 -34.263  1.00  0.00           H  
ATOM   1365  N   ASP D 790      13.730 -30.155 -31.476  1.00  0.00           N  
ATOM   1366  CA  ASP D 790      14.271 -30.266 -30.133  1.00  0.00           C  
ATOM   1367  C   ASP D 790      15.784 -30.245 -30.296  1.00  0.00           C  
ATOM   1368  O   ASP D 790      16.498 -29.481 -29.633  1.00  0.00           O  
ATOM   1369  CB  ASP D 790      13.862 -31.611 -29.482  1.00  0.00           C  
ATOM   1370  CG  ASP D 790      12.351 -31.723 -29.173  1.00  0.00           C  
ATOM   1371  OD1 ASP D 790      11.504 -31.567 -30.093  1.00  0.00           O  
ATOM   1372  OD2 ASP D 790      12.023 -32.022 -27.999  1.00  0.00           O  
ATOM   1373  H   ASP D 790      13.190 -30.886 -31.827  1.00  0.00           H  
ATOM   1374  N   ALA D 791      16.267 -31.105 -31.187  1.00  0.00           N  
ATOM   1375  CA  ALA D 791      17.694 -31.213 -31.459  1.00  0.00           C  
ATOM   1376  C   ALA D 791      18.233 -29.866 -31.941  1.00  0.00           C  
ATOM   1377  O   ALA D 791      19.327 -29.456 -31.513  1.00  0.00           O  
ATOM   1378  CB  ALA D 791      17.953 -32.285 -32.485  1.00  0.00           C  
ATOM   1379  H   ALA D 791      15.648 -31.678 -31.683  1.00  0.00           H  
ATOM   1380  N   GLU D 792      17.464 -29.160 -32.789  1.00  0.00           N  
ATOM   1381  CA  GLU D 792      17.910 -27.851 -33.275  1.00  0.00           C  
ATOM   1382  C   GLU D 792      18.232 -26.948 -32.073  1.00  0.00           C  
ATOM   1383  O   GLU D 792      19.354 -26.458 -31.947  1.00  0.00           O  
ATOM   1384  CB  GLU D 792      16.890 -27.179 -34.215  1.00  0.00           C  
ATOM   1385  CG  GLU D 792      17.396 -25.816 -34.724  1.00  0.00           C  
ATOM   1386  CD  GLU D 792      16.536 -25.179 -35.802  1.00  0.00           C  
ATOM   1387  OE1 GLU D 792      16.438 -25.717 -36.922  1.00  0.00           O  
ATOM   1388  OE2 GLU D 792      15.972 -24.106 -35.547  1.00  0.00           O  
ATOM   1389  H   GLU D 792      16.607 -29.525 -33.083  1.00  0.00           H  
ATOM   1390  N   LEU D 793      17.288 -26.811 -31.142  1.00  0.00           N  
ATOM   1391  CA  LEU D 793      17.508 -25.979 -29.954  1.00  0.00           C  
ATOM   1392  C   LEU D 793      18.765 -26.386 -29.159  1.00  0.00           C  
ATOM   1393  O   LEU D 793      19.508 -25.530 -28.666  1.00  0.00           O  
ATOM   1394  CB  LEU D 793      16.252 -25.971 -29.059  1.00  0.00           C  
ATOM   1395  CG  LEU D 793      15.195 -24.869 -29.220  1.00  0.00           C  
ATOM   1396  CD1 LEU D 793      14.901 -24.604 -30.659  1.00  0.00           C  
ATOM   1397  CD2 LEU D 793      13.946 -25.295 -28.519  1.00  0.00           C  
ATOM   1398  H   LEU D 793      16.431 -27.279 -31.254  1.00  0.00           H  
ATOM   1399  N   ILE D 794      19.024 -27.683 -29.039  1.00  0.00           N  
ATOM   1400  CA  ILE D 794      20.214 -28.106 -28.307  1.00  0.00           C  
ATOM   1401  C   ILE D 794      21.484 -27.748 -29.095  1.00  0.00           C  
ATOM   1402  O   ILE D 794      22.519 -27.388 -28.506  1.00  0.00           O  
ATOM   1403  CB  ILE D 794      20.157 -29.599 -27.949  1.00  0.00           C  
ATOM   1404  CG1 ILE D 794      18.848 -29.897 -27.225  1.00  0.00           C  
ATOM   1405  CG2 ILE D 794      21.244 -29.937 -26.988  1.00  0.00           C  
ATOM   1406  CD1 ILE D 794      18.778 -31.276 -26.646  1.00  0.00           C  
ATOM   1407  H   ILE D 794      18.421 -28.346 -29.438  1.00  0.00           H  
ATOM   1408  N   MET D 795      21.386 -27.779 -30.427  1.00  0.00           N  
ATOM   1409  CA  MET D 795      22.514 -27.419 -31.292  1.00  0.00           C  
ATOM   1410  C   MET D 795      22.847 -25.933 -31.162  1.00  0.00           C  
ATOM   1411  O   MET D 795      24.018 -25.574 -31.053  1.00  0.00           O  
ATOM   1412  CB  MET D 795      22.204 -27.777 -32.741  1.00  0.00           C  
ATOM   1413  CG  MET D 795      22.904 -29.053 -33.185  1.00  0.00           C  
ATOM   1414  SD  MET D 795      22.000 -30.050 -34.414  1.00  0.00           S  
ATOM   1415  CE  MET D 795      21.448 -28.751 -35.631  1.00  0.00           C  
ATOM   1416  H   MET D 795      20.540 -28.048 -30.839  1.00  0.00           H  
ATOM   1417  N   LEU D 796      21.800 -25.099 -31.138  1.00  0.00           N  
ATOM   1418  CA  LEU D 796      21.882 -23.638 -30.999  1.00  0.00           C  
ATOM   1419  C   LEU D 796      22.591 -23.259 -29.718  1.00  0.00           C  
ATOM   1420  O   LEU D 796      23.458 -22.404 -29.722  1.00  0.00           O  
ATOM   1421  CB  LEU D 796      20.479 -23.007 -30.974  1.00  0.00           C  
ATOM   1422  CG  LEU D 796      20.209 -21.512 -31.263  1.00  0.00           C  
ATOM   1423  CD1 LEU D 796      18.706 -21.281 -31.293  1.00  0.00           C  
ATOM   1424  CD2 LEU D 796      20.875 -20.558 -30.266  1.00  0.00           C  
ATOM   1425  H   LEU D 796      20.904 -25.496 -31.214  1.00  0.00           H  
ATOM   1426  N   THR D 797      22.206 -23.861 -28.609  1.00  0.00           N  
ATOM   1427  CA  THR D 797      22.851 -23.550 -27.340  1.00  0.00           C  
ATOM   1428  C   THR D 797      24.286 -24.044 -27.374  1.00  0.00           C  
ATOM   1429  O   THR D 797      25.191 -23.429 -26.800  1.00  0.00           O  
ATOM   1430  CB  THR D 797      22.094 -24.180 -26.189  1.00  0.00           C  
ATOM   1431  OG1 THR D 797      22.105 -25.611 -26.324  1.00  0.00           O  
ATOM   1432  CG2 THR D 797      20.652 -23.687 -26.225  1.00  0.00           C  
ATOM   1433  H   THR D 797      21.486 -24.530 -28.635  1.00  0.00           H  
ATOM   1434  HG1 THR D 797      21.632 -26.000 -25.598  1.00  0.00           H  
ATOM   1435  N   ALA D 798      24.497 -25.131 -28.105  1.00  0.00           N  
ATOM   1436  CA  ALA D 798      25.828 -25.697 -28.248  1.00  0.00           C  
ATOM   1437  C   ALA D 798      26.704 -24.649 -28.956  1.00  0.00           C  
ATOM   1438  O   ALA D 798      27.795 -24.329 -28.487  1.00  0.00           O  
ATOM   1439  CB  ALA D 798      25.762 -26.987 -29.049  1.00  0.00           C  
ATOM   1440  H   ALA D 798      23.741 -25.579 -28.535  1.00  0.00           H  
ATOM   1441  N   ARG D 799      26.192 -24.066 -30.041  1.00  0.00           N  
ATOM   1442  CA  ARG D 799      26.922 -23.048 -30.787  1.00  0.00           C  
ATOM   1443  C   ARG D 799      27.319 -21.876 -29.892  1.00  0.00           C  
ATOM   1444  O   ARG D 799      28.431 -21.358 -30.031  1.00  0.00           O  
ATOM   1445  CB  ARG D 799      26.095 -22.555 -31.969  1.00  0.00           C  
ATOM   1446  CG  ARG D 799      26.715 -21.399 -32.719  1.00  0.00           C  
ATOM   1447  CD  ARG D 799      26.178 -21.293 -34.135  1.00  0.00           C  
ATOM   1448  NE  ARG D 799      26.232 -22.611 -34.752  1.00  0.00           N  
ATOM   1449  CZ  ARG D 799      26.710 -22.876 -35.963  1.00  0.00           C  
ATOM   1450  NH1 ARG D 799      27.199 -21.905 -36.729  1.00  0.00           N  
ATOM   1451  NH2 ARG D 799      26.697 -24.126 -36.409  1.00  0.00           N  
ATOM   1452  H   ARG D 799      25.300 -24.326 -30.342  1.00  0.00           H  
ATOM   1453 HE   ARG D 799      25.889 -23.369 -34.237  1.00  0.00           H  
ATOM   1454 HH11 ARG D 799      27.214 -20.966 -36.395  1.00  0.00           H  
ATOM   1455 HH12 ARG D 799      27.557 -22.120 -37.639  1.00  0.00           H  
ATOM   1456 HH21 ARG D 799      26.345 -24.855 -35.830  1.00  0.00           H  
ATOM   1457 HH22 ARG D 799      27.060 -24.337 -37.316  1.00  0.00           H  
ATOM   1458  N   TRP D 800      26.441 -21.490 -28.955  1.00  0.00           N  
ATOM   1459  CA  TRP D 800      26.705 -20.379 -28.017  1.00  0.00           C  
ATOM   1460  C   TRP D 800      27.919 -20.664 -27.135  1.00  0.00           C  
ATOM   1461  O   TRP D 800      28.763 -19.787 -26.922  1.00  0.00           O  
ATOM   1462  CB  TRP D 800      25.506 -20.087 -27.098  1.00  0.00           C  
ATOM   1463  CG  TRP D 800      24.367 -19.328 -27.725  1.00  0.00           C  
ATOM   1464  CD1 TRP D 800      24.393 -18.640 -28.890  1.00  0.00           C  
ATOM   1465  CD2 TRP D 800      23.033 -19.190 -27.209  1.00  0.00           C  
ATOM   1466  NE1 TRP D 800      23.161 -18.077 -29.143  1.00  0.00           N  
ATOM   1467  CE2 TRP D 800      22.308 -18.399 -28.123  1.00  0.00           C  
ATOM   1468  CE3 TRP D 800      22.379 -19.657 -26.057  1.00  0.00           C  
ATOM   1469  CZ2 TRP D 800      20.964 -18.054 -27.926  1.00  0.00           C  
ATOM   1470  CZ3 TRP D 800      21.047 -19.316 -25.858  1.00  0.00           C  
ATOM   1471  CH2 TRP D 800      20.355 -18.523 -26.786  1.00  0.00           C  
ATOM   1472  H   TRP D 800      25.585 -21.967 -28.892  1.00  0.00           H  
ATOM   1473  HE1 TRP D 800      22.932 -17.534 -29.923  1.00  0.00           H  
ATOM   1474  N   TRP D 801      28.009 -21.876 -26.602  1.00  0.00           N  
ATOM   1475  CA  TRP D 801      29.150 -22.203 -25.757  1.00  0.00           C  
ATOM   1476  C   TRP D 801      30.444 -22.070 -26.547  1.00  0.00           C  
ATOM   1477  O   TRP D 801      31.446 -21.565 -26.030  1.00  0.00           O  
ATOM   1478  CB  TRP D 801      29.034 -23.613 -25.216  1.00  0.00           C  
ATOM   1479  CG  TRP D 801      27.682 -23.948 -24.763  1.00  0.00           C  
ATOM   1480  CD1 TRP D 801      27.054 -25.145 -24.907  1.00  0.00           C  
ATOM   1481  CD2 TRP D 801      26.769 -23.093 -24.072  1.00  0.00           C  
ATOM   1482  NE1 TRP D 801      25.809 -25.095 -24.346  1.00  0.00           N  
ATOM   1483  CE2 TRP D 801      25.601 -23.841 -23.826  1.00  0.00           C  
ATOM   1484  CE3 TRP D 801      26.817 -21.759 -23.638  1.00  0.00           C  
ATOM   1485  CZ2 TRP D 801      24.493 -23.314 -23.157  1.00  0.00           C  
ATOM   1486  CZ3 TRP D 801      25.714 -21.232 -22.971  1.00  0.00           C  
ATOM   1487  CH2 TRP D 801      24.567 -22.012 -22.740  1.00  0.00           C  
ATOM   1488  H   TRP D 801      27.313 -22.548 -26.785  1.00  0.00           H  
ATOM   1489  HE1 TRP D 801      25.168 -25.832 -24.330  1.00  0.00           H  
ATOM   1490  N   ARG D 802      30.417 -22.514 -27.801  1.00  0.00           N  
ATOM   1491  CA  ARG D 802      31.584 -22.448 -28.673  1.00  0.00           C  
ATOM   1492  C   ARG D 802      31.941 -20.973 -28.920  1.00  0.00           C  
ATOM   1493  O   ARG D 802      33.087 -20.564 -28.692  1.00  0.00           O  
ATOM   1494  CB  ARG D 802      31.308 -23.221 -29.982  1.00  0.00           C  
ATOM   1495  CG  ARG D 802      32.411 -23.171 -31.054  1.00  0.00           C  
ATOM   1496  CD  ARG D 802      32.178 -24.166 -32.219  1.00  0.00           C  
ATOM   1497  NE  ARG D 802      30.975 -23.924 -33.036  1.00  0.00           N  
ATOM   1498  CZ  ARG D 802      29.843 -24.645 -32.974  1.00  0.00           C  
ATOM   1499  NH1 ARG D 802      29.704 -25.639 -32.095  1.00  0.00           N  
ATOM   1500  NH2 ARG D 802      28.812 -24.356 -33.771  1.00  0.00           N  
ATOM   1501  H   ARG D 802      29.586 -22.906 -28.149  1.00  0.00           H  
ATOM   1502 HE   ARG D 802      30.995 -23.169 -33.661  1.00  0.00           H  
ATOM   1503 HH11 ARG D 802      30.450 -25.864 -31.473  1.00  0.00           H  
ATOM   1504 HH12 ARG D 802      28.857 -26.174 -32.079  1.00  0.00           H  
ATOM   1505 HH21 ARG D 802      28.871 -23.585 -34.407  1.00  0.00           H  
ATOM   1506 HH22 ARG D 802      27.972 -24.897 -33.721  1.00  0.00           H  
ATOM   1507  N   ALA D 803      30.934 -20.170 -29.263  1.00  0.00           N  
ATOM   1508  CA  ALA D 803      31.110 -18.742 -29.539  1.00  0.00           C  
ATOM   1509  C   ALA D 803      31.667 -17.989 -28.339  1.00  0.00           C  
ATOM   1510  O   ALA D 803      32.490 -17.087 -28.476  1.00  0.00           O  
ATOM   1511  CB  ALA D 803      29.796 -18.129 -29.967  1.00  0.00           C  
ATOM   1512  H   ALA D 803      30.037 -20.558 -29.342  1.00  0.00           H  
ATOM   1513  N   LEU D 807      31.205 -18.356 -27.158  1.00  0.00           N  
ATOM   1514  CA  LEU D 807      31.653 -17.695 -25.945  1.00  0.00           C  
ATOM   1515  C   LEU D 807      32.904 -18.370 -25.405  1.00  0.00           C  
ATOM   1516  O   LEU D 807      33.537 -17.868 -24.467  1.00  0.00           O  
ATOM   1517  CB  LEU D 807      30.516 -17.682 -24.902  1.00  0.00           C  
ATOM   1518  CG  LEU D 807      29.316 -16.795 -25.276  1.00  0.00           C  
ATOM   1519  CD1 LEU D 807      28.152 -17.015 -24.355  1.00  0.00           C  
ATOM   1520  CD2 LEU D 807      29.748 -15.339 -25.272  1.00  0.00           C  
ATOM   1521  H   LEU D 807      30.555 -19.084 -27.099  1.00  0.00           H  
ATOM   1522  N   GLY D 808      33.257 -19.508 -26.008  1.00  0.00           N  
ATOM   1523  CA  GLY D 808      34.436 -20.254 -25.596  1.00  0.00           C  
ATOM   1524  C   GLY D 808      34.358 -20.940 -24.235  1.00  0.00           C  
ATOM   1525  O   GLY D 808      35.388 -21.086 -23.549  1.00  0.00           O  
ATOM   1526  H   GLY D 808      32.718 -19.851 -26.744  1.00  0.00           H  
ATOM   1527  N   ILE D 809      33.157 -21.363 -23.828  1.00  0.00           N  
ATOM   1528  CA  ILE D 809      33.004 -22.031 -22.542  1.00  0.00           C  
ATOM   1529  C   ILE D 809      32.647 -23.486 -22.718  1.00  0.00           C  
ATOM   1530  O   ILE D 809      32.476 -24.188 -21.728  1.00  0.00           O  
ATOM   1531  CB  ILE D 809      31.944 -21.352 -21.619  1.00  0.00           C  
ATOM   1532  CG1 ILE D 809      30.625 -21.126 -22.355  1.00  0.00           C  
ATOM   1533  CG2 ILE D 809      32.492 -20.059 -21.043  1.00  0.00           C  
ATOM   1534  CD1 ILE D 809      29.592 -20.466 -21.497  1.00  0.00           C  
ATOM   1535  H   ILE D 809      32.379 -21.217 -24.400  1.00  0.00           H  
ATOM   1536  N   SER D1143      32.635 -23.952 -23.969  1.00  0.00           N  
ATOM   1537  CA  SER D1143      32.275 -25.337 -24.322  1.00  0.00           C  
ATOM   1538  C   SER D1143      32.752 -26.393 -23.357  1.00  0.00           C  
ATOM   1539  O   SER D1143      31.996 -27.287 -22.961  1.00  0.00           O  
ATOM   1540  CB  SER D1143      32.807 -25.693 -25.701  1.00  0.00           C  
ATOM   1541  OG  SER D1143      32.335 -24.768 -26.658  1.00  0.00           O  
ATOM   1542  H   SER D1143      32.865 -23.341 -24.699  1.00  0.00           H  
ATOM   1543 HG   SER D1143      32.671 -25.009 -27.529  1.00  0.00           H  
ATOM   1544  N   GLU D1153      34.005 -26.262 -22.953  1.00  0.00           N  
ATOM   1545  CA  GLU D1153      34.600 -27.214 -22.046  1.00  0.00           C  
ATOM   1546  C   GLU D1153      34.105 -27.106 -20.615  1.00  0.00           C  
ATOM   1547  O   GLU D1153      34.675 -27.732 -19.723  1.00  0.00           O  
ATOM   1548  CB  GLU D1153      36.124 -27.093 -22.105  1.00  0.00           C  
ATOM   1549  CG  GLU D1153      36.713 -27.499 -23.464  1.00  0.00           C  
ATOM   1550  CD  GLU D1153      36.182 -28.859 -23.966  1.00  0.00           C  
ATOM   1551  OE1 GLU D1153      36.318 -29.868 -23.231  1.00  0.00           O  
ATOM   1552  OE2 GLU D1153      35.618 -28.919 -25.090  1.00  0.00           O  
ATOM   1553  H   GLU D1153      34.532 -25.512 -23.279  1.00  0.00           H  
ATOM   1554  N   HIS D1154      33.055 -26.323 -20.376  1.00  0.00           N  
ATOM   1555  CA  HIS D1154      32.550 -26.161 -19.013  1.00  0.00           C  
ATOM   1556  C   HIS D1154      31.057 -26.322 -18.788  1.00  0.00           C  
ATOM   1557  O   HIS D1154      30.581 -26.032 -17.688  1.00  0.00           O  
ATOM   1558  CB  HIS D1154      33.006 -24.826 -18.431  1.00  0.00           C  
ATOM   1559  CG  HIS D1154      34.486 -24.653 -18.442  1.00  0.00           C  
ATOM   1560  ND1 HIS D1154      35.193 -24.395 -19.599  1.00  0.00           N  
ATOM   1561  CD2 HIS D1154      35.404 -24.749 -17.451  1.00  0.00           C  
ATOM   1562  CE1 HIS D1154      36.483 -24.344 -19.320  1.00  0.00           C  
ATOM   1563  NE2 HIS D1154      36.638 -24.553 -18.026  1.00  0.00           N  
ATOM   1564  H   HIS D1154      32.593 -25.882 -21.105  1.00  0.00           H  
ATOM   1565  HD1 HIS D1154      34.796 -24.267 -20.486  1.00  0.00           H  
ATOM   1566  HE2 HIS D1154      37.497 -24.571 -17.551  1.00  0.00           H  
ATOM   1567  N   VAL D1155      30.317 -26.718 -19.822  1.00  0.00           N  
ATOM   1568  CA  VAL D1155      28.874 -26.921 -19.699  1.00  0.00           C  
ATOM   1569  C   VAL D1155      28.552 -28.353 -20.097  1.00  0.00           C  
ATOM   1570  O   VAL D1155      29.035 -28.831 -21.121  1.00  0.00           O  
ATOM   1571  CB  VAL D1155      28.029 -25.939 -20.595  1.00  0.00           C  
ATOM   1572  CG1 VAL D1155      28.140 -24.511 -20.098  1.00  0.00           C  
ATOM   1573  CG2 VAL D1155      28.460 -26.017 -22.028  1.00  0.00           C  
ATOM   1574  H   VAL D1155      30.748 -26.929 -20.676  1.00  0.00           H  
ATOM   1575  N   THR D1156      27.754 -29.045 -19.293  1.00  0.00           N  
ATOM   1576  CA  THR D1156      27.392 -30.416 -19.622  1.00  0.00           C  
ATOM   1577  C   THR D1156      25.902 -30.468 -19.942  1.00  0.00           C  
ATOM   1578  O   THR D1156      25.134 -29.631 -19.446  1.00  0.00           O  
ATOM   1579  CB  THR D1156      27.682 -31.344 -18.454  1.00  0.00           C  
ATOM   1580  OG1 THR D1156      28.934 -30.974 -17.869  1.00  0.00           O  
ATOM   1581  CG2 THR D1156      27.733 -32.811 -18.922  1.00  0.00           C  
ATOM   1582  H   THR D1156      27.416 -28.645 -18.474  1.00  0.00           H  
ATOM   1583  HG1 THR D1156      29.131 -31.544 -17.127  1.00  0.00           H  
ATOM   1584  N   LEU D1157      25.489 -31.431 -20.761  1.00  0.00           N  
ATOM   1585  CA  LEU D1157      24.090 -31.545 -21.118  1.00  0.00           C  
ATOM   1586  C   LEU D1157      23.420 -32.729 -20.427  1.00  0.00           C  
ATOM   1587  O   LEU D1157      24.001 -33.815 -20.382  1.00  0.00           O  
ATOM   1588  CB  LEU D1157      23.954 -31.687 -22.620  1.00  0.00           C  
ATOM   1589  CG  LEU D1157      22.498 -31.831 -23.008  1.00  0.00           C  
ATOM   1590  CD1 LEU D1157      21.751 -30.600 -22.543  1.00  0.00           C  
ATOM   1591  CD2 LEU D1157      22.352 -32.029 -24.488  1.00  0.00           C  
ATOM   1592  H   LEU D1157      26.129 -32.076 -21.120  1.00  0.00           H  
ATOM   1593  N   GLU D1158      22.222 -32.511 -19.869  1.00  0.00           N  
ATOM   1594  CA  GLU D1158      21.431 -33.567 -19.200  1.00  0.00           C  
ATOM   1595  C   GLU D1158      20.065 -33.677 -19.850  1.00  0.00           C  
ATOM   1596  O   GLU D1158      19.355 -32.688 -19.969  1.00  0.00           O  
ATOM   1597  CB  GLU D1158      21.263 -33.277 -17.720  1.00  0.00           C  
ATOM   1598  CG  GLU D1158      22.577 -33.283 -17.011  1.00  0.00           C  
ATOM   1599  CD  GLU D1158      22.453 -32.995 -15.537  1.00  0.00           C  
ATOM   1600  OE1 GLU D1158      21.520 -32.257 -15.137  1.00  0.00           O  
ATOM   1601  OE2 GLU D1158      23.310 -33.495 -14.775  1.00  0.00           O  
ATOM   1602  H   GLU D1158      21.855 -31.602 -19.887  1.00  0.00           H  
ATOM   1603  N   LEU D1159      19.713 -34.869 -20.304  1.00  0.00           N  
ATOM   1604  CA  LEU D1159      18.431 -35.078 -20.969  1.00  0.00           C  
ATOM   1605  C   LEU D1159      17.551 -36.072 -20.232  1.00  0.00           C  
ATOM   1606  O   LEU D1159      18.039 -36.829 -19.393  1.00  0.00           O  
ATOM   1607  CB  LEU D1159      18.647 -35.607 -22.383  1.00  0.00           C  
ATOM   1608  CG  LEU D1159      19.467 -34.828 -23.395  1.00  0.00           C  
ATOM   1609  CD1 LEU D1159      19.226 -35.448 -24.746  1.00  0.00           C  
ATOM   1610  CD2 LEU D1159      19.028 -33.395 -23.415  1.00  0.00           C  
ATOM   1611  H   LEU D1159      20.310 -35.634 -20.161  1.00  0.00           H  
ATOM   1612  N   ASN D1160      16.277 -36.133 -20.627  1.00  0.00           N  
ATOM   1613  CA  ASN D1160      15.293 -37.044 -20.022  1.00  0.00           C  
ATOM   1614  C   ASN D1160      13.940 -36.831 -20.711  1.00  0.00           C  
ATOM   1615  O   ASN D1160      13.729 -35.795 -21.373  1.00  0.00           O  
ATOM   1616  CB  ASN D1160      15.151 -36.764 -18.506  1.00  0.00           C  
ATOM   1617  CG  ASN D1160      14.394 -37.872 -17.742  1.00  0.00           C  
ATOM   1618  OD1 ASN D1160      14.216 -39.001 -18.233  1.00  0.00           O  
ATOM   1619  ND2 ASN D1160      13.981 -37.552 -16.515  1.00  0.00           N  
ATOM   1620  H   ASN D1160      15.974 -35.520 -21.330  1.00  0.00           H  
ATOM   1621 HD21 ASN D1160      13.491 -38.230 -16.017  1.00  0.00           H  
ATOM   1622 HD22 ASN D1160      14.158 -36.654 -16.167  1.00  0.00           H  
ATOM   1623  N   SER D1161      13.097 -37.865 -20.697  1.00  0.00           N  
ATOM   1624  CA  SER D1161      11.746 -37.754 -21.253  1.00  0.00           C  
ATOM   1625  C   SER D1161      10.834 -37.920 -20.046  1.00  0.00           C  
ATOM   1626  O   SER D1161      11.131 -38.674 -19.111  1.00  0.00           O  
ATOM   1627  CB  SER D1161      11.435 -38.811 -22.328  1.00  0.00           C  
ATOM   1628  OG  SER D1161      10.346 -38.419 -23.182  1.00  0.00           O  
ATOM   1629  H   SER D1161      13.373 -38.705 -20.270  1.00  0.00           H  
ATOM   1630 HG   SER D1161      10.201 -39.110 -23.839  1.00  0.00           H  
ATOM   1631  N   ILE D1162       9.769 -37.143 -20.037  1.00  0.00           N  
ATOM   1632  CA  ILE D1162       8.822 -37.167 -18.954  1.00  0.00           C  
ATOM   1633  C   ILE D1162       7.524 -37.763 -19.480  1.00  0.00           C  
ATOM   1634  O   ILE D1162       6.757 -38.372 -18.734  1.00  0.00           O  
ATOM   1635  CB  ILE D1162       8.655 -35.737 -18.413  1.00  0.00           C  
ATOM   1636  CG1 ILE D1162       9.979 -35.274 -17.788  1.00  0.00           C  
ATOM   1637  CG2 ILE D1162       7.510 -35.649 -17.434  1.00  0.00           C  
ATOM   1638  CD1 ILE D1162      10.624 -36.278 -16.835  1.00  0.00           C  
ATOM   1639  H   ILE D1162       9.635 -36.513 -20.761  1.00  0.00           H  
ATOM   1640  N   GLY D1163       7.330 -37.665 -20.790  1.00  0.00           N  
ATOM   1641  CA  GLY D1163       6.139 -38.203 -21.421  1.00  0.00           C  
ATOM   1642  C   GLY D1163       4.839 -38.000 -20.671  1.00  0.00           C  
ATOM   1643  O   GLY D1163       4.637 -36.963 -20.041  1.00  0.00           O  
ATOM   1644  H   GLY D1163       7.999 -37.212 -21.334  1.00  0.00           H  
ATOM   1645  N   LEU D1189       6.859 -45.118 -18.662  1.00  0.00           N  
ATOM   1646  CA  LEU D1189       6.875 -44.254 -19.850  1.00  0.00           C  
ATOM   1647  C   LEU D1189       6.143 -44.865 -21.040  1.00  0.00           C  
ATOM   1648  O   LEU D1189       6.123 -46.082 -21.218  1.00  0.00           O  
ATOM   1649  CB  LEU D1189       8.311 -43.911 -20.271  1.00  0.00           C  
ATOM   1650  CG  LEU D1189       8.800 -42.453 -20.200  1.00  0.00           C  
ATOM   1651  CD1 LEU D1189      10.245 -42.377 -20.682  1.00  0.00           C  
ATOM   1652  CD2 LEU D1189       7.923 -41.534 -21.040  1.00  0.00           C  
ATOM   1653  H   LEU D1189       7.455 -44.926 -17.913  1.00  0.00           H  
ATOM   1654  N   ASP D1334       5.592 -44.008 -21.887  1.00  0.00           N  
ATOM   1655  CA  ASP D1334       4.842 -44.482 -23.037  1.00  0.00           C  
ATOM   1656  C   ASP D1334       5.651 -44.786 -24.288  1.00  0.00           C  
ATOM   1657  O   ASP D1334       6.731 -44.229 -24.503  1.00  0.00           O  
ATOM   1658  CB  ASP D1334       3.685 -43.528 -23.368  1.00  0.00           C  
ATOM   1659  CG  ASP D1334       4.154 -42.139 -23.750  1.00  0.00           C  
ATOM   1660  OD1 ASP D1334       4.643 -41.406 -22.860  1.00  0.00           O  
ATOM   1661  OD2 ASP D1334       4.005 -41.776 -24.936  1.00  0.00           O  
ATOM   1662  H   ASP D1334       5.701 -43.052 -21.743  1.00  0.00           H  
ATOM   1663  N   GLU D1335       5.069 -45.629 -25.136  1.00  0.00           N  
ATOM   1664  CA  GLU D1335       5.687 -46.047 -26.382  1.00  0.00           C  
ATOM   1665  C   GLU D1335       6.031 -44.820 -27.224  1.00  0.00           C  
ATOM   1666  O   GLU D1335       7.189 -44.620 -27.600  1.00  0.00           O  
ATOM   1667  CB  GLU D1335       4.764 -47.034 -27.136  1.00  0.00           C  
ATOM   1668  CG  GLU D1335       4.100 -46.525 -28.432  1.00  0.00           C  
ATOM   1669  CD  GLU D1335       2.688 -45.957 -28.232  1.00  0.00           C  
ATOM   1670  OE1 GLU D1335       1.724 -46.760 -28.185  1.00  0.00           O  
ATOM   1671  OE2 GLU D1335       2.533 -44.713 -28.166  1.00  0.00           O  
ATOM   1672  H   GLU D1335       4.193 -46.000 -24.899  1.00  0.00           H  
ATOM   1673  N   GLU D1336       5.053 -43.940 -27.404  1.00  0.00           N  
ATOM   1674  CA  GLU D1336       5.254 -42.743 -28.199  1.00  0.00           C  
ATOM   1675  C   GLU D1336       6.398 -41.852 -27.684  1.00  0.00           C  
ATOM   1676  O   GLU D1336       7.220 -41.367 -28.469  1.00  0.00           O  
ATOM   1677  CB  GLU D1336       3.939 -41.974 -28.325  1.00  0.00           C  
ATOM   1678  CG  GLU D1336       3.991 -40.833 -29.316  1.00  0.00           C  
ATOM   1679  CD  GLU D1336       4.665 -41.220 -30.628  1.00  0.00           C  
ATOM   1680  OE1 GLU D1336       4.070 -42.023 -31.382  1.00  0.00           O  
ATOM   1681  OE2 GLU D1336       5.790 -40.726 -30.900  1.00  0.00           O  
ATOM   1682  H   GLU D1336       4.186 -44.101 -26.989  1.00  0.00           H  
ATOM   1683  N   SER D1384       6.495 -41.680 -26.370  1.00  0.00           N  
ATOM   1684  CA  SER D1384       7.558 -40.855 -25.822  1.00  0.00           C  
ATOM   1685  C   SER D1384       8.888 -41.520 -25.998  1.00  0.00           C  
ATOM   1686  O   SER D1384       9.898 -40.845 -26.123  1.00  0.00           O  
ATOM   1687  CB  SER D1384       7.357 -40.575 -24.341  1.00  0.00           C  
ATOM   1688  OG  SER D1384       6.289 -39.672 -24.132  1.00  0.00           O  
ATOM   1689  H   SER D1384       5.864 -42.118 -25.776  1.00  0.00           H  
ATOM   1690 HG   SER D1384       6.179 -39.522 -23.213  1.00  0.00           H  
ATOM   1691  N   ARG D1385       8.894 -42.847 -25.973  1.00  0.00           N  
ATOM   1692  CA  ARG D1385      10.136 -43.585 -26.130  1.00  0.00           C  
ATOM   1693  C   ARG D1385      10.715 -43.386 -27.518  1.00  0.00           C  
ATOM   1694  O   ARG D1385      11.904 -43.102 -27.654  1.00  0.00           O  
ATOM   1695  CB  ARG D1385       9.959 -45.077 -25.815  1.00  0.00           C  
ATOM   1696  CG  ARG D1385      10.055 -45.404 -24.315  1.00  0.00           C  
ATOM   1697  CD  ARG D1385      10.496 -46.851 -24.065  1.00  0.00           C  
ATOM   1698  NE  ARG D1385      10.933 -47.083 -22.681  1.00  0.00           N  
ATOM   1699  CZ  ARG D1385      12.118 -46.718 -22.182  1.00  0.00           C  
ATOM   1700  NH1 ARG D1385      13.009 -46.083 -22.941  1.00  0.00           N  
ATOM   1701  NH2 ARG D1385      12.418 -46.979 -20.912  1.00  0.00           N  
ATOM   1702  H   ARG D1385       8.054 -43.339 -25.848  1.00  0.00           H  
ATOM   1703 HE   ARG D1385      10.315 -47.545 -22.082  1.00  0.00           H  
ATOM   1704 HH11 ARG D1385      12.800 -45.866 -23.892  1.00  0.00           H  
ATOM   1705 HH12 ARG D1385      13.891 -45.803 -22.549  1.00  0.00           H  
ATOM   1706 HH21 ARG D1385      11.755 -47.446 -20.331  1.00  0.00           H  
ATOM   1707 HH22 ARG D1385      13.302 -46.695 -20.538  1.00  0.00           H  
ATOM   1708  N   GLU D1386       9.875 -43.490 -28.541  1.00  0.00           N  
ATOM   1709  CA  GLU D1386      10.341 -43.298 -29.909  1.00  0.00           C  
ATOM   1710  C   GLU D1386      10.807 -41.854 -30.103  1.00  0.00           C  
ATOM   1711  O   GLU D1386      11.843 -41.603 -30.727  1.00  0.00           O  
ATOM   1712  CB  GLU D1386       9.263 -43.701 -30.934  1.00  0.00           C  
ATOM   1713  CG  GLU D1386       7.808 -43.393 -30.535  1.00  0.00           C  
ATOM   1714  CD  GLU D1386       6.841 -44.589 -30.732  1.00  0.00           C  
ATOM   1715  OE1 GLU D1386       7.167 -45.722 -30.296  1.00  0.00           O  
ATOM   1716  OE2 GLU D1386       5.737 -44.394 -31.300  1.00  0.00           O  
ATOM   1717  H   GLU D1386       8.936 -43.713 -28.367  1.00  0.00           H  
ATOM   1718  N   HIS D1387      10.085 -40.919 -29.491  1.00  0.00           N  
ATOM   1719  CA  HIS D1387      10.415 -39.496 -29.579  1.00  0.00           C  
ATOM   1720  C   HIS D1387      11.756 -39.174 -28.896  1.00  0.00           C  
ATOM   1721  O   HIS D1387      12.633 -38.542 -29.504  1.00  0.00           O  
ATOM   1722  CB  HIS D1387       9.283 -38.648 -28.968  1.00  0.00           C  
ATOM   1723  CG  HIS D1387       9.508 -37.165 -29.050  1.00  0.00           C  
ATOM   1724  ND1 HIS D1387       9.036 -36.395 -30.093  1.00  0.00           N  
ATOM   1725  CD2 HIS D1387      10.117 -36.308 -28.196  1.00  0.00           C  
ATOM   1726  CE1 HIS D1387       9.339 -35.129 -29.876  1.00  0.00           C  
ATOM   1727  NE2 HIS D1387       9.996 -35.049 -28.733  1.00  0.00           N  
ATOM   1728  H   HIS D1387       9.296 -41.195 -28.978  1.00  0.00           H  
ATOM   1729  HD1 HIS D1387       8.548 -36.735 -30.871  1.00  0.00           H  
ATOM   1730  HE2 HIS D1387      10.343 -34.222 -28.336  1.00  0.00           H  
ATOM   1731  N   PHE D1388      11.897 -39.557 -27.631  1.00  0.00           N  
ATOM   1732  CA  PHE D1388      13.136 -39.302 -26.904  1.00  0.00           C  
ATOM   1733  C   PHE D1388      14.322 -39.980 -27.611  1.00  0.00           C  
ATOM   1734  O   PHE D1388      15.417 -39.400 -27.677  1.00  0.00           O  
ATOM   1735  CB  PHE D1388      13.032 -39.798 -25.464  1.00  0.00           C  
ATOM   1736  CG  PHE D1388      14.156 -39.333 -24.575  1.00  0.00           C  
ATOM   1737  CD1 PHE D1388      14.326 -37.982 -24.299  1.00  0.00           C  
ATOM   1738  CD2 PHE D1388      15.026 -40.244 -23.994  1.00  0.00           C  
ATOM   1739  CE1 PHE D1388      15.345 -37.549 -23.456  1.00  0.00           C  
ATOM   1740  CE2 PHE D1388      16.048 -39.812 -23.148  1.00  0.00           C  
ATOM   1741  CZ  PHE D1388      16.205 -38.465 -22.881  1.00  0.00           C  
ATOM   1742  H   PHE D1388      11.170 -40.032 -27.189  1.00  0.00           H  
ATOM   1743  N   ALA D1389      14.098 -41.190 -28.153  1.00  0.00           N  
ATOM   1744  CA  ALA D1389      15.146 -41.936 -28.871  1.00  0.00           C  
ATOM   1745  C   ALA D1389      15.579 -41.109 -30.085  1.00  0.00           C  
ATOM   1746  O   ALA D1389      16.769 -40.793 -30.233  1.00  0.00           O  
ATOM   1747  CB  ALA D1389      14.633 -43.312 -29.308  1.00  0.00           C  
ATOM   1748  H   ALA D1389      13.212 -41.596 -28.066  1.00  0.00           H  
ATOM   1749  N   GLY D1390      14.601 -40.714 -30.906  1.00  0.00           N  
ATOM   1750  CA  GLY D1390      14.873 -39.899 -32.082  1.00  0.00           C  
ATOM   1751  C   GLY D1390      15.720 -38.693 -31.707  1.00  0.00           C  
ATOM   1752  O   GLY D1390      16.736 -38.413 -32.329  1.00  0.00           O  
ATOM   1753  H   GLY D1390      13.681 -40.982 -30.714  1.00  0.00           H  
ATOM   1754  N   LEU D1391      15.327 -37.988 -30.656  1.00  0.00           N  
ATOM   1755  CA  LEU D1391      16.098 -36.835 -30.222  1.00  0.00           C  
ATOM   1756  C   LEU D1391      17.526 -37.285 -29.932  1.00  0.00           C  
ATOM   1757  O   LEU D1391      18.485 -36.702 -30.446  1.00  0.00           O  
ATOM   1758  CB  LEU D1391      15.485 -36.207 -28.964  1.00  0.00           C  
ATOM   1759  CG  LEU D1391      16.341 -35.122 -28.303  1.00  0.00           C  
ATOM   1760  CD1 LEU D1391      16.240 -33.833 -29.071  1.00  0.00           C  
ATOM   1761  CD2 LEU D1391      15.893 -34.915 -26.890  1.00  0.00           C  
ATOM   1762  H   LEU D1391      14.522 -38.256 -30.170  1.00  0.00           H  
ATOM   1763  N   CYS D1392      17.661 -38.349 -29.146  1.00  0.00           N  
ATOM   1764  CA  CYS D1392      18.971 -38.858 -28.784  1.00  0.00           C  
ATOM   1765  C   CYS D1392      19.832 -39.220 -29.977  1.00  0.00           C  
ATOM   1766  O   CYS D1392      21.038 -38.950 -29.970  1.00  0.00           O  
ATOM   1767  CB  CYS D1392      18.855 -40.030 -27.817  1.00  0.00           C  
ATOM   1768  SG  CYS D1392      18.469 -39.492 -26.129  1.00  0.00           S  
ATOM   1769  H   CYS D1392      16.864 -38.805 -28.808  1.00  0.00           H  
ATOM   1770  N   LYS D1393      19.228 -39.788 -31.021  1.00  0.00           N  
ATOM   1771  CA  LYS D1393      20.008 -40.145 -32.199  1.00  0.00           C  
ATOM   1772  C   LYS D1393      20.513 -38.905 -32.957  1.00  0.00           C  
ATOM   1773  O   LYS D1393      21.670 -38.869 -33.376  1.00  0.00           O  
ATOM   1774  CB  LYS D1393      19.259 -41.149 -33.109  1.00  0.00           C  
ATOM   1775  CG  LYS D1393      17.912 -40.696 -33.696  1.00  0.00           C  
ATOM   1776  CD  LYS D1393      18.049 -39.870 -34.992  1.00  0.00           C  
ATOM   1777  CE  LYS D1393      16.747 -39.130 -35.340  1.00  0.00           C  
ATOM   1778  NZ  LYS D1393      15.571 -40.027 -35.552  1.00  0.00           N  
ATOM   1779  H   LYS D1393      18.266 -39.957 -30.994  1.00  0.00           H  
ATOM   1780  HZ1 LYS D1393      15.538 -40.737 -34.793  1.00  0.00           H  
ATOM   1781  HZ2 LYS D1393      14.698 -39.463 -35.540  1.00  0.00           H  
ATOM   1782  HZ3 LYS D1393      15.661 -40.507 -36.471  1.00  0.00           H  
ATOM   1783  N   LEU D1394      19.677 -37.868 -33.058  1.00  0.00           N  
ATOM   1784  CA  LEU D1394      20.042 -36.621 -33.747  1.00  0.00           C  
ATOM   1785  C   LEU D1394      21.259 -35.999 -33.078  1.00  0.00           C  
ATOM   1786  O   LEU D1394      22.144 -35.458 -33.742  1.00  0.00           O  
ATOM   1787  CB  LEU D1394      18.883 -35.621 -33.692  1.00  0.00           C  
ATOM   1788  CG  LEU D1394      17.665 -35.933 -34.550  1.00  0.00           C  
ATOM   1789  CD1 LEU D1394      16.538 -34.981 -34.243  1.00  0.00           C  
ATOM   1790  CD2 LEU D1394      18.052 -35.838 -36.000  1.00  0.00           C  
ATOM   1791  H   LEU D1394      18.783 -37.943 -32.647  1.00  0.00           H  
ATOM   1792  N   LEU D1395      21.288 -36.092 -31.754  1.00  0.00           N  
ATOM   1793  CA  LEU D1395      22.384 -35.549 -30.980  1.00  0.00           C  
ATOM   1794  C   LEU D1395      23.674 -36.319 -31.212  1.00  0.00           C  
ATOM   1795  O   LEU D1395      24.709 -35.707 -31.471  1.00  0.00           O  
ATOM   1796  CB  LEU D1395      22.036 -35.518 -29.490  1.00  0.00           C  
ATOM   1797  CG  LEU D1395      20.816 -34.685 -29.083  1.00  0.00           C  
ATOM   1798  CD1 LEU D1395      20.877 -34.480 -27.592  1.00  0.00           C  
ATOM   1799  CD2 LEU D1395      20.797 -33.339 -29.798  1.00  0.00           C  
ATOM   1800  H   LEU D1395      20.543 -36.534 -31.288  1.00  0.00           H  
ATOM   1801  N   GLU D1396      23.618 -37.650 -31.135  1.00  0.00           N  
ATOM   1802  CA  GLU D1396      24.808 -38.490 -31.345  1.00  0.00           C  
ATOM   1803  C   GLU D1396      25.457 -38.110 -32.665  1.00  0.00           C  
ATOM   1804  O   GLU D1396      26.650 -37.819 -32.715  1.00  0.00           O  
ATOM   1805  CB  GLU D1396      24.452 -39.987 -31.353  1.00  0.00           C  
ATOM   1806  CG  GLU D1396      24.272 -40.608 -29.958  1.00  0.00           C  
ATOM   1807  CD  GLU D1396      23.261 -41.775 -29.919  1.00  0.00           C  
ATOM   1808  OE1 GLU D1396      22.629 -42.073 -30.961  1.00  0.00           O  
ATOM   1809  OE2 GLU D1396      23.082 -42.384 -28.833  1.00  0.00           O  
ATOM   1810  H   GLU D1396      22.758 -38.075 -30.932  1.00  0.00           H  
ATOM   1811  N   SER D1397      24.654 -38.059 -33.721  1.00  0.00           N  
ATOM   1812  CA  SER D1397      25.151 -37.693 -35.035  1.00  0.00           C  
ATOM   1813  C   SER D1397      25.783 -36.321 -34.961  1.00  0.00           C  
ATOM   1814  O   SER D1397      26.917 -36.134 -35.380  1.00  0.00           O  
ATOM   1815  CB  SER D1397      24.011 -37.663 -36.036  1.00  0.00           C  
ATOM   1816  OG  SER D1397      23.348 -38.909 -36.035  1.00  0.00           O  
ATOM   1817  H   SER D1397      23.700 -38.286 -33.618  1.00  0.00           H  
ATOM   1818 HG   SER D1397      22.628 -38.902 -36.658  1.00  0.00           H  
ATOM   1819  N   ALA D1398      25.073 -35.373 -34.358  1.00  0.00           N  
ATOM   1820  CA  ALA D1398      25.578 -34.011 -34.237  1.00  0.00           C  
ATOM   1821  C   ALA D1398      26.888 -33.925 -33.446  1.00  0.00           C  
ATOM   1822  O   ALA D1398      27.553 -32.884 -33.433  1.00  0.00           O  
ATOM   1823  CB  ALA D1398      24.507 -33.104 -33.621  1.00  0.00           C  
ATOM   1824  H   ALA D1398      24.192 -35.589 -33.983  1.00  0.00           H  
ATOM   1825  N   GLY D1400      27.283 -35.024 -32.821  1.00  0.00           N  
ATOM   1826  CA  GLY D1400      28.507 -35.007 -32.048  1.00  0.00           C  
ATOM   1827  C   GLY D1400      28.340 -34.255 -30.737  1.00  0.00           C  
ATOM   1828  O   GLY D1400      29.326 -33.842 -30.117  1.00  0.00           O  
ATOM   1829  H   GLY D1400      26.747 -35.840 -32.874  1.00  0.00           H  
ATOM   1830  N   ILE D1401      27.083 -34.062 -30.325  1.00  0.00           N  
ATOM   1831  CA  ILE D1401      26.744 -33.371 -29.080  1.00  0.00           C  
ATOM   1832  C   ILE D1401      26.678 -34.430 -27.989  1.00  0.00           C  
ATOM   1833  O   ILE D1401      25.900 -35.383 -28.087  1.00  0.00           O  
ATOM   1834  CB  ILE D1401      25.369 -32.627 -29.200  1.00  0.00           C  
ATOM   1835  CG1 ILE D1401      25.439 -31.546 -30.295  1.00  0.00           C  
ATOM   1836  CG2 ILE D1401      24.991 -31.978 -27.882  1.00  0.00           C  
ATOM   1837  CD1 ILE D1401      24.133 -30.839 -30.576  1.00  0.00           C  
ATOM   1838  H   ILE D1401      26.353 -34.424 -30.872  1.00  0.00           H  
ATOM   1839  N   ALA D1402      27.528 -34.282 -26.979  1.00  0.00           N  
ATOM   1840  CA  ALA D1402      27.592 -35.234 -25.866  1.00  0.00           C  
ATOM   1841  C   ALA D1402      26.616 -34.974 -24.687  1.00  0.00           C  
ATOM   1842  O   ALA D1402      26.715 -33.948 -23.971  1.00  0.00           O  
ATOM   1843  CB  ALA D1402      29.026 -35.333 -25.359  1.00  0.00           C  
ATOM   1844  H   ALA D1402      28.131 -33.515 -26.978  1.00  0.00           H  
ATOM   1845  N   TYR D1416      25.725 -35.942 -24.459  1.00  0.00           N  
ATOM   1846  CA  TYR D1416      24.721 -35.866 -23.394  1.00  0.00           C  
ATOM   1847  C   TYR D1416      24.807 -36.950 -22.315  1.00  0.00           C  
ATOM   1848  O   TYR D1416      25.484 -37.958 -22.469  1.00  0.00           O  
ATOM   1849  CB  TYR D1416      23.317 -35.897 -24.005  1.00  0.00           C  
ATOM   1850  CG  TYR D1416      22.948 -37.205 -24.667  1.00  0.00           C  
ATOM   1851  CD1 TYR D1416      22.755 -38.367 -23.918  1.00  0.00           C  
ATOM   1852  CD2 TYR D1416      22.788 -37.281 -26.049  1.00  0.00           C  
ATOM   1853  CE1 TYR D1416      22.411 -39.572 -24.530  1.00  0.00           C  
ATOM   1854  CE2 TYR D1416      22.438 -38.481 -26.675  1.00  0.00           C  
ATOM   1855  CZ  TYR D1416      22.255 -39.623 -25.912  1.00  0.00           C  
ATOM   1856  OH  TYR D1416      21.922 -40.810 -26.534  1.00  0.00           O  
ATOM   1857  H   TYR D1416      25.756 -36.749 -25.009  1.00  0.00           H  
ATOM   1858 HH   TYR D1416      21.865 -40.668 -27.484  1.00  0.00           H  
ATOM   1859  N   THR D1428      23.991 -36.783 -21.285  1.00  0.00           N  
ATOM   1860  CA  THR D1428      23.913 -37.720 -20.176  1.00  0.00           C  
ATOM   1861  C   THR D1428      22.420 -37.835 -19.865  1.00  0.00           C  
ATOM   1862  O   THR D1428      21.788 -36.838 -19.509  1.00  0.00           O  
ATOM   1863  CB  THR D1428      24.679 -37.175 -18.926  1.00  0.00           C  
ATOM   1864  OG1 THR D1428      26.091 -37.160 -19.181  1.00  0.00           O  
ATOM   1865  CG2 THR D1428      24.402 -38.016 -17.704  1.00  0.00           C  
ATOM   1866  H   THR D1428      23.431 -35.980 -21.251  1.00  0.00           H  
ATOM   1867  HG1 THR D1428      26.549 -36.822 -18.412  1.00  0.00           H  
ATOM   1868  N   VAL D1429      21.822 -38.998 -20.118  1.00  0.00           N  
ATOM   1869  CA  VAL D1429      20.405 -39.172 -19.812  1.00  0.00           C  
ATOM   1870  C   VAL D1429      20.288 -39.329 -18.294  1.00  0.00           C  
ATOM   1871  O   VAL D1429      21.034 -40.102 -17.684  1.00  0.00           O  
ATOM   1872  CB  VAL D1429      19.788 -40.380 -20.536  1.00  0.00           C  
ATOM   1873  CG1 VAL D1429      18.299 -40.438 -20.272  1.00  0.00           C  
ATOM   1874  CG2 VAL D1429      20.023 -40.271 -22.018  1.00  0.00           C  
ATOM   1875  H   VAL D1429      22.337 -39.743 -20.481  1.00  0.00           H  
ATOM   1876  N   ASN D1430      19.398 -38.543 -17.693  1.00  0.00           N  
ATOM   1877  CA  ASN D1430      19.186 -38.530 -16.245  1.00  0.00           C  
ATOM   1878  C   ASN D1430      17.702 -38.769 -15.982  1.00  0.00           C  
ATOM   1879  O   ASN D1430      16.852 -38.010 -16.437  1.00  0.00           O  
ATOM   1880  CB  ASN D1430      19.624 -37.157 -15.703  1.00  0.00           C  
ATOM   1881  CG  ASN D1430      19.505 -37.033 -14.194  1.00  0.00           C  
ATOM   1882  OD1 ASN D1430      18.625 -37.625 -13.572  1.00  0.00           O  
ATOM   1883  ND2 ASN D1430      20.379 -36.224 -13.600  1.00  0.00           N  
ATOM   1884  H   ASN D1430      18.849 -37.956 -18.238  1.00  0.00           H  
ATOM   1885 HD21 ASN D1430      20.309 -36.128 -12.630  1.00  0.00           H  
ATOM   1886 HD22 ASN D1430      21.035 -35.742 -14.142  1.00  0.00           H  
ATOM   1887  N   GLN D1431      17.386 -39.811 -15.224  1.00  0.00           N  
ATOM   1888  CA  GLN D1431      15.994 -40.120 -14.954  1.00  0.00           C  
ATOM   1889  C   GLN D1431      15.407 -39.441 -13.749  1.00  0.00           C  
ATOM   1890  O   GLN D1431      14.213 -39.539 -13.499  1.00  0.00           O  
ATOM   1891  CB  GLN D1431      15.798 -41.619 -14.909  1.00  0.00           C  
ATOM   1892  CG  GLN D1431      16.042 -42.198 -16.280  1.00  0.00           C  
ATOM   1893  CD  GLN D1431      15.820 -43.678 -16.345  1.00  0.00           C  
ATOM   1894  OE1 GLN D1431      16.362 -44.442 -15.535  1.00  0.00           O  
ATOM   1895  NE2 GLN D1431      15.026 -44.107 -17.324  1.00  0.00           N  
ATOM   1896  H   GLN D1431      18.097 -40.378 -14.857  1.00  0.00           H  
ATOM   1897 HE21 GLN D1431      14.875 -45.070 -17.376  1.00  0.00           H  
ATOM   1898 HE22 GLN D1431      14.633 -43.461 -17.937  1.00  0.00           H  
ATOM   1899  N   ARG D1432      16.254 -38.742 -13.015  1.00  0.00           N  
ATOM   1900  CA  ARG D1432      15.820 -38.006 -11.850  1.00  0.00           C  
ATOM   1901  C   ARG D1432      15.660 -36.543 -12.219  1.00  0.00           C  
ATOM   1902  O   ARG D1432      15.381 -35.688 -11.366  1.00  0.00           O  
ATOM   1903  CB  ARG D1432      16.813 -38.179 -10.703  1.00  0.00           C  
ATOM   1904  CG  ARG D1432      16.801 -39.584 -10.089  1.00  0.00           C  
ATOM   1905  CD  ARG D1432      15.416 -39.955  -9.508  1.00  0.00           C  
ATOM   1906  NE  ARG D1432      14.359 -40.103 -10.528  1.00  0.00           N  
ATOM   1907  CZ  ARG D1432      13.165 -39.494 -10.501  1.00  0.00           C  
ATOM   1908  NH1 ARG D1432      12.840 -38.662  -9.507  1.00  0.00           N  
ATOM   1909  NH2 ARG D1432      12.293 -39.710 -11.485  1.00  0.00           N  
ATOM   1910  H   ARG D1432      17.193 -38.730 -13.259  1.00  0.00           H  
ATOM   1911 HE   ARG D1432      14.543 -40.694 -11.287  1.00  0.00           H  
ATOM   1912 HH11 ARG D1432      13.490 -38.484  -8.771  1.00  0.00           H  
ATOM   1913 HH12 ARG D1432      11.943 -38.215  -9.504  1.00  0.00           H  
ATOM   1914 HH21 ARG D1432      12.530 -40.319 -12.239  1.00  0.00           H  
ATOM   1915 HH22 ARG D1432      11.400 -39.255 -11.470  1.00  0.00           H  
ATOM   1916  N   LEU D1433      15.832 -36.248 -13.501  1.00  0.00           N  
ATOM   1917  CA  LEU D1433      15.700 -34.876 -13.950  1.00  0.00           C  
ATOM   1918  C   LEU D1433      14.244 -34.524 -14.213  1.00  0.00           C  
ATOM   1919  O   LEU D1433      13.615 -35.059 -15.140  1.00  0.00           O  
ATOM   1920  CB  LEU D1433      16.541 -34.607 -15.213  1.00  0.00           C  
ATOM   1921  CG  LEU D1433      16.573 -33.156 -15.733  1.00  0.00           C  
ATOM   1922  CD1 LEU D1433      17.515 -32.322 -14.872  1.00  0.00           C  
ATOM   1923  CD2 LEU D1433      16.998 -33.099 -17.199  1.00  0.00           C  
ATOM   1924  H   LEU D1433      16.033 -36.952 -14.147  1.00  0.00           H  
ATOM   1925  N   VAL D1434      13.707 -33.668 -13.351  1.00  0.00           N  
ATOM   1926  CA  VAL D1434      12.345 -33.162 -13.483  1.00  0.00           C  
ATOM   1927  C   VAL D1434      12.446 -31.662 -13.235  1.00  0.00           C  
ATOM   1928  O   VAL D1434      13.128 -31.215 -12.290  1.00  0.00           O  
ATOM   1929  CB  VAL D1434      11.367 -33.797 -12.472  1.00  0.00           C  
ATOM   1930  CG1 VAL D1434      10.958 -35.184 -12.946  1.00  0.00           C  
ATOM   1931  CG2 VAL D1434      11.994 -33.838 -11.086  1.00  0.00           C  
ATOM   1932  H   VAL D1434      14.245 -33.359 -12.593  1.00  0.00           H  
ATOM   1933  N   ARG D1435      11.819 -30.881 -14.113  1.00  0.00           N  
ATOM   1934  CA  ARG D1435      11.879 -29.431 -13.990  1.00  0.00           C  
ATOM   1935  C   ARG D1435      10.970 -28.946 -12.880  1.00  0.00           C  
ATOM   1936  O   ARG D1435       9.999 -29.607 -12.536  1.00  0.00           O  
ATOM   1937  CB  ARG D1435      11.502 -28.776 -15.318  1.00  0.00           C  
ATOM   1938  CG  ARG D1435      12.345 -29.251 -16.523  1.00  0.00           C  
ATOM   1939  CD  ARG D1435      13.238 -28.153 -17.135  1.00  0.00           C  
ATOM   1940  NE  ARG D1435      13.773 -27.281 -16.100  1.00  0.00           N  
ATOM   1941  CZ  ARG D1435      13.355 -26.044 -15.884  1.00  0.00           C  
ATOM   1942  NH1 ARG D1435      12.462 -25.520 -16.682  1.00  0.00           N  
ATOM   1943  NH2 ARG D1435      13.860 -25.311 -14.909  1.00  0.00           N  
ATOM   1944  H   ARG D1435      11.293 -31.282 -14.834  1.00  0.00           H  
ATOM   1945 HE   ARG D1435      14.483 -27.619 -15.525  1.00  0.00           H  
ATOM   1946 HH11 ARG D1435      12.086 -26.050 -17.456  1.00  0.00           H  
ATOM   1947 HH12 ARG D1435      12.113 -24.582 -16.547  1.00  0.00           H  
ATOM   1948 HH21 ARG D1435      14.571 -25.695 -14.324  1.00  0.00           H  
ATOM   1949 HH22 ARG D1435      13.533 -24.378 -14.756  1.00  0.00           H  
ATOM   1950  N   GLY D1436      11.279 -27.782 -12.330  1.00  0.00           N  
ATOM   1951  CA  GLY D1436      10.456 -27.243 -11.263  1.00  0.00           C  
ATOM   1952  C   GLY D1436       9.130 -26.625 -11.703  1.00  0.00           C  
ATOM   1953  O   GLY D1436       8.428 -26.014 -10.882  1.00  0.00           O  
ATOM   1954  H   GLY D1436      12.068 -27.289 -12.637  1.00  0.00           H  
ATOM   1955  N   LEU D1437       8.817 -26.697 -12.995  1.00  0.00           N  
ATOM   1956  CA  LEU D1437       7.566 -26.146 -13.496  1.00  0.00           C  
ATOM   1957  C   LEU D1437       6.695 -27.324 -13.938  1.00  0.00           C  
ATOM   1958  O   LEU D1437       7.207 -28.337 -14.416  1.00  0.00           O  
ATOM   1959  CB  LEU D1437       7.808 -25.163 -14.650  1.00  0.00           C  
ATOM   1960  CG  LEU D1437       8.836 -24.020 -14.540  1.00  0.00           C  
ATOM   1961  CD1 LEU D1437       8.312 -22.808 -15.264  1.00  0.00           C  
ATOM   1962  CD2 LEU D1437       9.108 -23.639 -13.116  1.00  0.00           C  
ATOM   1963  H   LEU D1437       9.421 -27.147 -13.612  1.00  0.00           H  
ATOM   1964  N   ASP D1438       5.381 -27.186 -13.812  1.00  0.00           N  
ATOM   1965  CA  ASP D1438       4.480 -28.280 -14.148  1.00  0.00           C  
ATOM   1966  C   ASP D1438       3.911 -28.387 -15.553  1.00  0.00           C  
ATOM   1967  O   ASP D1438       3.002 -29.204 -15.767  1.00  0.00           O  
ATOM   1968  CB  ASP D1438       3.321 -28.330 -13.149  1.00  0.00           C  
ATOM   1969  CG  ASP D1438       3.676 -29.069 -11.873  1.00  0.00           C  
ATOM   1970  OD1 ASP D1438       4.345 -30.127 -11.953  1.00  0.00           O  
ATOM   1971  OD2 ASP D1438       3.268 -28.598 -10.788  1.00  0.00           O  
ATOM   1972  H   ASP D1438       5.011 -26.336 -13.477  1.00  0.00           H  
ATOM   1973  N   TYR D1443       4.405 -27.599 -16.509  1.00  0.00           N  
ATOM   1974  CA  TYR D1443       3.854 -27.693 -17.863  1.00  0.00           C  
ATOM   1975  C   TYR D1443       4.648 -28.563 -18.820  1.00  0.00           C  
ATOM   1976  O   TYR D1443       4.235 -28.771 -19.961  1.00  0.00           O  
ATOM   1977  CB  TYR D1443       3.592 -26.315 -18.488  1.00  0.00           C  
ATOM   1978  CG  TYR D1443       4.755 -25.342 -18.464  1.00  0.00           C  
ATOM   1979  CD1 TYR D1443       6.023 -25.697 -18.952  1.00  0.00           C  
ATOM   1980  CD2 TYR D1443       4.582 -24.048 -17.965  1.00  0.00           C  
ATOM   1981  CE1 TYR D1443       7.080 -24.779 -18.942  1.00  0.00           C  
ATOM   1982  CE2 TYR D1443       5.626 -23.132 -17.949  1.00  0.00           C  
ATOM   1983  CZ  TYR D1443       6.874 -23.492 -18.441  1.00  0.00           C  
ATOM   1984  OH  TYR D1443       7.891 -22.545 -18.434  1.00  0.00           O  
ATOM   1985  H   TYR D1443       5.120 -26.965 -16.305  1.00  0.00           H  
ATOM   1986 HH   TYR D1443       8.680 -22.940 -18.810  1.00  0.00           H  
ATOM   1987  N   TYR D1444       5.769 -29.096 -18.348  1.00  0.00           N  
ATOM   1988  CA  TYR D1444       6.622 -29.927 -19.192  1.00  0.00           C  
ATOM   1989  C   TYR D1444       6.057 -31.245 -19.650  1.00  0.00           C  
ATOM   1990  O   TYR D1444       5.495 -32.013 -18.875  1.00  0.00           O  
ATOM   1991  CB  TYR D1444       8.000 -30.108 -18.579  1.00  0.00           C  
ATOM   1992  CG  TYR D1444       8.747 -28.812 -18.553  1.00  0.00           C  
ATOM   1993  CD1 TYR D1444       8.958 -28.088 -19.725  1.00  0.00           C  
ATOM   1994  CD2 TYR D1444       9.239 -28.302 -17.366  1.00  0.00           C  
ATOM   1995  CE1 TYR D1444       9.650 -26.885 -19.708  1.00  0.00           C  
ATOM   1996  CE2 TYR D1444       9.931 -27.102 -17.335  1.00  0.00           C  
ATOM   1997  CZ  TYR D1444      10.139 -26.402 -18.507  1.00  0.00           C  
ATOM   1998  OH  TYR D1444      10.877 -25.251 -18.478  1.00  0.00           O  
ATOM   1999  H   TYR D1444       6.015 -28.955 -17.419  1.00  0.00           H  
ATOM   2000 HH   TYR D1444      11.086 -25.058 -17.604  1.00  0.00           H  
ATOM   2001  N   ASN D1448       6.274 -31.486 -20.935  1.00  0.00           N  
ATOM   2002  CA  ASN D1448       5.820 -32.647 -21.661  1.00  0.00           C  
ATOM   2003  C   ASN D1448       6.916 -33.734 -21.679  1.00  0.00           C  
ATOM   2004  O   ASN D1448       7.426 -34.129 -20.621  1.00  0.00           O  
ATOM   2005  CB  ASN D1448       5.480 -32.149 -23.061  1.00  0.00           C  
ATOM   2006  CG  ASN D1448       4.749 -33.154 -23.885  1.00  0.00           C  
ATOM   2007  OD1 ASN D1448       5.287 -34.199 -24.237  1.00  0.00           O  
ATOM   2008  ND2 ASN D1448       3.542 -32.811 -24.282  1.00  0.00           N  
ATOM   2009  H   ASN D1448       6.802 -30.836 -21.423  1.00  0.00           H  
ATOM   2010 HD21 ASN D1448       3.051 -33.465 -24.827  1.00  0.00           H  
ATOM   2011 HD22 ASN D1448       3.170 -31.955 -24.014  1.00  0.00           H  
ATOM   2012  N   ARG D1456       7.328 -34.160 -22.873  1.00  0.00           N  
ATOM   2013  CA  ARG D1456       8.335 -35.200 -23.032  1.00  0.00           C  
ATOM   2014  C   ARG D1456       9.750 -34.756 -22.700  1.00  0.00           C  
ATOM   2015  O   ARG D1456      10.236 -34.971 -21.595  1.00  0.00           O  
ATOM   2016  CB  ARG D1456       8.305 -35.756 -24.456  1.00  0.00           C  
ATOM   2017  CG  ARG D1456       7.014 -36.432 -24.858  1.00  0.00           C  
ATOM   2018  CD  ARG D1456       6.780 -36.293 -26.363  1.00  0.00           C  
ATOM   2019  NE  ARG D1456       5.668 -37.114 -26.844  1.00  0.00           N  
ATOM   2020  CZ  ARG D1456       5.219 -37.118 -28.102  1.00  0.00           C  
ATOM   2021  NH1 ARG D1456       5.790 -36.342 -29.018  1.00  0.00           N  
ATOM   2022  NH2 ARG D1456       4.181 -37.887 -28.438  1.00  0.00           N  
ATOM   2023  H   ARG D1456       6.967 -33.764 -23.676  1.00  0.00           H  
ATOM   2024 HE   ARG D1456       5.221 -37.700 -26.200  1.00  0.00           H  
ATOM   2025 HH11 ARG D1456       6.558 -35.754 -28.771  1.00  0.00           H  
ATOM   2026 HH12 ARG D1456       5.450 -36.349 -29.961  1.00  0.00           H  
ATOM   2027 HH21 ARG D1456       3.739 -38.460 -27.751  1.00  0.00           H  
ATOM   2028 HH22 ARG D1456       3.846 -37.888 -29.382  1.00  0.00           H  
ATOM   2029  N   THR D1457      10.409 -34.137 -23.670  1.00  0.00           N  
ATOM   2030  CA  THR D1457      11.788 -33.690 -23.517  1.00  0.00           C  
ATOM   2031  C   THR D1457      12.015 -32.638 -22.437  1.00  0.00           C  
ATOM   2032  O   THR D1457      11.287 -31.658 -22.347  1.00  0.00           O  
ATOM   2033  CB  THR D1457      12.308 -33.091 -24.829  1.00  0.00           C  
ATOM   2034  OG1 THR D1457      12.028 -33.988 -25.913  1.00  0.00           O  
ATOM   2035  CG2 THR D1457      13.807 -32.841 -24.731  1.00  0.00           C  
ATOM   2036  H   THR D1457       9.963 -33.969 -24.519  1.00  0.00           H  
ATOM   2037  HG1 THR D1457      12.368 -33.610 -26.726  1.00  0.00           H  
ATOM   2038  N   VAL D1458      13.087 -32.805 -21.680  1.00  0.00           N  
ATOM   2039  CA  VAL D1458      13.457 -31.865 -20.633  1.00  0.00           C  
ATOM   2040  C   VAL D1458      14.975 -31.932 -20.600  1.00  0.00           C  
ATOM   2041  O   VAL D1458      15.543 -33.010 -20.759  1.00  0.00           O  
ATOM   2042  CB  VAL D1458      12.883 -32.282 -19.254  1.00  0.00           C  
ATOM   2043  CG1 VAL D1458      13.755 -31.750 -18.144  1.00  0.00           C  
ATOM   2044  CG2 VAL D1458      11.473 -31.732 -19.082  1.00  0.00           C  
ATOM   2045  H   VAL D1458      13.648 -33.602 -21.818  1.00  0.00           H  
ATOM   2046  N   PHE D1459      15.644 -30.798 -20.427  1.00  0.00           N  
ATOM   2047  CA  PHE D1459      17.099 -30.810 -20.399  1.00  0.00           C  
ATOM   2048  C   PHE D1459      17.691 -29.712 -19.553  1.00  0.00           C  
ATOM   2049  O   PHE D1459      16.976 -28.827 -19.102  1.00  0.00           O  
ATOM   2050  CB  PHE D1459      17.655 -30.718 -21.813  1.00  0.00           C  
ATOM   2051  CG  PHE D1459      17.244 -29.481 -22.557  1.00  0.00           C  
ATOM   2052  CD1 PHE D1459      16.042 -29.445 -23.264  1.00  0.00           C  
ATOM   2053  CD2 PHE D1459      18.082 -28.365 -22.592  1.00  0.00           C  
ATOM   2054  CE1 PHE D1459      15.679 -28.318 -24.000  1.00  0.00           C  
ATOM   2055  CE2 PHE D1459      17.729 -27.231 -23.327  1.00  0.00           C  
ATOM   2056  CZ  PHE D1459      16.522 -27.207 -24.036  1.00  0.00           C  
ATOM   2057  H   PHE D1459      15.157 -29.956 -20.301  1.00  0.00           H  
ATOM   2058  N   GLU D1460      19.004 -29.749 -19.373  1.00  0.00           N  
ATOM   2059  CA  GLU D1460      19.702 -28.753 -18.584  1.00  0.00           C  
ATOM   2060  C   GLU D1460      21.195 -28.741 -18.907  1.00  0.00           C  
ATOM   2061  O   GLU D1460      21.816 -29.806 -19.038  1.00  0.00           O  
ATOM   2062  CB  GLU D1460      19.577 -29.067 -17.100  1.00  0.00           C  
ATOM   2063  CG  GLU D1460      18.261 -28.726 -16.439  1.00  0.00           C  
ATOM   2064  CD  GLU D1460      18.371 -28.678 -14.905  1.00  0.00           C  
ATOM   2065  OE1 GLU D1460      19.463 -28.987 -14.344  1.00  0.00           O  
ATOM   2066  OE2 GLU D1460      17.355 -28.316 -14.263  1.00  0.00           O  
ATOM   2067  H   GLU D1460      19.519 -30.479 -19.773  1.00  0.00           H  
ATOM   2068  N   TRP D1461      21.767 -27.545 -19.050  1.00  0.00           N  
ATOM   2069  CA  TRP D1461      23.198 -27.372 -19.291  1.00  0.00           C  
ATOM   2070  C   TRP D1461      23.723 -26.886 -17.941  1.00  0.00           C  
ATOM   2071  O   TRP D1461      23.312 -25.836 -17.443  1.00  0.00           O  
ATOM   2072  CB  TRP D1461      23.450 -26.323 -20.361  1.00  0.00           C  
ATOM   2073  CG  TRP D1461      23.170 -26.762 -21.772  1.00  0.00           C  
ATOM   2074  CD1 TRP D1461      22.006 -26.588 -22.476  1.00  0.00           C  
ATOM   2075  CD2 TRP D1461      24.091 -27.382 -22.676  1.00  0.00           C  
ATOM   2076  NE1 TRP D1461      22.152 -27.054 -23.763  1.00  0.00           N  
ATOM   2077  CE2 TRP D1461      23.420 -27.550 -23.916  1.00  0.00           C  
ATOM   2078  CE3 TRP D1461      25.427 -27.805 -22.563  1.00  0.00           C  
ATOM   2079  CZ2 TRP D1461      24.027 -28.131 -25.031  1.00  0.00           C  
ATOM   2080  CZ3 TRP D1461      26.035 -28.378 -23.667  1.00  0.00           C  
ATOM   2081  CH2 TRP D1461      25.331 -28.538 -24.892  1.00  0.00           C  
ATOM   2082  H   TRP D1461      21.209 -26.751 -18.977  1.00  0.00           H  
ATOM   2083  HE1 TRP D1461      21.461 -27.049 -24.453  1.00  0.00           H  
ATOM   2084  N   VAL D1462      24.640 -27.638 -17.357  1.00  0.00           N  
ATOM   2085  CA  VAL D1462      25.162 -27.324 -16.030  1.00  0.00           C  
ATOM   2086  C   VAL D1462      26.662 -27.080 -16.035  1.00  0.00           C  
ATOM   2087  O   VAL D1462      27.360 -27.604 -16.905  1.00  0.00           O  
ATOM   2088  CB  VAL D1462      24.911 -28.539 -15.104  1.00  0.00           C  
ATOM   2089  CG1 VAL D1462      25.282 -28.210 -13.683  1.00  0.00           C  
ATOM   2090  CG2 VAL D1462      23.459 -29.007 -15.206  1.00  0.00           C  
ATOM   2091  H   VAL D1462      24.979 -28.426 -17.837  1.00  0.00           H  
ATOM   2092  N   THR D1463      27.165 -26.316 -15.058  1.00  0.00           N  
ATOM   2093  CA  THR D1463      28.610 -26.063 -14.949  1.00  0.00           C  
ATOM   2094  C   THR D1463      29.152 -26.502 -13.612  1.00  0.00           C  
ATOM   2095  O   THR D1463      28.421 -26.548 -12.621  1.00  0.00           O  
ATOM   2096  CB  THR D1463      29.022 -24.583 -15.103  1.00  0.00           C  
ATOM   2097  OG1 THR D1463      28.592 -23.823 -13.962  1.00  0.00           O  
ATOM   2098  CG2 THR D1463      28.444 -23.997 -16.368  1.00  0.00           C  
ATOM   2099  H   THR D1463      26.561 -25.918 -14.397  1.00  0.00           H  
ATOM   2100  HG1 THR D1463      28.848 -22.909 -14.092  1.00  0.00           H  
ATOM   2101  N   ASN D1464      30.469 -26.682 -13.570  1.00  0.00           N  
ATOM   2102  CA  ASN D1464      31.181 -27.141 -12.374  1.00  0.00           C  
ATOM   2103  C   ASN D1464      31.869 -26.001 -11.642  1.00  0.00           C  
ATOM   2104  O   ASN D1464      32.362 -26.181 -10.529  1.00  0.00           O  
ATOM   2105  CB  ASN D1464      32.257 -28.176 -12.755  1.00  0.00           C  
ATOM   2106  CG  ASN D1464      31.746 -29.247 -13.731  1.00  0.00           C  
ATOM   2107  OD1 ASN D1464      31.707 -29.031 -14.954  1.00  0.00           O  
ATOM   2108  ND2 ASN D1464      31.363 -30.408 -13.192  1.00  0.00           N  
ATOM   2109  H   ASN D1464      30.979 -26.531 -14.391  1.00  0.00           H  
ATOM   2110 HD21 ASN D1464      31.028 -31.093 -13.802  1.00  0.00           H  
ATOM   2111 HD22 ASN D1464      31.410 -30.528 -12.221  1.00  0.00           H  
ATOM   2112  N   SER D1465      31.916 -24.835 -12.275  1.00  0.00           N  
ATOM   2113  CA  SER D1465      32.581 -23.662 -11.695  1.00  0.00           C  
ATOM   2114  C   SER D1465      31.654 -22.873 -10.764  1.00  0.00           C  
ATOM   2115  O   SER D1465      32.020 -21.803 -10.266  1.00  0.00           O  
ATOM   2116  CB  SER D1465      33.090 -22.744 -12.821  1.00  0.00           C  
ATOM   2117  OG  SER D1465      33.497 -23.492 -13.965  1.00  0.00           O  
ATOM   2118  H   SER D1465      31.520 -24.757 -13.162  1.00  0.00           H  
ATOM   2119 HG   SER D1465      33.811 -22.881 -14.640  1.00  0.00           H  
ATOM   2120  N   LEU D1683      30.463 -23.421 -10.521  1.00  0.00           N  
ATOM   2121  CA  LEU D1683      29.454 -22.778  -9.683  1.00  0.00           C  
ATOM   2122  C   LEU D1683      29.266 -21.327 -10.117  1.00  0.00           C  
ATOM   2123  O   LEU D1683      29.447 -20.393  -9.330  1.00  0.00           O  
ATOM   2124  CB  LEU D1683      29.782 -22.876  -8.183  1.00  0.00           C  
ATOM   2125  CG  LEU D1683      29.194 -24.058  -7.397  1.00  0.00           C  
ATOM   2126  CD1 LEU D1683      27.679 -24.027  -7.436  1.00  0.00           C  
ATOM   2127  CD2 LEU D1683      29.703 -25.380  -7.950  1.00  0.00           C  
ATOM   2128  H   LEU D1683      30.258 -24.295 -10.905  1.00  0.00           H  
ATOM   2129  N   GLY D1690      28.994 -21.154 -11.411  1.00  0.00           N  
ATOM   2130  CA  GLY D1690      28.731 -19.833 -11.951  1.00  0.00           C  
ATOM   2131  C   GLY D1690      27.291 -19.521 -11.579  1.00  0.00           C  
ATOM   2132  O   GLY D1690      26.777 -18.426 -11.817  1.00  0.00           O  
ATOM   2133  H   GLY D1690      28.971 -21.930 -12.000  1.00  0.00           H  
ATOM   2134  N   SER D1692      26.641 -20.518 -10.979  1.00  0.00           N  
ATOM   2135  CA  SER D1692      25.250 -20.463 -10.528  1.00  0.00           C  
ATOM   2136  C   SER D1692      25.195 -21.359  -9.303  1.00  0.00           C  
ATOM   2137  O   SER D1692      26.197 -21.549  -8.607  1.00  0.00           O  
ATOM   2138  CB  SER D1692      24.360 -21.079 -11.591  1.00  0.00           C  
ATOM   2139  H   SER D1692      27.116 -21.347 -10.823  1.00  0.00           H  
ATOM   2140  N   GLN D1693      24.009 -21.895  -9.035  1.00  0.00           N  
ATOM   2141  CA  GLN D1693      23.861 -22.870  -7.969  1.00  0.00           C  
ATOM   2142  C   GLN D1693      24.176 -24.175  -8.725  1.00  0.00           C  
ATOM   2143  O   GLN D1693      24.265 -25.258  -8.126  1.00  0.00           O  
ATOM   2144  CB  GLN D1693      22.437 -22.869  -7.391  1.00  0.00           C  
ATOM   2145  CG  GLN D1693      22.275 -22.052  -6.079  1.00  0.00           C  
ATOM   2146  CD  GLN D1693      22.552 -20.550  -6.244  1.00  0.00           C  
ATOM   2147  OE1 GLN D1693      22.121 -19.940  -7.217  1.00  0.00           O  
ATOM   2148  NE2 GLN D1693      23.258 -19.956  -5.284  1.00  0.00           N  
ATOM   2149  H   GLN D1693      23.219 -21.612  -9.540  1.00  0.00           H  
ATOM   2150 HE21 GLN D1693      23.424 -19.014  -5.379  1.00  0.00           H  
ATOM   2151 HE22 GLN D1693      23.561 -20.492  -4.516  1.00  0.00           H  
ATOM   2152  N   GLY D1700      24.358 -24.033 -10.052  1.00  0.00           N  
ATOM   2153  CA  GLY D1700      24.696 -25.139 -10.936  1.00  0.00           C  
ATOM   2154  C   GLY D1700      24.279 -24.988 -12.395  1.00  0.00           C  
ATOM   2155  O   GLY D1700      25.116 -24.951 -13.301  1.00  0.00           O  
ATOM   2156  H   GLY D1700      24.255 -23.160 -10.457  1.00  0.00           H  
ATOM   2157  N   THR D1701      22.970 -24.923 -12.614  1.00  0.00           N  
ATOM   2158  CA  THR D1701      22.411 -24.817 -13.954  1.00  0.00           C  
ATOM   2159  C   THR D1701      22.582 -23.450 -14.598  1.00  0.00           C  
ATOM   2160  O   THR D1701      22.552 -22.425 -13.921  1.00  0.00           O  
ATOM   2161  CB  THR D1701      20.929 -25.261 -13.968  1.00  0.00           C  
ATOM   2162  OG1 THR D1701      20.344 -24.975 -15.244  1.00  0.00           O  
ATOM   2163  CG2 THR D1701      20.151 -24.576 -12.867  1.00  0.00           C  
ATOM   2164  H   THR D1701      22.365 -24.942 -11.855  1.00  0.00           H  
ATOM   2165  HG1 THR D1701      19.414 -25.239 -15.238  1.00  0.00           H  
ATOM   2166  N   VAL D1702      22.829 -23.455 -15.901  1.00  0.00           N  
ATOM   2167  CA  VAL D1702      23.025 -22.224 -16.671  1.00  0.00           C  
ATOM   2168  C   VAL D1702      21.852 -22.051 -17.629  1.00  0.00           C  
ATOM   2169  O   VAL D1702      21.361 -20.937 -17.852  1.00  0.00           O  
ATOM   2170  CB  VAL D1702      24.346 -22.298 -17.519  1.00  0.00           C  
ATOM   2171  CG1 VAL D1702      24.456 -21.118 -18.481  1.00  0.00           C  
ATOM   2172  CG2 VAL D1702      25.553 -22.340 -16.607  1.00  0.00           C  
ATOM   2173  H   VAL D1702      22.878 -24.314 -16.366  1.00  0.00           H  
ATOM   2174  N   CYS D1703      21.420 -23.168 -18.205  1.00  0.00           N  
ATOM   2175  CA  CYS D1703      20.344 -23.150 -19.167  1.00  0.00           C  
ATOM   2176  C   CYS D1703      19.455 -24.356 -18.930  1.00  0.00           C  
ATOM   2177  O   CYS D1703      19.954 -25.463 -18.732  1.00  0.00           O  
ATOM   2178  CB  CYS D1703      20.937 -23.190 -20.571  1.00  0.00           C  
ATOM   2179  SG  CYS D1703      19.756 -22.968 -21.902  1.00  0.00           S  
ATOM   2180  H   CYS D1703      21.817 -24.026 -17.955  1.00  0.00           H  
ATOM   2181  N   ALA D1704      18.140 -24.129 -18.927  1.00  0.00           N  
ATOM   2182  CA  ALA D1704      17.145 -25.178 -18.702  1.00  0.00           C  
ATOM   2183  C   ALA D1704      15.948 -24.970 -19.621  1.00  0.00           C  
ATOM   2184  O   ALA D1704      15.627 -23.833 -19.982  1.00  0.00           O  
ATOM   2185  CB  ALA D1704      16.704 -25.156 -17.267  1.00  0.00           C  
ATOM   2186  H   ALA D1704      17.818 -23.213 -19.086  1.00  0.00           H  
ATOM   2187  N   GLY D1705      15.320 -26.063 -20.036  1.00  0.00           N  
ATOM   2188  CA  GLY D1705      14.175 -25.971 -20.920  1.00  0.00           C  
ATOM   2189  C   GLY D1705      13.457 -27.307 -21.016  1.00  0.00           C  
ATOM   2190  O   GLY D1705      13.707 -28.223 -20.216  1.00  0.00           O  
ATOM   2191  H   GLY D1705      15.625 -26.949 -19.736  1.00  0.00           H  
ATOM   2192  N   GLY D1706      12.597 -27.428 -22.023  1.00  0.00           N  
ATOM   2193  CA  GLY D1706      11.843 -28.646 -22.227  1.00  0.00           C  
ATOM   2194  C   GLY D1706      10.688 -28.480 -23.203  1.00  0.00           C  
ATOM   2195  O   GLY D1706      10.561 -27.454 -23.884  1.00  0.00           O  
ATOM   2196  H   GLY D1706      12.460 -26.672 -22.638  1.00  0.00           H  
ATOM   2197  N   ARG D1707       9.899 -29.533 -23.341  1.00  0.00           N  
ATOM   2198  CA  ARG D1707       8.746 -29.510 -24.223  1.00  0.00           C  
ATOM   2199  C   ARG D1707       7.531 -29.163 -23.351  1.00  0.00           C  
ATOM   2200  O   ARG D1707       7.576 -29.325 -22.129  1.00  0.00           O  
ATOM   2201  CB  ARG D1707       8.595 -30.875 -24.911  1.00  0.00           C  
ATOM   2202  CG  ARG D1707       7.614 -30.881 -26.068  1.00  0.00           C  
ATOM   2203  CD  ARG D1707       7.940 -31.965 -27.112  1.00  0.00           C  
ATOM   2204  NE  ARG D1707       8.724 -31.444 -28.234  1.00  0.00           N  
ATOM   2205  CZ  ARG D1707       8.212 -30.888 -29.333  1.00  0.00           C  
ATOM   2206  NH1 ARG D1707       6.904 -30.766 -29.492  1.00  0.00           N  
ATOM   2207  NH2 ARG D1707       9.016 -30.432 -30.282  1.00  0.00           N  
ATOM   2208  H   ARG D1707      10.081 -30.338 -22.824  1.00  0.00           H  
ATOM   2209 HE   ARG D1707       9.700 -31.511 -28.175  1.00  0.00           H  
ATOM   2210 HH11 ARG D1707       6.280 -31.094 -28.782  1.00  0.00           H  
ATOM   2211 HH12 ARG D1707       6.536 -30.346 -30.322  1.00  0.00           H  
ATOM   2212 HH21 ARG D1707      10.003 -30.495 -30.175  1.00  0.00           H  
ATOM   2213 HH22 ARG D1707       8.634 -30.012 -31.104  1.00  0.00           H  
ATOM   2214  N   TYR D1708       6.473 -28.651 -23.962  1.00  0.00           N  
ATOM   2215  CA  TYR D1708       5.267 -28.276 -23.230  1.00  0.00           C  
ATOM   2216  C   TYR D1708       4.129 -28.174 -24.244  1.00  0.00           C  
ATOM   2217  O   TYR D1708       3.505 -27.125 -24.416  1.00  0.00           O  
ATOM   2218  CB  TYR D1708       5.474 -26.963 -22.412  1.00  0.00           C  
ATOM   2219  CG  TYR D1708       5.906 -25.729 -23.193  1.00  0.00           C  
ATOM   2220  CD1 TYR D1708       7.245 -25.534 -23.572  1.00  0.00           C  
ATOM   2221  CD2 TYR D1708       4.967 -24.776 -23.600  1.00  0.00           C  
ATOM   2222  CE1 TYR D1708       7.628 -24.430 -24.353  1.00  0.00           C  
ATOM   2223  CE2 TYR D1708       5.340 -23.674 -24.382  1.00  0.00           C  
ATOM   2224  CZ  TYR D1708       6.668 -23.505 -24.758  1.00  0.00           C  
ATOM   2225  OH  TYR D1708       7.007 -22.433 -25.568  1.00  0.00           O  
ATOM   2226  H   TYR D1708       6.504 -28.503 -24.930  1.00  0.00           H  
ATOM   2227 HH   TYR D1708       7.943 -22.471 -25.769  1.00  0.00           H  
ATOM   2228  N   ASP D1709       3.832 -29.300 -24.885  1.00  0.00           N  
ATOM   2229  CA  ASP D1709       2.793 -29.345 -25.923  1.00  0.00           C  
ATOM   2230  C   ASP D1709       1.375 -28.935 -25.490  1.00  0.00           C  
ATOM   2231  O   ASP D1709       0.568 -28.461 -26.302  1.00  0.00           O  
ATOM   2232  CB  ASP D1709       2.744 -30.748 -26.567  1.00  0.00           C  
ATOM   2233  CG  ASP D1709       4.119 -31.239 -27.053  1.00  0.00           C  
ATOM   2234  OD1 ASP D1709       4.989 -30.395 -27.345  1.00  0.00           O  
ATOM   2235  OD2 ASP D1709       4.321 -32.471 -27.155  1.00  0.00           O  
ATOM   2236  H   ASP D1709       4.325 -30.109 -24.663  1.00  0.00           H  
ATOM   2237  N   GLY D1710       1.066 -29.125 -24.214  1.00  0.00           N  
ATOM   2238  CA  GLY D1710      -0.259 -28.793 -23.738  1.00  0.00           C  
ATOM   2239  C   GLY D1710      -0.512 -27.373 -23.271  1.00  0.00           C  
ATOM   2240  O   GLY D1710      -1.647 -26.902 -23.374  1.00  0.00           O  
ATOM   2241  H   GLY D1710       1.730 -29.477 -23.593  1.00  0.00           H  
ATOM   2242  N   LEU D1725       0.523 -26.668 -22.815  1.00  0.00           N  
ATOM   2243  CA  LEU D1725       0.357 -25.312 -22.293  1.00  0.00           C  
ATOM   2244  C   LEU D1725      -0.521 -24.352 -23.071  1.00  0.00           C  
ATOM   2245  O   LEU D1725      -1.237 -23.552 -22.464  1.00  0.00           O  
ATOM   2246  CB  LEU D1725       1.705 -24.664 -22.021  1.00  0.00           C  
ATOM   2247  CG  LEU D1725       1.631 -23.394 -21.177  1.00  0.00           C  
ATOM   2248  CD1 LEU D1725       0.914 -23.658 -19.871  1.00  0.00           C  
ATOM   2249  CD2 LEU D1725       3.037 -22.913 -20.906  1.00  0.00           C  
ATOM   2250  H   LEU D1725       1.418 -27.055 -22.854  1.00  0.00           H  
ATOM   2251  N   VAL D1726      -0.503 -24.437 -24.397  1.00  0.00           N  
ATOM   2252  CA  VAL D1726      -1.319 -23.525 -25.202  1.00  0.00           C  
ATOM   2253  C   VAL D1726      -2.823 -23.761 -25.018  1.00  0.00           C  
ATOM   2254  O   VAL D1726      -3.615 -22.813 -24.962  1.00  0.00           O  
ATOM   2255  CB  VAL D1726      -0.928 -23.571 -26.693  1.00  0.00           C  
ATOM   2256  CG1 VAL D1726      -1.773 -22.571 -27.499  1.00  0.00           C  
ATOM   2257  CG2 VAL D1726       0.562 -23.260 -26.829  1.00  0.00           C  
ATOM   2258  H   VAL D1726       0.056 -25.110 -24.831  1.00  0.00           H  
ATOM   2259  N   GLU D1761      -3.206 -25.027 -24.893  1.00  0.00           N  
ATOM   2260  CA  GLU D1761      -4.610 -25.384 -24.700  1.00  0.00           C  
ATOM   2261  C   GLU D1761      -5.076 -25.068 -23.261  1.00  0.00           C  
ATOM   2262  O   GLU D1761      -6.146 -24.478 -23.052  1.00  0.00           O  
ATOM   2263  CB  GLU D1761      -4.809 -26.855 -25.030  1.00  0.00           C  
ATOM   2264  CG  GLU D1761      -6.242 -27.188 -25.329  1.00  0.00           C  
ATOM   2265  CD  GLU D1761      -6.432 -28.641 -25.670  1.00  0.00           C  
ATOM   2266  OE1 GLU D1761      -5.710 -29.490 -25.085  1.00  0.00           O  
ATOM   2267  OE2 GLU D1761      -7.308 -28.924 -26.522  1.00  0.00           O  
ATOM   2268  H   GLU D1761      -2.533 -25.733 -24.925  1.00  0.00           H  
ATOM   2269  N   GLN D1765      -4.266 -25.486 -22.287  1.00  0.00           N  
ATOM   2270  CA  GLN D1765      -4.507 -25.240 -20.876  1.00  0.00           C  
ATOM   2271  C   GLN D1765      -4.915 -23.797 -20.683  1.00  0.00           C  
ATOM   2272  O   GLN D1765      -5.783 -23.498 -19.873  1.00  0.00           O  
ATOM   2273  CB  GLN D1765      -3.218 -25.392 -20.102  1.00  0.00           C  
ATOM   2274  CG  GLN D1765      -2.980 -26.697 -19.460  1.00  0.00           C  
ATOM   2275  CD  GLN D1765      -2.294 -26.505 -18.119  1.00  0.00           C  
ATOM   2276  OE1 GLN D1765      -2.899 -25.955 -17.194  1.00  0.00           O  
ATOM   2277  NE2 GLN D1765      -1.023 -26.929 -18.004  1.00  0.00           N  
ATOM   2278  H   GLN D1765      -3.464 -25.988 -22.547  1.00  0.00           H  
ATOM   2279 HE21 GLN D1765      -0.587 -26.795 -17.135  1.00  0.00           H  
ATOM   2280 HE22 GLN D1765      -0.581 -27.343 -18.764  1.00  0.00           H  
ATOM   2281  N   LEU D1767      -4.229 -22.905 -21.395  1.00  0.00           N  
ATOM   2282  CA  LEU D1767      -4.462 -21.468 -21.309  1.00  0.00           C  
ATOM   2283  C   LEU D1767      -5.575 -20.953 -22.202  1.00  0.00           C  
ATOM   2284  O   LEU D1767      -5.683 -19.746 -22.447  1.00  0.00           O  
ATOM   2285  CB  LEU D1767      -3.170 -20.709 -21.569  1.00  0.00           C  
ATOM   2286  CG  LEU D1767      -2.079 -21.166 -20.609  1.00  0.00           C  
ATOM   2287  CD1 LEU D1767      -0.821 -20.362 -20.851  1.00  0.00           C  
ATOM   2288  CD2 LEU D1767      -2.553 -21.021 -19.169  1.00  0.00           C  
ATOM   2289  H   LEU D1767      -3.531 -23.224 -22.009  1.00  0.00           H  
ATOM   2290  N   GLY D1768      -6.385 -21.862 -22.716  1.00  0.00           N  
ATOM   2291  CA  GLY D1768      -7.511 -21.452 -23.520  1.00  0.00           C  
ATOM   2292  C   GLY D1768      -7.278 -21.084 -24.959  1.00  0.00           C  
ATOM   2293  O   GLY D1768      -7.863 -20.103 -25.450  1.00  0.00           O  
ATOM   2294  H   GLY D1768      -6.235 -22.791 -22.531  1.00  0.00           H  
ATOM   2295  N   GLY D1770      -6.477 -21.902 -25.645  1.00  0.00           N  
ATOM   2296  CA  GLY D1770      -6.189 -21.698 -27.061  1.00  0.00           C  
ATOM   2297  C   GLY D1770      -6.107 -23.056 -27.730  1.00  0.00           C  
ATOM   2298  O   GLY D1770      -5.930 -24.061 -27.032  1.00  0.00           O  
ATOM   2299  H   GLY D1770      -6.049 -22.656 -25.184  1.00  0.00           H  
ATOM   2300  N   ARG D1771      -6.267 -23.111 -29.054  1.00  0.00           N  
ATOM   2301  CA  ARG D1771      -6.194 -24.380 -29.798  1.00  0.00           C  
ATOM   2302  C   ARG D1771      -4.857 -25.094 -29.548  1.00  0.00           C  
ATOM   2303  O   ARG D1771      -3.794 -24.474 -29.629  1.00  0.00           O  
ATOM   2304  CB  ARG D1771      -6.375 -24.132 -31.299  1.00  0.00           C  
ATOM   2305  CG  ARG D1771      -7.826 -24.003 -31.816  1.00  0.00           C  
ATOM   2306  CD  ARG D1771      -8.496 -25.375 -32.021  1.00  0.00           C  
ATOM   2307  NE  ARG D1771      -7.532 -26.414 -32.411  1.00  0.00           N  
ATOM   2308  CZ  ARG D1771      -7.585 -27.693 -32.029  1.00  0.00           C  
ATOM   2309  NH1 ARG D1771      -8.582 -28.135 -31.269  1.00  0.00           N  
ATOM   2310  NH2 ARG D1771      -6.648 -28.555 -32.429  1.00  0.00           N  
ATOM   2311  H   ARG D1771      -6.409 -22.281 -29.545  1.00  0.00           H  
ATOM   2312 HE   ARG D1771      -6.785 -26.152 -32.991  1.00  0.00           H  
ATOM   2313 HH11 ARG D1771      -9.309 -27.517 -30.987  1.00  0.00           H  
ATOM   2314 HH12 ARG D1771      -8.611 -29.101 -30.993  1.00  0.00           H  
ATOM   2315 HH21 ARG D1771      -5.888 -28.249 -32.999  1.00  0.00           H  
ATOM   2316 HH22 ARG D1771      -6.684 -29.515 -32.125  1.00  0.00           H  
ATOM   2317  N   ALA D1772      -4.910 -26.385 -29.231  1.00  0.00           N  
ATOM   2318  CA  ALA D1772      -3.696 -27.163 -28.952  1.00  0.00           C  
ATOM   2319  C   ALA D1772      -2.662 -27.075 -30.070  1.00  0.00           C  
ATOM   2320  O   ALA D1772      -2.981 -27.246 -31.256  1.00  0.00           O  
ATOM   2321  CB  ALA D1772      -4.041 -28.625 -28.663  1.00  0.00           C  
ATOM   2322  H   ALA D1772      -5.774 -26.826 -29.187  1.00  0.00           H  
ATOM   2323  N   THR D1773      -1.419 -26.821 -29.679  1.00  0.00           N  
ATOM   2324  CA  THR D1773      -0.321 -26.688 -30.631  1.00  0.00           C  
ATOM   2325  C   THR D1773       0.963 -27.057 -29.857  1.00  0.00           C  
ATOM   2326  O   THR D1773       1.101 -26.688 -28.676  1.00  0.00           O  
ATOM   2327  CB  THR D1773      -0.306 -25.231 -31.229  1.00  0.00           C  
ATOM   2328  OG1 THR D1773       0.123 -25.261 -32.601  1.00  0.00           O  
ATOM   2329  CG2 THR D1773       0.585 -24.302 -30.418  1.00  0.00           C  
ATOM   2330  H   THR D1773      -1.221 -26.712 -28.728  1.00  0.00           H  
ATOM   2331  HG1 THR D1773       0.131 -24.358 -32.951  1.00  0.00           H  
ATOM   2332  N   PRO D1774       1.866 -27.866 -30.473  1.00  0.00           N  
ATOM   2333  CA  PRO D1774       3.131 -28.309 -29.857  1.00  0.00           C  
ATOM   2334  C   PRO D1774       4.113 -27.159 -29.586  1.00  0.00           C  
ATOM   2335  O   PRO D1774       4.163 -26.182 -30.345  1.00  0.00           O  
ATOM   2336  CB  PRO D1774       3.700 -29.276 -30.898  1.00  0.00           C  
ATOM   2337  CG  PRO D1774       2.524 -29.604 -31.809  1.00  0.00           C  
ATOM   2338  CD  PRO D1774       1.812 -28.301 -31.880  1.00  0.00           C  
ATOM   2339  N   ALA D1775       4.932 -27.290 -28.546  1.00  0.00           N  
ATOM   2340  CA  ALA D1775       5.864 -26.230 -28.227  1.00  0.00           C  
ATOM   2341  C   ALA D1775       7.033 -26.688 -27.386  1.00  0.00           C  
ATOM   2342  O   ALA D1775       6.872 -27.523 -26.487  1.00  0.00           O  
ATOM   2343  CB  ALA D1775       5.132 -25.116 -27.513  1.00  0.00           C  
ATOM   2344  H   ALA D1775       4.910 -28.094 -28.000  1.00  0.00           H  
ATOM   2345  N   VAL D1776       8.209 -26.139 -27.687  1.00  0.00           N  
ATOM   2346  CA  VAL D1776       9.445 -26.444 -26.954  1.00  0.00           C  
ATOM   2347  C   VAL D1776      10.147 -25.113 -26.751  1.00  0.00           C  
ATOM   2348  O   VAL D1776       9.950 -24.178 -27.548  1.00  0.00           O  
ATOM   2349  CB  VAL D1776      10.457 -27.226 -27.790  1.00  0.00           C  
ATOM   2350  CG1 VAL D1776      11.226 -28.164 -26.912  1.00  0.00           C  
ATOM   2351  CG2 VAL D1776       9.811 -27.885 -28.984  1.00  0.00           C  
ATOM   2352  H   VAL D1776       8.248 -25.484 -28.420  1.00  0.00           H  
ATOM   2353  N   GLY D1777      11.037 -25.046 -25.768  1.00  0.00           N  
ATOM   2354  CA  GLY D1777      11.754 -23.813 -25.547  1.00  0.00           C  
ATOM   2355  C   GLY D1777      12.727 -23.986 -24.424  1.00  0.00           C  
ATOM   2356  O   GLY D1777      12.885 -25.089 -23.893  1.00  0.00           O  
ATOM   2357  H   GLY D1777      11.211 -25.826 -25.190  1.00  0.00           H  
ATOM   2358  N   PHE D1778      13.392 -22.901 -24.065  1.00  0.00           N  
ATOM   2359  CA  PHE D1778      14.364 -22.928 -22.980  1.00  0.00           C  
ATOM   2360  C   PHE D1778      14.657 -21.485 -22.660  1.00  0.00           C  
ATOM   2361  O   PHE D1778      14.350 -20.594 -23.460  1.00  0.00           O  
ATOM   2362  CB  PHE D1778      15.670 -23.611 -23.409  1.00  0.00           C  
ATOM   2363  CG  PHE D1778      16.461 -22.827 -24.439  1.00  0.00           C  
ATOM   2364  CD1 PHE D1778      17.350 -21.838 -24.047  1.00  0.00           C  
ATOM   2365  CD2 PHE D1778      16.282 -23.058 -25.793  1.00  0.00           C  
ATOM   2366  CE1 PHE D1778      18.042 -21.086 -24.990  1.00  0.00           C  
ATOM   2367  CE2 PHE D1778      16.971 -22.311 -26.736  1.00  0.00           C  
ATOM   2368  CZ  PHE D1778      17.850 -21.323 -26.332  1.00  0.00           C  
ATOM   2369  H   PHE D1778      13.232 -22.057 -24.537  1.00  0.00           H  
ATOM   2370  N   ALA D1779      15.301 -21.267 -21.525  1.00  0.00           N  
ATOM   2371  CA  ALA D1779      15.658 -19.938 -21.080  1.00  0.00           C  
ATOM   2372  C   ALA D1779      16.958 -20.075 -20.304  1.00  0.00           C  
ATOM   2373  O   ALA D1779      17.176 -21.077 -19.620  1.00  0.00           O  
ATOM   2374  CB  ALA D1779      14.571 -19.381 -20.202  1.00  0.00           C  
ATOM   2375  H   ALA D1779      15.554 -22.036 -20.960  1.00  0.00           H  
ATOM   2376  N   MET D1782      17.793 -19.051 -20.380  1.00  0.00           N  
ATOM   2377  CA  MET D1782      19.088 -19.083 -19.750  1.00  0.00           C  
ATOM   2378  C   MET D1782      19.258 -17.881 -18.841  1.00  0.00           C  
ATOM   2379  O   MET D1782      18.807 -16.780 -19.159  1.00  0.00           O  
ATOM   2380  CB  MET D1782      20.147 -19.092 -20.863  1.00  0.00           C  
ATOM   2381  CG  MET D1782      21.607 -19.113 -20.407  1.00  0.00           C  
ATOM   2382  SD  MET D1782      22.833 -18.817 -21.742  1.00  0.00           S  
ATOM   2383  CE  MET D1782      21.851 -17.866 -22.953  1.00  0.00           C  
ATOM   2384  H   MET D1782      17.526 -18.253 -20.868  1.00  0.00           H  
ATOM   2385  N   GLY D1783      19.924 -18.098 -17.714  1.00  0.00           N  
ATOM   2386  CA  GLY D1783      20.153 -17.030 -16.755  1.00  0.00           C  
ATOM   2387  C   GLY D1783      21.403 -16.249 -17.082  1.00  0.00           C  
ATOM   2388  O   GLY D1783      22.515 -16.621 -16.679  1.00  0.00           O  
ATOM   2389  H   GLY D1783      20.277 -19.002 -17.525  1.00  0.00           H  
ATOM   2390  N   LEU D1784      21.216 -15.144 -17.789  1.00  0.00           N  
ATOM   2391  CA  LEU D1784      22.315 -14.299 -18.203  1.00  0.00           C  
ATOM   2392  C   LEU D1784      23.346 -13.985 -17.128  1.00  0.00           C  
ATOM   2393  O   LEU D1784      24.521 -13.908 -17.442  1.00  0.00           O  
ATOM   2394  CB  LEU D1784      21.775 -13.024 -18.834  1.00  0.00           C  
ATOM   2395  CG  LEU D1784      21.409 -13.092 -20.319  1.00  0.00           C  
ATOM   2396  CD1 LEU D1784      20.919 -14.453 -20.678  1.00  0.00           C  
ATOM   2397  CD2 LEU D1784      20.360 -12.031 -20.667  1.00  0.00           C  
ATOM   2398  H   LEU D1784      20.301 -14.897 -18.033  1.00  0.00           H  
ATOM   2399  N   GLU D1785      22.954 -13.838 -15.867  1.00  0.00           N  
ATOM   2400  CA  GLU D1785      23.940 -13.528 -14.808  1.00  0.00           C  
ATOM   2401  C   GLU D1785      24.963 -14.646 -14.640  1.00  0.00           C  
ATOM   2402  O   GLU D1785      26.160 -14.407 -14.448  1.00  0.00           O  
ATOM   2403  CB  GLU D1785      23.248 -13.275 -13.462  1.00  0.00           C  
ATOM   2404  CG  GLU D1785      22.627 -11.896 -13.304  1.00  0.00           C  
ATOM   2405  CD  GLU D1785      21.183 -11.798 -13.780  1.00  0.00           C  
ATOM   2406  OE1 GLU D1785      20.638 -12.771 -14.353  1.00  0.00           O  
ATOM   2407  OE2 GLU D1785      20.588 -10.717 -13.581  1.00  0.00           O  
ATOM   2408  H   GLU D1785      22.013 -13.946 -15.639  1.00  0.00           H  
ATOM   2409  N   ARG D1786      24.441 -15.866 -14.672  1.00  0.00           N  
ATOM   2410  CA  ARG D1786      25.217 -17.083 -14.547  1.00  0.00           C  
ATOM   2411  C   ARG D1786      26.232 -17.142 -15.679  1.00  0.00           C  
ATOM   2412  O   ARG D1786      27.419 -17.321 -15.451  1.00  0.00           O  
ATOM   2413  CB  ARG D1786      24.279 -18.277 -14.660  1.00  0.00           C  
ATOM   2414  CG  ARG D1786      23.735 -18.799 -13.349  1.00  0.00           C  
ATOM   2415  CD  ARG D1786      22.761 -17.896 -12.611  1.00  0.00           C  
ATOM   2416  NE  ARG D1786      22.235 -18.527 -11.384  1.00  0.00           N  
ATOM   2417  CZ  ARG D1786      21.385 -19.562 -11.351  1.00  0.00           C  
ATOM   2418  NH1 ARG D1786      20.962 -20.133 -12.477  1.00  0.00           N  
ATOM   2419  NH2 ARG D1786      20.969 -20.046 -10.183  1.00  0.00           N  
ATOM   2420  H   ARG D1786      23.476 -15.954 -14.796  1.00  0.00           H  
ATOM   2421 HE   ARG D1786      22.529 -18.162 -10.527  1.00  0.00           H  
ATOM   2422 HH11 ARG D1786      21.277 -19.791 -13.361  1.00  0.00           H  
ATOM   2423 HH12 ARG D1786      20.327 -20.905 -12.437  1.00  0.00           H  
ATOM   2424 HH21 ARG D1786      21.290 -19.635  -9.331  1.00  0.00           H  
ATOM   2425 HH22 ARG D1786      20.334 -20.818 -10.161  1.00  0.00           H  
ATOM   2426  N   LEU D1787      25.733 -17.001 -16.903  1.00  0.00           N  
ATOM   2427  CA  LEU D1787      26.528 -17.002 -18.131  1.00  0.00           C  
ATOM   2428  C   LEU D1787      27.666 -16.005 -18.036  1.00  0.00           C  
ATOM   2429  O   LEU D1787      28.818 -16.378 -18.180  1.00  0.00           O  
ATOM   2430  CB  LEU D1787      25.648 -16.617 -19.308  1.00  0.00           C  
ATOM   2431  CG  LEU D1787      26.372 -16.697 -20.627  1.00  0.00           C  
ATOM   2432  CD1 LEU D1787      26.995 -18.078 -20.750  1.00  0.00           C  
ATOM   2433  CD2 LEU D1787      25.390 -16.435 -21.753  1.00  0.00           C  
ATOM   2434  H   LEU D1787      24.761 -16.884 -16.982  1.00  0.00           H  
ATOM   2435  N   VAL D1788      27.341 -14.739 -17.802  1.00  0.00           N  
ATOM   2436  CA  VAL D1788      28.358 -13.712 -17.668  1.00  0.00           C  
ATOM   2437  C   VAL D1788      29.401 -14.181 -16.657  1.00  0.00           C  
ATOM   2438  O   VAL D1788      30.590 -14.119 -16.926  1.00  0.00           O  
ATOM   2439  CB  VAL D1788      27.756 -12.354 -17.223  1.00  0.00           C  
ATOM   2440  CG1 VAL D1788      28.869 -11.389 -16.808  1.00  0.00           C  
ATOM   2441  CG2 VAL D1788      26.921 -11.736 -18.350  1.00  0.00           C  
ATOM   2442  H   VAL D1788      26.393 -14.493 -17.714  1.00  0.00           H  
ATOM   2443  N   LEU D1789      28.965 -14.728 -15.528  1.00  0.00           N  
ATOM   2444  CA  LEU D1789      29.915 -15.189 -14.521  1.00  0.00           C  
ATOM   2445  C   LEU D1789      30.744 -16.306 -15.089  1.00  0.00           C  
ATOM   2446  O   LEU D1789      31.968 -16.295 -14.979  1.00  0.00           O  
ATOM   2447  CB  LEU D1789      29.197 -15.708 -13.286  1.00  0.00           C  
ATOM   2448  CG  LEU D1789      28.357 -14.687 -12.541  1.00  0.00           C  
ATOM   2449  CD1 LEU D1789      27.983 -15.236 -11.168  1.00  0.00           C  
ATOM   2450  CD2 LEU D1789      29.164 -13.422 -12.403  1.00  0.00           C  
ATOM   2451  H   LEU D1789      27.999 -14.821 -15.367  1.00  0.00           H  
ATOM   2452  N   LEU D1790      30.074 -17.266 -15.712  1.00  0.00           N  
ATOM   2453  CA  LEU D1790      30.752 -18.412 -16.281  1.00  0.00           C  
ATOM   2454  C   LEU D1790      31.860 -17.971 -17.231  1.00  0.00           C  
ATOM   2455  O   LEU D1790      32.991 -18.453 -17.118  1.00  0.00           O  
ATOM   2456  CB  LEU D1790      29.774 -19.342 -16.990  1.00  0.00           C  
ATOM   2457  CG  LEU D1790      30.485 -20.593 -17.490  1.00  0.00           C  
ATOM   2458  CD1 LEU D1790      31.126 -21.310 -16.316  1.00  0.00           C  
ATOM   2459  CD2 LEU D1790      29.528 -21.495 -18.220  1.00  0.00           C  
ATOM   2460  H   LEU D1790      29.123 -17.185 -15.812  1.00  0.00           H  
ATOM   2461  N   VAL D1791      31.545 -17.031 -18.125  1.00  0.00           N  
ATOM   2462  CA  VAL D1791      32.498 -16.495 -19.098  1.00  0.00           C  
ATOM   2463  C   VAL D1791      33.679 -15.816 -18.404  1.00  0.00           C  
ATOM   2464  O   VAL D1791      34.810 -16.255 -18.557  1.00  0.00           O  
ATOM   2465  CB  VAL D1791      31.831 -15.494 -20.052  1.00  0.00           C  
ATOM   2466  CG1 VAL D1791      32.876 -14.736 -20.822  1.00  0.00           C  
ATOM   2467  CG2 VAL D1791      30.902 -16.213 -21.012  1.00  0.00           C  
ATOM   2468  H   VAL D1791      30.637 -16.678 -18.117  1.00  0.00           H  
ATOM   2469  N   GLN D1792      33.418 -14.781 -17.613  1.00  0.00           N  
ATOM   2470  CA  GLN D1792      34.477 -14.069 -16.890  1.00  0.00           C  
ATOM   2471  C   GLN D1792      35.371 -15.011 -16.077  1.00  0.00           C  
ATOM   2472  O   GLN D1792      36.517 -14.682 -15.777  1.00  0.00           O  
ATOM   2473  CB  GLN D1792      33.867 -13.017 -15.948  1.00  0.00           C  
ATOM   2474  CG  GLN D1792      33.063 -11.911 -16.652  1.00  0.00           C  
ATOM   2475  CD  GLN D1792      32.391 -10.931 -15.678  1.00  0.00           C  
ATOM   2476  OE1 GLN D1792      31.348 -11.234 -15.067  1.00  0.00           O  
ATOM   2477  NE2 GLN D1792      32.978  -9.740 -15.547  1.00  0.00           N  
ATOM   2478  H   GLN D1792      32.485 -14.500 -17.495  1.00  0.00           H  
ATOM   2479 HE21 GLN D1792      32.561  -9.108 -14.932  1.00  0.00           H  
ATOM   2480 HE22 GLN D1792      33.783  -9.545 -16.061  1.00  0.00           H  
ATOM   2481  N   ALA D1793      34.840 -16.175 -15.725  1.00  0.00           N  
ATOM   2482  CA  ALA D1793      35.565 -17.154 -14.932  1.00  0.00           C  
ATOM   2483  C   ALA D1793      36.478 -18.027 -15.775  1.00  0.00           C  
ATOM   2484  O   ALA D1793      37.685 -18.111 -15.536  1.00  0.00           O  
ATOM   2485  CB  ALA D1793      34.575 -18.028 -14.186  1.00  0.00           C  
ATOM   2486  H   ALA D1793      33.920 -16.380 -15.995  1.00  0.00           H  
ATOM   2487  N   VAL D1794      35.854 -18.718 -16.718  1.00  0.00           N  
ATOM   2488  CA  VAL D1794      36.507 -19.636 -17.629  1.00  0.00           C  
ATOM   2489  C   VAL D1794      37.478 -18.958 -18.553  1.00  0.00           C  
ATOM   2490  O   VAL D1794      38.620 -19.393 -18.686  1.00  0.00           O  
ATOM   2491  CB  VAL D1794      35.461 -20.331 -18.541  1.00  0.00           C  
ATOM   2492  CG1 VAL D1794      36.143 -21.116 -19.645  1.00  0.00           C  
ATOM   2493  CG2 VAL D1794      34.568 -21.247 -17.731  1.00  0.00           C  
ATOM   2494  H   VAL D1794      34.889 -18.591 -16.815  1.00  0.00           H  
ATOM   2495  N   ASN D1795      36.996 -17.902 -19.202  1.00  0.00           N  
ATOM   2496  CA  ASN D1795      37.735 -17.152 -20.215  1.00  0.00           C  
ATOM   2497  C   ASN D1795      38.049 -15.680 -19.858  1.00  0.00           C  
ATOM   2498  O   ASN D1795      37.380 -14.769 -20.346  1.00  0.00           O  
ATOM   2499  CB  ASN D1795      36.889 -17.224 -21.501  1.00  0.00           C  
ATOM   2500  CG  ASN D1795      37.627 -16.767 -22.741  1.00  0.00           C  
ATOM   2501  OD1 ASN D1795      38.760 -16.272 -22.672  1.00  0.00           O  
ATOM   2502  ND2 ASN D1795      36.989 -16.949 -23.899  1.00  0.00           N  
ATOM   2503  H   ASN D1795      36.094 -17.595 -18.972  1.00  0.00           H  
ATOM   2504 HD21 ASN D1795      37.445 -16.667 -24.710  1.00  0.00           H  
ATOM   2505 HD22 ASN D1795      36.094 -17.359 -23.897  1.00  0.00           H  
ATOM   2506  N   PRO D1796      39.099 -15.427 -19.046  1.00  0.00           N  
ATOM   2507  CA  PRO D1796      39.341 -14.007 -18.751  1.00  0.00           C  
ATOM   2508  C   PRO D1796      39.957 -13.220 -19.914  1.00  0.00           C  
ATOM   2509  O   PRO D1796      40.263 -12.032 -19.787  1.00  0.00           O  
ATOM   2510  CB  PRO D1796      40.272 -14.065 -17.541  1.00  0.00           C  
ATOM   2511  CG  PRO D1796      39.777 -15.252 -16.816  1.00  0.00           C  
ATOM   2512  CD  PRO D1796      39.620 -16.260 -17.951  1.00  0.00           C  
ATOM   2513  N   GLU D1797      40.136 -13.879 -21.051  1.00  0.00           N  
ATOM   2514  CA  GLU D1797      40.679 -13.212 -22.226  1.00  0.00           C  
ATOM   2515  C   GLU D1797      39.522 -12.672 -23.082  1.00  0.00           C  
ATOM   2516  O   GLU D1797      39.595 -12.609 -24.317  1.00  0.00           O  
ATOM   2517  CB  GLU D1797      41.573 -14.181 -23.015  1.00  0.00           C  
ATOM   2518  CG  GLU D1797      42.675 -13.489 -23.819  1.00  0.00           C  
ATOM   2519  CD  GLU D1797      43.379 -12.371 -23.028  1.00  0.00           C  
ATOM   2520  OE1 GLU D1797      43.668 -12.555 -21.815  1.00  0.00           O  
ATOM   2521  OE2 GLU D1797      43.635 -11.296 -23.626  1.00  0.00           O  
ATOM   2522  H   GLU D1797      39.885 -14.823 -21.117  1.00  0.00           H  
ATOM   2523  N   PHE D1798      38.441 -12.305 -22.394  1.00  0.00           N  
ATOM   2524  CA  PHE D1798      37.229 -11.760 -23.006  1.00  0.00           C  
ATOM   2525  C   PHE D1798      37.049 -10.387 -22.368  1.00  0.00           C  
ATOM   2526  O   PHE D1798      36.608 -10.277 -21.219  1.00  0.00           O  
ATOM   2527  CB  PHE D1798      36.024 -12.654 -22.673  1.00  0.00           C  
ATOM   2528  CG  PHE D1798      34.769 -12.335 -23.455  1.00  0.00           C  
ATOM   2529  CD1 PHE D1798      33.976 -11.242 -23.121  1.00  0.00           C  
ATOM   2530  CD2 PHE D1798      34.362 -13.157 -24.504  1.00  0.00           C  
ATOM   2531  CE1 PHE D1798      32.803 -10.980 -23.823  1.00  0.00           C  
ATOM   2532  CE2 PHE D1798      33.192 -12.902 -25.207  1.00  0.00           C  
ATOM   2533  CZ  PHE D1798      32.415 -11.815 -24.870  1.00  0.00           C  
ATOM   2534  H   PHE D1798      38.455 -12.390 -21.423  1.00  0.00           H  
ATOM   2535  N   LYS D1799      37.499  -9.358 -23.074  1.00  0.00           N  
ATOM   2536  CA  LYS D1799      37.402  -7.986 -22.592  1.00  0.00           C  
ATOM   2537  C   LYS D1799      36.397  -7.262 -23.459  1.00  0.00           C  
ATOM   2538  O   LYS D1799      35.849  -7.842 -24.388  1.00  0.00           O  
ATOM   2539  CB  LYS D1799      38.756  -7.277 -22.716  1.00  0.00           C  
ATOM   2540  CG  LYS D1799      39.775  -7.563 -21.604  1.00  0.00           C  
ATOM   2541  CD  LYS D1799      40.157  -9.042 -21.477  1.00  0.00           C  
ATOM   2542  CE  LYS D1799      41.361  -9.208 -20.556  1.00  0.00           C  
ATOM   2543  NZ  LYS D1799      42.627  -8.688 -21.168  1.00  0.00           N  
ATOM   2544  H   LYS D1799      37.891  -9.523 -23.955  1.00  0.00           H  
ATOM   2545  HZ1 LYS D1799      42.445  -7.758 -21.599  1.00  0.00           H  
ATOM   2546  HZ2 LYS D1799      43.358  -8.595 -20.438  1.00  0.00           H  
ATOM   2547  HZ3 LYS D1799      42.954  -9.349 -21.905  1.00  0.00           H  
ATOM   2548  N   ALA D1800      36.142  -5.999 -23.138  1.00  0.00           N  
ATOM   2549  CA  ALA D1800      35.228  -5.189 -23.928  1.00  0.00           C  
ATOM   2550  C   ALA D1800      36.048  -4.005 -24.389  1.00  0.00           C  
ATOM   2551  O   ALA D1800      36.973  -3.578 -23.682  1.00  0.00           O  
ATOM   2552  CB  ALA D1800      34.060  -4.723 -23.092  1.00  0.00           C  
ATOM   2553  H   ALA D1800      36.592  -5.592 -22.369  1.00  0.00           H  
ATOM   2554  N   ASP D1801      35.750  -3.511 -25.588  1.00  0.00           N  
ATOM   2555  CA  ASP D1801      36.462  -2.371 -26.148  1.00  0.00           C  
ATOM   2556  C   ASP D1801      36.324  -1.202 -25.202  1.00  0.00           C  
ATOM   2557  O   ASP D1801      35.346  -1.105 -24.465  1.00  0.00           O  
ATOM   2558  CB  ASP D1801      35.886  -1.991 -27.508  1.00  0.00           C  
ATOM   2559  CG  ASP D1801      35.699  -3.190 -28.424  1.00  0.00           C  
ATOM   2560  OD1 ASP D1801      36.472  -4.174 -28.299  1.00  0.00           O  
ATOM   2561  OD2 ASP D1801      34.768  -3.146 -29.264  1.00  0.00           O  
ATOM   2562  H   ASP D1801      35.019  -3.912 -26.093  1.00  0.00           H  
ATOM   2563  N   PRO D1802      37.324  -0.317 -25.181  1.00  0.00           N  
ATOM   2564  CA  PRO D1802      37.176   0.806 -24.261  1.00  0.00           C  
ATOM   2565  C   PRO D1802      36.062   1.710 -24.716  1.00  0.00           C  
ATOM   2566  O   PRO D1802      35.503   1.538 -25.810  1.00  0.00           O  
ATOM   2567  CB  PRO D1802      38.533   1.501 -24.335  1.00  0.00           C  
ATOM   2568  CG  PRO D1802      38.953   1.242 -25.735  1.00  0.00           C  
ATOM   2569  CD  PRO D1802      38.589  -0.218 -25.924  1.00  0.00           C  
ATOM   2570  N   VAL D1803      35.760   2.684 -23.868  1.00  0.00           N  
ATOM   2571  CA  VAL D1803      34.688   3.630 -24.138  1.00  0.00           C  
ATOM   2572  C   VAL D1803      35.108   4.797 -24.995  1.00  0.00           C  
ATOM   2573  O   VAL D1803      34.333   5.248 -25.813  1.00  0.00           O  
ATOM   2574  CB  VAL D1803      33.992   4.136 -22.819  1.00  0.00           C  
ATOM   2575  CG1 VAL D1803      33.250   2.955 -22.126  1.00  0.00           C  
ATOM   2576  CG2 VAL D1803      35.014   4.796 -21.858  1.00  0.00           C  
ATOM   2577  H   VAL D1803      36.275   2.769 -23.042  1.00  0.00           H  
ATOM   2578  N   VAL D1804      36.335   5.282 -24.811  1.00  0.00           N  
ATOM   2579  CA  VAL D1804      36.846   6.402 -25.595  1.00  0.00           C  
ATOM   2580  C   VAL D1804      38.064   6.049 -26.468  1.00  0.00           C  
ATOM   2581  O   VAL D1804      38.971   5.317 -26.048  1.00  0.00           O  
ATOM   2582  CB  VAL D1804      37.221   7.580 -24.685  1.00  0.00           C  
ATOM   2583  CG1 VAL D1804      37.367   8.840 -25.508  1.00  0.00           C  
ATOM   2584  CG2 VAL D1804      36.172   7.776 -23.616  1.00  0.00           C  
ATOM   2585  H   VAL D1804      36.921   4.871 -24.143  1.00  0.00           H  
ATOM   2586  N   ASP D1805      38.036   6.506 -27.714  1.00  0.00           N  
ATOM   2587  CA  ASP D1805      39.143   6.306 -28.635  1.00  0.00           C  
ATOM   2588  C   ASP D1805      39.884   7.613 -28.649  1.00  0.00           C  
ATOM   2589  O   ASP D1805      41.042   7.682 -28.267  1.00  0.00           O  
ATOM   2590  CB  ASP D1805      38.643   6.078 -30.046  1.00  0.00           C  
ATOM   2591  CG  ASP D1805      38.027   4.742 -30.216  1.00  0.00           C  
ATOM   2592  OD1 ASP D1805      38.520   3.797 -29.562  1.00  0.00           O  
ATOM   2593  OD2 ASP D1805      37.052   4.634 -30.991  1.00  0.00           O  
ATOM   2594  H   ASP D1805      37.251   6.986 -28.010  1.00  0.00           H  
ATOM   2595  N   ILE D1806      39.165   8.668 -29.021  1.00  0.00           N  
ATOM   2596  CA  ILE D1806      39.704  10.004 -29.138  1.00  0.00           C  
ATOM   2597  C   ILE D1806      39.157  10.948 -28.109  1.00  0.00           C  
ATOM   2598  O   ILE D1806      37.957  11.028 -27.951  1.00  0.00           O  
ATOM   2599  CB  ILE D1806      39.299  10.566 -30.467  1.00  0.00           C  
ATOM   2600  CG1 ILE D1806      39.769   9.630 -31.570  1.00  0.00           C  
ATOM   2601  CG2 ILE D1806      39.822  11.954 -30.634  1.00  0.00           C  
ATOM   2602  CD1 ILE D1806      39.241  10.007 -32.898  1.00  0.00           C  
ATOM   2603  H   ILE D1806      38.210   8.543 -29.203  1.00  0.00           H  
ATOM   2604  N   TYR D1807      40.028  11.694 -27.447  1.00  0.00           N  
ATOM   2605  CA  TYR D1807      39.597  12.672 -26.465  1.00  0.00           C  
ATOM   2606  C   TYR D1807      39.931  14.066 -27.006  1.00  0.00           C  
ATOM   2607  O   TYR D1807      41.070  14.336 -27.359  1.00  0.00           O  
ATOM   2608  CB  TYR D1807      40.309  12.449 -25.140  1.00  0.00           C  
ATOM   2609  CG  TYR D1807      39.705  13.248 -23.991  1.00  0.00           C  
ATOM   2610  CD1 TYR D1807      38.568  12.796 -23.322  1.00  0.00           C  
ATOM   2611  CD2 TYR D1807      40.271  14.447 -23.565  1.00  0.00           C  
ATOM   2612  CE1 TYR D1807      38.012  13.511 -22.259  1.00  0.00           C  
ATOM   2613  CE2 TYR D1807      39.717  15.167 -22.497  1.00  0.00           C  
ATOM   2614  CZ  TYR D1807      38.588  14.684 -21.854  1.00  0.00           C  
ATOM   2615  OH  TYR D1807      38.042  15.366 -20.800  1.00  0.00           O  
ATOM   2616  H   TYR D1807      40.988  11.584 -27.621  1.00  0.00           H  
ATOM   2617 HH   TYR D1807      38.553  16.171 -20.620  1.00  0.00           H  
ATOM   2618  N   LEU D1808      38.938  14.944 -27.076  1.00  0.00           N  
ATOM   2619  CA  LEU D1808      39.127  16.291 -27.587  1.00  0.00           C  
ATOM   2620  C   LEU D1808      39.419  17.319 -26.506  1.00  0.00           C  
ATOM   2621  O   LEU D1808      38.510  17.831 -25.830  1.00  0.00           O  
ATOM   2622  CB  LEU D1808      37.914  16.721 -28.383  1.00  0.00           C  
ATOM   2623  CG  LEU D1808      38.230  17.722 -29.488  1.00  0.00           C  
ATOM   2624  CD1 LEU D1808      37.156  17.698 -30.561  1.00  0.00           C  
ATOM   2625  CD2 LEU D1808      38.376  19.118 -28.911  1.00  0.00           C  
ATOM   2626  H   LEU D1808      38.053  14.680 -26.759  1.00  0.00           H  
ATOM   2627  N   VAL D1809      40.706  17.594 -26.336  1.00  0.00           N  
ATOM   2628  CA  VAL D1809      41.178  18.571 -25.377  1.00  0.00           C  
ATOM   2629  C   VAL D1809      41.019  19.934 -26.018  1.00  0.00           C  
ATOM   2630  O   VAL D1809      41.092  20.048 -27.224  1.00  0.00           O  
ATOM   2631  CB  VAL D1809      42.661  18.323 -25.058  1.00  0.00           C  
ATOM   2632  CG1 VAL D1809      43.320  19.579 -24.506  1.00  0.00           C  
ATOM   2633  CG2 VAL D1809      42.786  17.183 -24.059  1.00  0.00           C  
ATOM   2634  H   VAL D1809      41.362  17.142 -26.907  1.00  0.00           H  
ATOM   2635  N   ALA D1810      40.771  20.954 -25.209  1.00  0.00           N  
ATOM   2636  CA  ALA D1810      40.611  22.313 -25.694  1.00  0.00           C  
ATOM   2637  C   ALA D1810      40.597  23.250 -24.516  1.00  0.00           C  
ATOM   2638  O   ALA D1810      39.994  22.968 -23.485  1.00  0.00           O  
ATOM   2639  CB  ALA D1810      39.336  22.458 -26.471  1.00  0.00           C  
ATOM   2640  H   ALA D1810      40.692  20.786 -24.247  1.00  0.00           H  
ATOM   2641  N   SER D1811      41.319  24.347 -24.648  1.00  0.00           N  
ATOM   2642  CA  SER D1811      41.364  25.343 -23.594  1.00  0.00           C  
ATOM   2643  C   SER D1811      41.704  26.646 -24.285  1.00  0.00           C  
ATOM   2644  O   SER D1811      42.396  26.633 -25.298  1.00  0.00           O  
ATOM   2645  CB  SER D1811      42.424  24.987 -22.550  1.00  0.00           C  
ATOM   2646  OG  SER D1811      42.188  25.673 -21.326  1.00  0.00           O  
ATOM   2647  H   SER D1811      41.842  24.499 -25.476  1.00  0.00           H  
ATOM   2648 HG   SER D1811      42.868  25.432 -20.688  1.00  0.00           H  
ATOM   2649  N   GLY D1812      41.165  27.751 -23.782  1.00  0.00           N  
ATOM   2650  CA  GLY D1812      41.424  29.054 -24.382  1.00  0.00           C  
ATOM   2651  C   GLY D1812      40.171  29.872 -24.663  1.00  0.00           C  
ATOM   2652  O   GLY D1812      39.057  29.338 -24.657  1.00  0.00           O  
ATOM   2653  H   GLY D1812      40.584  27.686 -22.998  1.00  0.00           H  
ATOM   2654  N   ALA D1813      40.355  31.158 -24.951  1.00  0.00           N  
ATOM   2655  CA  ALA D1813      39.243  32.067 -25.222  1.00  0.00           C  
ATOM   2656  C   ALA D1813      38.371  31.687 -26.415  1.00  0.00           C  
ATOM   2657  O   ALA D1813      38.819  31.699 -27.568  1.00  0.00           O  
ATOM   2658  CB  ALA D1813      39.744  33.498 -25.380  1.00  0.00           C  
ATOM   2659  H   ALA D1813      41.264  31.505 -24.994  1.00  0.00           H  
ATOM   2660  N   ASP D1814      37.124  31.340 -26.100  1.00  0.00           N  
ATOM   2661  CA  ASP D1814      36.110  30.967 -27.083  1.00  0.00           C  
ATOM   2662  C   ASP D1814      36.455  29.747 -27.951  1.00  0.00           C  
ATOM   2663  O   ASP D1814      35.973  29.612 -29.085  1.00  0.00           O  
ATOM   2664  CB  ASP D1814      35.765  32.188 -27.951  1.00  0.00           C  
ATOM   2665  CG  ASP D1814      34.395  32.073 -28.616  1.00  0.00           C  
ATOM   2666  OD1 ASP D1814      33.547  31.260 -28.156  1.00  0.00           O  
ATOM   2667  OD2 ASP D1814      34.172  32.811 -29.603  1.00  0.00           O  
ATOM   2668  H   ASP D1814      36.876  31.322 -25.151  1.00  0.00           H  
ATOM   2669  N   THR D1815      37.232  28.828 -27.392  1.00  0.00           N  
ATOM   2670  CA  THR D1815      37.605  27.639 -28.130  1.00  0.00           C  
ATOM   2671  C   THR D1815      36.522  26.572 -28.113  1.00  0.00           C  
ATOM   2672  O   THR D1815      36.413  25.813 -29.067  1.00  0.00           O  
ATOM   2673  CB  THR D1815      38.878  27.050 -27.590  1.00  0.00           C  
ATOM   2674  OG1 THR D1815      38.699  26.730 -26.207  1.00  0.00           O  
ATOM   2675  CG2 THR D1815      39.979  28.052 -27.728  1.00  0.00           C  
ATOM   2676  H   THR D1815      37.564  28.956 -26.475  1.00  0.00           H  
ATOM   2677  HG1 THR D1815      39.519  26.354 -25.863  1.00  0.00           H  
ATOM   2678  N   GLN D1816      35.693  26.544 -27.064  1.00  0.00           N  
ATOM   2679  CA  GLN D1816      34.635  25.537 -26.935  1.00  0.00           C  
ATOM   2680  C   GLN D1816      33.727  25.361 -28.136  1.00  0.00           C  
ATOM   2681  O   GLN D1816      33.508  24.244 -28.599  1.00  0.00           O  
ATOM   2682  CB  GLN D1816      33.800  25.748 -25.673  1.00  0.00           C  
ATOM   2683  CG  GLN D1816      34.372  25.057 -24.404  1.00  0.00           C  
ATOM   2684  CD  GLN D1816      34.396  23.505 -24.448  1.00  0.00           C  
ATOM   2685  OE1 GLN D1816      33.425  22.834 -24.056  1.00  0.00           O  
ATOM   2686  NE2 GLN D1816      35.535  22.943 -24.856  1.00  0.00           N  
ATOM   2687  H   GLN D1816      35.806  27.209 -26.355  1.00  0.00           H  
ATOM   2688 HE21 GLN D1816      35.563  21.966 -24.890  1.00  0.00           H  
ATOM   2689 HE22 GLN D1816      36.290  23.509 -25.103  1.00  0.00           H  
ATOM   2690  N   SER D1817      33.188  26.450 -28.646  1.00  0.00           N  
ATOM   2691  CA  SER D1817      32.319  26.358 -29.810  1.00  0.00           C  
ATOM   2692  C   SER D1817      33.095  25.733 -30.960  1.00  0.00           C  
ATOM   2693  O   SER D1817      32.583  24.890 -31.700  1.00  0.00           O  
ATOM   2694  CB  SER D1817      31.850  27.747 -30.191  1.00  0.00           C  
ATOM   2695  OG  SER D1817      32.871  28.671 -29.855  1.00  0.00           O  
ATOM   2696  H   SER D1817      33.382  27.329 -28.261  1.00  0.00           H  
ATOM   2697 HG   SER D1817      32.592  29.561 -30.092  1.00  0.00           H  
ATOM   2698  N   ALA D1818      34.357  26.125 -31.071  1.00  0.00           N  
ATOM   2699  CA  ALA D1818      35.212  25.607 -32.113  1.00  0.00           C  
ATOM   2700  C   ALA D1818      35.373  24.125 -31.884  1.00  0.00           C  
ATOM   2701  O   ALA D1818      35.074  23.319 -32.764  1.00  0.00           O  
ATOM   2702  CB  ALA D1818      36.561  26.297 -32.070  1.00  0.00           C  
ATOM   2703  H   ALA D1818      34.715  26.776 -30.433  1.00  0.00           H  
ATOM   2704  N   ALA D1819      35.781  23.774 -30.667  1.00  0.00           N  
ATOM   2705  CA  ALA D1819      36.019  22.392 -30.275  1.00  0.00           C  
ATOM   2706  C   ALA D1819      34.839  21.499 -30.551  1.00  0.00           C  
ATOM   2707  O   ALA D1819      34.976  20.442 -31.190  1.00  0.00           O  
ATOM   2708  CB  ALA D1819      36.390  22.317 -28.812  1.00  0.00           C  
ATOM   2709  H   ALA D1819      35.907  24.456 -30.014  1.00  0.00           H  
ATOM   2710  N   MET D1820      33.677  21.917 -30.060  1.00  0.00           N  
ATOM   2711  CA  MET D1820      32.462  21.138 -30.258  1.00  0.00           C  
ATOM   2712  C   MET D1820      32.144  21.054 -31.741  1.00  0.00           C  
ATOM   2713  O   MET D1820      31.729  20.004 -32.228  1.00  0.00           O  
ATOM   2714  CB  MET D1820      31.295  21.721 -29.462  1.00  0.00           C  
ATOM   2715  CG  MET D1820      30.883  20.859 -28.270  1.00  0.00           C  
ATOM   2716  SD  MET D1820      29.524  21.539 -27.254  1.00  0.00           S  
ATOM   2717  CE  MET D1820      30.446  22.400 -25.998  1.00  0.00           C  
ATOM   2718  H   MET D1820      33.636  22.752 -29.573  1.00  0.00           H  
ATOM   2719  N   ALA D1821      32.397  22.138 -32.467  1.00  0.00           N  
ATOM   2720  CA  ALA D1821      32.165  22.152 -33.899  1.00  0.00           C  
ATOM   2721  C   ALA D1821      33.080  21.112 -34.596  1.00  0.00           C  
ATOM   2722  O   ALA D1821      32.627  20.322 -35.445  1.00  0.00           O  
ATOM   2723  CB  ALA D1821      32.424  23.525 -34.431  1.00  0.00           C  
ATOM   2724  H   ALA D1821      32.748  22.939 -32.030  1.00  0.00           H  
ATOM   2725  N   LEU D1822      34.352  21.070 -34.199  1.00  0.00           N  
ATOM   2726  CA  LEU D1822      35.295  20.130 -34.792  1.00  0.00           C  
ATOM   2727  C   LEU D1822      34.908  18.723 -34.410  1.00  0.00           C  
ATOM   2728  O   LEU D1822      35.021  17.797 -35.218  1.00  0.00           O  
ATOM   2729  CB  LEU D1822      36.736  20.428 -34.342  1.00  0.00           C  
ATOM   2730  CG  LEU D1822      37.816  19.368 -34.625  1.00  0.00           C  
ATOM   2731  CD1 LEU D1822      37.865  18.987 -36.096  1.00  0.00           C  
ATOM   2732  CD2 LEU D1822      39.162  19.868 -34.141  1.00  0.00           C  
ATOM   2733  H   LEU D1822      34.653  21.672 -33.494  1.00  0.00           H  
ATOM   2734  N   ALA D1830      34.449  18.573 -33.172  1.00  0.00           N  
ATOM   2735  CA  ALA D1830      34.042  17.280 -32.652  1.00  0.00           C  
ATOM   2736  C   ALA D1830      32.922  16.691 -33.500  1.00  0.00           C  
ATOM   2737  O   ALA D1830      32.963  15.512 -33.885  1.00  0.00           O  
ATOM   2738  CB  ALA D1830      33.606  17.424 -31.227  1.00  0.00           C  
ATOM   2739  H   ALA D1830      34.385  19.355 -32.596  1.00  0.00           H  
ATOM   2740  N   GLU D1831      31.942  17.520 -33.842  1.00  0.00           N  
ATOM   2741  CA  GLU D1831      30.825  17.046 -34.659  1.00  0.00           C  
ATOM   2742  C   GLU D1831      31.296  16.697 -36.077  1.00  0.00           C  
ATOM   2743  O   GLU D1831      30.830  15.717 -36.683  1.00  0.00           O  
ATOM   2744  CB  GLU D1831      29.698  18.083 -34.710  1.00  0.00           C  
ATOM   2745  CG  GLU D1831      29.074  18.446 -33.346  1.00  0.00           C  
ATOM   2746  CD  GLU D1831      28.311  17.298 -32.686  1.00  0.00           C  
ATOM   2747  OE1 GLU D1831      27.394  16.743 -33.321  1.00  0.00           O  
ATOM   2748  OE2 GLU D1831      28.601  16.991 -31.511  1.00  0.00           O  
ATOM   2749  H   GLU D1831      31.967  18.457 -33.543  1.00  0.00           H  
ATOM   2750  N   ARG D1832      32.251  17.472 -36.593  1.00  0.00           N  
ATOM   2751  CA  ARG D1832      32.766  17.216 -37.928  1.00  0.00           C  
ATOM   2752  C   ARG D1832      33.365  15.812 -37.953  1.00  0.00           C  
ATOM   2753  O   ARG D1832      32.962  14.963 -38.749  1.00  0.00           O  
ATOM   2754  CB  ARG D1832      33.826  18.254 -38.306  1.00  0.00           C  
ATOM   2755  CG  ARG D1832      34.233  18.204 -39.789  1.00  0.00           C  
ATOM   2756  CD  ARG D1832      35.742  18.313 -39.986  1.00  0.00           C  
ATOM   2757  NE  ARG D1832      36.130  19.557 -40.644  1.00  0.00           N  
ATOM   2758  CZ  ARG D1832      36.549  19.647 -41.905  1.00  0.00           C  
ATOM   2759  NH1 ARG D1832      36.639  18.558 -42.667  1.00  0.00           N  
ATOM   2760  NH2 ARG D1832      36.877  20.836 -42.402  1.00  0.00           N  
ATOM   2761  H   ARG D1832      32.600  18.223 -36.071  1.00  0.00           H  
ATOM   2762 HE   ARG D1832      36.080  20.385 -40.122  1.00  0.00           H  
ATOM   2763 HH11 ARG D1832      36.390  17.663 -42.294  1.00  0.00           H  
ATOM   2764 HH12 ARG D1832      36.953  18.633 -43.613  1.00  0.00           H  
ATOM   2765 HH21 ARG D1832      36.812  21.652 -41.831  1.00  0.00           H  
ATOM   2766 HH22 ARG D1832      37.194  20.910 -43.349  1.00  0.00           H  
ATOM   2767  N   LEU D1833      34.281  15.563 -37.023  1.00  0.00           N  
ATOM   2768  CA  LEU D1833      34.952  14.277 -36.897  1.00  0.00           C  
ATOM   2769  C   LEU D1833      33.981  13.128 -36.678  1.00  0.00           C  
ATOM   2770  O   LEU D1833      34.250  12.003 -37.078  1.00  0.00           O  
ATOM   2771  CB  LEU D1833      35.969  14.346 -35.763  1.00  0.00           C  
ATOM   2772  CG  LEU D1833      37.070  15.356 -36.066  1.00  0.00           C  
ATOM   2773  CD1 LEU D1833      37.907  15.616 -34.841  1.00  0.00           C  
ATOM   2774  CD2 LEU D1833      37.898  14.798 -37.211  1.00  0.00           C  
ATOM   2775  H   LEU D1833      34.509  16.279 -36.389  1.00  0.00           H  
ATOM   2776  N   ARG D1834      32.851  13.416 -36.040  1.00  0.00           N  
ATOM   2777  CA  ARG D1834      31.834  12.398 -35.823  1.00  0.00           C  
ATOM   2778  C   ARG D1834      31.181  12.024 -37.151  1.00  0.00           C  
ATOM   2779  O   ARG D1834      30.881  10.852 -37.402  1.00  0.00           O  
ATOM   2780  CB  ARG D1834      30.802  12.881 -34.808  1.00  0.00           C  
ATOM   2781  CG  ARG D1834      31.289  12.719 -33.375  1.00  0.00           C  
ATOM   2782  CD  ARG D1834      30.422  13.408 -32.337  1.00  0.00           C  
ATOM   2783  NE  ARG D1834      30.967  13.151 -31.011  1.00  0.00           N  
ATOM   2784  CZ  ARG D1834      31.125  14.077 -30.079  1.00  0.00           C  
ATOM   2785  NH1 ARG D1834      30.717  15.319 -30.282  1.00  0.00           N  
ATOM   2786  NH2 ARG D1834      31.654  13.750 -28.910  1.00  0.00           N  
ATOM   2787  H   ARG D1834      32.705  14.324 -35.701  1.00  0.00           H  
ATOM   2788 HE   ARG D1834      31.232  12.236 -30.793  1.00  0.00           H  
ATOM   2789 HH11 ARG D1834      30.280  15.570 -31.145  1.00  0.00           H  
ATOM   2790 HH12 ARG D1834      30.842  16.011 -29.568  1.00  0.00           H  
ATOM   2791 HH21 ARG D1834      31.925  12.805 -28.733  1.00  0.00           H  
ATOM   2792 HH22 ARG D1834      31.774  14.445 -28.201  1.00  0.00           H  
ATOM   2793  N   ASP D1835      30.971  13.019 -38.007  1.00  0.00           N  
ATOM   2794  CA  ASP D1835      30.393  12.770 -39.315  1.00  0.00           C  
ATOM   2795  C   ASP D1835      31.375  11.956 -40.150  1.00  0.00           C  
ATOM   2796  O   ASP D1835      31.015  10.939 -40.752  1.00  0.00           O  
ATOM   2797  CB  ASP D1835      30.135  14.086 -40.042  1.00  0.00           C  
ATOM   2798  CG  ASP D1835      29.089  14.927 -39.371  1.00  0.00           C  
ATOM   2799  OD1 ASP D1835      28.132  14.333 -38.847  1.00  0.00           O  
ATOM   2800  OD2 ASP D1835      29.207  16.176 -39.378  1.00  0.00           O  
ATOM   2801  H   ASP D1835      31.207  13.937 -37.750  1.00  0.00           H  
ATOM   2802  N   GLU D1836      32.628  12.395 -40.143  1.00  0.00           N  
ATOM   2803  CA  GLU D1836      33.668  11.770 -40.933  1.00  0.00           C  
ATOM   2804  C   GLU D1836      34.220  10.480 -40.407  1.00  0.00           C  
ATOM   2805  O   GLU D1836      34.729   9.678 -41.175  1.00  0.00           O  
ATOM   2806  CB  GLU D1836      34.805  12.755 -41.159  1.00  0.00           C  
ATOM   2807  CG  GLU D1836      34.336  14.031 -41.808  1.00  0.00           C  
ATOM   2808  CD  GLU D1836      35.461  14.983 -42.125  1.00  0.00           C  
ATOM   2809  OE1 GLU D1836      36.059  15.557 -41.183  1.00  0.00           O  
ATOM   2810  OE2 GLU D1836      35.740  15.161 -43.331  1.00  0.00           O  
ATOM   2811  H   GLU D1836      32.859  13.164 -39.583  1.00  0.00           H  
ATOM   2812  N   LEU D1837      34.167  10.277 -39.102  1.00  0.00           N  
ATOM   2813  CA  LEU D1837      34.701   9.052 -38.528  1.00  0.00           C  
ATOM   2814  C   LEU D1837      33.604   8.286 -37.825  1.00  0.00           C  
ATOM   2815  O   LEU D1837      33.623   8.134 -36.595  1.00  0.00           O  
ATOM   2816  CB  LEU D1837      35.791   9.389 -37.530  1.00  0.00           C  
ATOM   2817  CG  LEU D1837      37.013  10.074 -38.096  1.00  0.00           C  
ATOM   2818  CD1 LEU D1837      37.881  10.568 -36.985  1.00  0.00           C  
ATOM   2819  CD2 LEU D1837      37.733   9.064 -38.933  1.00  0.00           C  
ATOM   2820  H   LEU D1837      33.758  10.944 -38.523  1.00  0.00           H  
ATOM   2821  N   PRO D1838      32.597   7.838 -38.585  1.00  0.00           N  
ATOM   2822  CA  PRO D1838      31.526   7.096 -37.924  1.00  0.00           C  
ATOM   2823  C   PRO D1838      32.123   5.862 -37.277  1.00  0.00           C  
ATOM   2824  O   PRO D1838      33.003   5.221 -37.856  1.00  0.00           O  
ATOM   2825  CB  PRO D1838      30.626   6.720 -39.092  1.00  0.00           C  
ATOM   2826  CG  PRO D1838      31.621   6.468 -40.182  1.00  0.00           C  
ATOM   2827  CD  PRO D1838      32.520   7.667 -40.045  1.00  0.00           C  
ATOM   2828  N   GLY D1839      31.693   5.566 -36.058  1.00  0.00           N  
ATOM   2829  CA  GLY D1839      32.203   4.391 -35.366  1.00  0.00           C  
ATOM   2830  C   GLY D1839      33.324   4.657 -34.381  1.00  0.00           C  
ATOM   2831  O   GLY D1839      33.780   3.745 -33.673  1.00  0.00           O  
ATOM   2832  H   GLY D1839      31.039   6.138 -35.622  1.00  0.00           H  
ATOM   2833  N   VAL D1840      33.782   5.901 -34.341  1.00  0.00           N  
ATOM   2834  CA  VAL D1840      34.846   6.290 -33.440  1.00  0.00           C  
ATOM   2835  C   VAL D1840      34.226   6.879 -32.179  1.00  0.00           C  
ATOM   2836  O   VAL D1840      33.239   7.601 -32.251  1.00  0.00           O  
ATOM   2837  CB  VAL D1840      35.799   7.309 -34.125  1.00  0.00           C  
ATOM   2838  CG1 VAL D1840      36.760   7.936 -33.109  1.00  0.00           C  
ATOM   2839  CG2 VAL D1840      36.584   6.602 -35.199  1.00  0.00           C  
ATOM   2840  H   VAL D1840      33.405   6.574 -34.943  1.00  0.00           H  
ATOM   2841  N   LYS D1841      34.806   6.564 -31.030  1.00  0.00           N  
ATOM   2842  CA  LYS D1841      34.306   7.055 -29.768  1.00  0.00           C  
ATOM   2843  C   LYS D1841      35.113   8.276 -29.381  1.00  0.00           C  
ATOM   2844  O   LYS D1841      36.213   8.180 -28.870  1.00  0.00           O  
ATOM   2845  CB  LYS D1841      34.394   5.939 -28.734  1.00  0.00           C  
ATOM   2846  CG  LYS D1841      33.589   4.707 -29.151  1.00  0.00           C  
ATOM   2847  CD  LYS D1841      33.967   3.464 -28.374  1.00  0.00           C  
ATOM   2848  CE  LYS D1841      33.238   2.249 -28.911  1.00  0.00           C  
ATOM   2849  NZ  LYS D1841      33.647   1.013 -28.177  1.00  0.00           N  
ATOM   2850  H   LYS D1841      35.585   5.989 -31.032  1.00  0.00           H  
ATOM   2851  HZ1 LYS D1841      33.649   1.204 -27.155  1.00  0.00           H  
ATOM   2852  HZ2 LYS D1841      32.974   0.249 -28.387  1.00  0.00           H  
ATOM   2853  HZ3 LYS D1841      34.601   0.726 -28.478  1.00  0.00           H  
ATOM   2854  N   LEU D1842      34.557   9.437 -29.632  1.00  0.00           N  
ATOM   2855  CA  LEU D1842      35.259  10.671 -29.358  1.00  0.00           C  
ATOM   2856  C   LEU D1842      34.573  11.422 -28.239  1.00  0.00           C  
ATOM   2857  O   LEU D1842      33.392  11.699 -28.329  1.00  0.00           O  
ATOM   2858  CB  LEU D1842      35.227  11.495 -30.654  1.00  0.00           C  
ATOM   2859  CG  LEU D1842      36.028  12.744 -30.999  1.00  0.00           C  
ATOM   2860  CD1 LEU D1842      35.555  13.208 -32.354  1.00  0.00           C  
ATOM   2861  CD2 LEU D1842      35.811  13.849 -30.018  1.00  0.00           C  
ATOM   2862  H   LEU D1842      33.642   9.476 -29.991  1.00  0.00           H  
ATOM   2863  N   MET D1843      35.324  11.805 -27.217  1.00  0.00           N  
ATOM   2864  CA  MET D1843      34.776  12.560 -26.091  1.00  0.00           C  
ATOM   2865  C   MET D1843      35.361  13.959 -25.966  1.00  0.00           C  
ATOM   2866  O   MET D1843      36.556  14.130 -25.763  1.00  0.00           O  
ATOM   2867  CB  MET D1843      35.014  11.821 -24.786  1.00  0.00           C  
ATOM   2868  CG  MET D1843      34.420  12.520 -23.594  1.00  0.00           C  
ATOM   2869  SD  MET D1843      34.221  11.375 -22.234  1.00  0.00           S  
ATOM   2870  CE  MET D1843      34.994  12.300 -20.963  1.00  0.00           C  
ATOM   2871  H   MET D1843      36.274  11.586 -27.218  1.00  0.00           H  
ATOM   2872  N   THR D1844      34.502  14.958 -26.038  1.00  0.00           N  
ATOM   2873  CA  THR D1844      34.936  16.333 -25.932  1.00  0.00           C  
ATOM   2874  C   THR D1844      35.066  16.705 -24.467  1.00  0.00           C  
ATOM   2875  O   THR D1844      34.147  16.475 -23.686  1.00  0.00           O  
ATOM   2876  CB  THR D1844      33.904  17.265 -26.583  1.00  0.00           C  
ATOM   2877  OG1 THR D1844      33.704  16.879 -27.954  1.00  0.00           O  
ATOM   2878  CG2 THR D1844      34.356  18.733 -26.499  1.00  0.00           C  
ATOM   2879  H   THR D1844      33.551  14.767 -26.171  1.00  0.00           H  
ATOM   2880  HG1 THR D1844      33.063  17.460 -28.366  1.00  0.00           H  
ATOM   2881  N   ASN D1845      36.200  17.273 -24.080  1.00  0.00           N  
ATOM   2882  CA  ASN D1845      36.382  17.681 -22.693  1.00  0.00           C  
ATOM   2883  C   ASN D1845      35.473  18.840 -22.350  1.00  0.00           C  
ATOM   2884  O   ASN D1845      35.198  19.689 -23.200  1.00  0.00           O  
ATOM   2885  CB  ASN D1845      37.803  18.158 -22.459  1.00  0.00           C  
ATOM   2886  CG  ASN D1845      37.958  18.864 -21.125  1.00  0.00           C  
ATOM   2887  OD1 ASN D1845      38.112  18.213 -20.086  1.00  0.00           O  
ATOM   2888  ND2 ASN D1845      37.883  20.199 -21.141  1.00  0.00           N  
ATOM   2889  H   ASN D1845      36.915  17.427 -24.734  1.00  0.00           H  
ATOM   2890 HD21 ASN D1845      37.995  20.656 -20.275  1.00  0.00           H  
ATOM   2891 HD22 ASN D1845      37.751  20.664 -21.984  1.00  0.00           H  
ATOM   2892  N   HIS D1847      35.060  18.927 -21.092  1.00  0.00           N  
ATOM   2893  CA  HIS D1847      34.203  20.025 -20.668  1.00  0.00           C  
ATOM   2894  C   HIS D1847      34.599  20.536 -19.306  1.00  0.00           C  
ATOM   2895  O   HIS D1847      35.155  19.801 -18.497  1.00  0.00           O  
ATOM   2896  CB  HIS D1847      32.742  19.600 -20.625  1.00  0.00           C  
ATOM   2897  CG  HIS D1847      32.138  19.350 -21.967  1.00  0.00           C  
ATOM   2898  ND1 HIS D1847      31.993  20.342 -22.908  1.00  0.00           N  
ATOM   2899  CD2 HIS D1847      31.569  18.238 -22.494  1.00  0.00           C  
ATOM   2900  CE1 HIS D1847      31.350  19.859 -23.958  1.00  0.00           C  
ATOM   2901  NE2 HIS D1847      31.081  18.583 -23.729  1.00  0.00           N  
ATOM   2902  H   HIS D1847      35.353  18.266 -20.434  1.00  0.00           H  
ATOM   2903  HD1 HIS D1847      32.325  21.267 -22.839  1.00  0.00           H  
ATOM   2904  HE2 HIS D1847      30.607  17.980 -24.337  1.00  0.00           H  
ATOM   2905  N   GLY D1848      34.245  21.787 -19.046  1.00  0.00           N  
ATOM   2906  CA  GLY D1848      34.572  22.395 -17.774  1.00  0.00           C  
ATOM   2907  C   GLY D1848      36.010  22.891 -17.728  1.00  0.00           C  
ATOM   2908  O   GLY D1848      36.644  22.897 -16.661  1.00  0.00           O  
ATOM   2909  H   GLY D1848      33.763  22.308 -19.719  1.00  0.00           H  
ATOM   2910  N   GLY D1849      36.516  23.338 -18.878  1.00  0.00           N  
ATOM   2911  CA  GLY D1849      37.883  23.822 -18.942  1.00  0.00           C  
ATOM   2912  C   GLY D1849      38.892  22.869 -18.312  1.00  0.00           C  
ATOM   2913  O   GLY D1849      38.758  21.648 -18.419  1.00  0.00           O  
ATOM   2914  H   GLY D1849      35.974  23.326 -19.684  1.00  0.00           H  
ATOM   2915  N   GLY D1850      39.855  23.440 -17.592  1.00  0.00           N  
ATOM   2916  CA  GLY D1850      40.909  22.655 -16.967  1.00  0.00           C  
ATOM   2917  C   GLY D1850      42.175  22.859 -17.781  1.00  0.00           C  
ATOM   2918  O   GLY D1850      42.092  23.201 -18.967  1.00  0.00           O  
ATOM   2919  H   GLY D1850      39.862  24.410 -17.492  1.00  0.00           H  
ATOM   2920  N   ASN D1851      43.344  22.721 -17.167  1.00  0.00           N  
ATOM   2921  CA  ASN D1851      44.572  22.921 -17.928  1.00  0.00           C  
ATOM   2922  C   ASN D1851      44.932  21.695 -18.748  1.00  0.00           C  
ATOM   2923  O   ASN D1851      44.429  20.604 -18.494  1.00  0.00           O  
ATOM   2924  CB  ASN D1851      45.741  23.370 -17.037  1.00  0.00           C  
ATOM   2925  CG  ASN D1851      46.085  22.364 -15.960  1.00  0.00           C  
ATOM   2926  OD1 ASN D1851      45.857  21.168 -16.110  1.00  0.00           O  
ATOM   2927  ND2 ASN D1851      46.645  22.852 -14.864  1.00  0.00           N  
ATOM   2928  H   ASN D1851      43.381  22.475 -16.225  1.00  0.00           H  
ATOM   2929 HD21 ASN D1851      46.873  22.214 -14.155  1.00  0.00           H  
ATOM   2930 HD22 ASN D1851      46.814  23.811 -14.790  1.00  0.00           H  
ATOM   2931  N   PHE D1852      45.777  21.901 -19.748  1.00  0.00           N  
ATOM   2932  CA  PHE D1852      46.209  20.840 -20.628  1.00  0.00           C  
ATOM   2933  C   PHE D1852      46.621  19.617 -19.839  1.00  0.00           C  
ATOM   2934  O   PHE D1852      46.308  18.496 -20.218  1.00  0.00           O  
ATOM   2935  CB  PHE D1852      47.375  21.311 -21.503  1.00  0.00           C  
ATOM   2936  CG  PHE D1852      46.957  22.040 -22.770  1.00  0.00           C  
ATOM   2937  CD1 PHE D1852      45.647  21.966 -23.255  1.00  0.00           C  
ATOM   2938  CD2 PHE D1852      47.892  22.776 -23.501  1.00  0.00           C  
ATOM   2939  CE1 PHE D1852      45.276  22.614 -24.454  1.00  0.00           C  
ATOM   2940  CE2 PHE D1852      47.532  23.426 -24.696  1.00  0.00           C  
ATOM   2941  CZ  PHE D1852      46.221  23.342 -25.171  1.00  0.00           C  
ATOM   2942  H   PHE D1852      46.119  22.803 -19.902  1.00  0.00           H  
ATOM   2943  N   LYS D1853      47.290  19.822 -18.717  1.00  0.00           N  
ATOM   2944  CA  LYS D1853      47.731  18.685 -17.917  1.00  0.00           C  
ATOM   2945  C   LYS D1853      46.540  17.917 -17.331  1.00  0.00           C  
ATOM   2946  O   LYS D1853      46.494  16.680 -17.388  1.00  0.00           O  
ATOM   2947  CB  LYS D1853      48.701  19.152 -16.825  1.00  0.00           C  
ATOM   2948  CG  LYS D1853      49.382  18.030 -16.027  1.00  0.00           C  
ATOM   2949  CD  LYS D1853      50.570  18.562 -15.194  1.00  0.00           C  
ATOM   2950  CE  LYS D1853      51.136  17.532 -14.188  1.00  0.00           C  
ATOM   2951  NZ  LYS D1853      51.565  16.239 -14.811  1.00  0.00           N  
ATOM   2952  H   LYS D1853      47.483  20.730 -18.423  1.00  0.00           H  
ATOM   2953  HZ1 LYS D1853      52.122  16.440 -15.667  1.00  0.00           H  
ATOM   2954  HZ2 LYS D1853      52.146  15.706 -14.135  1.00  0.00           H  
ATOM   2955  HZ3 LYS D1853      50.727  15.680 -15.068  1.00  0.00           H  
ATOM   2956  N   LYS D1854      45.562  18.658 -16.820  1.00  0.00           N  
ATOM   2957  CA  LYS D1854      44.373  18.067 -16.239  1.00  0.00           C  
ATOM   2958  C   LYS D1854      43.648  17.294 -17.327  1.00  0.00           C  
ATOM   2959  O   LYS D1854      43.398  16.091 -17.184  1.00  0.00           O  
ATOM   2960  CB  LYS D1854      43.475  19.154 -15.662  1.00  0.00           C  
ATOM   2961  CG  LYS D1854      42.961  18.857 -14.248  1.00  0.00           C  
ATOM   2962  CD  LYS D1854      42.293  20.101 -13.610  1.00  0.00           C  
ATOM   2963  CE  LYS D1854      43.316  21.233 -13.338  1.00  0.00           C  
ATOM   2964  NZ  LYS D1854      42.765  22.518 -12.775  1.00  0.00           N  
ATOM   2965  H   LYS D1854      45.628  19.611 -16.870  1.00  0.00           H  
ATOM   2966  HZ1 LYS D1854      42.116  22.289 -11.987  1.00  0.00           H  
ATOM   2967  HZ2 LYS D1854      43.550  23.095 -12.406  1.00  0.00           H  
ATOM   2968  HZ3 LYS D1854      42.256  23.038 -13.505  1.00  0.00           H  
ATOM   2969  N   GLN D1855      43.369  17.966 -18.436  1.00  0.00           N  
ATOM   2970  CA  GLN D1855      42.684  17.331 -19.547  1.00  0.00           C  
ATOM   2971  C   GLN D1855      43.410  16.099 -20.058  1.00  0.00           C  
ATOM   2972  O   GLN D1855      42.784  15.114 -20.406  1.00  0.00           O  
ATOM   2973  CB  GLN D1855      42.480  18.310 -20.680  1.00  0.00           C  
ATOM   2974  CG  GLN D1855      41.831  19.600 -20.251  1.00  0.00           C  
ATOM   2975  CD  GLN D1855      41.337  20.390 -21.436  1.00  0.00           C  
ATOM   2976  OE1 GLN D1855      41.196  19.851 -22.522  1.00  0.00           O  
ATOM   2977  NE2 GLN D1855      41.083  21.668 -21.244  1.00  0.00           N  
ATOM   2978  H   GLN D1855      43.638  18.900 -18.506  1.00  0.00           H  
ATOM   2979 HE21 GLN D1855      40.760  22.181 -21.999  1.00  0.00           H  
ATOM   2980 HE22 GLN D1855      41.218  22.058 -20.351  1.00  0.00           H  
ATOM   2981  N   PHE D1856      44.734  16.118 -20.089  1.00  0.00           N  
ATOM   2982  CA  PHE D1856      45.451  14.936 -20.570  1.00  0.00           C  
ATOM   2983  C   PHE D1856      45.220  13.752 -19.645  1.00  0.00           C  
ATOM   2984  O   PHE D1856      45.073  12.620 -20.098  1.00  0.00           O  
ATOM   2985  CB  PHE D1856      46.956  15.213 -20.775  1.00  0.00           C  
ATOM   2986  CG  PHE D1856      47.262  15.914 -22.070  1.00  0.00           C  
ATOM   2987  CD1 PHE D1856      46.865  15.364 -23.281  1.00  0.00           C  
ATOM   2988  CD2 PHE D1856      47.885  17.146 -22.080  1.00  0.00           C  
ATOM   2989  CE1 PHE D1856      47.079  16.038 -24.480  1.00  0.00           C  
ATOM   2990  CE2 PHE D1856      48.104  17.827 -23.277  1.00  0.00           C  
ATOM   2991  CZ  PHE D1856      47.700  17.273 -24.476  1.00  0.00           C  
ATOM   2992  H   PHE D1856      45.226  16.912 -19.799  1.00  0.00           H  
ATOM   2993  N   ALA D1857      45.123  14.032 -18.352  1.00  0.00           N  
ATOM   2994  CA  ALA D1857      44.884  12.995 -17.350  1.00  0.00           C  
ATOM   2995  C   ALA D1857      43.513  12.365 -17.589  1.00  0.00           C  
ATOM   2996  O   ALA D1857      43.362  11.144 -17.497  1.00  0.00           O  
ATOM   2997  CB  ALA D1857      44.950  13.595 -15.959  1.00  0.00           C  
ATOM   2998  H   ALA D1857      45.222  14.968 -18.064  1.00  0.00           H  
ATOM   2999  N   ARG D1860      42.526  13.204 -17.911  1.00  0.00           N  
ATOM   3000  CA  ARG D1860      41.177  12.751 -18.186  1.00  0.00           C  
ATOM   3001  C   ARG D1860      41.195  11.816 -19.369  1.00  0.00           C  
ATOM   3002  O   ARG D1860      40.583  10.752 -19.351  1.00  0.00           O  
ATOM   3003  CB  ARG D1860      40.282  13.938 -18.474  1.00  0.00           C  
ATOM   3004  CG  ARG D1860      39.501  14.383 -17.258  1.00  0.00           C  
ATOM   3005  CD  ARG D1860      39.949  15.695 -16.650  1.00  0.00           C  
ATOM   3006  NE  ARG D1860      39.101  16.797 -17.095  1.00  0.00           N  
ATOM   3007  CZ  ARG D1860      38.922  17.941 -16.429  1.00  0.00           C  
ATOM   3008  NH1 ARG D1860      39.508  18.150 -15.259  1.00  0.00           N  
ATOM   3009  NH2 ARG D1860      38.135  18.885 -16.931  1.00  0.00           N  
ATOM   3010  H   ARG D1860      42.725  14.165 -17.960  1.00  0.00           H  
ATOM   3011 HE   ARG D1860      38.624  16.688 -17.944  1.00  0.00           H  
ATOM   3012 HH11 ARG D1860      40.093  17.447 -14.859  1.00  0.00           H  
ATOM   3013 HH12 ARG D1860      39.365  19.016 -14.776  1.00  0.00           H  
ATOM   3014 HH21 ARG D1860      37.677  18.735 -17.812  1.00  0.00           H  
ATOM   3015 HH22 ARG D1860      38.003  19.741 -16.447  1.00  0.00           H  
ATOM   3016  N   ALA D1861      41.954  12.192 -20.384  1.00  0.00           N  
ATOM   3017  CA  ALA D1861      42.075  11.391 -21.585  1.00  0.00           C  
ATOM   3018  C   ALA D1861      42.576   9.997 -21.238  1.00  0.00           C  
ATOM   3019  O   ALA D1861      42.100   8.993 -21.786  1.00  0.00           O  
ATOM   3020  CB  ALA D1861      43.025  12.068 -22.530  1.00  0.00           C  
ATOM   3021  H   ALA D1861      42.449  13.036 -20.325  1.00  0.00           H  
ATOM   3022  N   ASP D1862      43.556   9.948 -20.340  1.00  0.00           N  
ATOM   3023  CA  ASP D1862      44.137   8.689 -19.876  1.00  0.00           C  
ATOM   3024  C   ASP D1862      43.128   7.900 -19.053  1.00  0.00           C  
ATOM   3025  O   ASP D1862      43.072   6.670 -19.162  1.00  0.00           O  
ATOM   3026  CB  ASP D1862      45.389   8.928 -19.024  1.00  0.00           C  
ATOM   3027  CG  ASP D1862      46.612   9.292 -19.849  1.00  0.00           C  
ATOM   3028  OD1 ASP D1862      46.703   8.849 -21.017  1.00  0.00           O  
ATOM   3029  OD2 ASP D1862      47.492  10.012 -19.311  1.00  0.00           O  
ATOM   3030  H   ASP D1862      43.912  10.789 -19.983  1.00  0.00           H  
ATOM   3031  N   LYS D1863      42.352   8.602 -18.219  1.00  0.00           N  
ATOM   3032  CA  LYS D1863      41.324   7.978 -17.387  1.00  0.00           C  
ATOM   3033  C   LYS D1863      40.347   7.161 -18.250  1.00  0.00           C  
ATOM   3034  O   LYS D1863      40.071   6.014 -17.939  1.00  0.00           O  
ATOM   3035  CB  LYS D1863      40.570   9.042 -16.586  1.00  0.00           C  
ATOM   3036  CG  LYS D1863      39.556   8.492 -15.586  1.00  0.00           C  
ATOM   3037  CD  LYS D1863      38.200   9.209 -15.702  1.00  0.00           C  
ATOM   3038  CE  LYS D1863      38.339  10.677 -15.338  1.00  0.00           C  
ATOM   3039  NZ  LYS D1863      37.177  11.474 -15.823  1.00  0.00           N  
ATOM   3040  H   LYS D1863      42.476   9.569 -18.166  1.00  0.00           H  
ATOM   3041  HZ1 LYS D1863      36.296  10.975 -15.593  1.00  0.00           H  
ATOM   3042  HZ2 LYS D1863      37.180  12.405 -15.358  1.00  0.00           H  
ATOM   3043  HZ3 LYS D1863      37.246  11.602 -16.853  1.00  0.00           H  
ATOM   3044  N   TRP D1864      39.882   7.722 -19.361  1.00  0.00           N  
ATOM   3045  CA  TRP D1864      38.945   7.025 -20.253  1.00  0.00           C  
ATOM   3046  C   TRP D1864      39.542   5.948 -21.140  1.00  0.00           C  
ATOM   3047  O   TRP D1864      38.802   5.168 -21.762  1.00  0.00           O  
ATOM   3048  CB  TRP D1864      38.244   8.034 -21.144  1.00  0.00           C  
ATOM   3049  CG  TRP D1864      37.499   8.979 -20.365  1.00  0.00           C  
ATOM   3050  CD1 TRP D1864      37.696  10.307 -20.295  1.00  0.00           C  
ATOM   3051  CD2 TRP D1864      36.430   8.675 -19.469  1.00  0.00           C  
ATOM   3052  NE1 TRP D1864      36.821  10.869 -19.403  1.00  0.00           N  
ATOM   3053  CE2 TRP D1864      36.028   9.883 -18.880  1.00  0.00           C  
ATOM   3054  CE3 TRP D1864      35.776   7.489 -19.100  1.00  0.00           C  
ATOM   3055  CZ2 TRP D1864      34.992   9.950 -17.945  1.00  0.00           C  
ATOM   3056  CZ3 TRP D1864      34.743   7.558 -18.165  1.00  0.00           C  
ATOM   3057  CH2 TRP D1864      34.366   8.781 -17.598  1.00  0.00           C  
ATOM   3058  H   TRP D1864      40.166   8.636 -19.588  1.00  0.00           H  
ATOM   3059  HE1 TRP D1864      36.778  11.817 -19.177  1.00  0.00           H  
ATOM   3060  N   GLY D1865      40.867   5.971 -21.275  1.00  0.00           N  
ATOM   3061  CA  GLY D1865      41.556   5.006 -22.118  1.00  0.00           C  
ATOM   3062  C   GLY D1865      41.626   5.464 -23.560  1.00  0.00           C  
ATOM   3063  O   GLY D1865      41.560   4.640 -24.472  1.00  0.00           O  
ATOM   3064  H   GLY D1865      41.390   6.648 -20.796  1.00  0.00           H  
ATOM   3065  N   ALA D1866      41.707   6.781 -23.764  1.00  0.00           N  
ATOM   3066  CA  ALA D1866      41.791   7.350 -25.101  1.00  0.00           C  
ATOM   3067  C   ALA D1866      43.202   7.091 -25.644  1.00  0.00           C  
ATOM   3068  O   ALA D1866      44.176   7.243 -24.898  1.00  0.00           O  
ATOM   3069  CB  ALA D1866      41.515   8.833 -25.046  1.00  0.00           C  
ATOM   3070  H   ALA D1866      41.725   7.387 -22.998  1.00  0.00           H  
ATOM   3071  N   ARG D1867      43.299   6.647 -26.904  1.00  0.00           N  
ATOM   3072  CA  ARG D1867      44.577   6.362 -27.585  1.00  0.00           C  
ATOM   3073  C   ARG D1867      45.201   7.635 -28.195  1.00  0.00           C  
ATOM   3074  O   ARG D1867      46.415   7.845 -28.137  1.00  0.00           O  
ATOM   3075  CB  ARG D1867      44.358   5.358 -28.720  1.00  0.00           C  
ATOM   3076  CG  ARG D1867      44.056   3.939 -28.301  1.00  0.00           C  
ATOM   3077  CD  ARG D1867      42.558   3.647 -28.046  1.00  0.00           C  
ATOM   3078  NE  ARG D1867      41.777   3.172 -29.203  1.00  0.00           N  
ATOM   3079  CZ  ARG D1867      42.212   2.365 -30.180  1.00  0.00           C  
ATOM   3080  NH1 ARG D1867      43.470   1.943 -30.219  1.00  0.00           N  
ATOM   3081  NH2 ARG D1867      41.382   2.009 -31.163  1.00  0.00           N  
ATOM   3082  H   ARG D1867      42.467   6.506 -27.406  1.00  0.00           H  
ATOM   3083 HE   ARG D1867      40.848   3.472 -29.262  1.00  0.00           H  
ATOM   3084 HH11 ARG D1867      44.120   2.206 -29.522  1.00  0.00           H  
ATOM   3085 HH12 ARG D1867      43.769   1.341 -30.968  1.00  0.00           H  
ATOM   3086 HH21 ARG D1867      40.440   2.343 -31.163  1.00  0.00           H  
ATOM   3087 HH22 ARG D1867      41.703   1.411 -31.896  1.00  0.00           H  
ATOM   3088  N   VAL D1878      44.355   8.448 -28.822  1.00  0.00           N  
ATOM   3089  CA  VAL D1878      44.747   9.688 -29.480  1.00  0.00           C  
ATOM   3090  C   VAL D1878      44.016  10.847 -28.807  1.00  0.00           C  
ATOM   3091  O   VAL D1878      42.976  10.641 -28.205  1.00  0.00           O  
ATOM   3092  CB  VAL D1878      44.319   9.652 -30.970  1.00  0.00           C  
ATOM   3093  CG1 VAL D1878      44.681  10.943 -31.652  1.00  0.00           C  
ATOM   3094  CG2 VAL D1878      44.964   8.465 -31.687  1.00  0.00           C  
ATOM   3095  H   VAL D1878      43.402   8.218 -28.811  1.00  0.00           H  
ATOM   3096  N   ALA D1879      44.569  12.052 -28.894  1.00  0.00           N  
ATOM   3097  CA  ALA D1879      43.952  13.238 -28.320  1.00  0.00           C  
ATOM   3098  C   ALA D1879      44.095  14.309 -29.365  1.00  0.00           C  
ATOM   3099  O   ALA D1879      45.171  14.450 -29.942  1.00  0.00           O  
ATOM   3100  CB  ALA D1879      44.664  13.669 -27.069  1.00  0.00           C  
ATOM   3101  H   ALA D1879      45.427  12.153 -29.365  1.00  0.00           H  
ATOM   3102  N   VAL D1880      42.991  14.984 -29.677  1.00  0.00           N  
ATOM   3103  CA  VAL D1880      42.975  16.078 -30.645  1.00  0.00           C  
ATOM   3104  C   VAL D1880      42.990  17.335 -29.761  1.00  0.00           C  
ATOM   3105  O   VAL D1880      42.025  17.596 -29.035  1.00  0.00           O  
ATOM   3106  CB  VAL D1880      41.700  16.025 -31.537  1.00  0.00           C  
ATOM   3107  CG1 VAL D1880      41.610  17.242 -32.404  1.00  0.00           C  
ATOM   3108  CG2 VAL D1880      41.706  14.795 -32.399  1.00  0.00           C  
ATOM   3109  H   VAL D1880      42.159  14.755 -29.220  1.00  0.00           H  
ATOM   3110  N   VAL D1881      44.136  18.018 -29.726  1.00  0.00           N  
ATOM   3111  CA  VAL D1881      44.325  19.211 -28.903  1.00  0.00           C  
ATOM   3112  C   VAL D1881      43.952  20.442 -29.696  1.00  0.00           C  
ATOM   3113  O   VAL D1881      44.183  20.490 -30.894  1.00  0.00           O  
ATOM   3114  CB  VAL D1881      45.763  19.294 -28.363  1.00  0.00           C  
ATOM   3115  CG1 VAL D1881      45.904  20.488 -27.439  1.00  0.00           C  
ATOM   3116  CG2 VAL D1881      46.131  18.001 -27.622  1.00  0.00           C  
ATOM   3117  H   VAL D1881      44.878  17.716 -30.278  1.00  0.00           H  
ATOM   3118  N   LEU D1882      43.433  21.462 -29.024  1.00  0.00           N  
ATOM   3119  CA  LEU D1882      42.956  22.639 -29.723  1.00  0.00           C  
ATOM   3120  C   LEU D1882      42.983  23.929 -28.916  1.00  0.00           C  
ATOM   3121  O   LEU D1882      42.014  24.247 -28.237  1.00  0.00           O  
ATOM   3122  CB  LEU D1882      41.522  22.376 -30.176  1.00  0.00           C  
ATOM   3123  CG  LEU D1882      40.997  23.281 -31.269  1.00  0.00           C  
ATOM   3124  CD1 LEU D1882      40.881  22.436 -32.511  1.00  0.00           C  
ATOM   3125  CD2 LEU D1882      39.646  23.876 -30.892  1.00  0.00           C  
ATOM   3126  H   LEU D1882      43.342  21.414 -28.054  1.00  0.00           H  
ATOM   3127  N   GLY D1883      44.090  24.670 -29.002  1.00  0.00           N  
ATOM   3128  CA  GLY D1883      44.219  25.950 -28.316  1.00  0.00           C  
ATOM   3129  C   GLY D1883      43.824  27.131 -29.209  1.00  0.00           C  
ATOM   3130  O   GLY D1883      43.325  26.943 -30.326  1.00  0.00           O  
ATOM   3131  H   GLY D1883      44.828  24.347 -29.551  1.00  0.00           H  
ATOM   3132  N   GLU D1884      44.109  28.348 -28.748  1.00  0.00           N  
ATOM   3133  CA  GLU D1884      43.767  29.567 -29.492  1.00  0.00           C  
ATOM   3134  C   GLU D1884      44.455  29.713 -30.840  1.00  0.00           C  
ATOM   3135  O   GLU D1884      43.850  30.162 -31.824  1.00  0.00           O  
ATOM   3136  CB  GLU D1884      44.023  30.813 -28.635  1.00  0.00           C  
ATOM   3137  CG  GLU D1884      42.943  31.029 -27.581  1.00  0.00           C  
ATOM   3138  CD  GLU D1884      43.184  32.235 -26.698  1.00  0.00           C  
ATOM   3139  OE1 GLU D1884      43.863  32.074 -25.654  1.00  0.00           O  
ATOM   3140  OE2 GLU D1884      42.669  33.329 -27.037  1.00  0.00           O  
ATOM   3141  H   GLU D1884      44.557  28.428 -27.878  1.00  0.00           H  
ATOM   3142  N   SER D1885      45.719  29.316 -30.886  1.00  0.00           N  
ATOM   3143  CA  SER D1885      46.513  29.397 -32.108  1.00  0.00           C  
ATOM   3144  C   SER D1885      45.855  28.527 -33.173  1.00  0.00           C  
ATOM   3145  O   SER D1885      45.478  29.009 -34.242  1.00  0.00           O  
ATOM   3146  CB  SER D1885      47.938  28.896 -31.837  1.00  0.00           C  
ATOM   3147  OG  SER D1885      48.263  28.983 -30.444  1.00  0.00           O  
ATOM   3148  H   SER D1885      46.147  28.979 -30.073  1.00  0.00           H  
ATOM   3149 HG   SER D1885      49.166  28.667 -30.307  1.00  0.00           H  
ATOM   3150  N   GLU D1886      45.671  27.256 -32.834  1.00  0.00           N  
ATOM   3151  CA  GLU D1886      45.058  26.280 -33.724  1.00  0.00           C  
ATOM   3152  C   GLU D1886      43.773  26.812 -34.348  1.00  0.00           C  
ATOM   3153  O   GLU D1886      43.545  26.660 -35.550  1.00  0.00           O  
ATOM   3154  CB  GLU D1886      44.779  24.969 -32.970  1.00  0.00           C  
ATOM   3155  CG  GLU D1886      45.993  24.054 -32.744  1.00  0.00           C  
ATOM   3156  CD  GLU D1886      47.006  24.577 -31.725  1.00  0.00           C  
ATOM   3157  OE1 GLU D1886      46.695  25.473 -30.917  1.00  0.00           O  
ATOM   3158  OE2 GLU D1886      48.140  24.069 -31.716  1.00  0.00           O  
ATOM   3159  H   GLU D1886      45.934  26.978 -31.946  1.00  0.00           H  
ATOM   3160  N   VAL D1887      42.966  27.493 -33.541  1.00  0.00           N  
ATOM   3161  CA  VAL D1887      41.702  28.021 -34.031  1.00  0.00           C  
ATOM   3162  C   VAL D1887      41.951  29.118 -35.059  1.00  0.00           C  
ATOM   3163  O   VAL D1887      41.327  29.133 -36.127  1.00  0.00           O  
ATOM   3164  CB  VAL D1887      40.785  28.519 -32.866  1.00  0.00           C  
ATOM   3165  CG1 VAL D1887      39.420  28.874 -33.396  1.00  0.00           C  
ATOM   3166  CG2 VAL D1887      40.617  27.434 -31.822  1.00  0.00           C  
ATOM   3167  H   VAL D1887      43.223  27.637 -32.607  1.00  0.00           H  
ATOM   3168  N   ALA D1888      42.894  30.005 -34.750  1.00  0.00           N  
ATOM   3169  CA  ALA D1888      43.245  31.092 -35.658  1.00  0.00           C  
ATOM   3170  C   ALA D1888      43.836  30.515 -36.944  1.00  0.00           C  
ATOM   3171  O   ALA D1888      43.322  30.788 -38.037  1.00  0.00           O  
ATOM   3172  CB  ALA D1888      44.238  32.029 -35.000  1.00  0.00           C  
ATOM   3173  H   ALA D1888      43.367  29.923 -33.899  1.00  0.00           H  
ATOM   3174  N   ASN D1889      44.849  29.655 -36.800  1.00  0.00           N  
ATOM   3175  CA  ASN D1889      45.545  29.019 -37.926  1.00  0.00           C  
ATOM   3176  C   ASN D1889      44.742  27.982 -38.701  1.00  0.00           C  
ATOM   3177  O   ASN D1889      45.175  27.536 -39.770  1.00  0.00           O  
ATOM   3178  CB  ASN D1889      46.816  28.333 -37.436  1.00  0.00           C  
ATOM   3179  CG  ASN D1889      47.753  29.279 -36.724  1.00  0.00           C  
ATOM   3180  OD1 ASN D1889      47.416  30.436 -36.473  1.00  0.00           O  
ATOM   3181  ND2 ASN D1889      48.933  28.782 -36.372  1.00  0.00           N  
ATOM   3182  H   ASN D1889      45.151  29.461 -35.911  1.00  0.00           H  
ATOM   3183 HD21 ASN D1889      49.547  29.376 -35.916  1.00  0.00           H  
ATOM   3184 HD22 ASN D1889      49.145  27.847 -36.599  1.00  0.00           H  
ATOM   3185  N   GLY D1890      43.619  27.539 -38.136  1.00  0.00           N  
ATOM   3186  CA  GLY D1890      42.798  26.529 -38.789  1.00  0.00           C  
ATOM   3187  C   GLY D1890      43.405  25.138 -38.739  1.00  0.00           C  
ATOM   3188  O   GLY D1890      43.192  24.330 -39.639  1.00  0.00           O  
ATOM   3189  H   GLY D1890      43.334  27.903 -37.270  1.00  0.00           H  
ATOM   3190  N   THR D1891      44.163  24.854 -37.683  1.00  0.00           N  
ATOM   3191  CA  THR D1891      44.797  23.553 -37.516  1.00  0.00           C  
ATOM   3192  C   THR D1891      44.259  22.835 -36.282  1.00  0.00           C  
ATOM   3193  O   THR D1891      43.349  23.323 -35.608  1.00  0.00           O  
ATOM   3194  CB  THR D1891      46.319  23.689 -37.371  1.00  0.00           C  
ATOM   3195  OG1 THR D1891      46.624  24.522 -36.250  1.00  0.00           O  
ATOM   3196  CG2 THR D1891      46.903  24.309 -38.613  1.00  0.00           C  
ATOM   3197  H   THR D1891      44.293  25.533 -36.989  1.00  0.00           H  
ATOM   3198  HG1 THR D1891      47.570  24.594 -36.186  1.00  0.00           H  
ATOM   3199  N   ALA D1892      44.822  21.667 -35.999  1.00  0.00           N  
ATOM   3200  CA  ALA D1892      44.433  20.871 -34.844  1.00  0.00           C  
ATOM   3201  C   ALA D1892      45.628  19.989 -34.555  1.00  0.00           C  
ATOM   3202  O   ALA D1892      46.196  19.424 -35.472  1.00  0.00           O  
ATOM   3203  CB  ALA D1892      43.237  20.032 -35.170  1.00  0.00           C  
ATOM   3204  H   ALA D1892      45.519  21.316 -36.589  1.00  0.00           H  
ATOM   3205  N   VAL D1893      46.047  19.912 -33.299  1.00  0.00           N  
ATOM   3206  CA  VAL D1893      47.198  19.097 -32.915  1.00  0.00           C  
ATOM   3207  C   VAL D1893      46.796  17.664 -32.612  1.00  0.00           C  
ATOM   3208  O   VAL D1893      46.037  17.430 -31.682  1.00  0.00           O  
ATOM   3209  CB  VAL D1893      47.876  19.678 -31.656  1.00  0.00           C  
ATOM   3210  CG1 VAL D1893      48.950  18.737 -31.138  1.00  0.00           C  
ATOM   3211  CG2 VAL D1893      48.457  21.040 -31.963  1.00  0.00           C  
ATOM   3212  H   VAL D1893      45.560  20.402 -32.598  1.00  0.00           H  
ATOM   3213  N   VAL D1894      47.307  16.712 -33.381  1.00  0.00           N  
ATOM   3214  CA  VAL D1894      47.006  15.305 -33.158  1.00  0.00           C  
ATOM   3215  C   VAL D1894      48.085  14.653 -32.288  1.00  0.00           C  
ATOM   3216  O   VAL D1894      49.196  14.405 -32.755  1.00  0.00           O  
ATOM   3217  CB  VAL D1894      46.912  14.525 -34.484  1.00  0.00           C  
ATOM   3218  CG1 VAL D1894      46.658  13.063 -34.219  1.00  0.00           C  
ATOM   3219  CG2 VAL D1894      45.832  15.103 -35.349  1.00  0.00           C  
ATOM   3220  H   VAL D1894      47.882  16.959 -34.118  1.00  0.00           H  
ATOM   3221  N   LYS D1895      47.776  14.400 -31.019  1.00  0.00           N  
ATOM   3222  CA  LYS D1895      48.722  13.762 -30.122  1.00  0.00           C  
ATOM   3223  C   LYS D1895      48.449  12.283 -29.998  1.00  0.00           C  
ATOM   3224  O   LYS D1895      47.327  11.898 -29.749  1.00  0.00           O  
ATOM   3225  CB  LYS D1895      48.650  14.384 -28.742  1.00  0.00           C  
ATOM   3226  CG  LYS D1895      49.641  13.756 -27.781  1.00  0.00           C  
ATOM   3227  CD  LYS D1895      49.916  14.678 -26.633  1.00  0.00           C  
ATOM   3228  CE  LYS D1895      50.981  14.103 -25.741  1.00  0.00           C  
ATOM   3229  NZ  LYS D1895      51.241  15.030 -24.587  1.00  0.00           N  
ATOM   3230  H   LYS D1895      46.890  14.647 -30.682  1.00  0.00           H  
ATOM   3231  HZ1 LYS D1895      50.335  15.344 -24.187  1.00  0.00           H  
ATOM   3232  HZ2 LYS D1895      51.787  14.528 -23.857  1.00  0.00           H  
ATOM   3233  HZ3 LYS D1895      51.781  15.855 -24.917  1.00  0.00           H  
ATOM   3234  N   ASP D1896      49.440  11.444 -30.246  1.00  0.00           N  
ATOM   3235  CA  ASP D1896      49.245  10.011 -30.093  1.00  0.00           C  
ATOM   3236  C   ASP D1896      49.628   9.760 -28.651  1.00  0.00           C  
ATOM   3237  O   ASP D1896      50.795   9.751 -28.327  1.00  0.00           O  
ATOM   3238  CB  ASP D1896      50.169   9.223 -31.013  1.00  0.00           C  
ATOM   3239  CG  ASP D1896      50.126   7.713 -30.758  1.00  0.00           C  
ATOM   3240  OD1 ASP D1896      50.075   7.294 -29.593  1.00  0.00           O  
ATOM   3241  OD2 ASP D1896      50.181   6.920 -31.725  1.00  0.00           O  
ATOM   3242  H   ASP D1896      50.307  11.793 -30.546  1.00  0.00           H  
ATOM   3243  N   LEU D1898      48.655   9.447 -27.808  1.00  0.00           N  
ATOM   3244  CA  LEU D1898      48.916   9.225 -26.388  1.00  0.00           C  
ATOM   3245  C   LEU D1898      49.836   8.064 -26.080  1.00  0.00           C  
ATOM   3246  O   LEU D1898      50.516   8.076 -25.066  1.00  0.00           O  
ATOM   3247  CB  LEU D1898      47.600   9.082 -25.618  1.00  0.00           C  
ATOM   3248  CG  LEU D1898      46.678  10.283 -25.793  1.00  0.00           C  
ATOM   3249  CD1 LEU D1898      45.435  10.115 -24.965  1.00  0.00           C  
ATOM   3250  CD2 LEU D1898      47.418  11.545 -25.392  1.00  0.00           C  
ATOM   3251  H   LEU D1898      47.739   9.355 -28.147  1.00  0.00           H  
ATOM   3252  N   ARG D1899      49.886   7.071 -26.953  1.00  0.00           N  
ATOM   3253  CA  ARG D1899      50.750   5.925 -26.709  1.00  0.00           C  
ATOM   3254  C   ARG D1899      52.236   6.264 -26.898  1.00  0.00           C  
ATOM   3255  O   ARG D1899      53.099   5.835 -26.117  1.00  0.00           O  
ATOM   3256  CB  ARG D1899      50.370   4.785 -27.643  1.00  0.00           C  
ATOM   3257  CG  ARG D1899      48.923   4.347 -27.542  1.00  0.00           C  
ATOM   3258  CD  ARG D1899      48.453   3.718 -28.852  1.00  0.00           C  
ATOM   3259  NE  ARG D1899      48.312   4.701 -29.936  1.00  0.00           N  
ATOM   3260  CZ  ARG D1899      47.819   4.425 -31.144  1.00  0.00           C  
ATOM   3261  NH1 ARG D1899      47.416   3.195 -31.444  1.00  0.00           N  
ATOM   3262  NH2 ARG D1899      47.725   5.380 -32.061  1.00  0.00           N  
ATOM   3263  H   ARG D1899      49.314   7.103 -27.742  1.00  0.00           H  
ATOM   3264 HE   ARG D1899      48.596   5.621 -29.759  1.00  0.00           H  
ATOM   3265 HH11 ARG D1899      47.478   2.466 -30.763  1.00  0.00           H  
ATOM   3266 HH12 ARG D1899      47.046   2.998 -32.354  1.00  0.00           H  
ATOM   3267 HH21 ARG D1899      48.021   6.311 -31.846  1.00  0.00           H  
ATOM   3268 HH22 ARG D1899      47.354   5.171 -32.965  1.00  0.00           H  
ATOM   3269  N   SER D1900      52.535   7.052 -27.930  1.00  0.00           N  
ATOM   3270  CA  SER D1900      53.913   7.420 -28.239  1.00  0.00           C  
ATOM   3271  C   SER D1900      54.319   8.844 -27.881  1.00  0.00           C  
ATOM   3272  O   SER D1900      55.497   9.189 -27.971  1.00  0.00           O  
ATOM   3273  CB  SER D1900      54.199   7.165 -29.718  1.00  0.00           C  
ATOM   3274  OG  SER D1900      53.380   7.981 -30.531  1.00  0.00           O  
ATOM   3275  H   SER D1900      51.821   7.407 -28.489  1.00  0.00           H  
ATOM   3276 HG   SER D1900      53.580   7.801 -31.460  1.00  0.00           H  
ATOM   3277  N   GLY D1901      53.363   9.669 -27.478  1.00  0.00           N  
ATOM   3278  CA  GLY D1901      53.665  11.045 -27.129  1.00  0.00           C  
ATOM   3279  C   GLY D1901      53.921  11.929 -28.341  1.00  0.00           C  
ATOM   3280  O   GLY D1901      54.020  13.156 -28.210  1.00  0.00           O  
ATOM   3281  H   GLY D1901      52.443   9.347 -27.413  1.00  0.00           H  
ATOM   3282  N   GLU D1902      53.984  11.326 -29.528  1.00  0.00           N  
ATOM   3283  CA  GLU D1902      54.245  12.078 -30.744  1.00  0.00           C  
ATOM   3284  C   GLU D1902      53.070  12.853 -31.304  1.00  0.00           C  
ATOM   3285  O   GLU D1902      52.136  12.271 -31.859  1.00  0.00           O  
ATOM   3286  CB  GLU D1902      54.847  11.187 -31.831  1.00  0.00           C  
ATOM   3287  CG  GLU D1902      56.369  11.061 -31.732  1.00  0.00           C  
ATOM   3288  CD  GLU D1902      57.040  10.584 -33.036  1.00  0.00           C  
ATOM   3289  OE1 GLU D1902      56.424   9.764 -33.778  1.00  0.00           O  
ATOM   3290  OE2 GLU D1902      58.194  11.029 -33.306  1.00  0.00           O  
ATOM   3291  H   GLU D1902      53.851  10.363 -29.585  1.00  0.00           H  
ATOM   3292  N   GLN D1903      53.111  14.167 -31.148  1.00  0.00           N  
ATOM   3293  CA  GLN D1903      52.053  15.003 -31.678  1.00  0.00           C  
ATOM   3294  C   GLN D1903      52.453  15.647 -32.983  1.00  0.00           C  
ATOM   3295  O   GLN D1903      53.620  15.664 -33.347  1.00  0.00           O  
ATOM   3296  CB  GLN D1903      51.646  16.070 -30.680  1.00  0.00           C  
ATOM   3297  CG  GLN D1903      52.766  16.708 -29.928  1.00  0.00           C  
ATOM   3298  CD  GLN D1903      52.288  17.893 -29.123  1.00  0.00           C  
ATOM   3299  OE1 GLN D1903      51.827  17.754 -27.982  1.00  0.00           O  
ATOM   3300  NE2 GLN D1903      52.369  19.076 -29.722  1.00  0.00           N  
ATOM   3301  H   GLN D1903      53.872  14.576 -30.690  1.00  0.00           H  
ATOM   3302 HE21 GLN D1903      52.063  19.850 -29.209  1.00  0.00           H  
ATOM   3303 HE22 GLN D1903      52.729  19.133 -30.624  1.00  0.00           H  
ATOM   3304  N   THR D1904      51.476  16.196 -33.678  1.00  0.00           N  
ATOM   3305  CA  THR D1904      51.716  16.848 -34.951  1.00  0.00           C  
ATOM   3306  C   THR D1904      50.541  17.762 -35.216  1.00  0.00           C  
ATOM   3307  O   THR D1904      49.428  17.434 -34.837  1.00  0.00           O  
ATOM   3308  CB  THR D1904      51.865  15.808 -36.112  1.00  0.00           C  
ATOM   3309  OG1 THR D1904      51.545  16.424 -37.364  1.00  0.00           O  
ATOM   3310  CG2 THR D1904      50.964  14.608 -35.912  1.00  0.00           C  
ATOM   3311  H   THR D1904      50.554  16.134 -33.347  1.00  0.00           H  
ATOM   3312  HG1 THR D1904      51.640  15.781 -38.071  1.00  0.00           H  
ATOM   3313  N   ALA D1905      50.807  18.950 -35.754  1.00  0.00           N  
ATOM   3314  CA  ALA D1905      49.745  19.912 -36.099  1.00  0.00           C  
ATOM   3315  C   ALA D1905      49.227  19.629 -37.520  1.00  0.00           C  
ATOM   3316  O   ALA D1905      49.964  19.766 -38.497  1.00  0.00           O  
ATOM   3317  CB  ALA D1905      50.255  21.353 -35.997  1.00  0.00           C  
ATOM   3318  H   ALA D1905      51.736  19.184 -35.952  1.00  0.00           H  
ATOM   3319  N   VAL D1906      47.976  19.193 -37.620  1.00  0.00           N  
ATOM   3320  CA  VAL D1906      47.370  18.875 -38.902  1.00  0.00           C  
ATOM   3321  C   VAL D1906      46.296  19.885 -39.239  1.00  0.00           C  
ATOM   3322  O   VAL D1906      45.659  20.462 -38.353  1.00  0.00           O  
ATOM   3323  CB  VAL D1906      46.718  17.487 -38.884  1.00  0.00           C  
ATOM   3324  CG1 VAL D1906      46.284  17.100 -40.251  1.00  0.00           C  
ATOM   3325  CG2 VAL D1906      47.675  16.466 -38.349  1.00  0.00           C  
ATOM   3326  H   VAL D1906      47.443  19.095 -36.812  1.00  0.00           H  
ATOM   3327  N   ALA D1907      46.136  20.158 -40.522  1.00  0.00           N  
ATOM   3328  CA  ALA D1907      45.099  21.065 -40.936  1.00  0.00           C  
ATOM   3329  C   ALA D1907      43.809  20.291 -40.642  1.00  0.00           C  
ATOM   3330  O   ALA D1907      43.756  19.062 -40.844  1.00  0.00           O  
ATOM   3331  CB  ALA D1907      45.228  21.342 -42.397  1.00  0.00           C  
ATOM   3332  H   ALA D1907      46.721  19.746 -41.194  1.00  0.00           H  
ATOM   3333  N   GLN D1909      42.785  21.004 -40.158  1.00  0.00           N  
ATOM   3334  CA  GLN D1909      41.493  20.406 -39.809  1.00  0.00           C  
ATOM   3335  C   GLN D1909      40.857  19.548 -40.895  1.00  0.00           C  
ATOM   3336  O   GLN D1909      40.314  18.488 -40.599  1.00  0.00           O  
ATOM   3337  CB  GLN D1909      40.542  21.486 -39.328  1.00  0.00           C  
ATOM   3338  CG  GLN D1909      41.136  22.268 -38.147  1.00  0.00           C  
ATOM   3339  CD  GLN D1909      40.188  23.307 -37.557  1.00  0.00           C  
ATOM   3340  OE1 GLN D1909      39.056  23.460 -38.018  1.00  0.00           O  
ATOM   3341  NE2 GLN D1909      40.646  24.017 -36.529  1.00  0.00           N  
ATOM   3342  H   GLN D1909      42.909  21.976 -40.030  1.00  0.00           H  
ATOM   3343 HE21 GLN D1909      40.049  24.684 -36.149  1.00  0.00           H  
ATOM   3344 HE22 GLN D1909      41.555  23.852 -36.194  1.00  0.00           H  
ATOM   3345  N   ASP D1910      40.971  19.962 -42.155  1.00  0.00           N  
ATOM   3346  CA  ASP D1910      40.415  19.189 -43.273  1.00  0.00           C  
ATOM   3347  C   ASP D1910      41.109  17.856 -43.335  1.00  0.00           C  
ATOM   3348  O   ASP D1910      40.579  16.905 -43.893  1.00  0.00           O  
ATOM   3349  CB  ASP D1910      40.682  19.870 -44.621  1.00  0.00           C  
ATOM   3350  CG  ASP D1910      39.872  21.138 -44.829  1.00  0.00           C  
ATOM   3351  OD1 ASP D1910      38.702  21.032 -45.294  1.00  0.00           O  
ATOM   3352  OD2 ASP D1910      40.427  22.235 -44.560  1.00  0.00           O  
ATOM   3353  H   ASP D1910      41.438  20.802 -42.343  1.00  0.00           H  
ATOM   3354  N   SER D1913      42.308  17.790 -42.776  1.00  0.00           N  
ATOM   3355  CA  SER D1913      43.080  16.567 -42.828  1.00  0.00           C  
ATOM   3356  C   SER D1913      43.105  15.754 -41.551  1.00  0.00           C  
ATOM   3357  O   SER D1913      43.580  14.618 -41.553  1.00  0.00           O  
ATOM   3358  CB  SER D1913      44.504  16.875 -43.297  1.00  0.00           C  
ATOM   3359  OG  SER D1913      44.483  17.560 -44.544  1.00  0.00           O  
ATOM   3360  H   SER D1913      42.687  18.567 -42.335  1.00  0.00           H  
ATOM   3361 HG   SER D1913      45.384  17.745 -44.824  1.00  0.00           H  
ATOM   3362  N   VAL D1914      42.565  16.295 -40.471  1.00  0.00           N  
ATOM   3363  CA  VAL D1914      42.563  15.568 -39.210  1.00  0.00           C  
ATOM   3364  C   VAL D1914      41.897  14.189 -39.284  1.00  0.00           C  
ATOM   3365  O   VAL D1914      42.422  13.207 -38.740  1.00  0.00           O  
ATOM   3366  CB  VAL D1914      41.938  16.402 -38.083  1.00  0.00           C  
ATOM   3367  CG1 VAL D1914      41.775  15.554 -36.834  1.00  0.00           C  
ATOM   3368  CG2 VAL D1914      42.839  17.605 -37.785  1.00  0.00           C  
ATOM   3369  H   VAL D1914      42.160  17.185 -40.520  1.00  0.00           H  
ATOM   3370  N   ALA D1915      40.787  14.105 -40.016  1.00  0.00           N  
ATOM   3371  CA  ALA D1915      40.050  12.852 -40.149  1.00  0.00           C  
ATOM   3372  C   ALA D1915      40.912  11.739 -40.710  1.00  0.00           C  
ATOM   3373  O   ALA D1915      40.990  10.662 -40.140  1.00  0.00           O  
ATOM   3374  CB  ALA D1915      38.815  13.051 -41.012  1.00  0.00           C  
ATOM   3375  H   ALA D1915      40.456  14.905 -40.465  1.00  0.00           H  
ATOM   3376  N   ALA D1916      41.577  11.995 -41.823  1.00  0.00           N  
ATOM   3377  CA  ALA D1916      42.433  10.973 -42.407  1.00  0.00           C  
ATOM   3378  C   ALA D1916      43.566  10.586 -41.447  1.00  0.00           C  
ATOM   3379  O   ALA D1916      43.911   9.410 -41.350  1.00  0.00           O  
ATOM   3380  CB  ALA D1916      42.981  11.442 -43.735  1.00  0.00           C  
ATOM   3381  H   ALA D1916      41.497  12.870 -42.247  1.00  0.00           H  
ATOM   3382  N   HIS D1917      44.116  11.554 -40.711  1.00  0.00           N  
ATOM   3383  CA  HIS D1917      45.191  11.251 -39.757  1.00  0.00           C  
ATOM   3384  C   HIS D1917      44.781  10.297 -38.649  1.00  0.00           C  
ATOM   3385  O   HIS D1917      45.522   9.355 -38.326  1.00  0.00           O  
ATOM   3386  CB  HIS D1917      45.786  12.522 -39.155  1.00  0.00           C  
ATOM   3387  CG  HIS D1917      46.809  13.166 -40.036  1.00  0.00           C  
ATOM   3388  ND1 HIS D1917      48.157  13.145 -39.749  1.00  0.00           N  
ATOM   3389  CD2 HIS D1917      46.689  13.800 -41.230  1.00  0.00           C  
ATOM   3390  CE1 HIS D1917      48.823  13.736 -40.725  1.00  0.00           C  
ATOM   3391  NE2 HIS D1917      47.955  14.143 -41.639  1.00  0.00           N  
ATOM   3392  H   HIS D1917      43.786  12.475 -40.796  1.00  0.00           H  
ATOM   3393  HD1 HIS D1917      48.571  12.756 -38.987  1.00  0.00           H  
ATOM   3394  HE2 HIS D1917      48.181  14.618 -42.473  1.00  0.00           H  
ATOM   3395  N   LEU D1918      43.613  10.561 -38.061  1.00  0.00           N  
ATOM   3396  CA  LEU D1918      43.066   9.733 -36.990  1.00  0.00           C  
ATOM   3397  C   LEU D1918      42.858   8.323 -37.502  1.00  0.00           C  
ATOM   3398  O   LEU D1918      43.227   7.355 -36.832  1.00  0.00           O  
ATOM   3399  CB  LEU D1918      41.736  10.299 -36.524  1.00  0.00           C  
ATOM   3400  CG  LEU D1918      41.850  11.697 -35.936  1.00  0.00           C  
ATOM   3401  CD1 LEU D1918      40.493  12.296 -35.670  1.00  0.00           C  
ATOM   3402  CD2 LEU D1918      42.655  11.611 -34.673  1.00  0.00           C  
ATOM   3403  H   LEU D1918      43.099  11.343 -38.361  1.00  0.00           H  
ATOM   3404  N   ARG D1929      42.336   8.224 -38.723  1.00  0.00           N  
ATOM   3405  CA  ARG D1929      42.052   6.940 -39.364  1.00  0.00           C  
ATOM   3406  C   ARG D1929      43.276   6.036 -39.426  1.00  0.00           C  
ATOM   3407  O   ARG D1929      43.188   4.822 -39.232  1.00  0.00           O  
ATOM   3408  CB  ARG D1929      41.506   7.179 -40.761  1.00  0.00           C  
ATOM   3409  CG  ARG D1929      40.745   6.004 -41.329  1.00  0.00           C  
ATOM   3410  CD  ARG D1929      40.139   6.334 -42.693  1.00  0.00           C  
ATOM   3411  NE  ARG D1929      39.194   7.454 -42.640  1.00  0.00           N  
ATOM   3412  CZ  ARG D1929      39.247   8.529 -43.432  1.00  0.00           C  
ATOM   3413  NH1 ARG D1929      40.214   8.654 -44.348  1.00  0.00           N  
ATOM   3414  NH2 ARG D1929      38.332   9.490 -43.300  1.00  0.00           N  
ATOM   3415  H   ARG D1929      42.127   9.051 -39.212  1.00  0.00           H  
ATOM   3416 HE   ARG D1929      38.477   7.412 -41.976  1.00  0.00           H  
ATOM   3417 HH11 ARG D1929      40.908   7.939 -44.444  1.00  0.00           H  
ATOM   3418 HH12 ARG D1929      40.245   9.461 -44.935  1.00  0.00           H  
ATOM   3419 HH21 ARG D1929      37.614   9.402 -42.611  1.00  0.00           H  
ATOM   3420 HH22 ARG D1929      38.367  10.295 -43.890  1.00  0.00           H  
ATOM   3421  N   THR D1930      44.422   6.648 -39.697  1.00  0.00           N  
ATOM   3422  CA  THR D1930      45.692   5.935 -39.763  1.00  0.00           C  
ATOM   3423  C   THR D1930      46.052   5.516 -38.340  1.00  0.00           C  
ATOM   3424  O   THR D1930      46.280   4.335 -38.082  1.00  0.00           O  
ATOM   3425  CB  THR D1930      46.828   6.855 -40.294  1.00  0.00           C  
ATOM   3426  OG1 THR D1930      46.484   7.355 -41.593  1.00  0.00           O  
ATOM   3427  CG2 THR D1930      48.160   6.102 -40.358  1.00  0.00           C  
ATOM   3428  H   THR D1930      44.415   7.613 -39.882  1.00  0.00           H  
ATOM   3429  HG1 THR D1930      47.187   7.919 -41.920  1.00  0.00           H  
ATOM   3430  N   LEU D1931      46.067   6.491 -37.426  1.00  0.00           N  
ATOM   3431  CA  LEU D1931      46.409   6.277 -36.018  1.00  0.00           C  
ATOM   3432  C   LEU D1931      45.651   5.173 -35.310  1.00  0.00           C  
ATOM   3433  O   LEU D1931      46.190   4.545 -34.397  1.00  0.00           O  
ATOM   3434  CB  LEU D1931      46.247   7.565 -35.231  1.00  0.00           C  
ATOM   3435  CG  LEU D1931      47.371   8.534 -35.526  1.00  0.00           C  
ATOM   3436  CD1 LEU D1931      47.039   9.910 -35.040  1.00  0.00           C  
ATOM   3437  CD2 LEU D1931      48.595   8.023 -34.860  1.00  0.00           C  
ATOM   3438  H   LEU D1931      45.826   7.400 -37.706  1.00  0.00           H  
ATOM   3439  N   LEU D1956      44.400   4.949 -35.708  1.00  0.00           N  
ATOM   3440  CA  LEU D1956      43.601   3.913 -35.074  1.00  0.00           C  
ATOM   3441  C   LEU D1956      43.690   2.590 -35.791  1.00  0.00           C  
ATOM   3442  O   LEU D1956      43.542   1.532 -35.168  1.00  0.00           O  
ATOM   3443  CB  LEU D1956      42.155   4.366 -34.891  1.00  0.00           C  
ATOM   3444  CG  LEU D1956      41.999   5.627 -34.024  1.00  0.00           C  
ATOM   3445  CD1 LEU D1956      40.577   6.127 -34.136  1.00  0.00           C  
ATOM   3446  CD2 LEU D1956      42.409   5.419 -32.566  1.00  0.00           C  
ATOM   3447  H   LEU D1956      44.019   5.487 -36.430  1.00  0.00           H  
ATOM   3448  N   GLY D1957      44.018   2.650 -37.074  1.00  0.00           N  
ATOM   3449  CA  GLY D1957      44.182   1.446 -37.837  1.00  0.00           C  
ATOM   3450  C   GLY D1957      42.824   0.733 -38.021  1.00  0.00           C  
ATOM   3451  O   GLY D1957      41.765   1.461 -38.159  1.00  0.00           O  
ATOM   3452  OXT GLY D1957      42.794  -0.560 -37.979  1.00  0.00           O  
ATOM   3453  H   GLY D1957      44.153   3.490 -37.526  1.00  0.00           H  
HETATM 3454  P   HAM D 450      13.859 -22.140 -13.896  1.00  0.00           P  
HETATM 3455  O1P HAM D 450      14.615 -23.350 -13.483  1.00  0.00           O  
HETATM 3456  O2P HAM D 450      13.013 -21.482 -12.883  1.00  0.00           O  
HETATM 3457  O3P HAM D 450      12.952 -22.491 -15.255  1.00  0.00           O  
HETATM 3458  O5' HAM D 450      14.952 -21.062 -14.356  1.00  0.00           O  
HETATM 3459  C5' HAM D 450      15.606 -21.152 -15.629  1.00  0.00           C  
HETATM 3460  C4' HAM D 450      17.031 -20.672 -15.522  1.00  0.00           C  
HETATM 3461  O4' HAM D 450      17.024 -19.271 -15.149  1.00  0.00           O  
HETATM 3462  C3' HAM D 450      17.847 -21.363 -14.441  1.00  0.00           C  
HETATM 3463  O3' HAM D 450      18.451 -22.549 -14.952  1.00  0.00           O  
HETATM 3464  C2' HAM D 450      18.875 -20.301 -14.058  1.00  0.00           C  
HETATM 3465  O2' HAM D 450      19.990 -20.248 -14.924  1.00  0.00           O  
HETATM 3466  C1' HAM D 450      18.060 -19.016 -14.211  1.00  0.00           C  
HETATM 3467  N9  HAM D 450      17.447 -18.524 -12.979  1.00  0.00           N  
HETATM 3468  C8  HAM D 450      16.229 -18.878 -12.447  1.00  0.00           C  
HETATM 3469  N7  HAM D 450      15.928 -18.245 -11.338  1.00  0.00           N  
HETATM 3470  C5  HAM D 450      17.025 -17.423 -11.115  1.00  0.00           C  
HETATM 3471  C6  HAM D 450      17.319 -16.490 -10.099  1.00  0.00           C  
HETATM 3472  N6  HAM D 450      16.517 -16.238  -9.070  1.00  0.00           N  
HETATM 3473  N1  HAM D 450      18.490 -15.822 -10.182  1.00  0.00           N  
HETATM 3474  C2  HAM D 450      19.311 -16.085 -11.215  1.00  0.00           C  
HETATM 3475  N3  HAM D 450      19.148 -16.941 -12.227  1.00  0.00           N  
HETATM 3476  C4  HAM D 450      17.971 -17.585 -12.117  1.00  0.00           C  
HETATM 3477  C   HAM D 450      12.442 -21.549 -16.022  1.00  0.00           C  
HETATM 3478  O   HAM D 450      12.471 -20.314 -15.802  1.00  0.00           O  
HETATM 3479  CA  HAM D 450      11.582 -21.860 -17.307  1.00  0.00           C  
HETATM 3480  N   HAM D 450      10.830 -20.642 -17.745  1.00  0.00           N  
HETATM 3481  CB  HAM D 450      12.416 -22.351 -18.504  1.00  0.00           C  
HETATM 3482  CG  HAM D 450      11.643 -22.460 -19.803  1.00  0.00           C  
HETATM 3483  CD2 HAM D 450      11.202 -21.474 -20.625  1.00  0.00           C  
HETATM 3484  ND1 HAM D 450      11.399 -23.684 -20.407  1.00  0.00           N  
HETATM 3485  CE1 HAM D 450      10.826 -23.419 -21.570  1.00  0.00           C  
HETATM 3486  NE2 HAM D 450      10.685 -22.104 -21.758  1.00  0.00           N  
HETATM 3487 HO2' HAM D 450      20.570 -19.564 -14.599  1.00  0.00           H  
HETATM 3488 HN61 HAM D 450      15.635 -16.723  -8.987  1.00  0.00           H  
HETATM 3489 HN62 HAM D 450      16.777 -15.549  -8.378  1.00  0.00           H  
HETATM 3490  HN1 HAM D 450      11.284 -19.813 -17.280  1.00  0.00           H  
HETATM 3491  HN2 HAM D 450       9.853 -20.722 -17.434  1.00  0.00           H  
HETATM 3492  HN3 HAM D 450      10.896 -20.549 -18.757  1.00  0.00           H  
HETATM 3493  HE2 HAM D 450      10.292 -21.665 -22.542  1.00  0.00           H  
TER
END
