# Supplementary material for: Backbone Brackets and Arginine Tweezers delineate Class I and Class II aminoacyl tRNA synthetases
Source: PLoS Comput Biol. 2018 Apr 16;14(4):e1006101. doi: 10.1371/journal.pcbi.1006101 (PMC5919687; doi:10.1371/journal.pcbi.1006101)
Supplement: S12 File — All structures of Class II aaRS with residues renumbered according to the MSA. (GZ) [file pcbi.1006101.s024.tar.gz › 1kmn_A_renum.pdb]

ATOM      1  N   ASN A 311       9.232  -8.193  20.665  1.00  0.00           N  
ATOM      2  CA  ASN A 311       8.048  -7.496  21.164  1.00  0.00           C  
ATOM      3  C   ASN A 311       7.827  -6.081  20.568  1.00  0.00           C  
ATOM      4  O   ASN A 311       8.775  -5.314  20.357  1.00  0.00           O  
ATOM      5  CB  ASN A 311       8.081  -7.425  22.693  1.00  0.00           C  
ATOM      6  CG  ASN A 311       9.153  -6.478  23.221  1.00  0.00           C  
ATOM      7  OD1 ASN A 311       9.081  -5.249  23.013  1.00  0.00           O  
ATOM      8  ND2 ASN A 311      10.163  -7.030  23.905  1.00  0.00           N  
ATOM      9  H   ASN A 311       9.270  -9.154  20.684  1.00  0.00           H  
ATOM     10 HD21 ASN A 311      10.856  -6.426  24.240  1.00  0.00           H  
ATOM     11 HD22 ASN A 311      10.172  -7.993  24.045  1.00  0.00           H  
ATOM     12  N   ILE A 312       6.569  -5.787  20.247  1.00  0.00           N  
ATOM     13  CA  ILE A 312       6.159  -4.506  19.686  1.00  0.00           C  
ATOM     14  C   ILE A 312       5.756  -3.519  20.786  1.00  0.00           C  
ATOM     15  O   ILE A 312       5.294  -3.893  21.877  1.00  0.00           O  
ATOM     16  CB  ILE A 312       4.926  -4.656  18.741  1.00  0.00           C  
ATOM     17  CG1 ILE A 312       5.254  -5.450  17.470  1.00  0.00           C  
ATOM     18  CG2 ILE A 312       4.370  -3.298  18.373  1.00  0.00           C  
ATOM     19  CD1 ILE A 312       5.284  -6.923  17.632  1.00  0.00           C  
ATOM     20  H   ILE A 312       5.889  -6.458  20.440  1.00  0.00           H  
ATOM     21  N   GLN A 313       5.892  -2.249  20.463  1.00  0.00           N  
ATOM     22  CA  GLN A 313       5.517  -1.188  21.367  1.00  0.00           C  
ATOM     23  C   GLN A 313       4.400  -0.349  20.747  1.00  0.00           C  
ATOM     24  O   GLN A 313       3.929  -0.599  19.627  1.00  0.00           O  
ATOM     25  CB  GLN A 313       6.720  -0.314  21.736  1.00  0.00           C  
ATOM     26  CG  GLN A 313       7.736  -1.016  22.615  1.00  0.00           C  
ATOM     27  CD  GLN A 313       8.380  -0.066  23.627  1.00  0.00           C  
ATOM     28  OE1 GLN A 313       8.482  -0.382  24.826  1.00  0.00           O  
ATOM     29  NE2 GLN A 313       8.793   1.117  23.163  1.00  0.00           N  
ATOM     30  H   GLN A 313       6.267  -2.015  19.589  1.00  0.00           H  
ATOM     31 HE21 GLN A 313       9.205   1.726  23.811  1.00  0.00           H  
ATOM     32 HE22 GLN A 313       8.673   1.338  22.224  1.00  0.00           H  
ATOM     33  N   ALA A 314       3.946   0.630  21.505  1.00  0.00           N  
ATOM     34  CA  ALA A 314       2.868   1.453  21.025  1.00  0.00           C  
ATOM     35  C   ALA A 314       3.400   2.672  20.323  1.00  0.00           C  
ATOM     36  O   ALA A 314       4.236   3.404  20.875  1.00  0.00           O  
ATOM     37  CB  ALA A 314       1.926   1.866  22.183  1.00  0.00           C  
ATOM     38  H   ALA A 314       4.342   0.803  22.390  1.00  0.00           H  
ATOM     39  N   ILE A 315       2.912   2.853  19.101  1.00  0.00           N  
ATOM     40  CA  ILE A 315       3.247   3.972  18.253  1.00  0.00           C  
ATOM     41  C   ILE A 315       3.401   5.212  19.115  1.00  0.00           C  
ATOM     42  O   ILE A 315       2.426   5.705  19.603  1.00  0.00           O  
ATOM     43  CB  ILE A 315       2.114   4.215  17.264  1.00  0.00           C  
ATOM     44  CG1 ILE A 315       2.128   3.181  16.160  1.00  0.00           C  
ATOM     45  CG2 ILE A 315       2.269   5.530  16.625  1.00  0.00           C  
ATOM     46  CD1 ILE A 315       2.463   1.768  16.614  1.00  0.00           C  
ATOM     47  H   ILE A 315       2.250   2.203  18.796  1.00  0.00           H  
ATOM     48  N   ARG A 316       4.612   5.682  19.361  1.00  0.00           N  
ATOM     49  CA  ARG A 316       4.855   6.884  20.164  1.00  0.00           C  
ATOM     50  C   ARG A 316       3.759   7.893  19.932  1.00  0.00           C  
ATOM     51  O   ARG A 316       3.403   8.181  18.772  1.00  0.00           O  
ATOM     52  CB  ARG A 316       6.170   7.570  19.790  1.00  0.00           C  
ATOM     53  CG  ARG A 316       7.469   6.824  20.170  1.00  0.00           C  
ATOM     54  CD  ARG A 316       7.827   5.547  19.299  1.00  0.00           C  
ATOM     55  NE  ARG A 316       6.939   5.237  18.158  1.00  0.00           N  
ATOM     56  CZ  ARG A 316       7.035   5.759  16.929  1.00  0.00           C  
ATOM     57  NH1 ARG A 316       7.986   6.653  16.633  1.00  0.00           N  
ATOM     58  NH2 ARG A 316       6.166   5.393  15.982  1.00  0.00           N  
ATOM     59  H   ARG A 316       5.349   5.195  19.009  1.00  0.00           H  
ATOM     60 HE   ARG A 316       6.221   4.589  18.308  1.00  0.00           H  
ATOM     61 HH11 ARG A 316       8.640   6.938  17.343  1.00  0.00           H  
ATOM     62 HH12 ARG A 316       8.052   7.039  15.717  1.00  0.00           H  
ATOM     63 HH21 ARG A 316       5.444   4.742  16.185  1.00  0.00           H  
ATOM     64 HH22 ARG A 316       6.240   5.794  15.062  1.00  0.00           H  
ATOM     65  N   GLY A 317       3.254   8.433  21.048  1.00  0.00           N  
ATOM     66  CA  GLY A 317       2.176   9.416  21.020  1.00  0.00           C  
ATOM     67  C   GLY A 317       0.751   8.845  20.897  1.00  0.00           C  
ATOM     68  O   GLY A 317      -0.199   9.560  20.587  1.00  0.00           O  
ATOM     69  H   GLY A 317       3.632   8.159  21.907  1.00  0.00           H  
ATOM     70  N   MET A 318       0.623   7.543  21.083  1.00  0.00           N  
ATOM     71  CA  MET A 318      -0.652   6.867  21.015  1.00  0.00           C  
ATOM     72  C   MET A 318      -0.620   5.898  22.183  1.00  0.00           C  
ATOM     73  O   MET A 318      -0.126   4.753  22.081  1.00  0.00           O  
ATOM     74  CB  MET A 318      -0.819   6.103  19.711  1.00  0.00           C  
ATOM     75  CG  MET A 318      -0.915   6.954  18.508  1.00  0.00           C  
ATOM     76  SD  MET A 318      -1.138   5.878  17.085  1.00  0.00           S  
ATOM     77  CE  MET A 318      -1.580   7.096  15.845  1.00  0.00           C  
ATOM     78  H   MET A 318       1.433   7.005  21.235  1.00  0.00           H  
ATOM     79  N   ASN A 319      -1.146   6.376  23.309  1.00  0.00           N  
ATOM     80  CA  ASN A 319      -1.208   5.600  24.561  1.00  0.00           C  
ATOM     81  C   ASN A 319      -2.419   4.701  24.862  1.00  0.00           C  
ATOM     82  O   ASN A 319      -3.520   4.864  24.303  1.00  0.00           O  
ATOM     83  CB  ASN A 319      -1.090   6.544  25.756  1.00  0.00           C  
ATOM     84  CG  ASN A 319       0.238   7.193  25.859  1.00  0.00           C  
ATOM     85  OD1 ASN A 319       0.338   8.435  25.826  1.00  0.00           O  
ATOM     86  ND2 ASN A 319       1.303   6.376  25.996  1.00  0.00           N  
ATOM     87  H   ASN A 319      -1.511   7.284  23.300  1.00  0.00           H  
ATOM     88 HD21 ASN A 319       2.185   6.812  26.060  1.00  0.00           H  
ATOM     89 HD22 ASN A 319       1.178   5.421  26.032  1.00  0.00           H  
ATOM     90  N   ASP A 320      -2.197   3.829  25.843  1.00  0.00           N  
ATOM     91  CA  ASP A 320      -3.213   2.941  26.364  1.00  0.00           C  
ATOM     92  C   ASP A 320      -3.739   3.497  27.693  1.00  0.00           C  
ATOM     93  O   ASP A 320      -2.985   4.155  28.432  1.00  0.00           O  
ATOM     94  CB  ASP A 320      -2.617   1.611  26.704  1.00  0.00           C  
ATOM     95  CG  ASP A 320      -1.793   1.117  25.648  1.00  0.00           C  
ATOM     96  OD1 ASP A 320      -2.322   0.443  24.751  1.00  0.00           O  
ATOM     97  OD2 ASP A 320      -0.612   1.469  25.704  1.00  0.00           O  
ATOM     98  H   ASP A 320      -1.303   3.786  26.234  1.00  0.00           H  
ATOM     99  N   TYR A 321      -5.006   3.199  28.011  1.00  0.00           N  
ATOM    100  CA  TYR A 321      -5.609   3.614  29.279  1.00  0.00           C  
ATOM    101  C   TYR A 321      -5.841   2.297  30.030  1.00  0.00           C  
ATOM    102  O   TYR A 321      -6.617   1.453  29.594  1.00  0.00           O  
ATOM    103  CB  TYR A 321      -6.867   4.418  29.001  1.00  0.00           C  
ATOM    104  CG  TYR A 321      -6.545   5.740  28.302  1.00  0.00           C  
ATOM    105  CD1 TYR A 321      -5.754   6.724  28.925  1.00  0.00           C  
ATOM    106  CD2 TYR A 321      -6.988   5.984  26.997  1.00  0.00           C  
ATOM    107  CE1 TYR A 321      -5.408   7.922  28.258  1.00  0.00           C  
ATOM    108  CE2 TYR A 321      -6.647   7.164  26.316  1.00  0.00           C  
ATOM    109  CZ  TYR A 321      -5.862   8.141  26.943  1.00  0.00           C  
ATOM    110  OH  TYR A 321      -5.566   9.317  26.228  1.00  0.00           O  
ATOM    111  H   TYR A 321      -5.534   2.651  27.384  1.00  0.00           H  
ATOM    112 HH   TYR A 321      -5.951   9.269  25.365  1.00  0.00           H  
ATOM    113  N   LEU A 322      -5.069   2.066  31.085  1.00  0.00           N  
ATOM    114  CA  LEU A 322      -5.121   0.797  31.809  1.00  0.00           C  
ATOM    115  C   LEU A 322      -6.286   0.709  32.767  1.00  0.00           C  
ATOM    116  O   LEU A 322      -6.777   1.751  33.196  1.00  0.00           O  
ATOM    117  CB  LEU A 322      -3.838   0.638  32.596  1.00  0.00           C  
ATOM    118  CG  LEU A 322      -2.701   1.283  31.818  1.00  0.00           C  
ATOM    119  CD1 LEU A 322      -2.034   2.474  32.598  1.00  0.00           C  
ATOM    120  CD2 LEU A 322      -1.766   0.168  31.398  1.00  0.00           C  
ATOM    121  H   LEU A 322      -4.459   2.757  31.378  1.00  0.00           H  
ATOM    122  N   PRO A 323      -6.710  -0.517  33.151  1.00  0.00           N  
ATOM    123  CA  PRO A 323      -7.826  -0.692  34.077  1.00  0.00           C  
ATOM    124  C   PRO A 323      -8.008   0.476  35.057  1.00  0.00           C  
ATOM    125  O   PRO A 323      -8.915   1.303  34.890  1.00  0.00           O  
ATOM    126  CB  PRO A 323      -7.433  -1.966  34.796  1.00  0.00           C  
ATOM    127  CG  PRO A 323      -6.921  -2.785  33.679  1.00  0.00           C  
ATOM    128  CD  PRO A 323      -6.067  -1.819  32.898  1.00  0.00           C  
ATOM    129  N   GLY A 324      -7.094   0.613  36.007  1.00  0.00           N  
ATOM    130  CA  GLY A 324      -7.216   1.687  36.986  1.00  0.00           C  
ATOM    131  C   GLY A 324      -7.479   3.118  36.511  1.00  0.00           C  
ATOM    132  O   GLY A 324      -8.091   3.917  37.214  1.00  0.00           O  
ATOM    133  H   GLY A 324      -6.329   0.001  36.045  1.00  0.00           H  
ATOM    134  N   GLU A 325      -7.002   3.456  35.327  1.00  0.00           N  
ATOM    135  CA  GLU A 325      -7.146   4.800  34.782  1.00  0.00           C  
ATOM    136  C   GLU A 325      -8.504   4.929  34.141  1.00  0.00           C  
ATOM    137  O   GLU A 325      -9.170   5.968  34.240  1.00  0.00           O  
ATOM    138  CB  GLU A 325      -6.037   5.025  33.749  1.00  0.00           C  
ATOM    139  CG  GLU A 325      -5.041   6.103  34.106  1.00  0.00           C  
ATOM    140  CD  GLU A 325      -4.966   7.122  32.999  1.00  0.00           C  
ATOM    141  OE1 GLU A 325      -4.429   6.748  31.921  1.00  0.00           O  
ATOM    142  OE2 GLU A 325      -5.488   8.263  33.180  1.00  0.00           O  
ATOM    143  H   GLU A 325      -6.520   2.795  34.795  1.00  0.00           H  
ATOM    144  N   THR A 332      -8.904   3.832  33.510  1.00  0.00           N  
ATOM    145  CA  THR A 332     -10.165   3.662  32.818  1.00  0.00           C  
ATOM    146  C   THR A 332     -11.353   4.100  33.725  1.00  0.00           C  
ATOM    147  O   THR A 332     -12.106   5.010  33.352  1.00  0.00           O  
ATOM    148  CB  THR A 332     -10.231   2.176  32.327  1.00  0.00           C  
ATOM    149  OG1 THR A 332     -10.423   2.132  30.916  1.00  0.00           O  
ATOM    150  CG2 THR A 332     -11.276   1.370  33.054  1.00  0.00           C  
ATOM    151  H   THR A 332      -8.317   3.054  33.519  1.00  0.00           H  
ATOM    152  HG1 THR A 332     -10.465   1.213  30.631  1.00  0.00           H  
ATOM    153  N   ALA A 333     -11.409   3.556  34.955  1.00  0.00           N  
ATOM    154  CA  ALA A 333     -12.458   3.852  35.959  1.00  0.00           C  
ATOM    155  C   ALA A 333     -12.738   5.322  36.051  1.00  0.00           C  
ATOM    156  O   ALA A 333     -13.877   5.753  35.928  1.00  0.00           O  
ATOM    157  CB  ALA A 333     -12.054   3.333  37.318  1.00  0.00           C  
ATOM    158  H   ALA A 333     -10.713   2.922  35.195  1.00  0.00           H  
ATOM    159  N   ILE A 334     -11.678   6.094  36.213  1.00  0.00           N  
ATOM    160  CA  ILE A 334     -11.800   7.521  36.293  1.00  0.00           C  
ATOM    161  C   ILE A 334     -12.262   8.147  34.989  1.00  0.00           C  
ATOM    162  O   ILE A 334     -12.985   9.149  34.982  1.00  0.00           O  
ATOM    163  CB  ILE A 334     -10.488   8.159  36.737  1.00  0.00           C  
ATOM    164  CG1 ILE A 334     -10.439   8.232  38.262  1.00  0.00           C  
ATOM    165  CG2 ILE A 334     -10.423   9.570  36.275  1.00  0.00           C  
ATOM    166  CD1 ILE A 334     -11.685   8.959  38.889  1.00  0.00           C  
ATOM    167  H   ILE A 334     -10.796   5.684  36.273  1.00  0.00           H  
ATOM    168  N   TRP A 335     -11.842   7.582  33.875  1.00  0.00           N  
ATOM    169  CA  TRP A 335     -12.264   8.165  32.612  1.00  0.00           C  
ATOM    170  C   TRP A 335     -13.745   7.973  32.411  1.00  0.00           C  
ATOM    171  O   TRP A 335     -14.446   8.910  32.019  1.00  0.00           O  
ATOM    172  CB  TRP A 335     -11.478   7.605  31.433  1.00  0.00           C  
ATOM    173  CG  TRP A 335     -10.116   8.263  31.176  1.00  0.00           C  
ATOM    174  CD1 TRP A 335      -8.956   8.036  31.861  1.00  0.00           C  
ATOM    175  CD2 TRP A 335      -9.776   9.143  30.114  1.00  0.00           C  
ATOM    176  NE1 TRP A 335      -7.927   8.708  31.286  1.00  0.00           N  
ATOM    177  CE2 TRP A 335      -8.399   9.398  30.205  1.00  0.00           C  
ATOM    178  CE3 TRP A 335     -10.501   9.739  29.088  1.00  0.00           C  
ATOM    179  CZ2 TRP A 335      -7.721  10.220  29.306  1.00  0.00           C  
ATOM    180  CZ3 TRP A 335      -9.827  10.566  28.187  1.00  0.00           C  
ATOM    181  CH2 TRP A 335      -8.449  10.794  28.307  1.00  0.00           C  
ATOM    182  H   TRP A 335     -11.254   6.803  33.899  1.00  0.00           H  
ATOM    183  HE1 TRP A 335      -7.001   8.703  31.596  1.00  0.00           H  
ATOM    184  N   GLN A 336     -14.243   6.774  32.697  1.00  0.00           N  
ATOM    185  CA  GLN A 336     -15.674   6.546  32.561  1.00  0.00           C  
ATOM    186  C   GLN A 336     -16.501   7.425  33.514  1.00  0.00           C  
ATOM    187  O   GLN A 336     -17.541   7.976  33.086  1.00  0.00           O  
ATOM    188  CB  GLN A 336     -16.072   5.081  32.630  1.00  0.00           C  
ATOM    189  CG  GLN A 336     -15.535   4.279  33.766  1.00  0.00           C  
ATOM    190  CD  GLN A 336     -15.444   2.786  33.392  1.00  0.00           C  
ATOM    191  OE1 GLN A 336     -15.355   1.918  34.255  1.00  0.00           O  
ATOM    192  NE2 GLN A 336     -15.448   2.490  32.097  1.00  0.00           N  
ATOM    193  H   GLN A 336     -13.649   6.062  33.002  1.00  0.00           H  
ATOM    194 HE21 GLN A 336     -15.400   1.547  31.854  1.00  0.00           H  
ATOM    195 HE22 GLN A 336     -15.498   3.203  31.430  1.00  0.00           H  
ATOM    196  N   ARG A 337     -16.054   7.633  34.759  1.00  0.00           N  
ATOM    197  CA  ARG A 337     -16.827   8.516  35.631  1.00  0.00           C  
ATOM    198  C   ARG A 337     -16.943   9.929  35.064  1.00  0.00           C  
ATOM    199  O   ARG A 337     -18.031  10.497  35.021  1.00  0.00           O  
ATOM    200  CB  ARG A 337     -16.240   8.587  37.022  1.00  0.00           C  
ATOM    201  CG  ARG A 337     -16.972   9.542  37.931  1.00  0.00           C  
ATOM    202  CD  ARG A 337     -16.714   9.153  39.362  1.00  0.00           C  
ATOM    203  NE  ARG A 337     -17.387  10.043  40.301  1.00  0.00           N  
ATOM    204  CZ  ARG A 337     -16.906  10.371  41.497  1.00  0.00           C  
ATOM    205  NH1 ARG A 337     -15.732   9.891  41.911  1.00  0.00           N  
ATOM    206  NH2 ARG A 337     -17.591  11.188  42.284  1.00  0.00           N  
ATOM    207  H   ARG A 337     -15.229   7.212  35.076  1.00  0.00           H  
ATOM    208 HE   ARG A 337     -18.245  10.436  40.033  1.00  0.00           H  
ATOM    209 HH11 ARG A 337     -15.214   9.267  41.325  1.00  0.00           H  
ATOM    210 HH12 ARG A 337     -15.383  10.130  42.816  1.00  0.00           H  
ATOM    211 HH21 ARG A 337     -18.457  11.574  41.974  1.00  0.00           H  
ATOM    212 HH22 ARG A 337     -17.224  11.440  43.183  1.00  0.00           H  
ATOM    213  N   ILE A 338     -15.829  10.491  34.601  1.00  0.00           N  
ATOM    214  CA  ILE A 338     -15.852  11.838  34.046  1.00  0.00           C  
ATOM    215  C   ILE A 338     -16.664  11.895  32.769  1.00  0.00           C  
ATOM    216  O   ILE A 338     -17.404  12.846  32.531  1.00  0.00           O  
ATOM    217  CB  ILE A 338     -14.456  12.373  33.786  1.00  0.00           C  
ATOM    218  CG1 ILE A 338     -13.659  12.359  35.088  1.00  0.00           C  
ATOM    219  CG2 ILE A 338     -14.550  13.786  33.245  1.00  0.00           C  
ATOM    220  CD1 ILE A 338     -12.283  13.015  34.978  1.00  0.00           C  
ATOM    221  H   ILE A 338     -14.982   9.997  34.637  1.00  0.00           H  
ATOM    222  N   GLU A 339     -16.561  10.861  31.958  1.00  0.00           N  
ATOM    223  CA  GLU A 339     -17.310  10.861  30.729  1.00  0.00           C  
ATOM    224  C   GLU A 339     -18.833  10.929  30.974  1.00  0.00           C  
ATOM    225  O   GLU A 339     -19.531  11.820  30.413  1.00  0.00           O  
ATOM    226  CB  GLU A 339     -16.948   9.639  29.921  1.00  0.00           C  
ATOM    227  CG  GLU A 339     -15.501   9.546  29.590  1.00  0.00           C  
ATOM    228  CD  GLU A 339     -15.263   8.516  28.545  1.00  0.00           C  
ATOM    229  OE1 GLU A 339     -15.589   8.803  27.383  1.00  0.00           O  
ATOM    230  OE2 GLU A 339     -14.806   7.412  28.895  1.00  0.00           O  
ATOM    231  H   GLU A 339     -15.976  10.113  32.186  1.00  0.00           H  
ATOM    232  N   GLY A 340     -19.351   9.994  31.801  1.00  0.00           N  
ATOM    233  CA  GLY A 340     -20.774   9.959  32.134  1.00  0.00           C  
ATOM    234  C   GLY A 340     -21.293  11.332  32.589  1.00  0.00           C  
ATOM    235  O   GLY A 340     -22.243  11.883  32.042  1.00  0.00           O  
ATOM    236  H   GLY A 340     -18.749   9.326  32.191  1.00  0.00           H  
ATOM    237  N   THR A 341     -20.627  11.914  33.569  1.00  0.00           N  
ATOM    238  CA  THR A 341     -21.008  13.204  34.042  1.00  0.00           C  
ATOM    239  C   THR A 341     -21.201  14.104  32.814  1.00  0.00           C  
ATOM    240  O   THR A 341     -22.275  14.689  32.633  1.00  0.00           O  
ATOM    241  CB  THR A 341     -19.894  13.730  34.967  1.00  0.00           C  
ATOM    242  OG1 THR A 341     -19.531  12.696  35.899  1.00  0.00           O  
ATOM    243  CG2 THR A 341     -20.323  14.966  35.749  1.00  0.00           C  
ATOM    244  H   THR A 341     -19.851  11.464  33.977  1.00  0.00           H  
ATOM    245  HG1 THR A 341     -18.841  13.015  36.478  1.00  0.00           H  
ATOM    246  N   LEU A 342     -20.228  14.099  31.898  1.00  0.00           N  
ATOM    247  CA  LEU A 342     -20.267  14.948  30.695  1.00  0.00           C  
ATOM    248  C   LEU A 342     -21.431  14.672  29.765  1.00  0.00           C  
ATOM    249  O   LEU A 342     -22.085  15.590  29.225  1.00  0.00           O  
ATOM    250  CB  LEU A 342     -18.961  14.810  29.916  1.00  0.00           C  
ATOM    251  CG  LEU A 342     -17.683  15.367  30.523  1.00  0.00           C  
ATOM    252  CD1 LEU A 342     -16.567  15.047  29.563  1.00  0.00           C  
ATOM    253  CD2 LEU A 342     -17.788  16.886  30.766  1.00  0.00           C  
ATOM    254  H   LEU A 342     -19.448  13.516  32.031  1.00  0.00           H  
ATOM    255  N   LYS A 343     -21.638  13.392  29.520  1.00  0.00           N  
ATOM    256  CA  LYS A 343     -22.721  12.984  28.662  1.00  0.00           C  
ATOM    257  C   LYS A 343     -24.038  13.427  29.334  1.00  0.00           C  
ATOM    258  O   LYS A 343     -24.868  14.125  28.725  1.00  0.00           O  
ATOM    259  CB  LYS A 343     -22.662  11.466  28.452  1.00  0.00           C  
ATOM    260  CG  LYS A 343     -21.465  11.003  27.651  1.00  0.00           C  
ATOM    261  CD  LYS A 343     -21.254   9.527  27.738  1.00  0.00           C  
ATOM    262  CE  LYS A 343     -21.496   8.873  26.397  1.00  0.00           C  
ATOM    263  NZ  LYS A 343     -21.062   7.435  26.467  1.00  0.00           N  
ATOM    264  H   LYS A 343     -21.058  12.728  29.938  1.00  0.00           H  
ATOM    265  HZ1 LYS A 343     -21.417   7.008  27.348  1.00  0.00           H  
ATOM    266  HZ2 LYS A 343     -21.437   6.913  25.665  1.00  0.00           H  
ATOM    267  HZ3 LYS A 343     -20.023   7.384  26.455  1.00  0.00           H  
ATOM    268  N   ASN A 344     -24.200  13.068  30.600  1.00  0.00           N  
ATOM    269  CA  ASN A 344     -25.365  13.444  31.379  1.00  0.00           C  
ATOM    270  C   ASN A 344     -25.710  14.916  31.161  1.00  0.00           C  
ATOM    271  O   ASN A 344     -26.826  15.277  30.825  1.00  0.00           O  
ATOM    272  CB  ASN A 344     -25.071  13.199  32.858  1.00  0.00           C  
ATOM    273  CG  ASN A 344     -25.943  14.035  33.789  1.00  0.00           C  
ATOM    274  OD1 ASN A 344     -25.590  15.168  34.156  1.00  0.00           O  
ATOM    275  ND2 ASN A 344     -27.080  13.469  34.191  1.00  0.00           N  
ATOM    276  H   ASN A 344     -23.519  12.529  31.018  1.00  0.00           H  
ATOM    277 HD21 ASN A 344     -27.644  13.985  34.785  1.00  0.00           H  
ATOM    278 HD22 ASN A 344     -27.300  12.566  33.879  1.00  0.00           H  
ATOM    279  N   VAL A 345     -24.734  15.776  31.330  1.00  0.00           N  
ATOM    280  CA  VAL A 345     -24.980  17.184  31.135  1.00  0.00           C  
ATOM    281  C   VAL A 345     -25.433  17.482  29.725  1.00  0.00           C  
ATOM    282  O   VAL A 345     -26.199  18.395  29.486  1.00  0.00           O  
ATOM    283  CB  VAL A 345     -23.718  17.949  31.449  1.00  0.00           C  
ATOM    284  CG1 VAL A 345     -23.908  19.460  31.273  1.00  0.00           C  
ATOM    285  CG2 VAL A 345     -23.269  17.562  32.865  1.00  0.00           C  
ATOM    286  H   VAL A 345     -23.847  15.452  31.598  1.00  0.00           H  
ATOM    287  N   LEU A 347     -24.959  16.716  28.766  1.00  0.00           N  
ATOM    288  CA  LEU A 347     -25.377  17.011  27.411  1.00  0.00           C  
ATOM    289  C   LEU A 347     -26.817  16.623  27.258  1.00  0.00           C  
ATOM    290  O   LEU A 347     -27.562  17.269  26.515  1.00  0.00           O  
ATOM    291  CB  LEU A 347     -24.460  16.347  26.379  1.00  0.00           C  
ATOM    292  CG  LEU A 347     -23.078  17.016  26.279  1.00  0.00           C  
ATOM    293  CD1 LEU A 347     -22.031  15.949  26.148  1.00  0.00           C  
ATOM    294  CD2 LEU A 347     -23.029  18.075  25.162  1.00  0.00           C  
ATOM    295  H   LEU A 347     -24.333  15.988  28.959  1.00  0.00           H  
ATOM    296  N   GLY A 348     -27.207  15.575  27.971  1.00  0.00           N  
ATOM    297  CA  GLY A 348     -28.596  15.131  27.971  1.00  0.00           C  
ATOM    298  C   GLY A 348     -29.482  16.210  28.617  1.00  0.00           C  
ATOM    299  O   GLY A 348     -30.481  16.631  28.035  1.00  0.00           O  
ATOM    300  H   GLY A 348     -26.543  15.095  28.512  1.00  0.00           H  
ATOM    301  N   SER A 349     -29.067  16.754  29.763  1.00  0.00           N  
ATOM    302  CA  SER A 349     -29.864  17.789  30.402  1.00  0.00           C  
ATOM    303  C   SER A 349     -30.184  18.931  29.496  1.00  0.00           C  
ATOM    304  O   SER A 349     -30.950  19.805  29.872  1.00  0.00           O  
ATOM    305  CB  SER A 349     -29.169  18.407  31.599  1.00  0.00           C  
ATOM    306  OG  SER A 349     -28.078  17.636  32.010  1.00  0.00           O  
ATOM    307  H   SER A 349     -28.226  16.460  30.174  1.00  0.00           H  
ATOM    308 HG   SER A 349     -27.676  18.045  32.780  1.00  0.00           H  
ATOM    309  N   TYR A 352     -29.581  18.972  28.321  1.00  0.00           N  
ATOM    310  CA  TYR A 352     -29.825  20.078  27.386  1.00  0.00           C  
ATOM    311  C   TYR A 352     -30.629  19.775  26.146  1.00  0.00           C  
ATOM    312  O   TYR A 352     -31.080  20.706  25.456  1.00  0.00           O  
ATOM    313  CB  TYR A 352     -28.511  20.735  26.960  1.00  0.00           C  
ATOM    314  CG  TYR A 352     -27.944  21.651  28.002  1.00  0.00           C  
ATOM    315  CD1 TYR A 352     -27.263  21.139  29.090  1.00  0.00           C  
ATOM    316  CD2 TYR A 352     -28.061  23.045  27.864  1.00  0.00           C  
ATOM    317  CE1 TYR A 352     -26.691  21.991  30.043  1.00  0.00           C  
ATOM    318  CE2 TYR A 352     -27.512  23.910  28.795  1.00  0.00           C  
ATOM    319  CZ  TYR A 352     -26.823  23.371  29.878  1.00  0.00           C  
ATOM    320  OH  TYR A 352     -26.274  24.194  30.808  1.00  0.00           O  
ATOM    321  H   TYR A 352     -28.926  18.288  28.091  1.00  0.00           H  
ATOM    322 HH   TYR A 352     -26.444  25.108  30.572  1.00  0.00           H  
ATOM    323  N   GLY A 361     -30.816  18.490  25.868  1.00  0.00           N  
ATOM    324  CA  GLY A 361     -31.576  18.100  24.695  1.00  0.00           C  
ATOM    325  C   GLY A 361     -30.688  17.643  23.549  1.00  0.00           C  
ATOM    326  O   GLY A 361     -31.165  17.354  22.437  1.00  0.00           O  
ATOM    327  H   GLY A 361     -30.458  17.804  26.470  1.00  0.00           H  
ATOM    328  N   TYR A 362     -29.391  17.541  23.832  1.00  0.00           N  
ATOM    329  CA  TYR A 362     -28.418  17.139  22.829  1.00  0.00           C  
ATOM    330  C   TYR A 362     -28.344  15.642  22.558  1.00  0.00           C  
ATOM    331  O   TYR A 362     -28.253  14.801  23.458  1.00  0.00           O  
ATOM    332  CB  TYR A 362     -27.016  17.754  23.101  1.00  0.00           C  
ATOM    333  CG  TYR A 362     -26.981  19.273  22.938  1.00  0.00           C  
ATOM    334  CD1 TYR A 362     -27.905  20.082  23.593  1.00  0.00           C  
ATOM    335  CD2 TYR A 362     -26.043  19.890  22.141  1.00  0.00           C  
ATOM    336  CE1 TYR A 362     -27.891  21.462  23.459  1.00  0.00           C  
ATOM    337  CE2 TYR A 362     -26.027  21.294  21.999  1.00  0.00           C  
ATOM    338  CZ  TYR A 362     -26.953  22.067  22.669  1.00  0.00           C  
ATOM    339  OH  TYR A 362     -26.919  23.453  22.634  1.00  0.00           O  
ATOM    340  H   TYR A 362     -29.070  17.740  24.734  1.00  0.00           H  
ATOM    341 HH   TYR A 362     -27.637  23.804  23.159  1.00  0.00           H  
ATOM    342  N   SER A 363     -28.273  15.334  21.279  1.00  0.00           N  
ATOM    343  CA  SER A 363     -28.232  13.961  20.858  1.00  0.00           C  
ATOM    344  C   SER A 363     -26.860  13.535  20.292  1.00  0.00           C  
ATOM    345  O   SER A 363     -26.193  14.308  19.614  1.00  0.00           O  
ATOM    346  CB  SER A 363     -29.362  13.776  19.834  1.00  0.00           C  
ATOM    347  OG  SER A 363     -30.079  15.003  19.665  1.00  0.00           O  
ATOM    348  H   SER A 363     -28.276  16.041  20.594  1.00  0.00           H  
ATOM    349 HG   SER A 363     -30.780  14.882  19.028  1.00  0.00           H  
ATOM    350  N   GLU A 364     -26.430  12.327  20.615  1.00  0.00           N  
ATOM    351  CA  GLU A 364     -25.189  11.775  20.124  1.00  0.00           C  
ATOM    352  C   GLU A 364     -25.344  11.548  18.617  1.00  0.00           C  
ATOM    353  O   GLU A 364     -26.466  11.348  18.133  1.00  0.00           O  
ATOM    354  CB  GLU A 364     -24.885  10.431  20.802  1.00  0.00           C  
ATOM    355  CG  GLU A 364     -23.473   9.893  20.619  1.00  0.00           C  
ATOM    356  CD  GLU A 364     -23.210   8.587  21.400  1.00  0.00           C  
ATOM    357  OE1 GLU A 364     -24.004   8.215  22.293  1.00  0.00           O  
ATOM    358  OE2 GLU A 364     -22.192   7.911  21.140  1.00  0.00           O  
ATOM    359  H   GLU A 364     -26.907  11.839  21.220  1.00  0.00           H  
ATOM    360  N   ILE A 365     -24.214  11.625  17.898  1.00  0.00           N  
ATOM    361  CA  ILE A 365     -24.074  11.391  16.452  1.00  0.00           C  
ATOM    362  C   ILE A 365     -22.761  10.618  16.326  1.00  0.00           C  
ATOM    363  O   ILE A 365     -21.775  10.975  16.983  1.00  0.00           O  
ATOM    364  CB  ILE A 365     -23.946  12.690  15.712  1.00  0.00           C  
ATOM    365  CG1 ILE A 365     -23.625  12.446  14.258  1.00  0.00           C  
ATOM    366  CG2 ILE A 365     -22.923  13.537  16.361  1.00  0.00           C  
ATOM    367  CD1 ILE A 365     -24.548  11.516  13.619  1.00  0.00           C  
ATOM    368  H   ILE A 365     -23.397  11.881  18.383  1.00  0.00           H  
ATOM    369  N   ARG A 366     -22.771   9.471  15.645  1.00  0.00           N  
ATOM    370  CA  ARG A 366     -21.549   8.677  15.471  1.00  0.00           C  
ATOM    371  C   ARG A 366     -21.063   8.749  14.032  1.00  0.00           C  
ATOM    372  O   ARG A 366     -21.810   8.411  13.115  1.00  0.00           O  
ATOM    373  CB  ARG A 366     -21.781   7.251  15.869  1.00  0.00           C  
ATOM    374  CG  ARG A 366     -21.685   7.111  17.326  1.00  0.00           C  
ATOM    375  CD  ARG A 366     -22.189   5.763  17.779  1.00  0.00           C  
ATOM    376  NE  ARG A 366     -22.360   5.790  19.226  1.00  0.00           N  
ATOM    377  CZ  ARG A 366     -22.408   4.711  20.005  1.00  0.00           C  
ATOM    378  NH1 ARG A 366     -22.358   3.479  19.463  1.00  0.00           N  
ATOM    379  NH2 ARG A 366     -22.534   4.849  21.330  1.00  0.00           N  
ATOM    380  H   ARG A 366     -23.606   9.151  15.257  1.00  0.00           H  
ATOM    381 HE   ARG A 366     -22.447   6.662  19.648  1.00  0.00           H  
ATOM    382 HH11 ARG A 366     -22.291   3.377  18.467  1.00  0.00           H  
ATOM    383 HH12 ARG A 366     -22.403   2.678  20.036  1.00  0.00           H  
ATOM    384 HH21 ARG A 366     -22.596   5.763  21.732  1.00  0.00           H  
ATOM    385 HH22 ARG A 366     -22.574   4.042  21.915  1.00  0.00           H  
ATOM    386  N   LEU A 368     -19.823   9.239  13.865  1.00  0.00           N  
ATOM    387  CA  LEU A 368     -19.157   9.422  12.556  1.00  0.00           C  
ATOM    388  C   LEU A 368     -17.916   8.524  12.414  1.00  0.00           C  
ATOM    389  O   LEU A 368     -17.255   8.249  13.409  1.00  0.00           O  
ATOM    390  CB  LEU A 368     -18.725  10.882  12.424  1.00  0.00           C  
ATOM    391  CG  LEU A 368     -19.840  11.936  12.481  1.00  0.00           C  
ATOM    392  CD1 LEU A 368     -19.373  13.239  13.108  1.00  0.00           C  
ATOM    393  CD2 LEU A 368     -20.369  12.171  11.077  1.00  0.00           C  
ATOM    394  H   LEU A 368     -19.310   9.468  14.676  1.00  0.00           H  
ATOM    395  N   PRO A 370     -17.603   8.048  11.174  1.00  0.00           N  
ATOM    396  CA  PRO A 370     -16.506   7.182  10.727  1.00  0.00           C  
ATOM    397  C   PRO A 370     -15.145   7.779  11.097  1.00  0.00           C  
ATOM    398  O   PRO A 370     -14.961   9.003  11.027  1.00  0.00           O  
ATOM    399  CB  PRO A 370     -16.697   7.199   9.229  1.00  0.00           C  
ATOM    400  CG  PRO A 370     -17.108   8.601   8.995  1.00  0.00           C  
ATOM    401  CD  PRO A 370     -18.195   8.709   9.997  1.00  0.00           C  
ATOM    402  N   ILE A 371     -14.198   6.934  11.491  1.00  0.00           N  
ATOM    403  CA  ILE A 371     -12.895   7.441  11.881  1.00  0.00           C  
ATOM    404  C   ILE A 371     -12.073   8.044  10.710  1.00  0.00           C  
ATOM    405  O   ILE A 371     -11.228   8.930  10.906  1.00  0.00           O  
ATOM    406  CB  ILE A 371     -12.079   6.349  12.518  1.00  0.00           C  
ATOM    407  CG1 ILE A 371     -12.756   5.862  13.789  1.00  0.00           C  
ATOM    408  CG2 ILE A 371     -10.695   6.861  12.836  1.00  0.00           C  
ATOM    409  CD1 ILE A 371     -12.639   6.837  14.939  1.00  0.00           C  
ATOM    410  H   ILE A 371     -14.372   5.982  11.479  1.00  0.00           H  
ATOM    411  N   VAL A 372     -12.269   7.526   9.507  1.00  0.00           N  
ATOM    412  CA  VAL A 372     -11.515   8.054   8.412  1.00  0.00           C  
ATOM    413  C   VAL A 372     -12.469   8.578   7.398  1.00  0.00           C  
ATOM    414  O   VAL A 372     -13.588   8.118   7.312  1.00  0.00           O  
ATOM    415  CB  VAL A 372     -10.618   6.995   7.779  1.00  0.00           C  
ATOM    416  CG1 VAL A 372      -9.674   6.443   8.820  1.00  0.00           C  
ATOM    417  CG2 VAL A 372     -11.456   5.881   7.172  1.00  0.00           C  
ATOM    418  H   VAL A 372     -12.925   6.820   9.356  1.00  0.00           H  
ATOM    419  N   GLU A 373     -11.994   9.535   6.621  1.00  0.00           N  
ATOM    420  CA  GLU A 373     -12.754  10.180   5.571  1.00  0.00           C  
ATOM    421  C   GLU A 373     -11.820  10.422   4.363  1.00  0.00           C  
ATOM    422  O   GLU A 373     -10.585  10.203   4.420  1.00  0.00           O  
ATOM    423  CB  GLU A 373     -13.286  11.523   6.071  1.00  0.00           C  
ATOM    424  CG  GLU A 373     -14.307  11.445   7.182  1.00  0.00           C  
ATOM    425  CD  GLU A 373     -15.752  11.322   6.688  1.00  0.00           C  
ATOM    426  OE1 GLU A 373     -16.024  10.449   5.819  1.00  0.00           O  
ATOM    427  OE2 GLU A 373     -16.603  12.091   7.186  1.00  0.00           O  
ATOM    428  H   GLU A 373     -11.058   9.820   6.749  1.00  0.00           H  
ATOM    429  N   GLN A 374     -12.421  10.852   3.257  1.00  0.00           N  
ATOM    430  CA  GLN A 374     -11.665  11.123   2.067  1.00  0.00           C  
ATOM    431  C   GLN A 374     -10.904  12.365   2.347  1.00  0.00           C  
ATOM    432  O   GLN A 374     -11.435  13.339   2.860  1.00  0.00           O  
ATOM    433  CB  GLN A 374     -12.584  11.295   0.884  1.00  0.00           C  
ATOM    434  CG  GLN A 374     -12.308  10.277  -0.172  1.00  0.00           C  
ATOM    435  CD  GLN A 374     -13.574   9.720  -0.780  1.00  0.00           C  
ATOM    436  OE1 GLN A 374     -13.776   8.491  -0.795  1.00  0.00           O  
ATOM    437  NE2 GLN A 374     -14.431  10.609  -1.307  1.00  0.00           N  
ATOM    438  H   GLN A 374     -13.400  10.993   3.259  1.00  0.00           H  
ATOM    439 HE21 GLN A 374     -15.246  10.258  -1.706  1.00  0.00           H  
ATOM    440 HE22 GLN A 374     -14.207  11.560  -1.277  1.00  0.00           H  
ATOM    441  N   THR A 375      -9.663  12.374   1.912  1.00  0.00           N  
ATOM    442  CA  THR A 375      -8.797  13.489   2.192  1.00  0.00           C  
ATOM    443  C   THR A 375      -9.251  14.832   1.681  1.00  0.00           C  
ATOM    444  O   THR A 375      -9.057  15.863   2.340  1.00  0.00           O  
ATOM    445  CB  THR A 375      -7.384  13.180   1.716  1.00  0.00           C  
ATOM    446  OG1 THR A 375      -7.071  11.813   2.031  1.00  0.00           O  
ATOM    447  CG2 THR A 375      -6.382  14.059   2.422  1.00  0.00           C  
ATOM    448  H   THR A 375      -9.326  11.595   1.424  1.00  0.00           H  
ATOM    449  HG1 THR A 375      -6.189  11.592   1.731  1.00  0.00           H  
ATOM    450  N   PRO A 376      -9.950  14.837   0.554  1.00  0.00           N  
ATOM    451  CA  PRO A 376     -10.353  16.178   0.101  1.00  0.00           C  
ATOM    452  C   PRO A 376     -11.242  16.914   1.087  1.00  0.00           C  
ATOM    453  O   PRO A 376     -11.294  18.143   1.088  1.00  0.00           O  
ATOM    454  CB  PRO A 376     -11.086  15.911  -1.218  1.00  0.00           C  
ATOM    455  CG  PRO A 376     -10.489  14.608  -1.710  1.00  0.00           C  
ATOM    456  CD  PRO A 376     -10.217  13.797  -0.452  1.00  0.00           C  
ATOM    457  N   LEU A 377     -11.931  16.170   1.945  1.00  0.00           N  
ATOM    458  CA  LEU A 377     -12.824  16.798   2.913  1.00  0.00           C  
ATOM    459  C   LEU A 377     -12.059  17.746   3.811  1.00  0.00           C  
ATOM    460  O   LEU A 377     -12.326  18.949   3.861  1.00  0.00           O  
ATOM    461  CB  LEU A 377     -13.495  15.747   3.789  1.00  0.00           C  
ATOM    462  CG  LEU A 377     -14.701  16.270   4.577  1.00  0.00           C  
ATOM    463  CD1 LEU A 377     -15.889  16.412   3.646  1.00  0.00           C  
ATOM    464  CD2 LEU A 377     -15.031  15.305   5.693  1.00  0.00           C  
ATOM    465  H   LEU A 377     -11.854  15.195   1.925  1.00  0.00           H  
ATOM    466  N   PHE A 378     -11.097  17.200   4.522  1.00  0.00           N  
ATOM    467  CA  PHE A 378     -10.331  18.008   5.424  1.00  0.00           C  
ATOM    468  C   PHE A 378      -9.632  19.134   4.736  1.00  0.00           C  
ATOM    469  O   PHE A 378      -9.444  20.222   5.295  1.00  0.00           O  
ATOM    470  CB  PHE A 378      -9.373  17.114   6.127  1.00  0.00           C  
ATOM    471  CG  PHE A 378     -10.056  16.010   6.860  1.00  0.00           C  
ATOM    472  CD1 PHE A 378     -10.676  16.260   8.095  1.00  0.00           C  
ATOM    473  CD2 PHE A 378     -10.052  14.724   6.346  1.00  0.00           C  
ATOM    474  CE1 PHE A 378     -11.268  15.258   8.800  1.00  0.00           C  
ATOM    475  CE2 PHE A 378     -10.639  13.699   7.043  1.00  0.00           C  
ATOM    476  CZ  PHE A 378     -11.254  13.968   8.283  1.00  0.00           C  
ATOM    477  H   PHE A 378     -10.895  16.246   4.421  1.00  0.00           H  
ATOM    478  N   LYS A 388      -9.264  18.880   3.489  1.00  0.00           N  
ATOM    479  CA  LYS A 388      -8.590  19.893   2.726  1.00  0.00           C  
ATOM    480  C   LYS A 388      -9.576  21.032   2.522  1.00  0.00           C  
ATOM    481  O   LYS A 388      -9.362  22.154   2.973  1.00  0.00           O  
ATOM    482  CB  LYS A 388      -8.103  19.331   1.384  1.00  0.00           C  
ATOM    483  CG  LYS A 388      -6.847  18.457   1.445  1.00  0.00           C  
ATOM    484  CD  LYS A 388      -6.315  18.200   0.026  1.00  0.00           C  
ATOM    485  CE  LYS A 388      -5.144  17.211   0.037  1.00  0.00           C  
ATOM    486  NZ  LYS A 388      -3.845  17.700   0.653  1.00  0.00           N  
ATOM    487  H   LYS A 388      -9.458  18.010   3.079  1.00  0.00           H  
ATOM    488  HZ1 LYS A 388      -4.051  18.170   1.561  1.00  0.00           H  
ATOM    489  HZ2 LYS A 388      -3.223  16.879   0.832  1.00  0.00           H  
ATOM    490  HZ3 LYS A 388      -3.375  18.360   0.014  1.00  0.00           H  
ATOM    491  N   ARG A 389     -10.706  20.714   1.926  1.00  0.00           N  
ATOM    492  CA  ARG A 389     -11.724  21.715   1.674  1.00  0.00           C  
ATOM    493  C   ARG A 389     -12.277  22.374   2.972  1.00  0.00           C  
ATOM    494  O   ARG A 389     -12.280  23.618   3.107  1.00  0.00           O  
ATOM    495  CB  ARG A 389     -12.852  21.095   0.825  1.00  0.00           C  
ATOM    496  CG  ARG A 389     -13.213  21.928  -0.388  1.00  0.00           C  
ATOM    497  CD  ARG A 389     -14.538  21.543  -0.948  1.00  0.00           C  
ATOM    498  NE  ARG A 389     -14.445  20.292  -1.683  1.00  0.00           N  
ATOM    499  CZ  ARG A 389     -15.460  19.751  -2.349  1.00  0.00           C  
ATOM    500  NH1 ARG A 389     -16.657  20.342  -2.315  1.00  0.00           N  
ATOM    501  NH2 ARG A 389     -15.295  18.612  -3.023  1.00  0.00           N  
ATOM    502  H   ARG A 389     -10.864  19.797   1.655  1.00  0.00           H  
ATOM    503 HE   ARG A 389     -13.588  19.814  -1.682  1.00  0.00           H  
ATOM    504 HH11 ARG A 389     -16.782  21.190  -1.792  1.00  0.00           H  
ATOM    505 HH12 ARG A 389     -17.426  19.951  -2.814  1.00  0.00           H  
ATOM    506 HH21 ARG A 389     -14.409  18.154  -3.021  1.00  0.00           H  
ATOM    507 HH22 ARG A 389     -16.067  18.210  -3.519  1.00  0.00           H  
ATOM    508  N   ALA A 396     -12.677  21.552   3.932  1.00  0.00           N  
ATOM    509  CA  ALA A 396     -13.253  22.031   5.175  1.00  0.00           C  
ATOM    510  C   ALA A 396     -12.281  22.830   5.976  1.00  0.00           C  
ATOM    511  O   ALA A 396     -12.470  24.027   6.167  1.00  0.00           O  
ATOM    512  CB  ALA A 396     -13.750  20.883   6.006  1.00  0.00           C  
ATOM    513  H   ALA A 396     -12.588  20.624   3.787  1.00  0.00           H  
ATOM    514  N   ILE A 397     -11.226  22.145   6.421  1.00  0.00           N  
ATOM    515  CA  ILE A 397     -10.202  22.752   7.274  1.00  0.00           C  
ATOM    516  C   ILE A 397      -9.362  23.888   6.703  1.00  0.00           C  
ATOM    517  O   ILE A 397      -9.093  24.864   7.412  1.00  0.00           O  
ATOM    518  CB  ILE A 397      -9.268  21.699   7.902  1.00  0.00           C  
ATOM    519  CG1 ILE A 397     -10.094  20.659   8.671  1.00  0.00           C  
ATOM    520  CG2 ILE A 397      -8.304  22.364   8.860  1.00  0.00           C  
ATOM    521  CD1 ILE A 397      -9.288  19.744   9.551  1.00  0.00           C  
ATOM    522  H   ILE A 397     -11.119  21.208   6.156  1.00  0.00           H  
ATOM    523  N   GLY A 403      -8.953  23.770   5.440  1.00  0.00           N  
ATOM    524  CA  GLY A 403      -8.147  24.813   4.819  1.00  0.00           C  
ATOM    525  C   GLY A 403      -6.777  24.326   4.367  1.00  0.00           C  
ATOM    526  O   GLY A 403      -6.019  23.662   5.099  1.00  0.00           O  
ATOM    527  H   GLY A 403      -9.187  22.966   4.929  1.00  0.00           H  
ATOM    528  N   GLU A 404      -6.423  24.718   3.154  1.00  0.00           N  
ATOM    529  CA  GLU A 404      -5.167  24.316   2.560  1.00  0.00           C  
ATOM    530  C   GLU A 404      -3.869  24.812   3.248  1.00  0.00           C  
ATOM    531  O   GLU A 404      -2.906  24.052   3.487  1.00  0.00           O  
ATOM    532  CB  GLU A 404      -5.237  24.744   1.114  1.00  0.00           C  
ATOM    533  CG  GLU A 404      -6.224  23.907   0.318  1.00  0.00           C  
ATOM    534  CD  GLU A 404      -5.575  22.621  -0.230  1.00  0.00           C  
ATOM    535  OE1 GLU A 404      -4.544  22.159   0.348  1.00  0.00           O  
ATOM    536  OE2 GLU A 404      -6.077  22.093  -1.264  1.00  0.00           O  
ATOM    537  H   GLU A 404      -7.044  25.275   2.646  1.00  0.00           H  
ATOM    538  N   VAL A 406      -3.883  26.098   3.565  1.00  0.00           N  
ATOM    539  CA  VAL A 406      -2.784  26.809   4.219  1.00  0.00           C  
ATOM    540  C   VAL A 406      -2.639  26.394   5.678  1.00  0.00           C  
ATOM    541  O   VAL A 406      -1.693  26.739   6.377  1.00  0.00           O  
ATOM    542  CB  VAL A 406      -3.102  28.312   4.196  1.00  0.00           C  
ATOM    543  CG1 VAL A 406      -4.494  28.551   4.817  1.00  0.00           C  
ATOM    544  CG2 VAL A 406      -2.027  29.117   4.930  1.00  0.00           C  
ATOM    545  H   VAL A 406      -4.686  26.610   3.345  1.00  0.00           H  
ATOM    546  N   THR A 473      -3.634  25.693   6.157  1.00  0.00           N  
ATOM    547  CA  THR A 473      -3.655  25.265   7.526  1.00  0.00           C  
ATOM    548  C   THR A 473      -2.488  24.396   7.949  1.00  0.00           C  
ATOM    549  O   THR A 473      -2.154  23.421   7.289  1.00  0.00           O  
ATOM    550  CB  THR A 473      -4.929  24.512   7.752  1.00  0.00           C  
ATOM    551  OG1 THR A 473      -6.004  25.294   7.232  1.00  0.00           O  
ATOM    552  CG2 THR A 473      -5.140  24.287   9.213  1.00  0.00           C  
ATOM    553  H   THR A 473      -4.373  25.427   5.576  1.00  0.00           H  
ATOM    554  HG1 THR A 473      -6.839  24.825   7.373  1.00  0.00           H  
ATOM    555  N   ASP A 477      -1.918  24.692   9.101  1.00  0.00           N  
ATOM    556  CA  ASP A 477      -0.828  23.859   9.572  1.00  0.00           C  
ATOM    557  C   ASP A 477      -1.304  22.419   9.806  1.00  0.00           C  
ATOM    558  O   ASP A 477      -0.532  21.480   9.676  1.00  0.00           O  
ATOM    559  CB  ASP A 477      -0.207  24.455  10.840  1.00  0.00           C  
ATOM    560  CG  ASP A 477       0.865  25.542  10.540  1.00  0.00           C  
ATOM    561  OD1 ASP A 477       0.952  26.063   9.390  1.00  0.00           O  
ATOM    562  OD2 ASP A 477       1.638  25.863  11.478  1.00  0.00           O  
ATOM    563  H   ASP A 477      -2.214  25.470   9.616  1.00  0.00           H  
ATOM    564  N   VAL A 478      -2.595  22.242  10.063  1.00  0.00           N  
ATOM    565  CA  VAL A 478      -3.174  20.908  10.300  1.00  0.00           C  
ATOM    566  C   VAL A 478      -3.073  20.050   9.036  1.00  0.00           C  
ATOM    567  O   VAL A 478      -2.588  18.910   9.059  1.00  0.00           O  
ATOM    568  CB  VAL A 478      -4.697  20.982  10.664  1.00  0.00           C  
ATOM    569  CG1 VAL A 478      -5.200  19.618  11.143  1.00  0.00           C  
ATOM    570  CG2 VAL A 478      -4.961  22.047  11.687  1.00  0.00           C  
ATOM    571  H   VAL A 478      -3.175  23.021  10.109  1.00  0.00           H  
ATOM    572  N   VAL A 479      -3.625  20.603   7.962  1.00  0.00           N  
ATOM    573  CA  VAL A 479      -3.652  19.966   6.656  1.00  0.00           C  
ATOM    574  C   VAL A 479      -2.216  19.660   6.198  1.00  0.00           C  
ATOM    575  O   VAL A 479      -1.815  18.477   6.018  1.00  0.00           O  
ATOM    576  CB  VAL A 479      -4.386  20.897   5.649  1.00  0.00           C  
ATOM    577  CG1 VAL A 479      -4.188  20.408   4.218  1.00  0.00           C  
ATOM    578  CG2 VAL A 479      -5.869  20.960   5.996  1.00  0.00           C  
ATOM    579  H   VAL A 479      -4.022  21.488   8.047  1.00  0.00           H  
ATOM    580  N   GLU A 488      -1.429  20.728   6.098  1.00  0.00           N  
ATOM    581  CA  GLU A 488      -0.041  20.634   5.704  1.00  0.00           C  
ATOM    582  C   GLU A 488       0.781  19.536   6.410  1.00  0.00           C  
ATOM    583  O   GLU A 488       1.138  18.530   5.791  1.00  0.00           O  
ATOM    584  CB  GLU A 488       0.588  21.994   5.876  1.00  0.00           C  
ATOM    585  CG  GLU A 488      -0.239  23.021   5.192  1.00  0.00           C  
ATOM    586  CD  GLU A 488       0.488  24.317   4.975  1.00  0.00           C  
ATOM    587  OE1 GLU A 488       1.274  24.755   5.859  1.00  0.00           O  
ATOM    588  OE2 GLU A 488       0.251  24.905   3.901  1.00  0.00           O  
ATOM    589  H   GLU A 488      -1.810  21.611   6.304  1.00  0.00           H  
ATOM    590  N   LYS A 495       1.014  19.651   7.711  1.00  0.00           N  
ATOM    591  CA  LYS A 495       1.833  18.626   8.327  1.00  0.00           C  
ATOM    592  C   LYS A 495       1.321  17.765   9.442  1.00  0.00           C  
ATOM    593  O   LYS A 495       2.141  17.097  10.096  1.00  0.00           O  
ATOM    594  CB  LYS A 495       3.165  19.225   8.770  1.00  0.00           C  
ATOM    595  CG  LYS A 495       3.027  20.477   9.575  1.00  0.00           C  
ATOM    596  CD  LYS A 495       3.756  21.580   8.869  1.00  0.00           C  
ATOM    597  CE  LYS A 495       2.971  22.842   9.002  1.00  0.00           C  
ATOM    598  NZ  LYS A 495       2.598  22.997  10.430  1.00  0.00           N  
ATOM    599  H   LYS A 495       0.640  20.390   8.237  1.00  0.00           H  
ATOM    600  HZ1 LYS A 495       3.429  22.792  11.028  1.00  0.00           H  
ATOM    601  HZ2 LYS A 495       2.280  23.961  10.607  1.00  0.00           H  
ATOM    602  HZ3 LYS A 495       1.837  22.326  10.667  1.00  0.00           H  
ATOM    603  N   GLU A 496       0.012  17.768   9.687  1.00  0.00           N  
ATOM    604  CA  GLU A 496      -0.537  16.958  10.779  1.00  0.00           C  
ATOM    605  C   GLU A 496      -1.432  15.789  10.400  1.00  0.00           C  
ATOM    606  O   GLU A 496      -1.547  14.821  11.162  1.00  0.00           O  
ATOM    607  CB  GLU A 496      -1.234  17.832  11.796  1.00  0.00           C  
ATOM    608  CG  GLU A 496      -0.287  18.667  12.607  1.00  0.00           C  
ATOM    609  CD  GLU A 496      -0.999  19.787  13.365  1.00  0.00           C  
ATOM    610  OE1 GLU A 496      -2.221  19.969  13.170  1.00  0.00           O  
ATOM    611  OE2 GLU A 496      -0.337  20.507  14.154  1.00  0.00           O  
ATOM    612  H   GLU A 496      -0.585  18.304   9.125  1.00  0.00           H  
ATOM    613  N   MET A 497      -2.000  15.835   9.207  1.00  0.00           N  
ATOM    614  CA  MET A 497      -2.881  14.761   8.764  1.00  0.00           C  
ATOM    615  C   MET A 497      -2.245  13.358   8.571  1.00  0.00           C  
ATOM    616  O   MET A 497      -1.100  13.270   8.182  1.00  0.00           O  
ATOM    617  CB  MET A 497      -3.575  15.195   7.479  1.00  0.00           C  
ATOM    618  CG  MET A 497      -4.049  16.629   7.505  1.00  0.00           C  
ATOM    619  SD  MET A 497      -5.739  16.936   6.852  1.00  0.00           S  
ATOM    620  CE  MET A 497      -5.572  16.812   5.102  1.00  0.00           C  
ATOM    621  H   MET A 497      -1.827  16.590   8.619  1.00  0.00           H  
ATOM    622  N   TYR A 498      -2.954  12.272   8.907  1.00  0.00           N  
ATOM    623  CA  TYR A 498      -2.442  10.900   8.683  1.00  0.00           C  
ATOM    624  C   TYR A 498      -3.122  10.361   7.459  1.00  0.00           C  
ATOM    625  O   TYR A 498      -3.972   9.479   7.552  1.00  0.00           O  
ATOM    626  CB  TYR A 498      -2.771   9.920   9.808  1.00  0.00           C  
ATOM    627  CG  TYR A 498      -1.841   9.962  10.964  1.00  0.00           C  
ATOM    628  CD1 TYR A 498      -1.676  11.145  11.699  1.00  0.00           C  
ATOM    629  CD2 TYR A 498      -1.117   8.838  11.336  1.00  0.00           C  
ATOM    630  CE1 TYR A 498      -0.815  11.202  12.771  1.00  0.00           C  
ATOM    631  CE2 TYR A 498      -0.252   8.885  12.417  1.00  0.00           C  
ATOM    632  CZ  TYR A 498      -0.108  10.075  13.127  1.00  0.00           C  
ATOM    633  OH  TYR A 498       0.756  10.155  14.194  1.00  0.00           O  
ATOM    634  H   TYR A 498      -3.844  12.383   9.312  1.00  0.00           H  
ATOM    635 HH   TYR A 498       0.711  11.041  14.579  1.00  0.00           H  
ATOM    636  N   THR A 499      -2.777  10.922   6.314  1.00  0.00           N  
ATOM    637  CA  THR A 499      -3.338  10.504   5.042  1.00  0.00           C  
ATOM    638  C   THR A 499      -2.680   9.210   4.555  1.00  0.00           C  
ATOM    639  O   THR A 499      -1.706   8.745   5.138  1.00  0.00           O  
ATOM    640  CB  THR A 499      -3.085  11.589   4.004  1.00  0.00           C  
ATOM    641  OG1 THR A 499      -3.157  12.882   4.634  1.00  0.00           O  
ATOM    642  CG2 THR A 499      -4.101  11.486   2.862  1.00  0.00           C  
ATOM    643  H   THR A 499      -2.114  11.643   6.322  1.00  0.00           H  
ATOM    644  HG1 THR A 499      -2.996  13.568   3.980  1.00  0.00           H  
ATOM    645  N   PHE A 500      -3.241   8.606   3.517  1.00  0.00           N  
ATOM    646  CA  PHE A 500      -2.689   7.397   2.932  1.00  0.00           C  
ATOM    647  C   PHE A 500      -3.565   7.041   1.768  1.00  0.00           C  
ATOM    648  O   PHE A 500      -4.448   7.817   1.392  1.00  0.00           O  
ATOM    649  CB  PHE A 500      -2.609   6.237   3.911  1.00  0.00           C  
ATOM    650  CG  PHE A 500      -3.934   5.817   4.453  1.00  0.00           C  
ATOM    651  CD1 PHE A 500      -4.712   4.910   3.771  1.00  0.00           C  
ATOM    652  CD2 PHE A 500      -4.406   6.351   5.652  1.00  0.00           C  
ATOM    653  CE1 PHE A 500      -5.918   4.549   4.258  1.00  0.00           C  
ATOM    654  CE2 PHE A 500      -5.611   5.992   6.147  1.00  0.00           C  
ATOM    655  CZ  PHE A 500      -6.370   5.091   5.454  1.00  0.00           C  
ATOM    656  H   PHE A 500      -4.084   8.962   3.150  1.00  0.00           H  
ATOM    657  N   GLU A 501      -3.336   5.859   1.214  1.00  0.00           N  
ATOM    658  CA  GLU A 501      -4.065   5.417   0.036  1.00  0.00           C  
ATOM    659  C   GLU A 501      -4.727   4.075   0.137  1.00  0.00           C  
ATOM    660  O   GLU A 501      -4.111   3.076   0.532  1.00  0.00           O  
ATOM    661  CB  GLU A 501      -3.157   5.409  -1.194  1.00  0.00           C  
ATOM    662  CG  GLU A 501      -3.153   6.714  -1.979  1.00  0.00           C  
ATOM    663  CD  GLU A 501      -2.675   6.541  -3.417  1.00  0.00           C  
ATOM    664  OE1 GLU A 501      -2.277   5.406  -3.801  1.00  0.00           O  
ATOM    665  OE2 GLU A 501      -2.716   7.553  -4.158  1.00  0.00           O  
ATOM    666  H   GLU A 501      -2.667   5.258   1.609  1.00  0.00           H  
ATOM    667  N   ASP A 502      -5.976   4.041  -0.295  1.00  0.00           N  
ATOM    668  CA  ASP A 502      -6.709   2.804  -0.253  1.00  0.00           C  
ATOM    669  C   ASP A 502      -6.308   1.930  -1.445  1.00  0.00           C  
ATOM    670  O   ASP A 502      -5.797   2.428  -2.459  1.00  0.00           O  
ATOM    671  CB  ASP A 502      -8.222   3.064  -0.226  1.00  0.00           C  
ATOM    672  CG  ASP A 502      -8.999   1.865   0.258  1.00  0.00           C  
ATOM    673  OD1 ASP A 502      -8.758   1.423   1.405  1.00  0.00           O  
ATOM    674  OD2 ASP A 502      -9.819   1.345  -0.526  1.00  0.00           O  
ATOM    675  H   ASP A 502      -6.391   4.854  -0.638  1.00  0.00           H  
ATOM    676  N   ARG A 503      -6.619   0.640  -1.342  1.00  0.00           N  
ATOM    677  CA  ARG A 503      -6.311  -0.350  -2.379  1.00  0.00           C  
ATOM    678  C   ARG A 503      -6.988  -0.071  -3.713  1.00  0.00           C  
ATOM    679  O   ARG A 503      -7.026  -0.945  -4.574  1.00  0.00           O  
ATOM    680  CB  ARG A 503      -6.683  -1.752  -1.877  1.00  0.00           C  
ATOM    681  CG  ARG A 503      -5.867  -2.191  -0.659  1.00  0.00           C  
ATOM    682  CD  ARG A 503      -4.445  -1.602  -0.772  1.00  0.00           C  
ATOM    683  NE  ARG A 503      -3.472  -2.144   0.172  1.00  0.00           N  
ATOM    684  CZ  ARG A 503      -2.991  -3.388   0.136  1.00  0.00           C  
ATOM    685  NH1 ARG A 503      -3.425  -4.253  -0.783  1.00  0.00           N  
ATOM    686  NH2 ARG A 503      -2.097  -3.782   1.037  1.00  0.00           N  
ATOM    687  H   ARG A 503      -7.068   0.337  -0.524  1.00  0.00           H  
ATOM    688 HE   ARG A 503      -3.149  -1.552   0.884  1.00  0.00           H  
ATOM    689 HH11 ARG A 503      -4.118  -3.972  -1.447  1.00  0.00           H  
ATOM    690 HH12 ARG A 503      -3.064  -5.184  -0.802  1.00  0.00           H  
ATOM    691 HH21 ARG A 503      -1.787  -3.147   1.744  1.00  0.00           H  
ATOM    692 HH22 ARG A 503      -1.739  -4.716   1.011  1.00  0.00           H  
ATOM    693  N   ASN A 651      -7.534   1.138  -3.860  1.00  0.00           N  
ATOM    694  CA  ASN A 651      -8.233   1.571  -5.065  1.00  0.00           C  
ATOM    695  C   ASN A 651      -7.823   2.974  -5.490  1.00  0.00           C  
ATOM    696  O   ASN A 651      -8.487   3.611  -6.306  1.00  0.00           O  
ATOM    697  CB  ASN A 651      -9.769   1.503  -4.883  1.00  0.00           C  
ATOM    698  CG  ASN A 651     -10.319   2.557  -3.900  1.00  0.00           C  
ATOM    699  OD1 ASN A 651      -9.573   3.267  -3.226  1.00  0.00           O  
ATOM    700  ND2 ASN A 651     -11.638   2.623  -3.807  1.00  0.00           N  
ATOM    701  H   ASN A 651      -7.517   1.767  -3.136  1.00  0.00           H  
ATOM    702 HD21 ASN A 651     -12.008   3.279  -3.190  1.00  0.00           H  
ATOM    703 HD22 ASN A 651     -12.192   2.031  -4.357  1.00  0.00           H  
ATOM    704  N   GLY A 652      -6.777   3.486  -4.863  1.00  0.00           N  
ATOM    705  CA  GLY A 652      -6.287   4.800  -5.219  1.00  0.00           C  
ATOM    706  C   GLY A 652      -6.953   5.979  -4.560  1.00  0.00           C  
ATOM    707  O   GLY A 652      -6.653   7.135  -4.873  1.00  0.00           O  
ATOM    708  H   GLY A 652      -6.324   2.965  -4.176  1.00  0.00           H  
ATOM    709  N   ASP A 653      -7.862   5.714  -3.641  1.00  0.00           N  
ATOM    710  CA  ASP A 653      -8.523   6.808  -2.975  1.00  0.00           C  
ATOM    711  C   ASP A 653      -7.638   7.331  -1.871  1.00  0.00           C  
ATOM    712  O   ASP A 653      -7.002   6.536  -1.159  1.00  0.00           O  
ATOM    713  CB  ASP A 653      -9.840   6.340  -2.375  1.00  0.00           C  
ATOM    714  CG  ASP A 653     -10.933   6.253  -3.387  1.00  0.00           C  
ATOM    715  OD1 ASP A 653     -10.985   7.108  -4.287  1.00  0.00           O  
ATOM    716  OD2 ASP A 653     -11.762   5.339  -3.271  1.00  0.00           O  
ATOM    717  H   ASP A 653      -8.094   4.788  -3.425  1.00  0.00           H  
ATOM    718  N   SER A 654      -7.564   8.657  -1.746  1.00  0.00           N  
ATOM    719  CA  SER A 654      -6.785   9.256  -0.666  1.00  0.00           C  
ATOM    720  C   SER A 654      -7.671   9.339   0.569  1.00  0.00           C  
ATOM    721  O   SER A 654      -8.696  10.049   0.594  1.00  0.00           O  
ATOM    722  CB  SER A 654      -6.260  10.644  -0.991  1.00  0.00           C  
ATOM    723  OG  SER A 654      -5.283  11.007  -0.014  1.00  0.00           O  
ATOM    724  H   SER A 654      -8.039   9.232  -2.380  1.00  0.00           H  
ATOM    725 HG   SER A 654      -4.952  11.883  -0.209  1.00  0.00           H  
ATOM    726  N   LEU A 655      -7.260   8.580   1.572  1.00  0.00           N  
ATOM    727  CA  LEU A 655      -7.959   8.473   2.830  1.00  0.00           C  
ATOM    728  C   LEU A 655      -7.201   9.209   3.944  1.00  0.00           C  
ATOM    729  O   LEU A 655      -5.977   9.307   3.893  1.00  0.00           O  
ATOM    730  CB  LEU A 655      -8.091   6.988   3.163  1.00  0.00           C  
ATOM    731  CG  LEU A 655      -9.278   6.193   2.613  1.00  0.00           C  
ATOM    732  CD1 LEU A 655      -9.848   6.734   1.286  1.00  0.00           C  
ATOM    733  CD2 LEU A 655      -8.860   4.738   2.564  1.00  0.00           C  
ATOM    734  H   LEU A 655      -6.417   8.093   1.467  1.00  0.00           H  
ATOM    735  N   THR A 656      -7.920   9.606   4.996  1.00  0.00           N  
ATOM    736  CA  THR A 656      -7.314  10.338   6.096  1.00  0.00           C  
ATOM    737  C   THR A 656      -7.922  10.114   7.486  1.00  0.00           C  
ATOM    738  O   THR A 656      -9.102  10.408   7.694  1.00  0.00           O  
ATOM    739  CB  THR A 656      -7.389  11.852   5.812  1.00  0.00           C  
ATOM    740  OG1 THR A 656      -6.615  12.151   4.651  1.00  0.00           O  
ATOM    741  CG2 THR A 656      -6.888  12.662   6.996  1.00  0.00           C  
ATOM    742  H   THR A 656      -8.881   9.424   5.018  1.00  0.00           H  
ATOM    743  HG1 THR A 656      -6.666  13.086   4.484  1.00  0.00           H  
ATOM    744  N   LEU A 657      -7.112   9.604   8.410  1.00  0.00           N  
ATOM    745  CA  LEU A 657      -7.514   9.435   9.792  1.00  0.00           C  
ATOM    746  C   LEU A 657      -7.813  10.855  10.277  1.00  0.00           C  
ATOM    747  O   LEU A 657      -6.896  11.684  10.409  1.00  0.00           O  
ATOM    748  CB  LEU A 657      -6.356   8.945  10.635  1.00  0.00           C  
ATOM    749  CG  LEU A 657      -6.076   7.460  10.706  1.00  0.00           C  
ATOM    750  CD1 LEU A 657      -5.904   6.915   9.313  1.00  0.00           C  
ATOM    751  CD2 LEU A 657      -4.857   7.217  11.559  1.00  0.00           C  
ATOM    752  H   LEU A 657      -6.200   9.359   8.147  1.00  0.00           H  
ATOM    753  N   ARG A 658      -9.090  11.106  10.577  1.00  0.00           N  
ATOM    754  CA  ARG A 658      -9.595  12.396  11.044  1.00  0.00           C  
ATOM    755  C   ARG A 658      -8.773  13.159  12.101  1.00  0.00           C  
ATOM    756  O   ARG A 658      -8.325  12.619  13.108  1.00  0.00           O  
ATOM    757  CB  ARG A 658     -11.048  12.232  11.520  1.00  0.00           C  
ATOM    758  CG  ARG A 658     -11.235  11.432  12.823  1.00  0.00           C  
ATOM    759  CD  ARG A 658     -12.713  11.359  13.216  1.00  0.00           C  
ATOM    760  NE  ARG A 658     -13.003  10.584  14.430  1.00  0.00           N  
ATOM    761  CZ  ARG A 658     -14.118   9.873  14.607  1.00  0.00           C  
ATOM    762  NH1 ARG A 658     -15.019   9.797  13.640  1.00  0.00           N  
ATOM    763  NH2 ARG A 658     -14.320   9.209  15.731  1.00  0.00           N  
ATOM    764  H   ARG A 658      -9.738  10.377  10.488  1.00  0.00           H  
ATOM    765 HE   ARG A 658     -12.345  10.600  15.151  1.00  0.00           H  
ATOM    766 HH11 ARG A 658     -14.861  10.261  12.771  1.00  0.00           H  
ATOM    767 HH12 ARG A 658     -15.842   9.255  13.775  1.00  0.00           H  
ATOM    768 HH21 ARG A 658     -13.634   9.243  16.463  1.00  0.00           H  
ATOM    769 HH22 ARG A 658     -15.155   8.676  15.858  1.00  0.00           H  
ATOM    770  N   PRO A 659      -8.629  14.458  11.908  1.00  0.00           N  
ATOM    771  CA  PRO A 659      -7.880  15.284  12.833  1.00  0.00           C  
ATOM    772  C   PRO A 659      -8.840  16.006  13.758  1.00  0.00           C  
ATOM    773  O   PRO A 659      -8.446  16.508  14.813  1.00  0.00           O  
ATOM    774  CB  PRO A 659      -7.190  16.252  11.886  1.00  0.00           C  
ATOM    775  CG  PRO A 659      -8.267  16.477  10.840  1.00  0.00           C  
ATOM    776  CD  PRO A 659      -8.693  15.066  10.574  1.00  0.00           C  
ATOM    777  N   GLU A 660     -10.089  16.123  13.303  1.00  0.00           N  
ATOM    778  CA  GLU A 660     -11.170  16.775  14.057  1.00  0.00           C  
ATOM    779  C   GLU A 660     -12.465  16.056  13.770  1.00  0.00           C  
ATOM    780  O   GLU A 660     -12.454  15.064  13.052  1.00  0.00           O  
ATOM    781  CB  GLU A 660     -11.380  18.173  13.593  1.00  0.00           C  
ATOM    782  CG  GLU A 660     -12.094  18.163  12.316  1.00  0.00           C  
ATOM    783  CD  GLU A 660     -12.648  19.486  12.021  1.00  0.00           C  
ATOM    784  OE1 GLU A 660     -12.593  20.373  12.895  1.00  0.00           O  
ATOM    785  OE2 GLU A 660     -13.128  19.665  10.900  1.00  0.00           O  
ATOM    786  H   GLU A 660     -10.309  15.719  12.443  1.00  0.00           H  
ATOM    787  N   GLY A 661     -13.584  16.669  14.148  1.00  0.00           N  
ATOM    788  CA  GLY A 661     -14.863  16.013  13.929  1.00  0.00           C  
ATOM    789  C   GLY A 661     -15.909  16.821  13.211  1.00  0.00           C  
ATOM    790  O   GLY A 661     -16.796  16.238  12.573  1.00  0.00           O  
ATOM    791  H   GLY A 661     -13.549  17.523  14.604  1.00  0.00           H  
ATOM    792  N   THR A 662     -15.796  18.148  13.294  1.00  0.00           N  
ATOM    793  CA  THR A 662     -16.746  19.023  12.632  1.00  0.00           C  
ATOM    794  C   THR A 662     -16.968  18.678  11.178  1.00  0.00           C  
ATOM    795  O   THR A 662     -18.102  18.620  10.738  1.00  0.00           O  
ATOM    796  CB  THR A 662     -16.312  20.463  12.650  1.00  0.00           C  
ATOM    797  OG1 THR A 662     -16.128  20.911  13.993  1.00  0.00           O  
ATOM    798  CG2 THR A 662     -17.336  21.306  11.953  1.00  0.00           C  
ATOM    799  H   THR A 662     -15.072  18.533  13.818  1.00  0.00           H  
ATOM    800  HG1 THR A 662     -15.837  21.828  13.963  1.00  0.00           H  
ATOM    801  N   ALA A 663     -15.893  18.456  10.427  1.00  0.00           N  
ATOM    802  CA  ALA A 663     -15.989  18.147   8.995  1.00  0.00           C  
ATOM    803  C   ALA A 663     -16.737  16.855   8.736  1.00  0.00           C  
ATOM    804  O   ALA A 663     -17.627  16.784   7.870  1.00  0.00           O  
ATOM    805  CB  ALA A 663     -14.597  18.085   8.365  1.00  0.00           C  
ATOM    806  H   ALA A 663     -15.007  18.503  10.839  1.00  0.00           H  
ATOM    807  N   GLY A 664     -16.349  15.826   9.481  1.00  0.00           N  
ATOM    808  CA  GLY A 664     -16.995  14.537   9.356  1.00  0.00           C  
ATOM    809  C   GLY A 664     -18.454  14.761   9.692  1.00  0.00           C  
ATOM    810  O   GLY A 664     -19.364  14.233   9.033  1.00  0.00           O  
ATOM    811  H   GLY A 664     -15.620  15.941  10.111  1.00  0.00           H  
ATOM    812  N   CYS A 665     -18.687  15.598  10.695  1.00  0.00           N  
ATOM    813  CA  CYS A 665     -20.032  15.900  11.082  1.00  0.00           C  
ATOM    814  C   CYS A 665     -20.754  16.575   9.923  1.00  0.00           C  
ATOM    815  O   CYS A 665     -21.568  15.934   9.254  1.00  0.00           O  
ATOM    816  CB  CYS A 665     -20.079  16.763  12.340  1.00  0.00           C  
ATOM    817  SG  CYS A 665     -21.707  16.683  13.089  1.00  0.00           S  
ATOM    818  H   CYS A 665     -17.947  16.018  11.157  1.00  0.00           H  
ATOM    819  N   VAL A 666     -20.428  17.819   9.599  1.00  0.00           N  
ATOM    820  CA  VAL A 666     -21.144  18.486   8.502  1.00  0.00           C  
ATOM    821  C   VAL A 666     -21.350  17.599   7.272  1.00  0.00           C  
ATOM    822  O   VAL A 666     -22.357  17.698   6.584  1.00  0.00           O  
ATOM    823  CB  VAL A 666     -20.442  19.746   7.997  1.00  0.00           C  
ATOM    824  CG1 VAL A 666     -21.314  20.450   6.980  1.00  0.00           C  
ATOM    825  CG2 VAL A 666     -20.083  20.639   9.144  1.00  0.00           C  
ATOM    826  H   VAL A 666     -19.733  18.281  10.083  1.00  0.00           H  
ATOM    827  N   ARG A 667     -20.364  16.751   6.993  1.00  0.00           N  
ATOM    828  CA  ARG A 667     -20.416  15.875   5.845  1.00  0.00           C  
ATOM    829  C   ARG A 667     -21.591  14.922   5.903  1.00  0.00           C  
ATOM    830  O   ARG A 667     -22.336  14.808   4.934  1.00  0.00           O  
ATOM    831  CB  ARG A 667     -19.129  15.090   5.750  1.00  0.00           C  
ATOM    832  CG  ARG A 667     -19.073  14.150   4.568  1.00  0.00           C  
ATOM    833  CD  ARG A 667     -18.654  12.766   5.041  1.00  0.00           C  
ATOM    834  NE  ARG A 667     -19.809  11.948   5.381  1.00  0.00           N  
ATOM    835  CZ  ARG A 667     -19.810  10.948   6.243  1.00  0.00           C  
ATOM    836  NH1 ARG A 667     -18.762  10.632   6.968  1.00  0.00           N  
ATOM    837  NH2 ARG A 667     -20.927  10.293   6.420  1.00  0.00           N  
ATOM    838  H   ARG A 667     -19.582  16.732   7.580  1.00  0.00           H  
ATOM    839 HE   ARG A 667     -20.656  12.164   4.932  1.00  0.00           H  
ATOM    840 HH11 ARG A 667     -17.939  11.112   6.854  1.00  0.00           H  
ATOM    841 HH12 ARG A 667     -18.825   9.849   7.592  1.00  0.00           H  
ATOM    842 HH21 ARG A 667     -21.747  10.563   5.910  1.00  0.00           H  
ATOM    843 HH22 ARG A 667     -20.949   9.543   7.057  1.00  0.00           H  
ATOM    844  N   ALA A 668     -21.726  14.188   7.003  1.00  0.00           N  
ATOM    845  CA  ALA A 668     -22.849  13.263   7.138  1.00  0.00           C  
ATOM    846  C   ALA A 668     -24.141  14.086   7.329  1.00  0.00           C  
ATOM    847  O   ALA A 668     -25.193  13.695   6.872  1.00  0.00           O  
ATOM    848  CB  ALA A 668     -22.622  12.262   8.324  1.00  0.00           C  
ATOM    849  H   ALA A 668     -21.069  14.279   7.740  1.00  0.00           H  
ATOM    850  N   GLY A 669     -24.051  15.241   7.966  1.00  0.00           N  
ATOM    851  CA  GLY A 669     -25.232  16.058   8.157  1.00  0.00           C  
ATOM    852  C   GLY A 669     -25.855  16.357   6.812  1.00  0.00           C  
ATOM    853  O   GLY A 669     -27.080  16.327   6.664  1.00  0.00           O  
ATOM    854  H   GLY A 669     -23.178  15.556   8.293  1.00  0.00           H  
ATOM    855  N   ILE A 670     -25.019  16.658   5.819  1.00  0.00           N  
ATOM    856  CA  ILE A 670     -25.517  16.944   4.482  1.00  0.00           C  
ATOM    857  C   ILE A 670     -25.847  15.602   3.826  1.00  0.00           C  
ATOM    858  O   ILE A 670     -26.934  15.450   3.319  1.00  0.00           O  
ATOM    859  CB  ILE A 670     -24.471  17.726   3.603  1.00  0.00           C  
ATOM    860  CG1 ILE A 670     -23.939  18.965   4.351  1.00  0.00           C  
ATOM    861  CG2 ILE A 670     -25.092  18.121   2.254  1.00  0.00           C  
ATOM    862  CD1 ILE A 670     -22.855  19.766   3.642  1.00  0.00           C  
ATOM    863  H   ILE A 670     -24.056  16.725   5.991  1.00  0.00           H  
ATOM    864  N   GLU A 671     -24.978  14.603   3.975  1.00  0.00           N  
ATOM    865  CA  GLU A 671     -25.151  13.279   3.348  1.00  0.00           C  
ATOM    866  C   GLU A 671     -26.510  12.620   3.570  1.00  0.00           C  
ATOM    867  O   GLU A 671     -27.005  11.889   2.695  1.00  0.00           O  
ATOM    868  CB  GLU A 671     -24.021  12.312   3.769  1.00  0.00           C  
ATOM    869  CG  GLU A 671     -24.138  10.931   3.130  1.00  0.00           C  
ATOM    870  CD  GLU A 671     -22.791  10.194   2.856  1.00  0.00           C  
ATOM    871  OE1 GLU A 671     -21.822  10.380   3.627  1.00  0.00           O  
ATOM    872  OE2 GLU A 671     -22.708   9.397   1.874  1.00  0.00           O  
ATOM    873  H   GLU A 671     -24.176  14.774   4.507  1.00  0.00           H  
ATOM    874  N   HIS A 672     -27.108  12.872   4.738  1.00  0.00           N  
ATOM    875  CA  HIS A 672     -28.403  12.294   5.100  1.00  0.00           C  
ATOM    876  C   HIS A 672     -29.490  13.336   5.258  1.00  0.00           C  
ATOM    877  O   HIS A 672     -30.517  13.057   5.858  1.00  0.00           O  
ATOM    878  CB  HIS A 672     -28.313  11.526   6.397  1.00  0.00           C  
ATOM    879  CG  HIS A 672     -27.290  10.448   6.394  1.00  0.00           C  
ATOM    880  ND1 HIS A 672     -26.027  10.616   6.920  1.00  0.00           N  
ATOM    881  CD2 HIS A 672     -27.369   9.150   6.009  1.00  0.00           C  
ATOM    882  CE1 HIS A 672     -25.378   9.468   6.874  1.00  0.00           C  
ATOM    883  NE2 HIS A 672     -26.172   8.562   6.329  1.00  0.00           N  
ATOM    884  H   HIS A 672     -26.657  13.476   5.385  1.00  0.00           H  
ATOM    885  HD1 HIS A 672     -25.668  11.460   7.275  1.00  0.00           H  
ATOM    886  HE2 HIS A 672     -25.941   7.621   6.171  1.00  0.00           H  
ATOM    887  N   GLY A 675     -29.211  14.558   4.823  1.00  0.00           N  
ATOM    888  CA  GLY A 675     -30.192  15.628   4.875  1.00  0.00           C  
ATOM    889  C   GLY A 675     -30.808  15.866   6.223  1.00  0.00           C  
ATOM    890  O   GLY A 675     -32.022  15.810   6.365  1.00  0.00           O  
ATOM    891  H   GLY A 675     -28.330  14.742   4.447  1.00  0.00           H  
ATOM    892  N   LEU A 677     -29.965  16.126   7.213  1.00  0.00           N  
ATOM    893  CA  LEU A 677     -30.416  16.409   8.565  1.00  0.00           C  
ATOM    894  C   LEU A 677     -30.309  17.890   8.804  1.00  0.00           C  
ATOM    895  O   LEU A 677     -30.768  18.396   9.834  1.00  0.00           O  
ATOM    896  CB  LEU A 677     -29.491  15.813   9.613  1.00  0.00           C  
ATOM    897  CG  LEU A 677     -28.890  14.440   9.596  1.00  0.00           C  
ATOM    898  CD1 LEU A 677     -29.076  13.799  10.948  1.00  0.00           C  
ATOM    899  CD2 LEU A 677     -29.579  13.685   8.549  1.00  0.00           C  
ATOM    900  H   LEU A 677     -29.000  16.120   7.013  1.00  0.00           H  
ATOM    901  N   LEU A 681     -29.688  18.605   7.888  1.00  0.00           N  
ATOM    902  CA  LEU A 681     -29.459  20.003   8.153  1.00  0.00           C  
ATOM    903  C   LEU A 681     -30.299  20.929   7.327  1.00  0.00           C  
ATOM    904  O   LEU A 681     -30.492  22.093   7.705  1.00  0.00           O  
ATOM    905  CB  LEU A 681     -27.960  20.304   7.988  1.00  0.00           C  
ATOM    906  CG  LEU A 681     -27.064  19.112   8.378  1.00  0.00           C  
ATOM    907  CD1 LEU A 681     -25.637  19.348   7.981  1.00  0.00           C  
ATOM    908  CD2 LEU A 681     -27.177  18.838   9.850  1.00  0.00           C  
ATOM    909  H   LEU A 681     -29.372  18.196   7.050  1.00  0.00           H  
ATOM    910  N   TYR A 683     -30.819  20.431   6.210  1.00  0.00           N  
ATOM    911  CA  TYR A 683     -31.629  21.288   5.365  1.00  0.00           C  
ATOM    912  C   TYR A 683     -32.937  21.705   6.063  1.00  0.00           C  
ATOM    913  O   TYR A 683     -33.805  20.864   6.352  1.00  0.00           O  
ATOM    914  CB  TYR A 683     -31.903  20.654   3.989  1.00  0.00           C  
ATOM    915  CG  TYR A 683     -32.633  21.608   3.053  1.00  0.00           C  
ATOM    916  CD1 TYR A 683     -32.463  23.003   3.178  1.00  0.00           C  
ATOM    917  CD2 TYR A 683     -33.562  21.144   2.129  1.00  0.00           C  
ATOM    918  CE1 TYR A 683     -33.221  23.911   2.421  1.00  0.00           C  
ATOM    919  CE2 TYR A 683     -34.329  22.044   1.364  1.00  0.00           C  
ATOM    920  CZ  TYR A 683     -34.160  23.429   1.521  1.00  0.00           C  
ATOM    921  OH  TYR A 683     -34.972  24.322   0.837  1.00  0.00           O  
ATOM    922  H   TYR A 683     -30.670  19.497   5.969  1.00  0.00           H  
ATOM    923 HH   TYR A 683     -35.561  23.835   0.252  1.00  0.00           H  
ATOM    924  N   ASN A 684     -33.049  23.001   6.345  1.00  0.00           N  
ATOM    925  CA  ASN A 684     -34.222  23.561   7.011  1.00  0.00           C  
ATOM    926  C   ASN A 684     -34.525  22.845   8.333  1.00  0.00           C  
ATOM    927  O   ASN A 684     -35.692  22.655   8.677  1.00  0.00           O  
ATOM    928  CB  ASN A 684     -35.442  23.469   6.090  1.00  0.00           C  
ATOM    929  CG  ASN A 684     -35.508  24.591   5.060  1.00  0.00           C  
ATOM    930  OD1 ASN A 684     -34.817  25.616   5.194  1.00  0.00           O  
ATOM    931  ND2 ASN A 684     -36.351  24.417   4.027  1.00  0.00           N  
ATOM    932  H   ASN A 684     -32.309  23.602   6.114  1.00  0.00           H  
ATOM    933 HD21 ASN A 684     -36.393  25.137   3.363  1.00  0.00           H  
ATOM    934 HD22 ASN A 684     -36.881  23.603   3.973  1.00  0.00           H  
ATOM    935  N   GLN A 685     -33.480  22.438   9.066  1.00  0.00           N  
ATOM    936  CA  GLN A 685     -33.624  21.715  10.336  1.00  0.00           C  
ATOM    937  C   GLN A 685     -32.673  22.236  11.386  1.00  0.00           C  
ATOM    938  O   GLN A 685     -31.679  22.881  11.048  1.00  0.00           O  
ATOM    939  CB  GLN A 685     -33.345  20.227  10.127  1.00  0.00           C  
ATOM    940  CG  GLN A 685     -34.253  19.639   9.097  1.00  0.00           C  
ATOM    941  CD  GLN A 685     -33.811  18.289   8.590  1.00  0.00           C  
ATOM    942  OE1 GLN A 685     -33.655  17.325   9.356  1.00  0.00           O  
ATOM    943  NE2 GLN A 685     -33.631  18.200   7.280  1.00  0.00           N  
ATOM    944  H   GLN A 685     -32.575  22.652   8.762  1.00  0.00           H  
ATOM    945 HE21 GLN A 685     -33.347  17.327   6.928  1.00  0.00           H  
ATOM    946 HE22 GLN A 685     -33.808  18.978   6.715  1.00  0.00           H  
ATOM    947  N   GLU A 686     -33.027  22.002  12.653  1.00  0.00           N  
ATOM    948  CA  GLU A 686     -32.224  22.364  13.829  1.00  0.00           C  
ATOM    949  C   GLU A 686     -31.733  21.001  14.280  1.00  0.00           C  
ATOM    950  O   GLU A 686     -32.413  19.991  14.072  1.00  0.00           O  
ATOM    951  CB  GLU A 686     -33.094  23.004  14.931  1.00  0.00           C  
ATOM    952  CG  GLU A 686     -32.474  23.228  16.326  1.00  0.00           C  
ATOM    953  CD  GLU A 686     -33.299  24.202  17.194  1.00  0.00           C  
ATOM    954  OE1 GLU A 686     -33.941  25.136  16.645  1.00  0.00           O  
ATOM    955  OE2 GLU A 686     -33.313  24.050  18.432  1.00  0.00           O  
ATOM    956  H   GLU A 686     -33.871  21.531  12.815  1.00  0.00           H  
ATOM    957  N   GLN A 687     -30.515  20.946  14.771  1.00  0.00           N  
ATOM    958  CA  GLN A 687     -29.984  19.685  15.245  1.00  0.00           C  
ATOM    959  C   GLN A 687     -28.969  20.098  16.254  1.00  0.00           C  
ATOM    960  O   GLN A 687     -28.218  21.046  16.022  1.00  0.00           O  
ATOM    961  CB  GLN A 687     -29.291  18.919  14.113  1.00  0.00           C  
ATOM    962  CG  GLN A 687     -30.197  18.495  12.952  1.00  0.00           C  
ATOM    963  CD  GLN A 687     -31.075  17.291  13.278  1.00  0.00           C  
ATOM    964  OE1 GLN A 687     -31.114  16.810  14.415  1.00  0.00           O  
ATOM    965  NE2 GLN A 687     -31.755  16.785  12.264  1.00  0.00           N  
ATOM    966  H   GLN A 687     -29.957  21.762  14.791  1.00  0.00           H  
ATOM    967 HE21 GLN A 687     -32.326  16.021  12.449  1.00  0.00           H  
ATOM    968 HE22 GLN A 687     -31.680  17.202  11.378  1.00  0.00           H  
ATOM    969  N   ARG A 688     -29.038  19.498  17.429  1.00  0.00           N  
ATOM    970  CA  ARG A 688     -28.062  19.791  18.443  1.00  0.00           C  
ATOM    971  C   ARG A 688     -27.527  18.440  18.792  1.00  0.00           C  
ATOM    972  O   ARG A 688     -28.232  17.580  19.340  1.00  0.00           O  
ATOM    973  CB  ARG A 688     -28.658  20.432  19.643  1.00  0.00           C  
ATOM    974  CG  ARG A 688     -29.300  21.705  19.343  1.00  0.00           C  
ATOM    975  CD  ARG A 688     -30.041  22.095  20.596  1.00  0.00           C  
ATOM    976  NE  ARG A 688     -31.018  23.122  20.320  1.00  0.00           N  
ATOM    977  CZ  ARG A 688     -31.430  23.981  21.222  1.00  0.00           C  
ATOM    978  NH1 ARG A 688     -30.923  23.892  22.453  1.00  0.00           N  
ATOM    979  NH2 ARG A 688     -32.333  24.912  20.898  1.00  0.00           N  
ATOM    980  H   ARG A 688     -29.736  18.837  17.594  1.00  0.00           H  
ATOM    981 HE   ARG A 688     -31.400  23.174  19.416  1.00  0.00           H  
ATOM    982 HH11 ARG A 688     -30.253  23.190  22.672  1.00  0.00           H  
ATOM    983 HH12 ARG A 688     -31.222  24.537  23.159  1.00  0.00           H  
ATOM    984 HH21 ARG A 688     -32.693  24.954  19.970  1.00  0.00           H  
ATOM    985 HH22 ARG A 688     -32.644  25.566  21.586  1.00  0.00           H  
ATOM    986  N   LEU A 689     -26.269  18.247  18.417  1.00  0.00           N  
ATOM    987  CA  LEU A 689     -25.607  16.988  18.614  1.00  0.00           C  
ATOM    988  C   LEU A 689     -24.219  17.110  19.191  1.00  0.00           C  
ATOM    989  O   LEU A 689     -23.685  18.222  19.314  1.00  0.00           O  
ATOM    990  CB  LEU A 689     -25.592  16.222  17.287  1.00  0.00           C  
ATOM    991  CG  LEU A 689     -25.405  16.928  15.942  1.00  0.00           C  
ATOM    992  CD1 LEU A 689     -25.538  15.899  14.848  1.00  0.00           C  
ATOM    993  CD2 LEU A 689     -26.438  17.963  15.719  1.00  0.00           C  
ATOM    994  H   LEU A 689     -25.759  18.993  18.035  1.00  0.00           H  
ATOM    995  N   TRP A 690     -23.711  15.960  19.628  1.00  0.00           N  
ATOM    996  CA  TRP A 690     -22.369  15.800  20.204  1.00  0.00           C  
ATOM    997  C   TRP A 690     -21.812  14.433  19.734  1.00  0.00           C  
ATOM    998  O   TRP A 690     -22.581  13.563  19.317  1.00  0.00           O  
ATOM    999  CB  TRP A 690     -22.387  15.858  21.764  1.00  0.00           C  
ATOM   1000  CG  TRP A 690     -23.182  14.751  22.426  1.00  0.00           C  
ATOM   1001  CD1 TRP A 690     -24.528  14.718  22.551  1.00  0.00           C  
ATOM   1002  CD2 TRP A 690     -22.717  13.459  22.867  1.00  0.00           C  
ATOM   1003  NE1 TRP A 690     -24.932  13.497  23.004  1.00  0.00           N  
ATOM   1004  CE2 TRP A 690     -23.847  12.706  23.217  1.00  0.00           C  
ATOM   1005  CE3 TRP A 690     -21.468  12.873  22.995  1.00  0.00           C  
ATOM   1006  CZ2 TRP A 690     -23.773  11.402  23.660  1.00  0.00           C  
ATOM   1007  CZ3 TRP A 690     -21.399  11.567  23.443  1.00  0.00           C  
ATOM   1008  CH2 TRP A 690     -22.548  10.847  23.777  1.00  0.00           C  
ATOM   1009  H   TRP A 690     -24.261  15.158  19.549  1.00  0.00           H  
ATOM   1010  HE1 TRP A 690     -25.867  13.239  23.165  1.00  0.00           H  
ATOM   1011  N   TYR A 691     -20.488  14.270  19.754  1.00  0.00           N  
ATOM   1012  CA  TYR A 691     -19.850  13.009  19.363  1.00  0.00           C  
ATOM   1013  C   TYR A 691     -18.696  12.855  20.266  1.00  0.00           C  
ATOM   1014  O   TYR A 691     -18.267  13.844  20.871  1.00  0.00           O  
ATOM   1015  CB  TYR A 691     -19.363  13.013  17.922  1.00  0.00           C  
ATOM   1016  CG  TYR A 691     -18.645  14.290  17.485  1.00  0.00           C  
ATOM   1017  CD1 TYR A 691     -17.353  14.620  17.989  1.00  0.00           C  
ATOM   1018  CD2 TYR A 691     -19.291  15.212  16.644  1.00  0.00           C  
ATOM   1019  CE1 TYR A 691     -16.751  15.847  17.682  1.00  0.00           C  
ATOM   1020  CE2 TYR A 691     -18.684  16.448  16.325  1.00  0.00           C  
ATOM   1021  CZ  TYR A 691     -17.430  16.759  16.858  1.00  0.00           C  
ATOM   1022  OH  TYR A 691     -16.909  18.004  16.647  1.00  0.00           O  
ATOM   1023  H   TYR A 691     -19.912  15.015  20.055  1.00  0.00           H  
ATOM   1024 HH   TYR A 691     -17.433  18.319  16.137  1.00  0.00           H  
ATOM   1025  N   ILE A 692     -18.200  11.630  20.355  1.00  0.00           N  
ATOM   1026  CA  ILE A 692     -17.066  11.321  21.223  1.00  0.00           C  
ATOM   1027  C   ILE A 692     -16.211  10.211  20.627  1.00  0.00           C  
ATOM   1028  O   ILE A 692     -16.726   9.157  20.237  1.00  0.00           O  
ATOM   1029  CB  ILE A 692     -17.550  10.883  22.637  1.00  0.00           C  
ATOM   1030  CG1 ILE A 692     -16.372  10.687  23.586  1.00  0.00           C  
ATOM   1031  CG2 ILE A 692     -18.353   9.607  22.560  1.00  0.00           C  
ATOM   1032  CD1 ILE A 692     -16.796  10.257  24.943  1.00  0.00           C  
ATOM   1033  H   ILE A 692     -18.597  10.907  19.840  1.00  0.00           H  
ATOM   1034  N   GLY A 693     -14.899  10.428  20.560  1.00  0.00           N  
ATOM   1035  CA  GLY A 693     -14.023   9.411  19.985  1.00  0.00           C  
ATOM   1036  C   GLY A 693     -12.620   9.890  19.691  1.00  0.00           C  
ATOM   1037  O   GLY A 693     -12.293  11.026  20.065  1.00  0.00           O  
ATOM   1038  H   GLY A 693     -14.513  11.281  20.872  1.00  0.00           H  
ATOM   1039  N   PRO A 695     -11.789   9.094  18.972  1.00  0.00           N  
ATOM   1040  CA  PRO A 695     -10.426   9.586  18.718  1.00  0.00           C  
ATOM   1041  C   PRO A 695     -10.219  10.481  17.492  1.00  0.00           C  
ATOM   1042  O   PRO A 695     -11.090  10.597  16.623  1.00  0.00           O  
ATOM   1043  CB  PRO A 695      -9.620   8.299  18.657  1.00  0.00           C  
ATOM   1044  CG  PRO A 695     -10.571   7.375  17.969  1.00  0.00           C  
ATOM   1045  CD  PRO A 695     -11.873   7.651  18.671  1.00  0.00           C  
ATOM   1046  N   MET A 696      -9.123  11.237  17.530  1.00  0.00           N  
ATOM   1047  CA  MET A 696      -8.717  12.097  16.438  1.00  0.00           C  
ATOM   1048  C   MET A 696      -7.252  11.831  16.319  1.00  0.00           C  
ATOM   1049  O   MET A 696      -6.568  11.536  17.312  1.00  0.00           O  
ATOM   1050  CB  MET A 696      -8.877  13.574  16.743  1.00  0.00           C  
ATOM   1051  CG  MET A 696     -10.256  13.981  17.185  1.00  0.00           C  
ATOM   1052  SD  MET A 696     -11.620  13.599  16.086  1.00  0.00           S  
ATOM   1053  CE  MET A 696     -12.980  13.747  17.255  1.00  0.00           C  
ATOM   1054  H   MET A 696      -8.569  11.219  18.335  1.00  0.00           H  
ATOM   1055  N   PHE A 697      -6.761  11.993  15.102  1.00  0.00           N  
ATOM   1056  CA  PHE A 697      -5.357  11.785  14.749  1.00  0.00           C  
ATOM   1057  C   PHE A 697      -4.645  13.016  14.169  1.00  0.00           C  
ATOM   1058  O   PHE A 697      -5.120  13.627  13.201  1.00  0.00           O  
ATOM   1059  CB  PHE A 697      -5.267  10.634  13.774  1.00  0.00           C  
ATOM   1060  CG  PHE A 697      -5.949   9.424  14.260  1.00  0.00           C  
ATOM   1061  CD1 PHE A 697      -7.328   9.330  14.174  1.00  0.00           C  
ATOM   1062  CD2 PHE A 697      -5.222   8.392  14.850  1.00  0.00           C  
ATOM   1063  CE1 PHE A 697      -7.984   8.223  14.666  1.00  0.00           C  
ATOM   1064  CE2 PHE A 697      -5.851   7.273  15.351  1.00  0.00           C  
ATOM   1065  CZ  PHE A 697      -7.248   7.177  15.261  1.00  0.00           C  
ATOM   1066  H   PHE A 697      -7.343  12.289  14.430  1.00  0.00           H  
ATOM   1067  N   ARG A 698      -3.517  13.372  14.779  1.00  0.00           N  
ATOM   1068  CA  ARG A 698      -2.712  14.497  14.338  1.00  0.00           C  
ATOM   1069  C   ARG A 698      -1.238  14.086  14.429  1.00  0.00           C  
ATOM   1070  O   ARG A 698      -0.879  13.310  15.338  1.00  0.00           O  
ATOM   1071  CB  ARG A 698      -2.924  15.673  15.266  1.00  0.00           C  
ATOM   1072  CG  ARG A 698      -4.322  16.169  15.316  1.00  0.00           C  
ATOM   1073  CD  ARG A 698      -4.449  17.449  14.533  1.00  0.00           C  
ATOM   1074  NE  ARG A 698      -5.521  18.304  15.039  1.00  0.00           N  
ATOM   1075  CZ  ARG A 698      -5.345  19.467  15.679  1.00  0.00           C  
ATOM   1076  NH1 ARG A 698      -4.121  19.942  15.925  1.00  0.00           N  
ATOM   1077  NH2 ARG A 698      -6.405  20.160  16.092  1.00  0.00           N  
ATOM   1078  H   ARG A 698      -3.195  12.835  15.548  1.00  0.00           H  
ATOM   1079 HE   ARG A 698      -6.441  17.999  14.899  1.00  0.00           H  
ATOM   1080 HH11 ARG A 698      -3.317  19.432  15.639  1.00  0.00           H  
ATOM   1081 HH12 ARG A 698      -4.019  20.816  16.407  1.00  0.00           H  
ATOM   1082 HH21 ARG A 698      -7.330  19.801  15.919  1.00  0.00           H  
ATOM   1083 HH22 ARG A 698      -6.290  21.026  16.566  1.00  0.00           H  
ATOM   1084  N   HIS A 699      -0.413  14.498  13.456  1.00  0.00           N  
ATOM   1085  CA  HIS A 699       1.020  14.208  13.540  1.00  0.00           C  
ATOM   1086  C   HIS A 699       1.681  15.437  14.123  1.00  0.00           C  
ATOM   1087  O   HIS A 699       1.895  16.413  13.428  1.00  0.00           O  
ATOM   1088  CB  HIS A 699       1.677  13.842  12.210  1.00  0.00           C  
ATOM   1089  CG  HIS A 699       2.897  12.981  12.384  1.00  0.00           C  
ATOM   1090  ND1 HIS A 699       2.972  11.691  11.910  1.00  0.00           N  
ATOM   1091  CD2 HIS A 699       3.991  13.169  13.158  1.00  0.00           C  
ATOM   1092  CE1 HIS A 699       4.062  11.103  12.396  1.00  0.00           C  
ATOM   1093  NE2 HIS A 699       4.691  11.977  13.161  1.00  0.00           N  
ATOM   1094  H   HIS A 699      -0.747  14.998  12.712  1.00  0.00           H  
ATOM   1095  HD1 HIS A 699       2.324  11.266  11.329  1.00  0.00           H  
ATOM   1096  HE2 HIS A 699       5.524  11.808  13.653  1.00  0.00           H  
ATOM   1097  N   GLU A 700       1.905  15.396  15.434  1.00  0.00           N  
ATOM   1098  CA  GLU A 700       2.517  16.479  16.182  1.00  0.00           C  
ATOM   1099  C   GLU A 700       3.587  15.938  17.151  1.00  0.00           C  
ATOM   1100  O   GLU A 700       3.773  14.720  17.284  1.00  0.00           O  
ATOM   1101  CB  GLU A 700       1.439  17.278  16.931  1.00  0.00           C  
ATOM   1102  CG  GLU A 700       0.386  17.882  16.014  1.00  0.00           C  
ATOM   1103  CD  GLU A 700      -0.730  18.613  16.758  1.00  0.00           C  
ATOM   1104  OE1 GLU A 700      -1.598  17.931  17.331  1.00  0.00           O  
ATOM   1105  OE2 GLU A 700      -0.770  19.862  16.735  1.00  0.00           O  
ATOM   1106  H   GLU A 700       1.635  14.590  15.931  1.00  0.00           H  
ATOM   1107  N   ARG A 703       4.317  16.841  17.801  1.00  0.00           N  
ATOM   1108  CA  ARG A 703       5.365  16.419  18.710  1.00  0.00           C  
ATOM   1109  C   ARG A 703       4.773  15.961  20.013  1.00  0.00           C  
ATOM   1110  O   ARG A 703       4.139  16.745  20.721  1.00  0.00           O  
ATOM   1111  CB  ARG A 703       6.357  17.547  19.032  1.00  0.00           C  
ATOM   1112  CG  ARG A 703       7.114  18.173  17.879  1.00  0.00           C  
ATOM   1113  CD  ARG A 703       6.199  19.071  17.042  1.00  0.00           C  
ATOM   1114  NE  ARG A 703       5.758  18.412  15.811  1.00  0.00           N  
ATOM   1115  CZ  ARG A 703       5.034  18.996  14.860  1.00  0.00           C  
ATOM   1116  NH1 ARG A 703       4.637  20.260  14.999  1.00  0.00           N  
ATOM   1117  NH2 ARG A 703       4.687  18.307  13.765  1.00  0.00           N  
ATOM   1118  H   ARG A 703       4.139  17.792  17.671  1.00  0.00           H  
ATOM   1119 HE   ARG A 703       6.022  17.482  15.671  1.00  0.00           H  
ATOM   1120 HH11 ARG A 703       4.877  20.779  15.810  1.00  0.00           H  
ATOM   1121 HH12 ARG A 703       4.086  20.693  14.273  1.00  0.00           H  
ATOM   1122 HH21 ARG A 703       4.985  17.360  13.651  1.00  0.00           H  
ATOM   1123 HH22 ARG A 703       4.146  18.748  13.041  1.00  0.00           H  
ATOM   1124  N   PRO A 713       4.978  14.690  20.354  1.00  0.00           N  
ATOM   1125  CA  PRO A 713       4.425  14.199  21.618  1.00  0.00           C  
ATOM   1126  C   PRO A 713       4.818  15.101  22.774  1.00  0.00           C  
ATOM   1127  O   PRO A 713       5.967  15.506  22.917  1.00  0.00           O  
ATOM   1128  CB  PRO A 713       5.067  12.827  21.750  1.00  0.00           C  
ATOM   1129  CG  PRO A 713       5.088  12.354  20.318  1.00  0.00           C  
ATOM   1130  CD  PRO A 713       5.506  13.587  19.536  1.00  0.00           C  
ATOM   1131  N   GLN A 714       3.819  15.516  23.527  1.00  0.00           N  
ATOM   1132  CA  GLN A 714       4.067  16.364  24.674  1.00  0.00           C  
ATOM   1133  C   GLN A 714       3.121  15.953  25.794  1.00  0.00           C  
ATOM   1134  O   GLN A 714       2.601  14.819  25.784  1.00  0.00           O  
ATOM   1135  CB  GLN A 714       3.883  17.832  24.318  1.00  0.00           C  
ATOM   1136  CG  GLN A 714       4.823  18.257  23.266  1.00  0.00           C  
ATOM   1137  CD  GLN A 714       5.122  19.710  23.358  1.00  0.00           C  
ATOM   1138  OE1 GLN A 714       4.347  20.542  22.875  1.00  0.00           O  
ATOM   1139  NE2 GLN A 714       6.258  20.042  23.976  1.00  0.00           N  
ATOM   1140  H   GLN A 714       2.902  15.234  23.327  1.00  0.00           H  
ATOM   1141 HE21 GLN A 714       6.468  20.988  24.041  1.00  0.00           H  
ATOM   1142 HE22 GLN A 714       6.835  19.332  24.325  1.00  0.00           H  
ATOM   1143  N   LYS A 715       2.976  16.844  26.777  1.00  0.00           N  
ATOM   1144  CA  LYS A 715       2.102  16.641  27.925  1.00  0.00           C  
ATOM   1145  C   LYS A 715       0.690  16.933  27.413  1.00  0.00           C  
ATOM   1146  O   LYS A 715      -0.232  16.129  27.579  1.00  0.00           O  
ATOM   1147  CB  LYS A 715       2.506  17.612  29.042  1.00  0.00           C  
ATOM   1148  CG  LYS A 715       1.627  17.637  30.289  1.00  0.00           C  
ATOM   1149  CD  LYS A 715       2.043  16.613  31.294  1.00  0.00           C  
ATOM   1150  CE  LYS A 715       1.915  17.205  32.688  1.00  0.00           C  
ATOM   1151  NZ  LYS A 715       2.301  16.200  33.728  1.00  0.00           N  
ATOM   1152  H   LYS A 715       3.494  17.674  26.732  1.00  0.00           H  
ATOM   1153  HZ1 LYS A 715       3.179  15.726  33.442  1.00  0.00           H  
ATOM   1154  HZ2 LYS A 715       2.440  16.677  34.640  1.00  0.00           H  
ATOM   1155  HZ3 LYS A 715       1.541  15.491  33.823  1.00  0.00           H  
ATOM   1156  N   GLY A 716       0.517  18.053  26.732  1.00  0.00           N  
ATOM   1157  CA  GLY A 716      -0.815  18.334  26.231  1.00  0.00           C  
ATOM   1158  C   GLY A 716      -1.157  17.487  25.013  1.00  0.00           C  
ATOM   1159  O   GLY A 716      -2.237  16.881  24.937  1.00  0.00           O  
ATOM   1160  H   GLY A 716       1.258  18.676  26.577  1.00  0.00           H  
ATOM   1161  N   ARG A 718      -0.223  17.454  24.064  1.00  0.00           N  
ATOM   1162  CA  ARG A 718      -0.405  16.731  22.810  1.00  0.00           C  
ATOM   1163  C   ARG A 718      -0.071  15.266  22.761  1.00  0.00           C  
ATOM   1164  O   ARG A 718       0.883  14.788  23.396  1.00  0.00           O  
ATOM   1165  CB  ARG A 718       0.365  17.409  21.712  1.00  0.00           C  
ATOM   1166  CG  ARG A 718       0.772  18.755  22.118  1.00  0.00           C  
ATOM   1167  CD  ARG A 718       0.312  19.760  21.161  1.00  0.00           C  
ATOM   1168  NE  ARG A 718       0.226  21.002  21.892  1.00  0.00           N  
ATOM   1169  CZ  ARG A 718      -0.213  22.133  21.369  1.00  0.00           C  
ATOM   1170  NH1 ARG A 718      -0.528  22.178  20.079  1.00  0.00           N  
ATOM   1171  NH2 ARG A 718      -0.282  23.227  22.123  1.00  0.00           N  
ATOM   1172  H   ARG A 718       0.631  17.895  24.239  1.00  0.00           H  
ATOM   1173 HE   ARG A 718       0.514  21.010  22.826  1.00  0.00           H  
ATOM   1174 HH11 ARG A 718      -0.433  21.362  19.510  1.00  0.00           H  
ATOM   1175 HH12 ARG A 718      -0.862  23.031  19.674  1.00  0.00           H  
ATOM   1176 HH21 ARG A 718       0.003  23.193  23.082  1.00  0.00           H  
ATOM   1177 HH22 ARG A 718      -0.612  24.086  21.731  1.00  0.00           H  
ATOM   1178  N   TYR A 723      -0.825  14.575  21.918  1.00  0.00           N  
ATOM   1179  CA  TYR A 723      -0.656  13.144  21.699  1.00  0.00           C  
ATOM   1180  C   TYR A 723      -0.914  12.955  20.200  1.00  0.00           C  
ATOM   1181  O   TYR A 723      -1.479  13.866  19.571  1.00  0.00           O  
ATOM   1182  CB  TYR A 723      -1.666  12.372  22.550  1.00  0.00           C  
ATOM   1183  CG  TYR A 723      -1.560  12.722  24.013  1.00  0.00           C  
ATOM   1184  CD1 TYR A 723      -2.187  13.879  24.539  1.00  0.00           C  
ATOM   1185  CD2 TYR A 723      -0.754  11.961  24.848  1.00  0.00           C  
ATOM   1186  CE1 TYR A 723      -1.981  14.263  25.860  1.00  0.00           C  
ATOM   1187  CE2 TYR A 723      -0.552  12.323  26.155  1.00  0.00           C  
ATOM   1188  CZ  TYR A 723      -1.153  13.471  26.654  1.00  0.00           C  
ATOM   1189  OH  TYR A 723      -0.873  13.794  27.947  1.00  0.00           O  
ATOM   1190  H   TYR A 723      -1.529  15.043  21.427  1.00  0.00           H  
ATOM   1191 HH   TYR A 723      -0.284  13.139  28.315  1.00  0.00           H  
ATOM   1192  N   ARG A 724      -0.438  11.855  19.610  1.00  0.00           N  
ATOM   1193  CA  ARG A 724      -0.644  11.598  18.180  1.00  0.00           C  
ATOM   1194  C   ARG A 724      -2.083  11.105  17.983  1.00  0.00           C  
ATOM   1195  O   ARG A 724      -2.685  11.318  16.933  1.00  0.00           O  
ATOM   1196  CB  ARG A 724       0.386  10.581  17.600  1.00  0.00           C  
ATOM   1197  CG  ARG A 724       1.911  10.938  17.731  1.00  0.00           C  
ATOM   1198  CD  ARG A 724       2.545  11.510  16.431  1.00  0.00           C  
ATOM   1199  NE  ARG A 724       3.996  11.802  16.517  1.00  0.00           N  
ATOM   1200  CZ  ARG A 724       4.986  10.931  16.269  1.00  0.00           C  
ATOM   1201  NH1 ARG A 724       4.741   9.659  15.914  1.00  0.00           N  
ATOM   1202  NH2 ARG A 724       6.248  11.340  16.392  1.00  0.00           N  
ATOM   1203  H   ARG A 724       0.085  11.236  20.132  1.00  0.00           H  
ATOM   1204 HE   ARG A 724       4.256  12.710  16.773  1.00  0.00           H  
ATOM   1205 HH11 ARG A 724       3.799   9.340  15.822  1.00  0.00           H  
ATOM   1206 HH12 ARG A 724       5.502   9.036  15.737  1.00  0.00           H  
ATOM   1207 HH21 ARG A 724       6.441  12.285  16.664  1.00  0.00           H  
ATOM   1208 HH22 ARG A 724       7.000  10.709  16.216  1.00  0.00           H  
ATOM   1209  N   GLN A 725      -2.593  10.372  18.967  1.00  0.00           N  
ATOM   1210  CA  GLN A 725      -3.995   9.897  18.966  1.00  0.00           C  
ATOM   1211  C   GLN A 725      -4.622  10.490  20.227  1.00  0.00           C  
ATOM   1212  O   GLN A 725      -4.298  10.086  21.347  1.00  0.00           O  
ATOM   1213  CB  GLN A 725      -4.116   8.372  19.059  1.00  0.00           C  
ATOM   1214  CG  GLN A 725      -5.562   7.873  18.849  1.00  0.00           C  
ATOM   1215  CD  GLN A 725      -5.801   6.447  19.372  1.00  0.00           C  
ATOM   1216  OE1 GLN A 725      -5.987   5.496  18.589  1.00  0.00           O  
ATOM   1217  NE2 GLN A 725      -5.798   6.296  20.701  1.00  0.00           N  
ATOM   1218  H   GLN A 725      -2.018  10.142  19.724  1.00  0.00           H  
ATOM   1219 HE21 GLN A 725      -5.943   5.397  21.054  1.00  0.00           H  
ATOM   1220 HE22 GLN A 725      -5.632   7.076  21.270  1.00  0.00           H  
ATOM   1221  N   PHE A 726      -5.489  11.464  20.053  1.00  0.00           N  
ATOM   1222  CA  PHE A 726      -6.082  12.069  21.204  1.00  0.00           C  
ATOM   1223  C   PHE A 726      -7.613  11.888  21.159  1.00  0.00           C  
ATOM   1224  O   PHE A 726      -8.166  11.469  20.129  1.00  0.00           O  
ATOM   1225  CB  PHE A 726      -5.670  13.522  21.224  1.00  0.00           C  
ATOM   1226  CG  PHE A 726      -6.289  14.331  20.140  1.00  0.00           C  
ATOM   1227  CD1 PHE A 726      -7.566  14.893  20.305  1.00  0.00           C  
ATOM   1228  CD2 PHE A 726      -5.591  14.616  19.001  1.00  0.00           C  
ATOM   1229  CE1 PHE A 726      -8.127  15.742  19.350  1.00  0.00           C  
ATOM   1230  CE2 PHE A 726      -6.136  15.462  18.037  1.00  0.00           C  
ATOM   1231  CZ  PHE A 726      -7.413  16.034  18.214  1.00  0.00           C  
ATOM   1232  H   PHE A 726      -5.755  11.739  19.154  1.00  0.00           H  
ATOM   1233  N   HIS A 728      -8.282  12.110  22.299  1.00  0.00           N  
ATOM   1234  CA  HIS A 728      -9.741  12.001  22.374  1.00  0.00           C  
ATOM   1235  C   HIS A 728     -10.465  13.289  22.614  1.00  0.00           C  
ATOM   1236  O   HIS A 728     -10.124  14.070  23.509  1.00  0.00           O  
ATOM   1237  CB  HIS A 728     -10.127  11.026  23.409  1.00  0.00           C  
ATOM   1238  CG  HIS A 728      -9.594   9.681  23.127  1.00  0.00           C  
ATOM   1239  ND1 HIS A 728      -8.295   9.331  23.422  1.00  0.00           N  
ATOM   1240  CD2 HIS A 728     -10.171   8.596  22.568  1.00  0.00           C  
ATOM   1241  CE1 HIS A 728      -8.097   8.078  23.057  1.00  0.00           C  
ATOM   1242  NE2 HIS A 728      -9.216   7.608  22.539  1.00  0.00           N  
ATOM   1243  H   HIS A 728      -7.796  12.401  23.092  1.00  0.00           H  
ATOM   1244  HD1 HIS A 728      -7.633   9.912  23.838  1.00  0.00           H  
ATOM   1245  HE2 HIS A 728      -9.348   6.700  22.184  1.00  0.00           H  
ATOM   1246  N   GLN A 730     -11.521  13.463  21.831  1.00  0.00           N  
ATOM   1247  CA  GLN A 730     -12.332  14.649  21.867  1.00  0.00           C  
ATOM   1248  C   GLN A 730     -13.797  14.352  22.148  1.00  0.00           C  
ATOM   1249  O   GLN A 730     -14.317  13.289  21.763  1.00  0.00           O  
ATOM   1250  CB  GLN A 730     -12.287  15.292  20.492  1.00  0.00           C  
ATOM   1251  CG  GLN A 730     -11.579  16.609  20.415  1.00  0.00           C  
ATOM   1252  CD  GLN A 730     -11.715  17.215  19.036  1.00  0.00           C  
ATOM   1253  OE1 GLN A 730     -12.476  16.692  18.214  1.00  0.00           O  
ATOM   1254  NE2 GLN A 730     -11.003  18.320  18.767  1.00  0.00           N  
ATOM   1255  H   GLN A 730     -11.771  12.747  21.201  1.00  0.00           H  
ATOM   1256 HE21 GLN A 730     -11.091  18.714  17.873  1.00  0.00           H  
ATOM   1257 HE22 GLN A 730     -10.407  18.698  19.451  1.00  0.00           H  
ATOM   1258  N   LEU A 731     -14.418  15.238  22.919  1.00  0.00           N  
ATOM   1259  CA  LEU A 731     -15.854  15.178  23.122  1.00  0.00           C  
ATOM   1260  C   LEU A 731     -16.134  16.526  22.477  1.00  0.00           C  
ATOM   1261  O   LEU A 731     -15.419  17.479  22.734  1.00  0.00           O  
ATOM   1262  CB  LEU A 731     -16.241  15.215  24.600  1.00  0.00           C  
ATOM   1263  CG  LEU A 731     -17.693  15.607  24.970  1.00  0.00           C  
ATOM   1264  CD1 LEU A 731     -18.722  15.035  24.034  1.00  0.00           C  
ATOM   1265  CD2 LEU A 731     -17.958  15.146  26.369  1.00  0.00           C  
ATOM   1266  H   LEU A 731     -13.898  15.956  23.344  1.00  0.00           H  
ATOM   1267  N   GLY A 732     -17.055  16.605  21.540  1.00  0.00           N  
ATOM   1268  CA  GLY A 732     -17.307  17.909  20.953  1.00  0.00           C  
ATOM   1269  C   GLY A 732     -18.758  17.918  20.573  1.00  0.00           C  
ATOM   1270  O   GLY A 732     -19.377  16.840  20.485  1.00  0.00           O  
ATOM   1271  H   GLY A 732     -17.555  15.814  21.253  1.00  0.00           H  
ATOM   1272  N   CYS A 733     -19.327  19.097  20.408  1.00  0.00           N  
ATOM   1273  CA  CYS A 733     -20.711  19.160  20.022  1.00  0.00           C  
ATOM   1274  C   CYS A 733     -20.934  20.304  19.052  1.00  0.00           C  
ATOM   1275  O   CYS A 733     -20.279  21.356  19.111  1.00  0.00           O  
ATOM   1276  CB  CYS A 733     -21.617  19.283  21.252  1.00  0.00           C  
ATOM   1277  SG  CYS A 733     -21.695  20.915  21.941  1.00  0.00           S  
ATOM   1278  H   CYS A 733     -18.814  19.922  20.536  1.00  0.00           H  
ATOM   1279  N   GLU A 734     -21.855  20.074  18.130  1.00  0.00           N  
ATOM   1280  CA  GLU A 734     -22.200  21.042  17.106  1.00  0.00           C  
ATOM   1281  C   GLU A 734     -23.699  21.185  17.156  1.00  0.00           C  
ATOM   1282  O   GLU A 734     -24.402  20.219  17.494  1.00  0.00           O  
ATOM   1283  CB  GLU A 734     -21.900  20.468  15.716  1.00  0.00           C  
ATOM   1284  CG  GLU A 734     -20.711  19.539  15.637  1.00  0.00           C  
ATOM   1285  CD  GLU A 734     -19.517  20.354  15.479  1.00  0.00           C  
ATOM   1286  OE1 GLU A 734     -19.498  21.505  15.160  1.00  0.00           O  
ATOM   1287  OE2 GLU A 734     -18.365  19.772  15.747  1.00  0.00           O  
ATOM   1288  H   GLU A 734     -22.363  19.240  18.167  1.00  0.00           H  
ATOM   1289  N   VAL A 735     -24.172  22.338  16.708  1.00  0.00           N  
ATOM   1290  CA  VAL A 735     -25.578  22.627  16.625  1.00  0.00           C  
ATOM   1291  C   VAL A 735     -25.772  23.388  15.328  1.00  0.00           C  
ATOM   1292  O   VAL A 735     -25.135  24.411  15.078  1.00  0.00           O  
ATOM   1293  CB  VAL A 735     -26.080  23.463  17.847  1.00  0.00           C  
ATOM   1294  CG1 VAL A 735     -25.036  23.523  18.929  1.00  0.00           C  
ATOM   1295  CG2 VAL A 735     -26.503  24.864  17.445  1.00  0.00           C  
ATOM   1296  H   VAL A 735     -23.535  23.050  16.454  1.00  0.00           H  
ATOM   1297  N   PHE A 736     -26.641  22.886  14.472  1.00  0.00           N  
ATOM   1298  CA  PHE A 736     -26.873  23.545  13.202  1.00  0.00           C  
ATOM   1299  C   PHE A 736     -28.227  24.181  13.140  1.00  0.00           C  
ATOM   1300  O   PHE A 736     -29.178  23.641  13.701  1.00  0.00           O  
ATOM   1301  CB  PHE A 736     -26.801  22.527  12.092  1.00  0.00           C  
ATOM   1302  CG  PHE A 736     -25.517  21.836  12.030  1.00  0.00           C  
ATOM   1303  CD1 PHE A 736     -25.281  20.726  12.835  1.00  0.00           C  
ATOM   1304  CD2 PHE A 736     -24.520  22.295  11.178  1.00  0.00           C  
ATOM   1305  CE1 PHE A 736     -24.052  20.069  12.791  1.00  0.00           C  
ATOM   1306  CE2 PHE A 736     -23.307  21.654  11.126  1.00  0.00           C  
ATOM   1307  CZ  PHE A 736     -23.066  20.538  11.933  1.00  0.00           C  
ATOM   1308  H   PHE A 736     -27.140  22.085  14.708  1.00  0.00           H  
ATOM   1309  N   GLY A 737     -28.326  25.296  12.431  1.00  0.00           N  
ATOM   1310  CA  GLY A 737     -29.605  25.957  12.264  1.00  0.00           C  
ATOM   1311  C   GLY A 737     -29.889  27.232  13.039  1.00  0.00           C  
ATOM   1312  O   GLY A 737     -30.797  27.998  12.660  1.00  0.00           O  
ATOM   1313  H   GLY A 737     -27.532  25.678  12.022  1.00  0.00           H  
ATOM   1314  N   LEU A 738     -29.092  27.526  14.063  1.00  0.00           N  
ATOM   1315  CA  LEU A 738     -29.362  28.715  14.864  1.00  0.00           C  
ATOM   1316  C   LEU A 738     -28.364  29.823  14.629  1.00  0.00           C  
ATOM   1317  O   LEU A 738     -27.177  29.624  14.816  1.00  0.00           O  
ATOM   1318  CB  LEU A 738     -29.459  28.336  16.351  1.00  0.00           C  
ATOM   1319  CG  LEU A 738     -30.484  27.229  16.619  1.00  0.00           C  
ATOM   1320  CD1 LEU A 738     -30.211  26.491  17.907  1.00  0.00           C  
ATOM   1321  CD2 LEU A 738     -31.831  27.859  16.601  1.00  0.00           C  
ATOM   1322  H   LEU A 738     -28.311  26.960  14.272  1.00  0.00           H  
ATOM   1323  N   GLN A 739     -28.861  30.978  14.207  1.00  0.00           N  
ATOM   1324  CA  GLN A 739     -28.019  32.109  13.915  1.00  0.00           C  
ATOM   1325  C   GLN A 739     -27.584  32.878  15.124  1.00  0.00           C  
ATOM   1326  O   GLN A 739     -26.439  32.846  15.514  1.00  0.00           O  
ATOM   1327  CB  GLN A 739     -28.719  33.067  12.945  1.00  0.00           C  
ATOM   1328  CG  GLN A 739     -29.054  32.448  11.594  1.00  0.00           C  
ATOM   1329  CD  GLN A 739     -29.055  33.455  10.440  1.00  0.00           C  
ATOM   1330  OE1 GLN A 739     -28.740  34.635  10.636  1.00  0.00           O  
ATOM   1331  NE2 GLN A 739     -29.402  32.986   9.226  1.00  0.00           N  
ATOM   1332  H   GLN A 739     -29.826  31.058  14.076  1.00  0.00           H  
ATOM   1333 HE21 GLN A 739     -29.406  33.632   8.490  1.00  0.00           H  
ATOM   1334 HE22 GLN A 739     -29.637  32.048   9.120  1.00  0.00           H  
ATOM   1335  N   GLY A 783     -28.502  33.664  15.643  1.00  0.00           N  
ATOM   1336  CA  GLY A 783     -28.243  34.514  16.783  1.00  0.00           C  
ATOM   1337  C   GLY A 783     -27.321  33.968  17.828  1.00  0.00           C  
ATOM   1338  O   GLY A 783     -27.115  32.749  17.988  1.00  0.00           O  
ATOM   1339  H   GLY A 783     -29.406  33.663  15.254  1.00  0.00           H  
ATOM   1340  N   PRO A 787     -26.764  34.894  18.595  1.00  0.00           N  
ATOM   1341  CA  PRO A 787     -25.829  34.705  19.695  1.00  0.00           C  
ATOM   1342  C   PRO A 787     -26.369  33.839  20.815  1.00  0.00           C  
ATOM   1343  O   PRO A 787     -25.605  33.161  21.511  1.00  0.00           O  
ATOM   1344  CB  PRO A 787     -25.571  36.119  20.152  1.00  0.00           C  
ATOM   1345  CG  PRO A 787     -26.834  36.827  19.773  1.00  0.00           C  
ATOM   1346  CD  PRO A 787     -27.117  36.301  18.427  1.00  0.00           C  
ATOM   1347  N   ASP A 788     -27.686  33.870  20.988  1.00  0.00           N  
ATOM   1348  CA  ASP A 788     -28.370  33.091  22.009  1.00  0.00           C  
ATOM   1349  C   ASP A 788     -27.844  31.660  22.061  1.00  0.00           C  
ATOM   1350  O   ASP A 788     -27.405  31.190  23.110  1.00  0.00           O  
ATOM   1351  CB  ASP A 788     -29.859  33.092  21.721  1.00  0.00           C  
ATOM   1352  CG  ASP A 788     -30.157  32.998  20.234  1.00  0.00           C  
ATOM   1353  OD1 ASP A 788     -30.095  31.867  19.692  1.00  0.00           O  
ATOM   1354  OD2 ASP A 788     -30.426  34.063  19.607  1.00  0.00           O  
ATOM   1355  H   ASP A 788     -28.225  34.438  20.399  1.00  0.00           H  
ATOM   1356  N   ILE A 789     -27.775  31.003  20.917  1.00  0.00           N  
ATOM   1357  CA  ILE A 789     -27.293  29.630  20.902  1.00  0.00           C  
ATOM   1358  C   ILE A 789     -25.810  29.530  21.304  1.00  0.00           C  
ATOM   1359  O   ILE A 789     -25.373  28.562  21.950  1.00  0.00           O  
ATOM   1360  CB  ILE A 789     -27.567  28.984  19.513  1.00  0.00           C  
ATOM   1361  CG1 ILE A 789     -27.456  27.461  19.589  1.00  0.00           C  
ATOM   1362  CG2 ILE A 789     -26.648  29.610  18.434  1.00  0.00           C  
ATOM   1363  CD1 ILE A 789     -27.767  26.895  20.944  1.00  0.00           C  
ATOM   1364  H   ILE A 789     -28.031  31.436  20.072  1.00  0.00           H  
ATOM   1365  N   ASP A 790     -25.038  30.556  20.994  1.00  0.00           N  
ATOM   1366  CA  ASP A 790     -23.628  30.517  21.329  1.00  0.00           C  
ATOM   1367  C   ASP A 790     -23.560  30.515  22.826  1.00  0.00           C  
ATOM   1368  O   ASP A 790     -22.888  29.682  23.429  1.00  0.00           O  
ATOM   1369  CB  ASP A 790     -22.921  31.730  20.764  1.00  0.00           C  
ATOM   1370  CG  ASP A 790     -23.268  31.997  19.301  1.00  0.00           C  
ATOM   1371  OD1 ASP A 790     -24.106  31.293  18.674  1.00  0.00           O  
ATOM   1372  OD2 ASP A 790     -22.709  32.978  18.781  1.00  0.00           O  
ATOM   1373  H   ASP A 790     -25.422  31.337  20.548  1.00  0.00           H  
ATOM   1374  N   ALA A 791     -24.294  31.447  23.422  1.00  0.00           N  
ATOM   1375  CA  ALA A 791     -24.414  31.550  24.874  1.00  0.00           C  
ATOM   1376  C   ALA A 791     -24.812  30.184  25.529  1.00  0.00           C  
ATOM   1377  O   ALA A 791     -24.174  29.752  26.496  1.00  0.00           O  
ATOM   1378  CB  ALA A 791     -25.426  32.601  25.205  1.00  0.00           C  
ATOM   1379  H   ALA A 791     -24.782  32.087  22.861  1.00  0.00           H  
ATOM   1380  N   GLU A 792     -25.814  29.486  24.991  1.00  0.00           N  
ATOM   1381  CA  GLU A 792     -26.186  28.191  25.564  1.00  0.00           C  
ATOM   1382  C   GLU A 792     -24.983  27.269  25.589  1.00  0.00           C  
ATOM   1383  O   GLU A 792     -24.778  26.556  26.578  1.00  0.00           O  
ATOM   1384  CB  GLU A 792     -27.354  27.497  24.792  1.00  0.00           C  
ATOM   1385  CG  GLU A 792     -27.628  25.949  25.153  1.00  0.00           C  
ATOM   1386  CD  GLU A 792     -29.043  25.388  24.733  1.00  0.00           C  
ATOM   1387  OE1 GLU A 792     -29.508  25.706  23.621  1.00  0.00           O  
ATOM   1388  OE2 GLU A 792     -29.688  24.623  25.516  1.00  0.00           O  
ATOM   1389  H   GLU A 792     -26.303  29.850  24.221  1.00  0.00           H  
ATOM   1390  N   LEU A 793     -24.179  27.291  24.508  1.00  0.00           N  
ATOM   1391  CA  LEU A 793     -22.998  26.421  24.394  1.00  0.00           C  
ATOM   1392  C   LEU A 793     -22.003  26.747  25.446  1.00  0.00           C  
ATOM   1393  O   LEU A 793     -21.450  25.864  26.098  1.00  0.00           O  
ATOM   1394  CB  LEU A 793     -22.379  26.535  23.022  1.00  0.00           C  
ATOM   1395  CG  LEU A 793     -23.166  25.726  21.997  1.00  0.00           C  
ATOM   1396  CD1 LEU A 793     -23.011  26.302  20.613  1.00  0.00           C  
ATOM   1397  CD2 LEU A 793     -22.746  24.251  22.049  1.00  0.00           C  
ATOM   1398  H   LEU A 793     -24.400  27.901  23.766  1.00  0.00           H  
ATOM   1399  N   ILE A 794     -21.789  28.023  25.671  1.00  0.00           N  
ATOM   1400  CA  ILE A 794     -20.842  28.358  26.709  1.00  0.00           C  
ATOM   1401  C   ILE A 794     -21.405  27.852  28.024  1.00  0.00           C  
ATOM   1402  O   ILE A 794     -20.741  27.085  28.728  1.00  0.00           O  
ATOM   1403  CB  ILE A 794     -20.584  29.854  26.797  1.00  0.00           C  
ATOM   1404  CG1 ILE A 794     -19.665  30.279  25.674  1.00  0.00           C  
ATOM   1405  CG2 ILE A 794     -19.905  30.183  28.102  1.00  0.00           C  
ATOM   1406  CD1 ILE A 794     -19.368  31.718  25.740  1.00  0.00           C  
ATOM   1407  H   ILE A 794     -22.254  28.718  25.151  1.00  0.00           H  
ATOM   1408  N   MET A 795     -22.650  28.233  28.325  1.00  0.00           N  
ATOM   1409  CA  MET A 795     -23.290  27.822  29.580  1.00  0.00           C  
ATOM   1410  C   MET A 795     -23.183  26.322  29.802  1.00  0.00           C  
ATOM   1411  O   MET A 795     -23.015  25.868  30.952  1.00  0.00           O  
ATOM   1412  CB  MET A 795     -24.759  28.242  29.628  1.00  0.00           C  
ATOM   1413  CG  MET A 795     -25.074  29.701  30.028  1.00  0.00           C  
ATOM   1414  SD  MET A 795     -26.911  30.080  29.901  1.00  0.00           S  
ATOM   1415  CE  MET A 795     -27.006  31.331  28.546  1.00  0.00           C  
ATOM   1416  H   MET A 795     -23.147  28.788  27.691  1.00  0.00           H  
ATOM   1417  N   LEU A 796     -23.274  25.557  28.709  1.00  0.00           N  
ATOM   1418  CA  LEU A 796     -23.156  24.098  28.790  1.00  0.00           C  
ATOM   1419  C   LEU A 796     -21.778  23.771  29.315  1.00  0.00           C  
ATOM   1420  O   LEU A 796     -21.637  22.959  30.235  1.00  0.00           O  
ATOM   1421  CB  LEU A 796     -23.343  23.410  27.437  1.00  0.00           C  
ATOM   1422  CG  LEU A 796     -23.464  21.878  27.481  1.00  0.00           C  
ATOM   1423  CD1 LEU A 796     -23.765  21.317  26.125  1.00  0.00           C  
ATOM   1424  CD2 LEU A 796     -22.274  21.150  28.052  1.00  0.00           C  
ATOM   1425  H   LEU A 796     -23.433  25.977  27.840  1.00  0.00           H  
ATOM   1426  N   THR A 797     -20.750  24.370  28.719  1.00  0.00           N  
ATOM   1427  CA  THR A 797     -19.404  24.075  29.182  1.00  0.00           C  
ATOM   1428  C   THR A 797     -19.214  24.592  30.576  1.00  0.00           C  
ATOM   1429  O   THR A 797     -18.494  23.981  31.349  1.00  0.00           O  
ATOM   1430  CB  THR A 797     -18.335  24.666  28.292  1.00  0.00           C  
ATOM   1431  OG1 THR A 797     -18.493  26.079  28.243  1.00  0.00           O  
ATOM   1432  CG2 THR A 797     -18.437  24.056  26.897  1.00  0.00           C  
ATOM   1433  H   THR A 797     -20.898  25.026  27.995  1.00  0.00           H  
ATOM   1434  HG1 THR A 797     -17.818  26.457  27.676  1.00  0.00           H  
ATOM   1435  N   ALA A 798     -19.890  25.675  30.918  1.00  0.00           N  
ATOM   1436  CA  ALA A 798     -19.767  26.214  32.255  1.00  0.00           C  
ATOM   1437  C   ALA A 798     -20.292  25.197  33.269  1.00  0.00           C  
ATOM   1438  O   ALA A 798     -19.650  24.931  34.305  1.00  0.00           O  
ATOM   1439  CB  ALA A 798     -20.508  27.494  32.358  1.00  0.00           C  
ATOM   1440  H   ALA A 798     -20.454  26.120  30.270  1.00  0.00           H  
ATOM   1441  N   ARG A 799     -21.436  24.598  32.949  1.00  0.00           N  
ATOM   1442  CA  ARG A 799     -22.025  23.601  33.831  1.00  0.00           C  
ATOM   1443  C   ARG A 799     -21.056  22.460  34.010  1.00  0.00           C  
ATOM   1444  O   ARG A 799     -20.898  21.971  35.111  1.00  0.00           O  
ATOM   1445  CB  ARG A 799     -23.342  23.055  33.285  1.00  0.00           C  
ATOM   1446  CG  ARG A 799     -24.041  22.078  34.250  1.00  0.00           C  
ATOM   1447  CD  ARG A 799     -25.276  21.360  33.612  1.00  0.00           C  
ATOM   1448  NE  ARG A 799     -26.344  22.270  33.211  1.00  0.00           N  
ATOM   1449  CZ  ARG A 799     -26.976  23.090  34.050  1.00  0.00           C  
ATOM   1450  NH1 ARG A 799     -26.654  23.085  35.344  1.00  0.00           N  
ATOM   1451  NH2 ARG A 799     -27.934  23.904  33.599  1.00  0.00           N  
ATOM   1452  H   ARG A 799     -21.883  24.822  32.110  1.00  0.00           H  
ATOM   1453 HE   ARG A 799     -26.617  22.278  32.278  1.00  0.00           H  
ATOM   1454 HH11 ARG A 799     -25.948  22.468  35.686  1.00  0.00           H  
ATOM   1455 HH12 ARG A 799     -27.125  23.701  35.981  1.00  0.00           H  
ATOM   1456 HH21 ARG A 799     -28.175  23.899  32.631  1.00  0.00           H  
ATOM   1457 HH22 ARG A 799     -28.403  24.523  34.231  1.00  0.00           H  
ATOM   1458  N   TRP A 800     -20.406  22.038  32.933  1.00  0.00           N  
ATOM   1459  CA  TRP A 800     -19.440  20.942  33.015  1.00  0.00           C  
ATOM   1460  C   TRP A 800     -18.379  21.186  34.119  1.00  0.00           C  
ATOM   1461  O   TRP A 800     -18.087  20.310  34.936  1.00  0.00           O  
ATOM   1462  CB  TRP A 800     -18.694  20.783  31.679  1.00  0.00           C  
ATOM   1463  CG  TRP A 800     -19.342  19.987  30.590  1.00  0.00           C  
ATOM   1464  CD1 TRP A 800     -20.388  19.121  30.704  1.00  0.00           C  
ATOM   1465  CD2 TRP A 800     -18.899  19.905  29.234  1.00  0.00           C  
ATOM   1466  NE1 TRP A 800     -20.613  18.484  29.501  1.00  0.00           N  
ATOM   1467  CE2 TRP A 800     -19.706  18.947  28.582  1.00  0.00           C  
ATOM   1468  CE3 TRP A 800     -17.893  20.532  28.513  1.00  0.00           C  
ATOM   1469  CZ2 TRP A 800     -19.528  18.606  27.246  1.00  0.00           C  
ATOM   1470  CZ3 TRP A 800     -17.721  20.190  27.191  1.00  0.00           C  
ATOM   1471  CH2 TRP A 800     -18.527  19.230  26.569  1.00  0.00           C  
ATOM   1472  H   TRP A 800     -20.571  22.471  32.069  1.00  0.00           H  
ATOM   1473  HE1 TRP A 800     -21.306  17.809  29.328  1.00  0.00           H  
ATOM   1474  N   TRP A 801     -17.784  22.376  34.136  1.00  0.00           N  
ATOM   1475  CA  TRP A 801     -16.737  22.658  35.100  1.00  0.00           C  
ATOM   1476  C   TRP A 801     -17.311  22.559  36.490  1.00  0.00           C  
ATOM   1477  O   TRP A 801     -16.738  21.899  37.371  1.00  0.00           O  
ATOM   1478  CB  TRP A 801     -16.149  24.055  34.861  1.00  0.00           C  
ATOM   1479  CG  TRP A 801     -15.851  24.418  33.405  1.00  0.00           C  
ATOM   1480  CD1 TRP A 801     -15.988  25.636  32.856  1.00  0.00           C  
ATOM   1481  CD2 TRP A 801     -15.440  23.536  32.336  1.00  0.00           C  
ATOM   1482  NE1 TRP A 801     -15.717  25.585  31.525  1.00  0.00           N  
ATOM   1483  CE2 TRP A 801     -15.375  24.308  31.178  1.00  0.00           C  
ATOM   1484  CE3 TRP A 801     -15.128  22.168  32.253  1.00  0.00           C  
ATOM   1485  CZ2 TRP A 801     -15.010  23.763  29.924  1.00  0.00           C  
ATOM   1486  CZ3 TRP A 801     -14.759  21.619  30.997  1.00  0.00           C  
ATOM   1487  CH2 TRP A 801     -14.707  22.419  29.862  1.00  0.00           C  
ATOM   1488  H   TRP A 801     -18.056  23.062  33.489  1.00  0.00           H  
ATOM   1489  HE1 TRP A 801     -15.783  26.336  30.914  1.00  0.00           H  
ATOM   1490  N   ARG A 802     -18.460  23.207  36.668  1.00  0.00           N  
ATOM   1491  CA  ARG A 802     -19.151  23.208  37.950  1.00  0.00           C  
ATOM   1492  C   ARG A 802     -19.329  21.782  38.433  1.00  0.00           C  
ATOM   1493  O   ARG A 802     -19.032  21.481  39.587  1.00  0.00           O  
ATOM   1494  CB  ARG A 802     -20.508  23.890  37.833  1.00  0.00           C  
ATOM   1495  CG  ARG A 802     -21.268  23.995  39.144  1.00  0.00           C  
ATOM   1496  CD  ARG A 802     -22.831  23.919  38.970  1.00  0.00           C  
ATOM   1497  NE  ARG A 802     -23.305  22.629  38.404  1.00  0.00           N  
ATOM   1498  CZ  ARG A 802     -24.525  22.410  37.893  1.00  0.00           C  
ATOM   1499  NH1 ARG A 802     -25.436  23.388  37.911  1.00  0.00           N  
ATOM   1500  NH2 ARG A 802     -24.846  21.213  37.391  1.00  0.00           N  
ATOM   1501  H   ARG A 802     -18.863  23.678  35.905  1.00  0.00           H  
ATOM   1502 HE   ARG A 802     -22.676  21.879  38.399  1.00  0.00           H  
ATOM   1503 HH11 ARG A 802     -25.206  24.284  38.308  1.00  0.00           H  
ATOM   1504 HH12 ARG A 802     -26.349  23.239  37.537  1.00  0.00           H  
ATOM   1505 HH21 ARG A 802     -24.181  20.477  37.387  1.00  0.00           H  
ATOM   1506 HH22 ARG A 802     -25.765  21.068  37.011  1.00  0.00           H  
ATOM   1507  N   ALA A 803     -19.665  20.884  37.512  1.00  0.00           N  
ATOM   1508  CA  ALA A 803     -19.917  19.484  37.872  1.00  0.00           C  
ATOM   1509  C   ALA A 803     -18.695  18.665  38.206  1.00  0.00           C  
ATOM   1510  O   ALA A 803     -18.809  17.651  38.917  1.00  0.00           O  
ATOM   1511  CB  ALA A 803     -20.752  18.773  36.783  1.00  0.00           C  
ATOM   1512  H   ALA A 803     -19.773  21.151  36.578  1.00  0.00           H  
ATOM   1513  N   LEU A 807     -17.553  19.063  37.641  1.00  0.00           N  
ATOM   1514  CA  LEU A 807     -16.288  18.365  37.855  1.00  0.00           C  
ATOM   1515  C   LEU A 807     -15.502  19.066  38.974  1.00  0.00           C  
ATOM   1516  O   LEU A 807     -14.451  18.575  39.412  1.00  0.00           O  
ATOM   1517  CB  LEU A 807     -15.459  18.317  36.559  1.00  0.00           C  
ATOM   1518  CG  LEU A 807     -15.666  17.429  35.311  1.00  0.00           C  
ATOM   1519  CD1 LEU A 807     -16.220  16.134  35.713  1.00  0.00           C  
ATOM   1520  CD2 LEU A 807     -16.472  18.076  34.222  1.00  0.00           C  
ATOM   1521  H   LEU A 807     -17.568  19.847  37.060  1.00  0.00           H  
ATOM   1522  N   GLY A 808     -15.999  20.226  39.407  1.00  0.00           N  
ATOM   1523  CA  GLY A 808     -15.355  20.962  40.481  1.00  0.00           C  
ATOM   1524  C   GLY A 808     -14.089  21.668  40.050  1.00  0.00           C  
ATOM   1525  O   GLY A 808     -13.238  22.037  40.869  1.00  0.00           O  
ATOM   1526  H   GLY A 808     -16.809  20.586  38.998  1.00  0.00           H  
ATOM   1527  N   ILE A 809     -13.960  21.868  38.752  1.00  0.00           N  
ATOM   1528  CA  ILE A 809     -12.787  22.538  38.218  1.00  0.00           C  
ATOM   1529  C   ILE A 809     -13.234  23.872  37.632  1.00  0.00           C  
ATOM   1530  O   ILE A 809     -12.559  24.465  36.791  1.00  0.00           O  
ATOM   1531  CB  ILE A 809     -12.044  21.618  37.218  1.00  0.00           C  
ATOM   1532  CG1 ILE A 809     -12.854  21.358  35.949  1.00  0.00           C  
ATOM   1533  CG2 ILE A 809     -11.871  20.266  37.845  1.00  0.00           C  
ATOM   1534  CD1 ILE A 809     -12.530  22.271  34.837  1.00  0.00           C  
ATOM   1535  H   ILE A 809     -14.665  21.566  38.139  1.00  0.00           H  
ATOM   1536  N   SER A1143     -14.370  24.365  38.126  1.00  0.00           N  
ATOM   1537  CA  SER A1143     -14.930  25.640  37.668  1.00  0.00           C  
ATOM   1538  C   SER A1143     -13.938  26.742  38.002  1.00  0.00           C  
ATOM   1539  O   SER A1143     -13.708  27.670  37.216  1.00  0.00           O  
ATOM   1540  CB  SER A1143     -16.266  25.910  38.368  1.00  0.00           C  
ATOM   1541  OG  SER A1143     -16.154  25.534  39.732  1.00  0.00           O  
ATOM   1542  H   SER A1143     -14.856  23.871  38.816  1.00  0.00           H  
ATOM   1543 HG   SER A1143     -16.995  25.702  40.180  1.00  0.00           H  
ATOM   1544  N   GLU A1153     -13.315  26.588  39.161  1.00  0.00           N  
ATOM   1545  CA  GLU A1153     -12.327  27.532  39.655  1.00  0.00           C  
ATOM   1546  C   GLU A1153     -11.004  27.488  38.848  1.00  0.00           C  
ATOM   1547  O   GLU A1153     -10.044  28.154  39.186  1.00  0.00           O  
ATOM   1548  CB  GLU A1153     -12.077  27.217  41.143  1.00  0.00           C  
ATOM   1549  CG  GLU A1153     -12.972  27.979  42.146  1.00  0.00           C  
ATOM   1550  CD  GLU A1153     -12.414  29.374  42.484  1.00  0.00           C  
ATOM   1551  OE1 GLU A1153     -12.714  30.347  41.733  1.00  0.00           O  
ATOM   1552  OE2 GLU A1153     -11.660  29.483  43.495  1.00  0.00           O  
ATOM   1553  H   GLU A1153     -13.548  25.818  39.712  1.00  0.00           H  
ATOM   1554  N   HIS A1154     -10.940  26.704  37.781  1.00  0.00           N  
ATOM   1555  CA  HIS A1154      -9.705  26.580  37.018  1.00  0.00           C  
ATOM   1556  C   HIS A1154      -9.876  26.503  35.513  1.00  0.00           C  
ATOM   1557  O   HIS A1154      -9.405  25.547  34.882  1.00  0.00           O  
ATOM   1558  CB  HIS A1154      -8.947  25.337  37.464  1.00  0.00           C  
ATOM   1559  CG  HIS A1154      -8.505  25.378  38.887  1.00  0.00           C  
ATOM   1560  ND1 HIS A1154      -7.210  25.687  39.249  1.00  0.00           N  
ATOM   1561  CD2 HIS A1154      -9.173  25.140  40.039  1.00  0.00           C  
ATOM   1562  CE1 HIS A1154      -7.099  25.632  40.567  1.00  0.00           C  
ATOM   1563  NE2 HIS A1154      -8.276  25.305  41.070  1.00  0.00           N  
ATOM   1564  H   HIS A1154     -11.743  26.232  37.475  1.00  0.00           H  
ATOM   1565  HD1 HIS A1154      -6.486  25.915  38.632  1.00  0.00           H  
ATOM   1566  HE2 HIS A1154      -8.478  25.195  42.023  1.00  0.00           H  
ATOM   1567  N   VAL A1155     -10.575  27.482  34.952  1.00  0.00           N  
ATOM   1568  CA  VAL A1155     -10.784  27.574  33.533  1.00  0.00           C  
ATOM   1569  C   VAL A1155     -11.296  28.958  33.340  1.00  0.00           C  
ATOM   1570  O   VAL A1155     -11.990  29.467  34.193  1.00  0.00           O  
ATOM   1571  CB  VAL A1155     -11.778  26.590  33.057  1.00  0.00           C  
ATOM   1572  CG1 VAL A1155     -11.078  25.267  32.777  1.00  0.00           C  
ATOM   1573  CG2 VAL A1155     -12.856  26.417  34.103  1.00  0.00           C  
ATOM   1574  H   VAL A1155     -10.983  28.171  35.523  1.00  0.00           H  
ATOM   1575  N   THR A1156     -10.867  29.607  32.272  1.00  0.00           N  
ATOM   1576  CA  THR A1156     -11.263  30.989  31.993  1.00  0.00           C  
ATOM   1577  C   THR A1156     -11.797  31.026  30.590  1.00  0.00           C  
ATOM   1578  O   THR A1156     -11.324  30.279  29.727  1.00  0.00           O  
ATOM   1579  CB  THR A1156     -10.046  31.956  31.969  1.00  0.00           C  
ATOM   1580  OG1 THR A1156      -9.154  31.664  33.050  1.00  0.00           O  
ATOM   1581  CG2 THR A1156     -10.503  33.411  32.051  1.00  0.00           C  
ATOM   1582  H   THR A1156     -10.254  29.156  31.653  1.00  0.00           H  
ATOM   1583  HG1 THR A1156      -8.399  32.256  33.026  1.00  0.00           H  
ATOM   1584  N   LEU A1157     -12.723  31.941  30.339  1.00  0.00           N  
ATOM   1585  CA  LEU A1157     -13.271  32.036  29.012  1.00  0.00           C  
ATOM   1586  C   LEU A1157     -12.647  33.154  28.230  1.00  0.00           C  
ATOM   1587  O   LEU A1157     -12.754  34.312  28.608  1.00  0.00           O  
ATOM   1588  CB  LEU A1157     -14.782  32.259  29.038  1.00  0.00           C  
ATOM   1589  CG  LEU A1157     -15.367  32.365  27.624  1.00  0.00           C  
ATOM   1590  CD1 LEU A1157     -15.654  30.981  27.055  1.00  0.00           C  
ATOM   1591  CD2 LEU A1157     -16.597  33.187  27.630  1.00  0.00           C  
ATOM   1592  H   LEU A1157     -13.033  32.541  31.046  1.00  0.00           H  
ATOM   1593  N   GLU A1158     -11.942  32.812  27.172  1.00  0.00           N  
ATOM   1594  CA  GLU A1158     -11.405  33.845  26.343  1.00  0.00           C  
ATOM   1595  C   GLU A1158     -12.413  33.829  25.237  1.00  0.00           C  
ATOM   1596  O   GLU A1158     -12.887  32.757  24.840  1.00  0.00           O  
ATOM   1597  CB  GLU A1158     -10.002  33.518  25.873  1.00  0.00           C  
ATOM   1598  CG  GLU A1158      -8.966  33.928  26.926  1.00  0.00           C  
ATOM   1599  CD  GLU A1158      -7.484  33.698  26.545  1.00  0.00           C  
ATOM   1600  OE1 GLU A1158      -7.142  33.187  25.435  1.00  0.00           O  
ATOM   1601  OE2 GLU A1158      -6.648  34.055  27.410  1.00  0.00           O  
ATOM   1602  H   GLU A1158     -11.797  31.876  26.959  1.00  0.00           H  
ATOM   1603  N   LEU A1159     -12.730  35.016  24.736  1.00  0.00           N  
ATOM   1604  CA  LEU A1159     -13.748  35.177  23.726  1.00  0.00           C  
ATOM   1605  C   LEU A1159     -13.396  36.177  22.622  1.00  0.00           C  
ATOM   1606  O   LEU A1159     -12.749  37.200  22.884  1.00  0.00           O  
ATOM   1607  CB  LEU A1159     -14.970  35.663  24.469  1.00  0.00           C  
ATOM   1608  CG  LEU A1159     -16.292  35.516  23.805  1.00  0.00           C  
ATOM   1609  CD1 LEU A1159     -16.200  34.363  22.865  1.00  0.00           C  
ATOM   1610  CD2 LEU A1159     -17.263  35.278  24.917  1.00  0.00           C  
ATOM   1611  H   LEU A1159     -12.259  35.801  25.042  1.00  0.00           H  
ATOM   1612  N   ASN A1160     -13.919  35.950  21.422  1.00  0.00           N  
ATOM   1613  CA  ASN A1160     -13.609  36.827  20.307  1.00  0.00           C  
ATOM   1614  C   ASN A1160     -14.505  36.571  19.080  1.00  0.00           C  
ATOM   1615  O   ASN A1160     -15.094  35.489  18.947  1.00  0.00           O  
ATOM   1616  CB  ASN A1160     -12.142  36.599  19.931  1.00  0.00           C  
ATOM   1617  CG  ASN A1160     -11.569  37.684  19.041  1.00  0.00           C  
ATOM   1618  OD1 ASN A1160     -12.277  38.594  18.588  1.00  0.00           O  
ATOM   1619  ND2 ASN A1160     -10.277  37.609  18.798  1.00  0.00           N  
ATOM   1620  H   ASN A1160     -14.512  35.201  21.273  1.00  0.00           H  
ATOM   1621 HD21 ASN A1160      -9.893  38.299  18.220  1.00  0.00           H  
ATOM   1622 HD22 ASN A1160      -9.765  36.881  19.184  1.00  0.00           H  
ATOM   1623  N   SER A1161     -14.644  37.597  18.228  1.00  0.00           N  
ATOM   1624  CA  SER A1161     -15.412  37.521  16.985  1.00  0.00           C  
ATOM   1625  C   SER A1161     -14.467  37.838  15.822  1.00  0.00           C  
ATOM   1626  O   SER A1161     -13.780  38.851  15.850  1.00  0.00           O  
ATOM   1627  CB  SER A1161     -16.561  38.545  16.962  1.00  0.00           C  
ATOM   1628  OG  SER A1161     -17.347  38.480  15.768  1.00  0.00           O  
ATOM   1629  H   SER A1161     -14.189  38.456  18.432  1.00  0.00           H  
ATOM   1630 HG   SER A1161     -18.058  39.145  15.807  1.00  0.00           H  
ATOM   1631  N   ILE A1162     -14.423  36.976  14.816  1.00  0.00           N  
ATOM   1632  CA  ILE A1162     -13.581  37.244  13.675  1.00  0.00           C  
ATOM   1633  C   ILE A1162     -14.383  37.652  12.441  1.00  0.00           C  
ATOM   1634  O   ILE A1162     -13.981  37.395  11.306  1.00  0.00           O  
ATOM   1635  CB  ILE A1162     -12.610  36.088  13.365  1.00  0.00           C  
ATOM   1636  CG1 ILE A1162     -13.328  34.821  12.940  1.00  0.00           C  
ATOM   1637  CG2 ILE A1162     -11.764  35.798  14.569  1.00  0.00           C  
ATOM   1638  CD1 ILE A1162     -12.381  33.656  12.716  1.00  0.00           C  
ATOM   1639  H   ILE A1162     -14.967  36.162  14.855  1.00  0.00           H  
ATOM   1640  N   GLY A1163     -15.515  38.313  12.674  1.00  0.00           N  
ATOM   1641  CA  GLY A1163     -16.349  38.797  11.590  1.00  0.00           C  
ATOM   1642  C   GLY A1163     -16.672  37.847  10.480  1.00  0.00           C  
ATOM   1643  O   GLY A1163     -16.977  36.693  10.726  1.00  0.00           O  
ATOM   1644  H   GLY A1163     -15.786  38.462  13.600  1.00  0.00           H  
ATOM   1645  N   SER A1164     -16.697  38.348   9.254  1.00  0.00           N  
ATOM   1646  CA  SER A1164     -17.000  37.500   8.109  1.00  0.00           C  
ATOM   1647  C   SER A1164     -15.852  37.462   7.101  1.00  0.00           C  
ATOM   1648  O   SER A1164     -14.730  37.913   7.382  1.00  0.00           O  
ATOM   1649  CB  SER A1164     -18.251  37.994   7.403  1.00  0.00           C  
ATOM   1650  OG  SER A1164     -18.037  39.325   6.969  1.00  0.00           O  
ATOM   1651  H   SER A1164     -16.495  39.289   9.106  1.00  0.00           H  
ATOM   1652 HG   SER A1164     -18.840  39.642   6.527  1.00  0.00           H  
ATOM   1653  N   LEU A1165     -16.150  36.931   5.911  1.00  0.00           N  
ATOM   1654  CA  LEU A1165     -15.175  36.835   4.831  1.00  0.00           C  
ATOM   1655  C   LEU A1165     -14.753  38.226   4.418  1.00  0.00           C  
ATOM   1656  O   LEU A1165     -13.579  38.533   4.486  1.00  0.00           O  
ATOM   1657  CB  LEU A1165     -15.753  36.099   3.621  1.00  0.00           C  
ATOM   1658  CG  LEU A1165     -16.159  34.638   3.834  1.00  0.00           C  
ATOM   1659  CD1 LEU A1165     -15.043  33.898   4.623  1.00  0.00           C  
ATOM   1660  CD2 LEU A1165     -17.518  34.561   4.559  1.00  0.00           C  
ATOM   1661  H   LEU A1165     -17.053  36.600   5.756  1.00  0.00           H  
ATOM   1662  N   GLU A1166     -15.719  39.062   4.030  1.00  0.00           N  
ATOM   1663  CA  GLU A1166     -15.453  40.435   3.616  1.00  0.00           C  
ATOM   1664  C   GLU A1166     -14.549  41.170   4.575  1.00  0.00           C  
ATOM   1665  O   GLU A1166     -13.589  41.787   4.157  1.00  0.00           O  
ATOM   1666  CB  GLU A1166     -16.744  41.247   3.480  1.00  0.00           C  
ATOM   1667  CG  GLU A1166     -17.317  41.326   2.067  1.00  0.00           C  
ATOM   1668  CD  GLU A1166     -18.495  40.371   1.829  1.00  0.00           C  
ATOM   1669  OE1 GLU A1166     -18.490  39.235   2.395  1.00  0.00           O  
ATOM   1670  OE2 GLU A1166     -19.421  40.770   1.064  1.00  0.00           O  
ATOM   1671  H   GLU A1166     -16.638  38.736   4.022  1.00  0.00           H  
ATOM   1672  N   ALA A1167     -14.853  41.135   5.856  1.00  0.00           N  
ATOM   1673  CA  ALA A1167     -14.009  41.850   6.790  1.00  0.00           C  
ATOM   1674  C   ALA A1167     -12.642  41.231   6.795  1.00  0.00           C  
ATOM   1675  O   ALA A1167     -11.638  41.928   6.908  1.00  0.00           O  
ATOM   1676  CB  ALA A1167     -14.596  41.831   8.176  1.00  0.00           C  
ATOM   1677  H   ALA A1167     -15.631  40.637   6.171  1.00  0.00           H  
ATOM   1678  N   ARG A1168     -12.591  39.908   6.710  1.00  0.00           N  
ATOM   1679  CA  ARG A1168     -11.295  39.262   6.687  1.00  0.00           C  
ATOM   1680  C   ARG A1168     -10.612  39.500   5.330  1.00  0.00           C  
ATOM   1681  O   ARG A1168      -9.395  39.624   5.272  1.00  0.00           O  
ATOM   1682  CB  ARG A1168     -11.399  37.786   7.087  1.00  0.00           C  
ATOM   1683  CG  ARG A1168     -11.665  37.602   8.605  1.00  0.00           C  
ATOM   1684  CD  ARG A1168     -11.577  36.132   9.069  1.00  0.00           C  
ATOM   1685  NE  ARG A1168     -12.878  35.490   9.335  1.00  0.00           N  
ATOM   1686  CZ  ARG A1168     -13.821  35.203   8.425  1.00  0.00           C  
ATOM   1687  NH1 ARG A1168     -13.666  35.492   7.147  1.00  0.00           N  
ATOM   1688  NH2 ARG A1168     -14.923  34.564   8.787  1.00  0.00           N  
ATOM   1689  H   ARG A1168     -13.410  39.375   6.663  1.00  0.00           H  
ATOM   1690 HE   ARG A1168     -13.073  35.258  10.267  1.00  0.00           H  
ATOM   1691 HH11 ARG A1168     -12.830  35.931   6.831  1.00  0.00           H  
ATOM   1692 HH12 ARG A1168     -14.386  35.257   6.497  1.00  0.00           H  
ATOM   1693 HH21 ARG A1168     -15.053  34.302   9.746  1.00  0.00           H  
ATOM   1694 HH22 ARG A1168     -15.623  34.350   8.111  1.00  0.00           H  
ATOM   1695  N   ALA A1169     -11.402  39.673   4.263  1.00  0.00           N  
ATOM   1696  CA  ALA A1169     -10.903  39.956   2.907  1.00  0.00           C  
ATOM   1697  C   ALA A1169     -10.261  41.320   2.958  1.00  0.00           C  
ATOM   1698  O   ALA A1169      -9.045  41.428   2.882  1.00  0.00           O  
ATOM   1699  CB  ALA A1169     -12.031  39.963   1.879  1.00  0.00           C  
ATOM   1700  H   ALA A1169     -12.339  39.688   4.404  1.00  0.00           H  
ATOM   1701  N   ASN A1170     -11.070  42.368   3.081  1.00  0.00           N  
ATOM   1702  CA  ASN A1170     -10.524  43.716   3.191  1.00  0.00           C  
ATOM   1703  C   ASN A1170      -9.839  43.973   4.547  1.00  0.00           C  
ATOM   1704  O   ASN A1170     -10.037  44.996   5.201  1.00  0.00           O  
ATOM   1705  CB  ASN A1170     -11.560  44.803   2.832  1.00  0.00           C  
ATOM   1706  CG  ASN A1170     -12.885  44.658   3.580  1.00  0.00           C  
ATOM   1707  OD1 ASN A1170     -12.915  44.386   4.783  1.00  0.00           O  
ATOM   1708  ND2 ASN A1170     -13.996  44.856   2.866  1.00  0.00           N  
ATOM   1709  H   ASN A1170     -12.037  42.231   3.131  1.00  0.00           H  
ATOM   1710 HD21 ASN A1170     -14.846  44.771   3.341  1.00  0.00           H  
ATOM   1711 HD22 ASN A1170     -13.925  45.092   1.925  1.00  0.00           H  
ATOM   1712  N   TYR A1171      -9.024  43.013   4.958  1.00  0.00           N  
ATOM   1713  CA  TYR A1171      -8.244  43.120   6.170  1.00  0.00           C  
ATOM   1714  C   TYR A1171      -6.780  42.787   5.817  1.00  0.00           C  
ATOM   1715  O   TYR A1171      -5.848  43.148   6.552  1.00  0.00           O  
ATOM   1716  CB  TYR A1171      -8.739  42.182   7.268  1.00  0.00           C  
ATOM   1717  CG  TYR A1171      -8.024  42.453   8.564  1.00  0.00           C  
ATOM   1718  CD1 TYR A1171      -8.142  43.701   9.197  1.00  0.00           C  
ATOM   1719  CD2 TYR A1171      -7.190  41.496   9.142  1.00  0.00           C  
ATOM   1720  CE1 TYR A1171      -7.449  43.986  10.379  1.00  0.00           C  
ATOM   1721  CE2 TYR A1171      -6.486  41.770  10.330  1.00  0.00           C  
ATOM   1722  CZ  TYR A1171      -6.623  43.015  10.940  1.00  0.00           C  
ATOM   1723  OH  TYR A1171      -5.962  43.287  12.118  1.00  0.00           O  
ATOM   1724  H   TYR A1171      -8.956  42.201   4.463  1.00  0.00           H  
ATOM   1725 HH   TYR A1171      -6.162  44.176  12.401  1.00  0.00           H  
ATOM   1726  N   ARG A1172      -6.591  42.118   4.673  1.00  0.00           N  
ATOM   1727  CA  ARG A1172      -5.261  41.732   4.141  1.00  0.00           C  
ATOM   1728  C   ARG A1172      -4.464  43.019   4.018  1.00  0.00           C  
ATOM   1729  O   ARG A1172      -3.281  43.085   4.373  1.00  0.00           O  
ATOM   1730  CB  ARG A1172      -5.412  41.140   2.737  1.00  0.00           C  
ATOM   1731  CG  ARG A1172      -6.332  41.995   1.911  1.00  0.00           C  
ATOM   1732  CD  ARG A1172      -6.475  41.622   0.473  1.00  0.00           C  
ATOM   1733  NE  ARG A1172      -7.561  42.399  -0.133  1.00  0.00           N  
ATOM   1734  CZ  ARG A1172      -7.742  43.704   0.042  1.00  0.00           C  
ATOM   1735  NH1 ARG A1172      -6.913  44.404   0.797  1.00  0.00           N  
ATOM   1736  NH2 ARG A1172      -8.742  44.323  -0.564  1.00  0.00           N  
ATOM   1737  H   ARG A1172      -7.385  41.847   4.164  1.00  0.00           H  
ATOM   1738 HE   ARG A1172      -8.201  41.923  -0.701  1.00  0.00           H  
ATOM   1739 HH11 ARG A1172      -6.139  43.974   1.243  1.00  0.00           H  
ATOM   1740 HH12 ARG A1172      -7.057  45.388   0.914  1.00  0.00           H  
ATOM   1741 HH21 ARG A1172      -9.364  43.806  -1.151  1.00  0.00           H  
ATOM   1742 HH22 ARG A1172      -8.874  45.305  -0.435  1.00  0.00           H  
ATOM   1743  N   ASP A1173      -5.138  44.032   3.476  1.00  0.00           N  
ATOM   1744  CA  ASP A1173      -4.545  45.334   3.319  1.00  0.00           C  
ATOM   1745  C   ASP A1173      -4.046  45.830   4.676  1.00  0.00           C  
ATOM   1746  O   ASP A1173      -2.836  45.928   4.882  1.00  0.00           O  
ATOM   1747  CB  ASP A1173      -5.528  46.339   2.651  1.00  0.00           C  
ATOM   1748  CG  ASP A1173      -7.003  46.172   3.097  1.00  0.00           C  
ATOM   1749  OD1 ASP A1173      -7.266  45.625   4.189  1.00  0.00           O  
ATOM   1750  OD2 ASP A1173      -7.913  46.609   2.342  1.00  0.00           O  
ATOM   1751  H   ASP A1173      -6.058  43.893   3.189  1.00  0.00           H  
ATOM   1752  N   ALA A1174      -4.959  45.998   5.636  1.00  0.00           N  
ATOM   1753  CA  ALA A1174      -4.625  46.499   6.971  1.00  0.00           C  
ATOM   1754  C   ALA A1174      -3.552  45.714   7.753  1.00  0.00           C  
ATOM   1755  O   ALA A1174      -2.877  46.283   8.623  1.00  0.00           O  
ATOM   1756  CB  ALA A1174      -5.896  46.656   7.804  1.00  0.00           C  
ATOM   1757  H   ALA A1174      -5.875  45.766   5.459  1.00  0.00           H  
ATOM   1758  N   LEU A1175      -3.409  44.424   7.458  1.00  0.00           N  
ATOM   1759  CA  LEU A1175      -2.416  43.576   8.121  1.00  0.00           C  
ATOM   1760  C   LEU A1175      -1.087  43.516   7.331  1.00  0.00           C  
ATOM   1761  O   LEU A1175      -0.068  44.083   7.760  1.00  0.00           O  
ATOM   1762  CB  LEU A1175      -2.978  42.160   8.313  1.00  0.00           C  
ATOM   1763  CG  LEU A1175      -1.962  41.039   8.583  1.00  0.00           C  
ATOM   1764  CD1 LEU A1175      -1.247  41.323   9.881  1.00  0.00           C  
ATOM   1765  CD2 LEU A1175      -2.608  39.662   8.607  1.00  0.00           C  
ATOM   1766  H   LEU A1175      -3.992  44.029   6.778  1.00  0.00           H  
ATOM   1767  N   VAL A1176      -1.125  42.849   6.171  1.00  0.00           N  
ATOM   1768  CA  VAL A1176       0.041  42.655   5.298  1.00  0.00           C  
ATOM   1769  C   VAL A1176       0.752  43.934   4.837  1.00  0.00           C  
ATOM   1770  O   VAL A1176       1.985  43.954   4.739  1.00  0.00           O  
ATOM   1771  CB  VAL A1176      -0.316  41.794   4.078  1.00  0.00           C  
ATOM   1772  CG1 VAL A1176       0.964  41.318   3.391  1.00  0.00           C  
ATOM   1773  CG2 VAL A1176      -1.172  40.602   4.512  1.00  0.00           C  
ATOM   1774  H   VAL A1176      -1.988  42.492   5.874  1.00  0.00           H  
ATOM   1775  N   ALA A1177      -0.020  44.973   4.512  1.00  0.00           N  
ATOM   1776  CA  ALA A1177       0.572  46.251   4.129  1.00  0.00           C  
ATOM   1777  C   ALA A1177       1.425  46.606   5.341  1.00  0.00           C  
ATOM   1778  O   ALA A1177       2.647  46.709   5.224  1.00  0.00           O  
ATOM   1779  CB  ALA A1177      -0.503  47.317   3.902  1.00  0.00           C  
ATOM   1780  H   ALA A1177      -0.999  44.878   4.538  1.00  0.00           H  
ATOM   1781  N   PHE A1178       0.793  46.671   6.524  1.00  0.00           N  
ATOM   1782  CA  PHE A1178       1.504  46.981   7.760  1.00  0.00           C  
ATOM   1783  C   PHE A1178       2.659  46.031   7.915  1.00  0.00           C  
ATOM   1784  O   PHE A1178       3.659  46.372   8.547  1.00  0.00           O  
ATOM   1785  CB  PHE A1178       0.599  46.835   8.982  1.00  0.00           C  
ATOM   1786  CG  PHE A1178       1.327  46.927  10.315  1.00  0.00           C  
ATOM   1787  CD1 PHE A1178       2.103  45.868  10.789  1.00  0.00           C  
ATOM   1788  CD2 PHE A1178       1.175  48.047  11.131  1.00  0.00           C  
ATOM   1789  CE1 PHE A1178       2.713  45.921  12.048  1.00  0.00           C  
ATOM   1790  CE2 PHE A1178       1.786  48.112  12.408  1.00  0.00           C  
ATOM   1791  CZ  PHE A1178       2.553  47.050  12.861  1.00  0.00           C  
ATOM   1792  H   PHE A1178      -0.170  46.500   6.560  1.00  0.00           H  
ATOM   1793  N   LEU A1179       2.488  44.813   7.408  1.00  0.00           N  
ATOM   1794  CA  LEU A1179       3.537  43.802   7.492  1.00  0.00           C  
ATOM   1795  C   LEU A1179       4.779  44.212   6.665  1.00  0.00           C  
ATOM   1796  O   LEU A1179       5.855  44.529   7.215  1.00  0.00           O  
ATOM   1797  CB  LEU A1179       2.993  42.429   7.043  1.00  0.00           C  
ATOM   1798  H   LEU A1179       1.645  44.592   6.981  1.00  0.00           H  
ATOM   1799  N   TYR A1188     -12.077  46.733  12.305  1.00  0.00           N  
ATOM   1800  CA  TYR A1188     -12.163  46.419  10.872  1.00  0.00           C  
ATOM   1801  C   TYR A1188     -13.202  45.304  10.589  1.00  0.00           C  
ATOM   1802  O   TYR A1188     -13.126  44.609   9.561  1.00  0.00           O  
ATOM   1803  CB  TYR A1188     -10.757  46.026  10.324  1.00  0.00           C  
ATOM   1804  H   TYR A1188     -12.893  46.851  12.828  1.00  0.00           H  
ATOM   1805  N   LEU A1189     -14.186  45.189  11.495  1.00  0.00           N  
ATOM   1806  CA  LEU A1189     -15.297  44.197  11.475  1.00  0.00           C  
ATOM   1807  C   LEU A1189     -16.576  44.589  10.722  1.00  0.00           C  
ATOM   1808  O   LEU A1189     -16.766  45.755  10.405  1.00  0.00           O  
ATOM   1809  CB  LEU A1189     -15.750  43.928  12.906  1.00  0.00           C  
ATOM   1810  CG  LEU A1189     -15.354  42.651  13.607  1.00  0.00           C  
ATOM   1811  CD1 LEU A1189     -16.085  42.534  14.944  1.00  0.00           C  
ATOM   1812  CD2 LEU A1189     -15.728  41.539  12.706  1.00  0.00           C  
ATOM   1813  H   LEU A1189     -14.187  45.830  12.227  1.00  0.00           H  
ATOM   1814  N   ASP A1334     -17.485  43.635  10.519  1.00  0.00           N  
ATOM   1815  CA  ASP A1334     -18.759  43.923   9.854  1.00  0.00           C  
ATOM   1816  C   ASP A1334     -19.817  44.233  10.905  1.00  0.00           C  
ATOM   1817  O   ASP A1334     -19.813  43.626  11.975  1.00  0.00           O  
ATOM   1818  CB  ASP A1334     -19.209  42.764   8.950  1.00  0.00           C  
ATOM   1819  CG  ASP A1334     -19.168  41.408   9.646  1.00  0.00           C  
ATOM   1820  OD1 ASP A1334     -18.058  40.918   9.947  1.00  0.00           O  
ATOM   1821  OD2 ASP A1334     -20.248  40.809   9.857  1.00  0.00           O  
ATOM   1822  H   ASP A1334     -17.298  42.730  10.823  1.00  0.00           H  
ATOM   1823  N   GLU A1335     -20.744  45.142  10.600  1.00  0.00           N  
ATOM   1824  CA  GLU A1335     -21.786  45.530  11.563  1.00  0.00           C  
ATOM   1825  C   GLU A1335     -22.547  44.347  12.151  1.00  0.00           C  
ATOM   1826  O   GLU A1335     -22.554  44.154  13.367  1.00  0.00           O  
ATOM   1827  CB  GLU A1335     -22.786  46.527  10.964  1.00  0.00           C  
ATOM   1828  CG  GLU A1335     -23.451  47.426  12.003  1.00  0.00           C  
ATOM   1829  CD  GLU A1335     -22.445  48.315  12.741  1.00  0.00           C  
ATOM   1830  OE1 GLU A1335     -21.577  47.791  13.479  1.00  0.00           O  
ATOM   1831  OE2 GLU A1335     -22.513  49.553  12.571  1.00  0.00           O  
ATOM   1832  H   GLU A1335     -20.716  45.584   9.729  1.00  0.00           H  
ATOM   1833  N   GLU A1336     -23.148  43.533  11.301  1.00  0.00           N  
ATOM   1834  CA  GLU A1336     -23.890  42.384  11.792  1.00  0.00           C  
ATOM   1835  C   GLU A1336     -23.051  41.488  12.698  1.00  0.00           C  
ATOM   1836  O   GLU A1336     -23.596  40.821  13.566  1.00  0.00           O  
ATOM   1837  CB  GLU A1336     -24.521  41.577  10.652  1.00  0.00           C  
ATOM   1838  CG  GLU A1336     -24.001  41.901   9.240  1.00  0.00           C  
ATOM   1839  CD  GLU A1336     -24.591  43.182   8.651  1.00  0.00           C  
ATOM   1840  OE1 GLU A1336     -25.795  43.168   8.283  1.00  0.00           O  
ATOM   1841  OE2 GLU A1336     -23.842  44.186   8.539  1.00  0.00           O  
ATOM   1842  H   GLU A1336     -23.081  43.722  10.349  1.00  0.00           H  
ATOM   1843  N   SER A1384     -21.735  41.482  12.534  1.00  0.00           N  
ATOM   1844  CA  SER A1384     -20.928  40.651  13.399  1.00  0.00           C  
ATOM   1845  C   SER A1384     -20.632  41.326  14.721  1.00  0.00           C  
ATOM   1846  O   SER A1384     -20.461  40.628  15.718  1.00  0.00           O  
ATOM   1847  CB  SER A1384     -19.635  40.213  12.736  1.00  0.00           C  
ATOM   1848  OG  SER A1384     -19.044  39.168  13.483  1.00  0.00           O  
ATOM   1849  H   SER A1384     -21.309  42.030  11.843  1.00  0.00           H  
ATOM   1850 HG   SER A1384     -18.230  38.887  13.078  1.00  0.00           H  
ATOM   1851  N   ARG A1385     -20.572  42.661  14.739  1.00  0.00           N  
ATOM   1852  CA  ARG A1385     -20.308  43.417  15.984  1.00  0.00           C  
ATOM   1853  C   ARG A1385     -21.492  43.226  16.908  1.00  0.00           C  
ATOM   1854  O   ARG A1385     -21.318  42.909  18.077  1.00  0.00           O  
ATOM   1855  CB  ARG A1385     -20.157  44.934  15.774  1.00  0.00           C  
ATOM   1856  CG  ARG A1385     -19.421  45.397  14.514  1.00  0.00           C  
ATOM   1857  CD  ARG A1385     -19.028  46.873  14.617  1.00  0.00           C  
ATOM   1858  NE  ARG A1385     -17.701  47.027  15.211  1.00  0.00           N  
ATOM   1859  CZ  ARG A1385     -16.567  47.017  14.507  1.00  0.00           C  
ATOM   1860  NH1 ARG A1385     -16.619  46.904  13.187  1.00  0.00           N  
ATOM   1861  NH2 ARG A1385     -15.387  47.147  15.107  1.00  0.00           N  
ATOM   1862  H   ARG A1385     -20.709  43.149  13.899  1.00  0.00           H  
ATOM   1863 HE   ARG A1385     -17.638  47.139  16.183  1.00  0.00           H  
ATOM   1864 HH11 ARG A1385     -17.502  46.829  12.727  1.00  0.00           H  
ATOM   1865 HH12 ARG A1385     -15.774  46.899  12.654  1.00  0.00           H  
ATOM   1866 HH21 ARG A1385     -15.340  47.249  16.101  1.00  0.00           H  
ATOM   1867 HH22 ARG A1385     -14.547  47.137  14.566  1.00  0.00           H  
ATOM   1868  N   GLU A1386     -22.692  43.460  16.358  1.00  0.00           N  
ATOM   1869  CA  GLU A1386     -23.973  43.314  17.073  1.00  0.00           C  
ATOM   1870  C   GLU A1386     -24.141  41.896  17.607  1.00  0.00           C  
ATOM   1871  O   GLU A1386     -24.380  41.671  18.786  1.00  0.00           O  
ATOM   1872  CB  GLU A1386     -25.151  43.649  16.141  1.00  0.00           C  
ATOM   1873  CG  GLU A1386     -25.712  45.072  16.316  1.00  0.00           C  
ATOM   1874  CD  GLU A1386     -25.508  45.971  15.094  1.00  0.00           C  
ATOM   1875  OE1 GLU A1386     -26.123  45.688  14.033  1.00  0.00           O  
ATOM   1876  OE2 GLU A1386     -24.742  46.967  15.203  1.00  0.00           O  
ATOM   1877  H   GLU A1386     -22.719  43.752  15.413  1.00  0.00           H  
ATOM   1878  N   HIS A1387     -23.962  40.928  16.742  1.00  0.00           N  
ATOM   1879  CA  HIS A1387     -24.101  39.572  17.164  1.00  0.00           C  
ATOM   1880  C   HIS A1387     -23.127  39.258  18.299  1.00  0.00           C  
ATOM   1881  O   HIS A1387     -23.459  38.462  19.175  1.00  0.00           O  
ATOM   1882  CB  HIS A1387     -23.904  38.673  15.948  1.00  0.00           C  
ATOM   1883  CG  HIS A1387     -23.906  37.210  16.246  1.00  0.00           C  
ATOM   1884  ND1 HIS A1387     -24.662  36.331  15.508  1.00  0.00           N  
ATOM   1885  CD2 HIS A1387     -23.139  36.453  17.067  1.00  0.00           C  
ATOM   1886  CE1 HIS A1387     -24.360  35.087  15.854  1.00  0.00           C  
ATOM   1887  NE2 HIS A1387     -23.432  35.140  16.804  1.00  0.00           N  
ATOM   1888  H   HIS A1387     -23.722  41.140  15.807  1.00  0.00           H  
ATOM   1889  HD1 HIS A1387     -25.323  36.576  14.826  1.00  0.00           H  
ATOM   1890  HE2 HIS A1387     -23.036  34.361  17.240  1.00  0.00           H  
ATOM   1891  N   PHE A1388     -21.948  39.889  18.318  1.00  0.00           N  
ATOM   1892  CA  PHE A1388     -20.963  39.577  19.372  1.00  0.00           C  
ATOM   1893  C   PHE A1388     -21.383  40.224  20.659  1.00  0.00           C  
ATOM   1894  O   PHE A1388     -21.326  39.614  21.708  1.00  0.00           O  
ATOM   1895  CB  PHE A1388     -19.512  40.016  19.013  1.00  0.00           C  
ATOM   1896  CG  PHE A1388     -18.422  39.477  19.974  1.00  0.00           C  
ATOM   1897  CD1 PHE A1388     -18.129  38.096  20.042  1.00  0.00           C  
ATOM   1898  CD2 PHE A1388     -17.728  40.340  20.831  1.00  0.00           C  
ATOM   1899  CE1 PHE A1388     -17.155  37.574  20.932  1.00  0.00           C  
ATOM   1900  CE2 PHE A1388     -16.752  39.822  21.732  1.00  0.00           C  
ATOM   1901  CZ  PHE A1388     -16.476  38.422  21.780  1.00  0.00           C  
ATOM   1902  H   PHE A1388     -21.728  40.553  17.626  1.00  0.00           H  
ATOM   1903  N   ALA A1389     -21.802  41.476  20.564  1.00  0.00           N  
ATOM   1904  CA  ALA A1389     -22.231  42.231  21.730  1.00  0.00           C  
ATOM   1905  C   ALA A1389     -23.433  41.540  22.368  1.00  0.00           C  
ATOM   1906  O   ALA A1389     -23.468  41.316  23.584  1.00  0.00           O  
ATOM   1907  CB  ALA A1389     -22.581  43.659  21.319  1.00  0.00           C  
ATOM   1908  H   ALA A1389     -21.816  41.909  19.679  1.00  0.00           H  
ATOM   1909  N   GLY A1390     -24.402  41.167  21.534  1.00  0.00           N  
ATOM   1910  CA  GLY A1390     -25.581  40.486  22.020  1.00  0.00           C  
ATOM   1911  C   GLY A1390     -25.172  39.263  22.819  1.00  0.00           C  
ATOM   1912  O   GLY A1390     -25.820  38.947  23.811  1.00  0.00           O  
ATOM   1913  H   GLY A1390     -24.314  41.366  20.579  1.00  0.00           H  
ATOM   1914  N   LEU A1391     -24.098  38.585  22.405  1.00  0.00           N  
ATOM   1915  CA  LEU A1391     -23.608  37.402  23.120  1.00  0.00           C  
ATOM   1916  C   LEU A1391     -22.888  37.837  24.392  1.00  0.00           C  
ATOM   1917  O   LEU A1391     -23.039  37.256  25.460  1.00  0.00           O  
ATOM   1918  CB  LEU A1391     -22.649  36.581  22.256  1.00  0.00           C  
ATOM   1919  CG  LEU A1391     -21.984  35.459  23.058  1.00  0.00           C  
ATOM   1920  CD1 LEU A1391     -22.947  34.302  23.229  1.00  0.00           C  
ATOM   1921  CD2 LEU A1391     -20.742  34.989  22.382  1.00  0.00           C  
ATOM   1922  H   LEU A1391     -23.613  38.896  21.614  1.00  0.00           H  
ATOM   1923  N   CYS A1392     -22.089  38.878  24.268  1.00  0.00           N  
ATOM   1924  CA  CYS A1392     -21.355  39.384  25.413  1.00  0.00           C  
ATOM   1925  C   CYS A1392     -22.330  39.737  26.503  1.00  0.00           C  
ATOM   1926  O   CYS A1392     -22.044  39.543  27.681  1.00  0.00           O  
ATOM   1927  CB  CYS A1392     -20.500  40.600  25.029  1.00  0.00           C  
ATOM   1928  SG  CYS A1392     -18.990  40.157  24.102  1.00  0.00           S  
ATOM   1929  H   CYS A1392     -21.992  39.306  23.398  1.00  0.00           H  
ATOM   1930  N   LYS A1393     -23.499  40.217  26.100  1.00  0.00           N  
ATOM   1931  CA  LYS A1393     -24.526  40.575  27.053  1.00  0.00           C  
ATOM   1932  C   LYS A1393     -25.082  39.299  27.714  1.00  0.00           C  
ATOM   1933  O   LYS A1393     -24.898  39.104  28.915  1.00  0.00           O  
ATOM   1934  CB  LYS A1393     -25.627  41.367  26.364  1.00  0.00           C  
ATOM   1935  CG  LYS A1393     -26.822  41.673  27.249  1.00  0.00           C  
ATOM   1936  CD  LYS A1393     -28.088  41.897  26.403  1.00  0.00           C  
ATOM   1937  CE  LYS A1393     -28.147  43.303  25.830  1.00  0.00           C  
ATOM   1938  NZ  LYS A1393     -29.091  43.387  24.683  1.00  0.00           N  
ATOM   1939  H   LYS A1393     -23.669  40.319  25.148  1.00  0.00           H  
ATOM   1940  HZ1 LYS A1393     -29.973  42.898  24.926  1.00  0.00           H  
ATOM   1941  HZ2 LYS A1393     -29.291  44.388  24.476  1.00  0.00           H  
ATOM   1942  HZ3 LYS A1393     -28.661  42.941  23.848  1.00  0.00           H  
ATOM   1943  N   LEU A1394     -25.682  38.400  26.934  1.00  0.00           N  
ATOM   1944  CA  LEU A1394     -26.251  37.152  27.471  1.00  0.00           C  
ATOM   1945  C   LEU A1394     -25.405  36.468  28.552  1.00  0.00           C  
ATOM   1946  O   LEU A1394     -25.947  35.859  29.473  1.00  0.00           O  
ATOM   1947  CB  LEU A1394     -26.511  36.174  26.330  1.00  0.00           C  
ATOM   1948  CG  LEU A1394     -27.739  36.332  25.430  1.00  0.00           C  
ATOM   1949  CD1 LEU A1394     -28.085  37.783  25.190  1.00  0.00           C  
ATOM   1950  CD2 LEU A1394     -27.503  35.599  24.106  1.00  0.00           C  
ATOM   1951  H   LEU A1394     -25.733  38.571  25.968  1.00  0.00           H  
ATOM   1952  N   LEU A1395     -24.078  36.545  28.400  1.00  0.00           N  
ATOM   1953  CA  LEU A1395     -23.119  35.963  29.343  1.00  0.00           C  
ATOM   1954  C   LEU A1395     -23.070  36.825  30.570  1.00  0.00           C  
ATOM   1955  O   LEU A1395     -23.111  36.304  31.683  1.00  0.00           O  
ATOM   1956  CB  LEU A1395     -21.701  35.910  28.761  1.00  0.00           C  
ATOM   1957  CG  LEU A1395     -21.257  34.674  28.000  1.00  0.00           C  
ATOM   1958  CD1 LEU A1395     -21.287  33.539  28.928  1.00  0.00           C  
ATOM   1959  CD2 LEU A1395     -22.178  34.398  26.847  1.00  0.00           C  
ATOM   1960  H   LEU A1395     -23.723  37.022  27.608  1.00  0.00           H  
ATOM   1961  N   GLU A1396     -22.925  38.137  30.364  1.00  0.00           N  
ATOM   1962  CA  GLU A1396     -22.853  39.087  31.472  1.00  0.00           C  
ATOM   1963  C   GLU A1396     -24.042  38.794  32.382  1.00  0.00           C  
ATOM   1964  O   GLU A1396     -23.852  38.399  33.531  1.00  0.00           O  
ATOM   1965  CB  GLU A1396     -22.835  40.561  30.979  1.00  0.00           C  
ATOM   1966  CG  GLU A1396     -21.514  40.992  30.281  1.00  0.00           C  
ATOM   1967  CD  GLU A1396     -21.415  42.498  29.929  1.00  0.00           C  
ATOM   1968  OE1 GLU A1396     -22.157  42.970  29.019  1.00  0.00           O  
ATOM   1969  OE2 GLU A1396     -20.555  43.198  30.535  1.00  0.00           O  
ATOM   1970  H   GLU A1396     -22.857  38.484  29.448  1.00  0.00           H  
ATOM   1971  N   SER A1397     -25.247  38.875  31.827  1.00  0.00           N  
ATOM   1972  CA  SER A1397     -26.461  38.580  32.575  1.00  0.00           C  
ATOM   1973  C   SER A1397     -26.341  37.187  33.210  1.00  0.00           C  
ATOM   1974  O   SER A1397     -26.584  37.024  34.404  1.00  0.00           O  
ATOM   1975  CB  SER A1397     -27.689  38.647  31.651  1.00  0.00           C  
ATOM   1976  OG  SER A1397     -28.303  37.375  31.456  1.00  0.00           O  
ATOM   1977  H   SER A1397     -25.313  39.125  30.878  1.00  0.00           H  
ATOM   1978 HG   SER A1397     -29.061  37.447  30.874  1.00  0.00           H  
ATOM   1979  N   ALA A1398     -25.896  36.202  32.429  1.00  0.00           N  
ATOM   1980  CA  ALA A1398     -25.755  34.839  32.922  1.00  0.00           C  
ATOM   1981  C   ALA A1398     -24.761  34.730  34.084  1.00  0.00           C  
ATOM   1982  O   ALA A1398     -24.715  33.719  34.802  1.00  0.00           O  
ATOM   1983  CB  ALA A1398     -25.352  33.911  31.777  1.00  0.00           C  
ATOM   1984  H   ALA A1398     -25.675  36.392  31.494  1.00  0.00           H  
ATOM   1985  N   GLY A1400     -23.960  35.768  34.271  1.00  0.00           N  
ATOM   1986  CA  GLY A1400     -22.981  35.738  35.342  1.00  0.00           C  
ATOM   1987  C   GLY A1400     -21.758  34.904  35.019  1.00  0.00           C  
ATOM   1988  O   GLY A1400     -21.155  34.286  35.907  1.00  0.00           O  
ATOM   1989  H   GLY A1400     -24.027  36.544  33.689  1.00  0.00           H  
ATOM   1990  N   ILE A1401     -21.418  34.847  33.734  1.00  0.00           N  
ATOM   1991  CA  ILE A1401     -20.252  34.101  33.279  1.00  0.00           C  
ATOM   1992  C   ILE A1401     -19.109  35.069  32.923  1.00  0.00           C  
ATOM   1993  O   ILE A1401     -19.259  35.927  32.053  1.00  0.00           O  
ATOM   1994  CB  ILE A1401     -20.609  33.235  32.088  1.00  0.00           C  
ATOM   1995  CG1 ILE A1401     -21.647  32.196  32.520  1.00  0.00           C  
ATOM   1996  CG2 ILE A1401     -19.349  32.577  31.528  1.00  0.00           C  
ATOM   1997  CD1 ILE A1401     -22.203  31.336  31.404  1.00  0.00           C  
ATOM   1998  H   ILE A1401     -21.968  35.329  33.074  1.00  0.00           H  
ATOM   1999  N   ALA A1402     -17.976  34.939  33.606  1.00  0.00           N  
ATOM   2000  CA  ALA A1402     -16.850  35.843  33.370  1.00  0.00           C  
ATOM   2001  C   ALA A1402     -15.969  35.493  32.191  1.00  0.00           C  
ATOM   2002  O   ALA A1402     -15.258  34.474  32.187  1.00  0.00           O  
ATOM   2003  CB  ALA A1402     -16.015  35.991  34.612  1.00  0.00           C  
ATOM   2004  H   ALA A1402     -17.907  34.223  34.268  1.00  0.00           H  
ATOM   2005  N   TYR A1416     -15.992  36.380  31.212  1.00  0.00           N  
ATOM   2006  CA  TYR A1416     -15.219  36.200  30.005  1.00  0.00           C  
ATOM   2007  C   TYR A1416     -14.149  37.244  29.875  1.00  0.00           C  
ATOM   2008  O   TYR A1416     -14.109  38.199  30.624  1.00  0.00           O  
ATOM   2009  CB  TYR A1416     -16.128  36.263  28.783  1.00  0.00           C  
ATOM   2010  CG  TYR A1416     -16.756  37.610  28.510  1.00  0.00           C  
ATOM   2011  CD1 TYR A1416     -16.975  38.534  29.527  1.00  0.00           C  
ATOM   2012  CD2 TYR A1416     -17.133  37.958  27.222  1.00  0.00           C  
ATOM   2013  CE1 TYR A1416     -17.557  39.773  29.264  1.00  0.00           C  
ATOM   2014  CE2 TYR A1416     -17.712  39.183  26.954  1.00  0.00           C  
ATOM   2015  CZ  TYR A1416     -17.913  40.082  27.971  1.00  0.00           C  
ATOM   2016  OH  TYR A1416     -18.442  41.302  27.668  1.00  0.00           O  
ATOM   2017  H   TYR A1416     -16.540  37.179  31.316  1.00  0.00           H  
ATOM   2018 HH   TYR A1416     -18.625  41.350  26.729  1.00  0.00           H  
ATOM   2019  N   THR A1428     -13.305  37.063  28.874  1.00  0.00           N  
ATOM   2020  CA  THR A1428     -12.213  37.976  28.569  1.00  0.00           C  
ATOM   2021  C   THR A1428     -12.092  37.970  27.044  1.00  0.00           C  
ATOM   2022  O   THR A1428     -12.073  36.918  26.406  1.00  0.00           O  
ATOM   2023  CB  THR A1428     -10.879  37.561  29.304  1.00  0.00           C  
ATOM   2024  OG1 THR A1428     -10.765  36.131  29.389  1.00  0.00           O  
ATOM   2025  CG2 THR A1428     -10.874  38.118  30.718  1.00  0.00           C  
ATOM   2026  H   THR A1428     -13.384  36.250  28.333  1.00  0.00           H  
ATOM   2027  HG1 THR A1428      -9.951  35.897  29.837  1.00  0.00           H  
ATOM   2028  N   VAL A1429     -12.234  39.151  26.459  1.00  0.00           N  
ATOM   2029  CA  VAL A1429     -12.139  39.314  25.010  1.00  0.00           C  
ATOM   2030  C   VAL A1429     -10.680  39.357  24.588  1.00  0.00           C  
ATOM   2031  O   VAL A1429      -9.983  40.329  24.863  1.00  0.00           O  
ATOM   2032  CB  VAL A1429     -12.737  40.656  24.529  1.00  0.00           C  
ATOM   2033  CG1 VAL A1429     -12.730  40.720  22.997  1.00  0.00           C  
ATOM   2034  CG2 VAL A1429     -14.125  40.851  25.092  1.00  0.00           C  
ATOM   2035  H   VAL A1429     -12.392  39.943  27.016  1.00  0.00           H  
ATOM   2036  N   ASN A1430     -10.216  38.336  23.899  1.00  0.00           N  
ATOM   2037  CA  ASN A1430      -8.833  38.333  23.461  1.00  0.00           C  
ATOM   2038  C   ASN A1430      -8.852  38.829  22.020  1.00  0.00           C  
ATOM   2039  O   ASN A1430      -9.104  38.047  21.105  1.00  0.00           O  
ATOM   2040  CB  ASN A1430      -8.280  36.913  23.553  1.00  0.00           C  
ATOM   2041  CG  ASN A1430      -6.802  36.849  23.301  1.00  0.00           C  
ATOM   2042  OD1 ASN A1430      -6.264  37.625  22.512  1.00  0.00           O  
ATOM   2043  ND2 ASN A1430      -6.127  35.920  23.972  1.00  0.00           N  
ATOM   2044  H   ASN A1430     -10.809  37.588  23.679  1.00  0.00           H  
ATOM   2045 HD21 ASN A1430      -5.173  35.875  23.821  1.00  0.00           H  
ATOM   2046 HD22 ASN A1430      -6.603  35.330  24.589  1.00  0.00           H  
ATOM   2047  N   GLN A1431      -8.608  40.126  21.828  1.00  0.00           N  
ATOM   2048  CA  GLN A1431      -8.627  40.752  20.502  1.00  0.00           C  
ATOM   2049  C   GLN A1431      -7.823  39.988  19.474  1.00  0.00           C  
ATOM   2050  O   GLN A1431      -8.054  40.135  18.283  1.00  0.00           O  
ATOM   2051  CB  GLN A1431      -8.018  42.134  20.568  1.00  0.00           C  
ATOM   2052  CG  GLN A1431      -8.169  42.814  21.893  1.00  0.00           C  
ATOM   2053  CD  GLN A1431      -9.375  43.702  21.930  1.00  0.00           C  
ATOM   2054  OE1 GLN A1431      -9.651  44.347  22.949  1.00  0.00           O  
ATOM   2055  NE2 GLN A1431     -10.107  43.766  20.812  1.00  0.00           N  
ATOM   2056  H   GLN A1431      -8.425  40.669  22.622  1.00  0.00           H  
ATOM   2057 HE21 GLN A1431     -10.900  44.346  20.833  1.00  0.00           H  
ATOM   2058 HE22 GLN A1431      -9.874  43.244  20.028  1.00  0.00           H  
ATOM   2059  N   ARG A1432      -6.812  39.254  19.936  1.00  0.00           N  
ATOM   2060  CA  ARG A1432      -5.943  38.500  19.046  1.00  0.00           C  
ATOM   2061  C   ARG A1432      -6.227  37.005  19.031  1.00  0.00           C  
ATOM   2062  O   ARG A1432      -5.331  36.210  18.787  1.00  0.00           O  
ATOM   2063  CB  ARG A1432      -4.458  38.771  19.385  1.00  0.00           C  
ATOM   2064  CG  ARG A1432      -3.973  38.261  20.760  1.00  0.00           C  
ATOM   2065  CD  ARG A1432      -3.416  36.816  20.714  1.00  0.00           C  
ATOM   2066  NE  ARG A1432      -3.415  36.149  22.021  1.00  0.00           N  
ATOM   2067  CZ  ARG A1432      -3.921  34.937  22.251  1.00  0.00           C  
ATOM   2068  NH1 ARG A1432      -4.495  34.252  21.260  1.00  0.00           N  
ATOM   2069  NH2 ARG A1432      -3.875  34.411  23.477  1.00  0.00           N  
ATOM   2070  H   ARG A1432      -6.657  39.206  20.904  1.00  0.00           H  
ATOM   2071 HE   ARG A1432      -3.018  36.625  22.778  1.00  0.00           H  
ATOM   2072 HH11 ARG A1432      -4.548  34.643  20.341  1.00  0.00           H  
ATOM   2073 HH12 ARG A1432      -4.871  33.339  21.432  1.00  0.00           H  
ATOM   2074 HH21 ARG A1432      -3.460  34.922  24.225  1.00  0.00           H  
ATOM   2075 HH22 ARG A1432      -4.253  33.497  23.642  1.00  0.00           H  
ATOM   2076  N   LEU A1433      -7.463  36.600  19.277  1.00  0.00           N  
ATOM   2077  CA  LEU A1433      -7.773  35.166  19.257  1.00  0.00           C  
ATOM   2078  C   LEU A1433      -8.408  34.743  17.939  1.00  0.00           C  
ATOM   2079  O   LEU A1433      -9.527  35.154  17.636  1.00  0.00           O  
ATOM   2080  CB  LEU A1433      -8.735  34.793  20.398  1.00  0.00           C  
ATOM   2081  CG  LEU A1433      -8.876  33.364  20.972  1.00  0.00           C  
ATOM   2082  CD1 LEU A1433     -10.287  33.197  21.551  1.00  0.00           C  
ATOM   2083  CD2 LEU A1433      -8.589  32.266  19.964  1.00  0.00           C  
ATOM   2084  H   LEU A1433      -8.165  37.262  19.476  1.00  0.00           H  
ATOM   2085  N   VAL A1434      -7.665  34.004  17.121  1.00  0.00           N  
ATOM   2086  CA  VAL A1434      -8.190  33.445  15.866  1.00  0.00           C  
ATOM   2087  C   VAL A1434      -7.889  31.970  16.015  1.00  0.00           C  
ATOM   2088  O   VAL A1434      -6.873  31.588  16.595  1.00  0.00           O  
ATOM   2089  CB  VAL A1434      -7.506  33.966  14.576  1.00  0.00           C  
ATOM   2090  CG1 VAL A1434      -7.942  33.108  13.381  1.00  0.00           C  
ATOM   2091  CG2 VAL A1434      -7.908  35.416  14.306  1.00  0.00           C  
ATOM   2092  H   VAL A1434      -6.741  33.816  17.378  1.00  0.00           H  
ATOM   2093  N   ARG A1435      -8.753  31.125  15.513  1.00  0.00           N  
ATOM   2094  CA  ARG A1435      -8.498  29.722  15.698  1.00  0.00           C  
ATOM   2095  C   ARG A1435      -7.647  29.151  14.598  1.00  0.00           C  
ATOM   2096  O   ARG A1435      -7.384  29.831  13.611  1.00  0.00           O  
ATOM   2097  CB  ARG A1435      -9.811  28.997  15.781  1.00  0.00           C  
ATOM   2098  CG  ARG A1435     -10.733  29.545  16.882  1.00  0.00           C  
ATOM   2099  CD  ARG A1435     -10.140  29.350  18.267  1.00  0.00           C  
ATOM   2100  NE  ARG A1435      -9.730  27.978  18.555  1.00  0.00           N  
ATOM   2101  CZ  ARG A1435     -10.328  26.857  18.145  1.00  0.00           C  
ATOM   2102  NH1 ARG A1435     -11.363  26.877  17.306  1.00  0.00           N  
ATOM   2103  NH2 ARG A1435      -9.846  25.680  18.509  1.00  0.00           N  
ATOM   2104  H   ARG A1435      -9.529  31.441  15.007  1.00  0.00           H  
ATOM   2105 HE   ARG A1435      -8.924  27.883  19.004  1.00  0.00           H  
ATOM   2106 HH11 ARG A1435     -11.723  27.722  16.948  1.00  0.00           H  
ATOM   2107 HH12 ARG A1435     -11.799  26.012  17.042  1.00  0.00           H  
ATOM   2108 HH21 ARG A1435      -9.019  25.641  19.070  1.00  0.00           H  
ATOM   2109 HH22 ARG A1435     -10.299  24.842  18.218  1.00  0.00           H  
ATOM   2110  N   GLY A1436      -7.264  27.890  14.736  1.00  0.00           N  
ATOM   2111  CA  GLY A1436      -6.443  27.281  13.711  1.00  0.00           C  
ATOM   2112  C   GLY A1436      -7.137  26.702  12.474  1.00  0.00           C  
ATOM   2113  O   GLY A1436      -6.462  26.074  11.660  1.00  0.00           O  
ATOM   2114  H   GLY A1436      -7.542  27.379  15.520  1.00  0.00           H  
ATOM   2115  N   LEU A1437      -8.456  26.893  12.326  1.00  0.00           N  
ATOM   2116  CA  LEU A1437      -9.234  26.347  11.187  1.00  0.00           C  
ATOM   2117  C   LEU A1437      -9.888  27.467  10.332  1.00  0.00           C  
ATOM   2118  O   LEU A1437     -10.298  28.508  10.851  1.00  0.00           O  
ATOM   2119  CB  LEU A1437     -10.310  25.369  11.693  1.00  0.00           C  
ATOM   2120  CG  LEU A1437     -10.145  24.324  12.835  1.00  0.00           C  
ATOM   2121  CD1 LEU A1437      -9.236  23.209  12.451  1.00  0.00           C  
ATOM   2122  CD2 LEU A1437      -9.666  24.937  14.152  1.00  0.00           C  
ATOM   2123  H   LEU A1437      -8.927  27.433  12.992  1.00  0.00           H  
ATOM   2124  N   ASP A1438     -10.021  27.216   9.033  1.00  0.00           N  
ATOM   2125  CA  ASP A1438     -10.572  28.184   8.066  1.00  0.00           C  
ATOM   2126  C   ASP A1438     -12.086  28.332   7.984  1.00  0.00           C  
ATOM   2127  O   ASP A1438     -12.598  29.188   7.249  1.00  0.00           O  
ATOM   2128  CB  ASP A1438     -10.063  27.841   6.656  1.00  0.00           C  
ATOM   2129  CG  ASP A1438      -8.703  28.463   6.332  1.00  0.00           C  
ATOM   2130  OD1 ASP A1438      -8.034  28.981   7.281  1.00  0.00           O  
ATOM   2131  OD2 ASP A1438      -8.325  28.418   5.119  1.00  0.00           O  
ATOM   2132  H   ASP A1438      -9.725  26.341   8.696  1.00  0.00           H  
ATOM   2133  N   TYR A1443     -12.798  27.458   8.669  1.00  0.00           N  
ATOM   2134  CA  TYR A1443     -14.253  27.493   8.650  1.00  0.00           C  
ATOM   2135  C   TYR A1443     -14.960  28.426   9.659  1.00  0.00           C  
ATOM   2136  O   TYR A1443     -16.105  28.777   9.433  1.00  0.00           O  
ATOM   2137  CB  TYR A1443     -14.805  26.078   8.709  1.00  0.00           C  
ATOM   2138  CG  TYR A1443     -14.374  25.266   9.908  1.00  0.00           C  
ATOM   2139  CD1 TYR A1443     -14.469  25.772  11.204  1.00  0.00           C  
ATOM   2140  CD2 TYR A1443     -13.986  23.957   9.745  1.00  0.00           C  
ATOM   2141  CE1 TYR A1443     -14.207  24.989  12.280  1.00  0.00           C  
ATOM   2142  CE2 TYR A1443     -13.722  23.161  10.820  1.00  0.00           C  
ATOM   2143  CZ  TYR A1443     -13.848  23.666  12.091  1.00  0.00           C  
ATOM   2144  OH  TYR A1443     -13.711  22.796  13.157  1.00  0.00           O  
ATOM   2145  H   TYR A1443     -12.342  26.787   9.214  1.00  0.00           H  
ATOM   2146 HH   TYR A1443     -13.531  21.944  12.805  1.00  0.00           H  
ATOM   2147  N   TYR A1444     -14.283  28.831  10.732  1.00  0.00           N  
ATOM   2148  CA  TYR A1444     -14.860  29.739  11.728  1.00  0.00           C  
ATOM   2149  C   TYR A1444     -15.238  31.094  11.170  1.00  0.00           C  
ATOM   2150  O   TYR A1444     -14.683  31.504  10.161  1.00  0.00           O  
ATOM   2151  CB  TYR A1444     -13.887  29.966  12.880  1.00  0.00           C  
ATOM   2152  CG  TYR A1444     -13.636  28.721  13.679  1.00  0.00           C  
ATOM   2153  CD1 TYR A1444     -14.670  28.094  14.371  1.00  0.00           C  
ATOM   2154  CD2 TYR A1444     -12.386  28.153  13.726  1.00  0.00           C  
ATOM   2155  CE1 TYR A1444     -14.455  26.932  15.083  1.00  0.00           C  
ATOM   2156  CE2 TYR A1444     -12.162  26.993  14.442  1.00  0.00           C  
ATOM   2157  CZ  TYR A1444     -13.198  26.386  15.116  1.00  0.00           C  
ATOM   2158  OH  TYR A1444     -12.954  25.244  15.846  1.00  0.00           O  
ATOM   2159  H   TYR A1444     -13.366  28.532  10.851  1.00  0.00           H  
ATOM   2160 HH   TYR A1444     -13.714  24.961  16.267  1.00  0.00           H  
ATOM   2161  N   ASN A1448     -16.186  31.788  11.808  1.00  0.00           N  
ATOM   2162  CA  ASN A1448     -16.569  33.126  11.336  1.00  0.00           C  
ATOM   2163  C   ASN A1448     -16.837  34.195  12.394  1.00  0.00           C  
ATOM   2164  O   ASN A1448     -16.047  35.117  12.503  1.00  0.00           O  
ATOM   2165  CB  ASN A1448     -17.666  33.099  10.278  1.00  0.00           C  
ATOM   2166  CG  ASN A1448     -18.984  32.677  10.830  1.00  0.00           C  
ATOM   2167  OD1 ASN A1448     -19.124  31.579  11.400  1.00  0.00           O  
ATOM   2168  ND2 ASN A1448     -19.971  33.544  10.689  1.00  0.00           N  
ATOM   2169  H   ASN A1448     -16.621  31.398  12.595  1.00  0.00           H  
ATOM   2170 HD21 ASN A1448     -20.848  33.299  11.040  1.00  0.00           H  
ATOM   2171 HD22 ASN A1448     -19.801  34.399  10.234  1.00  0.00           H  
ATOM   2172  N   ARG A1456     -17.890  34.143  13.181  1.00  0.00           N  
ATOM   2173  CA  ARG A1456     -17.998  35.236  14.133  1.00  0.00           C  
ATOM   2174  C   ARG A1456     -17.459  34.839  15.482  1.00  0.00           C  
ATOM   2175  O   ARG A1456     -16.284  35.025  15.786  1.00  0.00           O  
ATOM   2176  CB  ARG A1456     -19.421  35.758  14.227  1.00  0.00           C  
ATOM   2177  CG  ARG A1456     -19.961  36.276  12.898  1.00  0.00           C  
ATOM   2178  CD  ARG A1456     -21.498  36.120  12.835  1.00  0.00           C  
ATOM   2179  NE  ARG A1456     -22.179  37.323  12.318  1.00  0.00           N  
ATOM   2180  CZ  ARG A1456     -23.420  37.344  11.835  1.00  0.00           C  
ATOM   2181  NH1 ARG A1456     -24.139  36.233  11.793  1.00  0.00           N  
ATOM   2182  NH2 ARG A1456     -23.931  38.478  11.354  1.00  0.00           N  
ATOM   2183  H   ARG A1456     -18.542  33.423  13.151  1.00  0.00           H  
ATOM   2184 HE   ARG A1456     -21.680  38.167  12.333  1.00  0.00           H  
ATOM   2185 HH11 ARG A1456     -23.755  35.375  12.124  1.00  0.00           H  
ATOM   2186 HH12 ARG A1456     -25.071  36.258  11.425  1.00  0.00           H  
ATOM   2187 HH21 ARG A1456     -23.376  39.315  11.356  1.00  0.00           H  
ATOM   2188 HH22 ARG A1456     -24.857  38.497  10.987  1.00  0.00           H  
ATOM   2189  N   THR A1457     -18.294  34.218  16.279  1.00  0.00           N  
ATOM   2190  CA  THR A1457     -17.858  33.811  17.594  1.00  0.00           C  
ATOM   2191  C   THR A1457     -16.670  32.872  17.538  1.00  0.00           C  
ATOM   2192  O   THR A1457     -16.604  31.980  16.680  1.00  0.00           O  
ATOM   2193  CB  THR A1457     -19.015  33.166  18.367  1.00  0.00           C  
ATOM   2194  OG1 THR A1457     -20.100  34.108  18.401  1.00  0.00           O  
ATOM   2195  CG2 THR A1457     -18.592  32.767  19.794  1.00  0.00           C  
ATOM   2196  H   THR A1457     -19.203  34.029  16.002  1.00  0.00           H  
ATOM   2197  HG1 THR A1457     -20.824  33.719  18.887  1.00  0.00           H  
ATOM   2198  N   VAL A1458     -15.727  33.121  18.438  1.00  0.00           N  
ATOM   2199  CA  VAL A1458     -14.530  32.330  18.588  1.00  0.00           C  
ATOM   2200  C   VAL A1458     -14.246  32.420  20.069  1.00  0.00           C  
ATOM   2201  O   VAL A1458     -14.209  33.524  20.642  1.00  0.00           O  
ATOM   2202  CB  VAL A1458     -13.378  32.905  17.772  1.00  0.00           C  
ATOM   2203  CG1 VAL A1458     -12.116  32.509  18.360  1.00  0.00           C  
ATOM   2204  CG2 VAL A1458     -13.409  32.356  16.390  1.00  0.00           C  
ATOM   2205  H   VAL A1458     -15.840  33.878  19.045  1.00  0.00           H  
ATOM   2206  N   PHE A1459     -14.070  31.263  20.693  1.00  0.00           N  
ATOM   2207  CA  PHE A1459     -13.832  31.240  22.109  1.00  0.00           C  
ATOM   2208  C   PHE A1459     -13.088  30.010  22.538  1.00  0.00           C  
ATOM   2209  O   PHE A1459     -13.158  28.968  21.887  1.00  0.00           O  
ATOM   2210  CB  PHE A1459     -15.189  31.252  22.839  1.00  0.00           C  
ATOM   2211  CG  PHE A1459     -15.971  29.941  22.734  1.00  0.00           C  
ATOM   2212  CD1 PHE A1459     -16.760  29.675  21.615  1.00  0.00           C  
ATOM   2213  CD2 PHE A1459     -15.821  28.940  23.707  1.00  0.00           C  
ATOM   2214  CE1 PHE A1459     -17.366  28.446  21.463  1.00  0.00           C  
ATOM   2215  CE2 PHE A1459     -16.423  27.699  23.569  1.00  0.00           C  
ATOM   2216  CZ  PHE A1459     -17.195  27.446  22.450  1.00  0.00           C  
ATOM   2217  H   PHE A1459     -14.106  30.411  20.192  1.00  0.00           H  
ATOM   2218  N   GLU A1460     -12.516  30.081  23.723  1.00  0.00           N  
ATOM   2219  CA  GLU A1460     -11.808  28.944  24.273  1.00  0.00           C  
ATOM   2220  C   GLU A1460     -11.777  29.064  25.791  1.00  0.00           C  
ATOM   2221  O   GLU A1460     -11.866  30.189  26.341  1.00  0.00           O  
ATOM   2222  CB  GLU A1460     -10.395  28.882  23.720  1.00  0.00           C  
ATOM   2223  CG  GLU A1460      -9.590  30.162  23.972  1.00  0.00           C  
ATOM   2224  CD  GLU A1460      -8.154  30.053  23.523  1.00  0.00           C  
ATOM   2225  OE1 GLU A1460      -7.922  29.351  22.503  1.00  0.00           O  
ATOM   2226  OE2 GLU A1460      -7.276  30.672  24.190  1.00  0.00           O  
ATOM   2227  H   GLU A1460     -12.588  30.901  24.251  1.00  0.00           H  
ATOM   2228  N   TRP A1461     -11.642  27.907  26.439  1.00  0.00           N  
ATOM   2229  CA  TRP A1461     -11.629  27.766  27.891  1.00  0.00           C  
ATOM   2230  C   TRP A1461     -10.271  27.311  28.256  1.00  0.00           C  
ATOM   2231  O   TRP A1461      -9.901  26.177  27.941  1.00  0.00           O  
ATOM   2232  CB  TRP A1461     -12.650  26.708  28.381  1.00  0.00           C  
ATOM   2233  CG  TRP A1461     -14.067  27.204  28.436  1.00  0.00           C  
ATOM   2234  CD1 TRP A1461     -14.962  27.217  27.420  1.00  0.00           C  
ATOM   2235  CD2 TRP A1461     -14.704  27.839  29.537  1.00  0.00           C  
ATOM   2236  NE1 TRP A1461     -16.111  27.836  27.805  1.00  0.00           N  
ATOM   2237  CE2 TRP A1461     -15.982  28.225  29.108  1.00  0.00           C  
ATOM   2238  CE3 TRP A1461     -14.317  28.118  30.844  1.00  0.00           C  
ATOM   2239  CZ2 TRP A1461     -16.890  28.874  29.935  1.00  0.00           C  
ATOM   2240  CZ3 TRP A1461     -15.215  28.766  31.674  1.00  0.00           C  
ATOM   2241  CH2 TRP A1461     -16.493  29.138  31.210  1.00  0.00           C  
ATOM   2242  H   TRP A1461     -11.534  27.116  25.926  1.00  0.00           H  
ATOM   2243  HE1 TRP A1461     -16.894  27.988  27.238  1.00  0.00           H  
ATOM   2244  N   VAL A1462      -9.562  28.151  28.996  1.00  0.00           N  
ATOM   2245  CA  VAL A1462      -8.191  27.849  29.352  1.00  0.00           C  
ATOM   2246  C   VAL A1462      -7.897  27.765  30.826  1.00  0.00           C  
ATOM   2247  O   VAL A1462      -8.394  28.547  31.633  1.00  0.00           O  
ATOM   2248  CB  VAL A1462      -7.216  28.865  28.680  1.00  0.00           C  
ATOM   2249  CG1 VAL A1462      -7.176  28.642  27.171  1.00  0.00           C  
ATOM   2250  CG2 VAL A1462      -7.685  30.284  28.963  1.00  0.00           C  
ATOM   2251  H   VAL A1462      -9.969  28.989  29.298  1.00  0.00           H  
ATOM   2252  N   THR A1463      -7.004  26.846  31.148  1.00  0.00           N  
ATOM   2253  CA  THR A1463      -6.588  26.603  32.493  1.00  0.00           C  
ATOM   2254  C   THR A1463      -5.133  27.030  32.678  1.00  0.00           C  
ATOM   2255  O   THR A1463      -4.218  26.447  32.086  1.00  0.00           O  
ATOM   2256  CB  THR A1463      -6.768  25.109  32.842  1.00  0.00           C  
ATOM   2257  OG1 THR A1463      -6.163  24.818  34.105  1.00  0.00           O  
ATOM   2258  CG2 THR A1463      -6.192  24.208  31.733  1.00  0.00           C  
ATOM   2259  H   THR A1463      -6.605  26.322  30.461  1.00  0.00           H  
ATOM   2260  HG1 THR A1463      -6.302  23.884  34.308  1.00  0.00           H  
ATOM   2261  N   ASN A1464      -4.925  28.057  33.503  1.00  0.00           N  
ATOM   2262  CA  ASN A1464      -3.575  28.550  33.810  1.00  0.00           C  
ATOM   2263  C   ASN A1464      -3.089  27.645  34.918  1.00  0.00           C  
ATOM   2264  O   ASN A1464      -2.436  28.087  35.858  1.00  0.00           O  
ATOM   2265  CB  ASN A1464      -3.599  29.994  34.337  1.00  0.00           C  
ATOM   2266  CG  ASN A1464      -4.259  30.957  33.375  1.00  0.00           C  
ATOM   2267  OD1 ASN A1464      -4.397  32.155  33.667  1.00  0.00           O  
ATOM   2268  ND2 ASN A1464      -4.701  30.449  32.227  1.00  0.00           N  
ATOM   2269  H   ASN A1464      -5.699  28.505  33.901  1.00  0.00           H  
ATOM   2270 HD21 ASN A1464      -5.137  31.071  31.599  1.00  0.00           H  
ATOM   2271 HD22 ASN A1464      -4.599  29.508  32.025  1.00  0.00           H  
ATOM   2272  N   SER A1465      -3.495  26.385  34.847  1.00  0.00           N  
ATOM   2273  CA  SER A1465      -3.122  25.390  35.824  1.00  0.00           C  
ATOM   2274  C   SER A1465      -2.380  24.309  35.068  1.00  0.00           C  
ATOM   2275  O   SER A1465      -1.971  23.292  35.633  1.00  0.00           O  
ATOM   2276  CB  SER A1465      -4.383  24.832  36.489  1.00  0.00           C  
ATOM   2277  OG  SER A1465      -4.082  23.746  37.337  1.00  0.00           O  
ATOM   2278  H   SER A1465      -4.038  26.088  34.124  1.00  0.00           H  
ATOM   2279 HG   SER A1465      -4.874  23.403  37.730  1.00  0.00           H  
ATOM   2280  N   LEU A1683      -2.238  24.559  33.761  1.00  0.00           N  
ATOM   2281  CA  LEU A1683      -1.547  23.679  32.808  1.00  0.00           C  
ATOM   2282  C   LEU A1683      -1.969  22.217  32.915  1.00  0.00           C  
ATOM   2283  O   LEU A1683      -1.122  21.315  32.916  1.00  0.00           O  
ATOM   2284  CB  LEU A1683      -0.015  23.815  32.916  1.00  0.00           C  
ATOM   2285  CG  LEU A1683       0.753  24.036  31.612  1.00  0.00           C  
ATOM   2286  CD1 LEU A1683       0.690  22.765  30.812  1.00  0.00           C  
ATOM   2287  CD2 LEU A1683       0.202  25.232  30.822  1.00  0.00           C  
ATOM   2288  H   LEU A1683      -2.611  25.386  33.409  1.00  0.00           H  
ATOM   2289  N   GLY A1690      -3.287  22.017  33.021  1.00  0.00           N  
ATOM   2290  CA  GLY A1690      -3.873  20.690  33.094  1.00  0.00           C  
ATOM   2291  C   GLY A1690      -3.590  20.069  31.746  1.00  0.00           C  
ATOM   2292  O   GLY A1690      -3.001  18.992  31.672  1.00  0.00           O  
ATOM   2293  H   GLY A1690      -3.872  22.795  33.059  1.00  0.00           H  
ATOM   2294  N   SER A1692      -4.030  20.739  30.680  1.00  0.00           N  
ATOM   2295  CA  SER A1692      -3.743  20.264  29.330  1.00  0.00           C  
ATOM   2296  C   SER A1692      -2.530  21.032  28.801  1.00  0.00           C  
ATOM   2297  O   SER A1692      -1.441  20.937  29.371  1.00  0.00           O  
ATOM   2298  H   SER A1692      -4.547  21.555  30.807  1.00  0.00           H  
ATOM   2299  N   GLN A1693      -2.701  21.764  27.702  1.00  0.00           N  
ATOM   2300  CA  GLN A1693      -1.618  22.583  27.169  1.00  0.00           C  
ATOM   2301  C   GLN A1693      -1.962  23.986  27.572  1.00  0.00           C  
ATOM   2302  O   GLN A1693      -1.147  24.905  27.436  1.00  0.00           O  
ATOM   2303  CB  GLN A1693      -1.552  22.516  25.653  1.00  0.00           C  
ATOM   2304  CG  GLN A1693      -0.662  21.408  25.123  1.00  0.00           C  
ATOM   2305  CD  GLN A1693       0.820  21.631  25.378  1.00  0.00           C  
ATOM   2306  OE1 GLN A1693       1.602  20.669  25.429  1.00  0.00           O  
ATOM   2307  NE2 GLN A1693       1.220  22.894  25.521  1.00  0.00           N  
ATOM   2308  H   GLN A1693      -3.564  21.748  27.240  1.00  0.00           H  
ATOM   2309 HE21 GLN A1693       2.171  23.048  25.692  1.00  0.00           H  
ATOM   2310 HE22 GLN A1693       0.570  23.626  25.468  1.00  0.00           H  
ATOM   2311  N   GLY A1700      -3.187  24.131  28.061  1.00  0.00           N  
ATOM   2312  CA  GLY A1700      -3.708  25.410  28.496  1.00  0.00           C  
ATOM   2313  C   GLY A1700      -5.180  25.526  28.109  1.00  0.00           C  
ATOM   2314  O   GLY A1700      -6.027  25.934  28.895  1.00  0.00           O  
ATOM   2315  H   GLY A1700      -3.763  23.350  28.125  1.00  0.00           H  
ATOM   2316  N   THR A1701      -5.479  25.201  26.860  1.00  0.00           N  
ATOM   2317  CA  THR A1701      -6.832  25.242  26.373  1.00  0.00           C  
ATOM   2318  C   THR A1701      -7.402  23.815  26.499  1.00  0.00           C  
ATOM   2319  O   THR A1701      -6.763  22.824  26.097  1.00  0.00           O  
ATOM   2320  CB  THR A1701      -6.889  25.810  24.918  1.00  0.00           C  
ATOM   2321  OG1 THR A1701      -7.495  24.864  24.023  1.00  0.00           O  
ATOM   2322  CG2 THR A1701      -5.487  26.149  24.422  1.00  0.00           C  
ATOM   2323  H   THR A1701      -4.759  24.909  26.259  1.00  0.00           H  
ATOM   2324  HG1 THR A1701      -7.535  25.224  23.136  1.00  0.00           H  
ATOM   2325  N   VAL A1702      -8.532  23.713  27.199  1.00  0.00           N  
ATOM   2326  CA  VAL A1702      -9.218  22.449  27.440  1.00  0.00           C  
ATOM   2327  C   VAL A1702     -10.299  22.316  26.397  1.00  0.00           C  
ATOM   2328  O   VAL A1702     -10.567  21.232  25.858  1.00  0.00           O  
ATOM   2329  CB  VAL A1702      -9.976  22.472  28.761  1.00  0.00           C  
ATOM   2330  CG1 VAL A1702     -10.531  21.100  29.047  1.00  0.00           C  
ATOM   2331  CG2 VAL A1702      -9.106  22.985  29.887  1.00  0.00           C  
ATOM   2332  H   VAL A1702      -8.927  24.533  27.549  1.00  0.00           H  
ATOM   2333  N   CYS A1703     -10.943  23.444  26.152  1.00  0.00           N  
ATOM   2334  CA  CYS A1703     -12.044  23.487  25.236  1.00  0.00           C  
ATOM   2335  C   CYS A1703     -11.880  24.703  24.386  1.00  0.00           C  
ATOM   2336  O   CYS A1703     -11.512  25.771  24.903  1.00  0.00           O  
ATOM   2337  CB  CYS A1703     -13.337  23.598  26.044  1.00  0.00           C  
ATOM   2338  SG  CYS A1703     -14.836  23.691  25.076  1.00  0.00           S  
ATOM   2339  H   CYS A1703     -10.652  24.274  26.579  1.00  0.00           H  
ATOM   2340  N   ALA A1704     -12.205  24.545  23.102  1.00  0.00           N  
ATOM   2341  CA  ALA A1704     -12.114  25.623  22.131  1.00  0.00           C  
ATOM   2342  C   ALA A1704     -13.130  25.366  21.029  1.00  0.00           C  
ATOM   2343  O   ALA A1704     -13.495  24.206  20.774  1.00  0.00           O  
ATOM   2344  CB  ALA A1704     -10.734  25.636  21.558  1.00  0.00           C  
ATOM   2345  H   ALA A1704     -12.526  23.661  22.793  1.00  0.00           H  
ATOM   2346  N   GLY A1705     -13.584  26.429  20.368  1.00  0.00           N  
ATOM   2347  CA  GLY A1705     -14.558  26.263  19.305  1.00  0.00           C  
ATOM   2348  C   GLY A1705     -14.991  27.611  18.812  1.00  0.00           C  
ATOM   2349  O   GLY A1705     -14.435  28.615  19.269  1.00  0.00           O  
ATOM   2350  H   GLY A1705     -13.279  27.331  20.610  1.00  0.00           H  
ATOM   2351  N   GLY A1706     -15.986  27.654  17.926  1.00  0.00           N  
ATOM   2352  CA  GLY A1706     -16.450  28.917  17.396  1.00  0.00           C  
ATOM   2353  C   GLY A1706     -17.542  28.668  16.381  1.00  0.00           C  
ATOM   2354  O   GLY A1706     -18.001  27.523  16.238  1.00  0.00           O  
ATOM   2355  H   GLY A1706     -16.447  26.842  17.663  1.00  0.00           H  
ATOM   2356  N   ARG A1707     -17.967  29.716  15.675  1.00  0.00           N  
ATOM   2357  CA  ARG A1707     -19.023  29.596  14.664  1.00  0.00           C  
ATOM   2358  C   ARG A1707     -18.453  29.075  13.340  1.00  0.00           C  
ATOM   2359  O   ARG A1707     -17.257  28.826  13.258  1.00  0.00           O  
ATOM   2360  CB  ARG A1707     -19.666  30.959  14.454  1.00  0.00           C  
ATOM   2361  CG  ARG A1707     -20.972  30.861  13.744  1.00  0.00           C  
ATOM   2362  CD  ARG A1707     -21.796  32.133  13.859  1.00  0.00           C  
ATOM   2363  NE  ARG A1707     -23.188  31.767  14.101  1.00  0.00           N  
ATOM   2364  CZ  ARG A1707     -23.638  31.345  15.283  1.00  0.00           C  
ATOM   2365  NH1 ARG A1707     -22.838  31.266  16.335  1.00  0.00           N  
ATOM   2366  NH2 ARG A1707     -24.846  30.838  15.365  1.00  0.00           N  
ATOM   2367  H   ARG A1707     -17.545  30.590  15.821  1.00  0.00           H  
ATOM   2368 HE   ARG A1707     -23.825  31.835  13.359  1.00  0.00           H  
ATOM   2369 HH11 ARG A1707     -21.873  31.525  16.247  1.00  0.00           H  
ATOM   2370 HH12 ARG A1707     -23.183  30.942  17.200  1.00  0.00           H  
ATOM   2371 HH21 ARG A1707     -25.418  30.772  14.547  1.00  0.00           H  
ATOM   2372 HH22 ARG A1707     -25.193  30.518  16.245  1.00  0.00           H  
ATOM   2373  N   TYR A1708     -19.286  28.931  12.311  1.00  0.00           N  
ATOM   2374  CA  TYR A1708     -18.856  28.443  10.992  1.00  0.00           C  
ATOM   2375  C   TYR A1708     -20.073  28.296  10.080  1.00  0.00           C  
ATOM   2376  O   TYR A1708     -20.369  27.202   9.530  1.00  0.00           O  
ATOM   2377  CB  TYR A1708     -18.059  27.119  11.086  1.00  0.00           C  
ATOM   2378  CG  TYR A1708     -18.752  25.928  11.684  1.00  0.00           C  
ATOM   2379  CD1 TYR A1708     -18.753  25.697  13.083  1.00  0.00           C  
ATOM   2380  CD2 TYR A1708     -19.382  24.990  10.871  1.00  0.00           C  
ATOM   2381  CE1 TYR A1708     -19.378  24.544  13.641  1.00  0.00           C  
ATOM   2382  CE2 TYR A1708     -20.003  23.853  11.414  1.00  0.00           C  
ATOM   2383  CZ  TYR A1708     -20.001  23.632  12.790  1.00  0.00           C  
ATOM   2384  OH  TYR A1708     -20.634  22.495  13.286  1.00  0.00           O  
ATOM   2385  H   TYR A1708     -20.228  29.141  12.436  1.00  0.00           H  
ATOM   2386 HH   TYR A1708     -20.600  22.506  14.212  1.00  0.00           H  
ATOM   2387  N   ASP A1709     -20.756  29.422   9.883  1.00  0.00           N  
ATOM   2388  CA  ASP A1709     -21.988  29.430   9.102  1.00  0.00           C  
ATOM   2389  C   ASP A1709     -21.911  28.894   7.656  1.00  0.00           C  
ATOM   2390  O   ASP A1709     -22.794  28.130   7.207  1.00  0.00           O  
ATOM   2391  CB  ASP A1709     -22.668  30.812   9.205  1.00  0.00           C  
ATOM   2392  CG  ASP A1709     -23.083  31.178  10.675  1.00  0.00           C  
ATOM   2393  OD1 ASP A1709     -23.383  30.272  11.501  1.00  0.00           O  
ATOM   2394  OD2 ASP A1709     -23.123  32.388  11.017  1.00  0.00           O  
ATOM   2395  H   ASP A1709     -20.428  30.259  10.273  1.00  0.00           H  
ATOM   2396  N   GLY A1710     -20.787  29.183   6.987  1.00  0.00           N  
ATOM   2397  CA  GLY A1710     -20.582  28.774   5.599  1.00  0.00           C  
ATOM   2398  C   GLY A1710     -20.158  27.353   5.244  1.00  0.00           C  
ATOM   2399  O   GLY A1710     -20.444  26.866   4.148  1.00  0.00           O  
ATOM   2400  H   GLY A1710     -20.096  29.695   7.440  1.00  0.00           H  
ATOM   2401  N   LEU A1725     -19.515  26.662   6.166  1.00  0.00           N  
ATOM   2402  CA  LEU A1725     -19.021  25.322   5.914  1.00  0.00           C  
ATOM   2403  C   LEU A1725     -19.990  24.303   5.353  1.00  0.00           C  
ATOM   2404  O   LEU A1725     -19.584  23.375   4.674  1.00  0.00           O  
ATOM   2405  CB  LEU A1725     -18.393  24.778   7.173  1.00  0.00           C  
ATOM   2406  CG  LEU A1725     -18.067  23.300   7.197  1.00  0.00           C  
ATOM   2407  CD1 LEU A1725     -17.100  22.950   6.095  1.00  0.00           C  
ATOM   2408  CD2 LEU A1725     -17.469  22.980   8.556  1.00  0.00           C  
ATOM   2409  H   LEU A1725     -19.391  27.062   7.050  1.00  0.00           H  
ATOM   2410  N   VAL A1726     -21.265  24.450   5.656  1.00  0.00           N  
ATOM   2411  CA  VAL A1726     -22.272  23.507   5.174  1.00  0.00           C  
ATOM   2412  C   VAL A1726     -22.456  23.648   3.685  1.00  0.00           C  
ATOM   2413  O   VAL A1726     -22.567  22.655   2.973  1.00  0.00           O  
ATOM   2414  CB  VAL A1726     -23.595  23.759   5.851  1.00  0.00           C  
ATOM   2415  CG1 VAL A1726     -23.564  23.133   7.234  1.00  0.00           C  
ATOM   2416  CG2 VAL A1726     -23.853  25.305   5.915  1.00  0.00           C  
ATOM   2417  H   VAL A1726     -21.544  25.201   6.226  1.00  0.00           H  
ATOM   2418  N   GLU A1761     -22.488  24.895   3.232  1.00  0.00           N  
ATOM   2419  CA  GLU A1761     -22.661  25.224   1.827  1.00  0.00           C  
ATOM   2420  C   GLU A1761     -21.405  24.763   1.065  1.00  0.00           C  
ATOM   2421  O   GLU A1761     -21.463  23.991   0.071  1.00  0.00           O  
ATOM   2422  CB  GLU A1761     -22.848  26.741   1.707  1.00  0.00           C  
ATOM   2423  CG  GLU A1761     -23.362  27.219   0.348  1.00  0.00           C  
ATOM   2424  CD  GLU A1761     -23.618  28.725   0.309  1.00  0.00           C  
ATOM   2425  OE1 GLU A1761     -23.432  29.403   1.364  1.00  0.00           O  
ATOM   2426  OE2 GLU A1761     -24.011  29.213  -0.779  1.00  0.00           O  
ATOM   2427  H   GLU A1761     -22.376  25.629   3.864  1.00  0.00           H  
ATOM   2428  N   GLN A1765     -20.274  25.214   1.595  1.00  0.00           N  
ATOM   2429  CA  GLN A1765     -18.973  24.908   1.042  1.00  0.00           C  
ATOM   2430  C   GLN A1765     -18.862  23.417   0.768  1.00  0.00           C  
ATOM   2431  O   GLN A1765     -18.621  23.040  -0.368  1.00  0.00           O  
ATOM   2432  CB  GLN A1765     -17.895  25.398   2.011  1.00  0.00           C  
ATOM   2433  CG  GLN A1765     -16.454  25.044   1.708  1.00  0.00           C  
ATOM   2434  CD  GLN A1765     -15.559  25.656   2.752  1.00  0.00           C  
ATOM   2435  OE1 GLN A1765     -16.021  26.470   3.555  1.00  0.00           O  
ATOM   2436  NE2 GLN A1765     -14.283  25.288   2.767  1.00  0.00           N  
ATOM   2437  H   GLN A1765     -20.323  25.776   2.402  1.00  0.00           H  
ATOM   2438 HE21 GLN A1765     -13.704  25.690   3.453  1.00  0.00           H  
ATOM   2439 HE22 GLN A1765     -13.948  24.639   2.122  1.00  0.00           H  
ATOM   2440  N   LEU A1767     -19.131  22.576   1.775  1.00  0.00           N  
ATOM   2441  CA  LEU A1767     -19.042  21.119   1.614  1.00  0.00           C  
ATOM   2442  C   LEU A1767     -20.078  20.515   0.684  1.00  0.00           C  
ATOM   2443  O   LEU A1767     -20.148  19.271   0.552  1.00  0.00           O  
ATOM   2444  CB  LEU A1767     -19.068  20.414   2.968  1.00  0.00           C  
ATOM   2445  CG  LEU A1767     -17.688  19.875   3.360  1.00  0.00           C  
ATOM   2446  CD1 LEU A1767     -16.579  20.905   3.040  1.00  0.00           C  
ATOM   2447  CD2 LEU A1767     -17.670  19.472   4.842  1.00  0.00           C  
ATOM   2448  H   LEU A1767     -19.399  22.948   2.650  1.00  0.00           H  
ATOM   2449  N   GLY A1768     -20.897  21.403   0.107  1.00  0.00           N  
ATOM   2450  CA  GLY A1768     -21.922  21.028  -0.845  1.00  0.00           C  
ATOM   2451  C   GLY A1768     -23.386  20.948  -0.444  1.00  0.00           C  
ATOM   2452  O   GLY A1768     -24.195  20.337  -1.147  1.00  0.00           O  
ATOM   2453  H   GLY A1768     -20.798  22.348   0.327  1.00  0.00           H  
ATOM   2454  N   GLY A1770     -23.760  21.537   0.674  1.00  0.00           N  
ATOM   2455  CA  GLY A1770     -25.157  21.473   1.071  1.00  0.00           C  
ATOM   2456  C   GLY A1770     -25.712  22.871   1.064  1.00  0.00           C  
ATOM   2457  O   GLY A1770     -24.996  23.781   0.644  1.00  0.00           O  
ATOM   2458  H   GLY A1770     -23.115  22.037   1.220  1.00  0.00           H  
ATOM   2459  N   ARG A1771     -26.966  23.065   1.461  1.00  0.00           N  
ATOM   2460  CA  ARG A1771     -27.504  24.426   1.486  1.00  0.00           C  
ATOM   2461  C   ARG A1771     -27.037  25.145   2.744  1.00  0.00           C  
ATOM   2462  O   ARG A1771     -26.676  24.503   3.726  1.00  0.00           O  
ATOM   2463  CB  ARG A1771     -29.023  24.457   1.339  1.00  0.00           C  
ATOM   2464  CG  ARG A1771     -29.492  24.449  -0.116  1.00  0.00           C  
ATOM   2465  CD  ARG A1771     -30.725  25.319  -0.277  1.00  0.00           C  
ATOM   2466  NE  ARG A1771     -31.468  25.070  -1.508  1.00  0.00           N  
ATOM   2467  CZ  ARG A1771     -31.912  23.873  -1.902  1.00  0.00           C  
ATOM   2468  NH1 ARG A1771     -31.647  22.775  -1.187  1.00  0.00           N  
ATOM   2469  NH2 ARG A1771     -32.606  23.768  -3.042  1.00  0.00           N  
ATOM   2470  H   ARG A1771     -27.523  22.307   1.736  1.00  0.00           H  
ATOM   2471 HE   ARG A1771     -31.658  25.833  -2.090  1.00  0.00           H  
ATOM   2472 HH11 ARG A1771     -31.117  22.838  -0.341  1.00  0.00           H  
ATOM   2473 HH12 ARG A1771     -31.987  21.882  -1.489  1.00  0.00           H  
ATOM   2474 HH21 ARG A1771     -32.787  24.575  -3.593  1.00  0.00           H  
ATOM   2475 HH22 ARG A1771     -32.938  22.868  -3.339  1.00  0.00           H  
ATOM   2476  N   ALA A1772     -26.967  26.468   2.673  1.00  0.00           N  
ATOM   2477  CA  ALA A1772     -26.493  27.280   3.782  1.00  0.00           C  
ATOM   2478  C   ALA A1772     -27.397  27.169   4.981  1.00  0.00           C  
ATOM   2479  O   ALA A1772     -28.614  27.252   4.838  1.00  0.00           O  
ATOM   2480  CB  ALA A1772     -26.393  28.730   3.360  1.00  0.00           C  
ATOM   2481  H   ALA A1772     -27.249  26.908   1.849  1.00  0.00           H  
ATOM   2482  N   THR A1773     -26.790  27.001   6.158  1.00  0.00           N  
ATOM   2483  CA  THR A1773     -27.493  26.888   7.439  1.00  0.00           C  
ATOM   2484  C   THR A1773     -26.454  27.366   8.431  1.00  0.00           C  
ATOM   2485  O   THR A1773     -25.273  27.241   8.150  1.00  0.00           O  
ATOM   2486  CB  THR A1773     -27.892  25.431   7.761  1.00  0.00           C  
ATOM   2487  OG1 THR A1773     -28.676  25.410   8.959  1.00  0.00           O  
ATOM   2488  CG2 THR A1773     -26.686  24.558   7.962  1.00  0.00           C  
ATOM   2489  H   THR A1773     -25.808  26.960   6.176  1.00  0.00           H  
ATOM   2490  HG1 THR A1773     -28.929  24.498   9.153  1.00  0.00           H  
ATOM   2491  N   PRO A1774     -26.866  27.940   9.580  1.00  0.00           N  
ATOM   2492  CA  PRO A1774     -25.781  28.375  10.467  1.00  0.00           C  
ATOM   2493  C   PRO A1774     -25.259  27.244  11.313  1.00  0.00           C  
ATOM   2494  O   PRO A1774     -25.911  26.197  11.416  1.00  0.00           O  
ATOM   2495  CB  PRO A1774     -26.441  29.459  11.301  1.00  0.00           C  
ATOM   2496  CG  PRO A1774     -27.416  30.045  10.348  1.00  0.00           C  
ATOM   2497  CD  PRO A1774     -28.038  28.806   9.767  1.00  0.00           C  
ATOM   2498  N   ALA A1775     -24.089  27.420  11.911  1.00  0.00           N  
ATOM   2499  CA  ALA A1775     -23.552  26.357  12.724  1.00  0.00           C  
ATOM   2500  C   ALA A1775     -22.591  26.900  13.747  1.00  0.00           C  
ATOM   2501  O   ALA A1775     -22.042  27.992  13.560  1.00  0.00           O  
ATOM   2502  CB  ALA A1775     -22.896  25.333  11.861  1.00  0.00           C  
ATOM   2503  H   ALA A1775     -23.589  28.253  11.809  1.00  0.00           H  
ATOM   2504  N   VAL A1776     -22.463  26.173  14.855  1.00  0.00           N  
ATOM   2505  CA  VAL A1776     -21.606  26.542  15.976  1.00  0.00           C  
ATOM   2506  C   VAL A1776     -21.237  25.310  16.817  1.00  0.00           C  
ATOM   2507  O   VAL A1776     -22.028  24.364  16.964  1.00  0.00           O  
ATOM   2508  CB  VAL A1776     -22.300  27.477  16.937  1.00  0.00           C  
ATOM   2509  CG1 VAL A1776     -21.298  28.119  17.831  1.00  0.00           C  
ATOM   2510  CG2 VAL A1776     -23.037  28.525  16.226  1.00  0.00           C  
ATOM   2511  H   VAL A1776     -22.987  25.353  14.936  1.00  0.00           H  
ATOM   2512  N   GLY A1777     -20.041  25.325  17.400  1.00  0.00           N  
ATOM   2513  CA  GLY A1777     -19.640  24.187  18.191  1.00  0.00           C  
ATOM   2514  C   GLY A1777     -18.335  24.415  18.940  1.00  0.00           C  
ATOM   2515  O   GLY A1777     -17.791  25.539  19.033  1.00  0.00           O  
ATOM   2516  H   GLY A1777     -19.450  26.105  17.310  1.00  0.00           H  
ATOM   2517  N   PHE A1778     -17.816  23.300  19.438  1.00  0.00           N  
ATOM   2518  CA  PHE A1778     -16.607  23.298  20.217  1.00  0.00           C  
ATOM   2519  C   PHE A1778     -16.257  21.833  20.499  1.00  0.00           C  
ATOM   2520  O   PHE A1778     -17.141  20.958  20.490  1.00  0.00           O  
ATOM   2521  CB  PHE A1778     -16.820  24.080  21.541  1.00  0.00           C  
ATOM   2522  CG  PHE A1778     -17.772  23.398  22.549  1.00  0.00           C  
ATOM   2523  CD1 PHE A1778     -17.377  22.271  23.272  1.00  0.00           C  
ATOM   2524  CD2 PHE A1778     -19.045  23.917  22.791  1.00  0.00           C  
ATOM   2525  CE1 PHE A1778     -18.227  21.675  24.212  1.00  0.00           C  
ATOM   2526  CE2 PHE A1778     -19.889  23.319  23.732  1.00  0.00           C  
ATOM   2527  CZ  PHE A1778     -19.473  22.193  24.446  1.00  0.00           C  
ATOM   2528  H   PHE A1778     -18.299  22.449  19.320  1.00  0.00           H  
ATOM   2529  N   ALA A1779     -14.963  21.580  20.698  1.00  0.00           N  
ATOM   2530  CA  ALA A1779     -14.453  20.255  21.003  1.00  0.00           C  
ATOM   2531  C   ALA A1779     -13.501  20.476  22.177  1.00  0.00           C  
ATOM   2532  O   ALA A1779     -12.945  21.561  22.331  1.00  0.00           O  
ATOM   2533  CB  ALA A1779     -13.766  19.679  19.816  1.00  0.00           C  
ATOM   2534  H   ALA A1779     -14.326  22.328  20.690  1.00  0.00           H  
ATOM   2535  N   MET A1782     -13.383  19.473  23.025  1.00  0.00           N  
ATOM   2536  CA  MET A1782     -12.612  19.558  24.239  1.00  0.00           C  
ATOM   2537  C   MET A1782     -11.736  18.357  24.328  1.00  0.00           C  
ATOM   2538  O   MET A1782     -12.109  17.220  23.924  1.00  0.00           O  
ATOM   2539  CB  MET A1782     -13.556  19.639  25.468  1.00  0.00           C  
ATOM   2540  CG  MET A1782     -13.221  18.735  26.719  1.00  0.00           C  
ATOM   2541  SD  MET A1782     -14.247  18.966  28.312  1.00  0.00           S  
ATOM   2542  CE  MET A1782     -15.625  17.766  27.997  1.00  0.00           C  
ATOM   2543  H   MET A1782     -13.852  18.629  22.826  1.00  0.00           H  
ATOM   2544  N   GLY A1783     -10.573  18.610  24.916  1.00  0.00           N  
ATOM   2545  CA  GLY A1783      -9.562  17.593  25.052  1.00  0.00           C  
ATOM   2546  C   GLY A1783      -9.752  16.783  26.288  1.00  0.00           C  
ATOM   2547  O   GLY A1783      -9.349  17.198  27.374  1.00  0.00           O  
ATOM   2548  H   GLY A1783     -10.388  19.509  25.241  1.00  0.00           H  
ATOM   2549  N   LEU A1784     -10.294  15.590  26.102  1.00  0.00           N  
ATOM   2550  CA  LEU A1784     -10.542  14.718  27.207  1.00  0.00           C  
ATOM   2551  C   LEU A1784      -9.353  14.438  28.080  1.00  0.00           C  
ATOM   2552  O   LEU A1784      -9.501  14.369  29.301  1.00  0.00           O  
ATOM   2553  CB  LEU A1784     -11.180  13.455  26.709  1.00  0.00           C  
ATOM   2554  CG  LEU A1784     -12.524  14.017  26.305  1.00  0.00           C  
ATOM   2555  CD1 LEU A1784     -13.282  13.039  25.456  1.00  0.00           C  
ATOM   2556  CD2 LEU A1784     -13.288  14.397  27.576  1.00  0.00           C  
ATOM   2557  H   LEU A1784     -10.536  15.301  25.194  1.00  0.00           H  
ATOM   2558  N   GLU A1785      -8.162  14.381  27.500  1.00  0.00           N  
ATOM   2559  CA  GLU A1785      -6.959  14.099  28.290  1.00  0.00           C  
ATOM   2560  C   GLU A1785      -6.597  15.283  29.151  1.00  0.00           C  
ATOM   2561  O   GLU A1785      -6.150  15.107  30.279  1.00  0.00           O  
ATOM   2562  CB  GLU A1785      -5.789  13.733  27.388  1.00  0.00           C  
ATOM   2563  CG  GLU A1785      -5.946  12.421  26.618  1.00  0.00           C  
ATOM   2564  CD  GLU A1785      -6.536  12.624  25.255  1.00  0.00           C  
ATOM   2565  OE1 GLU A1785      -6.905  13.818  24.947  1.00  0.00           O  
ATOM   2566  OE2 GLU A1785      -6.585  11.581  24.528  1.00  0.00           O  
ATOM   2567  H   GLU A1785      -8.093  14.520  26.536  1.00  0.00           H  
ATOM   2568  N   ARG A1786      -6.774  16.481  28.591  1.00  0.00           N  
ATOM   2569  CA  ARG A1786      -6.464  17.713  29.306  1.00  0.00           C  
ATOM   2570  C   ARG A1786      -7.442  17.798  30.460  1.00  0.00           C  
ATOM   2571  O   ARG A1786      -7.035  18.016  31.624  1.00  0.00           O  
ATOM   2572  CB  ARG A1786      -6.621  18.954  28.416  1.00  0.00           C  
ATOM   2573  CG  ARG A1786      -6.065  18.765  27.020  1.00  0.00           C  
ATOM   2574  CD  ARG A1786      -5.311  19.971  26.423  1.00  0.00           C  
ATOM   2575  NE  ARG A1786      -4.328  19.422  25.474  1.00  0.00           N  
ATOM   2576  CZ  ARG A1786      -3.801  20.025  24.414  1.00  0.00           C  
ATOM   2577  NH1 ARG A1786      -4.044  21.298  24.089  1.00  0.00           N  
ATOM   2578  NH2 ARG A1786      -2.957  19.314  23.687  1.00  0.00           N  
ATOM   2579  H   ARG A1786      -7.123  16.516  27.682  1.00  0.00           H  
ATOM   2580 HE   ARG A1786      -4.034  18.502  25.640  1.00  0.00           H  
ATOM   2581 HH11 ARG A1786      -4.658  21.848  24.658  1.00  0.00           H  
ATOM   2582 HH12 ARG A1786      -3.614  21.700  23.284  1.00  0.00           H  
ATOM   2583 HH21 ARG A1786      -2.758  18.374  23.935  1.00  0.00           H  
ATOM   2584 HH22 ARG A1786      -2.530  19.722  22.880  1.00  0.00           H  
ATOM   2585  N   LEU A1787      -8.735  17.633  30.122  1.00  0.00           N  
ATOM   2586  CA  LEU A1787      -9.829  17.633  31.079  1.00  0.00           C  
ATOM   2587  C   LEU A1787      -9.483  16.639  32.156  1.00  0.00           C  
ATOM   2588  O   LEU A1787      -9.216  17.055  33.281  1.00  0.00           O  
ATOM   2589  CB  LEU A1787     -11.112  17.172  30.429  1.00  0.00           C  
ATOM   2590  CG  LEU A1787     -12.277  17.217  31.414  1.00  0.00           C  
ATOM   2591  CD1 LEU A1787     -12.490  18.647  31.845  1.00  0.00           C  
ATOM   2592  CD2 LEU A1787     -13.518  16.706  30.734  1.00  0.00           C  
ATOM   2593  H   LEU A1787      -8.946  17.494  29.181  1.00  0.00           H  
ATOM   2594  N   VAL A1788      -9.379  15.349  31.811  1.00  0.00           N  
ATOM   2595  CA  VAL A1788      -9.067  14.316  32.813  1.00  0.00           C  
ATOM   2596  C   VAL A1788      -7.853  14.684  33.672  1.00  0.00           C  
ATOM   2597  O   VAL A1788      -7.836  14.460  34.894  1.00  0.00           O  
ATOM   2598  CB  VAL A1788      -8.895  12.881  32.231  1.00  0.00           C  
ATOM   2599  CG1 VAL A1788      -8.751  11.871  33.352  1.00  0.00           C  
ATOM   2600  CG2 VAL A1788     -10.085  12.483  31.384  1.00  0.00           C  
ATOM   2601  H   VAL A1788      -9.523  15.091  30.898  1.00  0.00           H  
ATOM   2602  N   LEU A1789      -6.861  15.312  33.058  1.00  0.00           N  
ATOM   2603  CA  LEU A1789      -5.690  15.699  33.814  1.00  0.00           C  
ATOM   2604  C   LEU A1789      -6.071  16.807  34.783  1.00  0.00           C  
ATOM   2605  O   LEU A1789      -5.792  16.690  35.982  1.00  0.00           O  
ATOM   2606  CB  LEU A1789      -4.546  16.132  32.891  1.00  0.00           C  
ATOM   2607  CG  LEU A1789      -3.542  15.048  32.496  1.00  0.00           C  
ATOM   2608  CD1 LEU A1789      -4.254  13.882  31.813  1.00  0.00           C  
ATOM   2609  CD2 LEU A1789      -2.505  15.648  31.570  1.00  0.00           C  
ATOM   2610  H   LEU A1789      -6.918  15.511  32.099  1.00  0.00           H  
ATOM   2611  N   LEU A1790      -6.769  17.827  34.291  1.00  0.00           N  
ATOM   2612  CA  LEU A1790      -7.169  18.959  35.130  1.00  0.00           C  
ATOM   2613  C   LEU A1790      -7.944  18.470  36.332  1.00  0.00           C  
ATOM   2614  O   LEU A1790      -7.548  18.706  37.464  1.00  0.00           O  
ATOM   2615  CB  LEU A1790      -7.970  19.984  34.330  1.00  0.00           C  
ATOM   2616  CG  LEU A1790      -8.511  21.222  35.037  1.00  0.00           C  
ATOM   2617  CD1 LEU A1790      -7.473  21.738  35.918  1.00  0.00           C  
ATOM   2618  CD2 LEU A1790      -8.990  22.316  34.069  1.00  0.00           C  
ATOM   2619  H   LEU A1790      -7.036  17.799  33.367  1.00  0.00           H  
ATOM   2620  N   VAL A1791      -8.997  17.708  36.079  1.00  0.00           N  
ATOM   2621  CA  VAL A1791      -9.838  17.149  37.129  1.00  0.00           C  
ATOM   2622  C   VAL A1791      -8.964  16.457  38.163  1.00  0.00           C  
ATOM   2623  O   VAL A1791      -8.932  16.882  39.297  1.00  0.00           O  
ATOM   2624  CB  VAL A1791     -10.891  16.205  36.512  1.00  0.00           C  
ATOM   2625  CG1 VAL A1791     -11.512  15.315  37.547  1.00  0.00           C  
ATOM   2626  CG2 VAL A1791     -11.945  17.019  35.855  1.00  0.00           C  
ATOM   2627  H   VAL A1791      -9.212  17.502  35.147  1.00  0.00           H  
ATOM   2628  N   GLN A1792      -8.149  15.502  37.746  1.00  0.00           N  
ATOM   2629  CA  GLN A1792      -7.271  14.787  38.675  1.00  0.00           C  
ATOM   2630  C   GLN A1792      -6.246  15.633  39.416  1.00  0.00           C  
ATOM   2631  O   GLN A1792      -5.627  15.173  40.375  1.00  0.00           O  
ATOM   2632  CB  GLN A1792      -6.497  13.731  37.933  1.00  0.00           C  
ATOM   2633  CG  GLN A1792      -7.369  12.737  37.254  1.00  0.00           C  
ATOM   2634  CD  GLN A1792      -6.557  11.820  36.364  1.00  0.00           C  
ATOM   2635  OE1 GLN A1792      -6.492  10.601  36.606  1.00  0.00           O  
ATOM   2636  NE2 GLN A1792      -5.893  12.406  35.344  1.00  0.00           N  
ATOM   2637  H   GLN A1792      -8.116  15.285  36.789  1.00  0.00           H  
ATOM   2638 HE21 GLN A1792      -5.368  11.824  34.767  1.00  0.00           H  
ATOM   2639 HE22 GLN A1792      -5.962  13.374  35.223  1.00  0.00           H  
ATOM   2640  N   ALA A1793      -6.030  16.843  38.932  1.00  0.00           N  
ATOM   2641  CA  ALA A1793      -5.064  17.721  39.542  1.00  0.00           C  
ATOM   2642  C   ALA A1793      -5.746  18.639  40.520  1.00  0.00           C  
ATOM   2643  O   ALA A1793      -5.282  18.829  41.640  1.00  0.00           O  
ATOM   2644  CB  ALA A1793      -4.368  18.529  38.466  1.00  0.00           C  
ATOM   2645  H   ALA A1793      -6.511  17.142  38.134  1.00  0.00           H  
ATOM   2646  N   VAL A1794      -6.834  19.239  40.072  1.00  0.00           N  
ATOM   2647  CA  VAL A1794      -7.594  20.158  40.887  1.00  0.00           C  
ATOM   2648  C   VAL A1794      -8.443  19.440  41.932  1.00  0.00           C  
ATOM   2649  O   VAL A1794      -8.797  20.035  42.956  1.00  0.00           O  
ATOM   2650  CB  VAL A1794      -8.481  21.063  40.008  1.00  0.00           C  
ATOM   2651  CG1 VAL A1794      -9.648  21.674  40.824  1.00  0.00           C  
ATOM   2652  CG2 VAL A1794      -7.640  22.158  39.414  1.00  0.00           C  
ATOM   2653  H   VAL A1794      -7.123  19.062  39.168  1.00  0.00           H  
ATOM   2654  N   ASN A1795      -8.788  18.178  41.670  1.00  0.00           N  
ATOM   2655  CA  ASN A1795      -9.598  17.375  42.585  1.00  0.00           C  
ATOM   2656  C   ASN A1795      -8.816  16.137  43.014  1.00  0.00           C  
ATOM   2657  O   ASN A1795      -9.327  15.034  42.954  1.00  0.00           O  
ATOM   2658  CB  ASN A1795     -10.899  16.938  41.907  1.00  0.00           C  
ATOM   2659  CG  ASN A1795     -12.023  17.966  42.044  1.00  0.00           C  
ATOM   2660  OD1 ASN A1795     -13.089  17.658  42.597  1.00  0.00           O  
ATOM   2661  ND2 ASN A1795     -11.812  19.176  41.508  1.00  0.00           N  
ATOM   2662  H   ASN A1795      -8.472  17.769  40.839  1.00  0.00           H  
ATOM   2663 HD21 ASN A1795     -12.530  19.835  41.594  1.00  0.00           H  
ATOM   2664 HD22 ASN A1795     -10.973  19.362  41.053  1.00  0.00           H  
ATOM   2665  N   PRO A1796      -7.562  16.313  43.478  1.00  0.00           N  
ATOM   2666  CA  PRO A1796      -6.537  15.368  43.958  1.00  0.00           C  
ATOM   2667  C   PRO A1796      -7.067  14.036  44.479  1.00  0.00           C  
ATOM   2668  O   PRO A1796      -6.393  12.998  44.419  1.00  0.00           O  
ATOM   2669  CB  PRO A1796      -5.860  16.164  45.067  1.00  0.00           C  
ATOM   2670  CG  PRO A1796      -7.014  16.928  45.662  1.00  0.00           C  
ATOM   2671  CD  PRO A1796      -7.722  17.431  44.428  1.00  0.00           C  
ATOM   2672  N   GLU A1797      -8.236  14.122  45.102  1.00  0.00           N  
ATOM   2673  CA  GLU A1797      -8.960  12.985  45.640  1.00  0.00           C  
ATOM   2674  C   GLU A1797     -10.294  13.063  44.901  1.00  0.00           C  
ATOM   2675  O   GLU A1797     -11.069  13.991  45.142  1.00  0.00           O  
ATOM   2676  CB  GLU A1797      -9.156  13.147  47.153  1.00  0.00           C  
ATOM   2677  CG  GLU A1797      -8.207  12.298  47.996  1.00  0.00           C  
ATOM   2678  CD  GLU A1797      -8.546  10.796  47.968  1.00  0.00           C  
ATOM   2679  OE1 GLU A1797      -9.128  10.313  46.967  1.00  0.00           O  
ATOM   2680  OE2 GLU A1797      -8.233  10.096  48.963  1.00  0.00           O  
ATOM   2681  H   GLU A1797      -8.653  14.999  45.190  1.00  0.00           H  
ATOM   2682  N   PHE A1798     -10.503  12.157  43.940  1.00  0.00           N  
ATOM   2683  CA  PHE A1798     -11.733  12.128  43.119  1.00  0.00           C  
ATOM   2684  C   PHE A1798     -12.005  10.700  42.636  1.00  0.00           C  
ATOM   2685  O   PHE A1798     -12.729  10.482  41.661  1.00  0.00           O  
ATOM   2686  CB  PHE A1798     -11.576  13.059  41.890  1.00  0.00           C  
ATOM   2687  CG  PHE A1798     -12.882  13.425  41.194  1.00  0.00           C  
ATOM   2688  CD1 PHE A1798     -13.638  14.521  41.625  1.00  0.00           C  
ATOM   2689  CD2 PHE A1798     -13.324  12.709  40.072  1.00  0.00           C  
ATOM   2690  CE1 PHE A1798     -14.806  14.904  40.955  1.00  0.00           C  
ATOM   2691  CE2 PHE A1798     -14.493  13.079  39.390  1.00  0.00           C  
ATOM   2692  CZ  PHE A1798     -15.235  14.181  39.835  1.00  0.00           C  
ATOM   2693  H   PHE A1798      -9.803  11.498  43.765  1.00  0.00           H  
ATOM   2694  N   LYS A1799     -11.395   9.730  43.308  1.00  0.00           N  
ATOM   2695  CA  LYS A1799     -11.564   8.325  42.955  1.00  0.00           C  
ATOM   2696  C   LYS A1799     -13.009   7.969  42.535  1.00  0.00           C  
ATOM   2697  O   LYS A1799     -13.980   8.484  43.105  1.00  0.00           O  
ATOM   2698  CB  LYS A1799     -11.154   7.448  44.150  1.00  0.00           C  
ATOM   2699  CG  LYS A1799     -10.967   5.957  43.850  1.00  0.00           C  
ATOM   2700  CD  LYS A1799     -11.223   5.098  45.082  1.00  0.00           C  
ATOM   2701  CE  LYS A1799     -10.349   5.470  46.297  1.00  0.00           C  
ATOM   2702  NZ  LYS A1799     -10.674   6.782  46.951  1.00  0.00           N  
ATOM   2703  H   LYS A1799     -10.834   9.962  44.070  1.00  0.00           H  
ATOM   2704  HZ1 LYS A1799     -11.705   6.859  47.076  1.00  0.00           H  
ATOM   2705  HZ2 LYS A1799     -10.214   6.823  47.886  1.00  0.00           H  
ATOM   2706  HZ3 LYS A1799     -10.334   7.565  46.365  1.00  0.00           H  
ATOM   2707  N   ALA A1800     -13.129   7.150  41.491  1.00  0.00           N  
ATOM   2708  CA  ALA A1800     -14.415   6.670  41.022  1.00  0.00           C  
ATOM   2709  C   ALA A1800     -14.589   5.314  41.686  1.00  0.00           C  
ATOM   2710  O   ALA A1800     -13.707   4.846  42.406  1.00  0.00           O  
ATOM   2711  CB  ALA A1800     -14.403   6.511  39.538  1.00  0.00           C  
ATOM   2712  H   ALA A1800     -12.322   6.843  41.040  1.00  0.00           H  
ATOM   2713  N   ASP A1801     -15.715   4.673  41.420  1.00  0.00           N  
ATOM   2714  CA  ASP A1801     -16.049   3.363  41.986  1.00  0.00           C  
ATOM   2715  C   ASP A1801     -14.907   2.339  42.045  1.00  0.00           C  
ATOM   2716  O   ASP A1801     -13.877   2.500  41.384  1.00  0.00           O  
ATOM   2717  CB  ASP A1801     -17.148   2.741  41.135  1.00  0.00           C  
ATOM   2718  CG  ASP A1801     -16.695   2.524  39.699  1.00  0.00           C  
ATOM   2719  OD1 ASP A1801     -16.671   3.520  38.925  1.00  0.00           O  
ATOM   2720  OD2 ASP A1801     -16.311   1.372  39.365  1.00  0.00           O  
ATOM   2721  H   ASP A1801     -16.355   5.094  40.817  1.00  0.00           H  
ATOM   2722  N   PRO A1802     -15.061   1.297  42.892  1.00  0.00           N  
ATOM   2723  CA  PRO A1802     -14.050   0.236  43.019  1.00  0.00           C  
ATOM   2724  C   PRO A1802     -14.306  -0.742  41.865  1.00  0.00           C  
ATOM   2725  O   PRO A1802     -15.326  -0.614  41.165  1.00  0.00           O  
ATOM   2726  CB  PRO A1802     -14.361  -0.366  44.389  1.00  0.00           C  
ATOM   2727  CG  PRO A1802     -14.645   0.871  45.190  1.00  0.00           C  
ATOM   2728  CD  PRO A1802     -15.495   1.749  44.233  1.00  0.00           C  
ATOM   2729  N   VAL A1803     -13.399  -1.687  41.634  1.00  0.00           N  
ATOM   2730  CA  VAL A1803     -13.571  -2.610  40.503  1.00  0.00           C  
ATOM   2731  C   VAL A1803     -14.412  -3.844  40.810  1.00  0.00           C  
ATOM   2732  O   VAL A1803     -15.123  -4.341  39.929  1.00  0.00           O  
ATOM   2733  CB  VAL A1803     -12.199  -3.003  39.836  1.00  0.00           C  
ATOM   2734  CG1 VAL A1803     -12.044  -2.274  38.488  1.00  0.00           C  
ATOM   2735  CG2 VAL A1803     -11.005  -2.672  40.774  1.00  0.00           C  
ATOM   2736  H   VAL A1803     -12.630  -1.774  42.232  1.00  0.00           H  
ATOM   2737  N   VAL A1804     -14.322  -4.320  42.058  1.00  0.00           N  
ATOM   2738  CA  VAL A1804     -15.059  -5.491  42.560  1.00  0.00           C  
ATOM   2739  C   VAL A1804     -15.663  -5.216  43.953  1.00  0.00           C  
ATOM   2740  O   VAL A1804     -14.948  -4.834  44.892  1.00  0.00           O  
ATOM   2741  CB  VAL A1804     -14.145  -6.745  42.667  1.00  0.00           C  
ATOM   2742  CG1 VAL A1804     -14.915  -7.916  43.258  1.00  0.00           C  
ATOM   2743  CG2 VAL A1804     -13.590  -7.128  41.300  1.00  0.00           C  
ATOM   2744  H   VAL A1804     -13.733  -3.856  42.689  1.00  0.00           H  
ATOM   2745  N   ASP A1805     -16.976  -5.399  44.068  1.00  0.00           N  
ATOM   2746  CA  ASP A1805     -17.702  -5.211  45.325  1.00  0.00           C  
ATOM   2747  C   ASP A1805     -17.588  -6.474  46.204  1.00  0.00           C  
ATOM   2748  O   ASP A1805     -17.088  -6.414  47.335  1.00  0.00           O  
ATOM   2749  CB  ASP A1805     -19.149  -4.849  45.007  1.00  0.00           C  
ATOM   2750  CG  ASP A1805     -19.282  -3.446  44.411  1.00  0.00           C  
ATOM   2751  OD1 ASP A1805     -18.600  -2.525  44.921  1.00  0.00           O  
ATOM   2752  OD2 ASP A1805     -20.072  -3.234  43.460  1.00  0.00           O  
ATOM   2753  H   ASP A1805     -17.467  -5.652  43.277  1.00  0.00           H  
ATOM   2754  N   ILE A1806     -18.019  -7.616  45.677  1.00  0.00           N  
ATOM   2755  CA  ILE A1806     -17.927  -8.893  46.410  1.00  0.00           C  
ATOM   2756  C   ILE A1806     -17.100  -9.878  45.591  1.00  0.00           C  
ATOM   2757  O   ILE A1806     -17.274 -10.038  44.369  1.00  0.00           O  
ATOM   2758  CB  ILE A1806     -19.300  -9.600  46.691  1.00  0.00           C  
ATOM   2759  CG1 ILE A1806     -20.381  -8.615  47.135  1.00  0.00           C  
ATOM   2760  CG2 ILE A1806     -19.119 -10.612  47.800  1.00  0.00           C  
ATOM   2761  CD1 ILE A1806     -21.552  -8.582  46.193  1.00  0.00           C  
ATOM   2762  H   ILE A1806     -18.394  -7.620  44.782  1.00  0.00           H  
ATOM   2763  N   TYR A1807     -16.211 -10.559  46.293  1.00  0.00           N  
ATOM   2764  CA  TYR A1807     -15.326 -11.521  45.667  1.00  0.00           C  
ATOM   2765  C   TYR A1807     -15.674 -12.877  46.264  1.00  0.00           C  
ATOM   2766  O   TYR A1807     -15.528 -13.111  47.496  1.00  0.00           O  
ATOM   2767  CB  TYR A1807     -13.839 -11.126  45.920  1.00  0.00           C  
ATOM   2768  CG  TYR A1807     -12.825 -12.040  45.271  1.00  0.00           C  
ATOM   2769  CD1 TYR A1807     -12.874 -12.303  43.899  1.00  0.00           C  
ATOM   2770  CD2 TYR A1807     -11.915 -12.759  46.048  1.00  0.00           C  
ATOM   2771  CE1 TYR A1807     -12.054 -13.258  43.325  1.00  0.00           C  
ATOM   2772  CE2 TYR A1807     -11.091 -13.713  45.488  1.00  0.00           C  
ATOM   2773  CZ  TYR A1807     -11.168 -13.961  44.130  1.00  0.00           C  
ATOM   2774  OH  TYR A1807     -10.363 -14.921  43.582  1.00  0.00           O  
ATOM   2775  H   TYR A1807     -16.147 -10.415  47.269  1.00  0.00           H  
ATOM   2776 HH   TYR A1807      -9.816 -15.334  44.263  1.00  0.00           H  
ATOM   2777  N   LEU A1808     -16.171 -13.750  45.392  1.00  0.00           N  
ATOM   2778  CA  LEU A1808     -16.579 -15.077  45.800  1.00  0.00           C  
ATOM   2779  C   LEU A1808     -15.468 -16.088  46.020  1.00  0.00           C  
ATOM   2780  O   LEU A1808     -15.041 -16.771  45.074  1.00  0.00           O  
ATOM   2781  CB  LEU A1808     -17.624 -15.667  44.850  1.00  0.00           C  
ATOM   2782  CG  LEU A1808     -18.605 -16.704  45.445  1.00  0.00           C  
ATOM   2783  CD1 LEU A1808     -19.494 -17.176  44.328  1.00  0.00           C  
ATOM   2784  CD2 LEU A1808     -17.952 -17.932  46.126  1.00  0.00           C  
ATOM   2785  H   LEU A1808     -16.241 -13.497  44.443  1.00  0.00           H  
ATOM   2786  N   VAL A1809     -15.030 -16.176  47.273  1.00  0.00           N  
ATOM   2787  CA  VAL A1809     -14.046 -17.169  47.665  1.00  0.00           C  
ATOM   2788  C   VAL A1809     -14.786 -18.537  47.641  1.00  0.00           C  
ATOM   2789  O   VAL A1809     -15.941 -18.652  48.082  1.00  0.00           O  
ATOM   2790  CB  VAL A1809     -13.507 -16.906  49.071  1.00  0.00           C  
ATOM   2791  CG1 VAL A1809     -12.418 -17.924  49.412  1.00  0.00           C  
ATOM   2792  CG2 VAL A1809     -12.996 -15.480  49.179  1.00  0.00           C  
ATOM   2793  H   VAL A1809     -15.395 -15.571  47.945  1.00  0.00           H  
ATOM   2794  N   ALA A1810     -14.105 -19.563  47.127  1.00  0.00           N  
ATOM   2795  CA  ALA A1810     -14.667 -20.908  46.983  1.00  0.00           C  
ATOM   2796  C   ALA A1810     -13.588 -21.997  46.772  1.00  0.00           C  
ATOM   2797  O   ALA A1810     -12.781 -21.886  45.840  1.00  0.00           O  
ATOM   2798  CB  ALA A1810     -15.635 -20.909  45.799  1.00  0.00           C  
ATOM   2799  H   ALA A1810     -13.178 -19.419  46.828  1.00  0.00           H  
ATOM   2800  N   SER A1811     -13.623 -23.079  47.568  1.00  0.00           N  
ATOM   2801  CA  SER A1811     -12.642 -24.178  47.463  1.00  0.00           C  
ATOM   2802  C   SER A1811     -13.197 -25.536  47.899  1.00  0.00           C  
ATOM   2803  O   SER A1811     -14.242 -25.589  48.544  1.00  0.00           O  
ATOM   2804  CB  SER A1811     -11.443 -23.876  48.346  1.00  0.00           C  
ATOM   2805  OG  SER A1811     -11.829 -23.895  49.712  1.00  0.00           O  
ATOM   2806  H   SER A1811     -14.346 -23.161  48.233  1.00  0.00           H  
ATOM   2807 HG   SER A1811     -11.068 -23.701  50.258  1.00  0.00           H  
ATOM   2808  N   GLY A1812     -12.468 -26.614  47.597  1.00  0.00           N  
ATOM   2809  CA  GLY A1812     -12.894 -27.959  47.985  1.00  0.00           C  
ATOM   2810  C   GLY A1812     -13.540 -28.857  46.925  1.00  0.00           C  
ATOM   2811  O   GLY A1812     -13.719 -28.443  45.769  1.00  0.00           O  
ATOM   2812  H   GLY A1812     -11.651 -26.504  47.084  1.00  0.00           H  
ATOM   2813  N   ALA A1813     -13.937 -30.067  47.332  1.00  0.00           N  
ATOM   2814  CA  ALA A1813     -14.555 -31.077  46.448  1.00  0.00           C  
ATOM   2815  C   ALA A1813     -15.758 -30.681  45.552  1.00  0.00           C  
ATOM   2816  O   ALA A1813     -16.929 -30.872  45.915  1.00  0.00           O  
ATOM   2817  CB  ALA A1813     -14.892 -32.348  47.245  1.00  0.00           C  
ATOM   2818  H   ALA A1813     -13.817 -30.290  48.274  1.00  0.00           H  
ATOM   2819  N   ASP A1814     -15.432 -30.173  44.365  1.00  0.00           N  
ATOM   2820  CA  ASP A1814     -16.400 -29.764  43.341  1.00  0.00           C  
ATOM   2821  C   ASP A1814     -17.184 -28.491  43.530  1.00  0.00           C  
ATOM   2822  O   ASP A1814     -18.178 -28.245  42.831  1.00  0.00           O  
ATOM   2823  CB  ASP A1814     -17.334 -30.914  43.011  1.00  0.00           C  
ATOM   2824  CG  ASP A1814     -16.815 -31.738  41.867  1.00  0.00           C  
ATOM   2825  OD1 ASP A1814     -15.825 -32.491  42.051  1.00  0.00           O  
ATOM   2826  OD2 ASP A1814     -17.374 -31.581  40.767  1.00  0.00           O  
ATOM   2827  H   ASP A1814     -14.481 -30.057  44.166  1.00  0.00           H  
ATOM   2828  N   THR A1815     -16.638 -27.623  44.362  1.00  0.00           N  
ATOM   2829  CA  THR A1815     -17.270 -26.369  44.650  1.00  0.00           C  
ATOM   2830  C   THR A1815     -17.592 -25.607  43.399  1.00  0.00           C  
ATOM   2831  O   THR A1815     -18.749 -25.504  43.026  1.00  0.00           O  
ATOM   2832  CB  THR A1815     -16.379 -25.484  45.475  1.00  0.00           C  
ATOM   2833  OG1 THR A1815     -15.916 -26.211  46.611  1.00  0.00           O  
ATOM   2834  CG2 THR A1815     -17.150 -24.264  45.931  1.00  0.00           C  
ATOM   2835  H   THR A1815     -15.787 -27.845  44.809  1.00  0.00           H  
ATOM   2836  HG1 THR A1815     -15.363 -25.645  47.149  1.00  0.00           H  
ATOM   2837  N   GLN A1816     -16.556 -25.122  42.721  1.00  0.00           N  
ATOM   2838  CA  GLN A1816     -16.720 -24.300  41.516  1.00  0.00           C  
ATOM   2839  C   GLN A1816     -18.033 -24.346  40.690  1.00  0.00           C  
ATOM   2840  O   GLN A1816     -18.632 -23.283  40.466  1.00  0.00           O  
ATOM   2841  CB  GLN A1816     -15.458 -24.357  40.611  1.00  0.00           C  
ATOM   2842  CG  GLN A1816     -14.218 -23.519  41.120  1.00  0.00           C  
ATOM   2843  CD  GLN A1816     -14.035 -22.113  40.486  1.00  0.00           C  
ATOM   2844  OE1 GLN A1816     -14.115 -21.931  39.260  1.00  0.00           O  
ATOM   2845  NE2 GLN A1816     -13.715 -21.138  41.326  1.00  0.00           N  
ATOM   2846  H   GLN A1816     -15.646 -25.329  43.022  1.00  0.00           H  
ATOM   2847 HE21 GLN A1816     -13.612 -20.242  40.953  1.00  0.00           H  
ATOM   2848 HE22 GLN A1816     -13.621 -21.333  42.280  1.00  0.00           H  
ATOM   2849  N   SER A1817     -18.522 -25.518  40.282  1.00  0.00           N  
ATOM   2850  CA  SER A1817     -19.769 -25.518  39.484  1.00  0.00           C  
ATOM   2851  C   SER A1817     -20.898 -24.892  40.316  1.00  0.00           C  
ATOM   2852  O   SER A1817     -21.734 -24.118  39.810  1.00  0.00           O  
ATOM   2853  CB  SER A1817     -20.146 -26.928  38.970  1.00  0.00           C  
ATOM   2854  OG  SER A1817     -20.807 -26.871  37.696  1.00  0.00           O  
ATOM   2855  H   SER A1817     -18.067 -26.351  40.514  1.00  0.00           H  
ATOM   2856 HG   SER A1817     -21.017 -27.752  37.404  1.00  0.00           H  
ATOM   2857  N   ALA A1818     -20.872 -25.195  41.613  1.00  0.00           N  
ATOM   2858  CA  ALA A1818     -21.824 -24.660  42.560  1.00  0.00           C  
ATOM   2859  C   ALA A1818     -21.503 -23.177  42.789  1.00  0.00           C  
ATOM   2860  O   ALA A1818     -22.395 -22.343  42.701  1.00  0.00           O  
ATOM   2861  CB  ALA A1818     -21.736 -25.422  43.855  1.00  0.00           C  
ATOM   2862  H   ALA A1818     -20.187 -25.815  41.937  1.00  0.00           H  
ATOM   2863  N   ALA A1819     -20.238 -22.846  43.061  1.00  0.00           N  
ATOM   2864  CA  ALA A1819     -19.827 -21.450  43.285  1.00  0.00           C  
ATOM   2865  C   ALA A1819     -20.268 -20.452  42.183  1.00  0.00           C  
ATOM   2866  O   ALA A1819     -20.712 -19.337  42.468  1.00  0.00           O  
ATOM   2867  CB  ALA A1819     -18.309 -21.365  43.501  1.00  0.00           C  
ATOM   2868  H   ALA A1819     -19.569 -23.555  43.099  1.00  0.00           H  
ATOM   2869  N   MET A1820     -20.151 -20.821  40.918  1.00  0.00           N  
ATOM   2870  CA  MET A1820     -20.573 -19.871  39.898  1.00  0.00           C  
ATOM   2871  C   MET A1820     -22.071 -19.765  39.944  1.00  0.00           C  
ATOM   2872  O   MET A1820     -22.633 -18.696  39.693  1.00  0.00           O  
ATOM   2873  CB  MET A1820     -20.098 -20.277  38.504  1.00  0.00           C  
ATOM   2874  CG  MET A1820     -18.792 -19.575  38.050  1.00  0.00           C  
ATOM   2875  SD  MET A1820     -17.686 -20.646  37.053  1.00  0.00           S  
ATOM   2876  CE  MET A1820     -18.711 -20.984  35.604  1.00  0.00           C  
ATOM   2877  H   MET A1820     -19.803 -21.704  40.678  1.00  0.00           H  
ATOM   2878  N   ALA A1821     -22.712 -20.871  40.325  1.00  0.00           N  
ATOM   2879  CA  ALA A1821     -24.171 -20.934  40.442  1.00  0.00           C  
ATOM   2880  C   ALA A1821     -24.687 -19.934  41.523  1.00  0.00           C  
ATOM   2881  O   ALA A1821     -25.600 -19.114  41.275  1.00  0.00           O  
ATOM   2882  CB  ALA A1821     -24.585 -22.362  40.760  1.00  0.00           C  
ATOM   2883  H   ALA A1821     -22.188 -21.677  40.528  1.00  0.00           H  
ATOM   2884  N   LEU A1822     -24.063 -19.960  42.688  1.00  0.00           N  
ATOM   2885  CA  LEU A1822     -24.439 -19.045  43.751  1.00  0.00           C  
ATOM   2886  C   LEU A1822     -24.234 -17.621  43.232  1.00  0.00           C  
ATOM   2887  O   LEU A1822     -25.097 -16.754  43.360  1.00  0.00           O  
ATOM   2888  CB  LEU A1822     -23.593 -19.299  45.015  1.00  0.00           C  
ATOM   2889  CG  LEU A1822     -23.707 -18.214  46.093  1.00  0.00           C  
ATOM   2890  CD1 LEU A1822     -25.134 -17.968  46.406  1.00  0.00           C  
ATOM   2891  CD2 LEU A1822     -22.953 -18.583  47.342  1.00  0.00           C  
ATOM   2892  H   LEU A1822     -23.344 -20.613  42.830  1.00  0.00           H  
ATOM   2893  N   ALA A1830     -23.096 -17.413  42.579  1.00  0.00           N  
ATOM   2894  CA  ALA A1830     -22.721 -16.104  42.052  1.00  0.00           C  
ATOM   2895  C   ALA A1830     -23.739 -15.514  41.090  1.00  0.00           C  
ATOM   2896  O   ALA A1830     -24.149 -14.353  41.248  1.00  0.00           O  
ATOM   2897  CB  ALA A1830     -21.348 -16.200  41.383  1.00  0.00           C  
ATOM   2898  H   ALA A1830     -22.474 -18.163  42.463  1.00  0.00           H  
ATOM   2899  N   GLU A1831     -24.154 -16.301  40.102  1.00  0.00           N  
ATOM   2900  CA  GLU A1831     -25.102 -15.784  39.124  1.00  0.00           C  
ATOM   2901  C   GLU A1831     -26.333 -15.271  39.843  1.00  0.00           C  
ATOM   2902  O   GLU A1831     -26.705 -14.105  39.657  1.00  0.00           O  
ATOM   2903  CB  GLU A1831     -25.474 -16.829  38.076  1.00  0.00           C  
ATOM   2904  CG  GLU A1831     -24.295 -17.358  37.253  1.00  0.00           C  
ATOM   2905  CD  GLU A1831     -23.702 -16.344  36.249  1.00  0.00           C  
ATOM   2906  OE1 GLU A1831     -24.346 -16.030  35.209  1.00  0.00           O  
ATOM   2907  OE2 GLU A1831     -22.547 -15.915  36.471  1.00  0.00           O  
ATOM   2908  H   GLU A1831     -23.829 -17.228  40.041  1.00  0.00           H  
ATOM   2909  N   ARG A1832     -26.864 -16.098  40.759  1.00  0.00           N  
ATOM   2910  CA  ARG A1832     -28.066 -15.790  41.566  1.00  0.00           C  
ATOM   2911  C   ARG A1832     -27.842 -14.497  42.324  1.00  0.00           C  
ATOM   2912  O   ARG A1832     -28.651 -13.589  42.243  1.00  0.00           O  
ATOM   2913  CB  ARG A1832     -28.340 -16.932  42.552  1.00  0.00           C  
ATOM   2914  CG  ARG A1832     -29.734 -16.992  43.196  1.00  0.00           C  
ATOM   2915  CD  ARG A1832     -29.731 -17.985  44.408  1.00  0.00           C  
ATOM   2916  NE  ARG A1832     -29.060 -19.259  44.082  1.00  0.00           N  
ATOM   2917  CZ  ARG A1832     -28.353 -19.994  44.944  1.00  0.00           C  
ATOM   2918  NH1 ARG A1832     -28.229 -19.603  46.214  1.00  0.00           N  
ATOM   2919  NH2 ARG A1832     -27.773 -21.127  44.529  1.00  0.00           N  
ATOM   2920  H   ARG A1832     -26.424 -16.969  40.909  1.00  0.00           H  
ATOM   2921 HE   ARG A1832     -29.145 -19.592  43.166  1.00  0.00           H  
ATOM   2922 HH11 ARG A1832     -28.657 -18.751  46.521  1.00  0.00           H  
ATOM   2923 HH12 ARG A1832     -27.692 -20.149  46.854  1.00  0.00           H  
ATOM   2924 HH21 ARG A1832     -27.882 -21.423  43.583  1.00  0.00           H  
ATOM   2925 HH22 ARG A1832     -27.247 -21.680  45.174  1.00  0.00           H  
ATOM   2926  N   LEU A1833     -26.720 -14.388  43.014  1.00  0.00           N  
ATOM   2927  CA  LEU A1833     -26.419 -13.172  43.743  1.00  0.00           C  
ATOM   2928  C   LEU A1833     -26.364 -11.937  42.854  1.00  0.00           C  
ATOM   2929  O   LEU A1833     -26.597 -10.821  43.301  1.00  0.00           O  
ATOM   2930  CB  LEU A1833     -25.115 -13.338  44.479  1.00  0.00           C  
ATOM   2931  CG  LEU A1833     -25.286 -14.378  45.562  1.00  0.00           C  
ATOM   2932  CD1 LEU A1833     -23.973 -14.674  46.230  1.00  0.00           C  
ATOM   2933  CD2 LEU A1833     -26.281 -13.828  46.557  1.00  0.00           C  
ATOM   2934  H   LEU A1833     -26.093 -15.138  43.039  1.00  0.00           H  
ATOM   2935  N   ARG A1834     -26.049 -12.112  41.581  1.00  0.00           N  
ATOM   2936  CA  ARG A1834     -26.010 -10.942  40.720  1.00  0.00           C  
ATOM   2937  C   ARG A1834     -27.427 -10.456  40.382  1.00  0.00           C  
ATOM   2938  O   ARG A1834     -27.658  -9.249  40.252  1.00  0.00           O  
ATOM   2939  CB  ARG A1834     -25.170 -11.200  39.458  1.00  0.00           C  
ATOM   2940  CG  ARG A1834     -23.685 -11.285  39.740  1.00  0.00           C  
ATOM   2941  CD  ARG A1834     -22.820 -11.555  38.488  1.00  0.00           C  
ATOM   2942  NE  ARG A1834     -21.437 -11.869  38.873  1.00  0.00           N  
ATOM   2943  CZ  ARG A1834     -20.896 -13.072  38.747  1.00  0.00           C  
ATOM   2944  NH1 ARG A1834     -21.568 -14.053  38.180  1.00  0.00           N  
ATOM   2945  NH2 ARG A1834     -19.660 -13.284  39.130  1.00  0.00           N  
ATOM   2946  H   ARG A1834     -25.843 -13.005  41.235  1.00  0.00           H  
ATOM   2947 HE   ARG A1834     -20.886 -11.150  39.244  1.00  0.00           H  
ATOM   2948 HH11 ARG A1834     -22.494 -13.896  37.838  1.00  0.00           H  
ATOM   2949 HH12 ARG A1834     -21.151 -14.958  38.090  1.00  0.00           H  
ATOM   2950 HH21 ARG A1834     -19.122 -12.536  39.517  1.00  0.00           H  
ATOM   2951 HH22 ARG A1834     -19.256 -14.192  39.034  1.00  0.00           H  
ATOM   2952  N   ASP A1835     -28.372 -11.386  40.256  1.00  0.00           N  
ATOM   2953  CA  ASP A1835     -29.771 -11.037  39.967  1.00  0.00           C  
ATOM   2954  C   ASP A1835     -30.454 -10.506  41.234  1.00  0.00           C  
ATOM   2955  O   ASP A1835     -31.254  -9.588  41.177  1.00  0.00           O  
ATOM   2956  CB  ASP A1835     -30.515 -12.248  39.426  1.00  0.00           C  
ATOM   2957  CG  ASP A1835     -29.746 -12.934  38.311  1.00  0.00           C  
ATOM   2958  OD1 ASP A1835     -29.007 -12.226  37.577  1.00  0.00           O  
ATOM   2959  OD2 ASP A1835     -29.870 -14.182  38.181  1.00  0.00           O  
ATOM   2960  H   ASP A1835     -28.132 -12.333  40.352  1.00  0.00           H  
ATOM   2961  N   GLU A1836     -30.097 -11.062  42.385  1.00  0.00           N  
ATOM   2962  CA  GLU A1836     -30.640 -10.587  43.643  1.00  0.00           C  
ATOM   2963  C   GLU A1836     -30.072  -9.183  43.915  1.00  0.00           C  
ATOM   2964  O   GLU A1836     -30.790  -8.293  44.385  1.00  0.00           O  
ATOM   2965  CB  GLU A1836     -30.291 -11.557  44.778  1.00  0.00           C  
ATOM   2966  CG  GLU A1836     -31.496 -12.332  45.329  1.00  0.00           C  
ATOM   2967  CD  GLU A1836     -31.557 -13.789  44.873  1.00  0.00           C  
ATOM   2968  OE1 GLU A1836     -30.925 -14.643  45.539  1.00  0.00           O  
ATOM   2969  OE2 GLU A1836     -32.254 -14.096  43.870  1.00  0.00           O  
ATOM   2970  H   GLU A1836     -29.465 -11.801  42.377  1.00  0.00           H  
ATOM   2971  N   LEU A1837     -28.784  -8.986  43.626  1.00  0.00           N  
ATOM   2972  CA  LEU A1837     -28.142  -7.688  43.832  1.00  0.00           C  
ATOM   2973  C   LEU A1837     -27.728  -7.020  42.511  1.00  0.00           C  
ATOM   2974  O   LEU A1837     -26.573  -7.142  42.075  1.00  0.00           O  
ATOM   2975  CB  LEU A1837     -26.895  -7.819  44.700  1.00  0.00           C  
ATOM   2976  CG  LEU A1837     -26.923  -8.461  46.072  1.00  0.00           C  
ATOM   2977  CD1 LEU A1837     -26.843  -9.941  45.893  1.00  0.00           C  
ATOM   2978  CD2 LEU A1837     -25.738  -8.005  46.914  1.00  0.00           C  
ATOM   2979  H   LEU A1837     -28.256  -9.722  43.252  1.00  0.00           H  
ATOM   2980  N   PRO A1838     -28.656  -6.294  41.856  1.00  0.00           N  
ATOM   2981  CA  PRO A1838     -28.185  -5.683  40.605  1.00  0.00           C  
ATOM   2982  C   PRO A1838     -27.385  -4.439  40.970  1.00  0.00           C  
ATOM   2983  O   PRO A1838     -27.678  -3.776  41.979  1.00  0.00           O  
ATOM   2984  CB  PRO A1838     -29.492  -5.321  39.900  1.00  0.00           C  
ATOM   2985  CG  PRO A1838     -30.316  -4.842  41.030  1.00  0.00           C  
ATOM   2986  CD  PRO A1838     -30.028  -5.850  42.161  1.00  0.00           C  
ATOM   2987  N   GLY A1839     -26.357  -4.135  40.182  1.00  0.00           N  
ATOM   2988  CA  GLY A1839     -25.543  -2.969  40.475  1.00  0.00           C  
ATOM   2989  C   GLY A1839     -24.271  -3.287  41.238  1.00  0.00           C  
ATOM   2990  O   GLY A1839     -23.377  -2.435  41.328  1.00  0.00           O  
ATOM   2991  H   GLY A1839     -26.140  -4.708  39.420  1.00  0.00           H  
ATOM   2992  N   VAL A1840     -24.195  -4.476  41.838  1.00  0.00           N  
ATOM   2993  CA  VAL A1840     -22.980  -4.855  42.557  1.00  0.00           C  
ATOM   2994  C   VAL A1840     -22.023  -5.589  41.633  1.00  0.00           C  
ATOM   2995  O   VAL A1840     -22.429  -6.324  40.712  1.00  0.00           O  
ATOM   2996  CB  VAL A1840     -23.217  -5.737  43.789  1.00  0.00           C  
ATOM   2997  CG1 VAL A1840     -23.955  -4.970  44.864  1.00  0.00           C  
ATOM   2998  CG2 VAL A1840     -23.948  -6.979  43.380  1.00  0.00           C  
ATOM   2999  H   VAL A1840     -24.948  -5.099  41.782  1.00  0.00           H  
ATOM   3000  N   LYS A1841     -20.751  -5.420  41.948  1.00  0.00           N  
ATOM   3001  CA  LYS A1841     -19.690  -5.991  41.178  1.00  0.00           C  
ATOM   3002  C   LYS A1841     -19.152  -7.187  41.942  1.00  0.00           C  
ATOM   3003  O   LYS A1841     -18.488  -7.061  42.962  1.00  0.00           O  
ATOM   3004  CB  LYS A1841     -18.654  -4.892  40.936  1.00  0.00           C  
ATOM   3005  CG  LYS A1841     -19.354  -3.595  40.486  1.00  0.00           C  
ATOM   3006  CD  LYS A1841     -18.455  -2.405  40.157  1.00  0.00           C  
ATOM   3007  CE  LYS A1841     -19.315  -1.229  39.668  1.00  0.00           C  
ATOM   3008  NZ  LYS A1841     -18.564  -0.374  38.714  1.00  0.00           N  
ATOM   3009  H   LYS A1841     -20.530  -4.911  42.728  1.00  0.00           H  
ATOM   3010  HZ1 LYS A1841     -18.075  -0.984  38.022  1.00  0.00           H  
ATOM   3011  HZ2 LYS A1841     -19.224   0.251  38.212  1.00  0.00           H  
ATOM   3012  HZ3 LYS A1841     -17.865   0.190  39.229  1.00  0.00           H  
ATOM   3013  N   LEU A1842     -19.461  -8.364  41.437  1.00  0.00           N  
ATOM   3014  CA  LEU A1842     -19.054  -9.583  42.107  1.00  0.00           C  
ATOM   3015  C   LEU A1842     -18.179 -10.406  41.198  1.00  0.00           C  
ATOM   3016  O   LEU A1842     -18.609 -10.740  40.077  1.00  0.00           O  
ATOM   3017  CB  LEU A1842     -20.321 -10.383  42.463  1.00  0.00           C  
ATOM   3018  CG  LEU A1842     -20.372 -11.686  43.255  1.00  0.00           C  
ATOM   3019  CD1 LEU A1842     -21.817 -11.894  43.702  1.00  0.00           C  
ATOM   3020  CD2 LEU A1842     -19.914 -12.874  42.434  1.00  0.00           C  
ATOM   3021  H   LEU A1842     -19.965  -8.421  40.594  1.00  0.00           H  
ATOM   3022  N   MET A1843     -17.013 -10.806  41.715  1.00  0.00           N  
ATOM   3023  CA  MET A1843     -16.056 -11.605  40.959  1.00  0.00           C  
ATOM   3024  C   MET A1843     -15.904 -13.010  41.520  1.00  0.00           C  
ATOM   3025  O   MET A1843     -15.433 -13.190  42.649  1.00  0.00           O  
ATOM   3026  CB  MET A1843     -14.680 -10.924  40.934  1.00  0.00           C  
ATOM   3027  CG  MET A1843     -13.587 -11.694  40.126  1.00  0.00           C  
ATOM   3028  SD  MET A1843     -12.039 -10.739  39.759  1.00  0.00           S  
ATOM   3029  CE  MET A1843     -12.496  -9.783  38.302  1.00  0.00           C  
ATOM   3030  H   MET A1843     -16.798 -10.553  42.631  1.00  0.00           H  
ATOM   3031  N   THR A1844     -16.244 -13.999  40.699  1.00  0.00           N  
ATOM   3032  CA  THR A1844     -16.161 -15.401  41.077  1.00  0.00           C  
ATOM   3033  C   THR A1844     -14.686 -15.796  41.071  1.00  0.00           C  
ATOM   3034  O   THR A1844     -14.108 -15.848  39.991  1.00  0.00           O  
ATOM   3035  CB  THR A1844     -16.835 -16.325  39.988  1.00  0.00           C  
ATOM   3036  OG1 THR A1844     -17.954 -15.679  39.328  1.00  0.00           O  
ATOM   3037  CG2 THR A1844     -17.270 -17.619  40.617  1.00  0.00           C  
ATOM   3038  H   THR A1844     -16.574 -13.781  39.806  1.00  0.00           H  
ATOM   3039  HG1 THR A1844     -18.333 -16.274  38.687  1.00  0.00           H  
ATOM   3040  N   ASN A1845     -14.054 -16.062  42.212  1.00  0.00           N  
ATOM   3041  CA  ASN A1845     -12.627 -16.485  42.203  1.00  0.00           C  
ATOM   3042  C   ASN A1845     -12.451 -17.630  41.230  1.00  0.00           C  
ATOM   3043  O   ASN A1845     -13.405 -18.364  40.965  1.00  0.00           O  
ATOM   3044  CB  ASN A1845     -12.182 -17.017  43.565  1.00  0.00           C  
ATOM   3045  CG  ASN A1845     -10.893 -17.838  43.484  1.00  0.00           C  
ATOM   3046  OD1 ASN A1845      -9.810 -17.290  43.618  1.00  0.00           O  
ATOM   3047  ND2 ASN A1845     -11.008 -19.152  43.257  1.00  0.00           N  
ATOM   3048  H   ASN A1845     -14.520 -15.985  43.067  1.00  0.00           H  
ATOM   3049 HD21 ASN A1845     -10.171 -19.672  43.226  1.00  0.00           H  
ATOM   3050 HD22 ASN A1845     -11.889 -19.551  43.171  1.00  0.00           H  
ATOM   3051  N   HIS A1847     -11.231 -17.821  40.735  1.00  0.00           N  
ATOM   3052  CA  HIS A1847     -10.978 -18.908  39.805  1.00  0.00           C  
ATOM   3053  C   HIS A1847      -9.630 -19.516  39.852  1.00  0.00           C  
ATOM   3054  O   HIS A1847      -8.665 -18.854  40.225  1.00  0.00           O  
ATOM   3055  CB  HIS A1847     -11.211 -18.473  38.392  1.00  0.00           C  
ATOM   3056  CG  HIS A1847     -12.628 -18.589  37.960  1.00  0.00           C  
ATOM   3057  ND1 HIS A1847     -13.163 -19.764  37.484  1.00  0.00           N  
ATOM   3058  CD2 HIS A1847     -13.612 -17.663  37.898  1.00  0.00           C  
ATOM   3059  CE1 HIS A1847     -14.419 -19.553  37.126  1.00  0.00           C  
ATOM   3060  NE2 HIS A1847     -14.716 -18.292  37.374  1.00  0.00           N  
ATOM   3061  H   HIS A1847     -10.488 -17.233  40.990  1.00  0.00           H  
ATOM   3062  HD1 HIS A1847     -12.710 -20.626  37.436  1.00  0.00           H  
ATOM   3063  HE2 HIS A1847     -15.577 -17.861  37.201  1.00  0.00           H  
ATOM   3064  N   GLY A1848      -9.572 -20.745  39.350  1.00  0.00           N  
ATOM   3065  CA  GLY A1848      -8.327 -21.475  39.328  1.00  0.00           C  
ATOM   3066  C   GLY A1848      -7.687 -21.596  40.707  1.00  0.00           C  
ATOM   3067  O   GLY A1848      -6.746 -20.862  41.057  1.00  0.00           O  
ATOM   3068  H   GLY A1848     -10.381 -21.176  39.012  1.00  0.00           H  
ATOM   3069  N   GLY A1849      -8.212 -22.531  41.489  1.00  0.00           N  
ATOM   3070  CA  GLY A1849      -7.702 -22.818  42.822  1.00  0.00           C  
ATOM   3071  C   GLY A1849      -7.283 -21.624  43.644  1.00  0.00           C  
ATOM   3072  O   GLY A1849      -7.701 -20.506  43.361  1.00  0.00           O  
ATOM   3073  H   GLY A1849      -8.966 -23.047  41.162  1.00  0.00           H  
ATOM   3074  N   GLY A1850      -6.435 -21.890  44.636  1.00  0.00           N  
ATOM   3075  CA  GLY A1850      -5.941 -20.850  45.528  1.00  0.00           C  
ATOM   3076  C   GLY A1850      -6.356 -21.159  46.959  1.00  0.00           C  
ATOM   3077  O   GLY A1850      -7.534 -21.439  47.209  1.00  0.00           O  
ATOM   3078  H   GLY A1850      -6.137 -22.807  44.775  1.00  0.00           H  
ATOM   3079  N   ASN A1851      -5.409 -21.203  47.892  1.00  0.00           N  
ATOM   3080  CA  ASN A1851      -5.803 -21.486  49.261  1.00  0.00           C  
ATOM   3081  C   ASN A1851      -6.502 -20.233  49.811  1.00  0.00           C  
ATOM   3082  O   ASN A1851      -6.389 -19.138  49.248  1.00  0.00           O  
ATOM   3083  CB  ASN A1851      -4.616 -21.938  50.122  1.00  0.00           C  
ATOM   3084  CG  ASN A1851      -3.703 -20.807  50.497  1.00  0.00           C  
ATOM   3085  OD1 ASN A1851      -4.025 -19.994  51.369  1.00  0.00           O  
ATOM   3086  ND2 ASN A1851      -2.558 -20.734  49.837  1.00  0.00           N  
ATOM   3087  H   ASN A1851      -4.475 -21.035  47.666  1.00  0.00           H  
ATOM   3088 HD21 ASN A1851      -1.948 -20.005  50.077  1.00  0.00           H  
ATOM   3089 HD22 ASN A1851      -2.347 -21.405  49.162  1.00  0.00           H  
ATOM   3090  N   PHE A1852      -7.294 -20.423  50.861  1.00  0.00           N  
ATOM   3091  CA  PHE A1852      -8.049 -19.336  51.471  1.00  0.00           C  
ATOM   3092  C   PHE A1852      -7.276 -18.039  51.546  1.00  0.00           C  
ATOM   3093  O   PHE A1852      -7.729 -17.022  51.016  1.00  0.00           O  
ATOM   3094  CB  PHE A1852      -8.616 -19.758  52.839  1.00  0.00           C  
ATOM   3095  CG  PHE A1852      -9.848 -20.644  52.739  1.00  0.00           C  
ATOM   3096  CD1 PHE A1852     -11.006 -20.204  52.059  1.00  0.00           C  
ATOM   3097  CD2 PHE A1852      -9.853 -21.924  53.290  1.00  0.00           C  
ATOM   3098  CE1 PHE A1852     -12.136 -21.036  51.930  1.00  0.00           C  
ATOM   3099  CE2 PHE A1852     -10.981 -22.759  53.167  1.00  0.00           C  
ATOM   3100  CZ  PHE A1852     -12.119 -22.312  52.485  1.00  0.00           C  
ATOM   3101  H   PHE A1852      -7.375 -21.319  51.234  1.00  0.00           H  
ATOM   3102  N   LYS A1853      -6.092 -18.095  52.147  1.00  0.00           N  
ATOM   3103  CA  LYS A1853      -5.255 -16.912  52.260  1.00  0.00           C  
ATOM   3104  C   LYS A1853      -5.076 -16.252  50.887  1.00  0.00           C  
ATOM   3105  O   LYS A1853      -5.249 -15.029  50.764  1.00  0.00           O  
ATOM   3106  CB  LYS A1853      -3.878 -17.272  52.801  1.00  0.00           C  
ATOM   3107  CG  LYS A1853      -3.817 -17.635  54.263  1.00  0.00           C  
ATOM   3108  CD  LYS A1853      -2.343 -17.636  54.725  1.00  0.00           C  
ATOM   3109  CE  LYS A1853      -1.677 -16.268  54.497  1.00  0.00           C  
ATOM   3110  NZ  LYS A1853      -2.558 -15.160  54.995  1.00  0.00           N  
ATOM   3111  H   LYS A1853      -5.772 -18.956  52.486  1.00  0.00           H  
ATOM   3112  HZ1 LYS A1853      -2.938 -15.407  55.940  1.00  0.00           H  
ATOM   3113  HZ2 LYS A1853      -2.022 -14.274  55.070  1.00  0.00           H  
ATOM   3114  HZ3 LYS A1853      -3.364 -15.019  54.344  1.00  0.00           H  
ATOM   3115  N   LYS A1854      -4.735 -17.063  49.875  1.00  0.00           N  
ATOM   3116  CA  LYS A1854      -4.520 -16.577  48.499  1.00  0.00           C  
ATOM   3117  C   LYS A1854      -5.736 -15.775  48.059  1.00  0.00           C  
ATOM   3118  O   LYS A1854      -5.631 -14.579  47.774  1.00  0.00           O  
ATOM   3119  CB  LYS A1854      -4.297 -17.737  47.495  1.00  0.00           C  
ATOM   3120  CG  LYS A1854      -2.959 -18.516  47.608  1.00  0.00           C  
ATOM   3121  CD  LYS A1854      -1.978 -18.265  46.422  1.00  0.00           C  
ATOM   3122  CE  LYS A1854      -2.448 -18.837  45.061  1.00  0.00           C  
ATOM   3123  NZ  LYS A1854      -2.318 -20.318  44.871  1.00  0.00           N  
ATOM   3124  H   LYS A1854      -4.630 -18.020  50.061  1.00  0.00           H  
ATOM   3125  HZ1 LYS A1854      -2.686 -20.800  45.718  1.00  0.00           H  
ATOM   3126  HZ2 LYS A1854      -2.883 -20.603  44.043  1.00  0.00           H  
ATOM   3127  HZ3 LYS A1854      -1.327 -20.571  44.724  1.00  0.00           H  
ATOM   3128  N   GLN A1855      -6.893 -16.439  48.027  1.00  0.00           N  
ATOM   3129  CA  GLN A1855      -8.131 -15.792  47.628  1.00  0.00           C  
ATOM   3130  C   GLN A1855      -8.494 -14.563  48.440  1.00  0.00           C  
ATOM   3131  O   GLN A1855      -8.974 -13.575  47.873  1.00  0.00           O  
ATOM   3132  CB  GLN A1855      -9.260 -16.769  47.688  1.00  0.00           C  
ATOM   3133  CG  GLN A1855      -9.266 -17.641  46.519  1.00  0.00           C  
ATOM   3134  CD  GLN A1855      -9.574 -19.030  46.912  1.00  0.00           C  
ATOM   3135  OE1 GLN A1855     -10.451 -19.672  46.330  1.00  0.00           O  
ATOM   3136  NE2 GLN A1855      -8.871 -19.517  47.935  1.00  0.00           N  
ATOM   3137  H   GLN A1855      -6.904 -17.389  48.298  1.00  0.00           H  
ATOM   3138 HE21 GLN A1855      -9.054 -20.443  48.191  1.00  0.00           H  
ATOM   3139 HE22 GLN A1855      -8.199 -18.964  48.363  1.00  0.00           H  
ATOM   3140  N   PHE A1856      -8.315 -14.616  49.759  1.00  0.00           N  
ATOM   3141  CA  PHE A1856      -8.632 -13.444  50.573  1.00  0.00           C  
ATOM   3142  C   PHE A1856      -7.832 -12.256  50.038  1.00  0.00           C  
ATOM   3143  O   PHE A1856      -8.402 -11.188  49.737  1.00  0.00           O  
ATOM   3144  CB  PHE A1856      -8.345 -13.678  52.070  1.00  0.00           C  
ATOM   3145  CG  PHE A1856      -9.336 -14.610  52.757  1.00  0.00           C  
ATOM   3146  CD1 PHE A1856     -10.552 -14.955  52.145  1.00  0.00           C  
ATOM   3147  CD2 PHE A1856      -9.039 -15.173  53.996  1.00  0.00           C  
ATOM   3148  CE1 PHE A1856     -11.439 -15.837  52.762  1.00  0.00           C  
ATOM   3149  CE2 PHE A1856      -9.928 -16.063  54.621  1.00  0.00           C  
ATOM   3150  CZ  PHE A1856     -11.124 -16.392  54.000  1.00  0.00           C  
ATOM   3151  H   PHE A1856      -7.953 -15.423  50.171  1.00  0.00           H  
ATOM   3152  N   ALA A1857      -6.531 -12.479  49.843  1.00  0.00           N  
ATOM   3153  CA  ALA A1857      -5.637 -11.439  49.320  1.00  0.00           C  
ATOM   3154  C   ALA A1857      -6.076 -10.964  47.921  1.00  0.00           C  
ATOM   3155  O   ALA A1857      -6.116  -9.749  47.662  1.00  0.00           O  
ATOM   3156  CB  ALA A1857      -4.201 -11.932  49.295  1.00  0.00           C  
ATOM   3157  H   ALA A1857      -6.153 -13.370  50.029  1.00  0.00           H  
ATOM   3158  N   ARG A1860      -6.413 -11.904  47.030  1.00  0.00           N  
ATOM   3159  CA  ARG A1860      -6.879 -11.539  45.692  1.00  0.00           C  
ATOM   3160  C   ARG A1860      -8.119 -10.650  45.898  1.00  0.00           C  
ATOM   3161  O   ARG A1860      -8.255  -9.598  45.272  1.00  0.00           O  
ATOM   3162  CB  ARG A1860      -7.232 -12.781  44.852  1.00  0.00           C  
ATOM   3163  CG  ARG A1860      -6.135 -13.846  44.742  1.00  0.00           C  
ATOM   3164  CD  ARG A1860      -6.498 -14.936  43.720  1.00  0.00           C  
ATOM   3165  NE  ARG A1860      -5.672 -16.141  43.880  1.00  0.00           N  
ATOM   3166  CZ  ARG A1860      -5.497 -17.093  42.948  1.00  0.00           C  
ATOM   3167  NH1 ARG A1860      -6.063 -16.993  41.745  1.00  0.00           N  
ATOM   3168  NH2 ARG A1860      -4.729 -18.152  43.210  1.00  0.00           N  
ATOM   3169  H   ARG A1860      -6.341 -12.843  47.285  1.00  0.00           H  
ATOM   3170 HE   ARG A1860      -5.221 -16.267  44.740  1.00  0.00           H  
ATOM   3171 HH11 ARG A1860      -6.631 -16.205  41.518  1.00  0.00           H  
ATOM   3172 HH12 ARG A1860      -5.913 -17.713  41.063  1.00  0.00           H  
ATOM   3173 HH21 ARG A1860      -4.303 -18.241  44.104  1.00  0.00           H  
ATOM   3174 HH22 ARG A1860      -4.601 -18.859  42.516  1.00  0.00           H  
ATOM   3175  N   ALA A1861      -8.956 -11.028  46.862  1.00  0.00           N  
ATOM   3176  CA  ALA A1861     -10.157 -10.281  47.192  1.00  0.00           C  
ATOM   3177  C   ALA A1861      -9.798  -8.830  47.530  1.00  0.00           C  
ATOM   3178  O   ALA A1861     -10.414  -7.872  47.019  1.00  0.00           O  
ATOM   3179  CB  ALA A1861     -10.853 -10.931  48.369  1.00  0.00           C  
ATOM   3180  H   ALA A1861      -8.749 -11.827  47.372  1.00  0.00           H  
ATOM   3181  N   ASP A1862      -8.796  -8.679  48.387  1.00  0.00           N  
ATOM   3182  CA  ASP A1862      -8.333  -7.360  48.794  1.00  0.00           C  
ATOM   3183  C   ASP A1862      -7.813  -6.558  47.603  1.00  0.00           C  
ATOM   3184  O   ASP A1862      -8.138  -5.373  47.465  1.00  0.00           O  
ATOM   3185  CB  ASP A1862      -7.224  -7.498  49.818  1.00  0.00           C  
ATOM   3186  CG  ASP A1862      -7.673  -8.210  51.040  1.00  0.00           C  
ATOM   3187  OD1 ASP A1862      -8.438  -7.593  51.808  1.00  0.00           O  
ATOM   3188  OD2 ASP A1862      -7.286  -9.383  51.223  1.00  0.00           O  
ATOM   3189  H   ASP A1862      -8.353  -9.478  48.743  1.00  0.00           H  
ATOM   3190  N   LYS A1863      -7.018  -7.219  46.764  1.00  0.00           N  
ATOM   3191  CA  LYS A1863      -6.420  -6.606  45.582  1.00  0.00           C  
ATOM   3192  C   LYS A1863      -7.488  -5.901  44.762  1.00  0.00           C  
ATOM   3193  O   LYS A1863      -7.267  -4.773  44.295  1.00  0.00           O  
ATOM   3194  CB  LYS A1863      -5.711  -7.674  44.727  1.00  0.00           C  
ATOM   3195  CG  LYS A1863      -4.921  -7.166  43.501  1.00  0.00           C  
ATOM   3196  CD  LYS A1863      -4.371  -8.349  42.646  1.00  0.00           C  
ATOM   3197  CE  LYS A1863      -5.480  -9.127  41.887  1.00  0.00           C  
ATOM   3198  NZ  LYS A1863      -5.001 -10.335  41.123  1.00  0.00           N  
ATOM   3199  H   LYS A1863      -6.828  -8.163  46.933  1.00  0.00           H  
ATOM   3200  HZ1 LYS A1863      -4.362 -10.893  41.736  1.00  0.00           H  
ATOM   3201  HZ2 LYS A1863      -5.818 -10.926  40.864  1.00  0.00           H  
ATOM   3202  HZ3 LYS A1863      -4.494 -10.041  40.272  1.00  0.00           H  
ATOM   3203  N   TRP A1864      -8.650  -6.542  44.629  1.00  0.00           N  
ATOM   3204  CA  TRP A1864      -9.732  -5.966  43.849  1.00  0.00           C  
ATOM   3205  C   TRP A1864     -10.488  -4.939  44.652  1.00  0.00           C  
ATOM   3206  O   TRP A1864     -11.266  -4.157  44.089  1.00  0.00           O  
ATOM   3207  CB  TRP A1864     -10.697  -7.038  43.391  1.00  0.00           C  
ATOM   3208  CG  TRP A1864     -10.064  -8.197  42.696  1.00  0.00           C  
ATOM   3209  CD1 TRP A1864      -9.864  -9.455  43.212  1.00  0.00           C  
ATOM   3210  CD2 TRP A1864      -9.618  -8.248  41.343  1.00  0.00           C  
ATOM   3211  NE1 TRP A1864      -9.329 -10.285  42.262  1.00  0.00           N  
ATOM   3212  CE2 TRP A1864      -9.163  -9.578  41.105  1.00  0.00           C  
ATOM   3213  CE3 TRP A1864      -9.558  -7.308  40.308  1.00  0.00           C  
ATOM   3214  CZ2 TRP A1864      -8.660  -9.989  39.852  1.00  0.00           C  
ATOM   3215  CZ3 TRP A1864      -9.057  -7.714  39.063  1.00  0.00           C  
ATOM   3216  CH2 TRP A1864      -8.614  -9.051  38.850  1.00  0.00           C  
ATOM   3217  H   TRP A1864      -8.764  -7.416  45.050  1.00  0.00           H  
ATOM   3218  HE1 TRP A1864      -9.099 -11.228  42.396  1.00  0.00           H  
ATOM   3219  N   GLY A1865     -10.268  -4.945  45.966  1.00  0.00           N  
ATOM   3220  CA  GLY A1865     -10.935  -4.006  46.856  1.00  0.00           C  
ATOM   3221  C   GLY A1865     -12.337  -4.461  47.252  1.00  0.00           C  
ATOM   3222  O   GLY A1865     -13.257  -3.649  47.426  1.00  0.00           O  
ATOM   3223  H   GLY A1865      -9.660  -5.599  46.345  1.00  0.00           H  
ATOM   3224  N   ALA A1866     -12.506  -5.770  47.348  1.00  0.00           N  
ATOM   3225  CA  ALA A1866     -13.775  -6.359  47.717  1.00  0.00           C  
ATOM   3226  C   ALA A1866     -14.002  -5.986  49.161  1.00  0.00           C  
ATOM   3227  O   ALA A1866     -13.029  -5.983  49.956  1.00  0.00           O  
ATOM   3228  CB  ALA A1866     -13.695  -7.841  47.591  1.00  0.00           C  
ATOM   3229  H   ALA A1866     -11.744  -6.353  47.163  1.00  0.00           H  
ATOM   3230  N   ARG A1867     -15.257  -5.611  49.473  1.00  0.00           N  
ATOM   3231  CA  ARG A1867     -15.696  -5.233  50.830  1.00  0.00           C  
ATOM   3232  C   ARG A1867     -16.111  -6.481  51.547  1.00  0.00           C  
ATOM   3233  O   ARG A1867     -15.777  -6.678  52.707  1.00  0.00           O  
ATOM   3234  CB  ARG A1867     -16.889  -4.290  50.807  1.00  0.00           C  
ATOM   3235  CG  ARG A1867     -16.503  -2.833  50.820  1.00  0.00           C  
ATOM   3236  CD  ARG A1867     -16.493  -2.206  49.461  1.00  0.00           C  
ATOM   3237  NE  ARG A1867     -17.840  -2.189  48.943  1.00  0.00           N  
ATOM   3238  CZ  ARG A1867     -18.797  -1.438  49.452  1.00  0.00           C  
ATOM   3239  NH1 ARG A1867     -18.533  -0.612  50.465  1.00  0.00           N  
ATOM   3240  NH2 ARG A1867     -20.004  -1.502  48.916  1.00  0.00           N  
ATOM   3241  H   ARG A1867     -15.915  -5.587  48.743  1.00  0.00           H  
ATOM   3242 HE   ARG A1867     -18.054  -2.761  48.178  1.00  0.00           H  
ATOM   3243 HH11 ARG A1867     -17.610  -0.556  50.838  1.00  0.00           H  
ATOM   3244 HH12 ARG A1867     -19.264  -0.045  50.848  1.00  0.00           H  
ATOM   3245 HH21 ARG A1867     -20.179  -2.113  48.142  1.00  0.00           H  
ATOM   3246 HH22 ARG A1867     -20.748  -0.946  49.287  1.00  0.00           H  
ATOM   3247  N   VAL A1878     -16.881  -7.312  50.852  1.00  0.00           N  
ATOM   3248  CA  VAL A1878     -17.344  -8.577  51.414  1.00  0.00           C  
ATOM   3249  C   VAL A1878     -16.881  -9.772  50.582  1.00  0.00           C  
ATOM   3250  O   VAL A1878     -16.605  -9.647  49.364  1.00  0.00           O  
ATOM   3251  CB  VAL A1878     -18.889  -8.669  51.530  1.00  0.00           C  
ATOM   3252  CG1 VAL A1878     -19.242  -8.945  52.939  1.00  0.00           C  
ATOM   3253  CG2 VAL A1878     -19.586  -7.401  51.019  1.00  0.00           C  
ATOM   3254  H   VAL A1878     -17.122  -7.088  49.930  1.00  0.00           H  
ATOM   3255  N   ALA A1879     -16.801 -10.930  51.242  1.00  0.00           N  
ATOM   3256  CA  ALA A1879     -16.415 -12.162  50.576  1.00  0.00           C  
ATOM   3257  C   ALA A1879     -17.453 -13.206  50.956  1.00  0.00           C  
ATOM   3258  O   ALA A1879     -17.771 -13.363  52.136  1.00  0.00           O  
ATOM   3259  CB  ALA A1879     -15.043 -12.613  51.029  1.00  0.00           C  
ATOM   3260  H   ALA A1879     -17.027 -10.960  52.201  1.00  0.00           H  
ATOM   3261  N   VAL A1880     -18.055 -13.826  49.949  1.00  0.00           N  
ATOM   3262  CA  VAL A1880     -19.034 -14.885  50.161  1.00  0.00           C  
ATOM   3263  C   VAL A1880     -18.193 -16.168  50.046  1.00  0.00           C  
ATOM   3264  O   VAL A1880     -17.891 -16.614  48.933  1.00  0.00           O  
ATOM   3265  CB  VAL A1880     -20.161 -14.838  49.056  1.00  0.00           C  
ATOM   3266  CG1 VAL A1880     -21.113 -16.059  49.139  1.00  0.00           C  
ATOM   3267  CG2 VAL A1880     -20.938 -13.545  49.170  1.00  0.00           C  
ATOM   3268  H   VAL A1880     -17.811 -13.577  49.030  1.00  0.00           H  
ATOM   3269  N   VAL A1881     -17.695 -16.666  51.176  1.00  0.00           N  
ATOM   3270  CA  VAL A1881     -16.884 -17.888  51.184  1.00  0.00           C  
ATOM   3271  C   VAL A1881     -17.775 -19.095  50.918  1.00  0.00           C  
ATOM   3272  O   VAL A1881     -18.958 -19.069  51.207  1.00  0.00           O  
ATOM   3273  CB  VAL A1881     -16.106 -18.044  52.492  1.00  0.00           C  
ATOM   3274  CG1 VAL A1881     -15.227 -19.277  52.443  1.00  0.00           C  
ATOM   3275  CG2 VAL A1881     -15.273 -16.782  52.756  1.00  0.00           C  
ATOM   3276  H   VAL A1881     -17.888 -16.213  52.012  1.00  0.00           H  
ATOM   3277  N   LEU A1882     -17.200 -20.189  50.455  1.00  0.00           N  
ATOM   3278  CA  LEU A1882     -18.039 -21.298  50.097  1.00  0.00           C  
ATOM   3279  C   LEU A1882     -17.398 -22.702  50.090  1.00  0.00           C  
ATOM   3280  O   LEU A1882     -17.197 -23.269  49.020  1.00  0.00           O  
ATOM   3281  CB  LEU A1882     -18.629 -20.963  48.721  1.00  0.00           C  
ATOM   3282  CG  LEU A1882     -19.669 -21.921  48.197  1.00  0.00           C  
ATOM   3283  CD1 LEU A1882     -20.872 -21.856  49.096  1.00  0.00           C  
ATOM   3284  CD2 LEU A1882     -20.037 -21.546  46.788  1.00  0.00           C  
ATOM   3285  H   LEU A1882     -16.235 -20.238  50.330  1.00  0.00           H  
ATOM   3286  N   GLY A1883     -17.095 -23.258  51.270  1.00  0.00           N  
ATOM   3287  CA  GLY A1883     -16.527 -24.605  51.360  1.00  0.00           C  
ATOM   3288  C   GLY A1883     -17.542 -25.710  51.025  1.00  0.00           C  
ATOM   3289  O   GLY A1883     -18.691 -25.412  50.706  1.00  0.00           O  
ATOM   3290  H   GLY A1883     -17.277 -22.760  52.082  1.00  0.00           H  
ATOM   3291  N   GLU A1884     -17.140 -26.975  51.123  1.00  0.00           N  
ATOM   3292  CA  GLU A1884     -18.034 -28.111  50.815  1.00  0.00           C  
ATOM   3293  C   GLU A1884     -19.169 -28.156  51.831  1.00  0.00           C  
ATOM   3294  O   GLU A1884     -20.311 -28.504  51.526  1.00  0.00           O  
ATOM   3295  CB  GLU A1884     -17.293 -29.454  50.874  1.00  0.00           C  
ATOM   3296  CG  GLU A1884     -16.056 -29.571  49.992  1.00  0.00           C  
ATOM   3297  CD  GLU A1884     -14.722 -29.312  50.748  1.00  0.00           C  
ATOM   3298  OE1 GLU A1884     -14.683 -28.461  51.688  1.00  0.00           O  
ATOM   3299  OE2 GLU A1884     -13.701 -29.966  50.393  1.00  0.00           O  
ATOM   3300  H   GLU A1884     -16.215 -27.153  51.385  1.00  0.00           H  
ATOM   3301  N   SER A1885     -18.827 -27.802  53.053  1.00  0.00           N  
ATOM   3302  CA  SER A1885     -19.771 -27.778  54.138  1.00  0.00           C  
ATOM   3303  C   SER A1885     -20.899 -26.829  53.767  1.00  0.00           C  
ATOM   3304  O   SER A1885     -22.037 -27.255  53.660  1.00  0.00           O  
ATOM   3305  CB  SER A1885     -19.041 -27.305  55.376  1.00  0.00           C  
ATOM   3306  OG  SER A1885     -17.727 -27.859  55.375  1.00  0.00           O  
ATOM   3307  H   SER A1885     -17.896 -27.566  53.242  1.00  0.00           H  
ATOM   3308 HG   SER A1885     -17.254 -27.570  56.164  1.00  0.00           H  
ATOM   3309  N   GLU A1886     -20.571 -25.581  53.494  1.00  0.00           N  
ATOM   3310  CA  GLU A1886     -21.512 -24.553  53.119  1.00  0.00           C  
ATOM   3311  C   GLU A1886     -22.360 -25.014  51.963  1.00  0.00           C  
ATOM   3312  O   GLU A1886     -23.506 -24.625  51.826  1.00  0.00           O  
ATOM   3313  CB  GLU A1886     -20.786 -23.301  52.676  1.00  0.00           C  
ATOM   3314  CG  GLU A1886     -20.065 -22.543  53.766  1.00  0.00           C  
ATOM   3315  CD  GLU A1886     -18.803 -23.205  54.302  1.00  0.00           C  
ATOM   3316  OE1 GLU A1886     -18.422 -24.318  53.879  1.00  0.00           O  
ATOM   3317  OE2 GLU A1886     -18.119 -22.611  55.139  1.00  0.00           O  
ATOM   3318  H   GLU A1886     -19.707 -25.456  53.399  1.00  0.00           H  
ATOM   3319  N   VAL A1887     -21.792 -25.875  51.145  1.00  0.00           N  
ATOM   3320  CA  VAL A1887     -22.514 -26.353  49.998  1.00  0.00           C  
ATOM   3321  C   VAL A1887     -23.575 -27.327  50.464  1.00  0.00           C  
ATOM   3322  O   VAL A1887     -24.753 -27.128  50.153  1.00  0.00           O  
ATOM   3323  CB  VAL A1887     -21.566 -26.952  48.935  1.00  0.00           C  
ATOM   3324  CG1 VAL A1887     -22.324 -27.219  47.643  1.00  0.00           C  
ATOM   3325  CG2 VAL A1887     -20.428 -25.979  48.658  1.00  0.00           C  
ATOM   3326  H   VAL A1887     -20.881 -26.166  51.303  1.00  0.00           H  
ATOM   3327  N   ALA A1888     -23.167 -28.327  51.257  1.00  0.00           N  
ATOM   3328  CA  ALA A1888     -24.090 -29.334  51.824  1.00  0.00           C  
ATOM   3329  C   ALA A1888     -25.096 -28.700  52.806  1.00  0.00           C  
ATOM   3330  O   ALA A1888     -26.231 -29.175  52.924  1.00  0.00           O  
ATOM   3331  CB  ALA A1888     -23.317 -30.429  52.545  1.00  0.00           C  
ATOM   3332  H   ALA A1888     -22.217 -28.390  51.475  1.00  0.00           H  
ATOM   3333  N   ASN A1889     -24.703 -27.628  53.487  1.00  0.00           N  
ATOM   3334  CA  ASN A1889     -25.567 -26.984  54.447  1.00  0.00           C  
ATOM   3335  C   ASN A1889     -26.442 -25.891  53.834  1.00  0.00           C  
ATOM   3336  O   ASN A1889     -27.123 -25.138  54.560  1.00  0.00           O  
ATOM   3337  CB  ASN A1889     -24.743 -26.420  55.602  1.00  0.00           C  
ATOM   3338  CG  ASN A1889     -23.841 -27.468  56.250  1.00  0.00           C  
ATOM   3339  OD1 ASN A1889     -24.069 -28.670  56.136  1.00  0.00           O  
ATOM   3340  ND2 ASN A1889     -22.804 -27.003  56.928  1.00  0.00           N  
ATOM   3341  H   ASN A1889     -23.820 -27.261  53.320  1.00  0.00           H  
ATOM   3342 HD21 ASN A1889     -22.220 -27.654  57.345  1.00  0.00           H  
ATOM   3343 HD22 ASN A1889     -22.666 -26.033  56.981  1.00  0.00           H  
ATOM   3344  N   GLY A1890     -26.461 -25.807  52.505  1.00  0.00           N  
ATOM   3345  CA  GLY A1890     -27.288 -24.796  51.848  1.00  0.00           C  
ATOM   3346  C   GLY A1890     -26.929 -23.385  52.285  1.00  0.00           C  
ATOM   3347  O   GLY A1890     -27.712 -22.446  52.109  1.00  0.00           O  
ATOM   3348  H   GLY A1890     -25.900 -26.402  51.960  1.00  0.00           H  
ATOM   3349  N   THR A1891     -25.718 -23.243  52.814  1.00  0.00           N  
ATOM   3350  CA  THR A1891     -25.188 -21.980  53.292  1.00  0.00           C  
ATOM   3351  C   THR A1891     -24.036 -21.366  52.430  1.00  0.00           C  
ATOM   3352  O   THR A1891     -23.633 -21.920  51.392  1.00  0.00           O  
ATOM   3353  CB  THR A1891     -24.698 -22.164  54.704  1.00  0.00           C  
ATOM   3354  OG1 THR A1891     -23.683 -23.192  54.711  1.00  0.00           O  
ATOM   3355  CG2 THR A1891     -25.865 -22.572  55.588  1.00  0.00           C  
ATOM   3356  H   THR A1891     -25.130 -24.024  52.873  1.00  0.00           H  
ATOM   3357  HG1 THR A1891     -23.372 -23.319  55.610  1.00  0.00           H  
ATOM   3358  N   ALA A1892     -23.531 -20.221  52.890  1.00  0.00           N  
ATOM   3359  CA  ALA A1892     -22.460 -19.478  52.245  1.00  0.00           C  
ATOM   3360  C   ALA A1892     -21.925 -18.524  53.292  1.00  0.00           C  
ATOM   3361  O   ALA A1892     -22.645 -17.664  53.769  1.00  0.00           O  
ATOM   3362  CB  ALA A1892     -23.021 -18.686  51.083  1.00  0.00           C  
ATOM   3363  H   ALA A1892     -23.921 -19.839  53.714  1.00  0.00           H  
ATOM   3364  N   VAL A1893     -20.688 -18.699  53.719  1.00  0.00           N  
ATOM   3365  CA  VAL A1893     -20.174 -17.774  54.716  1.00  0.00           C  
ATOM   3366  C   VAL A1893     -19.986 -16.388  54.190  1.00  0.00           C  
ATOM   3367  O   VAL A1893     -19.400 -16.196  53.143  1.00  0.00           O  
ATOM   3368  CB  VAL A1893     -18.837 -18.167  55.220  1.00  0.00           C  
ATOM   3369  CG1 VAL A1893     -18.303 -17.076  56.193  1.00  0.00           C  
ATOM   3370  CG2 VAL A1893     -18.947 -19.528  55.881  1.00  0.00           C  
ATOM   3371  H   VAL A1893     -20.128 -19.408  53.354  1.00  0.00           H  
ATOM   3372  N   VAL A1894     -20.492 -15.415  54.919  1.00  0.00           N  
ATOM   3373  CA  VAL A1894     -20.292 -14.050  54.513  1.00  0.00           C  
ATOM   3374  C   VAL A1894     -19.242 -13.490  55.469  1.00  0.00           C  
ATOM   3375  O   VAL A1894     -19.432 -13.511  56.688  1.00  0.00           O  
ATOM   3376  CB  VAL A1894     -21.582 -13.215  54.583  1.00  0.00           C  
ATOM   3377  CG1 VAL A1894     -21.268 -11.784  54.997  1.00  0.00           C  
ATOM   3378  CG2 VAL A1894     -22.288 -13.203  53.230  1.00  0.00           C  
ATOM   3379  H   VAL A1894     -20.983 -15.617  55.752  1.00  0.00           H  
ATOM   3380  N   LYS A1895     -18.100 -13.088  54.915  1.00  0.00           N  
ATOM   3381  CA  LYS A1895     -17.009 -12.497  55.683  1.00  0.00           C  
ATOM   3382  C   LYS A1895     -16.936 -11.043  55.272  1.00  0.00           C  
ATOM   3383  O   LYS A1895     -16.975 -10.726  54.087  1.00  0.00           O  
ATOM   3384  CB  LYS A1895     -15.697 -13.181  55.343  1.00  0.00           C  
ATOM   3385  CG  LYS A1895     -14.533 -12.764  56.212  1.00  0.00           C  
ATOM   3386  CD  LYS A1895     -13.724 -14.020  56.570  1.00  0.00           C  
ATOM   3387  CE  LYS A1895     -12.239 -13.810  56.395  1.00  0.00           C  
ATOM   3388  NZ  LYS A1895     -11.864 -12.555  57.108  1.00  0.00           N  
ATOM   3389  H   LYS A1895     -17.985 -13.204  53.953  1.00  0.00           H  
ATOM   3390  HZ1 LYS A1895     -12.297 -12.552  58.047  1.00  0.00           H  
ATOM   3391  HZ2 LYS A1895     -10.822 -12.530  57.205  1.00  0.00           H  
ATOM   3392  HZ3 LYS A1895     -12.178 -11.737  56.560  1.00  0.00           H  
ATOM   3393  N   ASP A1896     -16.948 -10.165  56.257  1.00  0.00           N  
ATOM   3394  CA  ASP A1896     -16.870  -8.732  56.012  1.00  0.00           C  
ATOM   3395  C   ASP A1896     -15.371  -8.494  56.010  1.00  0.00           C  
ATOM   3396  O   ASP A1896     -14.712  -8.707  57.036  1.00  0.00           O  
ATOM   3397  CB  ASP A1896     -17.537  -7.984  57.164  1.00  0.00           C  
ATOM   3398  CG  ASP A1896     -17.209  -6.512  57.181  1.00  0.00           C  
ATOM   3399  OD1 ASP A1896     -17.770  -5.754  56.371  1.00  0.00           O  
ATOM   3400  OD2 ASP A1896     -16.411  -6.094  58.039  1.00  0.00           O  
ATOM   3401  H   ASP A1896     -17.012 -10.490  57.183  1.00  0.00           H  
ATOM   3402  N   LEU A1898     -14.833  -8.084  54.862  1.00  0.00           N  
ATOM   3403  CA  LEU A1898     -13.395  -7.869  54.716  1.00  0.00           C  
ATOM   3404  C   LEU A1898     -12.854  -6.696  55.540  1.00  0.00           C  
ATOM   3405  O   LEU A1898     -11.653  -6.642  55.834  1.00  0.00           O  
ATOM   3406  CB  LEU A1898     -13.011  -7.739  53.242  1.00  0.00           C  
ATOM   3407  CG  LEU A1898     -13.635  -8.742  52.267  1.00  0.00           C  
ATOM   3408  CD1 LEU A1898     -12.830  -8.744  50.978  1.00  0.00           C  
ATOM   3409  CD2 LEU A1898     -13.664 -10.135  52.849  1.00  0.00           C  
ATOM   3410  H   LEU A1898     -15.407  -7.943  54.090  1.00  0.00           H  
ATOM   3411  N   ARG A1899     -13.743  -5.810  55.974  1.00  0.00           N  
ATOM   3412  CA  ARG A1899     -13.345  -4.673  56.795  1.00  0.00           C  
ATOM   3413  C   ARG A1899     -13.019  -5.037  58.242  1.00  0.00           C  
ATOM   3414  O   ARG A1899     -11.995  -4.607  58.786  1.00  0.00           O  
ATOM   3415  CB  ARG A1899     -14.437  -3.628  56.817  1.00  0.00           C  
ATOM   3416  CG  ARG A1899     -14.651  -2.998  55.500  1.00  0.00           C  
ATOM   3417  CD  ARG A1899     -15.424  -3.897  54.574  1.00  0.00           C  
ATOM   3418  NE  ARG A1899     -16.157  -3.040  53.666  1.00  0.00           N  
ATOM   3419  CZ  ARG A1899     -17.360  -2.540  53.921  1.00  0.00           C  
ATOM   3420  NH1 ARG A1899     -18.025  -2.929  55.010  1.00  0.00           N  
ATOM   3421  NH2 ARG A1899     -17.928  -1.721  53.040  1.00  0.00           N  
ATOM   3422  H   ARG A1899     -14.677  -5.924  55.727  1.00  0.00           H  
ATOM   3423 HE   ARG A1899     -15.711  -2.785  52.846  1.00  0.00           H  
ATOM   3424 HH11 ARG A1899     -17.614  -3.585  55.641  1.00  0.00           H  
ATOM   3425 HH12 ARG A1899     -18.937  -2.562  55.194  1.00  0.00           H  
ATOM   3426 HH21 ARG A1899     -17.443  -1.459  52.212  1.00  0.00           H  
ATOM   3427 HH22 ARG A1899     -18.837  -1.346  53.221  1.00  0.00           H  
ATOM   3428  N   SER A1900     -13.874  -5.829  58.871  1.00  0.00           N  
ATOM   3429  CA  SER A1900     -13.663  -6.191  60.266  1.00  0.00           C  
ATOM   3430  C   SER A1900     -13.301  -7.668  60.485  1.00  0.00           C  
ATOM   3431  O   SER A1900     -12.812  -8.062  61.557  1.00  0.00           O  
ATOM   3432  CB  SER A1900     -14.885  -5.750  61.070  1.00  0.00           C  
ATOM   3433  OG  SER A1900     -15.140  -4.360  60.838  1.00  0.00           O  
ATOM   3434  H   SER A1900     -14.609  -6.191  58.393  1.00  0.00           H  
ATOM   3435 HG   SER A1900     -15.913  -4.084  61.340  1.00  0.00           H  
ATOM   3436  N   GLY A1901     -13.496  -8.453  59.432  1.00  0.00           N  
ATOM   3437  CA  GLY A1901     -13.189  -9.874  59.468  1.00  0.00           C  
ATOM   3438  C   GLY A1901     -14.297 -10.780  59.988  1.00  0.00           C  
ATOM   3439  O   GLY A1901     -14.203 -12.016  59.879  1.00  0.00           O  
ATOM   3440  H   GLY A1901     -13.843  -8.065  58.604  1.00  0.00           H  
ATOM   3441  N   GLU A1902     -15.369 -10.173  60.507  1.00  0.00           N  
ATOM   3442  CA  GLU A1902     -16.514 -10.909  61.069  1.00  0.00           C  
ATOM   3443  C   GLU A1902     -17.174 -11.810  60.041  1.00  0.00           C  
ATOM   3444  O   GLU A1902     -17.785 -11.307  59.108  1.00  0.00           O  
ATOM   3445  CB  GLU A1902     -17.616  -9.954  61.572  1.00  0.00           C  
ATOM   3446  CG  GLU A1902     -17.171  -8.667  62.250  1.00  0.00           C  
ATOM   3447  CD  GLU A1902     -18.237  -7.564  62.155  1.00  0.00           C  
ATOM   3448  OE1 GLU A1902     -19.155  -7.678  61.301  1.00  0.00           O  
ATOM   3449  OE2 GLU A1902     -18.150  -6.569  62.918  1.00  0.00           O  
ATOM   3450  H   GLU A1902     -15.403  -9.195  60.487  1.00  0.00           H  
ATOM   3451  N   GLN A1903     -17.043 -13.120  60.188  1.00  0.00           N  
ATOM   3452  CA  GLN A1903     -17.722 -14.025  59.263  1.00  0.00           C  
ATOM   3453  C   GLN A1903     -18.849 -14.817  59.951  1.00  0.00           C  
ATOM   3454  O   GLN A1903     -18.668 -15.405  61.028  1.00  0.00           O  
ATOM   3455  CB  GLN A1903     -16.750 -14.951  58.526  1.00  0.00           C  
ATOM   3456  CG  GLN A1903     -15.689 -15.640  59.359  1.00  0.00           C  
ATOM   3457  CD  GLN A1903     -14.924 -16.652  58.526  1.00  0.00           C  
ATOM   3458  OE1 GLN A1903     -15.532 -17.464  57.819  1.00  0.00           O  
ATOM   3459  NE2 GLN A1903     -13.596 -16.588  58.566  1.00  0.00           N  
ATOM   3460  H   GLN A1903     -16.497 -13.474  60.907  1.00  0.00           H  
ATOM   3461 HE21 GLN A1903     -13.104 -17.236  58.029  1.00  0.00           H  
ATOM   3462 HE22 GLN A1903     -13.164 -15.906  59.116  1.00  0.00           H  
ATOM   3463  N   THR A1904     -20.039 -14.769  59.369  1.00  0.00           N  
ATOM   3464  CA  THR A1904     -21.164 -15.478  59.949  1.00  0.00           C  
ATOM   3465  C   THR A1904     -21.795 -16.297  58.843  1.00  0.00           C  
ATOM   3466  O   THR A1904     -21.830 -15.867  57.699  1.00  0.00           O  
ATOM   3467  CB  THR A1904     -22.225 -14.490  60.571  1.00  0.00           C  
ATOM   3468  OG1 THR A1904     -22.934 -13.803  59.540  1.00  0.00           O  
ATOM   3469  CG2 THR A1904     -21.545 -13.454  61.483  1.00  0.00           C  
ATOM   3470  H   THR A1904     -20.164 -14.246  58.533  1.00  0.00           H  
ATOM   3471  HG1 THR A1904     -23.575 -13.197  59.924  1.00  0.00           H  
ATOM   3472  N   ALA A1905     -22.205 -17.516  59.158  1.00  0.00           N  
ATOM   3473  CA  ALA A1905     -22.838 -18.368  58.157  1.00  0.00           C  
ATOM   3474  C   ALA A1905     -24.261 -17.881  57.849  1.00  0.00           C  
ATOM   3475  O   ALA A1905     -25.037 -17.549  58.749  1.00  0.00           O  
ATOM   3476  CB  ALA A1905     -22.847 -19.821  58.609  1.00  0.00           C  
ATOM   3477  H   ALA A1905     -22.081 -17.842  60.067  1.00  0.00           H  
ATOM   3478  N   VAL A1906     -24.603 -17.828  56.573  1.00  0.00           N  
ATOM   3479  CA  VAL A1906     -25.915 -17.375  56.172  1.00  0.00           C  
ATOM   3480  C   VAL A1906     -26.497 -18.397  55.243  1.00  0.00           C  
ATOM   3481  O   VAL A1906     -25.802 -19.297  54.767  1.00  0.00           O  
ATOM   3482  CB  VAL A1906     -25.833 -16.035  55.474  1.00  0.00           C  
ATOM   3483  CG1 VAL A1906     -27.205 -15.572  55.041  1.00  0.00           C  
ATOM   3484  CG2 VAL A1906     -25.227 -15.018  56.416  1.00  0.00           C  
ATOM   3485  H   VAL A1906     -23.951 -18.074  55.880  1.00  0.00           H  
ATOM   3486  N   ALA A1907     -27.807 -18.351  55.099  1.00  0.00           N  
ATOM   3487  CA  ALA A1907     -28.486 -19.270  54.231  1.00  0.00           C  
ATOM   3488  C   ALA A1907     -28.445 -18.590  52.888  1.00  0.00           C  
ATOM   3489  O   ALA A1907     -28.540 -17.377  52.819  1.00  0.00           O  
ATOM   3490  CB  ALA A1907     -29.913 -19.447  54.710  1.00  0.00           C  
ATOM   3491  H   ALA A1907     -28.329 -17.696  55.605  1.00  0.00           H  
ATOM   3492  N   GLN A1909     -28.333 -19.349  51.813  1.00  0.00           N  
ATOM   3493  CA  GLN A1909     -28.265 -18.727  50.500  1.00  0.00           C  
ATOM   3494  C   GLN A1909     -29.381 -17.749  50.176  1.00  0.00           C  
ATOM   3495  O   GLN A1909     -29.130 -16.618  49.757  1.00  0.00           O  
ATOM   3496  CB  GLN A1909     -28.132 -19.780  49.405  1.00  0.00           C  
ATOM   3497  CG  GLN A1909     -26.670 -20.059  49.022  1.00  0.00           C  
ATOM   3498  CD  GLN A1909     -26.454 -21.468  48.495  1.00  0.00           C  
ATOM   3499  OE1 GLN A1909     -27.206 -21.952  47.636  1.00  0.00           O  
ATOM   3500  NE2 GLN A1909     -25.430 -22.140  49.023  1.00  0.00           N  
ATOM   3501  H   GLN A1909     -28.278 -20.328  51.907  1.00  0.00           H  
ATOM   3502 HE21 GLN A1909     -25.275 -23.050  48.701  1.00  0.00           H  
ATOM   3503 HE22 GLN A1909     -24.871 -21.724  49.714  1.00  0.00           H  
ATOM   3504  N   ASP A1910     -30.614 -18.140  50.418  1.00  0.00           N  
ATOM   3505  CA  ASP A1910     -31.725 -17.245  50.105  1.00  0.00           C  
ATOM   3506  C   ASP A1910     -31.653 -15.899  50.853  1.00  0.00           C  
ATOM   3507  O   ASP A1910     -32.160 -14.873  50.381  1.00  0.00           O  
ATOM   3508  CB  ASP A1910     -33.073 -17.958  50.338  1.00  0.00           C  
ATOM   3509  CG  ASP A1910     -33.395 -19.000  49.237  1.00  0.00           C  
ATOM   3510  OD1 ASP A1910     -33.326 -18.645  48.032  1.00  0.00           O  
ATOM   3511  OD2 ASP A1910     -33.735 -20.165  49.582  1.00  0.00           O  
ATOM   3512  H   ASP A1910     -30.774 -19.026  50.805  1.00  0.00           H  
ATOM   3513  N   SER A1913     -30.964 -15.882  51.986  1.00  0.00           N  
ATOM   3514  CA  SER A1913     -30.855 -14.654  52.750  1.00  0.00           C  
ATOM   3515  C   SER A1913     -29.535 -13.917  52.580  1.00  0.00           C  
ATOM   3516  O   SER A1913     -29.468 -12.731  52.915  1.00  0.00           O  
ATOM   3517  CB  SER A1913     -31.133 -14.906  54.245  1.00  0.00           C  
ATOM   3518  OG  SER A1913     -31.195 -16.298  54.541  1.00  0.00           O  
ATOM   3519  H   SER A1913     -30.522 -16.698  52.311  1.00  0.00           H  
ATOM   3520 HG   SER A1913     -31.371 -16.428  55.479  1.00  0.00           H  
ATOM   3521  N   VAL A1914     -28.495 -14.574  52.048  1.00  0.00           N  
ATOM   3522  CA  VAL A1914     -27.188 -13.912  51.881  1.00  0.00           C  
ATOM   3523  C   VAL A1914     -27.358 -12.609  51.105  1.00  0.00           C  
ATOM   3524  O   VAL A1914     -26.826 -11.586  51.509  1.00  0.00           O  
ATOM   3525  CB  VAL A1914     -26.098 -14.796  51.175  1.00  0.00           C  
ATOM   3526  CG1 VAL A1914     -26.043 -16.200  51.762  1.00  0.00           C  
ATOM   3527  CG2 VAL A1914     -26.341 -14.861  49.691  1.00  0.00           C  
ATOM   3528  H   VAL A1914     -28.605 -15.515  51.764  1.00  0.00           H  
ATOM   3529  N   ALA A1915     -28.173 -12.640  50.055  1.00  0.00           N  
ATOM   3530  CA  ALA A1915     -28.440 -11.459  49.243  1.00  0.00           C  
ATOM   3531  C   ALA A1915     -28.837 -10.291  50.144  1.00  0.00           C  
ATOM   3532  O   ALA A1915     -28.272  -9.200  50.044  1.00  0.00           O  
ATOM   3533  CB  ALA A1915     -29.561 -11.750  48.247  1.00  0.00           C  
ATOM   3534  H   ALA A1915     -28.610 -13.483  49.807  1.00  0.00           H  
ATOM   3535  N   ALA A1916     -29.802 -10.532  51.033  1.00  0.00           N  
ATOM   3536  CA  ALA A1916     -30.269  -9.514  51.963  1.00  0.00           C  
ATOM   3537  C   ALA A1916     -29.132  -9.004  52.857  1.00  0.00           C  
ATOM   3538  O   ALA A1916     -28.990  -7.792  53.041  1.00  0.00           O  
ATOM   3539  CB  ALA A1916     -31.383 -10.068  52.801  1.00  0.00           C  
ATOM   3540  H   ALA A1916     -30.201 -11.418  51.067  1.00  0.00           H  
ATOM   3541  N   HIS A1917     -28.314  -9.918  53.377  1.00  0.00           N  
ATOM   3542  CA  HIS A1917     -27.197  -9.529  54.245  1.00  0.00           C  
ATOM   3543  C   HIS A1917     -26.110  -8.690  53.559  1.00  0.00           C  
ATOM   3544  O   HIS A1917     -25.528  -7.778  54.171  1.00  0.00           O  
ATOM   3545  CB  HIS A1917     -26.573 -10.751  54.899  1.00  0.00           C  
ATOM   3546  CG  HIS A1917     -27.548 -11.562  55.690  1.00  0.00           C  
ATOM   3547  ND1 HIS A1917     -27.361 -11.873  57.020  1.00  0.00           N  
ATOM   3548  CD2 HIS A1917     -28.729 -12.136  55.334  1.00  0.00           C  
ATOM   3549  CE1 HIS A1917     -28.380 -12.601  57.448  1.00  0.00           C  
ATOM   3550  NE2 HIS A1917     -29.222 -12.775  56.443  1.00  0.00           N  
ATOM   3551  H   HIS A1917     -28.445 -10.860  53.148  1.00  0.00           H  
ATOM   3552  HD1 HIS A1917     -26.590 -11.602  57.566  1.00  0.00           H  
ATOM   3553  HE2 HIS A1917     -30.065 -13.273  56.493  1.00  0.00           H  
ATOM   3554  N   LEU A1918     -25.829  -9.009  52.295  1.00  0.00           N  
ATOM   3555  CA  LEU A1918     -24.831  -8.271  51.531  1.00  0.00           C  
ATOM   3556  C   LEU A1918     -25.404  -6.910  51.184  1.00  0.00           C  
ATOM   3557  O   LEU A1918     -24.751  -5.895  51.403  1.00  0.00           O  
ATOM   3558  CB  LEU A1918     -24.371  -9.062  50.302  1.00  0.00           C  
ATOM   3559  CG  LEU A1918     -23.602 -10.254  50.897  1.00  0.00           C  
ATOM   3560  CD1 LEU A1918     -23.236 -11.229  49.841  1.00  0.00           C  
ATOM   3561  CD2 LEU A1918     -22.386  -9.828  51.748  1.00  0.00           C  
ATOM   3562  H   LEU A1918     -26.299  -9.758  51.872  1.00  0.00           H  
ATOM   3563  N   ARG A1929     -26.678  -6.872  50.814  1.00  0.00           N  
ATOM   3564  CA  ARG A1929     -27.335  -5.609  50.455  1.00  0.00           C  
ATOM   3565  C   ARG A1929     -27.223  -4.597  51.590  1.00  0.00           C  
ATOM   3566  O   ARG A1929     -27.092  -3.391  51.370  1.00  0.00           O  
ATOM   3567  CB  ARG A1929     -28.815  -5.840  50.116  1.00  0.00           C  
ATOM   3568  CG  ARG A1929     -29.391  -4.850  49.098  1.00  0.00           C  
ATOM   3569  CD  ARG A1929     -30.784  -5.265  48.661  1.00  0.00           C  
ATOM   3570  NE  ARG A1929     -30.876  -6.719  48.633  1.00  0.00           N  
ATOM   3571  CZ  ARG A1929     -32.010  -7.411  48.672  1.00  0.00           C  
ATOM   3572  NH1 ARG A1929     -33.182  -6.789  48.714  1.00  0.00           N  
ATOM   3573  NH2 ARG A1929     -31.968  -8.737  48.652  1.00  0.00           N  
ATOM   3574  H   ARG A1929     -27.184  -7.714  50.774  1.00  0.00           H  
ATOM   3575 HE   ARG A1929     -30.043  -7.233  48.578  1.00  0.00           H  
ATOM   3576 HH11 ARG A1929     -33.223  -5.795  48.716  1.00  0.00           H  
ATOM   3577 HH12 ARG A1929     -34.029  -7.327  48.747  1.00  0.00           H  
ATOM   3578 HH21 ARG A1929     -31.085  -9.212  48.623  1.00  0.00           H  
ATOM   3579 HH22 ARG A1929     -32.814  -9.270  48.694  1.00  0.00           H  
ATOM   3580  N   THR A1930     -27.245  -5.087  52.822  1.00  0.00           N  
ATOM   3581  CA  THR A1930     -27.150  -4.185  53.958  1.00  0.00           C  
ATOM   3582  C   THR A1930     -25.679  -3.829  54.186  1.00  0.00           C  
ATOM   3583  O   THR A1930     -25.290  -2.663  54.256  1.00  0.00           O  
ATOM   3584  CB  THR A1930     -27.791  -4.856  55.193  1.00  0.00           C  
ATOM   3585  OG1 THR A1930     -28.041  -6.234  54.885  1.00  0.00           O  
ATOM   3586  CG2 THR A1930     -29.129  -4.165  55.562  1.00  0.00           C  
ATOM   3587  H   THR A1930     -27.353  -6.061  52.976  1.00  0.00           H  
ATOM   3588  HG1 THR A1930     -28.441  -6.673  55.639  1.00  0.00           H  
ATOM   3589  N   LEU A1931     -24.865  -4.866  54.176  1.00  0.00           N  
ATOM   3590  CA  LEU A1931     -23.435  -4.769  54.370  1.00  0.00           C  
ATOM   3591  C   LEU A1931     -22.729  -3.801  53.406  1.00  0.00           C  
ATOM   3592  O   LEU A1931     -21.667  -3.246  53.739  1.00  0.00           O  
ATOM   3593  CB  LEU A1931     -22.867  -6.161  54.189  1.00  0.00           C  
ATOM   3594  CG  LEU A1931     -21.541  -6.472  54.813  1.00  0.00           C  
ATOM   3595  CD1 LEU A1931     -21.545  -7.956  54.843  1.00  0.00           C  
ATOM   3596  CD2 LEU A1931     -20.348  -5.895  54.020  1.00  0.00           C  
ATOM   3597  H   LEU A1931     -25.244  -5.769  54.028  1.00  0.00           H  
ATOM   3598  N   LEU A1956     -23.285  -3.641  52.204  1.00  0.00           N  
ATOM   3599  CA  LEU A1956     -22.676  -2.767  51.212  1.00  0.00           C  
ATOM   3600  C   LEU A1956     -23.314  -1.404  51.202  1.00  0.00           C  
ATOM   3601  O   LEU A1956     -22.641  -0.370  51.374  1.00  0.00           O  
ATOM   3602  CB  LEU A1956     -22.702  -3.438  49.826  1.00  0.00           C  
ATOM   3603  CG  LEU A1956     -21.809  -4.701  49.655  1.00  0.00           C  
ATOM   3604  CD1 LEU A1956     -22.185  -5.535  48.422  1.00  0.00           C  
ATOM   3605  CD2 LEU A1956     -20.346  -4.329  49.614  1.00  0.00           C  
ATOM   3606  H   LEU A1956     -24.103  -4.124  51.987  1.00  0.00           H  
ATOM   3607  N   GLY A1957     -24.623  -1.408  51.054  1.00  0.00           N  
ATOM   3608  CA  GLY A1957     -25.326  -0.154  51.052  1.00  0.00           C  
ATOM   3609  C   GLY A1957     -26.275  -0.095  49.805  1.00  0.00           C  
ATOM   3610  O   GLY A1957     -26.247  -1.044  48.959  1.00  0.00           O  
ATOM   3611  OXT GLY A1957     -27.027   0.930  49.717  1.00  0.00           O  
ATOM   3612  H   GLY A1957     -25.130  -2.222  50.930  1.00  0.00           H  
HETATM 3613  PG  ATP A 452      -3.911  23.111  20.744  1.00  0.00           P  
HETATM 3614  O1G ATP A 452      -2.801  24.036  20.296  1.00  0.00           O  
HETATM 3615  O2G ATP A 452      -3.717  21.662  20.280  1.00  0.00           O  
HETATM 3616  O3G ATP A 452      -4.150  23.236  22.254  1.00  0.00           O  
HETATM 3617  PB  ATP A 452      -5.716  23.401  18.466  1.00  0.00           P  
HETATM 3618  O1B ATP A 452      -6.333  24.647  17.894  1.00  0.00           O  
HETATM 3619  O2B ATP A 452      -4.708  22.619  17.686  1.00  0.00           O  
HETATM 3620  O3B ATP A 452      -5.155  23.732  19.943  1.00  0.00           O  
HETATM 3621  PA  ATP A 452      -8.395  22.335  18.233  1.00  0.00           P  
HETATM 3622  O1A ATP A 452      -9.044  23.508  18.853  1.00  0.00           O  
HETATM 3623  O2A ATP A 452      -8.452  22.166  16.763  1.00  0.00           O  
HETATM 3624  O3A ATP A 452      -6.884  22.357  18.726  1.00  0.00           O  
HETATM 3625  O5' ATP A 452      -8.901  20.985  18.908  1.00  0.00           O  
HETATM 3626  C5' ATP A 452      -9.865  21.003  19.956  1.00  0.00           C  
HETATM 3627  C4' ATP A 452      -9.214  20.670  21.271  1.00  0.00           C  
HETATM 3628  O4' ATP A 452      -8.660  19.341  21.173  1.00  0.00           O  
HETATM 3629  C3' ATP A 452      -8.042  21.525  21.654  1.00  0.00           C  
HETATM 3630  O3' ATP A 452      -8.479  22.684  22.335  1.00  0.00           O  
HETATM 3631  C2' ATP A 452      -7.318  20.616  22.627  1.00  0.00           C  
HETATM 3632  O2' ATP A 452      -7.957  20.697  23.867  1.00  0.00           O  
HETATM 3633  C1' ATP A 452      -7.525  19.234  21.996  1.00  0.00           C  
HETATM 3634  N9  ATP A 452      -6.416  18.674  21.190  1.00  0.00           N  
HETATM 3635  C8  ATP A 452      -6.082  18.946  19.885  1.00  0.00           C  
HETATM 3636  N7  ATP A 452      -5.042  18.264  19.455  1.00  0.00           N  
HETATM 3637  C5  ATP A 452      -4.667  17.490  20.540  1.00  0.00           C  
HETATM 3638  C6  ATP A 452      -3.624  16.507  20.739  1.00  0.00           C  
HETATM 3639  N6  ATP A 452      -2.714  16.172  19.824  1.00  0.00           N  
HETATM 3640  N1  ATP A 452      -3.553  15.897  21.944  1.00  0.00           N  
HETATM 3641  C2  ATP A 452      -4.431  16.258  22.896  1.00  0.00           C  
HETATM 3642  N3  ATP A 452      -5.431  17.166  22.845  1.00  0.00           N  
HETATM 3643  C4  ATP A 452      -5.503  17.735  21.630  1.00  0.00           C  
HETATM 3644 HO2' ATP A 452      -7.484  20.123  24.467  1.00  0.00           H  
HETATM 3645 HN61 ATP A 452      -2.728  16.611  18.917  1.00  0.00           H  
HETATM 3646 HN62 ATP A 452      -2.016  15.474  20.031  1.00  0.00           H  
HETATM 3647  N   HSO A 451     -13.563  20.699  15.681  1.00  0.00           N  
HETATM 3648  CA  HSO A 451     -12.998  21.960  16.146  1.00  0.00           C  
HETATM 3649  CB  HSO A 451     -13.877  22.525  17.262  1.00  0.00           C  
HETATM 3650  CG  HSO A 451     -15.229  22.904  16.778  1.00  0.00           C  
HETATM 3651  ND1 HSO A 451     -15.505  24.168  16.309  1.00  0.00           N  
HETATM 3652  CD2 HSO A 451     -16.290  22.137  16.442  1.00  0.00           C  
HETATM 3653  CE1 HSO A 451     -16.674  24.166  15.686  1.00  0.00           C  
HETATM 3654  NE2 HSO A 451     -17.165  22.940  15.751  1.00  0.00           N  
HETATM 3655  C   HSO A 451     -11.549  21.861  16.582  1.00  0.00           C  
HETATM 3656  O   HSO A 451     -10.970  20.773  16.577  1.00  0.00           O  
HETATM 3657  HN1 HSO A 451     -13.746  20.559  14.740  1.00  0.00           H  
HETATM 3658  HD1 HSO A 451     -14.963  24.956  16.416  1.00  0.00           H  
HETATM 3659  HE2 HSO A 451     -18.008  22.663  15.369  1.00  0.00           H  
TER
END
