# Supplementary material for: Backbone Brackets and Arginine Tweezers delineate Class I and Class II aminoacyl tRNA synthetases
Source: PLoS Comput Biol. 2018 Apr 16;14(4):e1006101. doi: 10.1371/journal.pcbi.1006101 (PMC5919687; doi:10.1371/journal.pcbi.1006101)
Supplement: S12 File — All structures of Class II aaRS with residues renumbered according to the MSA. (GZ) [file pcbi.1006101.s024.tar.gz › 1kmn_B_renum.pdb]

ATOM      1  N   LYS B   3     -19.007  20.571  -5.127  1.00  0.00           N  
ATOM      2  CA  LYS B   3     -19.069  19.107  -5.070  1.00  0.00           C  
ATOM      3  C   LYS B   3     -19.376  18.650  -3.637  1.00  0.00           C  
ATOM      4  O   LYS B   3     -19.384  19.476  -2.707  1.00  0.00           O  
ATOM      5  CB  LYS B   3     -17.733  18.474  -5.578  1.00  0.00           C  
ATOM      6  H   LYS B   3     -18.998  21.033  -5.980  1.00  0.00           H  
ATOM      7  N   ASN B 311     -19.653  17.361  -3.465  1.00  0.00           N  
ATOM      8  CA  ASN B 311     -19.961  16.787  -2.160  1.00  0.00           C  
ATOM      9  C   ASN B 311     -19.087  15.576  -1.965  1.00  0.00           C  
ATOM     10  O   ASN B 311     -18.850  14.821  -2.898  1.00  0.00           O  
ATOM     11  CB  ASN B 311     -21.405  16.271  -2.096  1.00  0.00           C  
ATOM     12  CG  ASN B 311     -22.452  17.351  -2.250  1.00  0.00           C  
ATOM     13  OD1 ASN B 311     -22.845  17.705  -3.376  1.00  0.00           O  
ATOM     14  ND2 ASN B 311     -22.971  17.844  -1.123  1.00  0.00           N  
ATOM     15  H   ASN B 311     -19.608  16.769  -4.229  1.00  0.00           H  
ATOM     16 HD21 ASN B 311     -23.657  18.535  -1.222  1.00  0.00           H  
ATOM     17 HD22 ASN B 311     -22.667  17.498  -0.270  1.00  0.00           H  
ATOM     18  N   ILE B 312     -18.658  15.353  -0.740  1.00  0.00           N  
ATOM     19  CA  ILE B 312     -17.861  14.188  -0.407  1.00  0.00           C  
ATOM     20  C   ILE B 312     -18.877  13.232   0.236  1.00  0.00           C  
ATOM     21  O   ILE B 312     -19.860  13.656   0.875  1.00  0.00           O  
ATOM     22  CB  ILE B 312     -16.719  14.530   0.636  1.00  0.00           C  
ATOM     23  CG1 ILE B 312     -15.733  15.572   0.078  1.00  0.00           C  
ATOM     24  CG2 ILE B 312     -15.939  13.271   1.061  1.00  0.00           C  
ATOM     25  CD1 ILE B 312     -16.270  17.017  -0.058  1.00  0.00           C  
ATOM     26  H   ILE B 312     -18.881  15.997  -0.025  1.00  0.00           H  
ATOM     27  N   GLN B 313     -18.659  11.944   0.047  1.00  0.00           N  
ATOM     28  CA  GLN B 313     -19.546  10.944   0.611  1.00  0.00           C  
ATOM     29  C   GLN B 313     -18.781  10.128   1.646  1.00  0.00           C  
ATOM     30  O   GLN B 313     -17.614  10.393   1.898  1.00  0.00           O  
ATOM     31  CB  GLN B 313     -20.082  10.071  -0.502  1.00  0.00           C  
ATOM     32  CG  GLN B 313     -20.689  10.900  -1.631  1.00  0.00           C  
ATOM     33  CD  GLN B 313     -20.396  10.295  -2.987  1.00  0.00           C  
ATOM     34  OE1 GLN B 313     -20.123   9.084  -3.085  1.00  0.00           O  
ATOM     35  NE2 GLN B 313     -20.420  11.124  -4.045  1.00  0.00           N  
ATOM     36  H   GLN B 313     -17.884  11.653  -0.478  1.00  0.00           H  
ATOM     37 HE21 GLN B 313     -20.230  10.739  -4.920  1.00  0.00           H  
ATOM     38 HE22 GLN B 313     -20.616  12.077  -3.910  1.00  0.00           H  
ATOM     39  N   ALA B 314     -19.438   9.188   2.303  1.00  0.00           N  
ATOM     40  CA  ALA B 314     -18.730   8.421   3.304  1.00  0.00           C  
ATOM     41  C   ALA B 314     -18.080   7.234   2.642  1.00  0.00           C  
ATOM     42  O   ALA B 314     -18.668   6.582   1.780  1.00  0.00           O  
ATOM     43  CB  ALA B 314     -19.682   7.971   4.432  1.00  0.00           C  
ATOM     44  H   ALA B 314     -20.370   8.997   2.104  1.00  0.00           H  
ATOM     45  N   ILE B 315     -16.838   6.982   3.009  1.00  0.00           N  
ATOM     46  CA  ILE B 315     -16.101   5.862   2.463  1.00  0.00           C  
ATOM     47  C   ILE B 315     -16.960   4.591   2.446  1.00  0.00           C  
ATOM     48  O   ILE B 315     -17.336   4.099   3.496  1.00  0.00           O  
ATOM     49  CB  ILE B 315     -14.857   5.648   3.312  1.00  0.00           C  
ATOM     50  CG1 ILE B 315     -13.910   6.821   3.079  1.00  0.00           C  
ATOM     51  CG2 ILE B 315     -14.221   4.270   3.048  1.00  0.00           C  
ATOM     52  CD1 ILE B 315     -12.735   6.878   4.042  1.00  0.00           C  
ATOM     53  H   ILE B 315     -16.406   7.557   3.661  1.00  0.00           H  
ATOM     54  N   ARG B 316     -17.319   4.101   1.261  1.00  0.00           N  
ATOM     55  CA  ARG B 316     -18.110   2.882   1.144  1.00  0.00           C  
ATOM     56  C   ARG B 316     -17.691   1.880   2.237  1.00  0.00           C  
ATOM     57  O   ARG B 316     -16.497   1.714   2.533  1.00  0.00           O  
ATOM     58  CB  ARG B 316     -17.903   2.261  -0.249  1.00  0.00           C  
ATOM     59  CG  ARG B 316     -16.502   1.615  -0.456  1.00  0.00           C  
ATOM     60  CD  ARG B 316     -16.080   1.391  -1.948  1.00  0.00           C  
ATOM     61  NE  ARG B 316     -14.850   0.584  -2.114  1.00  0.00           N  
ATOM     62  CZ  ARG B 316     -13.668   0.828  -1.538  1.00  0.00           C  
ATOM     63  NH1 ARG B 316     -13.503   1.871  -0.719  1.00  0.00           N  
ATOM     64  NH2 ARG B 316     -12.635   0.016  -1.772  1.00  0.00           N  
ATOM     65  H   ARG B 316     -17.036   4.566   0.453  1.00  0.00           H  
ATOM     66 HE   ARG B 316     -14.902  -0.191  -2.704  1.00  0.00           H  
ATOM     67 HH11 ARG B 316     -14.267   2.489  -0.533  1.00  0.00           H  
ATOM     68 HH12 ARG B 316     -12.614   2.038  -0.290  1.00  0.00           H  
ATOM     69 HH21 ARG B 316     -12.743  -0.769  -2.375  1.00  0.00           H  
ATOM     70 HH22 ARG B 316     -11.751   0.196  -1.333  1.00  0.00           H  
ATOM     71  N   GLY B 317     -18.678   1.272   2.884  1.00  0.00           N  
ATOM     72  CA  GLY B 317     -18.375   0.309   3.929  1.00  0.00           C  
ATOM     73  C   GLY B 317     -18.056   0.922   5.286  1.00  0.00           C  
ATOM     74  O   GLY B 317     -17.691   0.209   6.238  1.00  0.00           O  
ATOM     75  H   GLY B 317     -19.612   1.481   2.662  1.00  0.00           H  
ATOM     76  N   MET B 318     -18.160   2.246   5.361  1.00  0.00           N  
ATOM     77  CA  MET B 318     -17.929   3.009   6.583  1.00  0.00           C  
ATOM     78  C   MET B 318     -19.111   3.958   6.695  1.00  0.00           C  
ATOM     79  O   MET B 318     -19.184   4.999   6.013  1.00  0.00           O  
ATOM     80  CB  MET B 318     -16.613   3.768   6.511  1.00  0.00           C  
ATOM     81  CG  MET B 318     -15.469   2.818   6.598  1.00  0.00           C  
ATOM     82  SD  MET B 318     -13.930   3.639   6.522  1.00  0.00           S  
ATOM     83  CE  MET B 318     -12.921   2.357   5.660  1.00  0.00           C  
ATOM     84  H   MET B 318     -18.397   2.753   4.561  1.00  0.00           H  
ATOM     85  N   ASN B 319     -20.053   3.537   7.541  1.00  0.00           N  
ATOM     86  CA  ASN B 319     -21.322   4.209   7.813  1.00  0.00           C  
ATOM     87  C   ASN B 319     -21.456   5.002   9.144  1.00  0.00           C  
ATOM     88  O   ASN B 319     -20.792   4.663  10.146  1.00  0.00           O  
ATOM     89  CB  ASN B 319     -22.434   3.150   7.726  1.00  0.00           C  
ATOM     90  CG  ASN B 319     -21.894   1.693   7.907  1.00  0.00           C  
ATOM     91  OD1 ASN B 319     -22.221   0.814   7.097  1.00  0.00           O  
ATOM     92  ND2 ASN B 319     -21.064   1.454   8.945  1.00  0.00           N  
ATOM     93  H   ASN B 319     -19.872   2.705   8.030  1.00  0.00           H  
ATOM     94 HD21 ASN B 319     -20.738   0.538   9.052  1.00  0.00           H  
ATOM     95 HD22 ASN B 319     -20.832   2.182   9.561  1.00  0.00           H  
ATOM     96  N   ASP B 320     -22.284   6.062   9.120  1.00  0.00           N  
ATOM     97  CA  ASP B 320     -22.592   6.905  10.308  1.00  0.00           C  
ATOM     98  C   ASP B 320     -23.802   6.409  11.129  1.00  0.00           C  
ATOM     99  O   ASP B 320     -24.621   5.624  10.654  1.00  0.00           O  
ATOM    100  CB  ASP B 320     -22.941   8.318   9.885  1.00  0.00           C  
ATOM    101  CG  ASP B 320     -22.015   8.824   8.876  1.00  0.00           C  
ATOM    102  OD1 ASP B 320     -20.938   9.285   9.269  1.00  0.00           O  
ATOM    103  OD2 ASP B 320     -22.374   8.717   7.701  1.00  0.00           O  
ATOM    104  H   ASP B 320     -22.722   6.279   8.277  1.00  0.00           H  
ATOM    105  N   TYR B 321     -23.964   6.918  12.337  1.00  0.00           N  
ATOM    106  CA  TYR B 321     -25.095   6.493  13.146  1.00  0.00           C  
ATOM    107  C   TYR B 321     -25.732   7.781  13.565  1.00  0.00           C  
ATOM    108  O   TYR B 321     -25.170   8.513  14.369  1.00  0.00           O  
ATOM    109  CB  TYR B 321     -24.618   5.637  14.314  1.00  0.00           C  
ATOM    110  CG  TYR B 321     -23.988   4.349  13.805  1.00  0.00           C  
ATOM    111  CD1 TYR B 321     -24.752   3.423  13.088  1.00  0.00           C  
ATOM    112  CD2 TYR B 321     -22.607   4.087  13.959  1.00  0.00           C  
ATOM    113  CE1 TYR B 321     -24.170   2.270  12.519  1.00  0.00           C  
ATOM    114  CE2 TYR B 321     -22.014   2.937  13.395  1.00  0.00           C  
ATOM    115  CZ  TYR B 321     -22.809   2.034  12.672  1.00  0.00           C  
ATOM    116  OH  TYR B 321     -22.248   0.923  12.066  1.00  0.00           O  
ATOM    117  H   TYR B 321     -23.339   7.575  12.678  1.00  0.00           H  
ATOM    118 HH   TYR B 321     -21.318   0.891  12.251  1.00  0.00           H  
ATOM    119  N   LEU B 322     -26.824   8.116  12.884  1.00  0.00           N  
ATOM    120  CA  LEU B 322     -27.559   9.360  13.118  1.00  0.00           C  
ATOM    121  C   LEU B 322     -28.184   9.439  14.502  1.00  0.00           C  
ATOM    122  O   LEU B 322     -28.333   8.418  15.143  1.00  0.00           O  
ATOM    123  CB  LEU B 322     -28.666   9.492  12.083  1.00  0.00           C  
ATOM    124  CG  LEU B 322     -28.240   9.654  10.630  1.00  0.00           C  
ATOM    125  CD1 LEU B 322     -27.374  10.855  10.576  1.00  0.00           C  
ATOM    126  CD2 LEU B 322     -27.519   8.403  10.082  1.00  0.00           C  
ATOM    127  H   LEU B 322     -27.160   7.482  12.222  1.00  0.00           H  
ATOM    128  N   PRO B 323     -28.567  10.643  14.973  1.00  0.00           N  
ATOM    129  CA  PRO B 323     -29.179  10.776  16.296  1.00  0.00           C  
ATOM    130  C   PRO B 323     -30.136   9.618  16.615  1.00  0.00           C  
ATOM    131  O   PRO B 323     -29.915   8.861  17.569  1.00  0.00           O  
ATOM    132  CB  PRO B 323     -29.922  12.094  16.174  1.00  0.00           C  
ATOM    133  CG  PRO B 323     -28.925  12.934  15.420  1.00  0.00           C  
ATOM    134  CD  PRO B 323     -28.366  11.979  14.368  1.00  0.00           C  
ATOM    135  N   GLY B 324     -31.126   9.401  15.747  1.00  0.00           N  
ATOM    136  CA  GLY B 324     -32.072   8.333  15.970  1.00  0.00           C  
ATOM    137  C   GLY B 324     -31.533   6.986  16.434  1.00  0.00           C  
ATOM    138  O   GLY B 324     -31.926   6.440  17.474  1.00  0.00           O  
ATOM    139  H   GLY B 324     -31.232   9.977  14.970  1.00  0.00           H  
ATOM    140  N   GLU B 325     -30.648   6.417  15.640  1.00  0.00           N  
ATOM    141  CA  GLU B 325     -30.102   5.115  15.969  1.00  0.00           C  
ATOM    142  C   GLU B 325     -29.138   5.102  17.157  1.00  0.00           C  
ATOM    143  O   GLU B 325     -28.990   4.060  17.819  1.00  0.00           O  
ATOM    144  CB  GLU B 325     -29.457   4.482  14.734  1.00  0.00           C  
ATOM    145  CG  GLU B 325     -30.445   3.788  13.803  1.00  0.00           C  
ATOM    146  CD  GLU B 325     -30.736   2.343  14.201  1.00  0.00           C  
ATOM    147  OE1 GLU B 325     -29.821   1.664  14.739  1.00  0.00           O  
ATOM    148  OE2 GLU B 325     -31.869   1.874  13.927  1.00  0.00           O  
ATOM    149  H   GLU B 325     -30.348   6.904  14.850  1.00  0.00           H  
ATOM    150  N   THR B 332     -28.521   6.245  17.471  1.00  0.00           N  
ATOM    151  CA  THR B 332     -27.570   6.293  18.599  1.00  0.00           C  
ATOM    152  C   THR B 332     -28.258   5.949  19.910  1.00  0.00           C  
ATOM    153  O   THR B 332     -27.769   5.099  20.640  1.00  0.00           O  
ATOM    154  CB  THR B 332     -26.787   7.656  18.717  1.00  0.00           C  
ATOM    155  OG1 THR B 332     -27.586   8.672  19.338  1.00  0.00           O  
ATOM    156  CG2 THR B 332     -26.388   8.145  17.339  1.00  0.00           C  
ATOM    157  H   THR B 332     -28.714   7.061  16.954  1.00  0.00           H  
ATOM    158  HG1 THR B 332     -27.084   9.489  19.378  1.00  0.00           H  
ATOM    159  N   ALA B 333     -29.450   6.523  20.130  1.00  0.00           N  
ATOM    160  CA  ALA B 333     -30.269   6.322  21.342  1.00  0.00           C  
ATOM    161  C   ALA B 333     -30.387   4.861  21.653  1.00  0.00           C  
ATOM    162  O   ALA B 333     -30.110   4.431  22.756  1.00  0.00           O  
ATOM    163  CB  ALA B 333     -31.622   6.901  21.135  1.00  0.00           C  
ATOM    164  H   ALA B 333     -29.788   7.139  19.437  1.00  0.00           H  
ATOM    165  N   ILE B 334     -30.728   4.092  20.644  1.00  0.00           N  
ATOM    166  CA  ILE B 334     -30.842   2.670  20.813  1.00  0.00           C  
ATOM    167  C   ILE B 334     -29.479   1.998  21.021  1.00  0.00           C  
ATOM    168  O   ILE B 334     -29.344   1.102  21.869  1.00  0.00           O  
ATOM    169  CB  ILE B 334     -31.534   2.037  19.628  1.00  0.00           C  
ATOM    170  CG1 ILE B 334     -32.904   2.706  19.377  1.00  0.00           C  
ATOM    171  CG2 ILE B 334     -31.761   0.576  19.934  1.00  0.00           C  
ATOM    172  CD1 ILE B 334     -32.902   4.169  18.832  1.00  0.00           C  
ATOM    173  H   ILE B 334     -30.865   4.492  19.761  1.00  0.00           H  
ATOM    174  N   TRP B 335     -28.468   2.434  20.256  1.00  0.00           N  
ATOM    175  CA  TRP B 335     -27.105   1.889  20.372  1.00  0.00           C  
ATOM    176  C   TRP B 335     -26.612   2.067  21.790  1.00  0.00           C  
ATOM    177  O   TRP B 335     -26.112   1.124  22.399  1.00  0.00           O  
ATOM    178  CB  TRP B 335     -26.171   2.613  19.412  1.00  0.00           C  
ATOM    179  CG  TRP B 335     -26.037   1.949  18.068  1.00  0.00           C  
ATOM    180  CD1 TRP B 335     -26.899   2.042  17.006  1.00  0.00           C  
ATOM    181  CD2 TRP B 335     -25.023   1.013  17.682  1.00  0.00           C  
ATOM    182  NE1 TRP B 335     -26.491   1.201  16.007  1.00  0.00           N  
ATOM    183  CE2 TRP B 335     -25.346   0.557  16.401  1.00  0.00           C  
ATOM    184  CE3 TRP B 335     -23.875   0.517  18.309  1.00  0.00           C  
ATOM    185  CZ2 TRP B 335     -24.577  -0.375  15.740  1.00  0.00           C  
ATOM    186  CZ3 TRP B 335     -23.118  -0.399  17.656  1.00  0.00           C  
ATOM    187  CH2 TRP B 335     -23.468  -0.844  16.381  1.00  0.00           C  
ATOM    188  H   TRP B 335     -28.632   3.153  19.606  1.00  0.00           H  
ATOM    189  HE1 TRP B 335     -26.941   1.085  15.146  1.00  0.00           H  
ATOM    190  N   GLN B 336     -26.782   3.264  22.334  1.00  0.00           N  
ATOM    191  CA  GLN B 336     -26.382   3.491  23.709  1.00  0.00           C  
ATOM    192  C   GLN B 336     -27.139   2.644  24.760  1.00  0.00           C  
ATOM    193  O   GLN B 336     -26.503   2.144  25.719  1.00  0.00           O  
ATOM    194  CB  GLN B 336     -26.345   4.977  24.091  1.00  0.00           C  
ATOM    195  CG  GLN B 336     -27.520   5.843  23.735  1.00  0.00           C  
ATOM    196  CD  GLN B 336     -27.188   7.281  24.058  1.00  0.00           C  
ATOM    197  OE1 GLN B 336     -27.205   8.144  23.185  1.00  0.00           O  
ATOM    198  NE2 GLN B 336     -26.771   7.539  25.302  1.00  0.00           N  
ATOM    199  H   GLN B 336     -27.171   3.984  21.827  1.00  0.00           H  
ATOM    200 HE21 GLN B 336     -26.556   8.471  25.513  1.00  0.00           H  
ATOM    201 HE22 GLN B 336     -26.705   6.814  25.949  1.00  0.00           H  
ATOM    202  N   ARG B 337     -28.454   2.425  24.574  1.00  0.00           N  
ATOM    203  CA  ARG B 337     -29.222   1.619  25.540  1.00  0.00           C  
ATOM    204  C   ARG B 337     -28.660   0.230  25.544  1.00  0.00           C  
ATOM    205  O   ARG B 337     -28.353  -0.310  26.598  1.00  0.00           O  
ATOM    206  CB  ARG B 337     -30.719   1.573  25.207  1.00  0.00           C  
ATOM    207  CG  ARG B 337     -31.581   2.639  25.919  1.00  0.00           C  
ATOM    208  CD  ARG B 337     -31.068   4.129  25.762  1.00  0.00           C  
ATOM    209  NE  ARG B 337     -30.252   4.654  26.880  1.00  0.00           N  
ATOM    210  CZ  ARG B 337     -29.972   5.946  27.092  1.00  0.00           C  
ATOM    211  NH1 ARG B 337     -30.420   6.893  26.261  1.00  0.00           N  
ATOM    212  NH2 ARG B 337     -29.234   6.296  28.142  1.00  0.00           N  
ATOM    213  H   ARG B 337     -28.902   2.809  23.789  1.00  0.00           H  
ATOM    214 HE   ARG B 337     -29.887   4.004  27.516  1.00  0.00           H  
ATOM    215 HH11 ARG B 337     -30.976   6.643  25.470  1.00  0.00           H  
ATOM    216 HH12 ARG B 337     -30.204   7.855  26.436  1.00  0.00           H  
ATOM    217 HH21 ARG B 337     -28.891   5.595  28.766  1.00  0.00           H  
ATOM    218 HH22 ARG B 337     -29.021   7.259  28.305  1.00  0.00           H  
ATOM    219  N   ILE B 338     -28.406  -0.304  24.347  1.00  0.00           N  
ATOM    220  CA  ILE B 338     -27.857  -1.649  24.232  1.00  0.00           C  
ATOM    221  C   ILE B 338     -26.460  -1.762  24.842  1.00  0.00           C  
ATOM    222  O   ILE B 338     -26.182  -2.683  25.639  1.00  0.00           O  
ATOM    223  CB  ILE B 338     -27.844  -2.109  22.792  1.00  0.00           C  
ATOM    224  CG1 ILE B 338     -29.142  -1.676  22.133  1.00  0.00           C  
ATOM    225  CG2 ILE B 338     -27.786  -3.604  22.747  1.00  0.00           C  
ATOM    226  CD1 ILE B 338     -29.364  -2.220  20.736  1.00  0.00           C  
ATOM    227  H   ILE B 338     -28.581   0.216  23.535  1.00  0.00           H  
ATOM    228  N   GLU B 339     -25.610  -0.786  24.515  1.00  0.00           N  
ATOM    229  CA  GLU B 339     -24.236  -0.754  25.017  1.00  0.00           C  
ATOM    230  C   GLU B 339     -24.214  -0.871  26.557  1.00  0.00           C  
ATOM    231  O   GLU B 339     -23.690  -1.881  27.090  1.00  0.00           O  
ATOM    232  CB  GLU B 339     -23.529   0.531  24.537  1.00  0.00           C  
ATOM    233  CG  GLU B 339     -22.587   0.375  23.326  1.00  0.00           C  
ATOM    234  CD  GLU B 339     -22.176   1.723  22.697  1.00  0.00           C  
ATOM    235  OE1 GLU B 339     -22.160   2.750  23.406  1.00  0.00           O  
ATOM    236  OE2 GLU B 339     -21.898   1.764  21.480  1.00  0.00           O  
ATOM    237  H   GLU B 339     -25.922  -0.066  23.929  1.00  0.00           H  
ATOM    238  N   GLY B 340     -24.855   0.101  27.240  1.00  0.00           N  
ATOM    239  CA  GLY B 340     -24.920   0.141  28.708  1.00  0.00           C  
ATOM    240  C   GLY B 340     -25.309  -1.165  29.405  1.00  0.00           C  
ATOM    241  O   GLY B 340     -24.744  -1.574  30.427  1.00  0.00           O  
ATOM    242  H   GLY B 340     -25.312   0.815  26.730  1.00  0.00           H  
ATOM    243  N   THR B 341     -26.308  -1.828  28.850  1.00  0.00           N  
ATOM    244  CA  THR B 341     -26.752  -3.066  29.410  1.00  0.00           C  
ATOM    245  C   THR B 341     -25.515  -3.947  29.407  1.00  0.00           C  
ATOM    246  O   THR B 341     -25.073  -4.382  30.472  1.00  0.00           O  
ATOM    247  CB  THR B 341     -27.895  -3.692  28.517  1.00  0.00           C  
ATOM    248  OG1 THR B 341     -29.037  -2.824  28.477  1.00  0.00           O  
ATOM    249  CG2 THR B 341     -28.322  -5.060  29.030  1.00  0.00           C  
ATOM    250  H   THR B 341     -26.769  -1.457  28.057  1.00  0.00           H  
ATOM    251  HG1 THR B 341     -29.722  -3.214  27.931  1.00  0.00           H  
ATOM    252  N   LEU B 342     -24.898  -4.101  28.216  1.00  0.00           N  
ATOM    253  CA  LEU B 342     -23.705  -4.954  28.020  1.00  0.00           C  
ATOM    254  C   LEU B 342     -22.575  -4.570  28.975  1.00  0.00           C  
ATOM    255  O   LEU B 342     -21.969  -5.434  29.663  1.00  0.00           O  
ATOM    256  CB  LEU B 342     -23.205  -4.886  26.547  1.00  0.00           C  
ATOM    257  CG  LEU B 342     -24.128  -5.309  25.363  1.00  0.00           C  
ATOM    258  CD1 LEU B 342     -23.417  -5.196  24.011  1.00  0.00           C  
ATOM    259  CD2 LEU B 342     -24.638  -6.746  25.520  1.00  0.00           C  
ATOM    260  H   LEU B 342     -25.251  -3.596  27.436  1.00  0.00           H  
ATOM    261  N   LYS B 343     -22.326  -3.263  29.027  1.00  0.00           N  
ATOM    262  CA  LYS B 343     -21.301  -2.718  29.881  1.00  0.00           C  
ATOM    263  C   LYS B 343     -21.571  -3.152  31.295  1.00  0.00           C  
ATOM    264  O   LYS B 343     -20.727  -3.813  31.935  1.00  0.00           O  
ATOM    265  CB  LYS B 343     -21.308  -1.206  29.803  1.00  0.00           C  
ATOM    266  CG  LYS B 343     -19.974  -0.627  29.387  1.00  0.00           C  
ATOM    267  CD  LYS B 343     -20.075   0.043  28.064  1.00  0.00           C  
ATOM    268  CE  LYS B 343     -19.852   1.499  28.295  1.00  0.00           C  
ATOM    269  NZ  LYS B 343     -19.932   2.342  27.041  1.00  0.00           N  
ATOM    270  H   LYS B 343     -22.853  -2.655  28.490  1.00  0.00           H  
ATOM    271  HZ1 LYS B 343     -20.767   2.058  26.488  1.00  0.00           H  
ATOM    272  HZ2 LYS B 343     -20.020   3.344  27.307  1.00  0.00           H  
ATOM    273  HZ3 LYS B 343     -19.075   2.203  26.476  1.00  0.00           H  
ATOM    274  N   ASN B 344     -22.764  -2.768  31.763  1.00  0.00           N  
ATOM    275  CA  ASN B 344     -23.294  -3.092  33.089  1.00  0.00           C  
ATOM    276  C   ASN B 344     -23.070  -4.601  33.428  1.00  0.00           C  
ATOM    277  O   ASN B 344     -22.537  -4.963  34.505  1.00  0.00           O  
ATOM    278  CB  ASN B 344     -24.798  -2.735  33.115  1.00  0.00           C  
ATOM    279  CG  ASN B 344     -25.586  -3.487  34.218  1.00  0.00           C  
ATOM    280  OD1 ASN B 344     -26.467  -4.343  33.934  1.00  0.00           O  
ATOM    281  ND2 ASN B 344     -25.276  -3.169  35.476  1.00  0.00           N  
ATOM    282  H   ASN B 344     -23.313  -2.233  31.185  1.00  0.00           H  
ATOM    283 HD21 ASN B 344     -25.759  -3.635  36.180  1.00  0.00           H  
ATOM    284 HD22 ASN B 344     -24.585  -2.500  35.643  1.00  0.00           H  
ATOM    285  N   VAL B 345     -23.398  -5.465  32.480  1.00  0.00           N  
ATOM    286  CA  VAL B 345     -23.237  -6.885  32.700  1.00  0.00           C  
ATOM    287  C   VAL B 345     -21.801  -7.262  32.869  1.00  0.00           C  
ATOM    288  O   VAL B 345     -21.471  -8.236  33.518  1.00  0.00           O  
ATOM    289  CB  VAL B 345     -23.737  -7.660  31.555  1.00  0.00           C  
ATOM    290  CG1 VAL B 345     -23.702  -9.122  31.930  1.00  0.00           C  
ATOM    291  CG2 VAL B 345     -25.146  -7.185  31.164  1.00  0.00           C  
ATOM    292  H   VAL B 345     -23.764  -5.142  31.634  1.00  0.00           H  
ATOM    293  N   LEU B 347     -20.935  -6.528  32.190  1.00  0.00           N  
ATOM    294  CA  LEU B 347     -19.525  -6.797  32.303  1.00  0.00           C  
ATOM    295  C   LEU B 347     -19.115  -6.419  33.691  1.00  0.00           C  
ATOM    296  O   LEU B 347     -18.357  -7.148  34.326  1.00  0.00           O  
ATOM    297  CB  LEU B 347     -18.769  -6.007  31.238  1.00  0.00           C  
ATOM    298  CG  LEU B 347     -18.890  -6.718  29.888  1.00  0.00           C  
ATOM    299  CD1 LEU B 347     -18.794  -5.740  28.745  1.00  0.00           C  
ATOM    300  CD2 LEU B 347     -17.827  -7.847  29.828  1.00  0.00           C  
ATOM    301  H   LEU B 347     -21.249  -5.798  31.619  1.00  0.00           H  
ATOM    302  N   GLY B 348     -19.671  -5.312  34.178  1.00  0.00           N  
ATOM    303  CA  GLY B 348     -19.369  -4.848  35.525  1.00  0.00           C  
ATOM    304  C   GLY B 348     -19.833  -5.806  36.628  1.00  0.00           C  
ATOM    305  O   GLY B 348     -19.107  -6.048  37.625  1.00  0.00           O  
ATOM    306  H   GLY B 348     -20.294  -4.804  33.626  1.00  0.00           H  
ATOM    307  N   SER B 349     -21.019  -6.394  36.455  1.00  0.00           N  
ATOM    308  CA  SER B 349     -21.527  -7.295  37.482  1.00  0.00           C  
ATOM    309  C   SER B 349     -20.556  -8.455  37.736  1.00  0.00           C  
ATOM    310  O   SER B 349     -20.492  -8.952  38.878  1.00  0.00           O  
ATOM    311  CB  SER B 349     -22.955  -7.778  37.165  1.00  0.00           C  
ATOM    312  OG  SER B 349     -22.971  -8.678  36.076  1.00  0.00           O  
ATOM    313  H   SER B 349     -21.547  -6.225  35.647  1.00  0.00           H  
ATOM    314 HG   SER B 349     -23.868  -8.963  35.897  1.00  0.00           H  
ATOM    315  N   TYR B 352     -19.720  -8.792  36.734  1.00  0.00           N  
ATOM    316  CA  TYR B 352     -18.733  -9.903  36.856  1.00  0.00           C  
ATOM    317  C   TYR B 352     -17.313  -9.587  37.333  1.00  0.00           C  
ATOM    318  O   TYR B 352     -16.520 -10.523  37.596  1.00  0.00           O  
ATOM    319  CB  TYR B 352     -18.620 -10.710  35.575  1.00  0.00           C  
ATOM    320  CG  TYR B 352     -19.803 -11.589  35.300  1.00  0.00           C  
ATOM    321  CD1 TYR B 352     -20.877 -11.109  34.573  1.00  0.00           C  
ATOM    322  CD2 TYR B 352     -19.798 -12.936  35.653  1.00  0.00           C  
ATOM    323  CE1 TYR B 352     -21.920 -11.960  34.172  1.00  0.00           C  
ATOM    324  CE2 TYR B 352     -20.834 -13.799  35.266  1.00  0.00           C  
ATOM    325  CZ  TYR B 352     -21.883 -13.298  34.517  1.00  0.00           C  
ATOM    326  OH  TYR B 352     -22.869 -14.106  34.009  1.00  0.00           O  
ATOM    327  H   TYR B 352     -19.763  -8.280  35.894  1.00  0.00           H  
ATOM    328 HH   TYR B 352     -22.699 -15.020  34.250  1.00  0.00           H  
ATOM    329  N   GLY B 361     -17.007  -8.286  37.466  1.00  0.00           N  
ATOM    330  CA  GLY B 361     -15.685  -7.829  37.911  1.00  0.00           C  
ATOM    331  C   GLY B 361     -14.756  -7.303  36.812  1.00  0.00           C  
ATOM    332  O   GLY B 361     -13.702  -6.730  37.103  1.00  0.00           O  
ATOM    333  H   GLY B 361     -17.692  -7.608  37.270  1.00  0.00           H  
ATOM    334  N   TYR B 362     -15.148  -7.499  35.555  1.00  0.00           N  
ATOM    335  CA  TYR B 362     -14.384  -7.056  34.415  1.00  0.00           C  
ATOM    336  C   TYR B 362     -14.185  -5.557  34.395  1.00  0.00           C  
ATOM    337  O   TYR B 362     -15.132  -4.793  34.660  1.00  0.00           O  
ATOM    338  CB  TYR B 362     -15.033  -7.518  33.120  1.00  0.00           C  
ATOM    339  CG  TYR B 362     -14.995  -9.010  33.022  1.00  0.00           C  
ATOM    340  CD1 TYR B 362     -15.026  -9.795  34.187  1.00  0.00           C  
ATOM    341  CD2 TYR B 362     -14.841  -9.655  31.795  1.00  0.00           C  
ATOM    342  CE1 TYR B 362     -14.889 -11.173  34.140  1.00  0.00           C  
ATOM    343  CE2 TYR B 362     -14.696 -11.073  31.737  1.00  0.00           C  
ATOM    344  CZ  TYR B 362     -14.714 -11.812  32.928  1.00  0.00           C  
ATOM    345  OH  TYR B 362     -14.518 -13.170  32.947  1.00  0.00           O  
ATOM    346  H   TYR B 362     -16.020  -7.915  35.409  1.00  0.00           H  
ATOM    347 HH   TYR B 362     -14.569 -13.490  33.848  1.00  0.00           H  
ATOM    348  N   SER B 363     -12.937  -5.164  34.072  1.00  0.00           N  
ATOM    349  CA  SER B 363     -12.532  -3.756  33.977  1.00  0.00           C  
ATOM    350  C   SER B 363     -12.210  -3.406  32.532  1.00  0.00           C  
ATOM    351  O   SER B 363     -11.755  -4.252  31.757  1.00  0.00           O  
ATOM    352  CB  SER B 363     -11.314  -3.489  34.870  1.00  0.00           C  
ATOM    353  OG  SER B 363     -11.469  -4.055  36.170  1.00  0.00           O  
ATOM    354  H   SER B 363     -12.251  -5.852  33.916  1.00  0.00           H  
ATOM    355 HG   SER B 363     -10.688  -3.880  36.691  1.00  0.00           H  
ATOM    356  N   GLU B 364     -12.489  -2.172  32.152  1.00  0.00           N  
ATOM    357  CA  GLU B 364     -12.201  -1.729  30.798  1.00  0.00           C  
ATOM    358  C   GLU B 364     -10.727  -1.402  30.584  1.00  0.00           C  
ATOM    359  O   GLU B 364      -9.994  -1.029  31.507  1.00  0.00           O  
ATOM    360  CB  GLU B 364     -12.991  -0.470  30.479  1.00  0.00           C  
ATOM    361  CG  GLU B 364     -13.187  -0.213  28.995  1.00  0.00           C  
ATOM    362  CD  GLU B 364     -13.666   1.202  28.693  1.00  0.00           C  
ATOM    363  OE1 GLU B 364     -13.950   1.986  29.629  1.00  0.00           O  
ATOM    364  OE2 GLU B 364     -13.730   1.549  27.495  1.00  0.00           O  
ATOM    365  H   GLU B 364     -12.874  -1.545  32.792  1.00  0.00           H  
ATOM    366  N   ILE B 365     -10.330  -1.499  29.329  1.00  0.00           N  
ATOM    367  CA  ILE B 365      -8.983  -1.183  28.885  1.00  0.00           C  
ATOM    368  C   ILE B 365      -9.167  -0.527  27.530  1.00  0.00           C  
ATOM    369  O   ILE B 365      -9.895  -1.030  26.668  1.00  0.00           O  
ATOM    370  CB  ILE B 365      -8.146  -2.427  28.725  1.00  0.00           C  
ATOM    371  CG1 ILE B 365      -6.701  -2.037  28.606  1.00  0.00           C  
ATOM    372  CG2 ILE B 365      -8.632  -3.292  27.538  1.00  0.00           C  
ATOM    373  CD1 ILE B 365      -5.868  -3.243  28.509  1.00  0.00           C  
ATOM    374  H   ILE B 365     -10.972  -1.826  28.658  1.00  0.00           H  
ATOM    375  N   ARG B 366      -8.636   0.684  27.429  1.00  0.00           N  
ATOM    376  CA  ARG B 366      -8.677   1.494  26.215  1.00  0.00           C  
ATOM    377  C   ARG B 366      -7.360   1.348  25.414  1.00  0.00           C  
ATOM    378  O   ARG B 366      -6.266   1.659  25.928  1.00  0.00           O  
ATOM    379  CB  ARG B 366      -8.884   2.947  26.607  1.00  0.00           C  
ATOM    380  CG  ARG B 366     -10.318   3.269  26.762  1.00  0.00           C  
ATOM    381  CD  ARG B 366     -10.599   3.982  28.067  1.00  0.00           C  
ATOM    382  NE  ARG B 366     -12.021   3.872  28.419  1.00  0.00           N  
ATOM    383  CZ  ARG B 366     -12.886   4.891  28.515  1.00  0.00           C  
ATOM    384  NH1 ARG B 366     -12.492   6.145  28.297  1.00  0.00           N  
ATOM    385  NH2 ARG B 366     -14.146   4.654  28.842  1.00  0.00           N  
ATOM    386  H   ARG B 366      -8.158   1.037  28.213  1.00  0.00           H  
ATOM    387 HE   ARG B 366     -12.360   2.981  28.597  1.00  0.00           H  
ATOM    388 HH11 ARG B 366     -11.538   6.336  28.055  1.00  0.00           H  
ATOM    389 HH12 ARG B 366     -13.138   6.894  28.368  1.00  0.00           H  
ATOM    390 HH21 ARG B 366     -14.455   3.720  29.006  1.00  0.00           H  
ATOM    391 HH22 ARG B 366     -14.795   5.411  28.909  1.00  0.00           H  
ATOM    392  N   LEU B 368      -7.478   0.884  24.162  1.00  0.00           N  
ATOM    393  CA  LEU B 368      -6.315   0.663  23.296  1.00  0.00           C  
ATOM    394  C   LEU B 368      -6.344   1.546  22.057  1.00  0.00           C  
ATOM    395  O   LEU B 368      -7.415   1.981  21.659  1.00  0.00           O  
ATOM    396  CB  LEU B 368      -6.246  -0.799  22.888  1.00  0.00           C  
ATOM    397  CG  LEU B 368      -5.953  -1.745  24.049  1.00  0.00           C  
ATOM    398  CD1 LEU B 368      -6.167  -3.182  23.600  1.00  0.00           C  
ATOM    399  CD2 LEU B 368      -4.541  -1.523  24.594  1.00  0.00           C  
ATOM    400  H   LEU B 368      -8.356   0.682  23.809  1.00  0.00           H  
ATOM    401  N   PRO B 370      -5.149   1.847  21.456  1.00  0.00           N  
ATOM    402  CA  PRO B 370      -4.902   2.675  20.251  1.00  0.00           C  
ATOM    403  C   PRO B 370      -5.464   2.046  18.993  1.00  0.00           C  
ATOM    404  O   PRO B 370      -5.458   0.793  18.837  1.00  0.00           O  
ATOM    405  CB  PRO B 370      -3.391   2.757  20.212  1.00  0.00           C  
ATOM    406  CG  PRO B 370      -2.989   1.401  20.751  1.00  0.00           C  
ATOM    407  CD  PRO B 370      -3.865   1.321  21.968  1.00  0.00           C  
ATOM    408  N   ILE B 371      -6.011   2.917  18.151  1.00  0.00           N  
ATOM    409  CA  ILE B 371      -6.641   2.526  16.917  1.00  0.00           C  
ATOM    410  C   ILE B 371      -5.639   1.915  15.901  1.00  0.00           C  
ATOM    411  O   ILE B 371      -5.993   0.982  15.155  1.00  0.00           O  
ATOM    412  CB  ILE B 371      -7.456   3.719  16.323  1.00  0.00           C  
ATOM    413  CG1 ILE B 371      -8.904   3.661  16.809  1.00  0.00           C  
ATOM    414  CG2 ILE B 371      -7.463   3.701  14.769  1.00  0.00           C  
ATOM    415  CD1 ILE B 371      -9.059   3.562  18.261  1.00  0.00           C  
ATOM    416  H   ILE B 371      -5.983   3.824  18.374  1.00  0.00           H  
ATOM    417  N   VAL B 372      -4.396   2.409  15.890  1.00  0.00           N  
ATOM    418  CA  VAL B 372      -3.373   1.918  14.973  1.00  0.00           C  
ATOM    419  C   VAL B 372      -2.236   1.260  15.714  1.00  0.00           C  
ATOM    420  O   VAL B 372      -1.895   1.673  16.811  1.00  0.00           O  
ATOM    421  CB  VAL B 372      -2.771   3.059  14.152  1.00  0.00           C  
ATOM    422  CG1 VAL B 372      -3.110   2.888  12.664  1.00  0.00           C  
ATOM    423  CG2 VAL B 372      -3.257   4.395  14.691  1.00  0.00           C  
ATOM    424  H   VAL B 372      -4.153   3.101  16.531  1.00  0.00           H  
ATOM    425  N   GLU B 373      -1.602   0.281  15.081  1.00  0.00           N  
ATOM    426  CA  GLU B 373      -0.465  -0.429  15.683  1.00  0.00           C  
ATOM    427  C   GLU B 373       0.642  -0.681  14.648  1.00  0.00           C  
ATOM    428  O   GLU B 373       0.444  -0.489  13.440  1.00  0.00           O  
ATOM    429  CB  GLU B 373      -0.905  -1.781  16.255  1.00  0.00           C  
ATOM    430  CG  GLU B 373      -1.759  -1.693  17.470  1.00  0.00           C  
ATOM    431  CD  GLU B 373      -0.997  -1.168  18.653  1.00  0.00           C  
ATOM    432  OE1 GLU B 373      -0.657   0.048  18.666  1.00  0.00           O  
ATOM    433  OE2 GLU B 373      -0.718  -1.980  19.563  1.00  0.00           O  
ATOM    434  H   GLU B 373      -1.896   0.021  14.182  1.00  0.00           H  
ATOM    435  N   GLN B 374       1.806  -1.100  15.110  1.00  0.00           N  
ATOM    436  CA  GLN B 374       2.848  -1.388  14.167  1.00  0.00           C  
ATOM    437  C   GLN B 374       2.424  -2.648  13.441  1.00  0.00           C  
ATOM    438  O   GLN B 374       2.098  -3.638  14.077  1.00  0.00           O  
ATOM    439  CB  GLN B 374       4.145  -1.606  14.900  1.00  0.00           C  
ATOM    440  CG  GLN B 374       5.129  -0.528  14.596  1.00  0.00           C  
ATOM    441  CD  GLN B 374       6.119  -0.313  15.722  1.00  0.00           C  
ATOM    442  OE1 GLN B 374       6.460  -1.247  16.480  1.00  0.00           O  
ATOM    443  NE2 GLN B 374       6.588   0.938  15.854  1.00  0.00           N  
ATOM    444  H   GLN B 374       1.950  -1.222  16.063  1.00  0.00           H  
ATOM    445 HE21 GLN B 374       7.236   1.090  16.571  1.00  0.00           H  
ATOM    446 HE22 GLN B 374       6.289   1.631  15.242  1.00  0.00           H  
ATOM    447  N   THR B 375       2.468  -2.617  12.112  1.00  0.00           N  
ATOM    448  CA  THR B 375       2.070  -3.753  11.276  1.00  0.00           C  
ATOM    449  C   THR B 375       2.652  -5.119  11.713  1.00  0.00           C  
ATOM    450  O   THR B 375       1.950  -6.146  11.735  1.00  0.00           O  
ATOM    451  CB  THR B 375       2.394  -3.464   9.795  1.00  0.00           C  
ATOM    452  OG1 THR B 375       1.924  -2.149   9.453  1.00  0.00           O  
ATOM    453  CG2 THR B 375       1.744  -4.509   8.871  1.00  0.00           C  
ATOM    454  H   THR B 375       2.772  -1.797  11.661  1.00  0.00           H  
ATOM    455  HG1 THR B 375       2.109  -1.961   8.541  1.00  0.00           H  
ATOM    456  N   PRO B 376       3.941  -5.159  12.058  1.00  0.00           N  
ATOM    457  CA  PRO B 376       4.429  -6.481  12.468  1.00  0.00           C  
ATOM    458  C   PRO B 376       3.554  -7.195  13.504  1.00  0.00           C  
ATOM    459  O   PRO B 376       3.404  -8.410  13.456  1.00  0.00           O  
ATOM    460  CB  PRO B 376       5.809  -6.184  13.032  1.00  0.00           C  
ATOM    461  CG  PRO B 376       5.871  -4.620  13.106  1.00  0.00           C  
ATOM    462  CD  PRO B 376       5.053  -4.206  11.955  1.00  0.00           C  
ATOM    463  N   LEU B 377       2.955  -6.442  14.423  1.00  0.00           N  
ATOM    464  CA  LEU B 377       2.078  -7.034  15.451  1.00  0.00           C  
ATOM    465  C   LEU B 377       0.947  -7.905  14.864  1.00  0.00           C  
ATOM    466  O   LEU B 377       0.748  -9.047  15.285  1.00  0.00           O  
ATOM    467  CB  LEU B 377       1.475  -5.938  16.331  1.00  0.00           C  
ATOM    468  CG  LEU B 377       0.559  -6.388  17.469  1.00  0.00           C  
ATOM    469  CD1 LEU B 377       1.191  -7.556  18.198  1.00  0.00           C  
ATOM    470  CD2 LEU B 377       0.300  -5.213  18.420  1.00  0.00           C  
ATOM    471  H   LEU B 377       3.080  -5.474  14.400  1.00  0.00           H  
ATOM    472  N   PHE B 378       0.225  -7.380  13.886  1.00  0.00           N  
ATOM    473  CA  PHE B 378      -0.839  -8.144  13.272  1.00  0.00           C  
ATOM    474  C   PHE B 378      -0.332  -9.271  12.415  1.00  0.00           C  
ATOM    475  O   PHE B 378      -1.022 -10.239  12.148  1.00  0.00           O  
ATOM    476  CB  PHE B 378      -1.739  -7.217  12.494  1.00  0.00           C  
ATOM    477  CG  PHE B 378      -2.428  -6.193  13.368  1.00  0.00           C  
ATOM    478  CD1 PHE B 378      -3.580  -6.521  14.085  1.00  0.00           C  
ATOM    479  CD2 PHE B 378      -1.921  -4.901  13.470  1.00  0.00           C  
ATOM    480  CE1 PHE B 378      -4.200  -5.580  14.872  1.00  0.00           C  
ATOM    481  CE2 PHE B 378      -2.557  -3.947  14.270  1.00  0.00           C  
ATOM    482  CZ  PHE B 378      -3.691  -4.289  14.963  1.00  0.00           C  
ATOM    483  H   PHE B 378       0.406  -6.476  13.579  1.00  0.00           H  
ATOM    484  N   LYS B 388       0.888  -9.133  11.945  1.00  0.00           N  
ATOM    485  CA  LYS B 388       1.460 -10.199  11.146  1.00  0.00           C  
ATOM    486  C   LYS B 388       1.772 -11.317  12.152  1.00  0.00           C  
ATOM    487  O   LYS B 388       1.163 -12.397  12.109  1.00  0.00           O  
ATOM    488  CB  LYS B 388       2.745  -9.725  10.458  1.00  0.00           C  
ATOM    489  CG  LYS B 388       2.597  -8.465   9.627  1.00  0.00           C  
ATOM    490  CD  LYS B 388       3.275  -8.620   8.257  1.00  0.00           C  
ATOM    491  CE  LYS B 388       4.813  -8.427   8.268  1.00  0.00           C  
ATOM    492  NZ  LYS B 388       5.426  -8.758   6.921  1.00  0.00           N  
ATOM    493  H   LYS B 388       1.398  -8.327  12.147  1.00  0.00           H  
ATOM    494  HZ1 LYS B 388       4.851  -8.300   6.174  1.00  0.00           H  
ATOM    495  HZ2 LYS B 388       6.393  -8.389   6.878  1.00  0.00           H  
ATOM    496  HZ3 LYS B 388       5.425  -9.781   6.774  1.00  0.00           H  
ATOM    497  N   ARG B 389       2.660 -10.992  13.094  1.00  0.00           N  
ATOM    498  CA  ARG B 389       3.113 -11.896  14.145  1.00  0.00           C  
ATOM    499  C   ARG B 389       1.975 -12.601  14.925  1.00  0.00           C  
ATOM    500  O   ARG B 389       1.949 -13.839  15.025  1.00  0.00           O  
ATOM    501  CB  ARG B 389       4.055 -11.149  15.114  1.00  0.00           C  
ATOM    502  CG  ARG B 389       5.492 -11.651  15.115  1.00  0.00           C  
ATOM    503  CD  ARG B 389       6.108 -11.543  16.491  1.00  0.00           C  
ATOM    504  NE  ARG B 389       6.563 -10.188  16.803  1.00  0.00           N  
ATOM    505  CZ  ARG B 389       7.275  -9.876  17.888  1.00  0.00           C  
ATOM    506  NH1 ARG B 389       7.607 -10.812  18.782  1.00  0.00           N  
ATOM    507  NH2 ARG B 389       7.657  -8.626  18.106  1.00  0.00           N  
ATOM    508  H   ARG B 389       3.023 -10.101  13.090  1.00  0.00           H  
ATOM    509 HE   ARG B 389       6.337  -9.466  16.177  1.00  0.00           H  
ATOM    510 HH11 ARG B 389       7.322 -11.763  18.640  1.00  0.00           H  
ATOM    511 HH12 ARG B 389       8.138 -10.570  19.592  1.00  0.00           H  
ATOM    512 HH21 ARG B 389       7.418  -7.908  17.460  1.00  0.00           H  
ATOM    513 HH22 ARG B 389       8.189  -8.406  18.926  1.00  0.00           H  
ATOM    514  N   ALA B 396       1.044 -11.824  15.482  1.00  0.00           N  
ATOM    515  CA  ALA B 396      -0.073 -12.382  16.244  1.00  0.00           C  
ATOM    516  C   ALA B 396      -1.120 -13.095  15.384  1.00  0.00           C  
ATOM    517  O   ALA B 396      -1.208 -14.324  15.423  1.00  0.00           O  
ATOM    518  CB  ALA B 396      -0.728 -11.309  17.072  1.00  0.00           C  
ATOM    519  H   ALA B 396       1.119 -10.861  15.366  1.00  0.00           H  
ATOM    520  N   ILE B 397      -1.889 -12.338  14.598  1.00  0.00           N  
ATOM    521  CA  ILE B 397      -2.953 -12.908  13.745  1.00  0.00           C  
ATOM    522  C   ILE B 397      -2.515 -14.077  12.847  1.00  0.00           C  
ATOM    523  O   ILE B 397      -3.181 -15.132  12.809  1.00  0.00           O  
ATOM    524  CB  ILE B 397      -3.643 -11.812  12.860  1.00  0.00           C  
ATOM    525  CG1 ILE B 397      -4.253 -10.731  13.764  1.00  0.00           C  
ATOM    526  CG2 ILE B 397      -4.721 -12.426  11.926  1.00  0.00           C  
ATOM    527  CD1 ILE B 397      -4.805  -9.520  13.004  1.00  0.00           C  
ATOM    528  H   ILE B 397      -1.713 -11.378  14.554  1.00  0.00           H  
ATOM    529  N   GLY B 403      -1.416 -13.882  12.119  1.00  0.00           N  
ATOM    530  CA  GLY B 403      -0.922 -14.912  11.226  1.00  0.00           C  
ATOM    531  C   GLY B 403      -0.676 -14.402   9.814  1.00  0.00           C  
ATOM    532  O   GLY B 403      -1.514 -13.710   9.219  1.00  0.00           O  
ATOM    533  H   GLY B 403      -0.927 -13.032  12.181  1.00  0.00           H  
ATOM    534  N   GLU B 404       0.473 -14.795   9.289  1.00  0.00           N  
ATOM    535  CA  GLU B 404       0.957 -14.453   7.948  1.00  0.00           C  
ATOM    536  C   GLU B 404       0.100 -15.142   6.854  1.00  0.00           C  
ATOM    537  O   GLU B 404      -0.219 -14.544   5.829  1.00  0.00           O  
ATOM    538  CB  GLU B 404       2.423 -14.890   7.811  1.00  0.00           C  
ATOM    539  CG  GLU B 404       3.194 -15.181   9.147  1.00  0.00           C  
ATOM    540  CD  GLU B 404       2.720 -16.444   9.949  1.00  0.00           C  
ATOM    541  OE1 GLU B 404       2.256 -17.459   9.354  1.00  0.00           O  
ATOM    542  OE2 GLU B 404       2.788 -16.396  11.204  1.00  0.00           O  
ATOM    543  H   GLU B 404       1.013 -15.326   9.862  1.00  0.00           H  
ATOM    544  N   VAL B 406      -0.228 -16.414   7.070  1.00  0.00           N  
ATOM    545  CA  VAL B 406      -1.049 -17.171   6.123  1.00  0.00           C  
ATOM    546  C   VAL B 406      -2.537 -16.737   6.179  1.00  0.00           C  
ATOM    547  O   VAL B 406      -3.301 -17.039   5.245  1.00  0.00           O  
ATOM    548  CB  VAL B 406      -0.881 -18.771   6.300  1.00  0.00           C  
ATOM    549  CG1 VAL B 406      -0.058 -19.140   7.570  1.00  0.00           C  
ATOM    550  CG2 VAL B 406      -2.253 -19.502   6.318  1.00  0.00           C  
ATOM    551  H   VAL B 406       0.083 -16.842   7.886  1.00  0.00           H  
ATOM    552  N   THR B 473      -2.937 -16.004   7.231  1.00  0.00           N  
ATOM    553  CA  THR B 473      -4.345 -15.560   7.392  1.00  0.00           C  
ATOM    554  C   THR B 473      -4.909 -14.633   6.299  1.00  0.00           C  
ATOM    555  O   THR B 473      -4.313 -13.610   5.940  1.00  0.00           O  
ATOM    556  CB  THR B 473      -4.635 -14.929   8.804  1.00  0.00           C  
ATOM    557  OG1 THR B 473      -3.972 -13.667   8.933  1.00  0.00           O  
ATOM    558  CG2 THR B 473      -4.172 -15.862   9.920  1.00  0.00           C  
ATOM    559  H   THR B 473      -2.285 -15.716   7.894  1.00  0.00           H  
ATOM    560  HG1 THR B 473      -4.132 -13.295   9.795  1.00  0.00           H  
ATOM    561  N   ASP B 477      -6.096 -14.973   5.810  1.00  0.00           N  
ATOM    562  CA  ASP B 477      -6.740 -14.180   4.778  1.00  0.00           C  
ATOM    563  C   ASP B 477      -6.789 -12.730   5.263  1.00  0.00           C  
ATOM    564  O   ASP B 477      -6.769 -11.781   4.455  1.00  0.00           O  
ATOM    565  CB  ASP B 477      -8.144 -14.725   4.509  1.00  0.00           C  
ATOM    566  CG  ASP B 477      -8.143 -16.211   4.126  1.00  0.00           C  
ATOM    567  OD1 ASP B 477      -8.178 -17.079   5.029  1.00  0.00           O  
ATOM    568  OD2 ASP B 477      -8.120 -16.522   2.917  1.00  0.00           O  
ATOM    569  H   ASP B 477      -6.536 -15.778   6.136  1.00  0.00           H  
ATOM    570  N   VAL B 478      -6.802 -12.578   6.593  1.00  0.00           N  
ATOM    571  CA  VAL B 478      -6.831 -11.268   7.260  1.00  0.00           C  
ATOM    572  C   VAL B 478      -5.582 -10.458   6.837  1.00  0.00           C  
ATOM    573  O   VAL B 478      -5.688  -9.417   6.154  1.00  0.00           O  
ATOM    574  CB  VAL B 478      -6.864 -11.409   8.851  1.00  0.00           C  
ATOM    575  CG1 VAL B 478      -7.105 -10.046   9.524  1.00  0.00           C  
ATOM    576  CG2 VAL B 478      -7.922 -12.425   9.281  1.00  0.00           C  
ATOM    577  H   VAL B 478      -6.792 -13.374   7.145  1.00  0.00           H  
ATOM    578  N   VAL B 479      -4.406 -10.976   7.211  1.00  0.00           N  
ATOM    579  CA  VAL B 479      -3.121 -10.329   6.930  1.00  0.00           C  
ATOM    580  C   VAL B 479      -2.935 -10.080   5.444  1.00  0.00           C  
ATOM    581  O   VAL B 479      -2.622  -8.971   5.047  1.00  0.00           O  
ATOM    582  CB  VAL B 479      -1.930 -11.127   7.549  1.00  0.00           C  
ATOM    583  CG1 VAL B 479      -0.621 -10.744   6.893  1.00  0.00           C  
ATOM    584  CG2 VAL B 479      -1.854 -10.859   9.068  1.00  0.00           C  
ATOM    585  H   VAL B 479      -4.403 -11.839   7.676  1.00  0.00           H  
ATOM    586  N   GLU B 488      -3.253 -11.076   4.632  1.00  0.00           N  
ATOM    587  CA  GLU B 488      -3.145 -10.952   3.192  1.00  0.00           C  
ATOM    588  C   GLU B 488      -3.868  -9.727   2.644  1.00  0.00           C  
ATOM    589  O   GLU B 488      -3.279  -8.661   2.537  1.00  0.00           O  
ATOM    590  CB  GLU B 488      -3.675 -12.209   2.492  1.00  0.00           C  
ATOM    591  CG  GLU B 488      -3.093 -13.540   3.003  1.00  0.00           C  
ATOM    592  CD  GLU B 488      -1.560 -13.606   2.944  1.00  0.00           C  
ATOM    593  OE1 GLU B 488      -0.908 -13.007   3.834  1.00  0.00           O  
ATOM    594  OE2 GLU B 488      -1.013 -14.258   2.016  1.00  0.00           O  
ATOM    595  H   GLU B 488      -3.561 -11.922   5.022  1.00  0.00           H  
ATOM    596  N   LYS B 495      -5.162  -9.829   2.365  1.00  0.00           N  
ATOM    597  CA  LYS B 495      -5.837  -8.680   1.759  1.00  0.00           C  
ATOM    598  C   LYS B 495      -6.797  -7.770   2.560  1.00  0.00           C  
ATOM    599  O   LYS B 495      -7.435  -6.861   1.981  1.00  0.00           O  
ATOM    600  CB  LYS B 495      -6.477  -9.122   0.426  1.00  0.00           C  
ATOM    601  CG  LYS B 495      -5.445  -9.330  -0.722  1.00  0.00           C  
ATOM    602  CD  LYS B 495      -6.086  -9.497  -2.127  1.00  0.00           C  
ATOM    603  CE  LYS B 495      -5.181  -8.933  -3.254  1.00  0.00           C  
ATOM    604  NZ  LYS B 495      -5.908  -8.810  -4.552  1.00  0.00           N  
ATOM    605  H   LYS B 495      -5.662 -10.642   2.593  1.00  0.00           H  
ATOM    606  HZ1 LYS B 495      -6.845  -8.378  -4.382  1.00  0.00           H  
ATOM    607  HZ2 LYS B 495      -5.370  -8.209  -5.204  1.00  0.00           H  
ATOM    608  HZ3 LYS B 495      -6.040  -9.752  -4.970  1.00  0.00           H  
ATOM    609  N   GLU B 496      -6.798  -7.904   3.887  1.00  0.00           N  
ATOM    610  CA  GLU B 496      -7.726  -7.117   4.698  1.00  0.00           C  
ATOM    611  C   GLU B 496      -7.237  -5.943   5.543  1.00  0.00           C  
ATOM    612  O   GLU B 496      -8.020  -5.042   5.836  1.00  0.00           O  
ATOM    613  CB  GLU B 496      -8.555  -8.046   5.580  1.00  0.00           C  
ATOM    614  CG  GLU B 496      -9.193  -9.184   4.820  1.00  0.00           C  
ATOM    615  CD  GLU B 496     -10.213  -9.929   5.643  1.00  0.00           C  
ATOM    616  OE1 GLU B 496     -10.006 -10.081   6.874  1.00  0.00           O  
ATOM    617  OE2 GLU B 496     -11.230 -10.349   5.047  1.00  0.00           O  
ATOM    618  H   GLU B 496      -6.178  -8.529   4.321  1.00  0.00           H  
ATOM    619  N   MET B 497      -5.976  -5.924   5.946  1.00  0.00           N  
ATOM    620  CA  MET B 497      -5.482  -4.825   6.793  1.00  0.00           C  
ATOM    621  C   MET B 497      -5.431  -3.415   6.163  1.00  0.00           C  
ATOM    622  O   MET B 497      -5.321  -3.282   4.945  1.00  0.00           O  
ATOM    623  CB  MET B 497      -4.095  -5.184   7.314  1.00  0.00           C  
ATOM    624  CG  MET B 497      -3.842  -6.669   7.406  1.00  0.00           C  
ATOM    625  SD  MET B 497      -3.388  -6.987   9.050  1.00  0.00           S  
ATOM    626  CE  MET B 497      -2.192  -5.595   9.342  1.00  0.00           C  
ATOM    627  H   MET B 497      -5.370  -6.635   5.648  1.00  0.00           H  
ATOM    628  N   TYR B 498      -5.582  -2.370   6.980  1.00  0.00           N  
ATOM    629  CA  TYR B 498      -5.480  -0.999   6.472  1.00  0.00           C  
ATOM    630  C   TYR B 498      -4.114  -0.535   6.969  1.00  0.00           C  
ATOM    631  O   TYR B 498      -3.988   0.079   8.046  1.00  0.00           O  
ATOM    632  CB  TYR B 498      -6.582  -0.048   6.986  1.00  0.00           C  
ATOM    633  CG  TYR B 498      -7.911  -0.119   6.247  1.00  0.00           C  
ATOM    634  CD1 TYR B 498      -8.768  -1.230   6.396  1.00  0.00           C  
ATOM    635  CD2 TYR B 498      -8.308   0.882   5.378  1.00  0.00           C  
ATOM    636  CE1 TYR B 498      -9.967  -1.336   5.680  1.00  0.00           C  
ATOM    637  CE2 TYR B 498      -9.526   0.783   4.653  1.00  0.00           C  
ATOM    638  CZ  TYR B 498     -10.330  -0.330   4.819  1.00  0.00           C  
ATOM    639  OH  TYR B 498     -11.495  -0.464   4.120  1.00  0.00           O  
ATOM    640  H   TYR B 498      -5.759  -2.528   7.931  1.00  0.00           H  
ATOM    641 HH   TYR B 498     -11.926  -1.294   4.375  1.00  0.00           H  
ATOM    642  N   THR B 499      -3.082  -0.974   6.237  1.00  0.00           N  
ATOM    643  CA  THR B 499      -1.693  -0.627   6.519  1.00  0.00           C  
ATOM    644  C   THR B 499      -1.338   0.589   5.655  1.00  0.00           C  
ATOM    645  O   THR B 499      -1.995   0.820   4.632  1.00  0.00           O  
ATOM    646  CB  THR B 499      -0.739  -1.779   6.148  1.00  0.00           C  
ATOM    647  OG1 THR B 499      -1.165  -2.995   6.777  1.00  0.00           O  
ATOM    648  CG2 THR B 499       0.693  -1.465   6.594  1.00  0.00           C  
ATOM    649  H   THR B 499      -3.266  -1.549   5.465  1.00  0.00           H  
ATOM    650  HG1 THR B 499      -0.565  -3.706   6.539  1.00  0.00           H  
ATOM    651  N   PHE B 500      -0.365   1.385   6.119  1.00  0.00           N  
ATOM    652  CA  PHE B 500       0.165   2.584   5.444  1.00  0.00           C  
ATOM    653  C   PHE B 500       1.515   2.886   6.081  1.00  0.00           C  
ATOM    654  O   PHE B 500       1.844   2.307   7.121  1.00  0.00           O  
ATOM    655  CB  PHE B 500      -0.787   3.800   5.512  1.00  0.00           C  
ATOM    656  CG  PHE B 500      -1.037   4.352   6.904  1.00  0.00           C  
ATOM    657  CD1 PHE B 500      -1.746   3.615   7.859  1.00  0.00           C  
ATOM    658  CD2 PHE B 500      -0.593   5.628   7.243  1.00  0.00           C  
ATOM    659  CE1 PHE B 500      -1.992   4.133   9.085  1.00  0.00           C  
ATOM    660  CE2 PHE B 500      -0.847   6.148   8.491  1.00  0.00           C  
ATOM    661  CZ  PHE B 500      -1.543   5.403   9.404  1.00  0.00           C  
ATOM    662  H   PHE B 500       0.023   1.160   6.996  1.00  0.00           H  
ATOM    663  N   GLU B 501       2.329   3.720   5.423  1.00  0.00           N  
ATOM    664  CA  GLU B 501       3.671   4.052   5.923  1.00  0.00           C  
ATOM    665  C   GLU B 501       3.713   5.402   6.602  1.00  0.00           C  
ATOM    666  O   GLU B 501       3.469   6.417   5.949  1.00  0.00           O  
ATOM    667  CB  GLU B 501       4.667   4.019   4.772  1.00  0.00           C  
ATOM    668  CG  GLU B 501       5.800   3.011   4.956  1.00  0.00           C  
ATOM    669  CD  GLU B 501       5.347   1.530   5.006  1.00  0.00           C  
ATOM    670  OE1 GLU B 501       4.173   1.216   4.685  1.00  0.00           O  
ATOM    671  OE2 GLU B 501       6.191   0.664   5.358  1.00  0.00           O  
ATOM    672  H   GLU B 501       2.013   4.146   4.598  1.00  0.00           H  
ATOM    673  N   ASP B 502       3.994   5.423   7.904  1.00  0.00           N  
ATOM    674  CA  ASP B 502       4.040   6.687   8.632  1.00  0.00           C  
ATOM    675  C   ASP B 502       5.146   7.546   8.038  1.00  0.00           C  
ATOM    676  O   ASP B 502       6.022   7.033   7.339  1.00  0.00           O  
ATOM    677  CB  ASP B 502       4.295   6.480  10.136  1.00  0.00           C  
ATOM    678  CG  ASP B 502       4.231   7.797  10.941  1.00  0.00           C  
ATOM    679  OD1 ASP B 502       3.386   8.664  10.609  1.00  0.00           O  
ATOM    680  OD2 ASP B 502       5.035   7.978  11.890  1.00  0.00           O  
ATOM    681  H   ASP B 502       4.161   4.592   8.370  1.00  0.00           H  
ATOM    682  N   ARG B 503       5.103   8.844   8.329  1.00  0.00           N  
ATOM    683  CA  ARG B 503       6.103   9.796   7.878  1.00  0.00           C  
ATOM    684  C   ARG B 503       7.521   9.278   8.097  1.00  0.00           C  
ATOM    685  O   ARG B 503       8.429   9.601   7.335  1.00  0.00           O  
ATOM    686  CB  ARG B 503       5.922  11.101   8.629  1.00  0.00           C  
ATOM    687  CG  ARG B 503       4.679  11.827   8.214  1.00  0.00           C  
ATOM    688  CD  ARG B 503       4.638  13.201   8.835  1.00  0.00           C  
ATOM    689  NE  ARG B 503       3.869  14.191   8.062  1.00  0.00           N  
ATOM    690  CZ  ARG B 503       2.543  14.318   8.082  1.00  0.00           C  
ATOM    691  NH1 ARG B 503       1.793  13.477   8.796  1.00  0.00           N  
ATOM    692  NH2 ARG B 503       1.961  15.276   7.358  1.00  0.00           N  
ATOM    693  H   ARG B 503       4.352   9.180   8.840  1.00  0.00           H  
ATOM    694 HE   ARG B 503       4.371  14.805   7.489  1.00  0.00           H  
ATOM    695 HH11 ARG B 503       2.217  12.748   9.323  1.00  0.00           H  
ATOM    696 HH12 ARG B 503       0.794  13.585   8.801  1.00  0.00           H  
ATOM    697 HH21 ARG B 503       2.525  15.889   6.800  1.00  0.00           H  
ATOM    698 HH22 ARG B 503       0.968  15.378   7.361  1.00  0.00           H  
ATOM    699  N   ASN B 651       7.717   8.467   9.132  1.00  0.00           N  
ATOM    700  CA  ASN B 651       9.037   7.930   9.412  1.00  0.00           C  
ATOM    701  C   ASN B 651       9.306   6.575   8.778  1.00  0.00           C  
ATOM    702  O   ASN B 651      10.154   5.832   9.244  1.00  0.00           O  
ATOM    703  CB  ASN B 651       9.313   7.864  10.914  1.00  0.00           C  
ATOM    704  CG  ASN B 651      10.820   7.747  11.224  1.00  0.00           C  
ATOM    705  OD1 ASN B 651      11.499   8.758  11.449  1.00  0.00           O  
ATOM    706  ND2 ASN B 651      11.346   6.522  11.231  1.00  0.00           N  
ATOM    707  H   ASN B 651       6.958   8.212   9.686  1.00  0.00           H  
ATOM    708 HD21 ASN B 651      12.297   6.450  11.424  1.00  0.00           H  
ATOM    709 HD22 ASN B 651      10.780   5.751  11.030  1.00  0.00           H  
ATOM    710  N   GLY B 652       8.584   6.238   7.715  1.00  0.00           N  
ATOM    711  CA  GLY B 652       8.803   4.963   7.043  1.00  0.00           C  
ATOM    712  C   GLY B 652       8.365   3.702   7.780  1.00  0.00           C  
ATOM    713  O   GLY B 652       8.535   2.572   7.273  1.00  0.00           O  
ATOM    714  H   GLY B 652       7.919   6.856   7.361  1.00  0.00           H  
ATOM    715  N   ASP B 653       7.806   3.883   8.976  1.00  0.00           N  
ATOM    716  CA  ASP B 653       7.318   2.763   9.786  1.00  0.00           C  
ATOM    717  C   ASP B 653       5.948   2.318   9.218  1.00  0.00           C  
ATOM    718  O   ASP B 653       5.120   3.184   8.852  1.00  0.00           O  
ATOM    719  CB  ASP B 653       7.165   3.187  11.250  1.00  0.00           C  
ATOM    720  CG  ASP B 653       8.376   3.941  11.777  1.00  0.00           C  
ATOM    721  OD1 ASP B 653       8.431   5.200  11.592  1.00  0.00           O  
ATOM    722  OD2 ASP B 653       9.242   3.276  12.402  1.00  0.00           O  
ATOM    723  H   ASP B 653       7.711   4.786   9.317  1.00  0.00           H  
ATOM    724  N   SER B 654       5.749   0.988   9.102  1.00  0.00           N  
ATOM    725  CA  SER B 654       4.504   0.370   8.588  1.00  0.00           C  
ATOM    726  C   SER B 654       3.447   0.380   9.680  1.00  0.00           C  
ATOM    727  O   SER B 654       3.643  -0.165  10.783  1.00  0.00           O  
ATOM    728  CB  SER B 654       4.764  -1.061   8.105  1.00  0.00           C  
ATOM    729  OG  SER B 654       6.018  -1.544   8.616  1.00  0.00           O  
ATOM    730  H   SER B 654       6.475   0.384   9.366  1.00  0.00           H  
ATOM    731 HG   SER B 654       6.167  -2.439   8.294  1.00  0.00           H  
ATOM    732  N   LEU B 655       2.355   1.055   9.399  1.00  0.00           N  
ATOM    733  CA  LEU B 655       1.311   1.187  10.363  1.00  0.00           C  
ATOM    734  C   LEU B 655       0.082   0.447   9.903  1.00  0.00           C  
ATOM    735  O   LEU B 655      -0.103   0.252   8.720  1.00  0.00           O  
ATOM    736  CB  LEU B 655       0.969   2.658  10.528  1.00  0.00           C  
ATOM    737  CG  LEU B 655       2.031   3.632  11.024  1.00  0.00           C  
ATOM    738  CD1 LEU B 655       1.390   5.057  11.167  1.00  0.00           C  
ATOM    739  CD2 LEU B 655       2.635   3.117  12.348  1.00  0.00           C  
ATOM    740  H   LEU B 655       2.255   1.441   8.540  1.00  0.00           H  
ATOM    741  N   THR B 656      -0.768   0.038  10.836  1.00  0.00           N  
ATOM    742  CA  THR B 656      -2.001  -0.626  10.463  1.00  0.00           C  
ATOM    743  C   THR B 656      -3.176  -0.329  11.400  1.00  0.00           C  
ATOM    744  O   THR B 656      -3.032  -0.318  12.638  1.00  0.00           O  
ATOM    745  CB  THR B 656      -1.872  -2.152  10.373  1.00  0.00           C  
ATOM    746  OG1 THR B 656      -0.551  -2.535   9.974  1.00  0.00           O  
ATOM    747  CG2 THR B 656      -2.867  -2.636   9.343  1.00  0.00           C  
ATOM    748  H   THR B 656      -0.541   0.151  11.787  1.00  0.00           H  
ATOM    749  HG1 THR B 656      -0.493  -3.481   9.915  1.00  0.00           H  
ATOM    750  N   LEU B 657      -4.304   0.001  10.764  1.00  0.00           N  
ATOM    751  CA  LEU B 657      -5.595   0.245  11.414  1.00  0.00           C  
ATOM    752  C   LEU B 657      -6.064  -1.162  11.779  1.00  0.00           C  
ATOM    753  O   LEU B 657      -6.279  -2.017  10.880  1.00  0.00           O  
ATOM    754  CB  LEU B 657      -6.581   0.835  10.416  1.00  0.00           C  
ATOM    755  CG  LEU B 657      -6.678   2.351  10.325  1.00  0.00           C  
ATOM    756  CD1 LEU B 657      -5.312   2.898  10.363  1.00  0.00           C  
ATOM    757  CD2 LEU B 657      -7.411   2.811   9.068  1.00  0.00           C  
ATOM    758  H   LEU B 657      -4.259   0.096   9.808  1.00  0.00           H  
ATOM    759  N   ARG B 658      -6.138  -1.387  13.094  1.00  0.00           N  
ATOM    760  CA  ARG B 658      -6.535  -2.644  13.730  1.00  0.00           C  
ATOM    761  C   ARG B 658      -7.766  -3.413  13.192  1.00  0.00           C  
ATOM    762  O   ARG B 658      -8.856  -2.871  13.042  1.00  0.00           O  
ATOM    763  CB  ARG B 658      -6.697  -2.417  15.247  1.00  0.00           C  
ATOM    764  CG  ARG B 658      -7.912  -1.553  15.659  1.00  0.00           C  
ATOM    765  CD  ARG B 658      -8.143  -1.473  17.201  1.00  0.00           C  
ATOM    766  NE  ARG B 658      -9.429  -0.836  17.553  1.00  0.00           N  
ATOM    767  CZ  ARG B 658      -9.603   0.047  18.543  1.00  0.00           C  
ATOM    768  NH1 ARG B 658      -8.572   0.416  19.299  1.00  0.00           N  
ATOM    769  NH2 ARG B 658     -10.801   0.564  18.785  1.00  0.00           N  
ATOM    770  H   ARG B 658      -5.924  -0.636  13.696  1.00  0.00           H  
ATOM    771 HE   ARG B 658     -10.207  -1.106  17.046  1.00  0.00           H  
ATOM    772 HH11 ARG B 658      -7.663   0.027  19.134  1.00  0.00           H  
ATOM    773 HH12 ARG B 658      -8.700   1.084  20.031  1.00  0.00           H  
ATOM    774 HH21 ARG B 658     -11.585   0.289  18.233  1.00  0.00           H  
ATOM    775 HH22 ARG B 658     -10.915   1.232  19.523  1.00  0.00           H  
ATOM    776  N   PRO B 659      -7.590  -4.697  12.887  1.00  0.00           N  
ATOM    777  CA  PRO B 659      -8.697  -5.498  12.379  1.00  0.00           C  
ATOM    778  C   PRO B 659      -9.411  -6.197  13.550  1.00  0.00           C  
ATOM    779  O   PRO B 659     -10.523  -6.729  13.384  1.00  0.00           O  
ATOM    780  CB  PRO B 659      -7.982  -6.522  11.494  1.00  0.00           C  
ATOM    781  CG  PRO B 659      -6.653  -6.712  12.220  1.00  0.00           C  
ATOM    782  CD  PRO B 659      -6.301  -5.269  12.450  1.00  0.00           C  
ATOM    783  N   GLU B 660      -8.741  -6.198  14.707  1.00  0.00           N  
ATOM    784  CA  GLU B 660      -9.212  -6.823  15.933  1.00  0.00           C  
ATOM    785  C   GLU B 660      -8.546  -6.156  17.129  1.00  0.00           C  
ATOM    786  O   GLU B 660      -7.661  -5.332  16.958  1.00  0.00           O  
ATOM    787  CB  GLU B 660      -8.784  -8.251  15.936  1.00  0.00           C  
ATOM    788  CG  GLU B 660      -7.345  -8.333  16.108  1.00  0.00           C  
ATOM    789  CD  GLU B 660      -6.958  -9.629  16.670  1.00  0.00           C  
ATOM    790  OE1 GLU B 660      -7.207 -10.665  16.009  1.00  0.00           O  
ATOM    791  OE2 GLU B 660      -6.423  -9.604  17.788  1.00  0.00           O  
ATOM    792  H   GLU B 660      -7.877  -5.738  14.740  1.00  0.00           H  
ATOM    793  N   GLY B 661      -8.820  -6.637  18.334  1.00  0.00           N  
ATOM    794  CA  GLY B 661      -8.228  -5.969  19.478  1.00  0.00           C  
ATOM    795  C   GLY B 661      -7.355  -6.849  20.301  1.00  0.00           C  
ATOM    796  O   GLY B 661      -6.527  -6.352  21.079  1.00  0.00           O  
ATOM    797  H   GLY B 661      -9.429  -7.405  18.449  1.00  0.00           H  
ATOM    798  N   THR B 662      -7.498  -8.155  20.144  1.00  0.00           N  
ATOM    799  CA  THR B 662      -6.681  -9.038  20.963  1.00  0.00           C  
ATOM    800  C   THR B 662      -5.190  -8.726  20.943  1.00  0.00           C  
ATOM    801  O   THR B 662      -4.577  -8.473  21.982  1.00  0.00           O  
ATOM    802  CB  THR B 662      -6.870 -10.489  20.589  1.00  0.00           C  
ATOM    803  OG1 THR B 662      -8.269 -10.775  20.579  1.00  0.00           O  
ATOM    804  CG2 THR B 662      -6.153 -11.380  21.590  1.00  0.00           C  
ATOM    805  H   THR B 662      -8.145  -8.524  19.517  1.00  0.00           H  
ATOM    806  HG1 THR B 662      -8.380 -11.701  20.322  1.00  0.00           H  
ATOM    807  N   ALA B 663      -4.609  -8.746  19.755  1.00  0.00           N  
ATOM    808  CA  ALA B 663      -3.203  -8.454  19.578  1.00  0.00           C  
ATOM    809  C   ALA B 663      -2.838  -7.155  20.350  1.00  0.00           C  
ATOM    810  O   ALA B 663      -2.014  -7.188  21.280  1.00  0.00           O  
ATOM    811  CB  ALA B 663      -2.911  -8.321  18.089  1.00  0.00           C  
ATOM    812  H   ALA B 663      -5.140  -8.937  18.982  1.00  0.00           H  
ATOM    813  N   GLY B 664      -3.514  -6.050  20.012  1.00  0.00           N  
ATOM    814  CA  GLY B 664      -3.286  -4.772  20.680  1.00  0.00           C  
ATOM    815  C   GLY B 664      -3.439  -4.919  22.190  1.00  0.00           C  
ATOM    816  O   GLY B 664      -2.710  -4.298  22.981  1.00  0.00           O  
ATOM    817  H   GLY B 664      -4.194  -6.094  19.311  1.00  0.00           H  
ATOM    818  N   CYS B 665      -4.373  -5.775  22.598  1.00  0.00           N  
ATOM    819  CA  CYS B 665      -4.572  -5.995  24.007  1.00  0.00           C  
ATOM    820  C   CYS B 665      -3.348  -6.644  24.660  1.00  0.00           C  
ATOM    821  O   CYS B 665      -2.651  -5.991  25.468  1.00  0.00           O  
ATOM    822  CB  CYS B 665      -5.830  -6.821  24.259  1.00  0.00           C  
ATOM    823  SG  CYS B 665      -6.301  -6.660  25.973  1.00  0.00           S  
ATOM    824  H   CYS B 665      -4.912  -6.249  21.948  1.00  0.00           H  
ATOM    825  N   VAL B 666      -3.075  -7.905  24.300  1.00  0.00           N  
ATOM    826  CA  VAL B 666      -1.910  -8.669  24.820  1.00  0.00           C  
ATOM    827  C   VAL B 666      -0.682  -7.784  24.794  1.00  0.00           C  
ATOM    828  O   VAL B 666       0.116  -7.782  25.735  1.00  0.00           O  
ATOM    829  CB  VAL B 666      -1.569  -9.872  23.940  1.00  0.00           C  
ATOM    830  CG1 VAL B 666      -1.581 -11.147  24.751  1.00  0.00           C  
ATOM    831  CG2 VAL B 666      -2.518  -9.955  22.786  1.00  0.00           C  
ATOM    832  H   VAL B 666      -3.683  -8.326  23.664  1.00  0.00           H  
ATOM    833  N   ARG B 667      -0.600  -7.007  23.710  1.00  0.00           N  
ATOM    834  CA  ARG B 667       0.461  -6.089  23.457  1.00  0.00           C  
ATOM    835  C   ARG B 667       0.647  -5.157  24.616  1.00  0.00           C  
ATOM    836  O   ARG B 667       1.704  -5.183  25.253  1.00  0.00           O  
ATOM    837  CB  ARG B 667       0.168  -5.312  22.196  1.00  0.00           C  
ATOM    838  CG  ARG B 667       1.325  -4.457  21.757  1.00  0.00           C  
ATOM    839  CD  ARG B 667       0.881  -3.033  21.724  1.00  0.00           C  
ATOM    840  NE  ARG B 667       0.972  -2.384  23.026  1.00  0.00           N  
ATOM    841  CZ  ARG B 667       0.324  -1.276  23.351  1.00  0.00           C  
ATOM    842  NH1 ARG B 667      -0.541  -0.718  22.509  1.00  0.00           N  
ATOM    843  NH2 ARG B 667       0.503  -0.756  24.547  1.00  0.00           N  
ATOM    844  H   ARG B 667      -1.306  -7.061  23.034  1.00  0.00           H  
ATOM    845 HE   ARG B 667       1.561  -2.783  23.699  1.00  0.00           H  
ATOM    846 HH11 ARG B 667      -0.714  -1.139  21.615  1.00  0.00           H  
ATOM    847 HH12 ARG B 667      -1.032   0.113  22.768  1.00  0.00           H  
ATOM    848 HH21 ARG B 667       1.131  -1.190  25.185  1.00  0.00           H  
ATOM    849 HH22 ARG B 667       0.024   0.072  24.793  1.00  0.00           H  
ATOM    850  N   ALA B 668      -0.379  -4.342  24.909  1.00  0.00           N  
ATOM    851  CA  ALA B 668      -0.332  -3.379  26.031  1.00  0.00           C  
ATOM    852  C   ALA B 668      -0.234  -4.134  27.323  1.00  0.00           C  
ATOM    853  O   ALA B 668       0.255  -3.598  28.318  1.00  0.00           O  
ATOM    854  CB  ALA B 668      -1.549  -2.498  26.045  1.00  0.00           C  
ATOM    855  H   ALA B 668      -1.187  -4.393  24.358  1.00  0.00           H  
ATOM    856  N   GLY B 669      -0.700  -5.384  27.282  1.00  0.00           N  
ATOM    857  CA  GLY B 669      -0.630  -6.256  28.433  1.00  0.00           C  
ATOM    858  C   GLY B 669       0.830  -6.459  28.815  1.00  0.00           C  
ATOM    859  O   GLY B 669       1.255  -6.189  29.953  1.00  0.00           O  
ATOM    860  H   GLY B 669      -1.094  -5.717  26.454  1.00  0.00           H  
ATOM    861  N   ILE B 670       1.608  -6.936  27.859  1.00  0.00           N  
ATOM    862  CA  ILE B 670       3.037  -7.149  28.062  1.00  0.00           C  
ATOM    863  C   ILE B 670       3.747  -5.794  28.301  1.00  0.00           C  
ATOM    864  O   ILE B 670       4.511  -5.607  29.267  1.00  0.00           O  
ATOM    865  CB  ILE B 670       3.670  -7.818  26.822  1.00  0.00           C  
ATOM    866  CG1 ILE B 670       2.867  -9.060  26.422  1.00  0.00           C  
ATOM    867  CG2 ILE B 670       5.096  -8.208  27.127  1.00  0.00           C  
ATOM    868  CD1 ILE B 670       3.336  -9.729  25.154  1.00  0.00           C  
ATOM    869  H   ILE B 670       1.223  -7.130  26.990  1.00  0.00           H  
ATOM    870  N   GLU B 671       3.441  -4.835  27.438  1.00  0.00           N  
ATOM    871  CA  GLU B 671       4.043  -3.525  27.528  1.00  0.00           C  
ATOM    872  C   GLU B 671       4.019  -2.915  28.919  1.00  0.00           C  
ATOM    873  O   GLU B 671       5.035  -2.412  29.386  1.00  0.00           O  
ATOM    874  CB  GLU B 671       3.422  -2.561  26.520  1.00  0.00           C  
ATOM    875  CG  GLU B 671       4.142  -1.227  26.475  1.00  0.00           C  
ATOM    876  CD  GLU B 671       4.093  -0.586  25.109  1.00  0.00           C  
ATOM    877  OE1 GLU B 671       3.942  -1.318  24.101  1.00  0.00           O  
ATOM    878  OE2 GLU B 671       4.212   0.659  25.042  1.00  0.00           O  
ATOM    879  H   GLU B 671       2.807  -5.022  26.719  1.00  0.00           H  
ATOM    880  N   HIS B 672       2.885  -2.969  29.601  1.00  0.00           N  
ATOM    881  CA  HIS B 672       2.841  -2.338  30.910  1.00  0.00           C  
ATOM    882  C   HIS B 672       3.005  -3.307  32.070  1.00  0.00           C  
ATOM    883  O   HIS B 672       2.793  -2.958  33.235  1.00  0.00           O  
ATOM    884  CB  HIS B 672       1.581  -1.513  31.042  1.00  0.00           C  
ATOM    885  CG  HIS B 672       1.292  -0.667  29.838  1.00  0.00           C  
ATOM    886  ND1 HIS B 672       1.378   0.706  29.859  1.00  0.00           N  
ATOM    887  CD2 HIS B 672       0.858  -1.002  28.596  1.00  0.00           C  
ATOM    888  CE1 HIS B 672       1.001   1.188  28.683  1.00  0.00           C  
ATOM    889  NE2 HIS B 672       0.684   0.171  27.901  1.00  0.00           N  
ATOM    890  H   HIS B 672       2.115  -3.454  29.245  1.00  0.00           H  
ATOM    891  HD1 HIS B 672       1.672   1.245  30.624  1.00  0.00           H  
ATOM    892  HE2 HIS B 672       0.377   0.238  26.979  1.00  0.00           H  
ATOM    893  N   GLY B 675       3.367  -4.539  31.737  1.00  0.00           N  
ATOM    894  CA  GLY B 675       3.584  -5.545  32.758  1.00  0.00           C  
ATOM    895  C   GLY B 675       2.376  -5.832  33.601  1.00  0.00           C  
ATOM    896  O   GLY B 675       2.428  -5.806  34.836  1.00  0.00           O  
ATOM    897  H   GLY B 675       3.503  -4.770  30.796  1.00  0.00           H  
ATOM    898  N   LEU B 677       1.289  -6.137  32.922  1.00  0.00           N  
ATOM    899  CA  LEU B 677       0.049  -6.445  33.588  1.00  0.00           C  
ATOM    900  C   LEU B 677      -0.220  -7.929  33.536  1.00  0.00           C  
ATOM    901  O   LEU B 677      -1.025  -8.439  34.299  1.00  0.00           O  
ATOM    902  CB  LEU B 677      -1.096  -5.742  32.896  1.00  0.00           C  
ATOM    903  CG  LEU B 677      -0.868  -4.257  32.711  1.00  0.00           C  
ATOM    904  CD1 LEU B 677      -2.132  -3.686  32.055  1.00  0.00           C  
ATOM    905  CD2 LEU B 677      -0.515  -3.571  34.049  1.00  0.00           C  
ATOM    906  H   LEU B 677       1.321  -6.136  31.942  1.00  0.00           H  
ATOM    907  N   LEU B 681       0.459  -8.636  32.651  1.00  0.00           N  
ATOM    908  CA  LEU B 681       0.200 -10.054  32.509  1.00  0.00           C  
ATOM    909  C   LEU B 681       1.145 -10.933  33.297  1.00  0.00           C  
ATOM    910  O   LEU B 681       0.786 -12.063  33.667  1.00  0.00           O  
ATOM    911  CB  LEU B 681       0.240 -10.441  31.029  1.00  0.00           C  
ATOM    912  CG  LEU B 681      -0.275  -9.384  30.055  1.00  0.00           C  
ATOM    913  CD1 LEU B 681      -0.143  -9.868  28.644  1.00  0.00           C  
ATOM    914  CD2 LEU B 681      -1.692  -9.044  30.352  1.00  0.00           C  
ATOM    915  H   LEU B 681       1.145  -8.203  32.107  1.00  0.00           H  
ATOM    916  N   TYR B 683       2.341 -10.434  33.584  1.00  0.00           N  
ATOM    917  CA  TYR B 683       3.301 -11.265  34.295  1.00  0.00           C  
ATOM    918  C   TYR B 683       2.829 -11.675  35.697  1.00  0.00           C  
ATOM    919  O   TYR B 683       2.697 -10.822  36.578  1.00  0.00           O  
ATOM    920  CB  TYR B 683       4.694 -10.615  34.336  1.00  0.00           C  
ATOM    921  CG  TYR B 683       5.699 -11.500  35.033  1.00  0.00           C  
ATOM    922  CD1 TYR B 683       5.768 -12.881  34.735  1.00  0.00           C  
ATOM    923  CD2 TYR B 683       6.470 -11.013  36.089  1.00  0.00           C  
ATOM    924  CE1 TYR B 683       6.556 -13.749  35.480  1.00  0.00           C  
ATOM    925  CE2 TYR B 683       7.264 -11.873  36.850  1.00  0.00           C  
ATOM    926  CZ  TYR B 683       7.295 -13.243  36.547  1.00  0.00           C  
ATOM    927  OH  TYR B 683       8.014 -14.104  37.354  1.00  0.00           O  
ATOM    928  H   TYR B 683       2.568  -9.518  33.342  1.00  0.00           H  
ATOM    929 HH   TYR B 683       7.938 -15.002  37.023  1.00  0.00           H  
ATOM    930  N   ASN B 684       2.568 -12.976  35.877  1.00  0.00           N  
ATOM    931  CA  ASN B 684       2.115 -13.546  37.155  1.00  0.00           C  
ATOM    932  C   ASN B 684       0.841 -12.892  37.756  1.00  0.00           C  
ATOM    933  O   ASN B 684       0.629 -12.898  38.977  1.00  0.00           O  
ATOM    934  CB  ASN B 684       3.271 -13.570  38.180  1.00  0.00           C  
ATOM    935  CG  ASN B 684       3.444 -12.244  38.952  1.00  0.00           C  
ATOM    936  OD1 ASN B 684       2.885 -12.063  40.041  1.00  0.00           O  
ATOM    937  ND2 ASN B 684       4.257 -11.341  38.419  1.00  0.00           N  
ATOM    938  H   ASN B 684       2.661 -13.578  35.114  1.00  0.00           H  
ATOM    939 HD21 ASN B 684       4.365 -10.502  38.904  1.00  0.00           H  
ATOM    940 HD22 ASN B 684       4.705 -11.540  37.585  1.00  0.00           H  
ATOM    941  N   GLN B 685      -0.031 -12.380  36.885  1.00  0.00           N  
ATOM    942  CA  GLN B 685      -1.268 -11.717  37.311  1.00  0.00           C  
ATOM    943  C   GLN B 685      -2.496 -12.250  36.561  1.00  0.00           C  
ATOM    944  O   GLN B 685      -2.392 -12.946  35.516  1.00  0.00           O  
ATOM    945  CB  GLN B 685      -1.205 -10.197  37.082  1.00  0.00           C  
ATOM    946  CG  GLN B 685      -0.094  -9.468  37.799  1.00  0.00           C  
ATOM    947  CD  GLN B 685       0.313  -8.200  37.071  1.00  0.00           C  
ATOM    948  OE1 GLN B 685      -0.232  -7.124  37.334  1.00  0.00           O  
ATOM    949  NE2 GLN B 685       1.255  -8.321  36.124  1.00  0.00           N  
ATOM    950  H   GLN B 685       0.137 -12.482  35.927  1.00  0.00           H  
ATOM    951 HE21 GLN B 685       1.528  -7.497  35.669  1.00  0.00           H  
ATOM    952 HE22 GLN B 685       1.649  -9.196  35.959  1.00  0.00           H  
ATOM    953  N   GLU B 686      -3.660 -11.928  37.128  1.00  0.00           N  
ATOM    954  CA  GLU B 686      -4.930 -12.315  36.567  1.00  0.00           C  
ATOM    955  C   GLU B 686      -5.437 -10.948  36.212  1.00  0.00           C  
ATOM    956  O   GLU B 686      -5.156  -9.972  36.934  1.00  0.00           O  
ATOM    957  CB  GLU B 686      -5.796 -12.967  37.653  1.00  0.00           C  
ATOM    958  CG  GLU B 686      -7.262 -13.358  37.263  1.00  0.00           C  
ATOM    959  CD  GLU B 686      -8.078 -13.963  38.443  1.00  0.00           C  
ATOM    960  OE1 GLU B 686      -8.626 -13.197  39.288  1.00  0.00           O  
ATOM    961  OE2 GLU B 686      -8.161 -15.211  38.521  1.00  0.00           O  
ATOM    962  H   GLU B 686      -3.657 -11.390  37.951  1.00  0.00           H  
ATOM    963  N   GLN B 687      -6.043 -10.863  35.037  1.00  0.00           N  
ATOM    964  CA  GLN B 687      -6.628  -9.630  34.547  1.00  0.00           C  
ATOM    965  C   GLN B 687      -7.852 -10.094  33.758  1.00  0.00           C  
ATOM    966  O   GLN B 687      -7.793 -11.087  33.016  1.00  0.00           O  
ATOM    967  CB  GLN B 687      -5.654  -8.882  33.640  1.00  0.00           C  
ATOM    968  CG  GLN B 687      -4.266  -8.631  34.239  1.00  0.00           C  
ATOM    969  CD  GLN B 687      -4.096  -7.278  34.951  1.00  0.00           C  
ATOM    970  OE1 GLN B 687      -4.780  -6.311  34.658  1.00  0.00           O  
ATOM    971  NE2 GLN B 687      -3.131  -7.205  35.856  1.00  0.00           N  
ATOM    972  H   GLN B 687      -6.098 -11.671  34.475  1.00  0.00           H  
ATOM    973 HE21 GLN B 687      -3.009  -6.353  36.313  1.00  0.00           H  
ATOM    974 HE22 GLN B 687      -2.568  -7.986  36.024  1.00  0.00           H  
ATOM    975  N   ARG B 688      -8.994  -9.474  34.031  1.00  0.00           N  
ATOM    976  CA  ARG B 688     -10.251  -9.812  33.356  1.00  0.00           C  
ATOM    977  C   ARG B 688     -10.661  -8.451  32.870  1.00  0.00           C  
ATOM    978  O   ARG B 688     -10.887  -7.536  33.689  1.00  0.00           O  
ATOM    979  CB  ARG B 688     -11.293 -10.320  34.349  1.00  0.00           C  
ATOM    980  CG  ARG B 688     -11.013 -11.615  35.054  1.00  0.00           C  
ATOM    981  CD  ARG B 688     -12.341 -12.086  35.553  1.00  0.00           C  
ATOM    982  NE  ARG B 688     -12.388 -13.392  36.205  1.00  0.00           N  
ATOM    983  CZ  ARG B 688     -11.834 -13.660  37.387  1.00  0.00           C  
ATOM    984  NH1 ARG B 688     -11.129 -12.720  38.006  1.00  0.00           N  
ATOM    985  NH2 ARG B 688     -11.938 -14.875  37.920  1.00  0.00           N  
ATOM    986  H   ARG B 688      -8.997  -8.743  34.694  1.00  0.00           H  
ATOM    987 HE   ARG B 688     -12.850 -14.121  35.739  1.00  0.00           H  
ATOM    988 HH11 ARG B 688     -11.020 -11.819  37.593  1.00  0.00           H  
ATOM    989 HH12 ARG B 688     -10.717 -12.914  38.899  1.00  0.00           H  
ATOM    990 HH21 ARG B 688     -12.429 -15.597  37.425  1.00  0.00           H  
ATOM    991 HH22 ARG B 688     -11.522 -15.074  38.805  1.00  0.00           H  
ATOM    992  N   LEU B 689     -10.714  -8.303  31.543  1.00  0.00           N  
ATOM    993  CA  LEU B 689     -11.018  -7.009  30.959  1.00  0.00           C  
ATOM    994  C   LEU B 689     -11.837  -7.157  29.710  1.00  0.00           C  
ATOM    995  O   LEU B 689     -12.031  -8.286  29.238  1.00  0.00           O  
ATOM    996  CB  LEU B 689      -9.710  -6.318  30.561  1.00  0.00           C  
ATOM    997  CG  LEU B 689      -8.440  -6.607  31.377  1.00  0.00           C  
ATOM    998  CD1 LEU B 689      -7.290  -6.972  30.429  1.00  0.00           C  
ATOM    999  CD2 LEU B 689      -8.121  -5.436  32.315  1.00  0.00           C  
ATOM   1000  H   LEU B 689     -10.546  -9.064  30.955  1.00  0.00           H  
ATOM   1001  N   TRP B 690     -12.261  -6.005  29.172  1.00  0.00           N  
ATOM   1002  CA  TRP B 690     -13.041  -5.863  27.936  1.00  0.00           C  
ATOM   1003  C   TRP B 690     -12.628  -4.501  27.371  1.00  0.00           C  
ATOM   1004  O   TRP B 690     -12.040  -3.686  28.094  1.00  0.00           O  
ATOM   1005  CB  TRP B 690     -14.576  -5.891  28.204  1.00  0.00           C  
ATOM   1006  CG  TRP B 690     -15.089  -4.851  29.201  1.00  0.00           C  
ATOM   1007  CD1 TRP B 690     -14.986  -4.907  30.565  1.00  0.00           C  
ATOM   1008  CD2 TRP B 690     -15.596  -3.552  28.894  1.00  0.00           C  
ATOM   1009  NE1 TRP B 690     -15.358  -3.708  31.117  1.00  0.00           N  
ATOM   1010  CE2 TRP B 690     -15.738  -2.862  30.110  1.00  0.00           C  
ATOM   1011  CE3 TRP B 690     -15.914  -2.899  27.711  1.00  0.00           C  
ATOM   1012  CZ2 TRP B 690     -16.175  -1.548  30.177  1.00  0.00           C  
ATOM   1013  CZ3 TRP B 690     -16.347  -1.582  27.770  1.00  0.00           C  
ATOM   1014  CH2 TRP B 690     -16.471  -0.921  29.003  1.00  0.00           C  
ATOM   1015  H   TRP B 690     -12.026  -5.167  29.646  1.00  0.00           H  
ATOM   1016  HE1 TRP B 690     -15.364  -3.499  32.074  1.00  0.00           H  
ATOM   1017  N   TYR B 691     -12.974  -4.245  26.108  1.00  0.00           N  
ATOM   1018  CA  TYR B 691     -12.644  -2.999  25.399  1.00  0.00           C  
ATOM   1019  C   TYR B 691     -13.722  -2.837  24.348  1.00  0.00           C  
ATOM   1020  O   TYR B 691     -14.419  -3.811  23.960  1.00  0.00           O  
ATOM   1021  CB  TYR B 691     -11.258  -3.100  24.687  1.00  0.00           C  
ATOM   1022  CG  TYR B 691     -11.036  -4.380  23.804  1.00  0.00           C  
ATOM   1023  CD1 TYR B 691     -11.725  -4.578  22.560  1.00  0.00           C  
ATOM   1024  CD2 TYR B 691     -10.216  -5.439  24.266  1.00  0.00           C  
ATOM   1025  CE1 TYR B 691     -11.607  -5.793  21.844  1.00  0.00           C  
ATOM   1026  CE2 TYR B 691     -10.086  -6.664  23.544  1.00  0.00           C  
ATOM   1027  CZ  TYR B 691     -10.776  -6.832  22.354  1.00  0.00           C  
ATOM   1028  OH  TYR B 691     -10.620  -8.025  21.661  1.00  0.00           O  
ATOM   1029  H   TYR B 691     -13.476  -4.931  25.612  1.00  0.00           H  
ATOM   1030 HH   TYR B 691      -9.998  -8.434  22.026  1.00  0.00           H  
ATOM   1031  N   ILE B 692     -13.886  -1.614  23.871  1.00  0.00           N  
ATOM   1032  CA  ILE B 692     -14.894  -1.394  22.838  1.00  0.00           C  
ATOM   1033  C   ILE B 692     -14.527  -0.218  21.891  1.00  0.00           C  
ATOM   1034  O   ILE B 692     -14.157   0.887  22.311  1.00  0.00           O  
ATOM   1035  CB  ILE B 692     -16.341  -1.298  23.455  1.00  0.00           C  
ATOM   1036  CG1 ILE B 692     -17.383  -1.077  22.362  1.00  0.00           C  
ATOM   1037  CG2 ILE B 692     -16.444  -0.151  24.496  1.00  0.00           C  
ATOM   1038  CD1 ILE B 692     -17.692   0.396  22.055  1.00  0.00           C  
ATOM   1039  H   ILE B 692     -13.346  -0.872  24.198  1.00  0.00           H  
ATOM   1040  N   GLY B 693     -14.557  -0.474  20.602  1.00  0.00           N  
ATOM   1041  CA  GLY B 693     -14.209   0.592  19.693  1.00  0.00           C  
ATOM   1042  C   GLY B 693     -14.256   0.066  18.284  1.00  0.00           C  
ATOM   1043  O   GLY B 693     -14.645  -1.099  18.084  1.00  0.00           O  
ATOM   1044  H   GLY B 693     -14.827  -1.364  20.267  1.00  0.00           H  
ATOM   1045  N   PRO B 695     -13.784   0.855  17.302  1.00  0.00           N  
ATOM   1046  CA  PRO B 695     -13.827   0.399  15.926  1.00  0.00           C  
ATOM   1047  C   PRO B 695     -12.670  -0.470  15.511  1.00  0.00           C  
ATOM   1048  O   PRO B 695     -11.577  -0.412  16.108  1.00  0.00           O  
ATOM   1049  CB  PRO B 695     -13.811   1.701  15.139  1.00  0.00           C  
ATOM   1050  CG  PRO B 695     -13.631   2.816  16.160  1.00  0.00           C  
ATOM   1051  CD  PRO B 695     -13.072   2.136  17.359  1.00  0.00           C  
ATOM   1052  N   MET B 696     -12.954  -1.334  14.539  1.00  0.00           N  
ATOM   1053  CA  MET B 696     -11.975  -2.214  13.934  1.00  0.00           C  
ATOM   1054  C   MET B 696     -12.170  -1.915  12.465  1.00  0.00           C  
ATOM   1055  O   MET B 696     -13.192  -1.343  12.054  1.00  0.00           O  
ATOM   1056  CB  MET B 696     -12.282  -3.682  14.184  1.00  0.00           C  
ATOM   1057  CG  MET B 696     -12.314  -4.089  15.659  1.00  0.00           C  
ATOM   1058  SD  MET B 696     -11.050  -3.365  16.770  1.00  0.00           S  
ATOM   1059  CE  MET B 696     -11.086  -4.402  18.161  1.00  0.00           C  
ATOM   1060  H   MET B 696     -13.872  -1.371  14.197  1.00  0.00           H  
ATOM   1061  N   PHE B 697     -11.150  -2.211  11.671  1.00  0.00           N  
ATOM   1062  CA  PHE B 697     -11.232  -1.993  10.227  1.00  0.00           C  
ATOM   1063  C   PHE B 697     -10.702  -3.193   9.426  1.00  0.00           C  
ATOM   1064  O   PHE B 697      -9.730  -3.851   9.838  1.00  0.00           O  
ATOM   1065  CB  PHE B 697     -10.455  -0.748   9.848  1.00  0.00           C  
ATOM   1066  CG  PHE B 697     -10.751   0.432  10.705  1.00  0.00           C  
ATOM   1067  CD1 PHE B 697     -10.331   0.468  12.032  1.00  0.00           C  
ATOM   1068  CD2 PHE B 697     -11.388   1.536  10.156  1.00  0.00           C  
ATOM   1069  CE1 PHE B 697     -10.535   1.595  12.792  1.00  0.00           C  
ATOM   1070  CE2 PHE B 697     -11.603   2.688  10.911  1.00  0.00           C  
ATOM   1071  CZ  PHE B 697     -11.174   2.728  12.236  1.00  0.00           C  
ATOM   1072  H   PHE B 697     -10.332  -2.584  12.054  1.00  0.00           H  
ATOM   1073  N   ARG B 698     -11.392  -3.526   8.343  1.00  0.00           N  
ATOM   1074  CA  ARG B 698     -10.989  -4.607   7.462  1.00  0.00           C  
ATOM   1075  C   ARG B 698     -11.402  -4.304   6.038  1.00  0.00           C  
ATOM   1076  O   ARG B 698     -12.521  -3.856   5.795  1.00  0.00           O  
ATOM   1077  CB  ARG B 698     -11.598  -5.918   7.884  1.00  0.00           C  
ATOM   1078  CG  ARG B 698     -11.048  -6.473   9.168  1.00  0.00           C  
ATOM   1079  CD  ARG B 698     -11.461  -7.921   9.262  1.00  0.00           C  
ATOM   1080  NE  ARG B 698     -11.451  -8.433  10.627  1.00  0.00           N  
ATOM   1081  CZ  ARG B 698     -11.832  -9.664  10.965  1.00  0.00           C  
ATOM   1082  NH1 ARG B 698     -12.215 -10.539  10.027  1.00  0.00           N  
ATOM   1083  NH2 ARG B 698     -11.799 -10.028  12.236  1.00  0.00           N  
ATOM   1084  H   ARG B 698     -12.192  -3.020   8.132  1.00  0.00           H  
ATOM   1085 HE   ARG B 698     -11.138  -7.836  11.340  1.00  0.00           H  
ATOM   1086 HH11 ARG B 698     -12.222 -10.272   9.065  1.00  0.00           H  
ATOM   1087 HH12 ARG B 698     -12.505 -11.459  10.293  1.00  0.00           H  
ATOM   1088 HH21 ARG B 698     -11.481  -9.376  12.931  1.00  0.00           H  
ATOM   1089 HH22 ARG B 698     -12.079 -10.946  12.504  1.00  0.00           H  
ATOM   1090  N   HIS B 699     -10.491  -4.480   5.094  1.00  0.00           N  
ATOM   1091  CA  HIS B 699     -10.822  -4.215   3.707  1.00  0.00           C  
ATOM   1092  C   HIS B 699     -11.524  -5.410   3.079  1.00  0.00           C  
ATOM   1093  O   HIS B 699     -10.858  -6.255   2.485  1.00  0.00           O  
ATOM   1094  CB  HIS B 699      -9.604  -3.873   2.868  1.00  0.00           C  
ATOM   1095  CG  HIS B 699      -9.968  -3.320   1.537  1.00  0.00           C  
ATOM   1096  ND1 HIS B 699     -10.105  -1.962   1.317  1.00  0.00           N  
ATOM   1097  CD2 HIS B 699     -10.345  -3.924   0.383  1.00  0.00           C  
ATOM   1098  CE1 HIS B 699     -10.555  -1.756   0.092  1.00  0.00           C  
ATOM   1099  NE2 HIS B 699     -10.709  -2.929  -0.500  1.00  0.00           N  
ATOM   1100  H   HIS B 699      -9.639  -4.839   5.313  1.00  0.00           H  
ATOM   1101  HD1 HIS B 699      -9.905  -1.262   1.978  1.00  0.00           H  
ATOM   1102  HE2 HIS B 699     -11.032  -3.067  -1.413  1.00  0.00           H  
ATOM   1103  N   GLU B 700     -12.842  -5.477   3.222  1.00  0.00           N  
ATOM   1104  CA  GLU B 700     -13.628  -6.580   2.665  1.00  0.00           C  
ATOM   1105  C   GLU B 700     -14.665  -6.023   1.676  1.00  0.00           C  
ATOM   1106  O   GLU B 700     -15.215  -4.945   1.900  1.00  0.00           O  
ATOM   1107  CB  GLU B 700     -14.304  -7.378   3.801  1.00  0.00           C  
ATOM   1108  CG  GLU B 700     -13.334  -8.151   4.726  1.00  0.00           C  
ATOM   1109  CD  GLU B 700     -13.853  -8.263   6.154  1.00  0.00           C  
ATOM   1110  OE1 GLU B 700     -14.678  -7.402   6.522  1.00  0.00           O  
ATOM   1111  OE2 GLU B 700     -13.440  -9.185   6.907  1.00  0.00           O  
ATOM   1112  H   GLU B 700     -13.323  -4.762   3.707  1.00  0.00           H  
ATOM   1113  N   ARG B 703     -14.882  -6.717   0.559  1.00  0.00           N  
ATOM   1114  CA  ARG B 703     -15.854  -6.248  -0.439  1.00  0.00           C  
ATOM   1115  C   ARG B 703     -17.316  -6.327   0.099  1.00  0.00           C  
ATOM   1116  O   ARG B 703     -17.894  -7.416   0.224  1.00  0.00           O  
ATOM   1117  CB  ARG B 703     -15.656  -6.974  -1.800  1.00  0.00           C  
ATOM   1118  CG  ARG B 703     -14.371  -6.541  -2.615  1.00  0.00           C  
ATOM   1119  CD  ARG B 703     -14.639  -5.597  -3.845  1.00  0.00           C  
ATOM   1120  NE  ARG B 703     -15.316  -4.340  -3.495  1.00  0.00           N  
ATOM   1121  CZ  ARG B 703     -14.842  -3.111  -3.722  1.00  0.00           C  
ATOM   1122  NH1 ARG B 703     -13.671  -2.936  -4.326  1.00  0.00           N  
ATOM   1123  NH2 ARG B 703     -15.529  -2.046  -3.304  1.00  0.00           N  
ATOM   1124  H   ARG B 703     -14.398  -7.552   0.404  1.00  0.00           H  
ATOM   1125 HE   ARG B 703     -16.190  -4.408  -3.058  1.00  0.00           H  
ATOM   1126 HH11 ARG B 703     -13.130  -3.721  -4.609  1.00  0.00           H  
ATOM   1127 HH12 ARG B 703     -13.329  -2.006  -4.484  1.00  0.00           H  
ATOM   1128 HH21 ARG B 703     -16.395  -2.172  -2.812  1.00  0.00           H  
ATOM   1129 HH22 ARG B 703     -15.180  -1.126  -3.465  1.00  0.00           H  
ATOM   1130  N   PRO B 713     -17.891  -5.162   0.480  1.00  0.00           N  
ATOM   1131  CA  PRO B 713     -19.191  -4.763   1.040  1.00  0.00           C  
ATOM   1132  C   PRO B 713     -20.310  -5.813   0.984  1.00  0.00           C  
ATOM   1133  O   PRO B 713     -20.832  -6.120  -0.103  1.00  0.00           O  
ATOM   1134  CB  PRO B 713     -19.545  -3.535   0.209  1.00  0.00           C  
ATOM   1135  CG  PRO B 713     -18.993  -3.905  -1.149  1.00  0.00           C  
ATOM   1136  CD  PRO B 713     -17.628  -4.407  -0.764  1.00  0.00           C  
ATOM   1137  N   GLN B 714     -20.721  -6.297   2.162  1.00  0.00           N  
ATOM   1138  CA  GLN B 714     -21.775  -7.312   2.258  1.00  0.00           C  
ATOM   1139  C   GLN B 714     -22.909  -7.037   3.273  1.00  0.00           C  
ATOM   1140  O   GLN B 714     -23.271  -5.874   3.520  1.00  0.00           O  
ATOM   1141  CB  GLN B 714     -21.145  -8.698   2.476  1.00  0.00           C  
ATOM   1142  CG  GLN B 714     -21.960  -9.858   1.895  1.00  0.00           C  
ATOM   1143  CD  GLN B 714     -23.009  -9.420   0.851  1.00  0.00           C  
ATOM   1144  OE1 GLN B 714     -24.199  -9.713   0.997  1.00  0.00           O  
ATOM   1145  NE2 GLN B 714     -22.565  -8.713  -0.193  1.00  0.00           N  
ATOM   1146  H   GLN B 714     -20.313  -5.955   2.987  1.00  0.00           H  
ATOM   1147 HE21 GLN B 714     -23.222  -8.423  -0.858  1.00  0.00           H  
ATOM   1148 HE22 GLN B 714     -21.611  -8.482  -0.264  1.00  0.00           H  
ATOM   1149  N   LYS B 715     -23.499  -8.114   3.808  1.00  0.00           N  
ATOM   1150  CA  LYS B 715     -24.599  -8.036   4.777  1.00  0.00           C  
ATOM   1151  C   LYS B 715     -24.146  -7.473   6.113  1.00  0.00           C  
ATOM   1152  O   LYS B 715     -24.407  -6.312   6.438  1.00  0.00           O  
ATOM   1153  CB  LYS B 715     -25.217  -9.426   5.019  1.00  0.00           C  
ATOM   1154  CG  LYS B 715     -26.258  -9.856   3.988  1.00  0.00           C  
ATOM   1155  CD  LYS B 715     -26.668 -11.316   4.189  1.00  0.00           C  
ATOM   1156  CE  LYS B 715     -27.763 -11.727   3.205  1.00  0.00           C  
ATOM   1157  NZ  LYS B 715     -27.971 -13.207   3.152  1.00  0.00           N  
ATOM   1158  H   LYS B 715     -23.206  -8.994   3.546  1.00  0.00           H  
ATOM   1159  HZ1 LYS B 715     -28.005 -13.586   4.118  1.00  0.00           H  
ATOM   1160  HZ2 LYS B 715     -28.868 -13.412   2.665  1.00  0.00           H  
ATOM   1161  HZ3 LYS B 715     -27.187 -13.651   2.632  1.00  0.00           H  
ATOM   1162  N   GLY B 716     -23.499  -8.326   6.897  1.00  0.00           N  
ATOM   1163  CA  GLY B 716     -22.995  -7.922   8.199  1.00  0.00           C  
ATOM   1164  C   GLY B 716     -21.481  -7.826   8.165  1.00  0.00           C  
ATOM   1165  O   GLY B 716     -20.784  -8.238   9.099  1.00  0.00           O  
ATOM   1166  H   GLY B 716     -23.355  -9.243   6.601  1.00  0.00           H  
ATOM   1167  N   ARG B 718     -20.986  -7.275   7.058  1.00  0.00           N  
ATOM   1168  CA  ARG B 718     -19.568  -7.122   6.838  1.00  0.00           C  
ATOM   1169  C   ARG B 718     -19.267  -5.702   6.359  1.00  0.00           C  
ATOM   1170  O   ARG B 718     -19.604  -5.339   5.225  1.00  0.00           O  
ATOM   1171  CB  ARG B 718     -19.132  -8.126   5.788  1.00  0.00           C  
ATOM   1172  CG  ARG B 718     -17.895  -8.884   6.170  1.00  0.00           C  
ATOM   1173  CD  ARG B 718     -18.172  -9.794   7.323  1.00  0.00           C  
ATOM   1174  NE  ARG B 718     -16.965 -10.078   8.089  1.00  0.00           N  
ATOM   1175  CZ  ARG B 718     -16.819 -11.154   8.850  1.00  0.00           C  
ATOM   1176  NH1 ARG B 718     -17.816 -12.033   8.927  1.00  0.00           N  
ATOM   1177  NH2 ARG B 718     -15.699 -11.328   9.550  1.00  0.00           N  
ATOM   1178  H   ARG B 718     -21.606  -6.937   6.377  1.00  0.00           H  
ATOM   1179 HE   ARG B 718     -16.223  -9.439   8.044  1.00  0.00           H  
ATOM   1180 HH11 ARG B 718     -18.663 -11.877   8.409  1.00  0.00           H  
ATOM   1181 HH12 ARG B 718     -17.741 -12.837   9.487  1.00  0.00           H  
ATOM   1182 HH21 ARG B 718     -14.969 -10.650   9.508  1.00  0.00           H  
ATOM   1183 HH22 ARG B 718     -15.593 -12.140  10.129  1.00  0.00           H  
ATOM   1184  N   TYR B 723     -18.689  -4.890   7.247  1.00  0.00           N  
ATOM   1185  CA  TYR B 723     -18.335  -3.505   6.923  1.00  0.00           C  
ATOM   1186  C   TYR B 723     -16.810  -3.397   6.915  1.00  0.00           C  
ATOM   1187  O   TYR B 723     -16.127  -4.389   7.166  1.00  0.00           O  
ATOM   1188  CB  TYR B 723     -18.969  -2.549   7.945  1.00  0.00           C  
ATOM   1189  CG  TYR B 723     -20.451  -2.767   8.047  1.00  0.00           C  
ATOM   1190  CD1 TYR B 723     -21.321  -2.185   7.138  1.00  0.00           C  
ATOM   1191  CD2 TYR B 723     -20.967  -3.664   8.969  1.00  0.00           C  
ATOM   1192  CE1 TYR B 723     -22.671  -2.494   7.129  1.00  0.00           C  
ATOM   1193  CE2 TYR B 723     -22.322  -3.985   8.971  1.00  0.00           C  
ATOM   1194  CZ  TYR B 723     -23.172  -3.400   8.048  1.00  0.00           C  
ATOM   1195  OH  TYR B 723     -24.515  -3.742   8.049  1.00  0.00           O  
ATOM   1196  H   TYR B 723     -18.478  -5.234   8.138  1.00  0.00           H  
ATOM   1197 HH   TYR B 723     -24.682  -4.385   8.737  1.00  0.00           H  
ATOM   1198  N   ARG B 724     -16.284  -2.241   6.511  1.00  0.00           N  
ATOM   1199  CA  ARG B 724     -14.839  -2.019   6.485  1.00  0.00           C  
ATOM   1200  C   ARG B 724     -14.519  -1.494   7.881  1.00  0.00           C  
ATOM   1201  O   ARG B 724     -13.472  -1.795   8.440  1.00  0.00           O  
ATOM   1202  CB  ARG B 724     -14.463  -1.003   5.407  1.00  0.00           C  
ATOM   1203  CG  ARG B 724     -15.231  -1.167   4.092  1.00  0.00           C  
ATOM   1204  CD  ARG B 724     -14.918  -2.476   3.399  1.00  0.00           C  
ATOM   1205  NE  ARG B 724     -14.009  -2.293   2.261  1.00  0.00           N  
ATOM   1206  CZ  ARG B 724     -14.378  -2.033   0.997  1.00  0.00           C  
ATOM   1207  NH1 ARG B 724     -15.666  -1.927   0.668  1.00  0.00           N  
ATOM   1208  NH2 ARG B 724     -13.455  -1.885   0.052  1.00  0.00           N  
ATOM   1209  H   ARG B 724     -16.882  -1.526   6.226  1.00  0.00           H  
ATOM   1210 HE   ARG B 724     -13.048  -2.370   2.431  1.00  0.00           H  
ATOM   1211 HH11 ARG B 724     -16.374  -2.047   1.366  1.00  0.00           H  
ATOM   1212 HH12 ARG B 724     -15.928  -1.732  -0.278  1.00  0.00           H  
ATOM   1213 HH21 ARG B 724     -12.509  -1.976   0.282  1.00  0.00           H  
ATOM   1214 HH22 ARG B 724     -13.738  -1.691  -0.891  1.00  0.00           H  
ATOM   1215  N   GLN B 725     -15.426  -0.657   8.404  1.00  0.00           N  
ATOM   1216  CA  GLN B 725     -15.342  -0.139   9.771  1.00  0.00           C  
ATOM   1217  C   GLN B 725     -16.537  -0.761  10.480  1.00  0.00           C  
ATOM   1218  O   GLN B 725     -17.708  -0.657  10.057  1.00  0.00           O  
ATOM   1219  CB  GLN B 725     -15.451   1.386   9.865  1.00  0.00           C  
ATOM   1220  CG  GLN B 725     -15.375   1.889  11.335  1.00  0.00           C  
ATOM   1221  CD  GLN B 725     -15.329   3.432  11.488  1.00  0.00           C  
ATOM   1222  OE1 GLN B 725     -16.129   4.150  10.896  1.00  0.00           O  
ATOM   1223  NE2 GLN B 725     -14.396   3.930  12.303  1.00  0.00           N  
ATOM   1224  H   GLN B 725     -16.192  -0.389   7.849  1.00  0.00           H  
ATOM   1225 HE21 GLN B 725     -14.380   4.891  12.411  1.00  0.00           H  
ATOM   1226 HE22 GLN B 725     -13.786   3.320  12.763  1.00  0.00           H  
ATOM   1227  N   PHE B 726     -16.228  -1.492  11.516  1.00  0.00           N  
ATOM   1228  CA  PHE B 726     -17.276  -2.117  12.269  1.00  0.00           C  
ATOM   1229  C   PHE B 726     -16.896  -1.922  13.710  1.00  0.00           C  
ATOM   1230  O   PHE B 726     -15.844  -1.369  13.995  1.00  0.00           O  
ATOM   1231  CB  PHE B 726     -17.421  -3.587  11.881  1.00  0.00           C  
ATOM   1232  CG  PHE B 726     -16.189  -4.427  12.160  1.00  0.00           C  
ATOM   1233  CD1 PHE B 726     -15.902  -4.875  13.454  1.00  0.00           C  
ATOM   1234  CD2 PHE B 726     -15.340  -4.807  11.123  1.00  0.00           C  
ATOM   1235  CE1 PHE B 726     -14.794  -5.685  13.710  1.00  0.00           C  
ATOM   1236  CE2 PHE B 726     -14.238  -5.612  11.372  1.00  0.00           C  
ATOM   1237  CZ  PHE B 726     -13.961  -6.053  12.676  1.00  0.00           C  
ATOM   1238  H   PHE B 726     -15.281  -1.613  11.774  1.00  0.00           H  
ATOM   1239  N   HIS B 728     -17.794  -2.256  14.617  1.00  0.00           N  
ATOM   1240  CA  HIS B 728     -17.509  -2.075  16.013  1.00  0.00           C  
ATOM   1241  C   HIS B 728     -17.612  -3.345  16.751  1.00  0.00           C  
ATOM   1242  O   HIS B 728     -18.552  -4.103  16.578  1.00  0.00           O  
ATOM   1243  CB  HIS B 728     -18.465  -1.112  16.610  1.00  0.00           C  
ATOM   1244  CG  HIS B 728     -18.540   0.161  15.869  1.00  0.00           C  
ATOM   1245  ND1 HIS B 728     -19.417   0.359  14.821  1.00  0.00           N  
ATOM   1246  CD2 HIS B 728     -17.895   1.338  16.048  1.00  0.00           C  
ATOM   1247  CE1 HIS B 728     -19.313   1.601  14.392  1.00  0.00           C  
ATOM   1248  NE2 HIS B 728     -18.398   2.219  15.124  1.00  0.00           N  
ATOM   1249  H   HIS B 728     -18.641  -2.641  14.343  1.00  0.00           H  
ATOM   1250  HD1 HIS B 728     -20.024  -0.312  14.470  1.00  0.00           H  
ATOM   1251  HE2 HIS B 728     -18.120   3.158  15.015  1.00  0.00           H  
ATOM   1252  N   GLN B 730     -16.672  -3.502  17.660  1.00  0.00           N  
ATOM   1253  CA  GLN B 730     -16.573  -4.677  18.471  1.00  0.00           C  
ATOM   1254  C   GLN B 730     -16.529  -4.402  19.965  1.00  0.00           C  
ATOM   1255  O   GLN B 730     -15.921  -3.420  20.431  1.00  0.00           O  
ATOM   1256  CB  GLN B 730     -15.260  -5.410  18.171  1.00  0.00           C  
ATOM   1257  CG  GLN B 730     -15.172  -6.178  16.875  1.00  0.00           C  
ATOM   1258  CD  GLN B 730     -14.263  -7.398  17.007  1.00  0.00           C  
ATOM   1259  OE1 GLN B 730     -13.263  -7.382  17.745  1.00  0.00           O  
ATOM   1260  NE2 GLN B 730     -14.628  -8.480  16.315  1.00  0.00           N  
ATOM   1261  H   GLN B 730     -16.016  -2.783  17.805  1.00  0.00           H  
ATOM   1262 HE21 GLN B 730     -14.069  -9.269  16.374  1.00  0.00           H  
ATOM   1263 HE22 GLN B 730     -15.439  -8.449  15.753  1.00  0.00           H  
ATOM   1264  N   LEU B 731     -17.227  -5.244  20.711  1.00  0.00           N  
ATOM   1265  CA  LEU B 731     -17.110  -5.179  22.143  1.00  0.00           C  
ATOM   1266  C   LEU B 731     -16.491  -6.559  22.309  1.00  0.00           C  
ATOM   1267  O   LEU B 731     -16.934  -7.526  21.659  1.00  0.00           O  
ATOM   1268  CB  LEU B 731     -18.455  -5.113  22.878  1.00  0.00           C  
ATOM   1269  CG  LEU B 731     -18.054  -5.106  24.363  1.00  0.00           C  
ATOM   1270  CD1 LEU B 731     -18.496  -3.872  25.072  1.00  0.00           C  
ATOM   1271  CD2 LEU B 731     -18.545  -6.330  25.058  1.00  0.00           C  
ATOM   1272  H   LEU B 731     -17.802  -5.923  20.295  1.00  0.00           H  
ATOM   1273  N   GLY B 732     -15.419  -6.647  23.075  1.00  0.00           N  
ATOM   1274  CA  GLY B 732     -14.832  -7.943  23.276  1.00  0.00           C  
ATOM   1275  C   GLY B 732     -14.173  -7.877  24.618  1.00  0.00           C  
ATOM   1276  O   GLY B 732     -14.007  -6.790  25.195  1.00  0.00           O  
ATOM   1277  H   GLY B 732     -15.034  -5.844  23.503  1.00  0.00           H  
ATOM   1278  N   CYS B 733     -13.784  -9.030  25.128  1.00  0.00           N  
ATOM   1279  CA  CYS B 733     -13.144  -9.041  26.420  1.00  0.00           C  
ATOM   1280  C   CYS B 733     -12.230 -10.244  26.433  1.00  0.00           C  
ATOM   1281  O   CYS B 733     -12.422 -11.224  25.663  1.00  0.00           O  
ATOM   1282  CB  CYS B 733     -14.179  -9.069  27.579  1.00  0.00           C  
ATOM   1283  SG  CYS B 733     -14.891 -10.678  28.026  1.00  0.00           S  
ATOM   1284  H   CYS B 733     -13.932  -9.871  24.639  1.00  0.00           H  
ATOM   1285  N   GLU B 734     -11.214 -10.129  27.272  1.00  0.00           N  
ATOM   1286  CA  GLU B 734     -10.213 -11.142  27.374  1.00  0.00           C  
ATOM   1287  C   GLU B 734      -9.771 -11.176  28.802  1.00  0.00           C  
ATOM   1288  O   GLU B 734      -9.687 -10.136  29.496  1.00  0.00           O  
ATOM   1289  CB  GLU B 734      -8.953 -10.755  26.554  1.00  0.00           C  
ATOM   1290  CG  GLU B 734      -9.102  -9.767  25.359  1.00  0.00           C  
ATOM   1291  CD  GLU B 734      -9.243 -10.496  24.033  1.00  0.00           C  
ATOM   1292  OE1 GLU B 734      -8.923 -11.681  23.864  1.00  0.00           O  
ATOM   1293  OE2 GLU B 734      -9.713  -9.808  23.055  1.00  0.00           O  
ATOM   1294  H   GLU B 734     -11.145  -9.333  27.849  1.00  0.00           H  
ATOM   1295  N   VAL B 735      -9.405 -12.372  29.220  1.00  0.00           N  
ATOM   1296  CA  VAL B 735      -8.918 -12.542  30.551  1.00  0.00           C  
ATOM   1297  C   VAL B 735      -7.656 -13.372  30.438  1.00  0.00           C  
ATOM   1298  O   VAL B 735      -7.588 -14.385  29.701  1.00  0.00           O  
ATOM   1299  CB  VAL B 735      -9.982 -13.158  31.497  1.00  0.00           C  
ATOM   1300  CG1 VAL B 735     -10.913 -14.148  30.723  1.00  0.00           C  
ATOM   1301  CG2 VAL B 735      -9.281 -13.830  32.717  1.00  0.00           C  
ATOM   1302  H   VAL B 735      -9.462 -13.143  28.617  1.00  0.00           H  
ATOM   1303  N   PHE B 736      -6.646 -12.878  31.139  1.00  0.00           N  
ATOM   1304  CA  PHE B 736      -5.331 -13.446  31.140  1.00  0.00           C  
ATOM   1305  C   PHE B 736      -4.967 -14.025  32.513  1.00  0.00           C  
ATOM   1306  O   PHE B 736      -5.198 -13.397  33.567  1.00  0.00           O  
ATOM   1307  CB  PHE B 736      -4.304 -12.352  30.720  1.00  0.00           C  
ATOM   1308  CG  PHE B 736      -4.580 -11.698  29.351  1.00  0.00           C  
ATOM   1309  CD1 PHE B 736      -5.026 -12.451  28.256  1.00  0.00           C  
ATOM   1310  CD2 PHE B 736      -4.472 -10.309  29.187  1.00  0.00           C  
ATOM   1311  CE1 PHE B 736      -5.372 -11.833  27.019  1.00  0.00           C  
ATOM   1312  CE2 PHE B 736      -4.817  -9.680  27.951  1.00  0.00           C  
ATOM   1313  CZ  PHE B 736      -5.276 -10.454  26.874  1.00  0.00           C  
ATOM   1314  H   PHE B 736      -6.809 -12.093  31.701  1.00  0.00           H  
ATOM   1315  N   GLY B 737      -4.417 -15.230  32.490  1.00  0.00           N  
ATOM   1316  CA  GLY B 737      -3.988 -15.852  33.717  1.00  0.00           C  
ATOM   1317  C   GLY B 737      -4.735 -17.112  34.078  1.00  0.00           C  
ATOM   1318  O   GLY B 737      -4.292 -17.823  34.968  1.00  0.00           O  
ATOM   1319  H   GLY B 737      -4.294 -15.700  31.643  1.00  0.00           H  
ATOM   1320  N   LEU B 738      -5.832 -17.446  33.414  1.00  0.00           N  
ATOM   1321  CA  LEU B 738      -6.520 -18.659  33.855  1.00  0.00           C  
ATOM   1322  C   LEU B 738      -6.493 -19.856  32.933  1.00  0.00           C  
ATOM   1323  O   LEU B 738      -7.001 -19.830  31.816  1.00  0.00           O  
ATOM   1324  CB  LEU B 738      -7.951 -18.378  34.359  1.00  0.00           C  
ATOM   1325  CG  LEU B 738      -8.172 -17.662  35.714  1.00  0.00           C  
ATOM   1326  CD1 LEU B 738      -7.091 -18.079  36.743  1.00  0.00           C  
ATOM   1327  CD2 LEU B 738      -8.207 -16.141  35.529  1.00  0.00           C  
ATOM   1328  H   LEU B 738      -6.163 -16.915  32.673  1.00  0.00           H  
ATOM   1329  N   GLN B 739      -5.908 -20.921  33.459  1.00  0.00           N  
ATOM   1330  CA  GLN B 739      -5.743 -22.154  32.745  1.00  0.00           C  
ATOM   1331  C   GLN B 739      -7.062 -22.890  32.566  1.00  0.00           C  
ATOM   1332  O   GLN B 739      -7.600 -22.951  31.460  1.00  0.00           O  
ATOM   1333  CB  GLN B 739      -4.727 -23.021  33.504  1.00  0.00           C  
ATOM   1334  CG  GLN B 739      -4.523 -24.468  32.976  1.00  0.00           C  
ATOM   1335  CD  GLN B 739      -4.190 -25.499  34.108  1.00  0.00           C  
ATOM   1336  OE1 GLN B 739      -4.604 -26.673  34.048  1.00  0.00           O  
ATOM   1337  NE2 GLN B 739      -3.460 -25.052  35.140  1.00  0.00           N  
ATOM   1338  H   GLN B 739      -5.569 -20.865  34.373  1.00  0.00           H  
ATOM   1339 HE21 GLN B 739      -3.249 -25.695  35.851  1.00  0.00           H  
ATOM   1340 HE22 GLN B 739      -3.150 -24.127  35.156  1.00  0.00           H  
ATOM   1341  N   GLY B 783      -7.571 -23.430  33.680  1.00  0.00           N  
ATOM   1342  CA  GLY B 783      -8.785 -24.240  33.725  1.00  0.00           C  
ATOM   1343  C   GLY B 783      -9.976 -23.881  32.864  1.00  0.00           C  
ATOM   1344  O   GLY B 783     -10.164 -22.711  32.501  1.00  0.00           O  
ATOM   1345  H   GLY B 783      -7.100 -23.277  34.513  1.00  0.00           H  
ATOM   1346  N   PRO B 787     -10.845 -24.876  32.582  1.00  0.00           N  
ATOM   1347  CA  PRO B 787     -12.039 -24.676  31.763  1.00  0.00           C  
ATOM   1348  C   PRO B 787     -13.010 -23.760  32.500  1.00  0.00           C  
ATOM   1349  O   PRO B 787     -13.874 -23.103  31.881  1.00  0.00           O  
ATOM   1350  CB  PRO B 787     -12.612 -26.090  31.620  1.00  0.00           C  
ATOM   1351  CG  PRO B 787     -11.570 -27.010  32.274  1.00  0.00           C  
ATOM   1352  CD  PRO B 787     -10.942 -26.154  33.304  1.00  0.00           C  
ATOM   1353  N   ASP B 788     -12.852 -23.690  33.815  1.00  0.00           N  
ATOM   1354  CA  ASP B 788     -13.720 -22.834  34.580  1.00  0.00           C  
ATOM   1355  C   ASP B 788     -13.826 -21.460  33.944  1.00  0.00           C  
ATOM   1356  O   ASP B 788     -14.895 -21.040  33.492  1.00  0.00           O  
ATOM   1357  CB  ASP B 788     -13.256 -22.724  36.025  1.00  0.00           C  
ATOM   1358  CG  ASP B 788     -11.789 -22.879  36.175  1.00  0.00           C  
ATOM   1359  OD1 ASP B 788     -11.321 -24.037  36.051  1.00  0.00           O  
ATOM   1360  OD2 ASP B 788     -11.113 -21.855  36.427  1.00  0.00           O  
ATOM   1361  H   ASP B 788     -12.176 -24.224  34.244  1.00  0.00           H  
ATOM   1362  N   ILE B 789     -12.706 -20.783  33.825  1.00  0.00           N  
ATOM   1363  CA  ILE B 789     -12.725 -19.447  33.246  1.00  0.00           C  
ATOM   1364  C   ILE B 789     -13.462 -19.355  31.898  1.00  0.00           C  
ATOM   1365  O   ILE B 789     -14.168 -18.370  31.604  1.00  0.00           O  
ATOM   1366  CB  ILE B 789     -11.284 -18.899  33.082  1.00  0.00           C  
ATOM   1367  CG1 ILE B 789     -11.319 -17.414  32.680  1.00  0.00           C  
ATOM   1368  CG2 ILE B 789     -10.487 -19.768  32.115  1.00  0.00           C  
ATOM   1369  CD1 ILE B 789     -11.323 -16.443  33.839  1.00  0.00           C  
ATOM   1370  H   ILE B 789     -11.860 -21.188  34.085  1.00  0.00           H  
ATOM   1371  N   ASP B 790     -13.315 -20.394  31.089  1.00  0.00           N  
ATOM   1372  CA  ASP B 790     -13.948 -20.412  29.781  1.00  0.00           C  
ATOM   1373  C   ASP B 790     -15.444 -20.393  30.020  1.00  0.00           C  
ATOM   1374  O   ASP B 790     -16.195 -19.566  29.481  1.00  0.00           O  
ATOM   1375  CB  ASP B 790     -13.547 -21.689  29.040  1.00  0.00           C  
ATOM   1376  CG  ASP B 790     -12.038 -21.926  29.047  1.00  0.00           C  
ATOM   1377  OD1 ASP B 790     -11.385 -21.977  30.133  1.00  0.00           O  
ATOM   1378  OD2 ASP B 790     -11.509 -22.061  27.933  1.00  0.00           O  
ATOM   1379  H   ASP B 790     -12.793 -21.164  31.383  1.00  0.00           H  
ATOM   1380  N   ALA B 791     -15.848 -21.292  30.903  1.00  0.00           N  
ATOM   1381  CA  ALA B 791     -17.241 -21.420  31.278  1.00  0.00           C  
ATOM   1382  C   ALA B 791     -17.778 -20.058  31.691  1.00  0.00           C  
ATOM   1383  O   ALA B 791     -18.788 -19.604  31.133  1.00  0.00           O  
ATOM   1384  CB  ALA B 791     -17.376 -22.411  32.415  1.00  0.00           C  
ATOM   1385  H   ALA B 791     -15.194 -21.876  31.323  1.00  0.00           H  
ATOM   1386  N   GLU B 792     -17.065 -19.384  32.604  1.00  0.00           N  
ATOM   1387  CA  GLU B 792     -17.495 -18.065  33.075  1.00  0.00           C  
ATOM   1388  C   GLU B 792     -17.809 -17.163  31.874  1.00  0.00           C  
ATOM   1389  O   GLU B 792     -18.896 -16.565  31.817  1.00  0.00           O  
ATOM   1390  CB  GLU B 792     -16.458 -17.399  34.026  1.00  0.00           C  
ATOM   1391  CG  GLU B 792     -16.854 -15.940  34.481  1.00  0.00           C  
ATOM   1392  CD  GLU B 792     -15.906 -15.289  35.536  1.00  0.00           C  
ATOM   1393  OE1 GLU B 792     -15.087 -15.998  36.153  1.00  0.00           O  
ATOM   1394  OE2 GLU B 792     -15.975 -14.055  35.766  1.00  0.00           O  
ATOM   1395  H   GLU B 792     -16.251 -19.777  32.957  1.00  0.00           H  
ATOM   1396  N   LEU B 793     -16.919 -17.168  30.874  1.00  0.00           N  
ATOM   1397  CA  LEU B 793     -17.088 -16.332  29.681  1.00  0.00           C  
ATOM   1398  C   LEU B 793     -18.335 -16.693  28.883  1.00  0.00           C  
ATOM   1399  O   LEU B 793     -19.013 -15.808  28.371  1.00  0.00           O  
ATOM   1400  CB  LEU B 793     -15.835 -16.359  28.799  1.00  0.00           C  
ATOM   1401  CG  LEU B 793     -14.485 -15.803  29.278  1.00  0.00           C  
ATOM   1402  CD1 LEU B 793     -13.463 -16.470  28.422  1.00  0.00           C  
ATOM   1403  CD2 LEU B 793     -14.366 -14.248  29.205  1.00  0.00           C  
ATOM   1404  H   LEU B 793     -16.133 -17.748  30.946  1.00  0.00           H  
ATOM   1405  N   ILE B 794     -18.653 -17.976  28.748  1.00  0.00           N  
ATOM   1406  CA  ILE B 794     -19.883 -18.314  28.031  1.00  0.00           C  
ATOM   1407  C   ILE B 794     -21.055 -17.790  28.872  1.00  0.00           C  
ATOM   1408  O   ILE B 794     -21.932 -17.080  28.352  1.00  0.00           O  
ATOM   1409  CB  ILE B 794     -20.076 -19.809  27.843  1.00  0.00           C  
ATOM   1410  CG1 ILE B 794     -19.079 -20.355  26.819  1.00  0.00           C  
ATOM   1411  CG2 ILE B 794     -21.513 -20.089  27.441  1.00  0.00           C  
ATOM   1412  CD1 ILE B 794     -17.740 -20.795  27.447  1.00  0.00           C  
ATOM   1413  H   ILE B 794     -18.073 -18.668  29.127  1.00  0.00           H  
ATOM   1414  N   MET B 795     -21.072 -18.132  30.167  1.00  0.00           N  
ATOM   1415  CA  MET B 795     -22.119 -17.663  31.090  1.00  0.00           C  
ATOM   1416  C   MET B 795     -22.416 -16.165  30.935  1.00  0.00           C  
ATOM   1417  O   MET B 795     -23.580 -15.752  30.893  1.00  0.00           O  
ATOM   1418  CB  MET B 795     -21.719 -17.948  32.533  1.00  0.00           C  
ATOM   1419  CG  MET B 795     -22.203 -19.298  33.027  1.00  0.00           C  
ATOM   1420  SD  MET B 795     -21.269 -19.997  34.438  1.00  0.00           S  
ATOM   1421  CE  MET B 795     -21.454 -18.728  35.683  1.00  0.00           C  
ATOM   1422  H   MET B 795     -20.352 -18.697  30.511  1.00  0.00           H  
ATOM   1423  N   LEU B 796     -21.360 -15.361  30.865  1.00  0.00           N  
ATOM   1424  CA  LEU B 796     -21.470 -13.913  30.704  1.00  0.00           C  
ATOM   1425  C   LEU B 796     -22.194 -13.581  29.413  1.00  0.00           C  
ATOM   1426  O   LEU B 796     -23.102 -12.762  29.430  1.00  0.00           O  
ATOM   1427  CB  LEU B 796     -20.074 -13.254  30.705  1.00  0.00           C  
ATOM   1428  CG  LEU B 796     -19.912 -11.725  30.780  1.00  0.00           C  
ATOM   1429  CD1 LEU B 796     -18.535 -11.405  31.319  1.00  0.00           C  
ATOM   1430  CD2 LEU B 796     -20.165 -11.029  29.457  1.00  0.00           C  
ATOM   1431  H   LEU B 796     -20.463 -15.758  30.921  1.00  0.00           H  
ATOM   1432  N   THR B 797     -21.819 -14.207  28.298  1.00  0.00           N  
ATOM   1433  CA  THR B 797     -22.509 -13.873  27.045  1.00  0.00           C  
ATOM   1434  C   THR B 797     -23.967 -14.267  27.163  1.00  0.00           C  
ATOM   1435  O   THR B 797     -24.859 -13.507  26.768  1.00  0.00           O  
ATOM   1436  CB  THR B 797     -21.881 -14.538  25.804  1.00  0.00           C  
ATOM   1437  OG1 THR B 797     -21.930 -15.957  25.927  1.00  0.00           O  
ATOM   1438  CG2 THR B 797     -20.445 -14.129  25.685  1.00  0.00           C  
ATOM   1439  H   THR B 797     -21.108 -14.892  28.314  1.00  0.00           H  
ATOM   1440  HG1 THR B 797     -21.541 -16.333  25.177  1.00  0.00           H  
ATOM   1441  N   ALA B 798     -24.201 -15.417  27.792  1.00  0.00           N  
ATOM   1442  CA  ALA B 798     -25.549 -15.934  27.979  1.00  0.00           C  
ATOM   1443  C   ALA B 798     -26.422 -14.898  28.709  1.00  0.00           C  
ATOM   1444  O   ALA B 798     -27.565 -14.594  28.295  1.00  0.00           O  
ATOM   1445  CB  ALA B 798     -25.481 -17.237  28.744  1.00  0.00           C  
ATOM   1446  H   ALA B 798     -23.441 -15.935  28.139  1.00  0.00           H  
ATOM   1447  N   ARG B 799     -25.863 -14.304  29.762  1.00  0.00           N  
ATOM   1448  CA  ARG B 799     -26.591 -13.302  30.504  1.00  0.00           C  
ATOM   1449  C   ARG B 799     -26.931 -12.125  29.593  1.00  0.00           C  
ATOM   1450  O   ARG B 799     -28.034 -11.585  29.668  1.00  0.00           O  
ATOM   1451  CB  ARG B 799     -25.791 -12.841  31.715  1.00  0.00           C  
ATOM   1452  CG  ARG B 799     -26.542 -11.828  32.551  1.00  0.00           C  
ATOM   1453  CD  ARG B 799     -26.087 -11.803  34.009  1.00  0.00           C  
ATOM   1454  NE  ARG B 799     -26.514 -12.990  34.762  1.00  0.00           N  
ATOM   1455  CZ  ARG B 799     -26.270 -13.174  36.059  1.00  0.00           C  
ATOM   1456  NH1 ARG B 799     -25.617 -12.245  36.755  1.00  0.00           N  
ATOM   1457  NH2 ARG B 799     -26.686 -14.288  36.664  1.00  0.00           N  
ATOM   1458  H   ARG B 799     -24.949 -14.551  30.033  1.00  0.00           H  
ATOM   1459 HE   ARG B 799     -27.002 -13.689  34.280  1.00  0.00           H  
ATOM   1460 HH11 ARG B 799     -25.307 -11.408  36.304  1.00  0.00           H  
ATOM   1461 HH12 ARG B 799     -25.435 -12.395  37.717  1.00  0.00           H  
ATOM   1462 HH21 ARG B 799     -27.169 -14.986  36.142  1.00  0.00           H  
ATOM   1463 HH22 ARG B 799     -26.494 -14.423  37.632  1.00  0.00           H  
ATOM   1464  N   TRP B 800     -26.012 -11.775  28.689  1.00  0.00           N  
ATOM   1465  CA  TRP B 800     -26.212 -10.654  27.760  1.00  0.00           C  
ATOM   1466  C   TRP B 800     -27.463 -10.835  26.885  1.00  0.00           C  
ATOM   1467  O   TRP B 800     -28.259  -9.903  26.715  1.00  0.00           O  
ATOM   1468  CB  TRP B 800     -24.986 -10.458  26.841  1.00  0.00           C  
ATOM   1469  CG  TRP B 800     -23.731  -9.647  27.354  1.00  0.00           C  
ATOM   1470  CD1 TRP B 800     -23.657  -8.721  28.381  1.00  0.00           C  
ATOM   1471  CD2 TRP B 800     -22.419  -9.701  26.793  1.00  0.00           C  
ATOM   1472  NE1 TRP B 800     -22.374  -8.209  28.484  1.00  0.00           N  
ATOM   1473  CE2 TRP B 800     -21.600  -8.797  27.523  1.00  0.00           C  
ATOM   1474  CE3 TRP B 800     -21.857 -10.425  25.735  1.00  0.00           C  
ATOM   1475  CZ2 TRP B 800     -20.265  -8.611  27.231  1.00  0.00           C  
ATOM   1476  CZ3 TRP B 800     -20.536 -10.235  25.440  1.00  0.00           C  
ATOM   1477  CH2 TRP B 800     -19.745  -9.333  26.184  1.00  0.00           C  
ATOM   1478  H   TRP B 800     -25.165 -12.280  28.646  1.00  0.00           H  
ATOM   1479  HE1 TRP B 800     -22.069  -7.536  29.135  1.00  0.00           H  
ATOM   1480  N   TRP B 801     -27.629 -12.027  26.319  1.00  0.00           N  
ATOM   1481  CA  TRP B 801     -28.781 -12.316  25.455  1.00  0.00           C  
ATOM   1482  C   TRP B 801     -30.053 -12.235  26.270  1.00  0.00           C  
ATOM   1483  O   TRP B 801     -31.082 -11.732  25.801  1.00  0.00           O  
ATOM   1484  CB  TRP B 801     -28.683 -13.728  24.876  1.00  0.00           C  
ATOM   1485  CG  TRP B 801     -27.305 -14.159  24.495  1.00  0.00           C  
ATOM   1486  CD1 TRP B 801     -26.767 -15.412  24.646  1.00  0.00           C  
ATOM   1487  CD2 TRP B 801     -26.284 -13.341  23.910  1.00  0.00           C  
ATOM   1488  NE1 TRP B 801     -25.474 -15.414  24.188  1.00  0.00           N  
ATOM   1489  CE2 TRP B 801     -25.151 -14.158  23.734  1.00  0.00           C  
ATOM   1490  CE3 TRP B 801     -26.217 -11.994  23.523  1.00  0.00           C  
ATOM   1491  CZ2 TRP B 801     -23.952 -13.667  23.185  1.00  0.00           C  
ATOM   1492  CZ3 TRP B 801     -25.030 -11.513  22.980  1.00  0.00           C  
ATOM   1493  CH2 TRP B 801     -23.917 -12.347  22.819  1.00  0.00           C  
ATOM   1494  H   TRP B 801     -26.964 -12.745  26.493  1.00  0.00           H  
ATOM   1495  HE1 TRP B 801     -24.878 -16.185  24.194  1.00  0.00           H  
ATOM   1496  N   ARG B 802     -29.975 -12.815  27.470  1.00  0.00           N  
ATOM   1497  CA  ARG B 802     -31.090 -12.821  28.405  1.00  0.00           C  
ATOM   1498  C   ARG B 802     -31.553 -11.378  28.669  1.00  0.00           C  
ATOM   1499  O   ARG B 802     -32.739 -11.071  28.542  1.00  0.00           O  
ATOM   1500  CB  ARG B 802     -30.681 -13.538  29.709  1.00  0.00           C  
ATOM   1501  CG  ARG B 802     -31.682 -13.420  30.862  1.00  0.00           C  
ATOM   1502  CD  ARG B 802     -31.336 -14.361  32.013  1.00  0.00           C  
ATOM   1503  NE  ARG B 802     -30.922 -13.641  33.209  1.00  0.00           N  
ATOM   1504  CZ  ARG B 802     -30.465 -14.230  34.311  1.00  0.00           C  
ATOM   1505  NH1 ARG B 802     -30.372 -15.553  34.393  1.00  0.00           N  
ATOM   1506  NH2 ARG B 802     -30.104 -13.491  35.339  1.00  0.00           N  
ATOM   1507  H   ARG B 802     -29.136 -13.258  27.740  1.00  0.00           H  
ATOM   1508 HE   ARG B 802     -30.983 -12.662  33.201  1.00  0.00           H  
ATOM   1509 HH11 ARG B 802     -30.642 -16.125  33.619  1.00  0.00           H  
ATOM   1510 HH12 ARG B 802     -30.025 -15.977  35.230  1.00  0.00           H  
ATOM   1511 HH21 ARG B 802     -30.169 -12.494  35.283  1.00  0.00           H  
ATOM   1512 HH22 ARG B 802     -29.758 -13.925  36.166  1.00  0.00           H  
ATOM   1513  N   ALA B 803     -30.611 -10.476  28.932  1.00  0.00           N  
ATOM   1514  CA  ALA B 803     -30.938  -9.078  29.206  1.00  0.00           C  
ATOM   1515  C   ALA B 803     -31.461  -8.295  27.989  1.00  0.00           C  
ATOM   1516  O   ALA B 803     -32.122  -7.267  28.129  1.00  0.00           O  
ATOM   1517  CB  ALA B 803     -29.725  -8.392  29.786  1.00  0.00           C  
ATOM   1518  H   ALA B 803     -29.668 -10.764  28.951  1.00  0.00           H  
ATOM   1519  N   LEU B 807     -31.156  -8.768  26.790  1.00  0.00           N  
ATOM   1520  CA  LEU B 807     -31.592  -8.070  25.582  1.00  0.00           C  
ATOM   1521  C   LEU B 807     -32.866  -8.705  25.008  1.00  0.00           C  
ATOM   1522  O   LEU B 807     -33.589  -8.106  24.180  1.00  0.00           O  
ATOM   1523  CB  LEU B 807     -30.431  -8.032  24.560  1.00  0.00           C  
ATOM   1524  CG  LEU B 807     -29.158  -7.238  24.973  1.00  0.00           C  
ATOM   1525  CD1 LEU B 807     -27.964  -7.495  24.060  1.00  0.00           C  
ATOM   1526  CD2 LEU B 807     -29.446  -5.758  24.981  1.00  0.00           C  
ATOM   1527  H   LEU B 807     -30.626  -9.588  26.713  1.00  0.00           H  
ATOM   1528  N   GLY B 808     -33.167  -9.903  25.499  1.00  0.00           N  
ATOM   1529  CA  GLY B 808     -34.356 -10.596  25.047  1.00  0.00           C  
ATOM   1530  C   GLY B 808     -34.094 -11.338  23.763  1.00  0.00           C  
ATOM   1531  O   GLY B 808     -35.004 -11.596  22.960  1.00  0.00           O  
ATOM   1532  H   GLY B 808     -32.591 -10.315  26.187  1.00  0.00           H  
ATOM   1533  N   ILE B 809     -32.838 -11.677  23.537  1.00  0.00           N  
ATOM   1534  CA  ILE B 809     -32.532 -12.399  22.331  1.00  0.00           C  
ATOM   1535  C   ILE B 809     -31.932 -13.763  22.642  1.00  0.00           C  
ATOM   1536  O   ILE B 809     -31.411 -14.430  21.755  1.00  0.00           O  
ATOM   1537  CB  ILE B 809     -31.677 -11.549  21.367  1.00  0.00           C  
ATOM   1538  CG1 ILE B 809     -30.380 -11.099  22.030  1.00  0.00           C  
ATOM   1539  CG2 ILE B 809     -32.469 -10.336  20.911  1.00  0.00           C  
ATOM   1540  CD1 ILE B 809     -29.167 -11.644  21.334  1.00  0.00           C  
ATOM   1541  H   ILE B 809     -32.131 -11.435  24.170  1.00  0.00           H  
ATOM   1542  N   SER B1143     -32.089 -14.217  23.888  1.00  0.00           N  
ATOM   1543  CA  SER B1143     -31.571 -15.534  24.297  1.00  0.00           C  
ATOM   1544  C   SER B1143     -32.089 -16.641  23.408  1.00  0.00           C  
ATOM   1545  O   SER B1143     -31.332 -17.478  22.927  1.00  0.00           O  
ATOM   1546  CB  SER B1143     -31.943 -15.843  25.742  1.00  0.00           C  
ATOM   1547  OG  SER B1143     -30.951 -15.366  26.636  1.00  0.00           O  
ATOM   1548  H   SER B1143     -32.554 -13.652  24.545  1.00  0.00           H  
ATOM   1549 HG   SER B1143     -31.204 -15.577  27.543  1.00  0.00           H  
ATOM   1550  N   GLU B1153     -33.376 -16.540  23.100  1.00  0.00           N  
ATOM   1551  CA  GLU B1153     -34.117 -17.481  22.270  1.00  0.00           C  
ATOM   1552  C   GLU B1153     -33.729 -17.321  20.799  1.00  0.00           C  
ATOM   1553  O   GLU B1153     -34.515 -17.669  19.917  1.00  0.00           O  
ATOM   1554  CB  GLU B1153     -35.637 -17.238  22.429  1.00  0.00           C  
ATOM   1555  CG  GLU B1153     -36.114 -16.563  23.779  1.00  0.00           C  
ATOM   1556  CD  GLU B1153     -35.869 -15.001  23.886  1.00  0.00           C  
ATOM   1557  OE1 GLU B1153     -36.333 -14.241  22.993  1.00  0.00           O  
ATOM   1558  OE2 GLU B1153     -35.229 -14.531  24.875  1.00  0.00           O  
ATOM   1559  H   GLU B1153     -33.855 -15.765  23.445  1.00  0.00           H  
ATOM   1560  N   HIS B1154     -32.560 -16.716  20.536  1.00  0.00           N  
ATOM   1561  CA  HIS B1154     -32.045 -16.488  19.165  1.00  0.00           C  
ATOM   1562  C   HIS B1154     -30.510 -16.410  19.004  1.00  0.00           C  
ATOM   1563  O   HIS B1154     -29.988 -15.499  18.343  1.00  0.00           O  
ATOM   1564  CB  HIS B1154     -32.644 -15.220  18.543  1.00  0.00           C  
ATOM   1565  CG  HIS B1154     -34.131 -15.170  18.589  1.00  0.00           C  
ATOM   1566  ND1 HIS B1154     -34.815 -14.375  19.488  1.00  0.00           N  
ATOM   1567  CD2 HIS B1154     -35.070 -15.832  17.878  1.00  0.00           C  
ATOM   1568  CE1 HIS B1154     -36.108 -14.553  19.327  1.00  0.00           C  
ATOM   1569  NE2 HIS B1154     -36.294 -15.435  18.354  1.00  0.00           N  
ATOM   1570  H   HIS B1154     -32.001 -16.401  21.268  1.00  0.00           H  
ATOM   1571  HD1 HIS B1154     -34.403 -13.773  20.140  1.00  0.00           H  
ATOM   1572  HE2 HIS B1154     -37.163 -15.753  18.034  1.00  0.00           H  
ATOM   1573  N   VAL B1155     -29.800 -17.307  19.683  1.00  0.00           N  
ATOM   1574  CA  VAL B1155     -28.342 -17.413  19.585  1.00  0.00           C  
ATOM   1575  C   VAL B1155     -28.063 -18.855  19.993  1.00  0.00           C  
ATOM   1576  O   VAL B1155     -28.661 -19.366  20.940  1.00  0.00           O  
ATOM   1577  CB  VAL B1155     -27.572 -16.405  20.480  1.00  0.00           C  
ATOM   1578  CG1 VAL B1155     -27.952 -14.950  20.131  1.00  0.00           C  
ATOM   1579  CG2 VAL B1155     -27.844 -16.683  21.926  1.00  0.00           C  
ATOM   1580  H   VAL B1155     -30.277 -17.937  20.266  1.00  0.00           H  
ATOM   1581  N   THR B1156     -27.228 -19.537  19.224  1.00  0.00           N  
ATOM   1582  CA  THR B1156     -26.896 -20.946  19.456  1.00  0.00           C  
ATOM   1583  C   THR B1156     -25.440 -20.991  19.823  1.00  0.00           C  
ATOM   1584  O   THR B1156     -24.644 -20.353  19.120  1.00  0.00           O  
ATOM   1585  CB  THR B1156     -26.955 -21.729  18.133  1.00  0.00           C  
ATOM   1586  OG1 THR B1156     -28.060 -21.254  17.349  1.00  0.00           O  
ATOM   1587  CG2 THR B1156     -27.052 -23.269  18.380  1.00  0.00           C  
ATOM   1588  H   THR B1156     -26.804 -19.089  18.484  1.00  0.00           H  
ATOM   1589  HG1 THR B1156     -28.103 -21.737  16.530  1.00  0.00           H  
ATOM   1590  N   LEU B1157     -25.061 -21.780  20.831  1.00  0.00           N  
ATOM   1591  CA  LEU B1157     -23.649 -21.874  21.229  1.00  0.00           C  
ATOM   1592  C   LEU B1157     -22.888 -23.011  20.530  1.00  0.00           C  
ATOM   1593  O   LEU B1157     -23.053 -24.166  20.920  1.00  0.00           O  
ATOM   1594  CB  LEU B1157     -23.535 -22.055  22.739  1.00  0.00           C  
ATOM   1595  CG  LEU B1157     -22.162 -22.318  23.343  1.00  0.00           C  
ATOM   1596  CD1 LEU B1157     -21.285 -21.084  23.175  1.00  0.00           C  
ATOM   1597  CD2 LEU B1157     -22.310 -22.687  24.814  1.00  0.00           C  
ATOM   1598  H   LEU B1157     -25.723 -22.314  21.313  1.00  0.00           H  
ATOM   1599  N   GLU B1158     -22.100 -22.713  19.485  1.00  0.00           N  
ATOM   1600  CA  GLU B1158     -21.318 -23.739  18.785  1.00  0.00           C  
ATOM   1601  C   GLU B1158     -19.987 -23.805  19.522  1.00  0.00           C  
ATOM   1602  O   GLU B1158     -19.427 -22.768  19.888  1.00  0.00           O  
ATOM   1603  CB  GLU B1158     -21.200 -23.438  17.284  1.00  0.00           C  
ATOM   1604  CG  GLU B1158     -22.516 -23.742  16.537  1.00  0.00           C  
ATOM   1605  CD  GLU B1158     -22.479 -23.450  15.025  1.00  0.00           C  
ATOM   1606  OE1 GLU B1158     -21.590 -22.695  14.547  1.00  0.00           O  
ATOM   1607  OE2 GLU B1158     -23.362 -23.983  14.304  1.00  0.00           O  
ATOM   1608  H   GLU B1158     -22.016 -21.781  19.201  1.00  0.00           H  
ATOM   1609  N   LEU B1159     -19.516 -25.017  19.790  1.00  0.00           N  
ATOM   1610  CA  LEU B1159     -18.314 -25.196  20.582  1.00  0.00           C  
ATOM   1611  C   LEU B1159     -17.401 -26.275  20.026  1.00  0.00           C  
ATOM   1612  O   LEU B1159     -17.900 -27.272  19.469  1.00  0.00           O  
ATOM   1613  CB  LEU B1159     -18.741 -25.599  21.975  1.00  0.00           C  
ATOM   1614  CG  LEU B1159     -17.914 -25.195  23.164  1.00  0.00           C  
ATOM   1615  CD1 LEU B1159     -18.379 -23.861  23.603  1.00  0.00           C  
ATOM   1616  CD2 LEU B1159     -18.175 -26.172  24.263  1.00  0.00           C  
ATOM   1617  H   LEU B1159     -19.980 -25.803  19.447  1.00  0.00           H  
ATOM   1618  N   ASN B1160     -16.087 -26.130  20.282  1.00  0.00           N  
ATOM   1619  CA  ASN B1160     -15.052 -27.056  19.779  1.00  0.00           C  
ATOM   1620  C   ASN B1160     -13.668 -26.846  20.406  1.00  0.00           C  
ATOM   1621  O   ASN B1160     -13.342 -25.746  20.886  1.00  0.00           O  
ATOM   1622  CB  ASN B1160     -14.902 -26.857  18.255  1.00  0.00           C  
ATOM   1623  CG  ASN B1160     -14.157 -27.998  17.588  1.00  0.00           C  
ATOM   1624  OD1 ASN B1160     -14.775 -28.912  17.021  1.00  0.00           O  
ATOM   1625  ND2 ASN B1160     -12.825 -27.955  17.640  1.00  0.00           N  
ATOM   1626  H   ASN B1160     -15.794 -25.353  20.812  1.00  0.00           H  
ATOM   1627 HD21 ASN B1160     -12.339 -28.690  17.211  1.00  0.00           H  
ATOM   1628 HD22 ASN B1160     -12.383 -27.211  18.083  1.00  0.00           H  
ATOM   1629  N   SER B1161     -12.869 -27.915  20.445  1.00  0.00           N  
ATOM   1630  CA  SER B1161     -11.490 -27.814  20.937  1.00  0.00           C  
ATOM   1631  C   SER B1161     -10.534 -28.084  19.752  1.00  0.00           C  
ATOM   1632  O   SER B1161     -10.754 -29.038  18.985  1.00  0.00           O  
ATOM   1633  CB  SER B1161     -11.190 -28.789  22.070  1.00  0.00           C  
ATOM   1634  OG  SER B1161      -9.927 -28.507  22.660  1.00  0.00           O  
ATOM   1635  H   SER B1161     -13.193 -28.770  20.114  1.00  0.00           H  
ATOM   1636 HG   SER B1161      -9.770 -29.140  23.373  1.00  0.00           H  
ATOM   1637  N   ILE B1162      -9.539 -27.199  19.562  1.00  0.00           N  
ATOM   1638  CA  ILE B1162      -8.555 -27.361  18.485  1.00  0.00           C  
ATOM   1639  C   ILE B1162      -7.111 -27.682  18.968  1.00  0.00           C  
ATOM   1640  O   ILE B1162      -6.124 -27.229  18.357  1.00  0.00           O  
ATOM   1641  CB  ILE B1162      -8.555 -26.165  17.433  1.00  0.00           C  
ATOM   1642  CG1 ILE B1162      -8.214 -24.839  18.104  1.00  0.00           C  
ATOM   1643  CG2 ILE B1162      -9.881 -26.101  16.672  1.00  0.00           C  
ATOM   1644  CD1 ILE B1162      -7.750 -23.777  17.139  1.00  0.00           C  
ATOM   1645  H   ILE B1162      -9.471 -26.418  20.156  1.00  0.00           H  
ATOM   1646  N   GLY B1163      -6.995 -28.465  20.047  1.00  0.00           N  
ATOM   1647  CA  GLY B1163      -5.695 -28.891  20.550  1.00  0.00           C  
ATOM   1648  C   GLY B1163      -4.628 -27.830  20.604  1.00  0.00           C  
ATOM   1649  O   GLY B1163      -4.412 -27.251  21.661  1.00  0.00           O  
ATOM   1650  H   GLY B1163      -7.809 -28.726  20.522  1.00  0.00           H  
ATOM   1651  N   TYR B1188      -8.923 -36.429  17.350  1.00  0.00           N  
ATOM   1652  CA  TYR B1188      -7.514 -36.105  17.128  1.00  0.00           C  
ATOM   1653  C   TYR B1188      -6.961 -35.176  18.205  1.00  0.00           C  
ATOM   1654  O   TYR B1188      -5.860 -34.645  18.072  1.00  0.00           O  
ATOM   1655  CB  TYR B1188      -7.319 -35.473  15.746  1.00  0.00           C  
ATOM   1656  H   TYR B1188      -9.550 -35.716  17.589  1.00  0.00           H  
ATOM   1657  N   LEU B1189      -7.736 -34.977  19.269  1.00  0.00           N  
ATOM   1658  CA  LEU B1189      -7.323 -34.111  20.377  1.00  0.00           C  
ATOM   1659  C   LEU B1189      -6.465 -34.799  21.468  1.00  0.00           C  
ATOM   1660  O   LEU B1189      -6.815 -35.872  21.981  1.00  0.00           O  
ATOM   1661  CB  LEU B1189      -8.562 -33.465  21.018  1.00  0.00           C  
ATOM   1662  CG  LEU B1189      -9.193 -32.167  20.480  1.00  0.00           C  
ATOM   1663  CD1 LEU B1189      -8.347 -30.963  20.892  1.00  0.00           C  
ATOM   1664  CD2 LEU B1189      -9.415 -32.248  18.959  1.00  0.00           C  
ATOM   1665  H   LEU B1189      -8.598 -35.431  19.319  1.00  0.00           H  
ATOM   1666  N   ASP B1334      -5.369 -34.145  21.856  1.00  0.00           N  
ATOM   1667  CA  ASP B1334      -4.466 -34.666  22.889  1.00  0.00           C  
ATOM   1668  C   ASP B1334      -5.137 -34.789  24.257  1.00  0.00           C  
ATOM   1669  O   ASP B1334      -6.106 -34.082  24.543  1.00  0.00           O  
ATOM   1670  CB  ASP B1334      -3.178 -33.809  22.996  1.00  0.00           C  
ATOM   1671  CG  ASP B1334      -3.447 -32.342  23.400  1.00  0.00           C  
ATOM   1672  OD1 ASP B1334      -3.675 -31.485  22.502  1.00  0.00           O  
ATOM   1673  OD2 ASP B1334      -3.379 -32.043  24.617  1.00  0.00           O  
ATOM   1674  H   ASP B1334      -5.158 -33.292  21.432  1.00  0.00           H  
ATOM   1675  N   GLU B1335      -4.580 -35.644  25.114  1.00  0.00           N  
ATOM   1676  CA  GLU B1335      -5.111 -35.877  26.464  1.00  0.00           C  
ATOM   1677  C   GLU B1335      -5.493 -34.575  27.200  1.00  0.00           C  
ATOM   1678  O   GLU B1335      -6.678 -34.314  27.452  1.00  0.00           O  
ATOM   1679  CB  GLU B1335      -4.118 -36.720  27.294  1.00  0.00           C  
ATOM   1680  CG  GLU B1335      -2.680 -36.159  27.350  1.00  0.00           C  
ATOM   1681  CD  GLU B1335      -1.606 -37.208  27.699  1.00  0.00           C  
ATOM   1682  OE1 GLU B1335      -1.110 -37.907  26.775  1.00  0.00           O  
ATOM   1683  OE2 GLU B1335      -1.232 -37.304  28.893  1.00  0.00           O  
ATOM   1684  H   GLU B1335      -3.770 -36.119  24.839  1.00  0.00           H  
ATOM   1685  N   GLU B1336      -4.510 -33.725  27.459  1.00  0.00           N  
ATOM   1686  CA  GLU B1336      -4.759 -32.479  28.153  1.00  0.00           C  
ATOM   1687  C   GLU B1336      -5.891 -31.659  27.522  1.00  0.00           C  
ATOM   1688  O   GLU B1336      -6.761 -31.169  28.224  1.00  0.00           O  
ATOM   1689  CB  GLU B1336      -3.449 -31.680  28.268  1.00  0.00           C  
ATOM   1690  CG  GLU B1336      -3.485 -30.420  29.162  1.00  0.00           C  
ATOM   1691  CD  GLU B1336      -3.837 -29.131  28.402  1.00  0.00           C  
ATOM   1692  OE1 GLU B1336      -4.572 -29.197  27.386  1.00  0.00           O  
ATOM   1693  OE2 GLU B1336      -3.381 -28.048  28.836  1.00  0.00           O  
ATOM   1694  H   GLU B1336      -3.602 -33.934  27.176  1.00  0.00           H  
ATOM   1695  N   SER B1384      -5.927 -31.539  26.206  1.00  0.00           N  
ATOM   1696  CA  SER B1384      -6.975 -30.745  25.584  1.00  0.00           C  
ATOM   1697  C   SER B1384      -8.353 -31.358  25.695  1.00  0.00           C  
ATOM   1698  O   SER B1384      -9.353 -30.632  25.743  1.00  0.00           O  
ATOM   1699  CB  SER B1384      -6.673 -30.490  24.114  1.00  0.00           C  
ATOM   1700  OG  SER B1384      -5.490 -29.725  23.971  1.00  0.00           O  
ATOM   1701  H   SER B1384      -5.267 -31.993  25.662  1.00  0.00           H  
ATOM   1702 HG   SER B1384      -5.314 -29.563  23.046  1.00  0.00           H  
ATOM   1703  N   ARG B1385      -8.401 -32.691  25.680  1.00  0.00           N  
ATOM   1704  CA  ARG B1385      -9.669 -33.437  25.772  1.00  0.00           C  
ATOM   1705  C   ARG B1385     -10.277 -33.228  27.156  1.00  0.00           C  
ATOM   1706  O   ARG B1385     -11.444 -32.814  27.276  1.00  0.00           O  
ATOM   1707  CB  ARG B1385      -9.463 -34.944  25.514  1.00  0.00           C  
ATOM   1708  CG  ARG B1385     -10.754 -35.788  25.543  1.00  0.00           C  
ATOM   1709  CD  ARG B1385     -11.597 -35.712  24.240  1.00  0.00           C  
ATOM   1710  NE  ARG B1385     -12.582 -34.616  24.181  1.00  0.00           N  
ATOM   1711  CZ  ARG B1385     -13.459 -34.429  23.176  1.00  0.00           C  
ATOM   1712  NH1 ARG B1385     -13.488 -35.269  22.139  1.00  0.00           N  
ATOM   1713  NH2 ARG B1385     -14.310 -33.412  23.201  1.00  0.00           N  
ATOM   1714  H   ARG B1385      -7.562 -33.197  25.614  1.00  0.00           H  
ATOM   1715 HE   ARG B1385     -12.602 -33.978  24.926  1.00  0.00           H  
ATOM   1716 HH11 ARG B1385     -12.859 -36.052  22.111  1.00  0.00           H  
ATOM   1717 HH12 ARG B1385     -14.139 -35.130  21.398  1.00  0.00           H  
ATOM   1718 HH21 ARG B1385     -14.303 -32.777  23.970  1.00  0.00           H  
ATOM   1719 HH22 ARG B1385     -14.951 -33.283  22.446  1.00  0.00           H  
ATOM   1720  N   GLU B1386      -9.479 -33.487  28.186  1.00  0.00           N  
ATOM   1721  CA  GLU B1386      -9.925 -33.312  29.571  1.00  0.00           C  
ATOM   1722  C   GLU B1386     -10.354 -31.867  29.827  1.00  0.00           C  
ATOM   1723  O   GLU B1386     -11.347 -31.610  30.513  1.00  0.00           O  
ATOM   1724  CB  GLU B1386      -8.840 -33.754  30.576  1.00  0.00           C  
ATOM   1725  CG  GLU B1386      -7.398 -33.496  30.138  1.00  0.00           C  
ATOM   1726  CD  GLU B1386      -6.720 -32.380  30.909  1.00  0.00           C  
ATOM   1727  OE1 GLU B1386      -7.285 -31.266  30.973  1.00  0.00           O  
ATOM   1728  OE2 GLU B1386      -5.613 -32.625  31.447  1.00  0.00           O  
ATOM   1729  H   GLU B1386      -8.571 -33.808  28.005  1.00  0.00           H  
ATOM   1730  N   HIS B1387      -9.644 -30.934  29.216  1.00  0.00           N  
ATOM   1731  CA  HIS B1387      -9.954 -29.537  29.381  1.00  0.00           C  
ATOM   1732  C   HIS B1387     -11.273 -29.181  28.704  1.00  0.00           C  
ATOM   1733  O   HIS B1387     -11.999 -28.291  29.154  1.00  0.00           O  
ATOM   1734  CB  HIS B1387      -8.835 -28.704  28.790  1.00  0.00           C  
ATOM   1735  CG  HIS B1387      -8.564 -27.451  29.548  1.00  0.00           C  
ATOM   1736  ND1 HIS B1387      -9.000 -26.213  29.118  1.00  0.00           N  
ATOM   1737  CD2 HIS B1387      -7.913 -27.237  30.722  1.00  0.00           C  
ATOM   1738  CE1 HIS B1387      -8.629 -25.292  29.988  1.00  0.00           C  
ATOM   1739  NE2 HIS B1387      -7.963 -25.888  30.967  1.00  0.00           N  
ATOM   1740  H   HIS B1387      -8.876 -31.199  28.670  1.00  0.00           H  
ATOM   1741  HD1 HIS B1387      -9.515 -26.047  28.300  1.00  0.00           H  
ATOM   1742  HE2 HIS B1387      -7.564 -25.429  31.736  1.00  0.00           H  
ATOM   1743  N   PHE B1388     -11.563 -29.846  27.600  1.00  0.00           N  
ATOM   1744  CA  PHE B1388     -12.790 -29.574  26.876  1.00  0.00           C  
ATOM   1745  C   PHE B1388     -13.948 -30.199  27.626  1.00  0.00           C  
ATOM   1746  O   PHE B1388     -14.963 -29.555  27.871  1.00  0.00           O  
ATOM   1747  CB  PHE B1388     -12.724 -30.172  25.483  1.00  0.00           C  
ATOM   1748  CG  PHE B1388     -13.801 -29.683  24.545  1.00  0.00           C  
ATOM   1749  CD1 PHE B1388     -14.044 -28.313  24.384  1.00  0.00           C  
ATOM   1750  CD2 PHE B1388     -14.483 -30.591  23.722  1.00  0.00           C  
ATOM   1751  CE1 PHE B1388     -14.938 -27.854  23.407  1.00  0.00           C  
ATOM   1752  CE2 PHE B1388     -15.381 -30.152  22.740  1.00  0.00           C  
ATOM   1753  CZ  PHE B1388     -15.606 -28.773  22.580  1.00  0.00           C  
ATOM   1754  H   PHE B1388     -10.942 -30.529  27.266  1.00  0.00           H  
ATOM   1755  N   ALA B1389     -13.784 -31.469  27.980  1.00  0.00           N  
ATOM   1756  CA  ALA B1389     -14.809 -32.192  28.700  1.00  0.00           C  
ATOM   1757  C   ALA B1389     -15.213 -31.371  29.926  1.00  0.00           C  
ATOM   1758  O   ALA B1389     -16.371 -30.957  30.042  1.00  0.00           O  
ATOM   1759  CB  ALA B1389     -14.290 -33.573  29.110  1.00  0.00           C  
ATOM   1760  H   ALA B1389     -12.960 -31.920  27.752  1.00  0.00           H  
ATOM   1761  N   GLY B1390     -14.218 -31.023  30.751  1.00  0.00           N  
ATOM   1762  CA  GLY B1390     -14.440 -30.262  31.984  1.00  0.00           C  
ATOM   1763  C   GLY B1390     -15.254 -28.993  31.844  1.00  0.00           C  
ATOM   1764  O   GLY B1390     -15.883 -28.528  32.798  1.00  0.00           O  
ATOM   1765  H   GLY B1390     -13.304 -31.292  30.522  1.00  0.00           H  
ATOM   1766  N   LEU B1391     -15.229 -28.430  30.639  1.00  0.00           N  
ATOM   1767  CA  LEU B1391     -15.943 -27.213  30.309  1.00  0.00           C  
ATOM   1768  C   LEU B1391     -17.309 -27.610  29.807  1.00  0.00           C  
ATOM   1769  O   LEU B1391     -18.304 -27.007  30.183  1.00  0.00           O  
ATOM   1770  CB  LEU B1391     -15.204 -26.449  29.203  1.00  0.00           C  
ATOM   1771  CG  LEU B1391     -15.925 -25.218  28.657  1.00  0.00           C  
ATOM   1772  CD1 LEU B1391     -15.678 -24.032  29.578  1.00  0.00           C  
ATOM   1773  CD2 LEU B1391     -15.458 -24.942  27.244  1.00  0.00           C  
ATOM   1774  H   LEU B1391     -14.693 -28.862  29.934  1.00  0.00           H  
ATOM   1775  N   CYS B1392     -17.348 -28.607  28.931  1.00  0.00           N  
ATOM   1776  CA  CYS B1392     -18.604 -29.098  28.369  1.00  0.00           C  
ATOM   1777  C   CYS B1392     -19.540 -29.411  29.517  1.00  0.00           C  
ATOM   1778  O   CYS B1392     -20.747 -29.232  29.397  1.00  0.00           O  
ATOM   1779  CB  CYS B1392     -18.377 -30.380  27.569  1.00  0.00           C  
ATOM   1780  SG  CYS B1392     -16.922 -30.378  26.489  1.00  0.00           S  
ATOM   1781  H   CYS B1392     -16.516 -29.042  28.665  1.00  0.00           H  
ATOM   1782  N   LYS B1393     -18.967 -29.879  30.632  1.00  0.00           N  
ATOM   1783  CA  LYS B1393     -19.736 -30.202  31.826  1.00  0.00           C  
ATOM   1784  C   LYS B1393     -20.179 -28.893  32.506  1.00  0.00           C  
ATOM   1785  O   LYS B1393     -21.371 -28.624  32.566  1.00  0.00           O  
ATOM   1786  CB  LYS B1393     -18.948 -31.120  32.780  1.00  0.00           C  
ATOM   1787  CG  LYS B1393     -18.336 -32.398  32.130  1.00  0.00           C  
ATOM   1788  CD  LYS B1393     -19.322 -33.277  31.324  1.00  0.00           C  
ATOM   1789  CE  LYS B1393     -18.949 -33.329  29.817  1.00  0.00           C  
ATOM   1790  NZ  LYS B1393     -19.765 -34.281  28.984  1.00  0.00           N  
ATOM   1791  H   LYS B1393     -17.993 -30.014  30.651  1.00  0.00           H  
ATOM   1792  HZ1 LYS B1393     -20.775 -34.167  29.219  1.00  0.00           H  
ATOM   1793  HZ2 LYS B1393     -19.624 -34.071  27.976  1.00  0.00           H  
ATOM   1794  HZ3 LYS B1393     -19.474 -35.258  29.181  1.00  0.00           H  
ATOM   1795  N   LEU B1394     -19.245 -28.043  32.933  1.00  0.00           N  
ATOM   1796  CA  LEU B1394     -19.603 -26.772  33.570  1.00  0.00           C  
ATOM   1797  C   LEU B1394     -20.823 -26.150  32.909  1.00  0.00           C  
ATOM   1798  O   LEU B1394     -21.699 -25.602  33.583  1.00  0.00           O  
ATOM   1799  CB  LEU B1394     -18.426 -25.802  33.509  1.00  0.00           C  
ATOM   1800  CG  LEU B1394     -17.383 -26.006  34.610  1.00  0.00           C  
ATOM   1801  CD1 LEU B1394     -15.999 -25.464  34.208  1.00  0.00           C  
ATOM   1802  CD2 LEU B1394     -17.886 -25.341  35.879  1.00  0.00           C  
ATOM   1803  H   LEU B1394     -18.298 -28.272  32.824  1.00  0.00           H  
ATOM   1804  N   LEU B1395     -20.900 -26.316  31.593  1.00  0.00           N  
ATOM   1805  CA  LEU B1395     -22.016 -25.819  30.799  1.00  0.00           C  
ATOM   1806  C   LEU B1395     -23.298 -26.595  31.095  1.00  0.00           C  
ATOM   1807  O   LEU B1395     -24.333 -25.982  31.399  1.00  0.00           O  
ATOM   1808  CB  LEU B1395     -21.717 -25.912  29.301  1.00  0.00           C  
ATOM   1809  CG  LEU B1395     -20.996 -24.709  28.717  1.00  0.00           C  
ATOM   1810  CD1 LEU B1395     -21.792 -23.472  29.058  1.00  0.00           C  
ATOM   1811  CD2 LEU B1395     -19.592 -24.606  29.289  1.00  0.00           C  
ATOM   1812  H   LEU B1395     -20.178 -26.788  31.139  1.00  0.00           H  
ATOM   1813  N   GLU B1396     -23.239 -27.923  30.937  1.00  0.00           N  
ATOM   1814  CA  GLU B1396     -24.385 -28.810  31.205  1.00  0.00           C  
ATOM   1815  C   GLU B1396     -24.933 -28.418  32.576  1.00  0.00           C  
ATOM   1816  O   GLU B1396     -26.087 -28.009  32.671  1.00  0.00           O  
ATOM   1817  CB  GLU B1396     -23.967 -30.299  31.217  1.00  0.00           C  
ATOM   1818  CG  GLU B1396     -23.829 -30.968  29.825  1.00  0.00           C  
ATOM   1819  CD  GLU B1396     -22.866 -32.180  29.799  1.00  0.00           C  
ATOM   1820  OE1 GLU B1396     -22.348 -32.569  30.868  1.00  0.00           O  
ATOM   1821  OE2 GLU B1396     -22.622 -32.745  28.701  1.00  0.00           O  
ATOM   1822  H   GLU B1396     -22.391 -28.314  30.639  1.00  0.00           H  
ATOM   1823  N   SER B1397     -24.078 -28.466  33.604  1.00  0.00           N  
ATOM   1824  CA  SER B1397     -24.443 -28.101  34.961  1.00  0.00           C  
ATOM   1825  C   SER B1397     -25.030 -26.707  35.036  1.00  0.00           C  
ATOM   1826  O   SER B1397     -26.019 -26.473  35.703  1.00  0.00           O  
ATOM   1827  CB  SER B1397     -23.229 -28.170  35.846  1.00  0.00           C  
ATOM   1828  OG  SER B1397     -23.445 -27.384  36.978  1.00  0.00           O  
ATOM   1829  H   SER B1397     -23.158 -28.748  33.434  1.00  0.00           H  
ATOM   1830 HG   SER B1397     -22.688 -27.408  37.554  1.00  0.00           H  
ATOM   1831  N   ALA B1398     -24.422 -25.753  34.356  1.00  0.00           N  
ATOM   1832  CA  ALA B1398     -24.956 -24.399  34.368  1.00  0.00           C  
ATOM   1833  C   ALA B1398     -26.304 -24.282  33.620  1.00  0.00           C  
ATOM   1834  O   ALA B1398     -26.990 -23.252  33.701  1.00  0.00           O  
ATOM   1835  CB  ALA B1398     -23.938 -23.445  33.774  1.00  0.00           C  
ATOM   1836  H   ALA B1398     -23.612 -25.956  33.856  1.00  0.00           H  
ATOM   1837  N   GLY B1400     -26.673 -25.318  32.880  1.00  0.00           N  
ATOM   1838  CA  GLY B1400     -27.916 -25.279  32.138  1.00  0.00           C  
ATOM   1839  C   GLY B1400     -27.815 -24.472  30.851  1.00  0.00           C  
ATOM   1840  O   GLY B1400     -28.797 -23.853  30.406  1.00  0.00           O  
ATOM   1841  H   GLY B1400     -26.109 -26.110  32.829  1.00  0.00           H  
ATOM   1842  N   ILE B1401     -26.625 -24.445  30.263  1.00  0.00           N  
ATOM   1843  CA  ILE B1401     -26.416 -23.718  29.014  1.00  0.00           C  
ATOM   1844  C   ILE B1401     -26.350 -24.734  27.876  1.00  0.00           C  
ATOM   1845  O   ILE B1401     -25.530 -25.666  27.918  1.00  0.00           O  
ATOM   1846  CB  ILE B1401     -25.148 -22.844  29.101  1.00  0.00           C  
ATOM   1847  CG1 ILE B1401     -25.441 -21.639  30.018  1.00  0.00           C  
ATOM   1848  CG2 ILE B1401     -24.696 -22.420  27.700  1.00  0.00           C  
ATOM   1849  CD1 ILE B1401     -24.237 -20.848  30.506  1.00  0.00           C  
ATOM   1850  H   ILE B1401     -25.878 -24.929  30.671  1.00  0.00           H  
ATOM   1851  N   ALA B1402     -27.277 -24.608  26.916  1.00  0.00           N  
ATOM   1852  CA  ALA B1402     -27.352 -25.525  25.762  1.00  0.00           C  
ATOM   1853  C   ALA B1402     -26.352 -25.277  24.596  1.00  0.00           C  
ATOM   1854  O   ALA B1402     -26.499 -24.310  23.804  1.00  0.00           O  
ATOM   1855  CB  ALA B1402     -28.781 -25.584  25.230  1.00  0.00           C  
ATOM   1856  H   ALA B1402     -27.920 -23.877  26.980  1.00  0.00           H  
ATOM   1857  N   TYR B1416     -25.381 -26.191  24.488  1.00  0.00           N  
ATOM   1858  CA  TYR B1416     -24.336 -26.154  23.472  1.00  0.00           C  
ATOM   1859  C   TYR B1416     -24.427 -27.246  22.419  1.00  0.00           C  
ATOM   1860  O   TYR B1416     -24.966 -28.316  22.663  1.00  0.00           O  
ATOM   1861  CB  TYR B1416     -22.955 -26.238  24.104  1.00  0.00           C  
ATOM   1862  CG  TYR B1416     -22.620 -27.532  24.819  1.00  0.00           C  
ATOM   1863  CD1 TYR B1416     -23.587 -28.247  25.532  1.00  0.00           C  
ATOM   1864  CD2 TYR B1416     -21.311 -27.965  24.885  1.00  0.00           C  
ATOM   1865  CE1 TYR B1416     -23.236 -29.350  26.295  1.00  0.00           C  
ATOM   1866  CE2 TYR B1416     -20.953 -29.056  25.639  1.00  0.00           C  
ATOM   1867  CZ  TYR B1416     -21.909 -29.743  26.345  1.00  0.00           C  
ATOM   1868  OH  TYR B1416     -21.503 -30.808  27.112  1.00  0.00           O  
ATOM   1869  H   TYR B1416     -25.378 -26.929  25.117  1.00  0.00           H  
ATOM   1870 HH   TYR B1416     -20.564 -30.927  27.011  1.00  0.00           H  
ATOM   1871  N   THR B1428     -23.760 -27.001  21.305  1.00  0.00           N  
ATOM   1872  CA  THR B1428     -23.714 -27.899  20.167  1.00  0.00           C  
ATOM   1873  C   THR B1428     -22.196 -27.975  19.796  1.00  0.00           C  
ATOM   1874  O   THR B1428     -21.577 -26.936  19.491  1.00  0.00           O  
ATOM   1875  CB  THR B1428     -24.550 -27.281  18.967  1.00  0.00           C  
ATOM   1876  OG1 THR B1428     -25.654 -26.506  19.468  1.00  0.00           O  
ATOM   1877  CG2 THR B1428     -25.121 -28.366  18.089  1.00  0.00           C  
ATOM   1878  H   THR B1428     -23.266 -26.151  21.227  1.00  0.00           H  
ATOM   1879  HG1 THR B1428     -26.147 -26.149  18.734  1.00  0.00           H  
ATOM   1880  N   VAL B1429     -21.569 -29.154  19.915  1.00  0.00           N  
ATOM   1881  CA  VAL B1429     -20.138 -29.297  19.556  1.00  0.00           C  
ATOM   1882  C   VAL B1429     -19.993 -29.456  18.054  1.00  0.00           C  
ATOM   1883  O   VAL B1429     -20.348 -30.512  17.510  1.00  0.00           O  
ATOM   1884  CB  VAL B1429     -19.454 -30.539  20.173  1.00  0.00           C  
ATOM   1885  CG1 VAL B1429     -18.002 -30.626  19.693  1.00  0.00           C  
ATOM   1886  CG2 VAL B1429     -19.505 -30.476  21.674  1.00  0.00           C  
ATOM   1887  H   VAL B1429     -22.067 -29.935  20.223  1.00  0.00           H  
ATOM   1888  N   ASN B1430     -19.523 -28.404  17.390  1.00  0.00           N  
ATOM   1889  CA  ASN B1430     -19.331 -28.452  15.954  1.00  0.00           C  
ATOM   1890  C   ASN B1430     -17.914 -28.941  15.725  1.00  0.00           C  
ATOM   1891  O   ASN B1430     -16.966 -28.167  15.750  1.00  0.00           O  
ATOM   1892  CB  ASN B1430     -19.549 -27.084  15.340  1.00  0.00           C  
ATOM   1893  CG  ASN B1430     -20.407 -27.150  14.124  1.00  0.00           C  
ATOM   1894  OD1 ASN B1430     -20.796 -28.248  13.710  1.00  0.00           O  
ATOM   1895  ND2 ASN B1430     -20.731 -25.998  13.531  1.00  0.00           N  
ATOM   1896  H   ASN B1430     -19.264 -27.598  17.880  1.00  0.00           H  
ATOM   1897 HD21 ASN B1430     -21.291 -26.050  12.731  1.00  0.00           H  
ATOM   1898 HD22 ASN B1430     -20.395 -25.157  13.896  1.00  0.00           H  
ATOM   1899  N   GLN B1431     -17.786 -30.242  15.525  1.00  0.00           N  
ATOM   1900  CA  GLN B1431     -16.494 -30.856  15.335  1.00  0.00           C  
ATOM   1901  C   GLN B1431     -15.678 -30.210  14.229  1.00  0.00           C  
ATOM   1902  O   GLN B1431     -14.456 -30.364  14.176  1.00  0.00           O  
ATOM   1903  CB  GLN B1431     -16.677 -32.343  15.082  1.00  0.00           C  
ATOM   1904  CG  GLN B1431     -15.473 -33.155  15.484  1.00  0.00           C  
ATOM   1905  CD  GLN B1431     -15.059 -32.873  16.914  1.00  0.00           C  
ATOM   1906  OE1 GLN B1431     -14.871 -31.711  17.305  1.00  0.00           O  
ATOM   1907  NE2 GLN B1431     -14.919 -33.931  17.714  1.00  0.00           N  
ATOM   1908  H   GLN B1431     -18.588 -30.804  15.524  1.00  0.00           H  
ATOM   1909 HE21 GLN B1431     -14.651 -33.750  18.635  1.00  0.00           H  
ATOM   1910 HE22 GLN B1431     -15.092 -34.821  17.362  1.00  0.00           H  
ATOM   1911  N   ARG B1432     -16.362 -29.504  13.331  1.00  0.00           N  
ATOM   1912  CA  ARG B1432     -15.713 -28.830  12.228  1.00  0.00           C  
ATOM   1913  C   ARG B1432     -15.616 -27.310  12.480  1.00  0.00           C  
ATOM   1914  O   ARG B1432     -15.655 -26.499  11.548  1.00  0.00           O  
ATOM   1915  CB  ARG B1432     -16.442 -29.164  10.914  1.00  0.00           C  
ATOM   1916  CG  ARG B1432     -17.721 -28.351  10.584  1.00  0.00           C  
ATOM   1917  CD  ARG B1432     -19.032 -28.842  11.243  1.00  0.00           C  
ATOM   1918  NE  ARG B1432     -20.229 -28.464  10.457  1.00  0.00           N  
ATOM   1919  CZ  ARG B1432     -20.555 -27.219  10.087  1.00  0.00           C  
ATOM   1920  NH1 ARG B1432     -19.798 -26.178  10.443  1.00  0.00           N  
ATOM   1921  NH2 ARG B1432     -21.655 -27.003   9.363  1.00  0.00           N  
ATOM   1922  H   ARG B1432     -17.327 -29.439  13.406  1.00  0.00           H  
ATOM   1923 HE   ARG B1432     -20.841 -29.182  10.198  1.00  0.00           H  
ATOM   1924 HH11 ARG B1432     -18.969 -26.322  10.985  1.00  0.00           H  
ATOM   1925 HH12 ARG B1432     -20.040 -25.256  10.143  1.00  0.00           H  
ATOM   1926 HH21 ARG B1432     -22.239 -27.768   9.104  1.00  0.00           H  
ATOM   1927 HH22 ARG B1432     -21.889 -26.072   9.080  1.00  0.00           H  
ATOM   1928  N   LEU B1433     -15.475 -26.920  13.749  1.00  0.00           N  
ATOM   1929  CA  LEU B1433     -15.371 -25.493  14.121  1.00  0.00           C  
ATOM   1930  C   LEU B1433     -13.931 -25.050  14.419  1.00  0.00           C  
ATOM   1931  O   LEU B1433     -13.370 -25.344  15.490  1.00  0.00           O  
ATOM   1932  CB  LEU B1433     -16.266 -25.152  15.347  1.00  0.00           C  
ATOM   1933  CG  LEU B1433     -16.965 -23.783  15.567  1.00  0.00           C  
ATOM   1934  CD1 LEU B1433     -17.290 -23.597  17.058  1.00  0.00           C  
ATOM   1935  CD2 LEU B1433     -16.113 -22.613  15.093  1.00  0.00           C  
ATOM   1936  H   LEU B1433     -15.435 -27.599  14.458  1.00  0.00           H  
ATOM   1937  N   VAL B1434     -13.321 -24.388  13.443  1.00  0.00           N  
ATOM   1938  CA  VAL B1434     -11.985 -23.857  13.623  1.00  0.00           C  
ATOM   1939  C   VAL B1434     -12.210 -22.400  13.319  1.00  0.00           C  
ATOM   1940  O   VAL B1434     -13.105 -22.047  12.533  1.00  0.00           O  
ATOM   1941  CB  VAL B1434     -10.924 -24.495  12.659  1.00  0.00           C  
ATOM   1942  CG1 VAL B1434      -9.584 -23.713  12.713  1.00  0.00           C  
ATOM   1943  CG2 VAL B1434     -10.685 -25.960  13.052  1.00  0.00           C  
ATOM   1944  H   VAL B1434     -13.777 -24.235  12.587  1.00  0.00           H  
ATOM   1945  N   ARG B1435     -11.457 -21.561  14.007  1.00  0.00           N  
ATOM   1946  CA  ARG B1435     -11.590 -20.126  13.809  1.00  0.00           C  
ATOM   1947  C   ARG B1435     -10.724 -19.583  12.627  1.00  0.00           C  
ATOM   1948  O   ARG B1435     -10.025 -20.345  11.953  1.00  0.00           O  
ATOM   1949  CB  ARG B1435     -11.302 -19.420  15.152  1.00  0.00           C  
ATOM   1950  CG  ARG B1435     -12.033 -20.071  16.336  1.00  0.00           C  
ATOM   1951  CD  ARG B1435     -13.022 -19.147  17.023  1.00  0.00           C  
ATOM   1952  NE  ARG B1435     -13.813 -18.380  16.070  1.00  0.00           N  
ATOM   1953  CZ  ARG B1435     -13.572 -17.113  15.757  1.00  0.00           C  
ATOM   1954  NH1 ARG B1435     -12.556 -16.467  16.314  1.00  0.00           N  
ATOM   1955  NH2 ARG B1435     -14.341 -16.477  14.875  1.00  0.00           N  
ATOM   1956  H   ARG B1435     -10.788 -21.895  14.639  1.00  0.00           H  
ATOM   1957 HE   ARG B1435     -14.572 -18.822  15.634  1.00  0.00           H  
ATOM   1958 HH11 ARG B1435     -11.972 -16.935  16.971  1.00  0.00           H  
ATOM   1959 HH12 ARG B1435     -12.373 -15.512  16.071  1.00  0.00           H  
ATOM   1960 HH21 ARG B1435     -15.107 -16.943  14.445  1.00  0.00           H  
ATOM   1961 HH22 ARG B1435     -14.145 -15.516  14.643  1.00  0.00           H  
ATOM   1962  N   GLY B1436     -10.816 -18.287  12.340  1.00  0.00           N  
ATOM   1963  CA  GLY B1436     -10.013 -17.746  11.258  1.00  0.00           C  
ATOM   1964  C   GLY B1436      -8.600 -17.289  11.637  1.00  0.00           C  
ATOM   1965  O   GLY B1436      -7.813 -16.901  10.752  1.00  0.00           O  
ATOM   1966  H   GLY B1436     -11.426 -17.709  12.848  1.00  0.00           H  
ATOM   1967  N   LEU B1437      -8.271 -17.317  12.935  1.00  0.00           N  
ATOM   1968  CA  LEU B1437      -6.971 -16.857  13.415  1.00  0.00           C  
ATOM   1969  C   LEU B1437      -5.998 -17.977  13.829  1.00  0.00           C  
ATOM   1970  O   LEU B1437      -6.406 -19.099  14.153  1.00  0.00           O  
ATOM   1971  CB  LEU B1437      -7.136 -15.824  14.550  1.00  0.00           C  
ATOM   1972  CG  LEU B1437      -8.039 -14.571  14.440  1.00  0.00           C  
ATOM   1973  CD1 LEU B1437      -7.264 -13.359  14.896  1.00  0.00           C  
ATOM   1974  CD2 LEU B1437      -8.585 -14.312  13.035  1.00  0.00           C  
ATOM   1975  H   LEU B1437      -8.908 -17.678  13.584  1.00  0.00           H  
ATOM   1976  N   ASP B1438      -4.710 -17.634  13.847  1.00  0.00           N  
ATOM   1977  CA  ASP B1438      -3.666 -18.590  14.188  1.00  0.00           C  
ATOM   1978  C   ASP B1438      -3.211 -18.612  15.629  1.00  0.00           C  
ATOM   1979  O   ASP B1438      -2.236 -19.305  15.950  1.00  0.00           O  
ATOM   1980  CB  ASP B1438      -2.462 -18.438  13.246  1.00  0.00           C  
ATOM   1981  CG  ASP B1438      -2.698 -19.091  11.892  1.00  0.00           C  
ATOM   1982  OD1 ASP B1438      -3.880 -19.330  11.530  1.00  0.00           O  
ATOM   1983  OD2 ASP B1438      -1.698 -19.367  11.196  1.00  0.00           O  
ATOM   1984  H   ASP B1438      -4.447 -16.717  13.599  1.00  0.00           H  
ATOM   1985  N   TYR B1443      -3.905 -17.893  16.504  1.00  0.00           N  
ATOM   1986  CA  TYR B1443      -3.516 -17.912  17.921  1.00  0.00           C  
ATOM   1987  C   TYR B1443      -4.368 -18.798  18.844  1.00  0.00           C  
ATOM   1988  O   TYR B1443      -3.939 -19.149  19.944  1.00  0.00           O  
ATOM   1989  CB  TYR B1443      -3.382 -16.502  18.497  1.00  0.00           C  
ATOM   1990  CG  TYR B1443      -4.591 -15.620  18.332  1.00  0.00           C  
ATOM   1991  CD1 TYR B1443      -5.867 -16.060  18.675  1.00  0.00           C  
ATOM   1992  CD2 TYR B1443      -4.446 -14.306  17.899  1.00  0.00           C  
ATOM   1993  CE1 TYR B1443      -6.958 -15.207  18.605  1.00  0.00           C  
ATOM   1994  CE2 TYR B1443      -5.529 -13.451  17.828  1.00  0.00           C  
ATOM   1995  CZ  TYR B1443      -6.778 -13.900  18.188  1.00  0.00           C  
ATOM   1996  OH  TYR B1443      -7.834 -13.020  18.147  1.00  0.00           O  
ATOM   1997  H   TYR B1443      -4.656 -17.351  16.206  1.00  0.00           H  
ATOM   1998 HH   TYR B1443      -7.518 -12.166  17.820  1.00  0.00           H  
ATOM   1999  N   TYR B1444      -5.563 -19.156  18.394  1.00  0.00           N  
ATOM   2000  CA  TYR B1444      -6.460 -20.015  19.161  1.00  0.00           C  
ATOM   2001  C   TYR B1444      -5.856 -21.381  19.501  1.00  0.00           C  
ATOM   2002  O   TYR B1444      -4.995 -21.845  18.781  1.00  0.00           O  
ATOM   2003  CB  TYR B1444      -7.742 -20.228  18.359  1.00  0.00           C  
ATOM   2004  CG  TYR B1444      -8.569 -18.982  18.243  1.00  0.00           C  
ATOM   2005  CD1 TYR B1444      -9.145 -18.398  19.373  1.00  0.00           C  
ATOM   2006  CD2 TYR B1444      -8.765 -18.370  17.016  1.00  0.00           C  
ATOM   2007  CE1 TYR B1444      -9.891 -17.234  19.281  1.00  0.00           C  
ATOM   2008  CE2 TYR B1444      -9.515 -17.198  16.904  1.00  0.00           C  
ATOM   2009  CZ  TYR B1444     -10.077 -16.634  18.045  1.00  0.00           C  
ATOM   2010  OH  TYR B1444     -10.843 -15.488  17.945  1.00  0.00           O  
ATOM   2011  H   TYR B1444      -5.840 -18.855  17.514  1.00  0.00           H  
ATOM   2012 HH   TYR B1444     -11.199 -15.284  18.782  1.00  0.00           H  
ATOM   2013  N   ASN B1448      -6.280 -22.021  20.592  1.00  0.00           N  
ATOM   2014  CA  ASN B1448      -5.761 -23.357  20.883  1.00  0.00           C  
ATOM   2015  C   ASN B1448      -6.752 -24.491  21.321  1.00  0.00           C  
ATOM   2016  O   ASN B1448      -6.889 -25.495  20.612  1.00  0.00           O  
ATOM   2017  CB  ASN B1448      -4.469 -23.282  21.700  1.00  0.00           C  
ATOM   2018  CG  ASN B1448      -4.684 -22.870  23.117  1.00  0.00           C  
ATOM   2019  OD1 ASN B1448      -4.761 -21.682  23.458  1.00  0.00           O  
ATOM   2020  ND2 ASN B1448      -4.712 -23.855  23.980  1.00  0.00           N  
ATOM   2021  H   ASN B1448      -6.938 -21.595  21.176  1.00  0.00           H  
ATOM   2022 HD21 ASN B1448      -4.874 -23.647  24.920  1.00  0.00           H  
ATOM   2023 HD22 ASN B1448      -4.601 -24.784  23.670  1.00  0.00           H  
ATOM   2024  N   ARG B1456      -7.437 -24.401  22.453  1.00  0.00           N  
ATOM   2025  CA  ARG B1456      -8.387 -25.484  22.728  1.00  0.00           C  
ATOM   2026  C   ARG B1456      -9.822 -25.066  22.526  1.00  0.00           C  
ATOM   2027  O   ARG B1456     -10.417 -25.405  21.533  1.00  0.00           O  
ATOM   2028  CB  ARG B1456      -8.223 -26.111  24.104  1.00  0.00           C  
ATOM   2029  CG  ARG B1456      -7.264 -27.259  24.139  1.00  0.00           C  
ATOM   2030  CD  ARG B1456      -5.870 -26.727  24.195  1.00  0.00           C  
ATOM   2031  NE  ARG B1456      -5.801 -25.688  25.212  1.00  0.00           N  
ATOM   2032  CZ  ARG B1456      -5.843 -25.915  26.518  1.00  0.00           C  
ATOM   2033  NH1 ARG B1456      -5.970 -27.152  26.971  1.00  0.00           N  
ATOM   2034  NH2 ARG B1456      -5.806 -24.893  27.382  1.00  0.00           N  
ATOM   2035  H   ARG B1456      -7.308 -23.651  23.074  1.00  0.00           H  
ATOM   2036 HE   ARG B1456      -5.778 -24.786  24.953  1.00  0.00           H  
ATOM   2037 HH11 ARG B1456      -5.997 -27.919  26.340  1.00  0.00           H  
ATOM   2038 HH12 ARG B1456      -5.987 -27.321  27.966  1.00  0.00           H  
ATOM   2039 HH21 ARG B1456      -5.737 -23.955  27.042  1.00  0.00           H  
ATOM   2040 HH22 ARG B1456      -5.839 -25.062  28.369  1.00  0.00           H  
ATOM   2041  N   THR B1457     -10.391 -24.319  23.456  1.00  0.00           N  
ATOM   2042  CA  THR B1457     -11.770 -23.895  23.286  1.00  0.00           C  
ATOM   2043  C   THR B1457     -11.888 -22.998  22.073  1.00  0.00           C  
ATOM   2044  O   THR B1457     -11.074 -22.090  21.868  1.00  0.00           O  
ATOM   2045  CB  THR B1457     -12.266 -23.067  24.450  1.00  0.00           C  
ATOM   2046  OG1 THR B1457     -11.916 -23.706  25.678  1.00  0.00           O  
ATOM   2047  CG2 THR B1457     -13.772 -22.905  24.342  1.00  0.00           C  
ATOM   2048  H   THR B1457      -9.898 -24.064  24.265  1.00  0.00           H  
ATOM   2049  HG1 THR B1457     -12.237 -23.184  26.417  1.00  0.00           H  
ATOM   2050  N   VAL B1458     -12.949 -23.195  21.317  1.00  0.00           N  
ATOM   2051  CA  VAL B1458     -13.203 -22.410  20.132  1.00  0.00           C  
ATOM   2052  C   VAL B1458     -14.709 -22.393  20.121  1.00  0.00           C  
ATOM   2053  O   VAL B1458     -15.345 -23.441  20.023  1.00  0.00           O  
ATOM   2054  CB  VAL B1458     -12.589 -23.110  18.860  1.00  0.00           C  
ATOM   2055  CG1 VAL B1458     -13.337 -22.732  17.588  1.00  0.00           C  
ATOM   2056  CG2 VAL B1458     -11.124 -22.715  18.715  1.00  0.00           C  
ATOM   2057  H   VAL B1458     -13.569 -23.916  21.562  1.00  0.00           H  
ATOM   2058  N   PHE B1459     -15.285 -21.214  20.292  1.00  0.00           N  
ATOM   2059  CA  PHE B1459     -16.739 -21.128  20.349  1.00  0.00           C  
ATOM   2060  C   PHE B1459     -17.316 -19.904  19.683  1.00  0.00           C  
ATOM   2061  O   PHE B1459     -16.613 -18.907  19.492  1.00  0.00           O  
ATOM   2062  CB  PHE B1459     -17.208 -21.139  21.808  1.00  0.00           C  
ATOM   2063  CG  PHE B1459     -16.863 -19.888  22.582  1.00  0.00           C  
ATOM   2064  CD1 PHE B1459     -15.580 -19.689  23.078  1.00  0.00           C  
ATOM   2065  CD2 PHE B1459     -17.831 -18.922  22.835  1.00  0.00           C  
ATOM   2066  CE1 PHE B1459     -15.269 -18.543  23.820  1.00  0.00           C  
ATOM   2067  CE2 PHE B1459     -17.535 -17.777  23.568  1.00  0.00           C  
ATOM   2068  CZ  PHE B1459     -16.251 -17.583  24.066  1.00  0.00           C  
ATOM   2069  H   PHE B1459     -14.751 -20.405  20.358  1.00  0.00           H  
ATOM   2070  N   GLU B1460     -18.617 -19.970  19.391  1.00  0.00           N  
ATOM   2071  CA  GLU B1460     -19.341 -18.862  18.776  1.00  0.00           C  
ATOM   2072  C   GLU B1460     -20.831 -18.908  19.043  1.00  0.00           C  
ATOM   2073  O   GLU B1460     -21.376 -19.974  19.312  1.00  0.00           O  
ATOM   2074  CB  GLU B1460     -19.097 -18.800  17.273  1.00  0.00           C  
ATOM   2075  CG  GLU B1460     -19.239 -20.094  16.501  1.00  0.00           C  
ATOM   2076  CD  GLU B1460     -18.920 -19.837  15.054  1.00  0.00           C  
ATOM   2077  OE1 GLU B1460     -17.729 -19.556  14.767  1.00  0.00           O  
ATOM   2078  OE2 GLU B1460     -19.863 -19.835  14.223  1.00  0.00           O  
ATOM   2079  H   GLU B1460     -19.112 -20.798  19.604  1.00  0.00           H  
ATOM   2080  N   TRP B1461     -21.481 -17.745  18.999  1.00  0.00           N  
ATOM   2081  CA  TRP B1461     -22.923 -17.625  19.232  1.00  0.00           C  
ATOM   2082  C   TRP B1461     -23.548 -17.287  17.896  1.00  0.00           C  
ATOM   2083  O   TRP B1461     -23.308 -16.214  17.337  1.00  0.00           O  
ATOM   2084  CB  TRP B1461     -23.255 -16.537  20.288  1.00  0.00           C  
ATOM   2085  CG  TRP B1461     -22.958 -16.944  21.746  1.00  0.00           C  
ATOM   2086  CD1 TRP B1461     -21.798 -16.719  22.448  1.00  0.00           C  
ATOM   2087  CD2 TRP B1461     -23.827 -17.678  22.643  1.00  0.00           C  
ATOM   2088  NE1 TRP B1461     -21.887 -17.278  23.704  1.00  0.00           N  
ATOM   2089  CE2 TRP B1461     -23.111 -17.869  23.853  1.00  0.00           C  
ATOM   2090  CE3 TRP B1461     -25.126 -18.198  22.533  1.00  0.00           C  
ATOM   2091  CZ2 TRP B1461     -23.651 -18.563  24.948  1.00  0.00           C  
ATOM   2092  CZ3 TRP B1461     -25.661 -18.883  23.614  1.00  0.00           C  
ATOM   2093  CH2 TRP B1461     -24.917 -19.061  24.813  1.00  0.00           C  
ATOM   2094  H   TRP B1461     -20.973 -16.955  18.786  1.00  0.00           H  
ATOM   2095  HE1 TRP B1461     -21.170 -17.283  24.370  1.00  0.00           H  
ATOM   2096  N   VAL B1462     -24.388 -18.177  17.403  1.00  0.00           N  
ATOM   2097  CA  VAL B1462     -24.988 -17.981  16.106  1.00  0.00           C  
ATOM   2098  C   VAL B1462     -26.490 -17.710  16.140  1.00  0.00           C  
ATOM   2099  O   VAL B1462     -27.191 -18.272  16.964  1.00  0.00           O  
ATOM   2100  CB  VAL B1462     -24.742 -19.229  15.242  1.00  0.00           C  
ATOM   2101  CG1 VAL B1462     -24.848 -18.873  13.770  1.00  0.00           C  
ATOM   2102  CG2 VAL B1462     -23.396 -19.851  15.567  1.00  0.00           C  
ATOM   2103  H   VAL B1462     -24.595 -18.976  17.916  1.00  0.00           H  
ATOM   2104  N   THR B1463     -26.980 -16.888  15.213  1.00  0.00           N  
ATOM   2105  CA  THR B1463     -28.398 -16.562  15.112  1.00  0.00           C  
ATOM   2106  C   THR B1463     -28.876 -16.847  13.710  1.00  0.00           C  
ATOM   2107  O   THR B1463     -28.300 -16.383  12.713  1.00  0.00           O  
ATOM   2108  CB  THR B1463     -28.717 -15.086  15.447  1.00  0.00           C  
ATOM   2109  OG1 THR B1463     -30.099 -14.810  15.159  1.00  0.00           O  
ATOM   2110  CG2 THR B1463     -27.859 -14.142  14.627  1.00  0.00           C  
ATOM   2111  H   THR B1463     -26.367 -16.490  14.573  1.00  0.00           H  
ATOM   2112  HG1 THR B1463     -30.291 -13.894  15.375  1.00  0.00           H  
ATOM   2113  N   ASN B1464     -30.038 -17.467  13.662  1.00  0.00           N  
ATOM   2114  CA  ASN B1464     -30.668 -17.911  12.429  1.00  0.00           C  
ATOM   2115  C   ASN B1464     -31.381 -16.858  11.577  1.00  0.00           C  
ATOM   2116  O   ASN B1464     -31.525 -17.029  10.361  1.00  0.00           O  
ATOM   2117  CB  ASN B1464     -31.592 -19.083  12.765  1.00  0.00           C  
ATOM   2118  CG  ASN B1464     -30.957 -20.048  13.781  1.00  0.00           C  
ATOM   2119  OD1 ASN B1464     -30.242 -19.621  14.707  1.00  0.00           O  
ATOM   2120  ND2 ASN B1464     -31.212 -21.343  13.611  1.00  0.00           N  
ATOM   2121  H   ASN B1464     -30.500 -17.641  14.514  1.00  0.00           H  
ATOM   2122 HD21 ASN B1464     -30.818 -21.962  14.253  1.00  0.00           H  
ATOM   2123 HD22 ASN B1464     -31.781 -21.628  12.866  1.00  0.00           H  
ATOM   2124  N   SER B1465     -31.826 -15.770  12.198  1.00  0.00           N  
ATOM   2125  CA  SER B1465     -32.501 -14.699  11.458  1.00  0.00           C  
ATOM   2126  C   SER B1465     -31.489 -13.838  10.668  1.00  0.00           C  
ATOM   2127  O   SER B1465     -31.876 -13.016   9.805  1.00  0.00           O  
ATOM   2128  CB  SER B1465     -33.306 -13.828  12.431  1.00  0.00           C  
ATOM   2129  OG  SER B1465     -32.625 -13.700  13.671  1.00  0.00           O  
ATOM   2130  H   SER B1465     -31.702 -15.673  13.167  1.00  0.00           H  
ATOM   2131 HG   SER B1465     -33.153 -13.147  14.260  1.00  0.00           H  
ATOM   2132  N   LEU B1683     -30.198 -14.103  10.929  1.00  0.00           N  
ATOM   2133  CA  LEU B1683     -29.053 -13.399  10.341  1.00  0.00           C  
ATOM   2134  C   LEU B1683     -28.852 -12.050  11.073  1.00  0.00           C  
ATOM   2135  O   LEU B1683     -28.790 -10.990  10.442  1.00  0.00           O  
ATOM   2136  CB  LEU B1683     -29.223 -13.202   8.798  1.00  0.00           C  
ATOM   2137  H   LEU B1683     -30.002 -14.827  11.552  1.00  0.00           H  
ATOM   2138  N   GLY B1690     -28.817 -12.113  12.409  1.00  0.00           N  
ATOM   2139  CA  GLY B1690     -28.603 -10.931  13.236  1.00  0.00           C  
ATOM   2140  C   GLY B1690     -27.158 -10.503  13.050  1.00  0.00           C  
ATOM   2141  O   GLY B1690     -26.869  -9.318  12.883  1.00  0.00           O  
ATOM   2142  H   GLY B1690     -28.945 -12.977  12.834  1.00  0.00           H  
ATOM   2143  N   SER B1692     -26.242 -11.471  13.130  1.00  0.00           N  
ATOM   2144  CA  SER B1692     -24.827 -11.209  12.903  1.00  0.00           C  
ATOM   2145  C   SER B1692     -24.486 -11.707  11.507  1.00  0.00           C  
ATOM   2146  O   SER B1692     -25.392 -11.824  10.682  1.00  0.00           O  
ATOM   2147  H   SER B1692     -26.529 -12.378  13.327  1.00  0.00           H  
ATOM   2148  N   GLN B1693     -23.230 -11.972  11.171  1.00  0.00           N  
ATOM   2149  CA  GLN B1693     -23.003 -12.561   9.848  1.00  0.00           C  
ATOM   2150  C   GLN B1693     -23.238 -14.012  10.220  1.00  0.00           C  
ATOM   2151  O   GLN B1693     -22.379 -14.878  10.025  1.00  0.00           O  
ATOM   2152  CB  GLN B1693     -21.583 -12.364   9.371  1.00  0.00           C  
ATOM   2153  H   GLN B1693     -22.490 -11.796  11.784  1.00  0.00           H  
ATOM   2154  N   GLY B1700     -24.417 -14.253  10.805  1.00  0.00           N  
ATOM   2155  CA  GLY B1700     -24.787 -15.546  11.311  1.00  0.00           C  
ATOM   2156  C   GLY B1700     -24.212 -15.494  12.711  1.00  0.00           C  
ATOM   2157  O   GLY B1700     -24.943 -15.602  13.704  1.00  0.00           O  
ATOM   2158  H   GLY B1700     -25.095 -13.572  10.822  1.00  0.00           H  
ATOM   2159  N   THR B1701     -22.900 -15.252  12.796  1.00  0.00           N  
ATOM   2160  CA  THR B1701     -22.230 -15.162  14.066  1.00  0.00           C  
ATOM   2161  C   THR B1701     -22.334 -13.769  14.613  1.00  0.00           C  
ATOM   2162  O   THR B1701     -22.386 -12.796  13.870  1.00  0.00           O  
ATOM   2163  CB  THR B1701     -20.815 -15.642  13.982  1.00  0.00           C  
ATOM   2164  OG1 THR B1701     -20.842 -16.995  13.504  1.00  0.00           O  
ATOM   2165  CG2 THR B1701     -20.154 -15.604  15.368  1.00  0.00           C  
ATOM   2166  H   THR B1701     -22.388 -15.149  11.988  1.00  0.00           H  
ATOM   2167  HG1 THR B1701     -19.941 -17.322  13.434  1.00  0.00           H  
ATOM   2168  N   VAL B1702     -22.549 -13.720  15.921  1.00  0.00           N  
ATOM   2169  CA  VAL B1702     -22.740 -12.494  16.673  1.00  0.00           C  
ATOM   2170  C   VAL B1702     -21.513 -12.331  17.503  1.00  0.00           C  
ATOM   2171  O   VAL B1702     -20.961 -11.248  17.605  1.00  0.00           O  
ATOM   2172  CB  VAL B1702     -23.924 -12.662  17.732  1.00  0.00           C  
ATOM   2173  CG1 VAL B1702     -23.899 -11.519  18.781  1.00  0.00           C  
ATOM   2174  CG2 VAL B1702     -25.300 -12.751  17.054  1.00  0.00           C  
ATOM   2175  H   VAL B1702     -22.611 -14.565  16.414  1.00  0.00           H  
ATOM   2176  N   CYS B1703     -21.168 -13.421  18.166  1.00  0.00           N  
ATOM   2177  CA  CYS B1703     -20.060 -13.460  19.091  1.00  0.00           C  
ATOM   2178  C   CYS B1703     -19.266 -14.678  18.705  1.00  0.00           C  
ATOM   2179  O   CYS B1703     -19.838 -15.669  18.220  1.00  0.00           O  
ATOM   2180  CB  CYS B1703     -20.621 -13.602  20.517  1.00  0.00           C  
ATOM   2181  SG  CYS B1703     -19.616 -12.974  21.901  1.00  0.00           S  
ATOM   2182  H   CYS B1703     -21.669 -14.248  18.008  1.00  0.00           H  
ATOM   2183  N   ALA B1704     -17.949 -14.571  18.901  1.00  0.00           N  
ATOM   2184  CA  ALA B1704     -16.969 -15.604  18.579  1.00  0.00           C  
ATOM   2185  C   ALA B1704     -15.646 -15.371  19.332  1.00  0.00           C  
ATOM   2186  O   ALA B1704     -15.182 -14.215  19.527  1.00  0.00           O  
ATOM   2187  CB  ALA B1704     -16.725 -15.625  17.077  1.00  0.00           C  
ATOM   2188  H   ALA B1704     -17.600 -13.722  19.259  1.00  0.00           H  
ATOM   2189  N   GLY B1705     -15.044 -16.481  19.741  1.00  0.00           N  
ATOM   2190  CA  GLY B1705     -13.817 -16.438  20.498  1.00  0.00           C  
ATOM   2191  C   GLY B1705     -13.269 -17.840  20.676  1.00  0.00           C  
ATOM   2192  O   GLY B1705     -13.707 -18.810  20.028  1.00  0.00           O  
ATOM   2193  H   GLY B1705     -15.431 -17.359  19.517  1.00  0.00           H  
ATOM   2194  N   GLY B1706     -12.299 -17.945  21.571  1.00  0.00           N  
ATOM   2195  CA  GLY B1706     -11.658 -19.212  21.840  1.00  0.00           C  
ATOM   2196  C   GLY B1706     -10.457 -18.941  22.721  1.00  0.00           C  
ATOM   2197  O   GLY B1706     -10.312 -17.813  23.238  1.00  0.00           O  
ATOM   2198  H   GLY B1706     -12.009 -17.146  22.073  1.00  0.00           H  
ATOM   2199  N   ARG B1707      -9.622 -19.956  22.939  1.00  0.00           N  
ATOM   2200  CA  ARG B1707      -8.428 -19.803  23.768  1.00  0.00           C  
ATOM   2201  C   ARG B1707      -7.167 -19.312  22.956  1.00  0.00           C  
ATOM   2202  O   ARG B1707      -7.239 -19.032  21.745  1.00  0.00           O  
ATOM   2203  CB  ARG B1707      -8.177 -21.118  24.507  1.00  0.00           C  
ATOM   2204  CG  ARG B1707      -7.218 -21.018  25.688  1.00  0.00           C  
ATOM   2205  CD  ARG B1707      -7.453 -22.119  26.714  1.00  0.00           C  
ATOM   2206  NE  ARG B1707      -8.460 -21.685  27.666  1.00  0.00           N  
ATOM   2207  CZ  ARG B1707      -8.182 -21.236  28.884  1.00  0.00           C  
ATOM   2208  NH1 ARG B1707      -6.923 -21.173  29.306  1.00  0.00           N  
ATOM   2209  NH2 ARG B1707      -9.148 -20.775  29.661  1.00  0.00           N  
ATOM   2210  H   ARG B1707      -9.812 -20.817  22.528  1.00  0.00           H  
ATOM   2211 HE   ARG B1707      -9.401 -21.723  27.393  1.00  0.00           H  
ATOM   2212 HH11 ARG B1707      -6.180 -21.475  28.703  1.00  0.00           H  
ATOM   2213 HH12 ARG B1707      -6.714 -20.841  30.221  1.00  0.00           H  
ATOM   2214 HH21 ARG B1707     -10.086 -20.744  29.334  1.00  0.00           H  
ATOM   2215 HH22 ARG B1707      -8.923 -20.429  30.576  1.00  0.00           H  
ATOM   2216  N   TYR B1708      -6.030 -19.171  23.637  1.00  0.00           N  
ATOM   2217  CA  TYR B1708      -4.813 -18.707  23.010  1.00  0.00           C  
ATOM   2218  C   TYR B1708      -3.729 -18.517  24.082  1.00  0.00           C  
ATOM   2219  O   TYR B1708      -3.231 -17.416  24.344  1.00  0.00           O  
ATOM   2220  CB  TYR B1708      -5.096 -17.425  22.190  1.00  0.00           C  
ATOM   2221  CG  TYR B1708      -5.632 -16.227  22.943  1.00  0.00           C  
ATOM   2222  CD1 TYR B1708      -4.767 -15.399  23.691  1.00  0.00           C  
ATOM   2223  CD2 TYR B1708      -6.986 -15.886  22.882  1.00  0.00           C  
ATOM   2224  CE1 TYR B1708      -5.223 -14.284  24.362  1.00  0.00           C  
ATOM   2225  CE2 TYR B1708      -7.464 -14.748  23.554  1.00  0.00           C  
ATOM   2226  CZ  TYR B1708      -6.567 -13.955  24.301  1.00  0.00           C  
ATOM   2227  OH  TYR B1708      -7.004 -12.859  25.021  1.00  0.00           O  
ATOM   2228  H   TYR B1708      -6.009 -19.364  24.591  1.00  0.00           H  
ATOM   2229 HH   TYR B1708      -7.941 -12.784  24.924  1.00  0.00           H  
ATOM   2230  N   ASP B1709      -3.328 -19.612  24.689  1.00  0.00           N  
ATOM   2231  CA  ASP B1709      -2.350 -19.511  25.748  1.00  0.00           C  
ATOM   2232  C   ASP B1709      -0.974 -19.034  25.380  1.00  0.00           C  
ATOM   2233  O   ASP B1709      -0.346 -18.297  26.141  1.00  0.00           O  
ATOM   2234  CB  ASP B1709      -2.279 -20.840  26.430  1.00  0.00           C  
ATOM   2235  CG  ASP B1709      -3.646 -21.381  26.662  1.00  0.00           C  
ATOM   2236  OD1 ASP B1709      -4.458 -20.625  27.254  1.00  0.00           O  
ATOM   2237  OD2 ASP B1709      -3.931 -22.506  26.191  1.00  0.00           O  
ATOM   2238  H   ASP B1709      -3.700 -20.476  24.419  1.00  0.00           H  
ATOM   2239  N   GLY B1710      -0.511 -19.450  24.202  1.00  0.00           N  
ATOM   2240  CA  GLY B1710       0.821 -19.089  23.729  1.00  0.00           C  
ATOM   2241  C   GLY B1710       1.117 -17.688  23.161  1.00  0.00           C  
ATOM   2242  O   GLY B1710       2.278 -17.223  23.219  1.00  0.00           O  
ATOM   2243  H   GLY B1710      -1.081 -20.015  23.634  1.00  0.00           H  
ATOM   2244  N   LEU B1725       0.096 -17.002  22.644  1.00  0.00           N  
ATOM   2245  CA  LEU B1725       0.274 -15.679  22.055  1.00  0.00           C  
ATOM   2246  C   LEU B1725       0.997 -14.605  22.894  1.00  0.00           C  
ATOM   2247  O   LEU B1725       1.624 -13.690  22.341  1.00  0.00           O  
ATOM   2248  CB  LEU B1725      -1.055 -15.184  21.525  1.00  0.00           C  
ATOM   2249  CG  LEU B1725      -0.923 -13.841  20.872  1.00  0.00           C  
ATOM   2250  CD1 LEU B1725      -1.842 -13.771  19.685  1.00  0.00           C  
ATOM   2251  CD2 LEU B1725      -1.242 -12.811  21.905  1.00  0.00           C  
ATOM   2252  H   LEU B1725      -0.804 -17.391  22.676  1.00  0.00           H  
ATOM   2253  N   VAL B1726       0.909 -14.692  24.214  1.00  0.00           N  
ATOM   2254  CA  VAL B1726       1.602 -13.717  25.063  1.00  0.00           C  
ATOM   2255  C   VAL B1726       3.119 -13.905  24.886  1.00  0.00           C  
ATOM   2256  O   VAL B1726       3.873 -12.933  24.836  1.00  0.00           O  
ATOM   2257  CB  VAL B1726       1.232 -13.877  26.572  1.00  0.00           C  
ATOM   2258  CG1 VAL B1726      -0.064 -13.167  26.895  1.00  0.00           C  
ATOM   2259  CG2 VAL B1726       1.098 -15.361  26.918  1.00  0.00           C  
ATOM   2260  H   VAL B1726       0.379 -15.414  24.618  1.00  0.00           H  
ATOM   2261  N   GLU B1761       3.546 -15.161  24.780  1.00  0.00           N  
ATOM   2262  CA  GLU B1761       4.954 -15.547  24.615  1.00  0.00           C  
ATOM   2263  C   GLU B1761       5.358 -15.159  23.212  1.00  0.00           C  
ATOM   2264  O   GLU B1761       6.352 -14.442  23.004  1.00  0.00           O  
ATOM   2265  CB  GLU B1761       5.108 -17.076  24.802  1.00  0.00           C  
ATOM   2266  CG  GLU B1761       6.510 -17.655  24.644  1.00  0.00           C  
ATOM   2267  CD  GLU B1761       6.978 -18.446  25.870  1.00  0.00           C  
ATOM   2268  OE1 GLU B1761       7.518 -17.816  26.810  1.00  0.00           O  
ATOM   2269  OE2 GLU B1761       6.803 -19.692  25.901  1.00  0.00           O  
ATOM   2270  H   GLU B1761       2.889 -15.887  24.814  1.00  0.00           H  
ATOM   2271  N   GLN B1765       4.551 -15.608  22.260  1.00  0.00           N  
ATOM   2272  CA  GLN B1765       4.805 -15.335  20.861  1.00  0.00           C  
ATOM   2273  C   GLN B1765       5.064 -13.859  20.586  1.00  0.00           C  
ATOM   2274  O   GLN B1765       5.995 -13.500  19.866  1.00  0.00           O  
ATOM   2275  CB  GLN B1765       3.651 -15.799  20.026  1.00  0.00           C  
ATOM   2276  CG  GLN B1765       3.748 -15.307  18.642  1.00  0.00           C  
ATOM   2277  CD  GLN B1765       2.643 -15.866  17.831  1.00  0.00           C  
ATOM   2278  OE1 GLN B1765       1.732 -16.492  18.372  1.00  0.00           O  
ATOM   2279  NE2 GLN B1765       2.705 -15.684  16.523  1.00  0.00           N  
ATOM   2280  H   GLN B1765       3.775 -16.139  22.517  1.00  0.00           H  
ATOM   2281 HE21 GLN B1765       1.964 -16.039  15.985  1.00  0.00           H  
ATOM   2282 HE22 GLN B1765       3.444 -15.183  16.136  1.00  0.00           H  
ATOM   2283  N   LEU B1767       4.235 -13.005  21.150  1.00  0.00           N  
ATOM   2284  CA  LEU B1767       4.411 -11.591  20.957  1.00  0.00           C  
ATOM   2285  C   LEU B1767       5.504 -11.020  21.847  1.00  0.00           C  
ATOM   2286  O   LEU B1767       5.675  -9.788  21.874  1.00  0.00           O  
ATOM   2287  CB  LEU B1767       3.106 -10.875  21.192  1.00  0.00           C  
ATOM   2288  CG  LEU B1767       2.035 -11.491  20.314  1.00  0.00           C  
ATOM   2289  CD1 LEU B1767       0.796 -10.628  20.430  1.00  0.00           C  
ATOM   2290  CD2 LEU B1767       2.524 -11.602  18.859  1.00  0.00           C  
ATOM   2291  H   LEU B1767       3.497 -13.331  21.703  1.00  0.00           H  
ATOM   2292  N   GLY B1768       6.204 -11.856  22.617  1.00  0.00           N  
ATOM   2293  CA  GLY B1768       7.301 -11.336  23.430  1.00  0.00           C  
ATOM   2294  C   GLY B1768       7.259 -11.166  24.937  1.00  0.00           C  
ATOM   2295  O   GLY B1768       8.055 -10.390  25.515  1.00  0.00           O  
ATOM   2296  H   GLY B1768       5.983 -12.788  22.632  1.00  0.00           H  
ATOM   2297  N   GLY B1770       6.354 -11.895  25.589  1.00  0.00           N  
ATOM   2298  CA  GLY B1770       6.246 -11.847  27.039  1.00  0.00           C  
ATOM   2299  C   GLY B1770       6.200 -13.251  27.638  1.00  0.00           C  
ATOM   2300  O   GLY B1770       5.988 -14.239  26.906  1.00  0.00           O  
ATOM   2301  H   GLY B1770       5.752 -12.487  25.074  1.00  0.00           H  
ATOM   2302  N   ARG B1771       6.415 -13.353  28.957  1.00  0.00           N  
ATOM   2303  CA  ARG B1771       6.368 -14.652  29.641  1.00  0.00           C  
ATOM   2304  C   ARG B1771       4.999 -15.343  29.395  1.00  0.00           C  
ATOM   2305  O   ARG B1771       3.950 -14.702  29.423  1.00  0.00           O  
ATOM   2306  CB  ARG B1771       6.610 -14.493  31.157  1.00  0.00           C  
ATOM   2307  CG  ARG B1771       8.081 -14.260  31.651  1.00  0.00           C  
ATOM   2308  CD  ARG B1771       8.288 -12.823  32.252  1.00  0.00           C  
ATOM   2309  NE  ARG B1771       9.112 -12.751  33.484  1.00  0.00           N  
ATOM   2310  CZ  ARG B1771       9.324 -11.639  34.212  1.00  0.00           C  
ATOM   2311  NH1 ARG B1771       8.769 -10.467  33.871  1.00  0.00           N  
ATOM   2312  NH2 ARG B1771      10.087 -11.683  35.306  1.00  0.00           N  
ATOM   2313  H   ARG B1771       6.563 -12.543  29.469  1.00  0.00           H  
ATOM   2314 HE   ARG B1771       9.537 -13.579  33.791  1.00  0.00           H  
ATOM   2315 HH11 ARG B1771       8.185 -10.409  33.060  1.00  0.00           H  
ATOM   2316 HH12 ARG B1771       8.937  -9.653  34.424  1.00  0.00           H  
ATOM   2317 HH21 ARG B1771      10.502 -12.545  35.591  1.00  0.00           H  
ATOM   2318 HH22 ARG B1771      10.236 -10.852  35.844  1.00  0.00           H  
ATOM   2319  N   ALA B1772       5.017 -16.645  29.134  1.00  0.00           N  
ATOM   2320  CA  ALA B1772       3.790 -17.410  28.875  1.00  0.00           C  
ATOM   2321  C   ALA B1772       2.818 -17.345  30.042  1.00  0.00           C  
ATOM   2322  O   ALA B1772       3.207 -17.430  31.215  1.00  0.00           O  
ATOM   2323  CB  ALA B1772       4.117 -18.889  28.549  1.00  0.00           C  
ATOM   2324  H   ALA B1772       5.870 -17.118  29.135  1.00  0.00           H  
ATOM   2325  N   THR B1773       1.546 -17.209  29.682  1.00  0.00           N  
ATOM   2326  CA  THR B1773       0.448 -17.144  30.629  1.00  0.00           C  
ATOM   2327  C   THR B1773      -0.730 -17.580  29.784  1.00  0.00           C  
ATOM   2328  O   THR B1773      -0.704 -17.419  28.562  1.00  0.00           O  
ATOM   2329  CB  THR B1773       0.243 -15.727  31.167  1.00  0.00           C  
ATOM   2330  OG1 THR B1773       1.468 -15.264  31.745  1.00  0.00           O  
ATOM   2331  CG2 THR B1773      -0.796 -15.734  32.252  1.00  0.00           C  
ATOM   2332  H   THR B1773       1.331 -17.159  28.721  1.00  0.00           H  
ATOM   2333  HG1 THR B1773       1.350 -14.370  32.074  1.00  0.00           H  
ATOM   2334  N   PRO B1774      -1.757 -18.178  30.407  1.00  0.00           N  
ATOM   2335  CA  PRO B1774      -2.823 -18.566  29.474  1.00  0.00           C  
ATOM   2336  C   PRO B1774      -3.773 -17.409  29.189  1.00  0.00           C  
ATOM   2337  O   PRO B1774      -3.796 -16.403  29.922  1.00  0.00           O  
ATOM   2338  CB  PRO B1774      -3.512 -19.708  30.205  1.00  0.00           C  
ATOM   2339  CG  PRO B1774      -2.439 -20.219  31.154  1.00  0.00           C  
ATOM   2340  CD  PRO B1774      -1.844 -18.955  31.649  1.00  0.00           C  
ATOM   2341  N   ALA B1775      -4.591 -17.556  28.164  1.00  0.00           N  
ATOM   2342  CA  ALA B1775      -5.499 -16.488  27.846  1.00  0.00           C  
ATOM   2343  C   ALA B1775      -6.704 -16.987  27.056  1.00  0.00           C  
ATOM   2344  O   ALA B1775      -6.651 -18.066  26.414  1.00  0.00           O  
ATOM   2345  CB  ALA B1775      -4.749 -15.405  27.092  1.00  0.00           C  
ATOM   2346  H   ALA B1775      -4.597 -18.374  27.631  1.00  0.00           H  
ATOM   2347  N   VAL B1776      -7.818 -16.257  27.186  1.00  0.00           N  
ATOM   2348  CA  VAL B1776      -9.062 -16.609  26.487  1.00  0.00           C  
ATOM   2349  C   VAL B1776      -9.922 -15.362  26.332  1.00  0.00           C  
ATOM   2350  O   VAL B1776      -9.790 -14.400  27.136  1.00  0.00           O  
ATOM   2351  CB  VAL B1776      -9.888 -17.637  27.258  1.00  0.00           C  
ATOM   2352  CG1 VAL B1776     -10.080 -18.873  26.436  1.00  0.00           C  
ATOM   2353  CG2 VAL B1776      -9.217 -17.970  28.595  1.00  0.00           C  
ATOM   2354  H   VAL B1776      -7.811 -15.464  27.764  1.00  0.00           H  
ATOM   2355  N   GLY B1777     -10.779 -15.370  25.303  1.00  0.00           N  
ATOM   2356  CA  GLY B1777     -11.626 -14.219  25.056  1.00  0.00           C  
ATOM   2357  C   GLY B1777     -12.580 -14.448  23.900  1.00  0.00           C  
ATOM   2358  O   GLY B1777     -12.677 -15.559  23.332  1.00  0.00           O  
ATOM   2359  H   GLY B1777     -10.848 -16.159  24.722  1.00  0.00           H  
ATOM   2360  N   PHE B1778     -13.246 -13.374  23.512  1.00  0.00           N  
ATOM   2361  CA  PHE B1778     -14.216 -13.422  22.419  1.00  0.00           C  
ATOM   2362  C   PHE B1778     -14.493 -11.964  22.086  1.00  0.00           C  
ATOM   2363  O   PHE B1778     -14.175 -11.051  22.879  1.00  0.00           O  
ATOM   2364  CB  PHE B1778     -15.539 -14.112  22.878  1.00  0.00           C  
ATOM   2365  CG  PHE B1778     -16.275 -13.363  23.999  1.00  0.00           C  
ATOM   2366  CD1 PHE B1778     -15.820 -13.436  25.328  1.00  0.00           C  
ATOM   2367  CD2 PHE B1778     -17.273 -12.458  23.698  1.00  0.00           C  
ATOM   2368  CE1 PHE B1778     -16.329 -12.611  26.302  1.00  0.00           C  
ATOM   2369  CE2 PHE B1778     -17.784 -11.625  24.687  1.00  0.00           C  
ATOM   2370  CZ  PHE B1778     -17.306 -11.700  25.988  1.00  0.00           C  
ATOM   2371  H   PHE B1778     -13.103 -12.517  23.988  1.00  0.00           H  
ATOM   2372  N   ALA B1779     -15.010 -11.737  20.890  1.00  0.00           N  
ATOM   2373  CA  ALA B1779     -15.342 -10.390  20.474  1.00  0.00           C  
ATOM   2374  C   ALA B1779     -16.693 -10.539  19.807  1.00  0.00           C  
ATOM   2375  O   ALA B1779     -16.956 -11.565  19.173  1.00  0.00           O  
ATOM   2376  CB  ALA B1779     -14.327  -9.856  19.530  1.00  0.00           C  
ATOM   2377  H   ALA B1779     -15.197 -12.480  20.288  1.00  0.00           H  
ATOM   2378  N   MET B1782     -17.527  -9.516  19.952  1.00  0.00           N  
ATOM   2379  CA  MET B1782     -18.908  -9.502  19.494  1.00  0.00           C  
ATOM   2380  C   MET B1782     -19.146  -8.361  18.491  1.00  0.00           C  
ATOM   2381  O   MET B1782     -18.727  -7.218  18.708  1.00  0.00           O  
ATOM   2382  CB  MET B1782     -19.771  -9.272  20.757  1.00  0.00           C  
ATOM   2383  CG  MET B1782     -21.058 -10.097  20.979  1.00  0.00           C  
ATOM   2384  SD  MET B1782     -22.454  -8.994  21.565  1.00  0.00           S  
ATOM   2385  CE  MET B1782     -21.860  -8.320  23.217  1.00  0.00           C  
ATOM   2386  H   MET B1782     -17.196  -8.706  20.367  1.00  0.00           H  
ATOM   2387  N   GLY B1783     -19.897  -8.649  17.437  1.00  0.00           N  
ATOM   2388  CA  GLY B1783     -20.173  -7.638  16.451  1.00  0.00           C  
ATOM   2389  C   GLY B1783     -21.393  -6.815  16.813  1.00  0.00           C  
ATOM   2390  O   GLY B1783     -22.544  -7.213  16.514  1.00  0.00           O  
ATOM   2391  H   GLY B1783     -20.252  -9.551  17.314  1.00  0.00           H  
ATOM   2392  N   LEU B1784     -21.147  -5.644  17.392  1.00  0.00           N  
ATOM   2393  CA  LEU B1784     -22.223  -4.745  17.783  1.00  0.00           C  
ATOM   2394  C   LEU B1784     -23.219  -4.394  16.688  1.00  0.00           C  
ATOM   2395  O   LEU B1784     -24.389  -4.190  16.986  1.00  0.00           O  
ATOM   2396  CB  LEU B1784     -21.691  -3.469  18.399  1.00  0.00           C  
ATOM   2397  CG  LEU B1784     -20.857  -3.770  19.632  1.00  0.00           C  
ATOM   2398  CD1 LEU B1784     -20.408  -2.420  20.224  1.00  0.00           C  
ATOM   2399  CD2 LEU B1784     -21.642  -4.618  20.631  1.00  0.00           C  
ATOM   2400  H   LEU B1784     -20.212  -5.379  17.549  1.00  0.00           H  
ATOM   2401  N   GLU B1785     -22.813  -4.294  15.432  1.00  0.00           N  
ATOM   2402  CA  GLU B1785     -23.826  -3.960  14.427  1.00  0.00           C  
ATOM   2403  C   GLU B1785     -24.823  -5.113  14.269  1.00  0.00           C  
ATOM   2404  O   GLU B1785     -26.038  -4.900  14.141  1.00  0.00           O  
ATOM   2405  CB  GLU B1785     -23.181  -3.577  13.094  1.00  0.00           C  
ATOM   2406  CG  GLU B1785     -22.630  -2.163  13.105  1.00  0.00           C  
ATOM   2407  CD  GLU B1785     -21.123  -2.110  13.183  1.00  0.00           C  
ATOM   2408  OE1 GLU B1785     -20.523  -3.088  13.649  1.00  0.00           O  
ATOM   2409  OE2 GLU B1785     -20.528  -1.090  12.769  1.00  0.00           O  
ATOM   2410  H   GLU B1785     -21.885  -4.441  15.187  1.00  0.00           H  
ATOM   2411  N   ARG B1786     -24.276  -6.322  14.372  1.00  0.00           N  
ATOM   2412  CA  ARG B1786     -25.011  -7.561  14.265  1.00  0.00           C  
ATOM   2413  C   ARG B1786     -25.967  -7.683  15.444  1.00  0.00           C  
ATOM   2414  O   ARG B1786     -27.182  -7.913  15.263  1.00  0.00           O  
ATOM   2415  CB  ARG B1786     -24.015  -8.689  14.303  1.00  0.00           C  
ATOM   2416  CG  ARG B1786     -22.912  -8.521  13.265  1.00  0.00           C  
ATOM   2417  CD  ARG B1786     -22.012  -9.727  13.249  1.00  0.00           C  
ATOM   2418  NE  ARG B1786     -21.118  -9.735  12.102  1.00  0.00           N  
ATOM   2419  CZ  ARG B1786     -20.362 -10.771  11.745  1.00  0.00           C  
ATOM   2420  NH1 ARG B1786     -20.389 -11.899  12.436  1.00  0.00           N  
ATOM   2421  NH2 ARG B1786     -19.579 -10.673  10.683  1.00  0.00           N  
ATOM   2422  H   ARG B1786     -23.319  -6.383  14.546  1.00  0.00           H  
ATOM   2423 HE   ARG B1786     -21.075  -8.929  11.551  1.00  0.00           H  
ATOM   2424 HH11 ARG B1786     -20.963 -11.974  13.241  1.00  0.00           H  
ATOM   2425 HH12 ARG B1786     -19.810 -12.668  12.157  1.00  0.00           H  
ATOM   2426 HH21 ARG B1786     -19.561  -9.825  10.149  1.00  0.00           H  
ATOM   2427 HH22 ARG B1786     -19.013 -11.448  10.404  1.00  0.00           H  
ATOM   2428  N   LEU B1787     -25.412  -7.521  16.648  1.00  0.00           N  
ATOM   2429  CA  LEU B1787     -26.191  -7.556  17.886  1.00  0.00           C  
ATOM   2430  C   LEU B1787     -27.317  -6.488  17.807  1.00  0.00           C  
ATOM   2431  O   LEU B1787     -28.506  -6.813  17.915  1.00  0.00           O  
ATOM   2432  CB  LEU B1787     -25.285  -7.296  19.071  1.00  0.00           C  
ATOM   2433  CG  LEU B1787     -26.097  -7.155  20.336  1.00  0.00           C  
ATOM   2434  CD1 LEU B1787     -25.350  -7.765  21.472  1.00  0.00           C  
ATOM   2435  CD2 LEU B1787     -26.348  -5.704  20.601  1.00  0.00           C  
ATOM   2436  H   LEU B1787     -24.449  -7.374  16.692  1.00  0.00           H  
ATOM   2437  N   VAL B1788     -26.953  -5.221  17.618  1.00  0.00           N  
ATOM   2438  CA  VAL B1788     -27.948  -4.169  17.485  1.00  0.00           C  
ATOM   2439  C   VAL B1788     -28.993  -4.591  16.420  1.00  0.00           C  
ATOM   2440  O   VAL B1788     -30.198  -4.431  16.621  1.00  0.00           O  
ATOM   2441  CB  VAL B1788     -27.309  -2.774  17.104  1.00  0.00           C  
ATOM   2442  CG1 VAL B1788     -28.400  -1.736  16.845  1.00  0.00           C  
ATOM   2443  CG2 VAL B1788     -26.379  -2.265  18.212  1.00  0.00           C  
ATOM   2444  H   VAL B1788     -26.002  -4.993  17.575  1.00  0.00           H  
ATOM   2445  N   LEU B1789     -28.558  -5.219  15.337  1.00  0.00           N  
ATOM   2446  CA  LEU B1789     -29.516  -5.586  14.314  1.00  0.00           C  
ATOM   2447  C   LEU B1789     -30.450  -6.613  14.837  1.00  0.00           C  
ATOM   2448  O   LEU B1789     -31.678  -6.472  14.710  1.00  0.00           O  
ATOM   2449  CB  LEU B1789     -28.824  -6.080  13.053  1.00  0.00           C  
ATOM   2450  CG  LEU B1789     -28.590  -4.994  11.980  1.00  0.00           C  
ATOM   2451  CD1 LEU B1789     -27.932  -5.599  10.744  1.00  0.00           C  
ATOM   2452  CD2 LEU B1789     -29.925  -4.352  11.563  1.00  0.00           C  
ATOM   2453  H   LEU B1789     -27.612  -5.420  15.223  1.00  0.00           H  
ATOM   2454  N   LEU B1790     -29.865  -7.621  15.479  1.00  0.00           N  
ATOM   2455  CA  LEU B1790     -30.629  -8.702  16.061  1.00  0.00           C  
ATOM   2456  C   LEU B1790     -31.630  -8.198  17.106  1.00  0.00           C  
ATOM   2457  O   LEU B1790     -32.822  -8.444  16.964  1.00  0.00           O  
ATOM   2458  CB  LEU B1790     -29.715  -9.761  16.647  1.00  0.00           C  
ATOM   2459  CG  LEU B1790     -30.482 -10.927  17.253  1.00  0.00           C  
ATOM   2460  CD1 LEU B1790     -31.458 -11.522  16.235  1.00  0.00           C  
ATOM   2461  CD2 LEU B1790     -29.497 -11.989  17.776  1.00  0.00           C  
ATOM   2462  H   LEU B1790     -28.905  -7.625  15.572  1.00  0.00           H  
ATOM   2463  N   VAL B1791     -31.181  -7.460  18.121  1.00  0.00           N  
ATOM   2464  CA  VAL B1791     -32.098  -6.963  19.146  1.00  0.00           C  
ATOM   2465  C   VAL B1791     -33.241  -6.209  18.474  1.00  0.00           C  
ATOM   2466  O   VAL B1791     -34.397  -6.487  18.742  1.00  0.00           O  
ATOM   2467  CB  VAL B1791     -31.411  -6.033  20.170  1.00  0.00           C  
ATOM   2468  CG1 VAL B1791     -32.445  -5.455  21.135  1.00  0.00           C  
ATOM   2469  CG2 VAL B1791     -30.318  -6.780  20.933  1.00  0.00           C  
ATOM   2470  H   VAL B1791     -30.236  -7.246  18.169  1.00  0.00           H  
ATOM   2471  N   GLN B1792     -32.927  -5.320  17.533  1.00  0.00           N  
ATOM   2472  CA  GLN B1792     -33.973  -4.562  16.834  1.00  0.00           C  
ATOM   2473  C   GLN B1792     -34.940  -5.452  16.063  1.00  0.00           C  
ATOM   2474  O   GLN B1792     -36.034  -5.013  15.746  1.00  0.00           O  
ATOM   2475  CB  GLN B1792     -33.379  -3.601  15.805  1.00  0.00           C  
ATOM   2476  CG  GLN B1792     -32.529  -2.480  16.348  1.00  0.00           C  
ATOM   2477  CD  GLN B1792     -31.511  -2.025  15.322  1.00  0.00           C  
ATOM   2478  OE1 GLN B1792     -30.816  -2.860  14.722  1.00  0.00           O  
ATOM   2479  NE2 GLN B1792     -31.421  -0.711  15.089  1.00  0.00           N  
ATOM   2480  H   GLN B1792     -31.986  -5.168  17.296  1.00  0.00           H  
ATOM   2481 HE21 GLN B1792     -30.764  -0.427  14.428  1.00  0.00           H  
ATOM   2482 HE22 GLN B1792     -31.999  -0.100  15.578  1.00  0.00           H  
ATOM   2483  N   ALA B1793     -34.495  -6.652  15.677  1.00  0.00           N  
ATOM   2484  CA  ALA B1793     -35.337  -7.582  14.912  1.00  0.00           C  
ATOM   2485  C   ALA B1793     -36.172  -8.475  15.816  1.00  0.00           C  
ATOM   2486  O   ALA B1793     -37.389  -8.636  15.607  1.00  0.00           O  
ATOM   2487  CB  ALA B1793     -34.483  -8.440  13.984  1.00  0.00           C  
ATOM   2488  H   ALA B1793     -33.585  -6.914  15.907  1.00  0.00           H  
ATOM   2489  N   VAL B1794     -35.508  -9.080  16.795  1.00  0.00           N  
ATOM   2490  CA  VAL B1794     -36.157  -9.958  17.759  1.00  0.00           C  
ATOM   2491  C   VAL B1794     -37.101  -9.199  18.699  1.00  0.00           C  
ATOM   2492  O   VAL B1794     -37.888  -9.821  19.409  1.00  0.00           O  
ATOM   2493  CB  VAL B1794     -35.109 -10.838  18.513  1.00  0.00           C  
ATOM   2494  CG1 VAL B1794     -35.584 -11.268  19.906  1.00  0.00           C  
ATOM   2495  CG2 VAL B1794     -34.838 -12.059  17.679  1.00  0.00           C  
ATOM   2496  H   VAL B1794     -34.562  -8.918  16.871  1.00  0.00           H  
ATOM   2497  N   ASN B1795     -37.056  -7.867  18.703  1.00  0.00           N  
ATOM   2498  CA  ASN B1795     -37.972  -7.117  19.548  1.00  0.00           C  
ATOM   2499  C   ASN B1795     -38.150  -5.633  19.227  1.00  0.00           C  
ATOM   2500  O   ASN B1795     -37.924  -4.783  20.092  1.00  0.00           O  
ATOM   2501  CB  ASN B1795     -37.700  -7.365  21.048  1.00  0.00           C  
ATOM   2502  CG  ASN B1795     -36.270  -7.107  21.458  1.00  0.00           C  
ATOM   2503  OD1 ASN B1795     -35.761  -6.007  21.269  1.00  0.00           O  
ATOM   2504  ND2 ASN B1795     -35.640  -8.096  22.109  1.00  0.00           N  
ATOM   2505  H   ASN B1795     -36.396  -7.387  18.151  1.00  0.00           H  
ATOM   2506 HD21 ASN B1795     -34.712  -7.926  22.383  1.00  0.00           H  
ATOM   2507 HD22 ASN B1795     -36.107  -8.930  22.293  1.00  0.00           H  
ATOM   2508  N   PRO B1796     -38.758  -5.329  18.045  1.00  0.00           N  
ATOM   2509  CA  PRO B1796     -39.089  -4.036  17.397  1.00  0.00           C  
ATOM   2510  C   PRO B1796     -39.772  -3.098  18.363  1.00  0.00           C  
ATOM   2511  O   PRO B1796     -40.166  -1.976  18.014  1.00  0.00           O  
ATOM   2512  CB  PRO B1796     -40.055  -4.442  16.282  1.00  0.00           C  
ATOM   2513  CG  PRO B1796     -39.687  -5.891  16.007  1.00  0.00           C  
ATOM   2514  CD  PRO B1796     -39.489  -6.430  17.401  1.00  0.00           C  
ATOM   2515  N   GLU B1797     -40.033  -3.657  19.538  1.00  0.00           N  
ATOM   2516  CA  GLU B1797     -40.623  -2.985  20.670  1.00  0.00           C  
ATOM   2517  C   GLU B1797     -39.525  -2.001  21.106  1.00  0.00           C  
ATOM   2518  O   GLU B1797     -39.665  -0.781  20.953  1.00  0.00           O  
ATOM   2519  CB  GLU B1797     -40.910  -4.033  21.784  1.00  0.00           C  
ATOM   2520  CG  GLU B1797     -42.415  -4.266  22.172  1.00  0.00           C  
ATOM   2521  CD  GLU B1797     -43.333  -4.739  21.007  1.00  0.00           C  
ATOM   2522  OE1 GLU B1797     -43.914  -3.868  20.301  1.00  0.00           O  
ATOM   2523  OE2 GLU B1797     -43.491  -5.978  20.819  1.00  0.00           O  
ATOM   2524  H   GLU B1797     -39.853  -4.584  19.650  1.00  0.00           H  
ATOM   2525  N   PHE B1798     -38.392  -2.569  21.532  1.00  0.00           N  
ATOM   2526  CA  PHE B1798     -37.216  -1.836  22.009  1.00  0.00           C  
ATOM   2527  C   PHE B1798     -36.854  -0.570  21.225  1.00  0.00           C  
ATOM   2528  O   PHE B1798     -36.618  -0.589  20.006  1.00  0.00           O  
ATOM   2529  CB  PHE B1798     -36.015  -2.800  22.068  1.00  0.00           C  
ATOM   2530  CG  PHE B1798     -34.881  -2.388  23.020  1.00  0.00           C  
ATOM   2531  CD1 PHE B1798     -34.291  -1.117  22.964  1.00  0.00           C  
ATOM   2532  CD2 PHE B1798     -34.316  -3.335  23.890  1.00  0.00           C  
ATOM   2533  CE1 PHE B1798     -33.163  -0.805  23.748  1.00  0.00           C  
ATOM   2534  CE2 PHE B1798     -33.191  -3.029  24.672  1.00  0.00           C  
ATOM   2535  CZ  PHE B1798     -32.619  -1.767  24.601  1.00  0.00           C  
ATOM   2536  H   PHE B1798     -38.331  -3.545  21.498  1.00  0.00           H  
ATOM   2537  N   LYS B1799     -36.862   0.523  21.987  1.00  0.00           N  
ATOM   2538  CA  LYS B1799     -36.507   1.890  21.578  1.00  0.00           C  
ATOM   2539  C   LYS B1799     -35.839   2.452  22.853  1.00  0.00           C  
ATOM   2540  O   LYS B1799     -35.544   1.700  23.801  1.00  0.00           O  
ATOM   2541  CB  LYS B1799     -37.752   2.726  21.246  1.00  0.00           C  
ATOM   2542  CG  LYS B1799     -38.703   2.925  22.444  1.00  0.00           C  
ATOM   2543  CD  LYS B1799     -39.997   3.696  22.102  1.00  0.00           C  
ATOM   2544  CE  LYS B1799     -40.980   2.915  21.190  1.00  0.00           C  
ATOM   2545  NZ  LYS B1799     -41.353   1.546  21.677  1.00  0.00           N  
ATOM   2546  H   LYS B1799     -37.123   0.404  22.923  1.00  0.00           H  
ATOM   2547  HZ1 LYS B1799     -41.576   1.581  22.693  1.00  0.00           H  
ATOM   2548  HZ2 LYS B1799     -42.184   1.201  21.153  1.00  0.00           H  
ATOM   2549  HZ3 LYS B1799     -40.557   0.890  21.524  1.00  0.00           H  
ATOM   2550  N   ALA B1800     -35.609   3.758  22.904  1.00  0.00           N  
ATOM   2551  CA  ALA B1800     -34.996   4.356  24.084  1.00  0.00           C  
ATOM   2552  C   ALA B1800     -35.727   5.644  24.434  1.00  0.00           C  
ATOM   2553  O   ALA B1800     -36.628   6.083  23.702  1.00  0.00           O  
ATOM   2554  CB  ALA B1800     -33.551   4.635  23.827  1.00  0.00           C  
ATOM   2555  H   ALA B1800     -35.881   4.335  22.160  1.00  0.00           H  
ATOM   2556  N   ASP B1801     -35.338   6.245  25.550  1.00  0.00           N  
ATOM   2557  CA  ASP B1801     -35.943   7.495  26.019  1.00  0.00           C  
ATOM   2558  C   ASP B1801     -36.044   8.521  24.882  1.00  0.00           C  
ATOM   2559  O   ASP B1801     -35.184   8.546  23.990  1.00  0.00           O  
ATOM   2560  CB  ASP B1801     -35.094   8.107  27.158  1.00  0.00           C  
ATOM   2561  CG  ASP B1801     -34.783   7.104  28.298  1.00  0.00           C  
ATOM   2562  OD1 ASP B1801     -35.533   6.107  28.451  1.00  0.00           O  
ATOM   2563  OD2 ASP B1801     -33.782   7.327  29.042  1.00  0.00           O  
ATOM   2564  H   ASP B1801     -34.621   5.841  26.075  1.00  0.00           H  
ATOM   2565  N   PRO B1802     -37.119   9.335  24.865  1.00  0.00           N  
ATOM   2566  CA  PRO B1802     -37.052  10.250  23.727  1.00  0.00           C  
ATOM   2567  C   PRO B1802     -35.940  11.258  23.915  1.00  0.00           C  
ATOM   2568  O   PRO B1802     -35.202  11.231  24.919  1.00  0.00           O  
ATOM   2569  CB  PRO B1802     -38.437  10.908  23.713  1.00  0.00           C  
ATOM   2570  CG  PRO B1802     -38.901  10.799  25.101  1.00  0.00           C  
ATOM   2571  CD  PRO B1802     -38.456   9.404  25.469  1.00  0.00           C  
ATOM   2572  N   VAL B1803     -35.830  12.135  22.929  1.00  0.00           N  
ATOM   2573  CA  VAL B1803     -34.808  13.165  22.918  1.00  0.00           C  
ATOM   2574  C   VAL B1803     -35.002  14.193  24.062  1.00  0.00           C  
ATOM   2575  O   VAL B1803     -34.061  14.415  24.844  1.00  0.00           O  
ATOM   2576  CB  VAL B1803     -34.752  13.871  21.510  1.00  0.00           C  
ATOM   2577  CG1 VAL B1803     -33.416  14.579  21.317  1.00  0.00           C  
ATOM   2578  CG2 VAL B1803     -35.017  12.852  20.366  1.00  0.00           C  
ATOM   2579  H   VAL B1803     -36.467  12.092  22.189  1.00  0.00           H  
ATOM   2580  N   VAL B1804     -36.214  14.771  24.179  1.00  0.00           N  
ATOM   2581  CA  VAL B1804     -36.548  15.793  25.201  1.00  0.00           C  
ATOM   2582  C   VAL B1804     -37.726  15.470  26.179  1.00  0.00           C  
ATOM   2583  O   VAL B1804     -38.683  14.735  25.838  1.00  0.00           O  
ATOM   2584  CB  VAL B1804     -36.849  17.170  24.514  1.00  0.00           C  
ATOM   2585  CG1 VAL B1804     -37.152  18.239  25.547  1.00  0.00           C  
ATOM   2586  CG2 VAL B1804     -35.684  17.621  23.666  1.00  0.00           C  
ATOM   2587  H   VAL B1804     -36.922  14.489  23.565  1.00  0.00           H  
ATOM   2588  N   ASP B1805     -37.645  16.020  27.396  1.00  0.00           N  
ATOM   2589  CA  ASP B1805     -38.694  15.853  28.410  1.00  0.00           C  
ATOM   2590  C   ASP B1805     -39.490  17.141  28.458  1.00  0.00           C  
ATOM   2591  O   ASP B1805     -40.678  17.151  28.185  1.00  0.00           O  
ATOM   2592  CB  ASP B1805     -38.099  15.603  29.777  1.00  0.00           C  
ATOM   2593  CG  ASP B1805     -37.304  14.329  29.840  1.00  0.00           C  
ATOM   2594  OD1 ASP B1805     -37.493  13.419  28.987  1.00  0.00           O  
ATOM   2595  OD2 ASP B1805     -36.490  14.217  30.772  1.00  0.00           O  
ATOM   2596  H   ASP B1805     -36.879  16.554  27.598  1.00  0.00           H  
ATOM   2597  N   ILE B1806     -38.804  18.228  28.790  1.00  0.00           N  
ATOM   2598  CA  ILE B1806     -39.407  19.546  28.897  1.00  0.00           C  
ATOM   2599  C   ILE B1806     -38.783  20.370  27.801  1.00  0.00           C  
ATOM   2600  O   ILE B1806     -37.562  20.378  27.636  1.00  0.00           O  
ATOM   2601  CB  ILE B1806     -39.025  20.288  30.247  1.00  0.00           C  
ATOM   2602  CG1 ILE B1806     -39.596  19.590  31.452  1.00  0.00           C  
ATOM   2603  CG2 ILE B1806     -39.593  21.687  30.287  1.00  0.00           C  
ATOM   2604  CD1 ILE B1806     -39.170  18.228  31.599  1.00  0.00           C  
ATOM   2605  H   ILE B1806     -37.834  18.138  28.938  1.00  0.00           H  
ATOM   2606  N   TYR B1807     -39.607  21.059  27.042  1.00  0.00           N  
ATOM   2607  CA  TYR B1807     -39.085  21.931  26.026  1.00  0.00           C  
ATOM   2608  C   TYR B1807     -39.504  23.328  26.509  1.00  0.00           C  
ATOM   2609  O   TYR B1807     -40.688  23.586  26.764  1.00  0.00           O  
ATOM   2610  CB  TYR B1807     -39.675  21.592  24.673  1.00  0.00           C  
ATOM   2611  CG  TYR B1807     -39.169  22.477  23.567  1.00  0.00           C  
ATOM   2612  CD1 TYR B1807     -39.819  23.671  23.245  1.00  0.00           C  
ATOM   2613  CD2 TYR B1807     -38.023  22.129  22.836  1.00  0.00           C  
ATOM   2614  CE1 TYR B1807     -39.343  24.508  22.222  1.00  0.00           C  
ATOM   2615  CE2 TYR B1807     -37.529  22.956  21.801  1.00  0.00           C  
ATOM   2616  CZ  TYR B1807     -38.191  24.134  21.510  1.00  0.00           C  
ATOM   2617  OH  TYR B1807     -37.694  24.948  20.551  1.00  0.00           O  
ATOM   2618  H   TYR B1807     -40.574  20.979  27.169  1.00  0.00           H  
ATOM   2619 HH   TYR B1807     -36.917  24.560  20.161  1.00  0.00           H  
ATOM   2620  N   LEU B1808     -38.531  24.215  26.683  1.00  0.00           N  
ATOM   2621  CA  LEU B1808     -38.811  25.537  27.197  1.00  0.00           C  
ATOM   2622  C   LEU B1808     -39.265  26.560  26.170  1.00  0.00           C  
ATOM   2623  O   LEU B1808     -38.437  27.208  25.535  1.00  0.00           O  
ATOM   2624  CB  LEU B1808     -37.598  26.050  27.950  1.00  0.00           C  
ATOM   2625  CG  LEU B1808     -37.622  27.197  28.974  1.00  0.00           C  
ATOM   2626  CD1 LEU B1808     -38.766  28.240  28.814  1.00  0.00           C  
ATOM   2627  CD2 LEU B1808     -37.591  26.560  30.329  1.00  0.00           C  
ATOM   2628  H   LEU B1808     -37.609  23.972  26.461  1.00  0.00           H  
ATOM   2629  N   VAL B1809     -40.575  26.675  26.000  1.00  0.00           N  
ATOM   2630  CA  VAL B1809     -41.158  27.647  25.090  1.00  0.00           C  
ATOM   2631  C   VAL B1809     -40.884  28.976  25.752  1.00  0.00           C  
ATOM   2632  O   VAL B1809     -40.880  29.051  26.969  1.00  0.00           O  
ATOM   2633  CB  VAL B1809     -42.681  27.494  25.030  1.00  0.00           C  
ATOM   2634  CG1 VAL B1809     -43.315  28.579  24.174  1.00  0.00           C  
ATOM   2635  CG2 VAL B1809     -43.037  26.110  24.530  1.00  0.00           C  
ATOM   2636  H   VAL B1809     -41.168  26.104  26.521  1.00  0.00           H  
ATOM   2637  N   ALA B1810     -40.691  30.015  24.949  1.00  0.00           N  
ATOM   2638  CA  ALA B1810     -40.410  31.356  25.460  1.00  0.00           C  
ATOM   2639  C   ALA B1810     -40.427  32.378  24.332  1.00  0.00           C  
ATOM   2640  O   ALA B1810     -39.947  32.093  23.226  1.00  0.00           O  
ATOM   2641  CB  ALA B1810     -39.054  31.379  26.151  1.00  0.00           C  
ATOM   2642  H   ALA B1810     -40.703  29.875  23.974  1.00  0.00           H  
ATOM   2643  N   SER B1811     -40.926  33.584  24.616  1.00  0.00           N  
ATOM   2644  CA  SER B1811     -41.000  34.625  23.597  1.00  0.00           C  
ATOM   2645  C   SER B1811     -41.381  35.950  24.198  1.00  0.00           C  
ATOM   2646  O   SER B1811     -41.927  35.992  25.294  1.00  0.00           O  
ATOM   2647  CB  SER B1811     -42.095  34.276  22.622  1.00  0.00           C  
ATOM   2648  OG  SER B1811     -43.315  34.380  23.319  1.00  0.00           O  
ATOM   2649  H   SER B1811     -41.275  33.771  25.520  1.00  0.00           H  
ATOM   2650 HG   SER B1811     -44.046  34.168  22.735  1.00  0.00           H  
ATOM   2651  N   GLY B1812     -41.171  37.017  23.432  1.00  0.00           N  
ATOM   2652  CA  GLY B1812     -41.523  38.346  23.889  1.00  0.00           C  
ATOM   2653  C   GLY B1812     -40.352  39.243  24.248  1.00  0.00           C  
ATOM   2654  O   GLY B1812     -39.197  38.795  24.227  1.00  0.00           O  
ATOM   2655  H   GLY B1812     -40.766  36.906  22.555  1.00  0.00           H  
ATOM   2656  N   ALA B1813     -40.660  40.497  24.603  1.00  0.00           N  
ATOM   2657  CA  ALA B1813     -39.691  41.545  24.974  1.00  0.00           C  
ATOM   2658  C   ALA B1813     -38.591  41.171  25.969  1.00  0.00           C  
ATOM   2659  O   ALA B1813     -38.771  41.354  27.185  1.00  0.00           O  
ATOM   2660  CB  ALA B1813     -40.433  42.791  25.487  1.00  0.00           C  
ATOM   2661  H   ALA B1813     -41.593  40.743  24.595  1.00  0.00           H  
ATOM   2662  N   ASP B1814     -37.465  40.668  25.448  1.00  0.00           N  
ATOM   2663  CA  ASP B1814     -36.311  40.298  26.260  1.00  0.00           C  
ATOM   2664  C   ASP B1814     -36.381  38.960  27.028  1.00  0.00           C  
ATOM   2665  O   ASP B1814     -35.581  38.690  27.940  1.00  0.00           O  
ATOM   2666  CB  ASP B1814     -36.021  41.433  27.238  1.00  0.00           C  
ATOM   2667  CG  ASP B1814     -34.555  41.666  27.431  1.00  0.00           C  
ATOM   2668  OD1 ASP B1814     -33.986  42.412  26.597  1.00  0.00           O  
ATOM   2669  OD2 ASP B1814     -33.973  41.101  28.394  1.00  0.00           O  
ATOM   2670  H   ASP B1814     -37.431  40.524  24.486  1.00  0.00           H  
ATOM   2671  N   THR B1815     -37.282  38.086  26.621  1.00  0.00           N  
ATOM   2672  CA  THR B1815     -37.422  36.827  27.314  1.00  0.00           C  
ATOM   2673  C   THR B1815     -36.160  35.997  27.437  1.00  0.00           C  
ATOM   2674  O   THR B1815     -35.623  35.842  28.530  1.00  0.00           O  
ATOM   2675  CB  THR B1815     -38.483  35.977  26.652  1.00  0.00           C  
ATOM   2676  OG1 THR B1815     -38.547  36.313  25.255  1.00  0.00           O  
ATOM   2677  CG2 THR B1815     -39.824  36.176  27.336  1.00  0.00           C  
ATOM   2678  H   THR B1815     -37.859  38.280  25.856  1.00  0.00           H  
ATOM   2679  HG1 THR B1815     -39.207  35.776  24.839  1.00  0.00           H  
ATOM   2680  N   GLN B1816     -35.654  35.525  26.303  1.00  0.00           N  
ATOM   2681  CA  GLN B1816     -34.481  34.643  26.260  1.00  0.00           C  
ATOM   2682  C   GLN B1816     -33.419  34.698  27.344  1.00  0.00           C  
ATOM   2683  O   GLN B1816     -33.049  33.648  27.892  1.00  0.00           O  
ATOM   2684  CB  GLN B1816     -33.844  34.592  24.865  1.00  0.00           C  
ATOM   2685  CG  GLN B1816     -33.574  33.116  24.410  1.00  0.00           C  
ATOM   2686  CD  GLN B1816     -33.372  32.918  22.892  1.00  0.00           C  
ATOM   2687  OE1 GLN B1816     -32.990  33.855  22.160  1.00  0.00           O  
ATOM   2688  NE2 GLN B1816     -33.612  31.686  22.422  1.00  0.00           N  
ATOM   2689  H   GLN B1816     -36.093  35.777  25.460  1.00  0.00           H  
ATOM   2690 HE21 GLN B1816     -33.506  31.553  21.471  1.00  0.00           H  
ATOM   2691 HE22 GLN B1816     -33.926  30.989  23.047  1.00  0.00           H  
ATOM   2692  N   SER B1817     -32.936  35.879  27.692  1.00  0.00           N  
ATOM   2693  CA  SER B1817     -31.931  35.945  28.736  1.00  0.00           C  
ATOM   2694  C   SER B1817     -32.550  35.308  29.977  1.00  0.00           C  
ATOM   2695  O   SER B1817     -31.973  34.392  30.559  1.00  0.00           O  
ATOM   2696  CB  SER B1817     -31.500  37.389  28.992  1.00  0.00           C  
ATOM   2697  OG  SER B1817     -30.108  37.455  29.280  1.00  0.00           O  
ATOM   2698  H   SER B1817     -33.259  36.694  27.266  1.00  0.00           H  
ATOM   2699 HG   SER B1817     -29.861  38.371  29.431  1.00  0.00           H  
ATOM   2700  N   ALA B1818     -33.775  35.714  30.300  1.00  0.00           N  
ATOM   2701  CA  ALA B1818     -34.502  35.171  31.454  1.00  0.00           C  
ATOM   2702  C   ALA B1818     -34.805  33.681  31.270  1.00  0.00           C  
ATOM   2703  O   ALA B1818     -34.556  32.869  32.185  1.00  0.00           O  
ATOM   2704  CB  ALA B1818     -35.792  35.928  31.671  1.00  0.00           C  
ATOM   2705  H   ALA B1818     -34.213  36.385  29.746  1.00  0.00           H  
ATOM   2706  N   ALA B1819     -35.323  33.334  30.088  1.00  0.00           N  
ATOM   2707  CA  ALA B1819     -35.672  31.953  29.748  1.00  0.00           C  
ATOM   2708  C   ALA B1819     -34.561  30.921  30.002  1.00  0.00           C  
ATOM   2709  O   ALA B1819     -34.822  29.811  30.503  1.00  0.00           O  
ATOM   2710  CB  ALA B1819     -36.153  31.875  28.311  1.00  0.00           C  
ATOM   2711  H   ALA B1819     -35.458  34.031  29.417  1.00  0.00           H  
ATOM   2712  N   MET B1820     -33.322  31.274  29.660  1.00  0.00           N  
ATOM   2713  CA  MET B1820     -32.200  30.371  29.868  1.00  0.00           C  
ATOM   2714  C   MET B1820     -31.873  30.333  31.350  1.00  0.00           C  
ATOM   2715  O   MET B1820     -31.375  29.328  31.867  1.00  0.00           O  
ATOM   2716  CB  MET B1820     -31.012  30.857  29.064  1.00  0.00           C  
ATOM   2717  CG  MET B1820     -30.462  29.836  28.079  1.00  0.00           C  
ATOM   2718  SD  MET B1820     -29.459  30.755  26.915  1.00  0.00           S  
ATOM   2719  CE  MET B1820     -30.624  31.935  26.339  1.00  0.00           C  
ATOM   2720  H   MET B1820     -33.156  32.157  29.260  1.00  0.00           H  
ATOM   2721  N   ALA B1821     -32.139  31.451  32.019  1.00  0.00           N  
ATOM   2722  CA  ALA B1821     -31.944  31.561  33.453  1.00  0.00           C  
ATOM   2723  C   ALA B1821     -32.834  30.513  34.191  1.00  0.00           C  
ATOM   2724  O   ALA B1821     -32.339  29.716  35.037  1.00  0.00           O  
ATOM   2725  CB  ALA B1821     -32.302  32.932  33.881  1.00  0.00           C  
ATOM   2726  H   ALA B1821     -32.476  32.221  31.520  1.00  0.00           H  
ATOM   2727  N   LEU B1822     -34.138  30.496  33.852  1.00  0.00           N  
ATOM   2728  CA  LEU B1822     -35.083  29.542  34.452  1.00  0.00           C  
ATOM   2729  C   LEU B1822     -34.583  28.148  34.170  1.00  0.00           C  
ATOM   2730  O   LEU B1822     -34.281  27.385  35.082  1.00  0.00           O  
ATOM   2731  CB  LEU B1822     -36.500  29.722  33.868  1.00  0.00           C  
ATOM   2732  CG  LEU B1822     -37.623  28.693  34.148  1.00  0.00           C  
ATOM   2733  CD1 LEU B1822     -37.705  28.369  35.634  1.00  0.00           C  
ATOM   2734  CD2 LEU B1822     -38.973  29.204  33.638  1.00  0.00           C  
ATOM   2735  H   LEU B1822     -34.460  31.148  33.187  1.00  0.00           H  
ATOM   2736  N   ALA B1830     -34.426  27.872  32.881  1.00  0.00           N  
ATOM   2737  CA  ALA B1830     -33.954  26.584  32.378  1.00  0.00           C  
ATOM   2738  C   ALA B1830     -32.751  26.061  33.179  1.00  0.00           C  
ATOM   2739  O   ALA B1830     -32.745  24.916  33.652  1.00  0.00           O  
ATOM   2740  CB  ALA B1830     -33.623  26.712  30.896  1.00  0.00           C  
ATOM   2741  H   ALA B1830     -34.622  28.578  32.221  1.00  0.00           H  
ATOM   2742  N   GLU B1831     -31.751  26.907  33.377  1.00  0.00           N  
ATOM   2743  CA  GLU B1831     -30.604  26.470  34.132  1.00  0.00           C  
ATOM   2744  C   GLU B1831     -31.083  25.942  35.478  1.00  0.00           C  
ATOM   2745  O   GLU B1831     -30.847  24.764  35.802  1.00  0.00           O  
ATOM   2746  CB  GLU B1831     -29.600  27.603  34.302  1.00  0.00           C  
ATOM   2747  CG  GLU B1831     -28.779  27.924  33.040  1.00  0.00           C  
ATOM   2748  CD  GLU B1831     -27.883  26.772  32.590  1.00  0.00           C  
ATOM   2749  OE1 GLU B1831     -26.928  26.404  33.328  1.00  0.00           O  
ATOM   2750  OE2 GLU B1831     -28.155  26.240  31.494  1.00  0.00           O  
ATOM   2751  H   GLU B1831     -31.784  27.815  33.023  1.00  0.00           H  
ATOM   2752  N   ARG B1832     -31.865  26.773  36.180  1.00  0.00           N  
ATOM   2753  CA  ARG B1832     -32.430  26.445  37.506  1.00  0.00           C  
ATOM   2754  C   ARG B1832     -33.163  25.103  37.483  1.00  0.00           C  
ATOM   2755  O   ARG B1832     -32.799  24.174  38.219  1.00  0.00           O  
ATOM   2756  CB  ARG B1832     -33.389  27.551  37.934  1.00  0.00           C  
ATOM   2757  CG  ARG B1832     -33.956  27.513  39.376  1.00  0.00           C  
ATOM   2758  CD  ARG B1832     -35.126  28.525  39.461  1.00  0.00           C  
ATOM   2759  NE  ARG B1832     -34.779  29.706  38.641  1.00  0.00           N  
ATOM   2760  CZ  ARG B1832     -35.641  30.511  38.016  1.00  0.00           C  
ATOM   2761  NH1 ARG B1832     -36.953  30.317  38.151  1.00  0.00           N  
ATOM   2762  NH2 ARG B1832     -35.180  31.545  37.285  1.00  0.00           N  
ATOM   2763  H   ARG B1832     -32.081  27.639  35.788  1.00  0.00           H  
ATOM   2764 HE   ARG B1832     -33.828  29.926  38.557  1.00  0.00           H  
ATOM   2765 HH11 ARG B1832     -37.292  29.570  38.726  1.00  0.00           H  
ATOM   2766 HH12 ARG B1832     -37.600  30.918  37.684  1.00  0.00           H  
ATOM   2767 HH21 ARG B1832     -34.198  31.710  37.218  1.00  0.00           H  
ATOM   2768 HH22 ARG B1832     -35.824  32.150  36.816  1.00  0.00           H  
ATOM   2769  N   LEU B1833     -34.131  24.972  36.586  1.00  0.00           N  
ATOM   2770  CA  LEU B1833     -34.881  23.739  36.504  1.00  0.00           C  
ATOM   2771  C   LEU B1833     -33.965  22.543  36.341  1.00  0.00           C  
ATOM   2772  O   LEU B1833     -34.270  21.493  36.867  1.00  0.00           O  
ATOM   2773  CB  LEU B1833     -35.902  23.782  35.366  1.00  0.00           C  
ATOM   2774  CG  LEU B1833     -36.801  25.021  35.373  1.00  0.00           C  
ATOM   2775  CD1 LEU B1833     -37.672  25.080  34.161  1.00  0.00           C  
ATOM   2776  CD2 LEU B1833     -37.644  25.026  36.610  1.00  0.00           C  
ATOM   2777  H   LEU B1833     -34.318  25.707  35.973  1.00  0.00           H  
ATOM   2778  N   ARG B1834     -32.832  22.700  35.658  1.00  0.00           N  
ATOM   2779  CA  ARG B1834     -31.904  21.570  35.463  1.00  0.00           C  
ATOM   2780  C   ARG B1834     -31.295  21.078  36.792  1.00  0.00           C  
ATOM   2781  O   ARG B1834     -31.125  19.864  36.989  1.00  0.00           O  
ATOM   2782  CB  ARG B1834     -30.812  21.879  34.406  1.00  0.00           C  
ATOM   2783  CG  ARG B1834     -31.302  21.797  32.940  1.00  0.00           C  
ATOM   2784  CD  ARG B1834     -30.267  22.244  31.891  1.00  0.00           C  
ATOM   2785  NE  ARG B1834     -30.850  22.452  30.558  1.00  0.00           N  
ATOM   2786  CZ  ARG B1834     -30.787  23.608  29.900  1.00  0.00           C  
ATOM   2787  NH1 ARG B1834     -30.121  24.636  30.414  1.00  0.00           N  
ATOM   2788  NH2 ARG B1834     -31.355  23.744  28.708  1.00  0.00           N  
ATOM   2789  H   ARG B1834     -32.598  23.578  35.289  1.00  0.00           H  
ATOM   2790 HE   ARG B1834     -31.313  21.705  30.131  1.00  0.00           H  
ATOM   2791 HH11 ARG B1834     -29.663  24.548  31.300  1.00  0.00           H  
ATOM   2792 HH12 ARG B1834     -30.076  25.503  29.916  1.00  0.00           H  
ATOM   2793 HH21 ARG B1834     -31.837  22.974  28.297  1.00  0.00           H  
ATOM   2794 HH22 ARG B1834     -31.298  24.619  28.227  1.00  0.00           H  
ATOM   2795  N   ASP B1835     -30.992  21.997  37.710  1.00  0.00           N  
ATOM   2796  CA  ASP B1835     -30.448  21.591  39.021  1.00  0.00           C  
ATOM   2797  C   ASP B1835     -31.577  20.976  39.863  1.00  0.00           C  
ATOM   2798  O   ASP B1835     -31.385  19.978  40.577  1.00  0.00           O  
ATOM   2799  CB  ASP B1835     -29.879  22.781  39.800  1.00  0.00           C  
ATOM   2800  CG  ASP B1835     -29.155  23.761  38.928  1.00  0.00           C  
ATOM   2801  OD1 ASP B1835     -28.537  23.327  37.942  1.00  0.00           O  
ATOM   2802  OD2 ASP B1835     -29.213  24.974  39.226  1.00  0.00           O  
ATOM   2803  H   ASP B1835     -31.141  22.945  37.506  1.00  0.00           H  
ATOM   2804  N   GLU B1836     -32.749  21.603  39.814  1.00  0.00           N  
ATOM   2805  CA  GLU B1836     -33.880  21.113  40.572  1.00  0.00           C  
ATOM   2806  C   GLU B1836     -34.318  19.753  40.064  1.00  0.00           C  
ATOM   2807  O   GLU B1836     -34.583  18.849  40.849  1.00  0.00           O  
ATOM   2808  CB  GLU B1836     -35.014  22.150  40.565  1.00  0.00           C  
ATOM   2809  CG  GLU B1836     -34.769  23.295  41.579  1.00  0.00           C  
ATOM   2810  CD  GLU B1836     -35.619  24.535  41.341  1.00  0.00           C  
ATOM   2811  OE1 GLU B1836     -36.813  24.390  40.996  1.00  0.00           O  
ATOM   2812  OE2 GLU B1836     -35.092  25.670  41.497  1.00  0.00           O  
ATOM   2813  H   GLU B1836     -32.844  22.400  39.249  1.00  0.00           H  
ATOM   2814  N   LEU B1837     -34.271  19.568  38.752  1.00  0.00           N  
ATOM   2815  CA  LEU B1837     -34.685  18.318  38.139  1.00  0.00           C  
ATOM   2816  C   LEU B1837     -33.548  17.629  37.441  1.00  0.00           C  
ATOM   2817  O   LEU B1837     -33.433  17.691  36.206  1.00  0.00           O  
ATOM   2818  CB  LEU B1837     -35.755  18.582  37.108  1.00  0.00           C  
ATOM   2819  CG  LEU B1837     -36.960  19.293  37.664  1.00  0.00           C  
ATOM   2820  CD1 LEU B1837     -37.375  20.362  36.719  1.00  0.00           C  
ATOM   2821  CD2 LEU B1837     -38.022  18.285  37.867  1.00  0.00           C  
ATOM   2822  H   LEU B1837     -33.936  20.283  38.184  1.00  0.00           H  
ATOM   2823  N   PRO B1838     -32.674  16.973  38.218  1.00  0.00           N  
ATOM   2824  CA  PRO B1838     -31.557  16.283  37.566  1.00  0.00           C  
ATOM   2825  C   PRO B1838     -32.043  14.977  36.943  1.00  0.00           C  
ATOM   2826  O   PRO B1838     -32.906  14.289  37.503  1.00  0.00           O  
ATOM   2827  CB  PRO B1838     -30.588  16.037  38.724  1.00  0.00           C  
ATOM   2828  CG  PRO B1838     -31.489  15.895  39.893  1.00  0.00           C  
ATOM   2829  CD  PRO B1838     -32.489  17.007  39.675  1.00  0.00           C  
ATOM   2830  N   GLY B1839     -31.512  14.665  35.766  1.00  0.00           N  
ATOM   2831  CA  GLY B1839     -31.905  13.437  35.089  1.00  0.00           C  
ATOM   2832  C   GLY B1839     -32.946  13.684  34.030  1.00  0.00           C  
ATOM   2833  O   GLY B1839     -33.246  12.791  33.238  1.00  0.00           O  
ATOM   2834  H   GLY B1839     -30.862  15.263  35.351  1.00  0.00           H  
ATOM   2835  N   VAL B1840     -33.489  14.902  34.028  1.00  0.00           N  
ATOM   2836  CA  VAL B1840     -34.515  15.325  33.083  1.00  0.00           C  
ATOM   2837  C   VAL B1840     -33.833  16.053  31.905  1.00  0.00           C  
ATOM   2838  O   VAL B1840     -32.910  16.844  32.120  1.00  0.00           O  
ATOM   2839  CB  VAL B1840     -35.596  16.238  33.798  1.00  0.00           C  
ATOM   2840  CG1 VAL B1840     -36.701  16.616  32.846  1.00  0.00           C  
ATOM   2841  CG2 VAL B1840     -36.191  15.508  34.967  1.00  0.00           C  
ATOM   2842  H   VAL B1840     -33.183  15.559  34.684  1.00  0.00           H  
ATOM   2843  N   LYS B1841     -34.269  15.758  30.682  1.00  0.00           N  
ATOM   2844  CA  LYS B1841     -33.738  16.349  29.477  1.00  0.00           C  
ATOM   2845  C   LYS B1841     -34.594  17.534  29.083  1.00  0.00           C  
ATOM   2846  O   LYS B1841     -35.658  17.355  28.516  1.00  0.00           O  
ATOM   2847  CB  LYS B1841     -33.710  15.299  28.361  1.00  0.00           C  
ATOM   2848  CG  LYS B1841     -32.852  14.061  28.689  1.00  0.00           C  
ATOM   2849  CD  LYS B1841     -33.087  12.878  27.692  1.00  0.00           C  
ATOM   2850  CE  LYS B1841     -32.195  11.612  27.919  1.00  0.00           C  
ATOM   2851  NZ  LYS B1841     -32.546  10.705  29.071  1.00  0.00           N  
ATOM   2852  H   LYS B1841     -34.937  15.114  30.578  1.00  0.00           H  
ATOM   2853  HZ1 LYS B1841     -33.577  10.534  29.059  1.00  0.00           H  
ATOM   2854  HZ2 LYS B1841     -32.050   9.799  28.960  1.00  0.00           H  
ATOM   2855  HZ3 LYS B1841     -32.280  11.149  29.966  1.00  0.00           H  
ATOM   2856  N   LEU B1842     -34.092  18.743  29.318  1.00  0.00           N  
ATOM   2857  CA  LEU B1842     -34.799  19.996  29.040  1.00  0.00           C  
ATOM   2858  C   LEU B1842     -34.093  20.863  27.982  1.00  0.00           C  
ATOM   2859  O   LEU B1842     -32.966  21.319  28.186  1.00  0.00           O  
ATOM   2860  CB  LEU B1842     -34.884  20.755  30.377  1.00  0.00           C  
ATOM   2861  CG  LEU B1842     -35.667  22.016  30.757  1.00  0.00           C  
ATOM   2862  CD1 LEU B1842     -35.292  22.416  32.174  1.00  0.00           C  
ATOM   2863  CD2 LEU B1842     -35.387  23.163  29.843  1.00  0.00           C  
ATOM   2864  H   LEU B1842     -33.182  18.809  29.684  1.00  0.00           H  
ATOM   2865  N   MET B1843     -34.781  21.161  26.886  1.00  0.00           N  
ATOM   2866  CA  MET B1843     -34.203  21.954  25.815  1.00  0.00           C  
ATOM   2867  C   MET B1843     -34.813  23.323  25.715  1.00  0.00           C  
ATOM   2868  O   MET B1843     -36.004  23.443  25.479  1.00  0.00           O  
ATOM   2869  CB  MET B1843     -34.420  21.249  24.484  1.00  0.00           C  
ATOM   2870  CG  MET B1843     -34.011  22.089  23.271  1.00  0.00           C  
ATOM   2871  SD  MET B1843     -33.524  21.051  21.881  1.00  0.00           S  
ATOM   2872  CE  MET B1843     -34.748  21.421  20.835  1.00  0.00           C  
ATOM   2873  H   MET B1843     -35.709  20.859  26.808  1.00  0.00           H  
ATOM   2874  N   THR B1844     -33.995  24.358  25.804  1.00  0.00           N  
ATOM   2875  CA  THR B1844     -34.509  25.721  25.719  1.00  0.00           C  
ATOM   2876  C   THR B1844     -34.705  26.099  24.258  1.00  0.00           C  
ATOM   2877  O   THR B1844     -33.749  26.113  23.524  1.00  0.00           O  
ATOM   2878  CB  THR B1844     -33.504  26.730  26.345  1.00  0.00           C  
ATOM   2879  OG1 THR B1844     -33.093  26.286  27.651  1.00  0.00           O  
ATOM   2880  CG2 THR B1844     -34.110  28.129  26.417  1.00  0.00           C  
ATOM   2881  H   THR B1844     -33.039  24.205  25.945  1.00  0.00           H  
ATOM   2882  HG1 THR B1844     -32.470  26.909  28.030  1.00  0.00           H  
ATOM   2883  N   ASN B1845     -35.922  26.418  23.827  1.00  0.00           N  
ATOM   2884  CA  ASN B1845     -36.152  26.804  22.423  1.00  0.00           C  
ATOM   2885  C   ASN B1845     -35.265  27.981  22.102  1.00  0.00           C  
ATOM   2886  O   ASN B1845     -35.032  28.822  22.980  1.00  0.00           O  
ATOM   2887  CB  ASN B1845     -37.614  27.250  22.178  1.00  0.00           C  
ATOM   2888  CG  ASN B1845     -37.835  27.938  20.788  1.00  0.00           C  
ATOM   2889  OD1 ASN B1845     -38.186  27.280  19.793  1.00  0.00           O  
ATOM   2890  ND2 ASN B1845     -37.698  29.273  20.747  1.00  0.00           N  
ATOM   2891  H   ASN B1845     -36.671  26.418  24.465  1.00  0.00           H  
ATOM   2892 HD21 ASN B1845     -37.847  29.704  19.871  1.00  0.00           H  
ATOM   2893 HD22 ASN B1845     -37.489  29.761  21.558  1.00  0.00           H  
ATOM   2894  N   HIS B1847     -34.766  28.033  20.858  1.00  0.00           N  
ATOM   2895  CA  HIS B1847     -33.936  29.153  20.419  1.00  0.00           C  
ATOM   2896  C   HIS B1847     -34.329  29.680  19.068  1.00  0.00           C  
ATOM   2897  O   HIS B1847     -34.907  28.958  18.252  1.00  0.00           O  
ATOM   2898  CB  HIS B1847     -32.455  28.800  20.390  1.00  0.00           C  
ATOM   2899  CG  HIS B1847     -31.851  28.711  21.741  1.00  0.00           C  
ATOM   2900  ND1 HIS B1847     -31.793  29.785  22.596  1.00  0.00           N  
ATOM   2901  CD2 HIS B1847     -31.307  27.660  22.408  1.00  0.00           C  
ATOM   2902  CE1 HIS B1847     -31.241  29.405  23.740  1.00  0.00           C  
ATOM   2903  NE2 HIS B1847     -30.936  28.121  23.651  1.00  0.00           N  
ATOM   2904  H   HIS B1847     -35.002  27.338  20.211  1.00  0.00           H  
ATOM   2905  HD1 HIS B1847     -32.086  30.685  22.402  1.00  0.00           H  
ATOM   2906  HE2 HIS B1847     -30.521  27.572  24.351  1.00  0.00           H  
ATOM   2907  N   GLY B1848     -34.014  30.961  18.884  1.00  0.00           N  
ATOM   2908  CA  GLY B1848     -34.244  31.643  17.635  1.00  0.00           C  
ATOM   2909  C   GLY B1848     -35.672  31.793  17.205  1.00  0.00           C  
ATOM   2910  O   GLY B1848     -36.146  31.114  16.288  1.00  0.00           O  
ATOM   2911  H   GLY B1848     -33.606  31.468  19.618  1.00  0.00           H  
ATOM   2912  N   GLY B1849     -36.338  32.727  17.859  1.00  0.00           N  
ATOM   2913  CA  GLY B1849     -37.727  33.008  17.568  1.00  0.00           C  
ATOM   2914  C   GLY B1849     -38.690  31.838  17.449  1.00  0.00           C  
ATOM   2915  O   GLY B1849     -38.496  30.745  18.005  1.00  0.00           O  
ATOM   2916  H   GLY B1849     -35.882  33.243  18.562  1.00  0.00           H  
ATOM   2917  N   GLY B1850     -39.772  32.115  16.729  1.00  0.00           N  
ATOM   2918  CA  GLY B1850     -40.810  31.128  16.506  1.00  0.00           C  
ATOM   2919  C   GLY B1850     -42.082  31.456  17.267  1.00  0.00           C  
ATOM   2920  O   GLY B1850     -42.038  31.676  18.486  1.00  0.00           O  
ATOM   2921  H   GLY B1850     -39.878  33.016  16.363  1.00  0.00           H  
ATOM   2922  N   ASN B1851     -43.208  31.564  16.567  1.00  0.00           N  
ATOM   2923  CA  ASN B1851     -44.440  31.853  17.276  1.00  0.00           C  
ATOM   2924  C   ASN B1851     -44.756  30.619  18.091  1.00  0.00           C  
ATOM   2925  O   ASN B1851     -44.218  29.527  17.833  1.00  0.00           O  
ATOM   2926  CB  ASN B1851     -45.583  32.227  16.337  1.00  0.00           C  
ATOM   2927  CG  ASN B1851     -46.007  31.091  15.429  1.00  0.00           C  
ATOM   2928  OD1 ASN B1851     -46.006  29.926  15.820  1.00  0.00           O  
ATOM   2929  ND2 ASN B1851     -46.422  31.442  14.212  1.00  0.00           N  
ATOM   2930  H   ASN B1851     -43.198  31.427  15.603  1.00  0.00           H  
ATOM   2931 HD21 ASN B1851     -46.710  30.725  13.610  1.00  0.00           H  
ATOM   2932 HD22 ASN B1851     -46.441  32.387  13.957  1.00  0.00           H  
ATOM   2933  N   PHE B1852     -45.593  30.801  19.102  1.00  0.00           N  
ATOM   2934  CA  PHE B1852     -45.958  29.713  19.997  1.00  0.00           C  
ATOM   2935  C   PHE B1852     -46.290  28.406  19.322  1.00  0.00           C  
ATOM   2936  O   PHE B1852     -45.823  27.348  19.757  1.00  0.00           O  
ATOM   2937  CB  PHE B1852     -47.089  30.157  20.869  1.00  0.00           C  
ATOM   2938  CG  PHE B1852     -46.687  31.133  21.887  1.00  0.00           C  
ATOM   2939  CD1 PHE B1852     -45.889  30.728  22.959  1.00  0.00           C  
ATOM   2940  CD2 PHE B1852     -47.138  32.435  21.827  1.00  0.00           C  
ATOM   2941  CE1 PHE B1852     -45.554  31.601  23.980  1.00  0.00           C  
ATOM   2942  CE2 PHE B1852     -46.812  33.334  22.848  1.00  0.00           C  
ATOM   2943  CZ  PHE B1852     -46.016  32.906  23.936  1.00  0.00           C  
ATOM   2944  H   PHE B1852     -45.976  31.690  19.253  1.00  0.00           H  
ATOM   2945  N   LYS B1853     -47.064  28.485  18.255  1.00  0.00           N  
ATOM   2946  CA  LYS B1853     -47.443  27.314  17.502  1.00  0.00           C  
ATOM   2947  C   LYS B1853     -46.142  26.638  17.052  1.00  0.00           C  
ATOM   2948  O   LYS B1853     -45.911  25.447  17.346  1.00  0.00           O  
ATOM   2949  CB  LYS B1853     -48.271  27.706  16.273  1.00  0.00           C  
ATOM   2950  CG  LYS B1853     -49.428  28.708  16.519  1.00  0.00           C  
ATOM   2951  CD  LYS B1853     -48.963  30.180  16.685  1.00  0.00           C  
ATOM   2952  CE  LYS B1853     -49.145  30.714  18.115  1.00  0.00           C  
ATOM   2953  NZ  LYS B1853     -48.179  31.818  18.475  1.00  0.00           N  
ATOM   2954  H   LYS B1853     -47.334  29.358  17.950  1.00  0.00           H  
ATOM   2955  HZ1 LYS B1853     -48.152  32.512  17.700  1.00  0.00           H  
ATOM   2956  HZ2 LYS B1853     -48.513  32.288  19.344  1.00  0.00           H  
ATOM   2957  HZ3 LYS B1853     -47.238  31.430  18.630  1.00  0.00           H  
ATOM   2958  N   LYS B1854     -45.273  27.413  16.409  1.00  0.00           N  
ATOM   2959  CA  LYS B1854     -44.007  26.886  15.908  1.00  0.00           C  
ATOM   2960  C   LYS B1854     -43.284  26.231  17.050  1.00  0.00           C  
ATOM   2961  O   LYS B1854     -42.937  25.052  16.972  1.00  0.00           O  
ATOM   2962  CB  LYS B1854     -43.105  27.964  15.298  1.00  0.00           C  
ATOM   2963  CG  LYS B1854     -43.530  28.534  13.942  1.00  0.00           C  
ATOM   2964  CD  LYS B1854     -42.597  29.711  13.578  1.00  0.00           C  
ATOM   2965  CE  LYS B1854     -43.258  30.843  12.775  1.00  0.00           C  
ATOM   2966  NZ  LYS B1854     -43.067  32.183  13.430  1.00  0.00           N  
ATOM   2967  H   LYS B1854     -45.468  28.345  16.298  1.00  0.00           H  
ATOM   2968  HZ1 LYS B1854     -42.069  32.288  13.706  1.00  0.00           H  
ATOM   2969  HZ2 LYS B1854     -43.306  32.934  12.739  1.00  0.00           H  
ATOM   2970  HZ3 LYS B1854     -43.676  32.269  14.257  1.00  0.00           H  
ATOM   2971  N   GLN B1855     -43.110  26.953  18.141  1.00  0.00           N  
ATOM   2972  CA  GLN B1855     -42.405  26.356  19.238  1.00  0.00           C  
ATOM   2973  C   GLN B1855     -43.105  25.110  19.760  1.00  0.00           C  
ATOM   2974  O   GLN B1855     -42.441  24.116  20.133  1.00  0.00           O  
ATOM   2975  CB  GLN B1855     -42.221  27.352  20.342  1.00  0.00           C  
ATOM   2976  CG  GLN B1855     -41.477  28.556  19.916  1.00  0.00           C  
ATOM   2977  CD  GLN B1855     -41.016  29.321  21.110  1.00  0.00           C  
ATOM   2978  OE1 GLN B1855     -40.674  28.729  22.128  1.00  0.00           O  
ATOM   2979  NE2 GLN B1855     -41.044  30.639  21.030  1.00  0.00           N  
ATOM   2980  H   GLN B1855     -43.447  27.862  18.202  1.00  0.00           H  
ATOM   2981 HE21 GLN B1855     -40.734  31.143  21.803  1.00  0.00           H  
ATOM   2982 HE22 GLN B1855     -41.352  31.068  20.201  1.00  0.00           H  
ATOM   2983  N   PHE B1856     -44.436  25.126  19.742  1.00  0.00           N  
ATOM   2984  CA  PHE B1856     -45.194  23.980  20.227  1.00  0.00           C  
ATOM   2985  C   PHE B1856     -45.020  22.737  19.383  1.00  0.00           C  
ATOM   2986  O   PHE B1856     -44.934  21.626  19.921  1.00  0.00           O  
ATOM   2987  CB  PHE B1856     -46.659  24.325  20.468  1.00  0.00           C  
ATOM   2988  CG  PHE B1856     -46.881  25.049  21.763  1.00  0.00           C  
ATOM   2989  CD1 PHE B1856     -46.467  24.481  22.969  1.00  0.00           C  
ATOM   2990  CD2 PHE B1856     -47.415  26.319  21.779  1.00  0.00           C  
ATOM   2991  CE1 PHE B1856     -46.572  25.180  24.161  1.00  0.00           C  
ATOM   2992  CE2 PHE B1856     -47.526  27.016  22.958  1.00  0.00           C  
ATOM   2993  CZ  PHE B1856     -47.099  26.449  24.154  1.00  0.00           C  
ATOM   2994  H   PHE B1856     -44.908  25.888  19.392  1.00  0.00           H  
ATOM   2995  N   ALA B1857     -44.929  22.910  18.074  1.00  0.00           N  
ATOM   2996  CA  ALA B1857     -44.697  21.756  17.210  1.00  0.00           C  
ATOM   2997  C   ALA B1857     -43.246  21.235  17.393  1.00  0.00           C  
ATOM   2998  O   ALA B1857     -43.033  20.019  17.498  1.00  0.00           O  
ATOM   2999  CB  ALA B1857     -44.959  22.105  15.772  1.00  0.00           C  
ATOM   3000  H   ALA B1857     -45.010  23.809  17.699  1.00  0.00           H  
ATOM   3001  N   ARG B1860     -42.266  22.142  17.469  1.00  0.00           N  
ATOM   3002  CA  ARG B1860     -40.875  21.735  17.650  1.00  0.00           C  
ATOM   3003  C   ARG B1860     -40.770  20.868  18.915  1.00  0.00           C  
ATOM   3004  O   ARG B1860     -40.138  19.804  18.896  1.00  0.00           O  
ATOM   3005  CB  ARG B1860     -39.957  22.966  17.707  1.00  0.00           C  
ATOM   3006  CG  ARG B1860     -40.169  23.934  16.531  1.00  0.00           C  
ATOM   3007  CD  ARG B1860     -38.945  24.778  16.207  1.00  0.00           C  
ATOM   3008  NE  ARG B1860     -38.751  25.960  17.040  1.00  0.00           N  
ATOM   3009  CZ  ARG B1860     -38.863  27.212  16.586  1.00  0.00           C  
ATOM   3010  NH1 ARG B1860     -39.237  27.447  15.327  1.00  0.00           N  
ATOM   3011  NH2 ARG B1860     -38.656  28.247  17.401  1.00  0.00           N  
ATOM   3012  H   ARG B1860     -42.486  23.102  17.412  1.00  0.00           H  
ATOM   3013 HE   ARG B1860     -38.523  25.828  17.985  1.00  0.00           H  
ATOM   3014 HH11 ARG B1860     -39.442  26.680  14.716  1.00  0.00           H  
ATOM   3015 HH12 ARG B1860     -39.323  28.384  14.997  1.00  0.00           H  
ATOM   3016 HH21 ARG B1860     -38.414  28.102  18.342  1.00  0.00           H  
ATOM   3017 HH22 ARG B1860     -38.744  29.178  17.041  1.00  0.00           H  
ATOM   3018  N   ALA B1861     -41.487  21.268  19.970  1.00  0.00           N  
ATOM   3019  CA  ALA B1861     -41.512  20.531  21.246  1.00  0.00           C  
ATOM   3020  C   ALA B1861     -42.039  19.115  21.008  1.00  0.00           C  
ATOM   3021  O   ALA B1861     -41.597  18.144  21.646  1.00  0.00           O  
ATOM   3022  CB  ALA B1861     -42.384  21.260  22.238  1.00  0.00           C  
ATOM   3023  H   ALA B1861     -42.013  22.102  19.897  1.00  0.00           H  
ATOM   3024  N   ASP B1862     -42.983  19.012  20.069  1.00  0.00           N  
ATOM   3025  CA  ASP B1862     -43.567  17.736  19.678  1.00  0.00           C  
ATOM   3026  C   ASP B1862     -42.525  16.903  18.953  1.00  0.00           C  
ATOM   3027  O   ASP B1862     -42.397  15.709  19.259  1.00  0.00           O  
ATOM   3028  CB  ASP B1862     -44.779  17.907  18.756  1.00  0.00           C  
ATOM   3029  CG  ASP B1862     -45.985  18.507  19.458  1.00  0.00           C  
ATOM   3030  OD1 ASP B1862     -46.076  18.360  20.708  1.00  0.00           O  
ATOM   3031  OD2 ASP B1862     -46.832  19.122  18.756  1.00  0.00           O  
ATOM   3032  H   ASP B1862     -43.306  19.831  19.635  1.00  0.00           H  
ATOM   3033  N   LYS B1863     -41.776  17.527  18.024  1.00  0.00           N  
ATOM   3034  CA  LYS B1863     -40.714  16.847  17.231  1.00  0.00           C  
ATOM   3035  C   LYS B1863     -39.772  16.104  18.150  1.00  0.00           C  
ATOM   3036  O   LYS B1863     -39.410  14.950  17.915  1.00  0.00           O  
ATOM   3037  CB  LYS B1863     -39.882  17.848  16.450  1.00  0.00           C  
ATOM   3038  CG  LYS B1863     -40.683  18.845  15.644  1.00  0.00           C  
ATOM   3039  CD  LYS B1863     -40.819  18.473  14.143  1.00  0.00           C  
ATOM   3040  CE  LYS B1863     -41.773  19.439  13.361  1.00  0.00           C  
ATOM   3041  NZ  LYS B1863     -41.390  20.907  13.446  1.00  0.00           N  
ATOM   3042  H   LYS B1863     -41.940  18.486  17.882  1.00  0.00           H  
ATOM   3043  HZ1 LYS B1863     -40.359  21.000  13.285  1.00  0.00           H  
ATOM   3044  HZ2 LYS B1863     -41.898  21.449  12.725  1.00  0.00           H  
ATOM   3045  HZ3 LYS B1863     -41.617  21.278  14.391  1.00  0.00           H  
ATOM   3046  N   TRP B1864     -39.406  16.784  19.226  1.00  0.00           N  
ATOM   3047  CA  TRP B1864     -38.519  16.214  20.196  1.00  0.00           C  
ATOM   3048  C   TRP B1864     -39.204  15.170  21.008  1.00  0.00           C  
ATOM   3049  O   TRP B1864     -38.550  14.226  21.448  1.00  0.00           O  
ATOM   3050  CB  TRP B1864     -37.997  17.307  21.105  1.00  0.00           C  
ATOM   3051  CG  TRP B1864     -37.266  18.335  20.321  1.00  0.00           C  
ATOM   3052  CD1 TRP B1864     -37.610  19.648  20.161  1.00  0.00           C  
ATOM   3053  CD2 TRP B1864     -36.135  18.110  19.466  1.00  0.00           C  
ATOM   3054  NE1 TRP B1864     -36.773  20.246  19.248  1.00  0.00           N  
ATOM   3055  CE2 TRP B1864     -35.859  19.322  18.803  1.00  0.00           C  
ATOM   3056  CE3 TRP B1864     -35.334  16.990  19.185  1.00  0.00           C  
ATOM   3057  CZ2 TRP B1864     -34.822  19.448  17.872  1.00  0.00           C  
ATOM   3058  CZ3 TRP B1864     -34.301  17.119  18.255  1.00  0.00           C  
ATOM   3059  CH2 TRP B1864     -34.058  18.336  17.611  1.00  0.00           C  
ATOM   3060  H   TRP B1864     -39.752  17.699  19.361  1.00  0.00           H  
ATOM   3061  HE1 TRP B1864     -36.823  21.178  18.957  1.00  0.00           H  
ATOM   3062  N   GLY B1865     -40.516  15.336  21.219  1.00  0.00           N  
ATOM   3063  CA  GLY B1865     -41.264  14.397  22.045  1.00  0.00           C  
ATOM   3064  C   GLY B1865     -41.271  14.862  23.496  1.00  0.00           C  
ATOM   3065  O   GLY B1865     -41.102  14.091  24.464  1.00  0.00           O  
ATOM   3066  H   GLY B1865     -40.980  16.081  20.801  1.00  0.00           H  
ATOM   3067  N   ALA B1866     -41.399  16.172  23.628  1.00  0.00           N  
ATOM   3068  CA  ALA B1866     -41.435  16.813  24.913  1.00  0.00           C  
ATOM   3069  C   ALA B1866     -42.773  16.476  25.507  1.00  0.00           C  
ATOM   3070  O   ALA B1866     -43.771  16.552  24.817  1.00  0.00           O  
ATOM   3071  CB  ALA B1866     -41.346  18.294  24.716  1.00  0.00           C  
ATOM   3072  H   ALA B1866     -41.463  16.719  22.831  1.00  0.00           H  
ATOM   3073  N   ARG B1867     -42.800  16.095  26.779  1.00  0.00           N  
ATOM   3074  CA  ARG B1867     -44.057  15.804  27.497  1.00  0.00           C  
ATOM   3075  C   ARG B1867     -44.665  17.123  28.008  1.00  0.00           C  
ATOM   3076  O   ARG B1867     -45.842  17.428  27.824  1.00  0.00           O  
ATOM   3077  CB  ARG B1867     -43.744  14.952  28.697  1.00  0.00           C  
ATOM   3078  CG  ARG B1867     -42.877  13.836  28.329  1.00  0.00           C  
ATOM   3079  CD  ARG B1867     -43.714  12.664  28.109  1.00  0.00           C  
ATOM   3080  NE  ARG B1867     -43.095  11.483  28.683  1.00  0.00           N  
ATOM   3081  CZ  ARG B1867     -42.447  11.448  29.843  1.00  0.00           C  
ATOM   3082  NH1 ARG B1867     -42.291  12.533  30.592  1.00  0.00           N  
ATOM   3083  NH2 ARG B1867     -41.933  10.299  30.256  1.00  0.00           N  
ATOM   3084  H   ARG B1867     -41.950  16.010  27.252  1.00  0.00           H  
ATOM   3085 HE   ARG B1867     -43.171  10.646  28.183  1.00  0.00           H  
ATOM   3086 HH11 ARG B1867     -42.678  13.399  30.332  1.00  0.00           H  
ATOM   3087 HH12 ARG B1867     -41.793  12.465  31.465  1.00  0.00           H  
ATOM   3088 HH21 ARG B1867     -42.039   9.477  29.693  1.00  0.00           H  
ATOM   3089 HH22 ARG B1867     -41.431  10.254  31.117  1.00  0.00           H  
ATOM   3090  N   VAL B1878     -43.844  17.908  28.661  1.00  0.00           N  
ATOM   3091  CA  VAL B1878     -44.302  19.154  29.202  1.00  0.00           C  
ATOM   3092  C   VAL B1878     -43.657  20.295  28.419  1.00  0.00           C  
ATOM   3093  O   VAL B1878     -42.722  20.075  27.670  1.00  0.00           O  
ATOM   3094  CB  VAL B1878     -43.870  19.238  30.674  1.00  0.00           C  
ATOM   3095  CG1 VAL B1878     -44.610  20.356  31.388  1.00  0.00           C  
ATOM   3096  CG2 VAL B1878     -44.089  17.892  31.342  1.00  0.00           C  
ATOM   3097  H   VAL B1878     -42.901  17.655  28.752  1.00  0.00           H  
ATOM   3098  N   ALA B1879     -44.162  21.508  28.611  1.00  0.00           N  
ATOM   3099  CA  ALA B1879     -43.628  22.708  27.993  1.00  0.00           C  
ATOM   3100  C   ALA B1879     -43.697  23.768  29.090  1.00  0.00           C  
ATOM   3101  O   ALA B1879     -44.723  23.905  29.746  1.00  0.00           O  
ATOM   3102  CB  ALA B1879     -44.472  23.146  26.785  1.00  0.00           C  
ATOM   3103  H   ALA B1879     -44.954  21.599  29.194  1.00  0.00           H  
ATOM   3104  N   VAL B1880     -42.562  24.390  29.409  1.00  0.00           N  
ATOM   3105  CA  VAL B1880     -42.555  25.458  30.397  1.00  0.00           C  
ATOM   3106  C   VAL B1880     -42.566  26.729  29.578  1.00  0.00           C  
ATOM   3107  O   VAL B1880     -41.532  27.134  29.071  1.00  0.00           O  
ATOM   3108  CB  VAL B1880     -41.320  25.466  31.274  1.00  0.00           C  
ATOM   3109  CG1 VAL B1880     -41.235  26.800  31.988  1.00  0.00           C  
ATOM   3110  CG2 VAL B1880     -41.395  24.343  32.308  1.00  0.00           C  
ATOM   3111  H   VAL B1880     -41.733  24.137  28.966  1.00  0.00           H  
ATOM   3112  N   VAL B1881     -43.755  27.259  29.323  1.00  0.00           N  
ATOM   3113  CA  VAL B1881     -43.874  28.475  28.543  1.00  0.00           C  
ATOM   3114  C   VAL B1881     -43.444  29.662  29.405  1.00  0.00           C  
ATOM   3115  O   VAL B1881     -43.380  29.558  30.631  1.00  0.00           O  
ATOM   3116  CB  VAL B1881     -45.275  28.602  27.960  1.00  0.00           C  
ATOM   3117  CG1 VAL B1881     -45.348  29.754  26.991  1.00  0.00           C  
ATOM   3118  CG2 VAL B1881     -45.656  27.286  27.267  1.00  0.00           C  
ATOM   3119  H   VAL B1881     -44.559  26.836  29.699  1.00  0.00           H  
ATOM   3120  N   LEU B1882     -43.130  30.785  28.767  1.00  0.00           N  
ATOM   3121  CA  LEU B1882     -42.624  31.924  29.500  1.00  0.00           C  
ATOM   3122  C   LEU B1882     -42.633  33.226  28.699  1.00  0.00           C  
ATOM   3123  O   LEU B1882     -41.634  33.569  28.071  1.00  0.00           O  
ATOM   3124  CB  LEU B1882     -41.204  31.581  29.900  1.00  0.00           C  
ATOM   3125  CG  LEU B1882     -40.441  32.564  30.752  1.00  0.00           C  
ATOM   3126  CD1 LEU B1882     -41.210  32.823  32.038  1.00  0.00           C  
ATOM   3127  CD2 LEU B1882     -39.098  31.968  31.062  1.00  0.00           C  
ATOM   3128  H   LEU B1882     -43.221  30.832  27.791  1.00  0.00           H  
ATOM   3129  N   GLY B1883     -43.749  33.951  28.725  1.00  0.00           N  
ATOM   3130  CA  GLY B1883     -43.857  35.218  27.998  1.00  0.00           C  
ATOM   3131  C   GLY B1883     -43.476  36.349  28.925  1.00  0.00           C  
ATOM   3132  O   GLY B1883     -42.987  36.052  30.017  1.00  0.00           O  
ATOM   3133  H   GLY B1883     -44.515  33.615  29.242  1.00  0.00           H  
ATOM   3134  N   GLU B1884     -43.749  37.611  28.570  1.00  0.00           N  
ATOM   3135  CA  GLU B1884     -43.385  38.745  29.464  1.00  0.00           C  
ATOM   3136  C   GLU B1884     -44.080  38.708  30.818  1.00  0.00           C  
ATOM   3137  O   GLU B1884     -43.474  39.012  31.858  1.00  0.00           O  
ATOM   3138  CB  GLU B1884     -43.697  40.114  28.858  1.00  0.00           C  
ATOM   3139  CG  GLU B1884     -42.741  40.559  27.812  1.00  0.00           C  
ATOM   3140  CD  GLU B1884     -43.197  40.142  26.451  1.00  0.00           C  
ATOM   3141  OE1 GLU B1884     -43.591  38.951  26.290  1.00  0.00           O  
ATOM   3142  OE2 GLU B1884     -43.196  41.024  25.553  1.00  0.00           O  
ATOM   3143  H   GLU B1884     -44.203  37.773  27.726  1.00  0.00           H  
ATOM   3144  N   SER B1885     -45.380  38.409  30.760  1.00  0.00           N  
ATOM   3145  CA  SER B1885     -46.249  38.319  31.937  1.00  0.00           C  
ATOM   3146  C   SER B1885     -45.573  37.399  32.960  1.00  0.00           C  
ATOM   3147  O   SER B1885     -45.167  37.857  34.020  1.00  0.00           O  
ATOM   3148  CB  SER B1885     -47.641  37.748  31.562  1.00  0.00           C  
ATOM   3149  OG  SER B1885     -48.233  38.334  30.400  1.00  0.00           O  
ATOM   3150  H   SER B1885     -45.779  38.245  29.876  1.00  0.00           H  
ATOM   3151 HG   SER B1885     -49.092  37.925  30.233  1.00  0.00           H  
ATOM   3152  N   GLU B1886     -45.363  36.139  32.584  1.00  0.00           N  
ATOM   3153  CA  GLU B1886     -44.762  35.118  33.446  1.00  0.00           C  
ATOM   3154  C   GLU B1886     -43.513  35.606  34.080  1.00  0.00           C  
ATOM   3155  O   GLU B1886     -43.223  35.319  35.236  1.00  0.00           O  
ATOM   3156  CB  GLU B1886     -44.431  33.873  32.653  1.00  0.00           C  
ATOM   3157  CG  GLU B1886     -45.632  33.095  32.220  1.00  0.00           C  
ATOM   3158  CD  GLU B1886     -46.344  33.695  31.039  1.00  0.00           C  
ATOM   3159  OE1 GLU B1886     -46.914  34.788  31.143  1.00  0.00           O  
ATOM   3160  OE2 GLU B1886     -46.388  33.053  29.985  1.00  0.00           O  
ATOM   3161  H   GLU B1886     -45.551  35.916  31.668  1.00  0.00           H  
ATOM   3162  N   VAL B1887     -42.809  36.412  33.314  1.00  0.00           N  
ATOM   3163  CA  VAL B1887     -41.551  36.981  33.755  1.00  0.00           C  
ATOM   3164  C   VAL B1887     -41.784  37.961  34.920  1.00  0.00           C  
ATOM   3165  O   VAL B1887     -41.185  37.822  36.002  1.00  0.00           O  
ATOM   3166  CB  VAL B1887     -40.803  37.647  32.540  1.00  0.00           C  
ATOM   3167  CG1 VAL B1887     -39.474  38.226  32.971  1.00  0.00           C  
ATOM   3168  CG2 VAL B1887     -40.567  36.614  31.467  1.00  0.00           C  
ATOM   3169  H   VAL B1887     -43.139  36.634  32.417  1.00  0.00           H  
ATOM   3170  N   ALA B1888     -42.662  38.941  34.688  1.00  0.00           N  
ATOM   3171  CA  ALA B1888     -43.001  39.950  35.693  1.00  0.00           C  
ATOM   3172  C   ALA B1888     -43.797  39.347  36.870  1.00  0.00           C  
ATOM   3173  O   ALA B1888     -43.755  39.863  37.993  1.00  0.00           O  
ATOM   3174  CB  ALA B1888     -43.790  41.106  35.045  1.00  0.00           C  
ATOM   3175  H   ALA B1888     -43.097  38.982  33.801  1.00  0.00           H  
ATOM   3176  N   ASN B1889     -44.468  38.230  36.640  1.00  0.00           N  
ATOM   3177  CA  ASN B1889     -45.258  37.622  37.697  1.00  0.00           C  
ATOM   3178  C   ASN B1889     -44.519  36.597  38.484  1.00  0.00           C  
ATOM   3179  O   ASN B1889     -45.079  35.999  39.395  1.00  0.00           O  
ATOM   3180  CB  ASN B1889     -46.522  37.006  37.127  1.00  0.00           C  
ATOM   3181  CG  ASN B1889     -47.358  38.020  36.369  1.00  0.00           C  
ATOM   3182  OD1 ASN B1889     -47.326  39.228  36.673  1.00  0.00           O  
ATOM   3183  ND2 ASN B1889     -48.069  37.554  35.344  1.00  0.00           N  
ATOM   3184  H   ASN B1889     -44.443  37.826  35.747  1.00  0.00           H  
ATOM   3185 HD21 ASN B1889     -48.608  38.191  34.852  1.00  0.00           H  
ATOM   3186 HD22 ASN B1889     -48.022  36.598  35.133  1.00  0.00           H  
ATOM   3187  N   GLY B1890     -43.254  36.402  38.151  1.00  0.00           N  
ATOM   3188  CA  GLY B1890     -42.462  35.422  38.860  1.00  0.00           C  
ATOM   3189  C   GLY B1890     -43.013  34.035  38.609  1.00  0.00           C  
ATOM   3190  O   GLY B1890     -42.781  33.108  39.393  1.00  0.00           O  
ATOM   3191  H   GLY B1890     -42.851  36.920  37.407  1.00  0.00           H  
ATOM   3192  N   THR B1891     -43.745  33.885  37.509  1.00  0.00           N  
ATOM   3193  CA  THR B1891     -44.321  32.595  37.168  1.00  0.00           C  
ATOM   3194  C   THR B1891     -43.785  31.969  35.892  1.00  0.00           C  
ATOM   3195  O   THR B1891     -42.932  32.545  35.201  1.00  0.00           O  
ATOM   3196  CB  THR B1891     -45.841  32.697  37.056  1.00  0.00           C  
ATOM   3197  OG1 THR B1891     -46.202  33.707  36.109  1.00  0.00           O  
ATOM   3198  CG2 THR B1891     -46.378  33.065  38.395  1.00  0.00           C  
ATOM   3199  H   THR B1891     -43.894  34.645  36.906  1.00  0.00           H  
ATOM   3200  HG1 THR B1891     -47.165  33.766  36.056  1.00  0.00           H  
ATOM   3201  N   ALA B1892     -44.333  30.798  35.573  1.00  0.00           N  
ATOM   3202  CA  ALA B1892     -43.992  30.026  34.386  1.00  0.00           C  
ATOM   3203  C   ALA B1892     -45.186  29.104  34.085  1.00  0.00           C  
ATOM   3204  O   ALA B1892     -45.563  28.281  34.923  1.00  0.00           O  
ATOM   3205  CB  ALA B1892     -42.728  29.197  34.646  1.00  0.00           C  
ATOM   3206  H   ALA B1892     -45.008  30.426  36.162  1.00  0.00           H  
ATOM   3207  N   VAL B1893     -45.838  29.303  32.942  1.00  0.00           N  
ATOM   3208  CA  VAL B1893     -46.971  28.464  32.567  1.00  0.00           C  
ATOM   3209  C   VAL B1893     -46.496  27.046  32.286  1.00  0.00           C  
ATOM   3210  O   VAL B1893     -45.638  26.832  31.430  1.00  0.00           O  
ATOM   3211  CB  VAL B1893     -47.672  28.977  31.298  1.00  0.00           C  
ATOM   3212  CG1 VAL B1893     -48.638  27.908  30.743  1.00  0.00           C  
ATOM   3213  CG2 VAL B1893     -48.398  30.286  31.592  1.00  0.00           C  
ATOM   3214  H   VAL B1893     -45.537  30.009  32.322  1.00  0.00           H  
ATOM   3215  N   VAL B1894     -47.063  26.078  32.984  1.00  0.00           N  
ATOM   3216  CA  VAL B1894     -46.696  24.694  32.785  1.00  0.00           C  
ATOM   3217  C   VAL B1894     -47.795  23.983  31.978  1.00  0.00           C  
ATOM   3218  O   VAL B1894     -48.902  23.741  32.478  1.00  0.00           O  
ATOM   3219  CB  VAL B1894     -46.469  23.989  34.129  1.00  0.00           C  
ATOM   3220  CG1 VAL B1894     -46.032  22.554  33.896  1.00  0.00           C  
ATOM   3221  CG2 VAL B1894     -45.448  24.750  34.971  1.00  0.00           C  
ATOM   3222  H   VAL B1894     -47.749  26.303  33.637  1.00  0.00           H  
ATOM   3223  N   LYS B1895     -47.525  23.731  30.700  1.00  0.00           N  
ATOM   3224  CA  LYS B1895     -48.482  23.050  29.828  1.00  0.00           C  
ATOM   3225  C   LYS B1895     -48.114  21.592  29.671  1.00  0.00           C  
ATOM   3226  O   LYS B1895     -46.947  21.244  29.538  1.00  0.00           O  
ATOM   3227  CB  LYS B1895     -48.550  23.716  28.470  1.00  0.00           C  
ATOM   3228  CG  LYS B1895     -49.367  22.964  27.488  1.00  0.00           C  
ATOM   3229  CD  LYS B1895     -49.783  23.906  26.400  1.00  0.00           C  
ATOM   3230  CE  LYS B1895     -50.283  23.150  25.191  1.00  0.00           C  
ATOM   3231  NZ  LYS B1895     -50.734  24.122  24.157  1.00  0.00           N  
ATOM   3232  H   LYS B1895     -46.650  23.998  30.328  1.00  0.00           H  
ATOM   3233  HZ1 LYS B1895     -50.015  24.872  24.060  1.00  0.00           H  
ATOM   3234  HZ2 LYS B1895     -50.844  23.632  23.247  1.00  0.00           H  
ATOM   3235  HZ3 LYS B1895     -51.638  24.544  24.439  1.00  0.00           H  
ATOM   3236  N   ASP B1896     -49.110  20.730  29.807  1.00  0.00           N  
ATOM   3237  CA  ASP B1896     -48.907  19.300  29.683  1.00  0.00           C  
ATOM   3238  C   ASP B1896     -49.260  19.070  28.243  1.00  0.00           C  
ATOM   3239  O   ASP B1896     -50.417  19.133  27.874  1.00  0.00           O  
ATOM   3240  CB  ASP B1896     -49.875  18.558  30.601  1.00  0.00           C  
ATOM   3241  CG  ASP B1896     -49.816  17.055  30.424  1.00  0.00           C  
ATOM   3242  OD1 ASP B1896     -49.549  16.580  29.313  1.00  0.00           O  
ATOM   3243  OD2 ASP B1896     -50.069  16.330  31.405  1.00  0.00           O  
ATOM   3244  H   ASP B1896     -50.007  21.079  30.003  1.00  0.00           H  
ATOM   3245  N   LEU B1898     -48.266  18.776  27.423  1.00  0.00           N  
ATOM   3246  CA  LEU B1898     -48.503  18.581  26.003  1.00  0.00           C  
ATOM   3247  C   LEU B1898     -49.426  17.415  25.713  1.00  0.00           C  
ATOM   3248  O   LEU B1898     -50.055  17.395  24.666  1.00  0.00           O  
ATOM   3249  CB  LEU B1898     -47.173  18.452  25.250  1.00  0.00           C  
ATOM   3250  CG  LEU B1898     -46.179  19.614  25.422  1.00  0.00           C  
ATOM   3251  CD1 LEU B1898     -44.898  19.350  24.592  1.00  0.00           C  
ATOM   3252  CD2 LEU B1898     -46.859  20.925  25.018  1.00  0.00           C  
ATOM   3253  H   LEU B1898     -47.351  18.683  27.777  1.00  0.00           H  
ATOM   3254  N   ARG B1899     -49.572  16.487  26.649  1.00  0.00           N  
ATOM   3255  CA  ARG B1899     -50.453  15.323  26.443  1.00  0.00           C  
ATOM   3256  C   ARG B1899     -51.974  15.669  26.501  1.00  0.00           C  
ATOM   3257  O   ARG B1899     -52.783  15.246  25.665  1.00  0.00           O  
ATOM   3258  CB  ARG B1899     -50.110  14.235  27.471  1.00  0.00           C  
ATOM   3259  CG  ARG B1899     -48.666  13.742  27.413  1.00  0.00           C  
ATOM   3260  CD  ARG B1899     -48.211  13.179  28.753  1.00  0.00           C  
ATOM   3261  NE  ARG B1899     -48.037  14.230  29.758  1.00  0.00           N  
ATOM   3262  CZ  ARG B1899     -47.395  14.074  30.911  1.00  0.00           C  
ATOM   3263  NH1 ARG B1899     -46.876  12.888  31.240  1.00  0.00           N  
ATOM   3264  NH2 ARG B1899     -47.271  15.097  31.757  1.00  0.00           N  
ATOM   3265  H   ARG B1899     -49.052  16.559  27.462  1.00  0.00           H  
ATOM   3266 HE   ARG B1899     -48.396  15.102  29.559  1.00  0.00           H  
ATOM   3267 HH11 ARG B1899     -46.964  12.111  30.616  1.00  0.00           H  
ATOM   3268 HH12 ARG B1899     -46.399  12.773  32.112  1.00  0.00           H  
ATOM   3269 HH21 ARG B1899     -47.654  15.988  31.518  1.00  0.00           H  
ATOM   3270 HH22 ARG B1899     -46.791  14.974  32.625  1.00  0.00           H  
ATOM   3271  N   SER B1900     -52.354  16.461  27.496  1.00  0.00           N  
ATOM   3272  CA  SER B1900     -53.734  16.861  27.675  1.00  0.00           C  
ATOM   3273  C   SER B1900     -53.994  18.288  27.198  1.00  0.00           C  
ATOM   3274  O   SER B1900     -55.120  18.657  26.860  1.00  0.00           O  
ATOM   3275  CB  SER B1900     -54.093  16.707  29.148  1.00  0.00           C  
ATOM   3276  OG  SER B1900     -52.950  16.889  29.974  1.00  0.00           O  
ATOM   3277  H   SER B1900     -51.686  16.782  28.130  1.00  0.00           H  
ATOM   3278 HG   SER B1900     -53.218  16.776  30.896  1.00  0.00           H  
ATOM   3279  N   GLY B1901     -52.938  19.084  27.155  1.00  0.00           N  
ATOM   3280  CA  GLY B1901     -53.051  20.455  26.724  1.00  0.00           C  
ATOM   3281  C   GLY B1901     -53.342  21.358  27.895  1.00  0.00           C  
ATOM   3282  O   GLY B1901     -53.411  22.585  27.720  1.00  0.00           O  
ATOM   3283  H   GLY B1901     -52.071  18.726  27.400  1.00  0.00           H  
ATOM   3284  N   GLU B1902     -53.488  20.786  29.092  1.00  0.00           N  
ATOM   3285  CA  GLU B1902     -53.805  21.599  30.262  1.00  0.00           C  
ATOM   3286  C   GLU B1902     -52.656  22.445  30.822  1.00  0.00           C  
ATOM   3287  O   GLU B1902     -51.675  21.941  31.388  1.00  0.00           O  
ATOM   3288  CB  GLU B1902     -54.564  20.800  31.348  1.00  0.00           C  
ATOM   3289  CG  GLU B1902     -54.114  19.345  31.606  1.00  0.00           C  
ATOM   3290  CD  GLU B1902     -54.825  18.698  32.835  1.00  0.00           C  
ATOM   3291  OE1 GLU B1902     -55.110  19.433  33.822  1.00  0.00           O  
ATOM   3292  OE2 GLU B1902     -55.087  17.457  32.826  1.00  0.00           O  
ATOM   3293  H   GLU B1902     -53.375  19.822  29.187  1.00  0.00           H  
ATOM   3294  N   GLN B1903     -52.769  23.747  30.618  1.00  0.00           N  
ATOM   3295  CA  GLN B1903     -51.737  24.642  31.084  1.00  0.00           C  
ATOM   3296  C   GLN B1903     -52.141  25.376  32.339  1.00  0.00           C  
ATOM   3297  O   GLN B1903     -53.185  26.008  32.375  1.00  0.00           O  
ATOM   3298  CB  GLN B1903     -51.334  25.629  29.986  1.00  0.00           C  
ATOM   3299  CG  GLN B1903     -52.461  26.223  29.208  1.00  0.00           C  
ATOM   3300  CD  GLN B1903     -52.312  27.719  29.050  1.00  0.00           C  
ATOM   3301  OE1 GLN B1903     -52.421  28.256  27.941  1.00  0.00           O  
ATOM   3302  NE2 GLN B1903     -52.090  28.411  30.172  1.00  0.00           N  
ATOM   3303  H   GLN B1903     -53.557  24.104  30.163  1.00  0.00           H  
ATOM   3304 HE21 GLN B1903     -52.000  29.378  30.084  1.00  0.00           H  
ATOM   3305 HE22 GLN B1903     -52.049  27.940  31.027  1.00  0.00           H  
ATOM   3306  N   THR B1904     -51.268  25.346  33.341  1.00  0.00           N  
ATOM   3307  CA  THR B1904     -51.490  25.992  34.630  1.00  0.00           C  
ATOM   3308  C   THR B1904     -50.359  26.968  34.926  1.00  0.00           C  
ATOM   3309  O   THR B1904     -49.212  26.611  34.733  1.00  0.00           O  
ATOM   3310  CB  THR B1904     -51.470  24.934  35.742  1.00  0.00           C  
ATOM   3311  OG1 THR B1904     -50.854  25.489  36.910  1.00  0.00           O  
ATOM   3312  CG2 THR B1904     -50.696  23.683  35.311  1.00  0.00           C  
ATOM   3313  H   THR B1904     -50.425  24.870  33.210  1.00  0.00           H  
ATOM   3314  HG1 THR B1904     -50.849  24.827  37.603  1.00  0.00           H  
ATOM   3315  N   ALA B1905     -50.654  28.172  35.407  1.00  0.00           N  
ATOM   3316  CA  ALA B1905     -49.577  29.122  35.747  1.00  0.00           C  
ATOM   3317  C   ALA B1905     -48.982  28.778  37.107  1.00  0.00           C  
ATOM   3318  O   ALA B1905     -49.686  28.815  38.115  1.00  0.00           O  
ATOM   3319  CB  ALA B1905     -50.086  30.546  35.778  1.00  0.00           C  
ATOM   3320  H   ALA B1905     -51.589  28.435  35.538  1.00  0.00           H  
ATOM   3321  N   VAL B1906     -47.693  28.468  37.136  1.00  0.00           N  
ATOM   3322  CA  VAL B1906     -47.003  28.122  38.373  1.00  0.00           C  
ATOM   3323  C   VAL B1906     -45.894  29.107  38.738  1.00  0.00           C  
ATOM   3324  O   VAL B1906     -45.380  29.847  37.901  1.00  0.00           O  
ATOM   3325  CB  VAL B1906     -46.408  26.721  38.322  1.00  0.00           C  
ATOM   3326  CG1 VAL B1906     -45.903  26.322  39.668  1.00  0.00           C  
ATOM   3327  CG2 VAL B1906     -47.424  25.757  37.844  1.00  0.00           C  
ATOM   3328  H   VAL B1906     -47.177  28.481  36.304  1.00  0.00           H  
ATOM   3329  N   ALA B1907     -45.585  29.158  40.017  1.00  0.00           N  
ATOM   3330  CA  ALA B1907     -44.568  30.050  40.492  1.00  0.00           C  
ATOM   3331  C   ALA B1907     -43.309  29.267  40.246  1.00  0.00           C  
ATOM   3332  O   ALA B1907     -43.291  28.052  40.464  1.00  0.00           O  
ATOM   3333  CB  ALA B1907     -44.774  30.335  41.992  1.00  0.00           C  
ATOM   3334  H   ALA B1907     -46.067  28.592  40.660  1.00  0.00           H  
ATOM   3335  N   GLN B1909     -42.265  29.968  39.808  1.00  0.00           N  
ATOM   3336  CA  GLN B1909     -40.966  29.363  39.485  1.00  0.00           C  
ATOM   3337  C   GLN B1909     -40.369  28.489  40.564  1.00  0.00           C  
ATOM   3338  O   GLN B1909     -39.905  27.391  40.250  1.00  0.00           O  
ATOM   3339  CB  GLN B1909     -39.967  30.430  39.046  1.00  0.00           C  
ATOM   3340  CG  GLN B1909     -40.285  31.022  37.652  1.00  0.00           C  
ATOM   3341  CD  GLN B1909     -39.685  32.407  37.412  1.00  0.00           C  
ATOM   3342  OE1 GLN B1909     -38.768  32.832  38.118  1.00  0.00           O  
ATOM   3343  NE2 GLN B1909     -40.213  33.115  36.419  1.00  0.00           N  
ATOM   3344  H   GLN B1909     -42.370  30.948  39.696  1.00  0.00           H  
ATOM   3345 HE21 GLN B1909     -39.842  34.001  36.251  1.00  0.00           H  
ATOM   3346 HE22 GLN B1909     -40.957  32.740  35.892  1.00  0.00           H  
ATOM   3347  N   ASP B1910     -40.423  28.928  41.832  1.00  0.00           N  
ATOM   3348  CA  ASP B1910     -39.885  28.123  42.949  1.00  0.00           C  
ATOM   3349  C   ASP B1910     -40.642  26.797  43.019  1.00  0.00           C  
ATOM   3350  O   ASP B1910     -40.141  25.827  43.577  1.00  0.00           O  
ATOM   3351  CB  ASP B1910     -40.046  28.811  44.321  1.00  0.00           C  
ATOM   3352  CG  ASP B1910     -39.444  30.225  44.389  1.00  0.00           C  
ATOM   3353  OD1 ASP B1910     -40.084  31.158  43.830  1.00  0.00           O  
ATOM   3354  OD2 ASP B1910     -38.382  30.410  45.060  1.00  0.00           O  
ATOM   3355  H   ASP B1910     -40.820  29.802  42.015  1.00  0.00           H  
ATOM   3356  N   SER B1913     -41.858  26.776  42.475  1.00  0.00           N  
ATOM   3357  CA  SER B1913     -42.670  25.577  42.485  1.00  0.00           C  
ATOM   3358  C   SER B1913     -42.692  24.769  41.174  1.00  0.00           C  
ATOM   3359  O   SER B1913     -42.886  23.550  41.214  1.00  0.00           O  
ATOM   3360  CB  SER B1913     -44.088  25.891  43.008  1.00  0.00           C  
ATOM   3361  OG  SER B1913     -44.284  25.379  44.330  1.00  0.00           O  
ATOM   3362  H   SER B1913     -42.221  27.572  42.058  1.00  0.00           H  
ATOM   3363 HG   SER B1913     -45.167  25.593  44.638  1.00  0.00           H  
ATOM   3364  N   VAL B1914     -42.421  25.389  40.027  1.00  0.00           N  
ATOM   3365  CA  VAL B1914     -42.415  24.660  38.734  1.00  0.00           C  
ATOM   3366  C   VAL B1914     -41.713  23.293  38.810  1.00  0.00           C  
ATOM   3367  O   VAL B1914     -42.214  22.291  38.285  1.00  0.00           O  
ATOM   3368  CB  VAL B1914     -41.718  25.455  37.577  1.00  0.00           C  
ATOM   3369  CG1 VAL B1914     -41.749  24.634  36.278  1.00  0.00           C  
ATOM   3370  CG2 VAL B1914     -42.385  26.830  37.345  1.00  0.00           C  
ATOM   3371  H   VAL B1914     -42.212  26.341  40.051  1.00  0.00           H  
ATOM   3372  N   ALA B1915     -40.559  23.255  39.475  1.00  0.00           N  
ATOM   3373  CA  ALA B1915     -39.781  22.016  39.606  1.00  0.00           C  
ATOM   3374  C   ALA B1915     -40.650  20.900  40.158  1.00  0.00           C  
ATOM   3375  O   ALA B1915     -40.715  19.796  39.607  1.00  0.00           O  
ATOM   3376  CB  ALA B1915     -38.585  22.231  40.498  1.00  0.00           C  
ATOM   3377  H   ALA B1915     -40.223  24.085  39.879  1.00  0.00           H  
ATOM   3378  N   ALA B1916     -41.357  21.206  41.234  1.00  0.00           N  
ATOM   3379  CA  ALA B1916     -42.228  20.214  41.831  1.00  0.00           C  
ATOM   3380  C   ALA B1916     -43.292  19.751  40.846  1.00  0.00           C  
ATOM   3381  O   ALA B1916     -43.454  18.544  40.633  1.00  0.00           O  
ATOM   3382  CB  ALA B1916     -42.857  20.755  43.093  1.00  0.00           C  
ATOM   3383  H   ALA B1916     -41.292  22.102  41.625  1.00  0.00           H  
ATOM   3384  N   HIS B1917     -43.975  20.698  40.207  1.00  0.00           N  
ATOM   3385  CA  HIS B1917     -45.009  20.310  39.258  1.00  0.00           C  
ATOM   3386  C   HIS B1917     -44.474  19.405  38.166  1.00  0.00           C  
ATOM   3387  O   HIS B1917     -45.034  18.321  37.914  1.00  0.00           O  
ATOM   3388  CB  HIS B1917     -45.735  21.508  38.688  1.00  0.00           C  
ATOM   3389  CG  HIS B1917     -46.503  22.272  39.716  1.00  0.00           C  
ATOM   3390  ND1 HIS B1917     -47.540  23.126  39.396  1.00  0.00           N  
ATOM   3391  CD2 HIS B1917     -46.388  22.322  41.070  1.00  0.00           C  
ATOM   3392  CE1 HIS B1917     -48.027  23.666  40.504  1.00  0.00           C  
ATOM   3393  NE2 HIS B1917     -47.344  23.195  41.536  1.00  0.00           N  
ATOM   3394  H   HIS B1917     -43.746  21.640  40.358  1.00  0.00           H  
ATOM   3395  HD1 HIS B1917     -47.866  23.308  38.493  1.00  0.00           H  
ATOM   3396  HE2 HIS B1917     -47.502  23.433  42.482  1.00  0.00           H  
ATOM   3397  N   LEU B1918     -43.348  19.793  37.567  1.00  0.00           N  
ATOM   3398  CA  LEU B1918     -42.738  18.991  36.505  1.00  0.00           C  
ATOM   3399  C   LEU B1918     -42.397  17.597  37.016  1.00  0.00           C  
ATOM   3400  O   LEU B1918     -42.765  16.591  36.393  1.00  0.00           O  
ATOM   3401  CB  LEU B1918     -41.505  19.688  35.961  1.00  0.00           C  
ATOM   3402  CG  LEU B1918     -42.072  20.870  35.219  1.00  0.00           C  
ATOM   3403  CD1 LEU B1918     -41.042  21.868  34.813  1.00  0.00           C  
ATOM   3404  CD2 LEU B1918     -42.837  20.336  34.045  1.00  0.00           C  
ATOM   3405  H   LEU B1918     -42.912  20.619  37.856  1.00  0.00           H  
ATOM   3406  N   ARG B1929     -41.824  17.550  38.223  1.00  0.00           N  
ATOM   3407  CA  ARG B1929     -41.410  16.279  38.788  1.00  0.00           C  
ATOM   3408  C   ARG B1929     -42.589  15.377  38.911  1.00  0.00           C  
ATOM   3409  O   ARG B1929     -42.485  14.180  38.695  1.00  0.00           O  
ATOM   3410  CB  ARG B1929     -40.762  16.460  40.148  1.00  0.00           C  
ATOM   3411  CG  ARG B1929     -39.903  15.255  40.547  1.00  0.00           C  
ATOM   3412  CD  ARG B1929     -38.885  15.665  41.604  1.00  0.00           C  
ATOM   3413  NE  ARG B1929     -38.594  17.100  41.502  1.00  0.00           N  
ATOM   3414  CZ  ARG B1929     -38.727  17.982  42.494  1.00  0.00           C  
ATOM   3415  NH1 ARG B1929     -39.093  17.590  43.714  1.00  0.00           N  
ATOM   3416  NH2 ARG B1929     -38.462  19.264  42.268  1.00  0.00           N  
ATOM   3417  H   ARG B1929     -41.679  18.381  38.723  1.00  0.00           H  
ATOM   3418 HE   ARG B1929     -38.271  17.437  40.642  1.00  0.00           H  
ATOM   3419 HH11 ARG B1929     -39.274  16.623  43.897  1.00  0.00           H  
ATOM   3420 HH12 ARG B1929     -39.192  18.263  44.447  1.00  0.00           H  
ATOM   3421 HH21 ARG B1929     -38.159  19.560  41.362  1.00  0.00           H  
ATOM   3422 HH22 ARG B1929     -38.558  19.932  43.006  1.00  0.00           H  
ATOM   3423  N   THR B1930     -43.722  15.979  39.223  1.00  0.00           N  
ATOM   3424  CA  THR B1930     -44.982  15.265  39.397  1.00  0.00           C  
ATOM   3425  C   THR B1930     -45.424  14.849  37.995  1.00  0.00           C  
ATOM   3426  O   THR B1930     -45.587  13.663  37.699  1.00  0.00           O  
ATOM   3427  CB  THR B1930     -46.062  16.196  40.137  1.00  0.00           C  
ATOM   3428  OG1 THR B1930     -45.845  16.186  41.555  1.00  0.00           O  
ATOM   3429  CG2 THR B1930     -47.487  15.761  39.846  1.00  0.00           C  
ATOM   3430  H   THR B1930     -43.723  16.945  39.362  1.00  0.00           H  
ATOM   3431  HG1 THR B1930     -46.500  16.735  41.980  1.00  0.00           H  
ATOM   3432  N   LEU B1931     -45.495  15.824  37.108  1.00  0.00           N  
ATOM   3433  CA  LEU B1931     -45.926  15.606  35.735  1.00  0.00           C  
ATOM   3434  C   LEU B1931     -45.190  14.541  34.942  1.00  0.00           C  
ATOM   3435  O   LEU B1931     -45.754  13.952  34.014  1.00  0.00           O  
ATOM   3436  CB  LEU B1931     -45.841  16.902  34.953  1.00  0.00           C  
ATOM   3437  CG  LEU B1931     -47.044  17.830  35.025  1.00  0.00           C  
ATOM   3438  CD1 LEU B1931     -48.132  17.267  34.126  1.00  0.00           C  
ATOM   3439  CD2 LEU B1931     -47.539  18.041  36.480  1.00  0.00           C  
ATOM   3440  H   LEU B1931     -45.234  16.695  37.380  1.00  0.00           H  
ATOM   3441  N   LEU B1956     -43.930  14.305  35.287  1.00  0.00           N  
ATOM   3442  CA  LEU B1956     -43.137  13.346  34.529  1.00  0.00           C  
ATOM   3443  C   LEU B1956     -43.017  11.983  35.173  1.00  0.00           C  
ATOM   3444  O   LEU B1956     -43.350  10.955  34.578  1.00  0.00           O  
ATOM   3445  CB  LEU B1956     -41.746  13.942  34.237  1.00  0.00           C  
ATOM   3446  CG  LEU B1956     -41.696  15.368  33.642  1.00  0.00           C  
ATOM   3447  CD1 LEU B1956     -40.388  16.033  34.014  1.00  0.00           C  
ATOM   3448  CD2 LEU B1956     -41.943  15.390  32.123  1.00  0.00           C  
ATOM   3449  H   LEU B1956     -43.528  14.781  36.039  1.00  0.00           H  
ATOM   3450  N   GLY B1957     -42.562  11.984  36.419  1.00  0.00           N  
ATOM   3451  CA  GLY B1957     -42.370  10.726  37.134  1.00  0.00           C  
ATOM   3452  C   GLY B1957     -41.008  10.822  37.818  1.00  0.00           C  
ATOM   3453  O   GLY B1957     -40.236  11.779  37.624  1.00  0.00           O  
ATOM   3454  OXT GLY B1957     -40.723   9.817  38.620  1.00  0.00           O  
ATOM   3455  H   GLY B1957     -42.329  12.819  36.863  1.00  0.00           H  
HETATM 3456  PG  ATP B 452     -16.846 -13.922  10.989  1.00  0.00           P  
HETATM 3457  O1G ATP B 452     -16.670 -14.125   9.494  1.00  0.00           O  
HETATM 3458  O2G ATP B 452     -17.407 -12.543  11.324  1.00  0.00           O  
HETATM 3459  O3G ATP B 452     -17.727 -15.035  11.555  1.00  0.00           O  
HETATM 3460  PB  ATP B 452     -14.186 -13.004  11.942  1.00  0.00           P  
HETATM 3461  O1B ATP B 452     -13.032 -13.365  11.083  1.00  0.00           O  
HETATM 3462  O2B ATP B 452     -14.718 -11.619  11.882  1.00  0.00           O  
HETATM 3463  O3B ATP B 452     -15.368 -14.073  11.659  1.00  0.00           O  
HETATM 3464  PA  ATP B 452     -13.369 -12.442  14.735  1.00  0.00           P  
HETATM 3465  O1A ATP B 452     -13.322 -13.385  15.894  1.00  0.00           O  
HETATM 3466  O2A ATP B 452     -12.187 -11.555  14.503  1.00  0.00           O  
HETATM 3467  O3A ATP B 452     -13.685 -13.366  13.437  1.00  0.00           O  
HETATM 3468  O5' ATP B 452     -14.653 -11.474  14.826  1.00  0.00           O  
HETATM 3469  C5' ATP B 452     -15.548 -11.499  15.946  1.00  0.00           C  
HETATM 3470  C4' ATP B 452     -16.932 -11.082  15.521  1.00  0.00           C  
HETATM 3471  O4' ATP B 452     -16.838  -9.739  14.988  1.00  0.00           O  
HETATM 3472  C3' ATP B 452     -17.587 -11.859  14.390  1.00  0.00           C  
HETATM 3473  O3' ATP B 452     -18.172 -13.108  14.795  1.00  0.00           O  
HETATM 3474  C2' ATP B 452     -18.623 -10.860  13.896  1.00  0.00           C  
HETATM 3475  O2' ATP B 452     -19.791 -10.814  14.682  1.00  0.00           O  
HETATM 3476  C1' ATP B 452     -17.879  -9.532  14.039  1.00  0.00           C  
HETATM 3477  N9  ATP B 452     -17.298  -9.010  12.795  1.00  0.00           N  
HETATM 3478  C8  ATP B 452     -16.093  -9.361  12.226  1.00  0.00           C  
HETATM 3479  N7  ATP B 452     -15.814  -8.711  11.116  1.00  0.00           N  
HETATM 3480  C5  ATP B 452     -16.909  -7.873  10.938  1.00  0.00           C  
HETATM 3481  C6  ATP B 452     -17.214  -6.906   9.946  1.00  0.00           C  
HETATM 3482  N6  ATP B 452     -16.401  -6.615   8.945  1.00  0.00           N  
HETATM 3483  N1  ATP B 452     -18.389  -6.240  10.043  1.00  0.00           N  
HETATM 3484  C2  ATP B 452     -19.193  -6.521  11.088  1.00  0.00           C  
HETATM 3485  N3  ATP B 452     -19.008  -7.399  12.098  1.00  0.00           N  
HETATM 3486  C4  ATP B 452     -17.836  -8.051  11.960  1.00  0.00           C  
HETATM 3487 HO2' ATP B 452     -20.350 -10.156  14.295  1.00  0.00           H  
HETATM 3488 HN61 ATP B 452     -15.517  -7.093   8.861  1.00  0.00           H  
HETATM 3489 HN62 ATP B 452     -16.661  -5.917   8.263  1.00  0.00           H  
HETATM 3490  N   HSO B 451      -9.589 -10.855  18.513  1.00  0.00           N  
HETATM 3491  CA  HSO B 451     -10.788 -11.154  17.751  1.00  0.00           C  
HETATM 3492  CB  HSO B 451     -11.709 -12.095  18.552  1.00  0.00           C  
HETATM 3493  CG  HSO B 451     -11.178 -12.483  19.921  1.00  0.00           C  
HETATM 3494  ND1 HSO B 451     -10.709 -13.750  20.216  1.00  0.00           N  
HETATM 3495  CD2 HSO B 451     -10.982 -11.753  21.044  1.00  0.00           C  
HETATM 3496  CE1 HSO B 451     -10.236 -13.786  21.449  1.00  0.00           C  
HETATM 3497  NE2 HSO B 451     -10.401 -12.590  21.977  1.00  0.00           N  
HETATM 3498  C   HSO B 451     -11.427  -9.779  17.557  1.00  0.00           C  
HETATM 3499  O   HSO B 451     -11.002  -8.792  18.201  1.00  0.00           O  
HETATM 3500  HN1 HSO B 451      -9.549  -9.991  19.010  1.00  0.00           H  
HETATM 3501  HD1 HSO B 451     -10.683 -14.485  19.604  1.00  0.00           H  
HETATM 3502  HE2 HSO B 451     -10.219 -12.364  22.853  1.00  0.00           H  
TER
END
