# Supplementary material for: Backbone Brackets and Arginine Tweezers delineate Class I and Class II aminoacyl tRNA synthetases
Source: PLoS Comput Biol. 2018 Apr 16;14(4):e1006101. doi: 10.1371/journal.pcbi.1006101 (PMC5919687; doi:10.1371/journal.pcbi.1006101)
Supplement: S12 File — All structures of Class II aaRS with residues renumbered according to the MSA. (GZ) [file pcbi.1006101.s024.tar.gz › 1kmn_C_renum.pdb]

ATOM      1  N   ASN C 311      -8.893 -18.046 -20.416  1.00  0.00           N  
ATOM      2  CA  ASN C 311      -8.195 -17.177 -21.363  1.00  0.00           C  
ATOM      3  C   ASN C 311      -7.929 -15.779 -20.800  1.00  0.00           C  
ATOM      4  O   ASN C 311      -8.835 -14.921 -20.754  1.00  0.00           O  
ATOM      5  CB  ASN C 311      -8.974 -17.042 -22.665  1.00  0.00           C  
ATOM      6  CG  ASN C 311      -8.101 -16.607 -23.825  1.00  0.00           C  
ATOM      7  OD1 ASN C 311      -8.507 -15.794 -24.666  1.00  0.00           O  
ATOM      8  ND2 ASN C 311      -6.886 -17.176 -23.896  1.00  0.00           N  
ATOM      9  H   ASN C 311      -9.698 -18.528 -20.760  1.00  0.00           H  
ATOM     10 HD21 ASN C 311      -6.314 -16.908 -24.640  1.00  0.00           H  
ATOM     11 HD22 ASN C 311      -6.619 -17.848 -23.234  1.00  0.00           H  
ATOM     12  N   ILE C 312      -6.675 -15.547 -20.403  1.00  0.00           N  
ATOM     13  CA  ILE C 312      -6.265 -14.281 -19.809  1.00  0.00           C  
ATOM     14  C   ILE C 312      -5.788 -13.257 -20.817  1.00  0.00           C  
ATOM     15  O   ILE C 312      -5.122 -13.589 -21.805  1.00  0.00           O  
ATOM     16  CB  ILE C 312      -5.167 -14.502 -18.789  1.00  0.00           C  
ATOM     17  CG1 ILE C 312      -5.384 -15.836 -18.085  1.00  0.00           C  
ATOM     18  CG2 ILE C 312      -5.173 -13.396 -17.818  1.00  0.00           C  
ATOM     19  CD1 ILE C 312      -4.575 -16.025 -16.896  1.00  0.00           C  
ATOM     20  H   ILE C 312      -5.999 -16.239 -20.548  1.00  0.00           H  
ATOM     21  N   GLN C 313      -6.147 -12.012 -20.566  1.00  0.00           N  
ATOM     22  CA  GLN C 313      -5.738 -10.934 -21.437  1.00  0.00           C  
ATOM     23  C   GLN C 313      -4.507 -10.208 -20.863  1.00  0.00           C  
ATOM     24  O   GLN C 313      -3.995 -10.542 -19.781  1.00  0.00           O  
ATOM     25  CB  GLN C 313      -6.892  -9.952 -21.607  1.00  0.00           C  
ATOM     26  CG  GLN C 313      -8.128 -10.520 -22.280  1.00  0.00           C  
ATOM     27  CD  GLN C 313      -7.907 -10.832 -23.759  1.00  0.00           C  
ATOM     28  OE1 GLN C 313      -7.315 -11.858 -24.082  1.00  0.00           O  
ATOM     29  NE2 GLN C 313      -8.381  -9.953 -24.661  1.00  0.00           N  
ATOM     30  H   GLN C 313      -6.670 -11.811 -19.774  1.00  0.00           H  
ATOM     31 HE21 GLN C 313      -8.239 -10.163 -25.605  1.00  0.00           H  
ATOM     32 HE22 GLN C 313      -8.848  -9.151 -24.353  1.00  0.00           H  
ATOM     33  N   ALA C 314      -4.012  -9.228 -21.600  1.00  0.00           N  
ATOM     34  CA  ALA C 314      -2.865  -8.464 -21.126  1.00  0.00           C  
ATOM     35  C   ALA C 314      -3.429  -7.227 -20.443  1.00  0.00           C  
ATOM     36  O   ALA C 314      -4.339  -6.572 -20.990  1.00  0.00           O  
ATOM     37  CB  ALA C 314      -1.941  -8.063 -22.304  1.00  0.00           C  
ATOM     38  H   ALA C 314      -4.418  -9.003 -22.467  1.00  0.00           H  
ATOM     39  N   ILE C 315      -2.937  -6.968 -19.229  1.00  0.00           N  
ATOM     40  CA  ILE C 315      -3.348  -5.828 -18.421  1.00  0.00           C  
ATOM     41  C   ILE C 315      -3.521  -4.648 -19.329  1.00  0.00           C  
ATOM     42  O   ILE C 315      -2.621  -4.301 -20.068  1.00  0.00           O  
ATOM     43  CB  ILE C 315      -2.284  -5.495 -17.393  1.00  0.00           C  
ATOM     44  CG1 ILE C 315      -2.201  -6.607 -16.369  1.00  0.00           C  
ATOM     45  CG2 ILE C 315      -2.550  -4.173 -16.732  1.00  0.00           C  
ATOM     46  CD1 ILE C 315      -1.168  -6.334 -15.316  1.00  0.00           C  
ATOM     47  H   ILE C 315      -2.245  -7.566 -18.879  1.00  0.00           H  
ATOM     48  N   ARG C 316      -4.712  -4.093 -19.350  1.00  0.00           N  
ATOM     49  CA  ARG C 316      -5.010  -2.944 -20.193  1.00  0.00           C  
ATOM     50  C   ARG C 316      -3.841  -1.951 -20.064  1.00  0.00           C  
ATOM     51  O   ARG C 316      -3.283  -1.799 -18.961  1.00  0.00           O  
ATOM     52  CB  ARG C 316      -6.344  -2.346 -19.697  1.00  0.00           C  
ATOM     53  CG  ARG C 316      -6.970  -1.227 -20.539  1.00  0.00           C  
ATOM     54  CD  ARG C 316      -8.320  -0.776 -19.959  1.00  0.00           C  
ATOM     55  NE  ARG C 316      -8.368   0.554 -19.324  1.00  0.00           N  
ATOM     56  CZ  ARG C 316      -8.437   1.715 -19.987  1.00  0.00           C  
ATOM     57  NH1 ARG C 316      -8.328   1.730 -21.314  1.00  0.00           N  
ATOM     58  NH2 ARG C 316      -8.527   2.883 -19.326  1.00  0.00           N  
ATOM     59  H   ARG C 316      -5.412  -4.471 -18.794  1.00  0.00           H  
ATOM     60 HE   ARG C 316      -8.341   0.591 -18.345  1.00  0.00           H  
ATOM     61 HH11 ARG C 316      -8.191   0.875 -21.812  1.00  0.00           H  
ATOM     62 HH12 ARG C 316      -8.384   2.596 -21.809  1.00  0.00           H  
ATOM     63 HH21 ARG C 316      -8.534   2.891 -18.324  1.00  0.00           H  
ATOM     64 HH22 ARG C 316      -8.580   3.743 -19.831  1.00  0.00           H  
ATOM     65  N   GLY C 317      -3.424  -1.360 -21.197  1.00  0.00           N  
ATOM     66  CA  GLY C 317      -2.329  -0.383 -21.213  1.00  0.00           C  
ATOM     67  C   GLY C 317      -0.864  -0.862 -21.121  1.00  0.00           C  
ATOM     68  O   GLY C 317       0.084  -0.062 -21.048  1.00  0.00           O  
ATOM     69  H   GLY C 317      -3.853  -1.592 -22.035  1.00  0.00           H  
ATOM     70  N   MET C 318      -0.670  -2.180 -21.146  1.00  0.00           N  
ATOM     71  CA  MET C 318       0.652  -2.788 -21.060  1.00  0.00           C  
ATOM     72  C   MET C 318       0.736  -3.822 -22.178  1.00  0.00           C  
ATOM     73  O   MET C 318       0.623  -5.037 -21.921  1.00  0.00           O  
ATOM     74  CB  MET C 318       0.814  -3.495 -19.714  1.00  0.00           C  
ATOM     75  CG  MET C 318       0.628  -2.613 -18.517  1.00  0.00           C  
ATOM     76  SD  MET C 318       1.127  -3.461 -17.022  1.00  0.00           S  
ATOM     77  CE  MET C 318       1.298  -2.102 -15.923  1.00  0.00           C  
ATOM     78  H   MET C 318      -1.460  -2.775 -21.205  1.00  0.00           H  
ATOM     79  N   ASN C 319       0.982  -3.326 -23.394  1.00  0.00           N  
ATOM     80  CA  ASN C 319       1.068  -4.151 -24.623  1.00  0.00           C  
ATOM     81  C   ASN C 319       2.341  -4.987 -24.966  1.00  0.00           C  
ATOM     82  O   ASN C 319       3.452  -4.770 -24.419  1.00  0.00           O  
ATOM     83  CB  ASN C 319       0.633  -3.339 -25.864  1.00  0.00           C  
ATOM     84  CG  ASN C 319       0.650  -1.817 -25.650  1.00  0.00           C  
ATOM     85  OD1 ASN C 319      -0.202  -1.118 -26.187  1.00  0.00           O  
ATOM     86  ND2 ASN C 319       1.624  -1.302 -24.880  1.00  0.00           N  
ATOM     87  H   ASN C 319       1.135  -2.376 -23.451  1.00  0.00           H  
ATOM     88 HD21 ASN C 319       1.631  -0.329 -24.753  1.00  0.00           H  
ATOM     89 HD22 ASN C 319       2.313  -1.886 -24.500  1.00  0.00           H  
ATOM     90  N   ASP C 320       2.127  -5.997 -25.820  1.00  0.00           N  
ATOM     91  CA  ASP C 320       3.196  -6.865 -26.303  1.00  0.00           C  
ATOM     92  C   ASP C 320       3.767  -6.319 -27.602  1.00  0.00           C  
ATOM     93  O   ASP C 320       3.133  -5.500 -28.273  1.00  0.00           O  
ATOM     94  CB  ASP C 320       2.667  -8.242 -26.675  1.00  0.00           C  
ATOM     95  CG  ASP C 320       1.832  -8.822 -25.639  1.00  0.00           C  
ATOM     96  OD1 ASP C 320       0.644  -8.502 -25.720  1.00  0.00           O  
ATOM     97  OD2 ASP C 320       2.347  -9.580 -24.779  1.00  0.00           O  
ATOM     98  H   ASP C 320       1.225  -6.148 -26.151  1.00  0.00           H  
ATOM     99  N   TYR C 321       4.904  -6.861 -28.011  1.00  0.00           N  
ATOM    100  CA  TYR C 321       5.501  -6.455 -29.261  1.00  0.00           C  
ATOM    101  C   TYR C 321       5.817  -7.742 -30.005  1.00  0.00           C  
ATOM    102  O   TYR C 321       6.663  -8.551 -29.595  1.00  0.00           O  
ATOM    103  CB  TYR C 321       6.692  -5.559 -28.996  1.00  0.00           C  
ATOM    104  CG  TYR C 321       6.296  -4.223 -28.387  1.00  0.00           C  
ATOM    105  CD1 TYR C 321       5.737  -3.202 -29.176  1.00  0.00           C  
ATOM    106  CD2 TYR C 321       6.536  -3.964 -27.036  1.00  0.00           C  
ATOM    107  CE1 TYR C 321       5.456  -1.954 -28.640  1.00  0.00           C  
ATOM    108  CE2 TYR C 321       6.256  -2.714 -26.480  1.00  0.00           C  
ATOM    109  CZ  TYR C 321       5.717  -1.714 -27.291  1.00  0.00           C  
ATOM    110  OH  TYR C 321       5.480  -0.475 -26.718  1.00  0.00           O  
ATOM    111  H   TYR C 321       5.338  -7.537 -27.489  1.00  0.00           H  
ATOM    112 HH   TYR C 321       5.123   0.115 -27.392  1.00  0.00           H  
ATOM    113  N   LEU C 322       5.004  -7.986 -31.023  1.00  0.00           N  
ATOM    114  CA  LEU C 322       5.083  -9.206 -31.814  1.00  0.00           C  
ATOM    115  C   LEU C 322       6.238  -9.204 -32.774  1.00  0.00           C  
ATOM    116  O   LEU C 322       6.725  -8.147 -33.155  1.00  0.00           O  
ATOM    117  CB  LEU C 322       3.768  -9.396 -32.571  1.00  0.00           C  
ATOM    118  CG  LEU C 322       2.572  -9.263 -31.630  1.00  0.00           C  
ATOM    119  CD1 LEU C 322       1.313  -8.791 -32.315  1.00  0.00           C  
ATOM    120  CD2 LEU C 322       2.391 -10.551 -30.965  1.00  0.00           C  
ATOM    121  H   LEU C 322       4.337  -7.309 -31.262  1.00  0.00           H  
ATOM    122  N   PRO C 323       6.695 -10.396 -33.173  1.00  0.00           N  
ATOM    123  CA  PRO C 323       7.801 -10.547 -34.111  1.00  0.00           C  
ATOM    124  C   PRO C 323       7.982  -9.373 -35.090  1.00  0.00           C  
ATOM    125  O   PRO C 323       8.881  -8.547 -34.960  1.00  0.00           O  
ATOM    126  CB  PRO C 323       7.409 -11.830 -34.821  1.00  0.00           C  
ATOM    127  CG  PRO C 323       6.936 -12.689 -33.642  1.00  0.00           C  
ATOM    128  CD  PRO C 323       6.188 -11.715 -32.741  1.00  0.00           C  
ATOM    129  N   GLY C 324       7.076  -9.236 -36.034  1.00  0.00           N  
ATOM    130  CA  GLY C 324       7.227  -8.154 -36.985  1.00  0.00           C  
ATOM    131  C   GLY C 324       7.537  -6.752 -36.487  1.00  0.00           C  
ATOM    132  O   GLY C 324       8.225  -6.011 -37.155  1.00  0.00           O  
ATOM    133  H   GLY C 324       6.311  -9.847 -36.076  1.00  0.00           H  
ATOM    134  N   GLU C 325       7.000  -6.372 -35.340  1.00  0.00           N  
ATOM    135  CA  GLU C 325       7.194  -5.016 -34.785  1.00  0.00           C  
ATOM    136  C   GLU C 325       8.549  -4.875 -34.095  1.00  0.00           C  
ATOM    137  O   GLU C 325       9.190  -3.809 -34.105  1.00  0.00           O  
ATOM    138  CB  GLU C 325       6.021  -4.673 -33.811  1.00  0.00           C  
ATOM    139  CG  GLU C 325       6.093  -3.346 -33.003  1.00  0.00           C  
ATOM    140  CD  GLU C 325       5.959  -2.067 -33.850  1.00  0.00           C  
ATOM    141  OE1 GLU C 325       5.563  -2.170 -35.040  1.00  0.00           O  
ATOM    142  OE2 GLU C 325       6.240  -0.951 -33.321  1.00  0.00           O  
ATOM    143  H   GLU C 325       6.459  -7.010 -34.831  1.00  0.00           H  
ATOM    144  N   THR C 332       8.996  -5.971 -33.503  1.00  0.00           N  
ATOM    145  CA  THR C 332      10.251  -5.933 -32.817  1.00  0.00           C  
ATOM    146  C   THR C 332      11.423  -5.616 -33.763  1.00  0.00           C  
ATOM    147  O   THR C 332      12.202  -4.714 -33.430  1.00  0.00           O  
ATOM    148  CB  THR C 332      10.457  -7.199 -31.932  1.00  0.00           C  
ATOM    149  OG1 THR C 332      10.310  -8.405 -32.696  1.00  0.00           O  
ATOM    150  CG2 THR C 332       9.438  -7.185 -30.807  1.00  0.00           C  
ATOM    151  H   THR C 332       8.489  -6.815 -33.551  1.00  0.00           H  
ATOM    152  HG1 THR C 332      10.435  -9.159 -32.147  1.00  0.00           H  
ATOM    153  N   ALA C 333      11.486  -6.238 -34.958  1.00  0.00           N  
ATOM    154  CA  ALA C 333      12.570  -5.990 -35.948  1.00  0.00           C  
ATOM    155  C   ALA C 333      12.775  -4.500 -36.053  1.00  0.00           C  
ATOM    156  O   ALA C 333      13.853  -4.009 -35.807  1.00  0.00           O  
ATOM    157  CB  ALA C 333      12.228  -6.558 -37.293  1.00  0.00           C  
ATOM    158  H   ALA C 333      10.785  -6.897 -35.176  1.00  0.00           H  
ATOM    159  N   ILE C 334      11.705  -3.774 -36.290  1.00  0.00           N  
ATOM    160  CA  ILE C 334      11.744  -2.326 -36.370  1.00  0.00           C  
ATOM    161  C   ILE C 334      12.214  -1.657 -35.059  1.00  0.00           C  
ATOM    162  O   ILE C 334      12.889  -0.615 -35.062  1.00  0.00           O  
ATOM    163  CB  ILE C 334      10.379  -1.817 -36.775  1.00  0.00           C  
ATOM    164  CG1 ILE C 334       9.958  -2.537 -38.065  1.00  0.00           C  
ATOM    165  CG2 ILE C 334      10.445  -0.346 -37.069  1.00  0.00           C  
ATOM    166  CD1 ILE C 334       8.555  -3.202 -38.053  1.00  0.00           C  
ATOM    167  H   ILE C 334      10.846  -4.231 -36.396  1.00  0.00           H  
ATOM    168  N   TRP C 335      11.873  -2.265 -33.935  1.00  0.00           N  
ATOM    169  CA  TRP C 335      12.299  -1.742 -32.637  1.00  0.00           C  
ATOM    170  C   TRP C 335      13.814  -1.890 -32.500  1.00  0.00           C  
ATOM    171  O   TRP C 335      14.523  -0.933 -32.197  1.00  0.00           O  
ATOM    172  CB  TRP C 335      11.534  -2.437 -31.490  1.00  0.00           C  
ATOM    173  CG  TRP C 335      10.297  -1.638 -31.064  1.00  0.00           C  
ATOM    174  CD1 TRP C 335       9.268  -1.248 -31.862  1.00  0.00           C  
ATOM    175  CD2 TRP C 335      10.077  -1.011 -29.801  1.00  0.00           C  
ATOM    176  NE1 TRP C 335       8.447  -0.405 -31.198  1.00  0.00           N  
ATOM    177  CE2 TRP C 335       8.912  -0.237 -29.929  1.00  0.00           C  
ATOM    178  CE3 TRP C 335      10.756  -1.027 -28.579  1.00  0.00           C  
ATOM    179  CZ2 TRP C 335       8.401   0.529 -28.880  1.00  0.00           C  
ATOM    180  CZ3 TRP C 335      10.252  -0.261 -27.525  1.00  0.00           C  
ATOM    181  CH2 TRP C 335       9.077   0.513 -27.694  1.00  0.00           C  
ATOM    182  H   TRP C 335      11.315  -3.067 -33.977  1.00  0.00           H  
ATOM    183  HE1 TRP C 335       7.647   0.021 -31.569  1.00  0.00           H  
ATOM    184  N   GLN C 336      14.302  -3.091 -32.757  1.00  0.00           N  
ATOM    185  CA  GLN C 336      15.729  -3.377 -32.743  1.00  0.00           C  
ATOM    186  C   GLN C 336      16.527  -2.368 -33.591  1.00  0.00           C  
ATOM    187  O   GLN C 336      17.556  -1.852 -33.144  1.00  0.00           O  
ATOM    188  CB  GLN C 336      15.991  -4.747 -33.328  1.00  0.00           C  
ATOM    189  CG  GLN C 336      15.582  -5.892 -32.446  1.00  0.00           C  
ATOM    190  CD  GLN C 336      15.643  -7.201 -33.208  1.00  0.00           C  
ATOM    191  OE1 GLN C 336      15.890  -7.200 -34.419  1.00  0.00           O  
ATOM    192  NE2 GLN C 336      15.403  -8.321 -32.520  1.00  0.00           N  
ATOM    193  H   GLN C 336      13.686  -3.802 -32.996  1.00  0.00           H  
ATOM    194 HE21 GLN C 336      15.451  -9.156 -33.013  1.00  0.00           H  
ATOM    195 HE22 GLN C 336      15.202  -8.257 -31.568  1.00  0.00           H  
ATOM    196  N   ARG C 337      16.090  -2.119 -34.825  1.00  0.00           N  
ATOM    197  CA  ARG C 337      16.788  -1.179 -35.695  1.00  0.00           C  
ATOM    198  C   ARG C 337      16.899   0.171 -35.059  1.00  0.00           C  
ATOM    199  O   ARG C 337      17.997   0.629 -34.783  1.00  0.00           O  
ATOM    200  CB  ARG C 337      16.098  -1.017 -37.052  1.00  0.00           C  
ATOM    201  CG  ARG C 337      16.864  -1.661 -38.208  1.00  0.00           C  
ATOM    202  CD  ARG C 337      17.295  -0.647 -39.257  1.00  0.00           C  
ATOM    203  NE  ARG C 337      16.392  -0.642 -40.414  1.00  0.00           N  
ATOM    204  CZ  ARG C 337      16.538   0.146 -41.473  1.00  0.00           C  
ATOM    205  NH1 ARG C 337      17.556   1.007 -41.531  1.00  0.00           N  
ATOM    206  NH2 ARG C 337      15.661   0.083 -42.472  1.00  0.00           N  
ATOM    207  H   ARG C 337      15.282  -2.578 -35.148  1.00  0.00           H  
ATOM    208 HE   ARG C 337      15.633  -1.261 -40.406  1.00  0.00           H  
ATOM    209 HH11 ARG C 337      18.210   1.062 -40.775  1.00  0.00           H  
ATOM    210 HH12 ARG C 337      17.666   1.603 -42.327  1.00  0.00           H  
ATOM    211 HH21 ARG C 337      14.895  -0.546 -42.422  1.00  0.00           H  
ATOM    212 HH22 ARG C 337      15.771   0.682 -43.268  1.00  0.00           H  
ATOM    213  N   ILE C 338      15.772   0.804 -34.792  1.00  0.00           N  
ATOM    214  CA  ILE C 338      15.808   2.125 -34.206  1.00  0.00           C  
ATOM    215  C   ILE C 338      16.641   2.161 -32.949  1.00  0.00           C  
ATOM    216  O   ILE C 338      17.461   3.069 -32.791  1.00  0.00           O  
ATOM    217  CB  ILE C 338      14.435   2.616 -33.881  1.00  0.00           C  
ATOM    218  CG1 ILE C 338      13.596   2.664 -35.153  1.00  0.00           C  
ATOM    219  CG2 ILE C 338      14.524   3.970 -33.224  1.00  0.00           C  
ATOM    220  CD1 ILE C 338      12.376   3.491 -35.007  1.00  0.00           C  
ATOM    221  H   ILE C 338      14.912   0.355 -34.960  1.00  0.00           H  
ATOM    222  N   GLU C 339      16.481   1.156 -32.096  1.00  0.00           N  
ATOM    223  CA  GLU C 339      17.238   1.089 -30.843  1.00  0.00           C  
ATOM    224  C   GLU C 339      18.736   1.174 -31.083  1.00  0.00           C  
ATOM    225  O   GLU C 339      19.389   2.136 -30.617  1.00  0.00           O  
ATOM    226  CB  GLU C 339      16.906  -0.172 -30.061  1.00  0.00           C  
ATOM    227  CG  GLU C 339      15.461  -0.244 -29.600  1.00  0.00           C  
ATOM    228  CD  GLU C 339      15.180  -1.436 -28.741  1.00  0.00           C  
ATOM    229  OE1 GLU C 339      15.855  -2.465 -28.939  1.00  0.00           O  
ATOM    230  OE2 GLU C 339      14.277  -1.342 -27.873  1.00  0.00           O  
ATOM    231  H   GLU C 339      15.857   0.432 -32.306  1.00  0.00           H  
ATOM    232  N   GLY C 340      19.266   0.178 -31.818  1.00  0.00           N  
ATOM    233  CA  GLY C 340      20.682   0.129 -32.185  1.00  0.00           C  
ATOM    234  C   GLY C 340      21.233   1.484 -32.650  1.00  0.00           C  
ATOM    235  O   GLY C 340      22.255   1.957 -32.125  1.00  0.00           O  
ATOM    236  H   GLY C 340      18.681  -0.538 -32.139  1.00  0.00           H  
ATOM    237  N   THR C 341      20.539   2.124 -33.593  1.00  0.00           N  
ATOM    238  CA  THR C 341      20.975   3.423 -34.042  1.00  0.00           C  
ATOM    239  C   THR C 341      21.121   4.286 -32.813  1.00  0.00           C  
ATOM    240  O   THR C 341      22.201   4.804 -32.560  1.00  0.00           O  
ATOM    241  CB  THR C 341      19.973   4.081 -34.971  1.00  0.00           C  
ATOM    242  OG1 THR C 341      19.975   3.397 -36.225  1.00  0.00           O  
ATOM    243  CG2 THR C 341      20.324   5.539 -35.198  1.00  0.00           C  
ATOM    244  H   THR C 341      19.735   1.711 -33.978  1.00  0.00           H  
ATOM    245  HG1 THR C 341      19.340   3.811 -36.820  1.00  0.00           H  
ATOM    246  N   LEU C 342      20.071   4.361 -31.991  1.00  0.00           N  
ATOM    247  CA  LEU C 342      20.102   5.202 -30.786  1.00  0.00           C  
ATOM    248  C   LEU C 342      21.291   4.901 -29.884  1.00  0.00           C  
ATOM    249  O   LEU C 342      21.942   5.833 -29.386  1.00  0.00           O  
ATOM    250  CB  LEU C 342      18.772   5.111 -30.014  1.00  0.00           C  
ATOM    251  CG  LEU C 342      17.497   5.698 -30.674  1.00  0.00           C  
ATOM    252  CD1 LEU C 342      16.284   5.620 -29.744  1.00  0.00           C  
ATOM    253  CD2 LEU C 342      17.677   7.144 -31.085  1.00  0.00           C  
ATOM    254  H   LEU C 342      19.274   3.830 -32.187  1.00  0.00           H  
ATOM    255  N   LYS C 343      21.580   3.610 -29.697  1.00  0.00           N  
ATOM    256  CA  LYS C 343      22.710   3.170 -28.864  1.00  0.00           C  
ATOM    257  C   LYS C 343      24.037   3.630 -29.504  1.00  0.00           C  
ATOM    258  O   LYS C 343      24.900   4.283 -28.856  1.00  0.00           O  
ATOM    259  CB  LYS C 343      22.759   1.643 -28.725  1.00  0.00           C  
ATOM    260  CG  LYS C 343      21.643   1.000 -27.970  1.00  0.00           C  
ATOM    261  CD  LYS C 343      22.019  -0.400 -27.641  1.00  0.00           C  
ATOM    262  CE  LYS C 343      20.953  -1.011 -26.796  1.00  0.00           C  
ATOM    263  NZ  LYS C 343      21.390  -2.298 -26.157  1.00  0.00           N  
ATOM    264  H   LYS C 343      21.020   2.942 -30.134  1.00  0.00           H  
ATOM    265  HZ1 LYS C 343      22.328  -2.176 -25.748  1.00  0.00           H  
ATOM    266  HZ2 LYS C 343      20.705  -2.552 -25.412  1.00  0.00           H  
ATOM    267  HZ3 LYS C 343      21.405  -3.051 -26.876  1.00  0.00           H  
ATOM    268  N   ASN C 344      24.211   3.244 -30.764  1.00  0.00           N  
ATOM    269  CA  ASN C 344      25.370   3.610 -31.560  1.00  0.00           C  
ATOM    270  C   ASN C 344      25.709   5.087 -31.310  1.00  0.00           C  
ATOM    271  O   ASN C 344      26.811   5.435 -30.886  1.00  0.00           O  
ATOM    272  CB  ASN C 344      25.044   3.345 -33.030  1.00  0.00           C  
ATOM    273  CG  ASN C 344      26.133   3.816 -33.986  1.00  0.00           C  
ATOM    274  OD1 ASN C 344      26.046   4.933 -34.531  1.00  0.00           O  
ATOM    275  ND2 ASN C 344      27.130   2.947 -34.248  1.00  0.00           N  
ATOM    276  H   ASN C 344      23.529   2.693 -31.162  1.00  0.00           H  
ATOM    277 HD21 ASN C 344      27.821   3.243 -34.866  1.00  0.00           H  
ATOM    278 HD22 ASN C 344      27.117   2.061 -33.836  1.00  0.00           H  
ATOM    279  N   VAL C 345      24.742   5.949 -31.504  1.00  0.00           N  
ATOM    280  CA  VAL C 345      24.969   7.345 -31.255  1.00  0.00           C  
ATOM    281  C   VAL C 345      25.348   7.651 -29.807  1.00  0.00           C  
ATOM    282  O   VAL C 345      26.077   8.576 -29.546  1.00  0.00           O  
ATOM    283  CB  VAL C 345      23.766   8.115 -31.612  1.00  0.00           C  
ATOM    284  CG1 VAL C 345      24.019   9.550 -31.439  1.00  0.00           C  
ATOM    285  CG2 VAL C 345      23.342   7.777 -33.020  1.00  0.00           C  
ATOM    286  H   VAL C 345      23.862   5.630 -31.804  1.00  0.00           H  
ATOM    287  N   LEU C 347      24.862   6.902 -28.843  1.00  0.00           N  
ATOM    288  CA  LEU C 347      25.260   7.225 -27.478  1.00  0.00           C  
ATOM    289  C   LEU C 347      26.707   6.817 -27.299  1.00  0.00           C  
ATOM    290  O   LEU C 347      27.445   7.404 -26.487  1.00  0.00           O  
ATOM    291  CB  LEU C 347      24.369   6.530 -26.447  1.00  0.00           C  
ATOM    292  CG  LEU C 347      22.976   7.176 -26.386  1.00  0.00           C  
ATOM    293  CD1 LEU C 347      21.917   6.127 -26.145  1.00  0.00           C  
ATOM    294  CD2 LEU C 347      22.929   8.316 -25.353  1.00  0.00           C  
ATOM    295  H   LEU C 347      24.259   6.161 -29.033  1.00  0.00           H  
ATOM    296  N   GLY C 348      27.125   5.817 -28.069  1.00  0.00           N  
ATOM    297  CA  GLY C 348      28.499   5.336 -27.980  1.00  0.00           C  
ATOM    298  C   GLY C 348      29.457   6.319 -28.634  1.00  0.00           C  
ATOM    299  O   GLY C 348      30.503   6.679 -28.079  1.00  0.00           O  
ATOM    300  H   GLY C 348      26.498   5.391 -28.691  1.00  0.00           H  
ATOM    301  N   SER C 349      29.045   6.814 -29.791  1.00  0.00           N  
ATOM    302  CA  SER C 349      29.817   7.787 -30.505  1.00  0.00           C  
ATOM    303  C   SER C 349      30.115   8.985 -29.595  1.00  0.00           C  
ATOM    304  O   SER C 349      30.983   9.802 -29.896  1.00  0.00           O  
ATOM    305  CB  SER C 349      29.037   8.230 -31.743  1.00  0.00           C  
ATOM    306  OG  SER C 349      28.404   9.494 -31.565  1.00  0.00           O  
ATOM    307  H   SER C 349      28.190   6.530 -30.173  1.00  0.00           H  
ATOM    308 HG   SER C 349      27.937   9.730 -32.365  1.00  0.00           H  
ATOM    309  N   TYR C 352      29.446   9.078 -28.452  1.00  0.00           N  
ATOM    310  CA  TYR C 352      29.656  10.208 -27.551  1.00  0.00           C  
ATOM    311  C   TYR C 352      30.466   9.936 -26.310  1.00  0.00           C  
ATOM    312  O   TYR C 352      30.803  10.894 -25.586  1.00  0.00           O  
ATOM    313  CB  TYR C 352      28.325  10.832 -27.150  1.00  0.00           C  
ATOM    314  CG  TYR C 352      27.803  11.859 -28.110  1.00  0.00           C  
ATOM    315  CD1 TYR C 352      27.108  11.479 -29.255  1.00  0.00           C  
ATOM    316  CD2 TYR C 352      27.987  13.225 -27.867  1.00  0.00           C  
ATOM    317  CE1 TYR C 352      26.593  12.446 -30.152  1.00  0.00           C  
ATOM    318  CE2 TYR C 352      27.479  14.184 -28.749  1.00  0.00           C  
ATOM    319  CZ  TYR C 352      26.792  13.780 -29.879  1.00  0.00           C  
ATOM    320  OH  TYR C 352      26.357  14.731 -30.742  1.00  0.00           O  
ATOM    321  H   TYR C 352      28.776   8.421 -28.232  1.00  0.00           H  
ATOM    322 HH   TYR C 352      25.898  14.316 -31.479  1.00  0.00           H  
ATOM    323  N   GLY C 361      30.765   8.659 -26.065  1.00  0.00           N  
ATOM    324  CA  GLY C 361      31.544   8.264 -24.893  1.00  0.00           C  
ATOM    325  C   GLY C 361      30.694   7.778 -23.726  1.00  0.00           C  
ATOM    326  O   GLY C 361      31.216   7.354 -22.683  1.00  0.00           O  
ATOM    327  H   GLY C 361      30.463   7.974 -26.688  1.00  0.00           H  
ATOM    328  N   TYR C 362      29.370   7.824 -23.925  1.00  0.00           N  
ATOM    329  CA  TYR C 362      28.370   7.414 -22.941  1.00  0.00           C  
ATOM    330  C   TYR C 362      28.272   5.918 -22.630  1.00  0.00           C  
ATOM    331  O   TYR C 362      28.089   5.084 -23.514  1.00  0.00           O  
ATOM    332  CB  TYR C 362      27.003   7.940 -23.365  1.00  0.00           C  
ATOM    333  CG  TYR C 362      26.887   9.439 -23.240  1.00  0.00           C  
ATOM    334  CD1 TYR C 362      27.345  10.273 -24.241  1.00  0.00           C  
ATOM    335  CD2 TYR C 362      26.364  10.022 -22.109  1.00  0.00           C  
ATOM    336  CE1 TYR C 362      27.280  11.639 -24.123  1.00  0.00           C  
ATOM    337  CE2 TYR C 362      26.302  11.391 -21.982  1.00  0.00           C  
ATOM    338  CZ  TYR C 362      26.769  12.187 -22.992  1.00  0.00           C  
ATOM    339  OH  TYR C 362      26.743  13.539 -22.844  1.00  0.00           O  
ATOM    340  H   TYR C 362      29.040   8.143 -24.788  1.00  0.00           H  
ATOM    341 HH   TYR C 362      26.361  13.754 -21.983  1.00  0.00           H  
ATOM    342  N   SER C 363      28.316   5.579 -21.354  1.00  0.00           N  
ATOM    343  CA  SER C 363      28.223   4.180 -20.974  1.00  0.00           C  
ATOM    344  C   SER C 363      26.834   3.775 -20.399  1.00  0.00           C  
ATOM    345  O   SER C 363      26.116   4.583 -19.781  1.00  0.00           O  
ATOM    346  CB  SER C 363      29.347   3.879 -19.990  1.00  0.00           C  
ATOM    347  OG  SER C 363      30.349   4.886 -20.122  1.00  0.00           O  
ATOM    348  H   SER C 363      28.420   6.271 -20.658  1.00  0.00           H  
ATOM    349 HG   SER C 363      31.062   4.719 -19.506  1.00  0.00           H  
ATOM    350  N   GLU C 364      26.450   2.525 -20.659  1.00  0.00           N  
ATOM    351  CA  GLU C 364      25.188   1.986 -20.197  1.00  0.00           C  
ATOM    352  C   GLU C 364      25.245   1.662 -18.721  1.00  0.00           C  
ATOM    353  O   GLU C 364      26.279   1.218 -18.240  1.00  0.00           O  
ATOM    354  CB  GLU C 364      24.841   0.722 -20.988  1.00  0.00           C  
ATOM    355  CG  GLU C 364      23.986  -0.296 -20.235  1.00  0.00           C  
ATOM    356  CD  GLU C 364      22.916  -0.971 -21.094  1.00  0.00           C  
ATOM    357  OE1 GLU C 364      21.995  -0.264 -21.526  1.00  0.00           O  
ATOM    358  OE2 GLU C 364      22.966  -2.197 -21.316  1.00  0.00           O  
ATOM    359  H   GLU C 364      27.050   1.951 -21.169  1.00  0.00           H  
ATOM    360  N   ILE C 365      24.139   1.920 -18.014  1.00  0.00           N  
ATOM    361  CA  ILE C 365      23.981   1.610 -16.570  1.00  0.00           C  
ATOM    362  C   ILE C 365      22.634   0.886 -16.415  1.00  0.00           C  
ATOM    363  O   ILE C 365      21.608   1.313 -16.974  1.00  0.00           O  
ATOM    364  CB  ILE C 365      23.984   2.871 -15.719  1.00  0.00           C  
ATOM    365  CG1 ILE C 365      23.962   2.517 -14.260  1.00  0.00           C  
ATOM    366  CG2 ILE C 365      22.846   3.789 -16.102  1.00  0.00           C  
ATOM    367  CD1 ILE C 365      24.141   3.751 -13.459  1.00  0.00           C  
ATOM    368  H   ILE C 365      23.379   2.340 -18.476  1.00  0.00           H  
ATOM    369  N   ARG C 366      22.671  -0.287 -15.793  1.00  0.00           N  
ATOM    370  CA  ARG C 366      21.464  -1.092 -15.574  1.00  0.00           C  
ATOM    371  C   ARG C 366      20.956  -1.016 -14.126  1.00  0.00           C  
ATOM    372  O   ARG C 366      21.625  -1.454 -13.170  1.00  0.00           O  
ATOM    373  CB  ARG C 366      21.703  -2.534 -15.996  1.00  0.00           C  
ATOM    374  CG  ARG C 366      21.628  -2.698 -17.470  1.00  0.00           C  
ATOM    375  CD  ARG C 366      22.152  -4.039 -17.923  1.00  0.00           C  
ATOM    376  NE  ARG C 366      22.458  -3.980 -19.352  1.00  0.00           N  
ATOM    377  CZ  ARG C 366      22.631  -5.042 -20.142  1.00  0.00           C  
ATOM    378  NH1 ARG C 366      22.562  -6.278 -19.643  1.00  0.00           N  
ATOM    379  NH2 ARG C 366      22.887  -4.877 -21.425  1.00  0.00           N  
ATOM    380  H   ARG C 366      23.528  -0.615 -15.467  1.00  0.00           H  
ATOM    381 HE   ARG C 366      22.521  -3.102 -19.742  1.00  0.00           H  
ATOM    382 HH11 ARG C 366      22.378  -6.415 -18.669  1.00  0.00           H  
ATOM    383 HH12 ARG C 366      22.710  -7.062 -20.236  1.00  0.00           H  
ATOM    384 HH21 ARG C 366      22.944  -3.964 -21.813  1.00  0.00           H  
ATOM    385 HH22 ARG C 366      23.026  -5.675 -22.010  1.00  0.00           H  
ATOM    386  N   LEU C 368      19.736  -0.512 -14.003  1.00  0.00           N  
ATOM    387  CA  LEU C 368      19.074  -0.304 -12.711  1.00  0.00           C  
ATOM    388  C   LEU C 368      17.804  -1.169 -12.560  1.00  0.00           C  
ATOM    389  O   LEU C 368      17.158  -1.446 -13.564  1.00  0.00           O  
ATOM    390  CB  LEU C 368      18.765   1.208 -12.585  1.00  0.00           C  
ATOM    391  CG  LEU C 368      19.969   2.167 -12.816  1.00  0.00           C  
ATOM    392  CD1 LEU C 368      19.576   3.614 -12.977  1.00  0.00           C  
ATOM    393  CD2 LEU C 368      20.928   2.020 -11.672  1.00  0.00           C  
ATOM    394  H   LEU C 368      19.239  -0.283 -14.819  1.00  0.00           H  
ATOM    395  N   PRO C 370      17.495  -1.665 -11.323  1.00  0.00           N  
ATOM    396  CA  PRO C 370      16.377  -2.513 -10.836  1.00  0.00           C  
ATOM    397  C   PRO C 370      15.080  -1.901 -11.196  1.00  0.00           C  
ATOM    398  O   PRO C 370      14.964  -0.682 -11.193  1.00  0.00           O  
ATOM    399  CB  PRO C 370      16.515  -2.438  -9.333  1.00  0.00           C  
ATOM    400  CG  PRO C 370      17.946  -2.383  -9.134  1.00  0.00           C  
ATOM    401  CD  PRO C 370      18.462  -1.439 -10.233  1.00  0.00           C  
ATOM    402  N   ILE C 371      14.080  -2.721 -11.443  1.00  0.00           N  
ATOM    403  CA  ILE C 371      12.773  -2.216 -11.838  1.00  0.00           C  
ATOM    404  C   ILE C 371      11.914  -1.621 -10.693  1.00  0.00           C  
ATOM    405  O   ILE C 371      11.068  -0.735 -10.919  1.00  0.00           O  
ATOM    406  CB  ILE C 371      11.961  -3.315 -12.527  1.00  0.00           C  
ATOM    407  CG1 ILE C 371      12.842  -4.009 -13.567  1.00  0.00           C  
ATOM    408  CG2 ILE C 371      10.698  -2.717 -13.148  1.00  0.00           C  
ATOM    409  CD1 ILE C 371      13.471  -3.056 -14.541  1.00  0.00           C  
ATOM    410  H   ILE C 371      14.204  -3.650 -11.348  1.00  0.00           H  
ATOM    411  N   VAL C 372      12.081  -2.175  -9.493  1.00  0.00           N  
ATOM    412  CA  VAL C 372      11.325  -1.725  -8.351  1.00  0.00           C  
ATOM    413  C   VAL C 372      12.290  -1.083  -7.414  1.00  0.00           C  
ATOM    414  O   VAL C 372      13.451  -1.390  -7.416  1.00  0.00           O  
ATOM    415  CB  VAL C 372      10.541  -2.890  -7.630  1.00  0.00           C  
ATOM    416  CG1 VAL C 372       9.848  -3.739  -8.630  1.00  0.00           C  
ATOM    417  CG2 VAL C 372      11.434  -3.754  -6.805  1.00  0.00           C  
ATOM    418  H   VAL C 372      12.752  -2.879  -9.377  1.00  0.00           H  
ATOM    419  N   GLU C 373      11.783  -0.205  -6.579  1.00  0.00           N  
ATOM    420  CA  GLU C 373      12.609   0.485  -5.622  1.00  0.00           C  
ATOM    421  C   GLU C 373      11.776   0.753  -4.388  1.00  0.00           C  
ATOM    422  O   GLU C 373      10.558   0.585  -4.402  1.00  0.00           O  
ATOM    423  CB  GLU C 373      13.055   1.828  -6.199  1.00  0.00           C  
ATOM    424  CG  GLU C 373      14.244   1.774  -7.131  1.00  0.00           C  
ATOM    425  CD  GLU C 373      15.548   1.557  -6.399  1.00  0.00           C  
ATOM    426  OE1 GLU C 373      15.730   0.463  -5.797  1.00  0.00           O  
ATOM    427  OE2 GLU C 373      16.379   2.496  -6.428  1.00  0.00           O  
ATOM    428  H   GLU C 373      10.833   0.006  -6.623  1.00  0.00           H  
ATOM    429  N   GLN C 374      12.460   1.173  -3.333  1.00  0.00           N  
ATOM    430  CA  GLN C 374      11.821   1.529  -2.092  1.00  0.00           C  
ATOM    431  C   GLN C 374      11.015   2.763  -2.450  1.00  0.00           C  
ATOM    432  O   GLN C 374      11.527   3.699  -3.062  1.00  0.00           O  
ATOM    433  CB  GLN C 374      12.866   1.924  -1.064  1.00  0.00           C  
ATOM    434  CG  GLN C 374      12.693   1.297   0.287  1.00  0.00           C  
ATOM    435  CD  GLN C 374      13.204  -0.119   0.315  1.00  0.00           C  
ATOM    436  OE1 GLN C 374      12.557  -1.031  -0.215  1.00  0.00           O  
ATOM    437  NE2 GLN C 374      14.371  -0.319   0.923  1.00  0.00           N  
ATOM    438  H   GLN C 374      13.433   1.266  -3.399  1.00  0.00           H  
ATOM    439 HE21 GLN C 374      14.702  -1.238   0.940  1.00  0.00           H  
ATOM    440 HE22 GLN C 374      14.839   0.431   1.320  1.00  0.00           H  
ATOM    441  N   THR C 375       9.786   2.799  -1.958  1.00  0.00           N  
ATOM    442  CA  THR C 375       8.855   3.873  -2.218  1.00  0.00           C  
ATOM    443  C   THR C 375       9.292   5.231  -1.702  1.00  0.00           C  
ATOM    444  O   THR C 375       9.015   6.267  -2.342  1.00  0.00           O  
ATOM    445  CB  THR C 375       7.474   3.534  -1.626  1.00  0.00           C  
ATOM    446  OG1 THR C 375       7.068   2.216  -2.046  1.00  0.00           O  
ATOM    447  CG2 THR C 375       6.463   4.513  -2.114  1.00  0.00           C  
ATOM    448  H   THR C 375       9.469   2.037  -1.422  1.00  0.00           H  
ATOM    449  HG1 THR C 375       6.202   1.999  -1.680  1.00  0.00           H  
ATOM    450  N   PRO C 376      10.047   5.256  -0.588  1.00  0.00           N  
ATOM    451  CA  PRO C 376      10.403   6.625  -0.169  1.00  0.00           C  
ATOM    452  C   PRO C 376      11.225   7.387  -1.194  1.00  0.00           C  
ATOM    453  O   PRO C 376      11.096   8.604  -1.325  1.00  0.00           O  
ATOM    454  CB  PRO C 376      11.149   6.412   1.141  1.00  0.00           C  
ATOM    455  CG  PRO C 376      10.592   5.097   1.666  1.00  0.00           C  
ATOM    456  CD  PRO C 376      10.408   4.258   0.437  1.00  0.00           C  
ATOM    457  N   LEU C 377      12.021   6.646  -1.967  1.00  0.00           N  
ATOM    458  CA  LEU C 377      12.862   7.236  -3.010  1.00  0.00           C  
ATOM    459  C   LEU C 377      12.091   8.162  -3.944  1.00  0.00           C  
ATOM    460  O   LEU C 377      12.393   9.344  -4.018  1.00  0.00           O  
ATOM    461  CB  LEU C 377      13.527   6.136  -3.851  1.00  0.00           C  
ATOM    462  CG  LEU C 377      14.289   6.585  -5.109  1.00  0.00           C  
ATOM    463  CD1 LEU C 377      15.457   7.462  -4.677  1.00  0.00           C  
ATOM    464  CD2 LEU C 377      14.753   5.373  -5.943  1.00  0.00           C  
ATOM    465  H   LEU C 377      12.028   5.673  -1.854  1.00  0.00           H  
ATOM    466  N   PHE C 378      11.093   7.638  -4.647  1.00  0.00           N  
ATOM    467  CA  PHE C 378      10.360   8.477  -5.568  1.00  0.00           C  
ATOM    468  C   PHE C 378       9.557   9.554  -4.922  1.00  0.00           C  
ATOM    469  O   PHE C 378       9.080  10.469  -5.607  1.00  0.00           O  
ATOM    470  CB  PHE C 378       9.439   7.649  -6.399  1.00  0.00           C  
ATOM    471  CG  PHE C 378      10.107   6.489  -7.027  1.00  0.00           C  
ATOM    472  CD1 PHE C 378      10.259   5.299  -6.323  1.00  0.00           C  
ATOM    473  CD2 PHE C 378      10.528   6.561  -8.338  1.00  0.00           C  
ATOM    474  CE1 PHE C 378      10.812   4.192  -6.930  1.00  0.00           C  
ATOM    475  CE2 PHE C 378      11.076   5.470  -8.929  1.00  0.00           C  
ATOM    476  CZ  PHE C 378      11.220   4.273  -8.232  1.00  0.00           C  
ATOM    477  H   PHE C 378      10.848   6.693  -4.532  1.00  0.00           H  
ATOM    478  N   LYS C 388       9.324   9.401  -3.618  1.00  0.00           N  
ATOM    479  CA  LYS C 388       8.554  10.386  -2.868  1.00  0.00           C  
ATOM    480  C   LYS C 388       9.475  11.534  -2.537  1.00  0.00           C  
ATOM    481  O   LYS C 388       9.140  12.689  -2.758  1.00  0.00           O  
ATOM    482  CB  LYS C 388       7.932   9.781  -1.609  1.00  0.00           C  
ATOM    483  CG  LYS C 388       6.635   9.044  -1.870  1.00  0.00           C  
ATOM    484  CD  LYS C 388       5.859   8.788  -0.572  1.00  0.00           C  
ATOM    485  CE  LYS C 388       6.366   7.560   0.205  1.00  0.00           C  
ATOM    486  NZ  LYS C 388       5.653   7.342   1.505  1.00  0.00           N  
ATOM    487  H   LYS C 388       9.656   8.597  -3.153  1.00  0.00           H  
ATOM    488  HZ1 LYS C 388       4.630   7.443   1.363  1.00  0.00           H  
ATOM    489  HZ2 LYS C 388       5.859   6.378   1.850  1.00  0.00           H  
ATOM    490  HZ3 LYS C 388       5.983   8.035   2.203  1.00  0.00           H  
ATOM    491  N   ARG C 389      10.670  11.208  -2.075  1.00  0.00           N  
ATOM    492  CA  ARG C 389      11.677  12.223  -1.765  1.00  0.00           C  
ATOM    493  C   ARG C 389      12.190  12.901  -3.052  1.00  0.00           C  
ATOM    494  O   ARG C 389      12.271  14.131  -3.146  1.00  0.00           O  
ATOM    495  CB  ARG C 389      12.878  11.563  -1.105  1.00  0.00           C  
ATOM    496  CG  ARG C 389      12.611  10.842   0.174  1.00  0.00           C  
ATOM    497  CD  ARG C 389      13.785  11.134   1.045  1.00  0.00           C  
ATOM    498  NE  ARG C 389      14.544   9.948   1.419  1.00  0.00           N  
ATOM    499  CZ  ARG C 389      15.819   9.993   1.798  1.00  0.00           C  
ATOM    500  NH1 ARG C 389      16.443  11.167   1.809  1.00  0.00           N  
ATOM    501  NH2 ARG C 389      16.473   8.881   2.150  1.00  0.00           N  
ATOM    502  H   ARG C 389      10.878  10.268  -1.932  1.00  0.00           H  
ATOM    503 HE   ARG C 389      14.088   9.081   1.405  1.00  0.00           H  
ATOM    504 HH11 ARG C 389      15.958  11.997   1.536  1.00  0.00           H  
ATOM    505 HH12 ARG C 389      17.403  11.218   2.084  1.00  0.00           H  
ATOM    506 HH21 ARG C 389      15.997   8.001   2.142  1.00  0.00           H  
ATOM    507 HH22 ARG C 389      17.426   8.933   2.430  1.00  0.00           H  
ATOM    508  N   ALA C 396      12.550  12.059  -4.028  1.00  0.00           N  
ATOM    509  CA  ALA C 396      13.102  12.469  -5.309  1.00  0.00           C  
ATOM    510  C   ALA C 396      12.166  13.208  -6.218  1.00  0.00           C  
ATOM    511  O   ALA C 396      12.423  14.362  -6.585  1.00  0.00           O  
ATOM    512  CB  ALA C 396      13.645  11.282  -6.019  1.00  0.00           C  
ATOM    513  H   ALA C 396      12.440  11.109  -3.868  1.00  0.00           H  
ATOM    514  N   ILE C 397      11.089  12.536  -6.619  1.00  0.00           N  
ATOM    515  CA  ILE C 397      10.131  13.150  -7.538  1.00  0.00           C  
ATOM    516  C   ILE C 397       9.287  14.286  -6.964  1.00  0.00           C  
ATOM    517  O   ILE C 397       9.078  15.297  -7.635  1.00  0.00           O  
ATOM    518  CB  ILE C 397       9.245  12.105  -8.262  1.00  0.00           C  
ATOM    519  CG1 ILE C 397      10.125  11.185  -9.129  1.00  0.00           C  
ATOM    520  CG2 ILE C 397       8.213  12.823  -9.133  1.00  0.00           C  
ATOM    521  CD1 ILE C 397       9.707   9.744  -9.190  1.00  0.00           C  
ATOM    522  H   ILE C 397      10.940  11.621  -6.303  1.00  0.00           H  
ATOM    523  N   GLY C 403       8.853  14.141  -5.708  1.00  0.00           N  
ATOM    524  CA  GLY C 403       8.043  15.169  -5.054  1.00  0.00           C  
ATOM    525  C   GLY C 403       6.676  14.701  -4.539  1.00  0.00           C  
ATOM    526  O   GLY C 403       5.940  13.994  -5.242  1.00  0.00           O  
ATOM    527  H   GLY C 403       9.082  13.329  -5.206  1.00  0.00           H  
ATOM    528  N   GLU C 404       6.321  15.119  -3.324  1.00  0.00           N  
ATOM    529  CA  GLU C 404       5.051  14.733  -2.718  1.00  0.00           C  
ATOM    530  C   GLU C 404       3.817  15.254  -3.422  1.00  0.00           C  
ATOM    531  O   GLU C 404       2.954  14.504  -3.839  1.00  0.00           O  
ATOM    532  CB  GLU C 404       5.051  15.146  -1.268  1.00  0.00           C  
ATOM    533  CG  GLU C 404       5.862  14.199  -0.439  1.00  0.00           C  
ATOM    534  CD  GLU C 404       5.218  12.818  -0.380  1.00  0.00           C  
ATOM    535  OE1 GLU C 404       4.175  12.613  -1.054  1.00  0.00           O  
ATOM    536  OE2 GLU C 404       5.742  11.935   0.350  1.00  0.00           O  
ATOM    537  H   GLU C 404       6.942  15.676  -2.815  1.00  0.00           H  
ATOM    538  N   VAL C 406       3.766  16.550  -3.621  1.00  0.00           N  
ATOM    539  CA  VAL C 406       2.639  17.130  -4.296  1.00  0.00           C  
ATOM    540  C   VAL C 406       2.642  16.821  -5.778  1.00  0.00           C  
ATOM    541  O   VAL C 406       1.919  17.454  -6.550  1.00  0.00           O  
ATOM    542  CB  VAL C 406       2.663  18.639  -4.180  1.00  0.00           C  
ATOM    543  CG1 VAL C 406       2.521  19.052  -2.741  1.00  0.00           C  
ATOM    544  CG2 VAL C 406       3.958  19.170  -4.789  1.00  0.00           C  
ATOM    545  H   VAL C 406       4.502  17.109  -3.323  1.00  0.00           H  
ATOM    546  N   THR C 473       3.477  15.898  -6.224  1.00  0.00           N  
ATOM    547  CA  THR C 473       3.500  15.616  -7.649  1.00  0.00           C  
ATOM    548  C   THR C 473       2.379  14.718  -8.133  1.00  0.00           C  
ATOM    549  O   THR C 473       1.991  13.785  -7.444  1.00  0.00           O  
ATOM    550  CB  THR C 473       4.824  14.988  -8.052  1.00  0.00           C  
ATOM    551  OG1 THR C 473       4.994  13.745  -7.360  1.00  0.00           O  
ATOM    552  CG2 THR C 473       5.947  15.928  -7.703  1.00  0.00           C  
ATOM    553  H   THR C 473       4.066  15.405  -5.627  1.00  0.00           H  
ATOM    554  HG1 THR C 473       5.843  13.356  -7.588  1.00  0.00           H  
ATOM    555  N   ASP C 477       1.876  14.995  -9.330  1.00  0.00           N  
ATOM    556  CA  ASP C 477       0.840  14.161  -9.913  1.00  0.00           C  
ATOM    557  C   ASP C 477       1.324  12.704 -10.017  1.00  0.00           C  
ATOM    558  O   ASP C 477       0.520  11.760  -9.853  1.00  0.00           O  
ATOM    559  CB  ASP C 477       0.477  14.656 -11.311  1.00  0.00           C  
ATOM    560  CG  ASP C 477      -0.753  15.562 -11.331  1.00  0.00           C  
ATOM    561  OD1 ASP C 477      -1.762  15.224 -10.658  1.00  0.00           O  
ATOM    562  OD2 ASP C 477      -0.729  16.606 -12.041  1.00  0.00           O  
ATOM    563  H   ASP C 477       2.196  15.779  -9.814  1.00  0.00           H  
ATOM    564  N   VAL C 478       2.624  12.514 -10.281  1.00  0.00           N  
ATOM    565  CA  VAL C 478       3.186  11.149 -10.435  1.00  0.00           C  
ATOM    566  C   VAL C 478       2.997  10.382  -9.153  1.00  0.00           C  
ATOM    567  O   VAL C 478       2.350   9.354  -9.146  1.00  0.00           O  
ATOM    568  CB  VAL C 478       4.740  11.092 -10.726  1.00  0.00           C  
ATOM    569  CG1 VAL C 478       5.090   9.832 -11.540  1.00  0.00           C  
ATOM    570  CG2 VAL C 478       5.226  12.382 -11.336  1.00  0.00           C  
ATOM    571  H   VAL C 478       3.203  13.294 -10.364  1.00  0.00           H  
ATOM    572  N   VAL C 479       3.635  10.866  -8.098  1.00  0.00           N  
ATOM    573  CA  VAL C 479       3.581  10.233  -6.798  1.00  0.00           C  
ATOM    574  C   VAL C 479       2.130   9.980  -6.415  1.00  0.00           C  
ATOM    575  O   VAL C 479       1.678   8.830  -6.356  1.00  0.00           O  
ATOM    576  CB  VAL C 479       4.285  11.132  -5.742  1.00  0.00           C  
ATOM    577  CG1 VAL C 479       3.931  10.695  -4.330  1.00  0.00           C  
ATOM    578  CG2 VAL C 479       5.810  11.101  -5.959  1.00  0.00           C  
ATOM    579  H   VAL C 479       4.133  11.705  -8.187  1.00  0.00           H  
ATOM    580  N   GLU C 488       1.388  11.066  -6.266  1.00  0.00           N  
ATOM    581  CA  GLU C 488      -0.013  11.007  -5.895  1.00  0.00           C  
ATOM    582  C   GLU C 488      -0.824   9.898  -6.540  1.00  0.00           C  
ATOM    583  O   GLU C 488      -1.218   8.953  -5.863  1.00  0.00           O  
ATOM    584  CB  GLU C 488      -0.681  12.347  -6.153  1.00  0.00           C  
ATOM    585  CG  GLU C 488      -0.060  13.469  -5.358  1.00  0.00           C  
ATOM    586  CD  GLU C 488      -0.788  14.797  -5.540  1.00  0.00           C  
ATOM    587  OE1 GLU C 488      -1.222  15.124  -6.681  1.00  0.00           O  
ATOM    588  OE2 GLU C 488      -0.935  15.523  -4.527  1.00  0.00           O  
ATOM    589  H   GLU C 488       1.801  11.944  -6.416  1.00  0.00           H  
ATOM    590  N   LYS C 495      -1.014   9.943  -7.856  1.00  0.00           N  
ATOM    591  CA  LYS C 495      -1.859   8.919  -8.470  1.00  0.00           C  
ATOM    592  C   LYS C 495      -1.347   8.009  -9.581  1.00  0.00           C  
ATOM    593  O   LYS C 495      -2.154   7.322 -10.236  1.00  0.00           O  
ATOM    594  CB  LYS C 495      -3.151   9.583  -8.937  1.00  0.00           C  
ATOM    595  CG  LYS C 495      -2.936  10.676  -9.940  1.00  0.00           C  
ATOM    596  CD  LYS C 495      -4.275  11.240 -10.336  1.00  0.00           C  
ATOM    597  CE  LYS C 495      -4.910  12.018  -9.206  1.00  0.00           C  
ATOM    598  NZ  LYS C 495      -4.168  13.283  -8.993  1.00  0.00           N  
ATOM    599  H   LYS C 495      -0.595  10.644  -8.407  1.00  0.00           H  
ATOM    600  HZ1 LYS C 495      -3.994  13.739  -9.916  1.00  0.00           H  
ATOM    601  HZ2 LYS C 495      -4.737  13.923  -8.401  1.00  0.00           H  
ATOM    602  HZ3 LYS C 495      -3.262  13.090  -8.528  1.00  0.00           H  
ATOM    603  N   GLU C 496      -0.035   7.957  -9.770  1.00  0.00           N  
ATOM    604  CA  GLU C 496       0.522   7.146 -10.845  1.00  0.00           C  
ATOM    605  C   GLU C 496       1.389   5.961 -10.511  1.00  0.00           C  
ATOM    606  O   GLU C 496       1.328   4.966 -11.199  1.00  0.00           O  
ATOM    607  CB  GLU C 496       1.268   8.038 -11.809  1.00  0.00           C  
ATOM    608  CG  GLU C 496       0.413   8.521 -12.942  1.00  0.00           C  
ATOM    609  CD  GLU C 496       0.904   9.816 -13.537  1.00  0.00           C  
ATOM    610  OE1 GLU C 496       2.126  10.098 -13.467  1.00  0.00           O  
ATOM    611  OE2 GLU C 496       0.053  10.562 -14.072  1.00  0.00           O  
ATOM    612  H   GLU C 496       0.563   8.470  -9.183  1.00  0.00           H  
ATOM    613  N   MET C 497       2.186   6.064  -9.458  1.00  0.00           N  
ATOM    614  CA  MET C 497       3.115   5.005  -9.071  1.00  0.00           C  
ATOM    615  C   MET C 497       2.465   3.666  -8.849  1.00  0.00           C  
ATOM    616  O   MET C 497       1.298   3.626  -8.561  1.00  0.00           O  
ATOM    617  CB  MET C 497       3.878   5.445  -7.823  1.00  0.00           C  
ATOM    618  CG  MET C 497       4.700   6.729  -8.026  1.00  0.00           C  
ATOM    619  SD  MET C 497       5.486   7.247  -6.495  1.00  0.00           S  
ATOM    620  CE  MET C 497       5.972   5.619  -5.849  1.00  0.00           C  
ATOM    621  H   MET C 497       2.128   6.877  -8.904  1.00  0.00           H  
ATOM    622  N   TYR C 498       3.179   2.567  -9.054  1.00  0.00           N  
ATOM    623  CA  TYR C 498       2.620   1.218  -8.824  1.00  0.00           C  
ATOM    624  C   TYR C 498       3.246   0.671  -7.556  1.00  0.00           C  
ATOM    625  O   TYR C 498       4.084  -0.231  -7.578  1.00  0.00           O  
ATOM    626  CB  TYR C 498       2.872   0.237 -10.003  1.00  0.00           C  
ATOM    627  CG  TYR C 498       1.854   0.245 -11.158  1.00  0.00           C  
ATOM    628  CD1 TYR C 498       1.787   1.309 -12.082  1.00  0.00           C  
ATOM    629  CD2 TYR C 498       0.997  -0.828 -11.345  1.00  0.00           C  
ATOM    630  CE1 TYR C 498       0.891   1.283 -13.154  1.00  0.00           C  
ATOM    631  CE2 TYR C 498       0.116  -0.858 -12.403  1.00  0.00           C  
ATOM    632  CZ  TYR C 498       0.064   0.190 -13.303  1.00  0.00           C  
ATOM    633  OH  TYR C 498      -0.819   0.104 -14.357  1.00  0.00           O  
ATOM    634  H   TYR C 498       4.098   2.656  -9.366  1.00  0.00           H  
ATOM    635 HH   TYR C 498      -1.292  -0.732 -14.323  1.00  0.00           H  
ATOM    636  N   THR C 499       2.854   1.274  -6.442  1.00  0.00           N  
ATOM    637  CA  THR C 499       3.321   0.904  -5.107  1.00  0.00           C  
ATOM    638  C   THR C 499       2.683  -0.361  -4.541  1.00  0.00           C  
ATOM    639  O   THR C 499       1.552  -0.674  -4.856  1.00  0.00           O  
ATOM    640  CB  THR C 499       2.962   2.013  -4.169  1.00  0.00           C  
ATOM    641  OG1 THR C 499       3.225   3.271  -4.823  1.00  0.00           O  
ATOM    642  CG2 THR C 499       3.737   1.863  -2.855  1.00  0.00           C  
ATOM    643  H   THR C 499       2.205   2.001  -6.508  1.00  0.00           H  
ATOM    644  HG1 THR C 499       3.002   3.987  -4.224  1.00  0.00           H  
ATOM    645  N   PHE C 500       3.400  -1.097  -3.712  1.00  0.00           N  
ATOM    646  CA  PHE C 500       2.823  -2.276  -3.121  1.00  0.00           C  
ATOM    647  C   PHE C 500       3.622  -2.620  -1.903  1.00  0.00           C  
ATOM    648  O   PHE C 500       4.476  -1.835  -1.474  1.00  0.00           O  
ATOM    649  CB  PHE C 500       2.712  -3.457  -4.098  1.00  0.00           C  
ATOM    650  CG  PHE C 500       4.027  -4.023  -4.535  1.00  0.00           C  
ATOM    651  CD1 PHE C 500       4.742  -4.881  -3.703  1.00  0.00           C  
ATOM    652  CD2 PHE C 500       4.568  -3.669  -5.759  1.00  0.00           C  
ATOM    653  CE1 PHE C 500       5.980  -5.378  -4.072  1.00  0.00           C  
ATOM    654  CE2 PHE C 500       5.812  -4.157  -6.144  1.00  0.00           C  
ATOM    655  CZ  PHE C 500       6.524  -5.018  -5.294  1.00  0.00           C  
ATOM    656  H   PHE C 500       4.321  -0.836  -3.482  1.00  0.00           H  
ATOM    657  N   GLU C 501       3.370  -3.815  -1.370  1.00  0.00           N  
ATOM    658  CA  GLU C 501       4.000  -4.270  -0.139  1.00  0.00           C  
ATOM    659  C   GLU C 501       4.723  -5.618  -0.256  1.00  0.00           C  
ATOM    660  O   GLU C 501       4.141  -6.621  -0.694  1.00  0.00           O  
ATOM    661  CB  GLU C 501       2.914  -4.343   0.942  1.00  0.00           C  
ATOM    662  CG  GLU C 501       3.382  -4.348   2.397  1.00  0.00           C  
ATOM    663  CD  GLU C 501       2.212  -4.551   3.368  1.00  0.00           C  
ATOM    664  OE1 GLU C 501       1.108  -3.968   3.148  1.00  0.00           O  
ATOM    665  OE2 GLU C 501       2.405  -5.323   4.337  1.00  0.00           O  
ATOM    666  H   GLU C 501       2.743  -4.417  -1.814  1.00  0.00           H  
ATOM    667  N   ASP C 502       5.993  -5.622   0.150  1.00  0.00           N  
ATOM    668  CA  ASP C 502       6.829  -6.813   0.111  1.00  0.00           C  
ATOM    669  C   ASP C 502       6.446  -7.738   1.250  1.00  0.00           C  
ATOM    670  O   ASP C 502       5.835  -7.315   2.213  1.00  0.00           O  
ATOM    671  CB  ASP C 502       8.308  -6.422   0.242  1.00  0.00           C  
ATOM    672  CG  ASP C 502       9.253  -7.542  -0.195  1.00  0.00           C  
ATOM    673  OD1 ASP C 502       9.057  -8.107  -1.304  1.00  0.00           O  
ATOM    674  OD2 ASP C 502      10.183  -7.862   0.579  1.00  0.00           O  
ATOM    675  H   ASP C 502       6.380  -4.782   0.490  1.00  0.00           H  
ATOM    676  N   ARG C 503       6.899  -8.980   1.188  1.00  0.00           N  
ATOM    677  CA  ARG C 503       6.583  -9.914   2.244  1.00  0.00           C  
ATOM    678  C   ARG C 503       7.194  -9.662   3.618  1.00  0.00           C  
ATOM    679  O   ARG C 503       7.096 -10.508   4.508  1.00  0.00           O  
ATOM    680  CB  ARG C 503       6.743 -11.361   1.776  1.00  0.00           C  
ATOM    681  CG  ARG C 503       5.462 -11.825   1.075  1.00  0.00           C  
ATOM    682  CD  ARG C 503       4.192 -11.402   1.937  1.00  0.00           C  
ATOM    683  NE  ARG C 503       3.153 -10.599   1.238  1.00  0.00           N  
ATOM    684  CZ  ARG C 503       2.464  -9.574   1.777  1.00  0.00           C  
ATOM    685  NH1 ARG C 503       2.711  -9.157   3.018  1.00  0.00           N  
ATOM    686  NH2 ARG C 503       1.542  -8.944   1.053  1.00  0.00           N  
ATOM    687  H   ARG C 503       7.420  -9.269   0.425  1.00  0.00           H  
ATOM    688 HE   ARG C 503       2.948 -10.843   0.313  1.00  0.00           H  
ATOM    689 HH11 ARG C 503       3.423  -9.601   3.564  1.00  0.00           H  
ATOM    690 HH12 ARG C 503       2.198  -8.388   3.398  1.00  0.00           H  
ATOM    691 HH21 ARG C 503       1.356  -9.240   0.115  1.00  0.00           H  
ATOM    692 HH22 ARG C 503       1.031  -8.184   1.449  1.00  0.00           H  
ATOM    693  N   ASN C 651       7.819  -8.500   3.792  1.00  0.00           N  
ATOM    694  CA  ASN C 651       8.372  -8.122   5.085  1.00  0.00           C  
ATOM    695  C   ASN C 651       8.053  -6.684   5.411  1.00  0.00           C  
ATOM    696  O   ASN C 651       8.836  -5.992   6.041  1.00  0.00           O  
ATOM    697  CB  ASN C 651       9.873  -8.448   5.278  1.00  0.00           C  
ATOM    698  CG  ASN C 651      10.664  -8.500   3.981  1.00  0.00           C  
ATOM    699  OD1 ASN C 651      11.060  -9.586   3.514  1.00  0.00           O  
ATOM    700  ND2 ASN C 651      10.931  -7.328   3.393  1.00  0.00           N  
ATOM    701  H   ASN C 651       7.908  -7.890   3.035  1.00  0.00           H  
ATOM    702 HD21 ASN C 651      11.453  -7.359   2.559  1.00  0.00           H  
ATOM    703 HD22 ASN C 651      10.647  -6.499   3.812  1.00  0.00           H  
ATOM    704  N   GLY C 652       6.896  -6.224   4.937  1.00  0.00           N  
ATOM    705  CA  GLY C 652       6.409  -4.883   5.247  1.00  0.00           C  
ATOM    706  C   GLY C 652       6.951  -3.677   4.523  1.00  0.00           C  
ATOM    707  O   GLY C 652       6.468  -2.557   4.730  1.00  0.00           O  
ATOM    708  H   GLY C 652       6.352  -6.795   4.345  1.00  0.00           H  
ATOM    709  N   ASP C 653       7.942  -3.896   3.668  1.00  0.00           N  
ATOM    710  CA  ASP C 653       8.558  -2.814   2.900  1.00  0.00           C  
ATOM    711  C   ASP C 653       7.628  -2.215   1.835  1.00  0.00           C  
ATOM    712  O   ASP C 653       6.926  -2.947   1.132  1.00  0.00           O  
ATOM    713  CB  ASP C 653       9.821  -3.331   2.215  1.00  0.00           C  
ATOM    714  CG  ASP C 653      10.969  -3.516   3.162  1.00  0.00           C  
ATOM    715  OD1 ASP C 653      11.317  -2.530   3.863  1.00  0.00           O  
ATOM    716  OD2 ASP C 653      11.534  -4.635   3.181  1.00  0.00           O  
ATOM    717  H   ASP C 653       8.258  -4.807   3.541  1.00  0.00           H  
ATOM    718  N   SER C 654       7.629  -0.896   1.703  1.00  0.00           N  
ATOM    719  CA  SER C 654       6.810  -0.285   0.674  1.00  0.00           C  
ATOM    720  C   SER C 654       7.704  -0.247  -0.560  1.00  0.00           C  
ATOM    721  O   SER C 654       8.758   0.386  -0.546  1.00  0.00           O  
ATOM    722  CB  SER C 654       6.397   1.125   1.064  1.00  0.00           C  
ATOM    723  OG  SER C 654       5.368   1.580   0.199  1.00  0.00           O  
ATOM    724  H   SER C 654       8.171  -0.342   2.290  1.00  0.00           H  
ATOM    725 HG   SER C 654       5.112   2.469   0.457  1.00  0.00           H  
ATOM    726  N   LEU C 655       7.310  -0.980  -1.593  1.00  0.00           N  
ATOM    727  CA  LEU C 655       8.062  -1.083  -2.818  1.00  0.00           C  
ATOM    728  C   LEU C 655       7.325  -0.327  -3.910  1.00  0.00           C  
ATOM    729  O   LEU C 655       6.140  -0.100  -3.775  1.00  0.00           O  
ATOM    730  CB  LEU C 655       8.175  -2.568  -3.180  1.00  0.00           C  
ATOM    731  CG  LEU C 655       9.277  -3.462  -2.598  1.00  0.00           C  
ATOM    732  CD1 LEU C 655       9.856  -2.948  -1.305  1.00  0.00           C  
ATOM    733  CD2 LEU C 655       8.740  -4.858  -2.468  1.00  0.00           C  
ATOM    734  H   LEU C 655       6.451  -1.447  -1.531  1.00  0.00           H  
ATOM    735  N   THR C 656       7.998   0.027  -5.002  1.00  0.00           N  
ATOM    736  CA  THR C 656       7.349   0.744  -6.102  1.00  0.00           C  
ATOM    737  C   THR C 656       7.993   0.474  -7.480  1.00  0.00           C  
ATOM    738  O   THR C 656       9.204   0.552  -7.620  1.00  0.00           O  
ATOM    739  CB  THR C 656       7.373   2.272  -5.863  1.00  0.00           C  
ATOM    740  OG1 THR C 656       6.629   2.601  -4.691  1.00  0.00           O  
ATOM    741  CG2 THR C 656       6.766   2.979  -7.026  1.00  0.00           C  
ATOM    742  H   THR C 656       8.950  -0.179  -5.065  1.00  0.00           H  
ATOM    743  HG1 THR C 656       6.658   3.543  -4.552  1.00  0.00           H  
ATOM    744  N   LEU C 657       7.170   0.084  -8.456  1.00  0.00           N  
ATOM    745  CA  LEU C 657       7.591  -0.142  -9.822  1.00  0.00           C  
ATOM    746  C   LEU C 657       7.823   1.266 -10.356  1.00  0.00           C  
ATOM    747  O   LEU C 657       6.888   2.077 -10.452  1.00  0.00           O  
ATOM    748  CB  LEU C 657       6.458  -0.774 -10.626  1.00  0.00           C  
ATOM    749  CG  LEU C 657       6.315  -2.300 -10.711  1.00  0.00           C  
ATOM    750  CD1 LEU C 657       6.863  -2.912  -9.439  1.00  0.00           C  
ATOM    751  CD2 LEU C 657       4.842  -2.718 -11.008  1.00  0.00           C  
ATOM    752  H   LEU C 657       6.222  -0.055  -8.235  1.00  0.00           H  
ATOM    753  N   ARG C 658       9.070   1.523 -10.738  1.00  0.00           N  
ATOM    754  CA  ARG C 658       9.549   2.803 -11.236  1.00  0.00           C  
ATOM    755  C   ARG C 658       8.795   3.610 -12.315  1.00  0.00           C  
ATOM    756  O   ARG C 658       8.570   3.141 -13.419  1.00  0.00           O  
ATOM    757  CB  ARG C 658      10.975   2.596 -11.704  1.00  0.00           C  
ATOM    758  CG  ARG C 658      11.165   1.567 -12.835  1.00  0.00           C  
ATOM    759  CD  ARG C 658      12.162   2.123 -13.860  1.00  0.00           C  
ATOM    760  NE  ARG C 658      12.710   1.143 -14.804  1.00  0.00           N  
ATOM    761  CZ  ARG C 658      13.758   0.354 -14.559  1.00  0.00           C  
ATOM    762  NH1 ARG C 658      14.333   0.356 -13.355  1.00  0.00           N  
ATOM    763  NH2 ARG C 658      14.192  -0.488 -15.497  1.00  0.00           N  
ATOM    764  H   ARG C 658       9.717   0.781 -10.687  1.00  0.00           H  
ATOM    765 HE   ARG C 658      12.274   1.049 -15.665  1.00  0.00           H  
ATOM    766 HH11 ARG C 658      13.982   0.943 -12.629  1.00  0.00           H  
ATOM    767 HH12 ARG C 658      15.124  -0.237 -13.178  1.00  0.00           H  
ATOM    768 HH21 ARG C 658      13.725  -0.529 -16.382  1.00  0.00           H  
ATOM    769 HH22 ARG C 658      14.979  -1.078 -15.320  1.00  0.00           H  
ATOM    770  N   PRO C 659       8.476   4.867 -12.026  1.00  0.00           N  
ATOM    771  CA  PRO C 659       7.775   5.633 -13.044  1.00  0.00           C  
ATOM    772  C   PRO C 659       8.806   6.374 -13.913  1.00  0.00           C  
ATOM    773  O   PRO C 659       8.442   7.026 -14.905  1.00  0.00           O  
ATOM    774  CB  PRO C 659       6.932   6.588 -12.208  1.00  0.00           C  
ATOM    775  CG  PRO C 659       7.880   6.924 -11.102  1.00  0.00           C  
ATOM    776  CD  PRO C 659       8.382   5.548 -10.726  1.00  0.00           C  
ATOM    777  N   GLU C 660      10.068   6.370 -13.478  1.00  0.00           N  
ATOM    778  CA  GLU C 660      11.179   6.993 -14.224  1.00  0.00           C  
ATOM    779  C   GLU C 660      12.510   6.402 -13.843  1.00  0.00           C  
ATOM    780  O   GLU C 660      12.545   5.549 -12.957  1.00  0.00           O  
ATOM    781  CB  GLU C 660      11.215   8.487 -14.064  1.00  0.00           C  
ATOM    782  CG  GLU C 660      11.092   8.893 -12.696  1.00  0.00           C  
ATOM    783  CD  GLU C 660      12.373   9.275 -12.138  1.00  0.00           C  
ATOM    784  OE1 GLU C 660      13.041   8.392 -11.610  1.00  0.00           O  
ATOM    785  OE2 GLU C 660      12.693  10.471 -12.191  1.00  0.00           O  
ATOM    786  H   GLU C 660      10.271   5.924 -12.642  1.00  0.00           H  
ATOM    787  N   GLY C 661      13.599   6.865 -14.469  1.00  0.00           N  
ATOM    788  CA  GLY C 661      14.926   6.290 -14.200  1.00  0.00           C  
ATOM    789  C   GLY C 661      15.933   7.114 -13.399  1.00  0.00           C  
ATOM    790  O   GLY C 661      16.814   6.571 -12.730  1.00  0.00           O  
ATOM    791  H   GLY C 661      13.503   7.579 -15.103  1.00  0.00           H  
ATOM    792  N   THR C 662      15.787   8.434 -13.465  1.00  0.00           N  
ATOM    793  CA  THR C 662      16.627   9.367 -12.738  1.00  0.00           C  
ATOM    794  C   THR C 662      16.846   9.026 -11.275  1.00  0.00           C  
ATOM    795  O   THR C 662      17.984   8.933 -10.810  1.00  0.00           O  
ATOM    796  CB  THR C 662      15.994  10.733 -12.705  1.00  0.00           C  
ATOM    797  OG1 THR C 662      15.623  11.125 -14.023  1.00  0.00           O  
ATOM    798  CG2 THR C 662      16.946  11.722 -12.158  1.00  0.00           C  
ATOM    799  H   THR C 662      15.080   8.801 -14.036  1.00  0.00           H  
ATOM    800  HG1 THR C 662      15.218  12.010 -13.973  1.00  0.00           H  
ATOM    801  N   ALA C 663      15.761   8.917 -10.520  1.00  0.00           N  
ATOM    802  CA  ALA C 663      15.896   8.621  -9.094  1.00  0.00           C  
ATOM    803  C   ALA C 663      16.689   7.343  -8.822  1.00  0.00           C  
ATOM    804  O   ALA C 663      17.641   7.351  -8.015  1.00  0.00           O  
ATOM    805  CB  ALA C 663      14.537   8.553  -8.423  1.00  0.00           C  
ATOM    806  H   ALA C 663      14.879   9.031 -10.911  1.00  0.00           H  
ATOM    807  N   GLY C 664      16.311   6.263  -9.514  1.00  0.00           N  
ATOM    808  CA  GLY C 664      16.964   4.972  -9.348  1.00  0.00           C  
ATOM    809  C   GLY C 664      18.410   5.141  -9.711  1.00  0.00           C  
ATOM    810  O   GLY C 664      19.312   4.602  -9.057  1.00  0.00           O  
ATOM    811  H   GLY C 664      15.573   6.335 -10.149  1.00  0.00           H  
ATOM    812  N   CYS C 665      18.624   5.992 -10.705  1.00  0.00           N  
ATOM    813  CA  CYS C 665      19.949   6.257 -11.144  1.00  0.00           C  
ATOM    814  C   CYS C 665      20.739   6.910 -10.038  1.00  0.00           C  
ATOM    815  O   CYS C 665      21.682   6.296  -9.477  1.00  0.00           O  
ATOM    816  CB  CYS C 665      19.921   7.137 -12.362  1.00  0.00           C  
ATOM    817  SG  CYS C 665      21.414   6.948 -13.236  1.00  0.00           S  
ATOM    818  H   CYS C 665      17.872   6.435 -11.144  1.00  0.00           H  
ATOM    819  N   VAL C 666      20.323   8.116  -9.650  1.00  0.00           N  
ATOM    820  CA  VAL C 666      21.053   8.813  -8.599  1.00  0.00           C  
ATOM    821  C   VAL C 666      21.270   7.923  -7.418  1.00  0.00           C  
ATOM    822  O   VAL C 666      22.304   7.964  -6.779  1.00  0.00           O  
ATOM    823  CB  VAL C 666      20.358  10.040  -8.060  1.00  0.00           C  
ATOM    824  CG1 VAL C 666      21.264  10.690  -7.073  1.00  0.00           C  
ATOM    825  CG2 VAL C 666      20.020  11.015  -9.171  1.00  0.00           C  
ATOM    826  H   VAL C 666      19.560   8.528 -10.076  1.00  0.00           H  
ATOM    827  N   ARG C 667      20.296   7.070  -7.166  1.00  0.00           N  
ATOM    828  CA  ARG C 667      20.386   6.192  -6.033  1.00  0.00           C  
ATOM    829  C   ARG C 667      21.574   5.309  -6.128  1.00  0.00           C  
ATOM    830  O   ARG C 667      22.346   5.179  -5.179  1.00  0.00           O  
ATOM    831  CB  ARG C 667      19.156   5.316  -5.893  1.00  0.00           C  
ATOM    832  CG  ARG C 667      19.152   4.558  -4.572  1.00  0.00           C  
ATOM    833  CD  ARG C 667      18.799   3.108  -4.797  1.00  0.00           C  
ATOM    834  NE  ARG C 667      19.932   2.294  -5.217  1.00  0.00           N  
ATOM    835  CZ  ARG C 667      19.948   1.507  -6.293  1.00  0.00           C  
ATOM    836  NH1 ARG C 667      18.941   1.494  -7.149  1.00  0.00           N  
ATOM    837  NH2 ARG C 667      21.028   0.787  -6.554  1.00  0.00           N  
ATOM    838  H   ARG C 667      19.514   7.058  -7.747  1.00  0.00           H  
ATOM    839 HE   ARG C 667      20.747   2.354  -4.691  1.00  0.00           H  
ATOM    840 HH11 ARG C 667      18.156   2.086  -7.012  1.00  0.00           H  
ATOM    841 HH12 ARG C 667      18.974   0.882  -7.945  1.00  0.00           H  
ATOM    842 HH21 ARG C 667      21.821   0.849  -5.945  1.00  0.00           H  
ATOM    843 HH22 ARG C 667      21.043   0.186  -7.329  1.00  0.00           H  
ATOM    844  N   ALA C 668      21.680   4.633  -7.261  1.00  0.00           N  
ATOM    845  CA  ALA C 668      22.805   3.743  -7.459  1.00  0.00           C  
ATOM    846  C   ALA C 668      24.067   4.605  -7.621  1.00  0.00           C  
ATOM    847  O   ALA C 668      25.172   4.195  -7.240  1.00  0.00           O  
ATOM    848  CB  ALA C 668      22.576   2.836  -8.650  1.00  0.00           C  
ATOM    849  H   ALA C 668      21.001   4.731  -7.962  1.00  0.00           H  
ATOM    850  N   GLY C 669      23.894   5.820  -8.114  1.00  0.00           N  
ATOM    851  CA  GLY C 669      25.043   6.685  -8.251  1.00  0.00           C  
ATOM    852  C   GLY C 669      25.737   6.813  -6.899  1.00  0.00           C  
ATOM    853  O   GLY C 669      26.931   6.496  -6.740  1.00  0.00           O  
ATOM    854  H   GLY C 669      23.017   6.121  -8.350  1.00  0.00           H  
ATOM    855  N   ILE C 670      24.970   7.276  -5.922  1.00  0.00           N  
ATOM    856  CA  ILE C 670      25.458   7.447  -4.554  1.00  0.00           C  
ATOM    857  C   ILE C 670      25.791   6.093  -3.919  1.00  0.00           C  
ATOM    858  O   ILE C 670      26.883   5.911  -3.388  1.00  0.00           O  
ATOM    859  CB  ILE C 670      24.406   8.140  -3.669  1.00  0.00           C  
ATOM    860  CG1 ILE C 670      23.925   9.427  -4.335  1.00  0.00           C  
ATOM    861  CG2 ILE C 670      24.993   8.430  -2.327  1.00  0.00           C  
ATOM    862  CD1 ILE C 670      22.899  10.179  -3.583  1.00  0.00           C  
ATOM    863  H   ILE C 670      24.036   7.490  -6.123  1.00  0.00           H  
ATOM    864  N   GLU C 671      24.886   5.123  -4.037  1.00  0.00           N  
ATOM    865  CA  GLU C 671      25.097   3.817  -3.432  1.00  0.00           C  
ATOM    866  C   GLU C 671      26.437   3.142  -3.731  1.00  0.00           C  
ATOM    867  O   GLU C 671      26.978   2.445  -2.867  1.00  0.00           O  
ATOM    868  CB  GLU C 671      23.943   2.866  -3.758  1.00  0.00           C  
ATOM    869  CG  GLU C 671      23.987   1.574  -2.926  1.00  0.00           C  
ATOM    870  CD  GLU C 671      22.716   0.759  -3.016  1.00  0.00           C  
ATOM    871  OE1 GLU C 671      21.655   1.376  -3.238  1.00  0.00           O  
ATOM    872  OE2 GLU C 671      22.778  -0.485  -2.876  1.00  0.00           O  
ATOM    873  H   GLU C 671      24.063   5.297  -4.526  1.00  0.00           H  
ATOM    874  N   HIS C 672      26.970   3.347  -4.942  1.00  0.00           N  
ATOM    875  CA  HIS C 672      28.252   2.736  -5.356  1.00  0.00           C  
ATOM    876  C   HIS C 672      29.414   3.717  -5.438  1.00  0.00           C  
ATOM    877  O   HIS C 672      30.482   3.389  -5.951  1.00  0.00           O  
ATOM    878  CB  HIS C 672      28.105   2.033  -6.699  1.00  0.00           C  
ATOM    879  CG  HIS C 672      26.965   1.061  -6.754  1.00  0.00           C  
ATOM    880  ND1 HIS C 672      27.058  -0.231  -6.269  1.00  0.00           N  
ATOM    881  CD2 HIS C 672      25.719   1.181  -7.275  1.00  0.00           C  
ATOM    882  CE1 HIS C 672      25.924  -0.865  -6.501  1.00  0.00           C  
ATOM    883  NE2 HIS C 672      25.095  -0.029  -7.109  1.00  0.00           N  
ATOM    884  H   HIS C 672      26.495   3.932  -5.576  1.00  0.00           H  
ATOM    885  HD1 HIS C 672      27.841  -0.614  -5.813  1.00  0.00           H  
ATOM    886  HE2 HIS C 672      24.192  -0.240  -7.398  1.00  0.00           H  
ATOM    887  N   GLY C 675      29.173   4.940  -4.971  1.00  0.00           N  
ATOM    888  CA  GLY C 675      30.198   5.976  -4.948  1.00  0.00           C  
ATOM    889  C   GLY C 675      30.757   6.281  -6.306  1.00  0.00           C  
ATOM    890  O   GLY C 675      31.952   6.263  -6.484  1.00  0.00           O  
ATOM    891  H   GLY C 675      28.278   5.147  -4.615  1.00  0.00           H  
ATOM    892  N   LEU C 677      29.883   6.580  -7.250  1.00  0.00           N  
ATOM    893  CA  LEU C 677      30.296   6.875  -8.590  1.00  0.00           C  
ATOM    894  C   LEU C 677      30.131   8.326  -8.848  1.00  0.00           C  
ATOM    895  O   LEU C 677      30.531   8.830  -9.896  1.00  0.00           O  
ATOM    896  CB  LEU C 677      29.385   6.165  -9.561  1.00  0.00           C  
ATOM    897  CG  LEU C 677      29.245   4.673  -9.356  1.00  0.00           C  
ATOM    898  CD1 LEU C 677      28.733   4.032 -10.663  1.00  0.00           C  
ATOM    899  CD2 LEU C 677      30.597   4.111  -8.963  1.00  0.00           C  
ATOM    900  H   LEU C 677      28.925   6.574  -7.031  1.00  0.00           H  
ATOM    901  N   LEU C 681      29.537   9.029  -7.910  1.00  0.00           N  
ATOM    902  CA  LEU C 681      29.267  10.425  -8.195  1.00  0.00           C  
ATOM    903  C   LEU C 681      30.135  11.394  -7.418  1.00  0.00           C  
ATOM    904  O   LEU C 681      30.265  12.577  -7.796  1.00  0.00           O  
ATOM    905  CB  LEU C 681      27.763  10.720  -7.978  1.00  0.00           C  
ATOM    906  CG  LEU C 681      26.748   9.592  -8.234  1.00  0.00           C  
ATOM    907  CD1 LEU C 681      25.378   9.946  -7.692  1.00  0.00           C  
ATOM    908  CD2 LEU C 681      26.680   9.284  -9.689  1.00  0.00           C  
ATOM    909  H   LEU C 681      29.275   8.625  -7.064  1.00  0.00           H  
ATOM    910  N   TYR C 683      30.737  10.905  -6.337  1.00  0.00           N  
ATOM    911  CA  TYR C 683      31.567  11.777  -5.514  1.00  0.00           C  
ATOM    912  C   TYR C 683      32.856  12.178  -6.207  1.00  0.00           C  
ATOM    913  O   TYR C 683      33.729  11.331  -6.438  1.00  0.00           O  
ATOM    914  CB  TYR C 683      31.892  11.152  -4.152  1.00  0.00           C  
ATOM    915  CG  TYR C 683      32.478  12.170  -3.206  1.00  0.00           C  
ATOM    916  CD1 TYR C 683      32.066  13.503  -3.273  1.00  0.00           C  
ATOM    917  CD2 TYR C 683      33.497  11.839  -2.308  1.00  0.00           C  
ATOM    918  CE1 TYR C 683      32.659  14.489  -2.495  1.00  0.00           C  
ATOM    919  CE2 TYR C 683      34.104  12.826  -1.519  1.00  0.00           C  
ATOM    920  CZ  TYR C 683      33.678  14.151  -1.634  1.00  0.00           C  
ATOM    921  OH  TYR C 683      34.308  15.164  -0.954  1.00  0.00           O  
ATOM    922  H   TYR C 683      30.631   9.960  -6.101  1.00  0.00           H  
ATOM    923 HH   TYR C 683      33.920  16.009  -1.201  1.00  0.00           H  
ATOM    924  N   ASN C 684      32.957  13.463  -6.551  1.00  0.00           N  
ATOM    925  CA  ASN C 684      34.159  13.981  -7.201  1.00  0.00           C  
ATOM    926  C   ASN C 684      34.491  13.294  -8.513  1.00  0.00           C  
ATOM    927  O   ASN C 684      35.653  13.122  -8.851  1.00  0.00           O  
ATOM    928  CB  ASN C 684      35.348  13.813  -6.268  1.00  0.00           C  
ATOM    929  CG  ASN C 684      35.453  14.924  -5.268  1.00  0.00           C  
ATOM    930  OD1 ASN C 684      36.256  14.843  -4.323  1.00  0.00           O  
ATOM    931  ND2 ASN C 684      34.682  16.010  -5.476  1.00  0.00           N  
ATOM    932  H   ASN C 684      32.200  14.059  -6.369  1.00  0.00           H  
ATOM    933 HD21 ASN C 684      34.762  16.743  -4.815  1.00  0.00           H  
ATOM    934 HD22 ASN C 684      34.101  16.070  -6.247  1.00  0.00           H  
ATOM    935  N   GLN C 685      33.470  12.915  -9.269  1.00  0.00           N  
ATOM    936  CA  GLN C 685      33.692  12.209 -10.517  1.00  0.00           C  
ATOM    937  C   GLN C 685      32.755  12.712 -11.614  1.00  0.00           C  
ATOM    938  O   GLN C 685      31.829  13.476 -11.340  1.00  0.00           O  
ATOM    939  CB  GLN C 685      33.449  10.712 -10.289  1.00  0.00           C  
ATOM    940  CG  GLN C 685      34.230  10.124  -9.139  1.00  0.00           C  
ATOM    941  CD  GLN C 685      33.756   8.732  -8.754  1.00  0.00           C  
ATOM    942  OE1 GLN C 685      33.724   7.806  -9.575  1.00  0.00           O  
ATOM    943  NE2 GLN C 685      33.384   8.577  -7.491  1.00  0.00           N  
ATOM    944  H   GLN C 685      32.547  13.123  -8.994  1.00  0.00           H  
ATOM    945 HE21 GLN C 685      33.088   7.683  -7.223  1.00  0.00           H  
ATOM    946 HE22 GLN C 685      33.442   9.340  -6.881  1.00  0.00           H  
ATOM    947  N   GLU C 686      33.066  12.367 -12.860  1.00  0.00           N  
ATOM    948  CA  GLU C 686      32.231  12.729 -14.000  1.00  0.00           C  
ATOM    949  C   GLU C 686      31.725  11.389 -14.483  1.00  0.00           C  
ATOM    950  O   GLU C 686      32.472  10.398 -14.447  1.00  0.00           O  
ATOM    951  CB  GLU C 686      33.026  13.448 -15.106  1.00  0.00           C  
ATOM    952  CG  GLU C 686      32.343  13.443 -16.473  1.00  0.00           C  
ATOM    953  CD  GLU C 686      32.595  14.699 -17.290  1.00  0.00           C  
ATOM    954  OE1 GLU C 686      32.573  15.783 -16.698  1.00  0.00           O  
ATOM    955  OE2 GLU C 686      32.803  14.620 -18.521  1.00  0.00           O  
ATOM    956  H   GLU C 686      33.865  11.839 -13.024  1.00  0.00           H  
ATOM    957  N   GLN C 687      30.421  11.339 -14.781  1.00  0.00           N  
ATOM    958  CA  GLN C 687      29.777  10.137 -15.283  1.00  0.00           C  
ATOM    959  C   GLN C 687      28.829  10.559 -16.390  1.00  0.00           C  
ATOM    960  O   GLN C 687      28.152  11.587 -16.308  1.00  0.00           O  
ATOM    961  CB  GLN C 687      29.012   9.447 -14.179  1.00  0.00           C  
ATOM    962  CG  GLN C 687      29.869   9.048 -13.001  1.00  0.00           C  
ATOM    963  CD  GLN C 687      30.727   7.848 -13.300  1.00  0.00           C  
ATOM    964  OE1 GLN C 687      30.875   7.459 -14.455  1.00  0.00           O  
ATOM    965  NE2 GLN C 687      31.273   7.229 -12.265  1.00  0.00           N  
ATOM    966  H   GLN C 687      29.877  12.151 -14.668  1.00  0.00           H  
ATOM    967 HE21 GLN C 687      31.834   6.459 -12.452  1.00  0.00           H  
ATOM    968 HE22 GLN C 687      31.115   7.575 -11.362  1.00  0.00           H  
ATOM    969  N   ARG C 688      28.918   9.871 -17.510  1.00  0.00           N  
ATOM    970  CA  ARG C 688      28.023  10.187 -18.611  1.00  0.00           C  
ATOM    971  C   ARG C 688      27.528   8.804 -18.916  1.00  0.00           C  
ATOM    972  O   ARG C 688      28.332   7.887 -19.155  1.00  0.00           O  
ATOM    973  CB  ARG C 688      28.751  10.769 -19.806  1.00  0.00           C  
ATOM    974  CG  ARG C 688      29.489  12.062 -19.546  1.00  0.00           C  
ATOM    975  CD  ARG C 688      30.098  12.549 -20.839  1.00  0.00           C  
ATOM    976  NE  ARG C 688      31.139  13.543 -20.634  1.00  0.00           N  
ATOM    977  CZ  ARG C 688      31.415  14.512 -21.493  1.00  0.00           C  
ATOM    978  NH1 ARG C 688      30.698  14.648 -22.607  1.00  0.00           N  
ATOM    979  NH2 ARG C 688      32.384  15.368 -21.211  1.00  0.00           N  
ATOM    980  H   ARG C 688      29.568   9.140 -17.602  1.00  0.00           H  
ATOM    981 HE   ARG C 688      31.673  13.482 -19.818  1.00  0.00           H  
ATOM    982 HH11 ARG C 688      29.943  14.021 -22.799  1.00  0.00           H  
ATOM    983 HH12 ARG C 688      30.910  15.385 -23.248  1.00  0.00           H  
ATOM    984 HH21 ARG C 688      32.906  15.268 -20.367  1.00  0.00           H  
ATOM    985 HH22 ARG C 688      32.606  16.098 -21.854  1.00  0.00           H  
ATOM    986  N   LEU C 689      26.219   8.633 -18.813  1.00  0.00           N  
ATOM    987  CA  LEU C 689      25.645   7.335 -19.000  1.00  0.00           C  
ATOM    988  C   LEU C 689      24.205   7.423 -19.480  1.00  0.00           C  
ATOM    989  O   LEU C 689      23.662   8.524 -19.640  1.00  0.00           O  
ATOM    990  CB  LEU C 689      25.822   6.553 -17.689  1.00  0.00           C  
ATOM    991  CG  LEU C 689      25.554   7.149 -16.297  1.00  0.00           C  
ATOM    992  CD1 LEU C 689      26.356   6.342 -15.273  1.00  0.00           C  
ATOM    993  CD2 LEU C 689      25.936   8.568 -16.173  1.00  0.00           C  
ATOM    994  H   LEU C 689      25.632   9.394 -18.593  1.00  0.00           H  
ATOM    995  N   TRP C 690      23.639   6.266 -19.814  1.00  0.00           N  
ATOM    996  CA  TRP C 690      22.243   6.145 -20.281  1.00  0.00           C  
ATOM    997  C   TRP C 690      21.651   4.814 -19.777  1.00  0.00           C  
ATOM    998  O   TRP C 690      22.382   3.942 -19.318  1.00  0.00           O  
ATOM    999  CB  TRP C 690      22.226   6.159 -21.817  1.00  0.00           C  
ATOM   1000  CG  TRP C 690      23.097   5.083 -22.416  1.00  0.00           C  
ATOM   1001  CD1 TRP C 690      24.450   5.107 -22.518  1.00  0.00           C  
ATOM   1002  CD2 TRP C 690      22.677   3.811 -22.936  1.00  0.00           C  
ATOM   1003  NE1 TRP C 690      24.902   3.931 -23.066  1.00  0.00           N  
ATOM   1004  CE2 TRP C 690      23.837   3.121 -23.336  1.00  0.00           C  
ATOM   1005  CE3 TRP C 690      21.432   3.184 -23.099  1.00  0.00           C  
ATOM   1006  CZ2 TRP C 690      23.796   1.847 -23.889  1.00  0.00           C  
ATOM   1007  CZ3 TRP C 690      21.394   1.910 -23.655  1.00  0.00           C  
ATOM   1008  CH2 TRP C 690      22.570   1.259 -24.044  1.00  0.00           C  
ATOM   1009  H   TRP C 690      24.170   5.447 -19.734  1.00  0.00           H  
ATOM   1010  HE1 TRP C 690      25.845   3.721 -23.248  1.00  0.00           H  
ATOM   1011  N   TYR C 691      20.334   4.659 -19.873  1.00  0.00           N  
ATOM   1012  CA  TYR C 691      19.632   3.425 -19.453  1.00  0.00           C  
ATOM   1013  C   TYR C 691      18.461   3.218 -20.359  1.00  0.00           C  
ATOM   1014  O   TYR C 691      17.902   4.171 -20.914  1.00  0.00           O  
ATOM   1015  CB  TYR C 691      19.111   3.484 -18.011  1.00  0.00           C  
ATOM   1016  CG  TYR C 691      18.409   4.798 -17.607  1.00  0.00           C  
ATOM   1017  CD1 TYR C 691      17.159   5.155 -18.104  1.00  0.00           C  
ATOM   1018  CD2 TYR C 691      19.064   5.712 -16.770  1.00  0.00           C  
ATOM   1019  CE1 TYR C 691      16.601   6.371 -17.780  1.00  0.00           C  
ATOM   1020  CE2 TYR C 691      18.507   6.932 -16.449  1.00  0.00           C  
ATOM   1021  CZ  TYR C 691      17.297   7.252 -16.942  1.00  0.00           C  
ATOM   1022  OH  TYR C 691      16.801   8.465 -16.538  1.00  0.00           O  
ATOM   1023  H   TYR C 691      19.805   5.376 -20.246  1.00  0.00           H  
ATOM   1024 HH   TYR C 691      15.939   8.598 -16.947  1.00  0.00           H  
ATOM   1025  N   ILE C 692      18.074   1.971 -20.498  1.00  0.00           N  
ATOM   1026  CA  ILE C 692      16.943   1.661 -21.353  1.00  0.00           C  
ATOM   1027  C   ILE C 692      16.152   0.494 -20.702  1.00  0.00           C  
ATOM   1028  O   ILE C 692      16.731  -0.545 -20.263  1.00  0.00           O  
ATOM   1029  CB  ILE C 692      17.441   1.292 -22.793  1.00  0.00           C  
ATOM   1030  CG1 ILE C 692      16.338   1.471 -23.821  1.00  0.00           C  
ATOM   1031  CG2 ILE C 692      17.916  -0.160 -22.859  1.00  0.00           C  
ATOM   1032  CD1 ILE C 692      16.407   0.443 -24.922  1.00  0.00           C  
ATOM   1033  H   ILE C 692      18.542   1.244 -20.031  1.00  0.00           H  
ATOM   1034  N   GLY C 693      14.841   0.684 -20.573  1.00  0.00           N  
ATOM   1035  CA  GLY C 693      14.034  -0.360 -19.966  1.00  0.00           C  
ATOM   1036  C   GLY C 693      12.614   0.101 -19.825  1.00  0.00           C  
ATOM   1037  O   GLY C 693      12.286   1.161 -20.351  1.00  0.00           O  
ATOM   1038  H   GLY C 693      14.423   1.526 -20.877  1.00  0.00           H  
ATOM   1039  N   PRO C 695      11.757  -0.623 -19.090  1.00  0.00           N  
ATOM   1040  CA  PRO C 695      10.366  -0.176 -18.968  1.00  0.00           C  
ATOM   1041  C   PRO C 695      10.076   0.595 -17.682  1.00  0.00           C  
ATOM   1042  O   PRO C 695      10.704   0.339 -16.646  1.00  0.00           O  
ATOM   1043  CB  PRO C 695       9.621  -1.492 -18.986  1.00  0.00           C  
ATOM   1044  CG  PRO C 695      10.507  -2.362 -18.145  1.00  0.00           C  
ATOM   1045  CD  PRO C 695      11.900  -2.009 -18.603  1.00  0.00           C  
ATOM   1046  N   MET C 696       9.166   1.559 -17.768  1.00  0.00           N  
ATOM   1047  CA  MET C 696       8.737   2.340 -16.627  1.00  0.00           C  
ATOM   1048  C   MET C 696       7.279   2.037 -16.440  1.00  0.00           C  
ATOM   1049  O   MET C 696       6.582   1.662 -17.388  1.00  0.00           O  
ATOM   1050  CB  MET C 696       8.847   3.795 -16.936  1.00  0.00           C  
ATOM   1051  CG  MET C 696      10.160   4.148 -17.543  1.00  0.00           C  
ATOM   1052  SD  MET C 696      11.550   4.157 -16.417  1.00  0.00           S  
ATOM   1053  CE  MET C 696      12.435   2.860 -17.107  1.00  0.00           C  
ATOM   1054  H   MET C 696       8.738   1.723 -18.620  1.00  0.00           H  
ATOM   1055  N   PHE C 697       6.768   2.296 -15.247  1.00  0.00           N  
ATOM   1056  CA  PHE C 697       5.359   2.030 -14.957  1.00  0.00           C  
ATOM   1057  C   PHE C 697       4.627   3.191 -14.337  1.00  0.00           C  
ATOM   1058  O   PHE C 697       5.135   3.833 -13.405  1.00  0.00           O  
ATOM   1059  CB  PHE C 697       5.254   0.829 -14.044  1.00  0.00           C  
ATOM   1060  CG  PHE C 697       5.918  -0.401 -14.601  1.00  0.00           C  
ATOM   1061  CD1 PHE C 697       7.300  -0.519 -14.580  1.00  0.00           C  
ATOM   1062  CD2 PHE C 697       5.160  -1.428 -15.167  1.00  0.00           C  
ATOM   1063  CE1 PHE C 697       7.906  -1.646 -15.113  1.00  0.00           C  
ATOM   1064  CE2 PHE C 697       5.767  -2.547 -15.696  1.00  0.00           C  
ATOM   1065  CZ  PHE C 697       7.136  -2.665 -15.671  1.00  0.00           C  
ATOM   1066  H   PHE C 697       7.319   2.669 -14.558  1.00  0.00           H  
ATOM   1067  N   ARG C 698       3.456   3.471 -14.896  1.00  0.00           N  
ATOM   1068  CA  ARG C 698       2.585   4.528 -14.408  1.00  0.00           C  
ATOM   1069  C   ARG C 698       1.107   4.163 -14.613  1.00  0.00           C  
ATOM   1070  O   ARG C 698       0.740   3.438 -15.547  1.00  0.00           O  
ATOM   1071  CB  ARG C 698       2.895   5.830 -15.095  1.00  0.00           C  
ATOM   1072  CG  ARG C 698       4.267   6.326 -14.802  1.00  0.00           C  
ATOM   1073  CD  ARG C 698       4.632   7.318 -15.874  1.00  0.00           C  
ATOM   1074  NE  ARG C 698       5.584   8.348 -15.470  1.00  0.00           N  
ATOM   1075  CZ  ARG C 698       5.335   9.657 -15.583  1.00  0.00           C  
ATOM   1076  NH1 ARG C 698       4.139  10.111 -15.980  1.00  0.00           N  
ATOM   1077  NH2 ARG C 698       6.263  10.520 -15.232  1.00  0.00           N  
ATOM   1078  H   ARG C 698       3.142   2.937 -15.661  1.00  0.00           H  
ATOM   1079 HE   ARG C 698       6.447   8.068 -15.099  1.00  0.00           H  
ATOM   1080 HH11 ARG C 698       3.408   9.470 -16.202  1.00  0.00           H  
ATOM   1081 HH12 ARG C 698       3.980  11.096 -16.060  1.00  0.00           H  
ATOM   1082 HH21 ARG C 698       7.145  10.195 -14.890  1.00  0.00           H  
ATOM   1083 HH22 ARG C 698       6.091  11.501 -15.317  1.00  0.00           H  
ATOM   1084  N   HIS C 699       0.266   4.628 -13.693  1.00  0.00           N  
ATOM   1085  CA  HIS C 699      -1.161   4.376 -13.753  1.00  0.00           C  
ATOM   1086  C   HIS C 699      -1.879   5.575 -14.375  1.00  0.00           C  
ATOM   1087  O   HIS C 699      -2.304   6.487 -13.659  1.00  0.00           O  
ATOM   1088  CB  HIS C 699      -1.718   4.101 -12.349  1.00  0.00           C  
ATOM   1089  CG  HIS C 699      -2.959   3.270 -12.360  1.00  0.00           C  
ATOM   1090  ND1 HIS C 699      -2.965   1.956 -11.966  1.00  0.00           N  
ATOM   1091  CD2 HIS C 699      -4.176   3.523 -12.898  1.00  0.00           C  
ATOM   1092  CE1 HIS C 699      -4.133   1.411 -12.287  1.00  0.00           C  
ATOM   1093  NE2 HIS C 699      -4.878   2.342 -12.855  1.00  0.00           N  
ATOM   1094  H   HIS C 699       0.622   5.151 -12.937  1.00  0.00           H  
ATOM   1095  HD1 HIS C 699      -2.229   1.487 -11.517  1.00  0.00           H  
ATOM   1096  HE2 HIS C 699      -5.787   2.210 -13.200  1.00  0.00           H  
ATOM   1097  N   GLU C 700      -1.960   5.608 -15.702  1.00  0.00           N  
ATOM   1098  CA  GLU C 700      -2.653   6.714 -16.368  1.00  0.00           C  
ATOM   1099  C   GLU C 700      -3.756   6.190 -17.315  1.00  0.00           C  
ATOM   1100  O   GLU C 700      -3.943   4.972 -17.475  1.00  0.00           O  
ATOM   1101  CB  GLU C 700      -1.683   7.602 -17.146  1.00  0.00           C  
ATOM   1102  CG  GLU C 700      -0.480   8.096 -16.362  1.00  0.00           C  
ATOM   1103  CD  GLU C 700       0.544   8.819 -17.228  1.00  0.00           C  
ATOM   1104  OE1 GLU C 700       0.359   8.869 -18.462  1.00  0.00           O  
ATOM   1105  OE2 GLU C 700       1.543   9.342 -16.680  1.00  0.00           O  
ATOM   1106  H   GLU C 700      -1.563   4.883 -16.229  1.00  0.00           H  
ATOM   1107  N   ARG C 703      -4.527   7.114 -17.898  1.00  0.00           N  
ATOM   1108  CA  ARG C 703      -5.620   6.750 -18.818  1.00  0.00           C  
ATOM   1109  C   ARG C 703      -4.985   6.534 -20.173  1.00  0.00           C  
ATOM   1110  O   ARG C 703      -4.409   7.451 -20.744  1.00  0.00           O  
ATOM   1111  CB  ARG C 703      -6.663   7.874 -18.882  1.00  0.00           C  
ATOM   1112  CG  ARG C 703      -8.095   7.419 -19.197  1.00  0.00           C  
ATOM   1113  CD  ARG C 703      -8.190   6.666 -20.538  1.00  0.00           C  
ATOM   1114  NE  ARG C 703      -9.566   6.384 -20.986  1.00  0.00           N  
ATOM   1115  CZ  ARG C 703     -10.539   7.290 -21.084  1.00  0.00           C  
ATOM   1116  NH1 ARG C 703     -10.360   8.555 -20.714  1.00  0.00           N  
ATOM   1117  NH2 ARG C 703     -11.730   6.908 -21.525  1.00  0.00           N  
ATOM   1118  H   ARG C 703      -4.352   8.056 -17.720  1.00  0.00           H  
ATOM   1119 HE   ARG C 703      -9.772   5.465 -21.248  1.00  0.00           H  
ATOM   1120 HH11 ARG C 703      -9.482   8.852 -20.351  1.00  0.00           H  
ATOM   1121 HH12 ARG C 703     -11.117   9.206 -20.787  1.00  0.00           H  
ATOM   1122 HH21 ARG C 703     -11.877   5.951 -21.786  1.00  0.00           H  
ATOM   1123 HH22 ARG C 703     -12.472   7.567 -21.598  1.00  0.00           H  
ATOM   1124  N   PRO C 713      -5.077   5.330 -20.705  1.00  0.00           N  
ATOM   1125  CA  PRO C 713      -4.490   5.012 -22.002  1.00  0.00           C  
ATOM   1126  C   PRO C 713      -4.917   5.834 -23.225  1.00  0.00           C  
ATOM   1127  O   PRO C 713      -6.102   5.900 -23.586  1.00  0.00           O  
ATOM   1128  CB  PRO C 713      -4.793   3.539 -22.130  1.00  0.00           C  
ATOM   1129  CG  PRO C 713      -4.540   3.068 -20.713  1.00  0.00           C  
ATOM   1130  CD  PRO C 713      -5.189   4.126 -19.867  1.00  0.00           C  
ATOM   1131  N   GLN C 714      -3.925   6.483 -23.834  1.00  0.00           N  
ATOM   1132  CA  GLN C 714      -4.135   7.312 -25.018  1.00  0.00           C  
ATOM   1133  C   GLN C 714      -3.281   6.784 -26.175  1.00  0.00           C  
ATOM   1134  O   GLN C 714      -2.802   5.640 -26.119  1.00  0.00           O  
ATOM   1135  CB  GLN C 714      -3.743   8.748 -24.715  1.00  0.00           C  
ATOM   1136  CG  GLN C 714      -4.365   9.266 -23.469  1.00  0.00           C  
ATOM   1137  CD  GLN C 714      -5.804   9.652 -23.653  1.00  0.00           C  
ATOM   1138  OE1 GLN C 714      -6.134  10.824 -23.526  1.00  0.00           O  
ATOM   1139  NE2 GLN C 714      -6.676   8.674 -23.942  1.00  0.00           N  
ATOM   1140  H   GLN C 714      -3.018   6.386 -23.480  1.00  0.00           H  
ATOM   1141 HE21 GLN C 714      -7.615   8.923 -24.052  1.00  0.00           H  
ATOM   1142 HE22 GLN C 714      -6.371   7.745 -24.014  1.00  0.00           H  
ATOM   1143  N   LYS C 715      -3.133   7.589 -27.233  1.00  0.00           N  
ATOM   1144  CA  LYS C 715      -2.307   7.189 -28.375  1.00  0.00           C  
ATOM   1145  C   LYS C 715      -0.879   7.042 -27.867  1.00  0.00           C  
ATOM   1146  O   LYS C 715      -0.238   6.008 -28.086  1.00  0.00           O  
ATOM   1147  CB  LYS C 715      -2.334   8.239 -29.498  1.00  0.00           C  
ATOM   1148  CG  LYS C 715      -1.359   7.944 -30.643  1.00  0.00           C  
ATOM   1149  CD  LYS C 715      -1.966   8.164 -32.040  1.00  0.00           C  
ATOM   1150  CE  LYS C 715      -3.220   7.337 -32.228  1.00  0.00           C  
ATOM   1151  NZ  LYS C 715      -3.005   5.960 -31.685  1.00  0.00           N  
ATOM   1152  H   LYS C 715      -3.600   8.454 -27.248  1.00  0.00           H  
ATOM   1153  HZ1 LYS C 715      -2.547   6.019 -30.750  1.00  0.00           H  
ATOM   1154  HZ2 LYS C 715      -3.916   5.472 -31.583  1.00  0.00           H  
ATOM   1155  HZ3 LYS C 715      -2.391   5.418 -32.327  1.00  0.00           H  
ATOM   1156  N   GLY C 716      -0.402   8.041 -27.125  1.00  0.00           N  
ATOM   1157  CA  GLY C 716       0.954   7.968 -26.635  1.00  0.00           C  
ATOM   1158  C   GLY C 716       1.177   7.483 -25.222  1.00  0.00           C  
ATOM   1159  O   GLY C 716       2.302   7.059 -24.907  1.00  0.00           O  
ATOM   1160  H   GLY C 716      -0.958   8.828 -26.933  1.00  0.00           H  
ATOM   1161  N   ARG C 718       0.143   7.549 -24.374  1.00  0.00           N  
ATOM   1162  CA  ARG C 718       0.282   7.157 -22.969  1.00  0.00           C  
ATOM   1163  C   ARG C 718      -0.177   5.764 -22.638  1.00  0.00           C  
ATOM   1164  O   ARG C 718      -1.339   5.438 -22.811  1.00  0.00           O  
ATOM   1165  CB  ARG C 718      -0.365   8.191 -22.067  1.00  0.00           C  
ATOM   1166  CG  ARG C 718       0.029   9.647 -22.443  1.00  0.00           C  
ATOM   1167  CD  ARG C 718      -0.502  10.699 -21.467  1.00  0.00           C  
ATOM   1168  NE  ARG C 718      -1.711  10.186 -20.819  1.00  0.00           N  
ATOM   1169  CZ  ARG C 718      -2.918  10.776 -20.789  1.00  0.00           C  
ATOM   1170  NH1 ARG C 718      -3.122  11.984 -21.339  1.00  0.00           N  
ATOM   1171  NH2 ARG C 718      -3.917  10.154 -20.159  1.00  0.00           N  
ATOM   1172  H   ARG C 718      -0.727   7.848 -24.703  1.00  0.00           H  
ATOM   1173 HE   ARG C 718      -1.631   9.333 -20.344  1.00  0.00           H  
ATOM   1174 HH11 ARG C 718      -2.370  12.466 -21.783  1.00  0.00           H  
ATOM   1175 HH12 ARG C 718      -4.035  12.395 -21.311  1.00  0.00           H  
ATOM   1176 HH21 ARG C 718      -3.756   9.270 -19.718  1.00  0.00           H  
ATOM   1177 HH22 ARG C 718      -4.826  10.569 -20.129  1.00  0.00           H  
ATOM   1178  N   TYR C 723       0.784   4.953 -22.207  1.00  0.00           N  
ATOM   1179  CA  TYR C 723       0.614   3.547 -21.846  1.00  0.00           C  
ATOM   1180  C   TYR C 723       0.934   3.366 -20.355  1.00  0.00           C  
ATOM   1181  O   TYR C 723       1.517   4.252 -19.734  1.00  0.00           O  
ATOM   1182  CB  TYR C 723       1.567   2.696 -22.685  1.00  0.00           C  
ATOM   1183  CG  TYR C 723       1.345   2.877 -24.166  1.00  0.00           C  
ATOM   1184  CD1 TYR C 723       1.848   3.999 -24.856  1.00  0.00           C  
ATOM   1185  CD2 TYR C 723       0.535   1.997 -24.846  1.00  0.00           C  
ATOM   1186  CE1 TYR C 723       1.511   4.244 -26.184  1.00  0.00           C  
ATOM   1187  CE2 TYR C 723       0.191   2.211 -26.146  1.00  0.00           C  
ATOM   1188  CZ  TYR C 723       0.657   3.335 -26.832  1.00  0.00           C  
ATOM   1189  OH  TYR C 723       0.148   3.544 -28.118  1.00  0.00           O  
ATOM   1190  H   TYR C 723       1.683   5.331 -22.119  1.00  0.00           H  
ATOM   1191 HH   TYR C 723      -0.412   2.804 -28.360  1.00  0.00           H  
ATOM   1192  N   ARG C 724       0.535   2.235 -19.788  1.00  0.00           N  
ATOM   1193  CA  ARG C 724       0.752   1.921 -18.380  1.00  0.00           C  
ATOM   1194  C   ARG C 724       2.144   1.384 -18.193  1.00  0.00           C  
ATOM   1195  O   ARG C 724       2.725   1.472 -17.100  1.00  0.00           O  
ATOM   1196  CB  ARG C 724      -0.245   0.853 -17.946  1.00  0.00           C  
ATOM   1197  CG  ARG C 724      -1.676   1.314 -17.844  1.00  0.00           C  
ATOM   1198  CD  ARG C 724      -1.830   2.132 -16.606  1.00  0.00           C  
ATOM   1199  NE  ARG C 724      -3.172   2.684 -16.478  1.00  0.00           N  
ATOM   1200  CZ  ARG C 724      -4.268   1.995 -16.167  1.00  0.00           C  
ATOM   1201  NH1 ARG C 724      -4.232   0.667 -15.951  1.00  0.00           N  
ATOM   1202  NH2 ARG C 724      -5.416   2.652 -16.072  1.00  0.00           N  
ATOM   1203  H   ARG C 724       0.061   1.593 -20.333  1.00  0.00           H  
ATOM   1204 HE   ARG C 724      -3.261   3.627 -16.593  1.00  0.00           H  
ATOM   1205 HH11 ARG C 724      -3.369   0.171 -16.002  1.00  0.00           H  
ATOM   1206 HH12 ARG C 724      -5.079   0.175 -15.726  1.00  0.00           H  
ATOM   1207 HH21 ARG C 724      -5.437   3.641 -16.222  1.00  0.00           H  
ATOM   1208 HH22 ARG C 724      -6.260   2.163 -15.851  1.00  0.00           H  
ATOM   1209  N   GLN C 725       2.576   0.620 -19.187  1.00  0.00           N  
ATOM   1210  CA  GLN C 725       3.942   0.097 -19.236  1.00  0.00           C  
ATOM   1211  C   GLN C 725       4.485   0.709 -20.483  1.00  0.00           C  
ATOM   1212  O   GLN C 725       3.993   0.433 -21.586  1.00  0.00           O  
ATOM   1213  CB  GLN C 725       4.031  -1.398 -19.439  1.00  0.00           C  
ATOM   1214  CG  GLN C 725       5.475  -1.860 -19.567  1.00  0.00           C  
ATOM   1215  CD  GLN C 725       5.598  -3.353 -19.807  1.00  0.00           C  
ATOM   1216  OE1 GLN C 725       6.059  -4.134 -18.934  1.00  0.00           O  
ATOM   1217  NE2 GLN C 725       5.182  -3.773 -21.005  1.00  0.00           N  
ATOM   1218  H   GLN C 725       1.965   0.403 -19.915  1.00  0.00           H  
ATOM   1219 HE21 GLN C 725       5.245  -4.734 -21.190  1.00  0.00           H  
ATOM   1220 HE22 GLN C 725       4.823  -3.132 -21.647  1.00  0.00           H  
ATOM   1221  N   PHE C 726       5.459   1.582 -20.302  1.00  0.00           N  
ATOM   1222  CA  PHE C 726       6.067   2.240 -21.414  1.00  0.00           C  
ATOM   1223  C   PHE C 726       7.590   2.019 -21.346  1.00  0.00           C  
ATOM   1224  O   PHE C 726       8.116   1.497 -20.339  1.00  0.00           O  
ATOM   1225  CB  PHE C 726       5.635   3.715 -21.439  1.00  0.00           C  
ATOM   1226  CG  PHE C 726       6.200   4.568 -20.310  1.00  0.00           C  
ATOM   1227  CD1 PHE C 726       5.746   4.431 -19.006  1.00  0.00           C  
ATOM   1228  CD2 PHE C 726       7.170   5.553 -20.571  1.00  0.00           C  
ATOM   1229  CE1 PHE C 726       6.242   5.267 -17.981  1.00  0.00           C  
ATOM   1230  CE2 PHE C 726       7.669   6.393 -19.551  1.00  0.00           C  
ATOM   1231  CZ  PHE C 726       7.204   6.250 -18.258  1.00  0.00           C  
ATOM   1232  H   PHE C 726       5.802   1.766 -19.385  1.00  0.00           H  
ATOM   1233  N   HIS C 728       8.271   2.228 -22.479  1.00  0.00           N  
ATOM   1234  CA  HIS C 728       9.731   2.067 -22.539  1.00  0.00           C  
ATOM   1235  C   HIS C 728      10.443   3.383 -22.752  1.00  0.00           C  
ATOM   1236  O   HIS C 728      10.035   4.212 -23.586  1.00  0.00           O  
ATOM   1237  CB  HIS C 728      10.125   1.088 -23.606  1.00  0.00           C  
ATOM   1238  CG  HIS C 728       9.532  -0.259 -23.399  1.00  0.00           C  
ATOM   1239  ND1 HIS C 728       8.320  -0.626 -23.934  1.00  0.00           N  
ATOM   1240  CD2 HIS C 728       9.982  -1.329 -22.707  1.00  0.00           C  
ATOM   1241  CE1 HIS C 728       8.048  -1.872 -23.590  1.00  0.00           C  
ATOM   1242  NE2 HIS C 728       9.042  -2.321 -22.843  1.00  0.00           N  
ATOM   1243  H   HIS C 728       7.791   2.536 -23.275  1.00  0.00           H  
ATOM   1244  HD1 HIS C 728       7.749  -0.071 -24.493  1.00  0.00           H  
ATOM   1245  HE2 HIS C 728       9.104  -3.219 -22.447  1.00  0.00           H  
ATOM   1246  N   GLN C 730      11.510   3.581 -21.985  1.00  0.00           N  
ATOM   1247  CA  GLN C 730      12.293   4.810 -22.047  1.00  0.00           C  
ATOM   1248  C   GLN C 730      13.753   4.521 -22.317  1.00  0.00           C  
ATOM   1249  O   GLN C 730      14.284   3.450 -21.972  1.00  0.00           O  
ATOM   1250  CB  GLN C 730      12.209   5.609 -20.709  1.00  0.00           C  
ATOM   1251  CG  GLN C 730      11.011   6.595 -20.519  1.00  0.00           C  
ATOM   1252  CD  GLN C 730      11.276   7.629 -19.419  1.00  0.00           C  
ATOM   1253  OE1 GLN C 730      12.065   7.373 -18.500  1.00  0.00           O  
ATOM   1254  NE2 GLN C 730      10.651   8.811 -19.530  1.00  0.00           N  
ATOM   1255  H   GLN C 730      11.791   2.880 -21.360  1.00  0.00           H  
ATOM   1256 HE21 GLN C 730      10.815   9.474 -18.823  1.00  0.00           H  
ATOM   1257 HE22 GLN C 730      10.051   8.979 -20.284  1.00  0.00           H  
ATOM   1258  N   LEU C 731      14.367   5.454 -23.021  1.00  0.00           N  
ATOM   1259  CA  LEU C 731      15.811   5.414 -23.256  1.00  0.00           C  
ATOM   1260  C   LEU C 731      16.150   6.796 -22.714  1.00  0.00           C  
ATOM   1261  O   LEU C 731      15.484   7.792 -23.034  1.00  0.00           O  
ATOM   1262  CB  LEU C 731      16.162   5.297 -24.751  1.00  0.00           C  
ATOM   1263  CG  LEU C 731      17.641   5.285 -25.186  1.00  0.00           C  
ATOM   1264  CD1 LEU C 731      18.116   6.703 -25.457  1.00  0.00           C  
ATOM   1265  CD2 LEU C 731      18.509   4.605 -24.158  1.00  0.00           C  
ATOM   1266  H   LEU C 731      13.843   6.195 -23.403  1.00  0.00           H  
ATOM   1267  N   GLY C 732      17.049   6.853 -21.765  1.00  0.00           N  
ATOM   1268  CA  GLY C 732      17.341   8.166 -21.261  1.00  0.00           C  
ATOM   1269  C   GLY C 732      18.731   8.173 -20.758  1.00  0.00           C  
ATOM   1270  O   GLY C 732      19.309   7.111 -20.484  1.00  0.00           O  
ATOM   1271  H   GLY C 732      17.497   6.054 -21.421  1.00  0.00           H  
ATOM   1272  N   CYS C 733      19.288   9.358 -20.620  1.00  0.00           N  
ATOM   1273  CA  CYS C 733      20.651   9.407 -20.150  1.00  0.00           C  
ATOM   1274  C   CYS C 733      20.835  10.518 -19.134  1.00  0.00           C  
ATOM   1275  O   CYS C 733      20.035  11.456 -19.060  1.00  0.00           O  
ATOM   1276  CB  CYS C 733      21.653   9.493 -21.336  1.00  0.00           C  
ATOM   1277  SG  CYS C 733      21.644  11.015 -22.322  1.00  0.00           S  
ATOM   1278  H   CYS C 733      18.787  10.184 -20.798  1.00  0.00           H  
ATOM   1279  N   GLU C 734      21.865  10.357 -18.308  1.00  0.00           N  
ATOM   1280  CA  GLU C 734      22.180  11.298 -17.260  1.00  0.00           C  
ATOM   1281  C   GLU C 734      23.696  11.476 -17.167  1.00  0.00           C  
ATOM   1282  O   GLU C 734      24.472  10.517 -17.277  1.00  0.00           O  
ATOM   1283  CB  GLU C 734      21.716  10.760 -15.898  1.00  0.00           C  
ATOM   1284  CG  GLU C 734      20.379   9.999 -15.812  1.00  0.00           C  
ATOM   1285  CD  GLU C 734      19.194  10.899 -15.706  1.00  0.00           C  
ATOM   1286  OE1 GLU C 734      19.383  12.127 -15.574  1.00  0.00           O  
ATOM   1287  OE2 GLU C 734      18.072  10.369 -15.779  1.00  0.00           O  
ATOM   1288  H   GLU C 734      22.438   9.578 -18.419  1.00  0.00           H  
ATOM   1289  N   VAL C 735      24.087  12.721 -16.930  1.00  0.00           N  
ATOM   1290  CA  VAL C 735      25.469  13.102 -16.767  1.00  0.00           C  
ATOM   1291  C   VAL C 735      25.595  13.838 -15.432  1.00  0.00           C  
ATOM   1292  O   VAL C 735      24.939  14.846 -15.154  1.00  0.00           O  
ATOM   1293  CB  VAL C 735      25.953  14.049 -17.867  1.00  0.00           C  
ATOM   1294  CG1 VAL C 735      27.501  14.064 -17.878  1.00  0.00           C  
ATOM   1295  CG2 VAL C 735      25.389  13.623 -19.219  1.00  0.00           C  
ATOM   1296  H   VAL C 735      23.406  13.428 -16.857  1.00  0.00           H  
ATOM   1297  N   PHE C 736      26.479  13.332 -14.610  1.00  0.00           N  
ATOM   1298  CA  PHE C 736      26.724  13.894 -13.307  1.00  0.00           C  
ATOM   1299  C   PHE C 736      28.123  14.495 -13.232  1.00  0.00           C  
ATOM   1300  O   PHE C 736      29.092  13.891 -13.714  1.00  0.00           O  
ATOM   1301  CB  PHE C 736      26.588  12.776 -12.279  1.00  0.00           C  
ATOM   1302  CG  PHE C 736      25.228  12.158 -12.258  1.00  0.00           C  
ATOM   1303  CD1 PHE C 736      24.937  11.075 -13.074  1.00  0.00           C  
ATOM   1304  CD2 PHE C 736      24.248  12.641 -11.396  1.00  0.00           C  
ATOM   1305  CE1 PHE C 736      23.694  10.477 -13.031  1.00  0.00           C  
ATOM   1306  CE2 PHE C 736      22.999  12.048 -11.350  1.00  0.00           C  
ATOM   1307  CZ  PHE C 736      22.721  10.964 -12.171  1.00  0.00           C  
ATOM   1308  H   PHE C 736      27.001  12.549 -14.898  1.00  0.00           H  
ATOM   1309  N   GLY C 737      28.225  15.675 -12.637  1.00  0.00           N  
ATOM   1310  CA  GLY C 737      29.515  16.317 -12.500  1.00  0.00           C  
ATOM   1311  C   GLY C 737      29.755  17.612 -13.281  1.00  0.00           C  
ATOM   1312  O   GLY C 737      30.668  18.384 -12.905  1.00  0.00           O  
ATOM   1313  H   GLY C 737      27.422  16.110 -12.301  1.00  0.00           H  
ATOM   1314  N   LEU C 738      28.945  17.915 -14.304  1.00  0.00           N  
ATOM   1315  CA  LEU C 738      29.206  19.126 -15.078  1.00  0.00           C  
ATOM   1316  C   LEU C 738      28.243  20.270 -14.903  1.00  0.00           C  
ATOM   1317  O   LEU C 738      27.109  20.203 -15.344  1.00  0.00           O  
ATOM   1318  CB  LEU C 738      29.393  18.807 -16.569  1.00  0.00           C  
ATOM   1319  CG  LEU C 738      30.559  17.858 -16.857  1.00  0.00           C  
ATOM   1320  CD1 LEU C 738      30.454  17.286 -18.238  1.00  0.00           C  
ATOM   1321  CD2 LEU C 738      31.863  18.588 -16.655  1.00  0.00           C  
ATOM   1322  H   LEU C 738      28.174  17.340 -14.516  1.00  0.00           H  
ATOM   1323  N   GLN C 739      28.743  21.342 -14.311  1.00  0.00           N  
ATOM   1324  CA  GLN C 739      27.961  22.539 -14.062  1.00  0.00           C  
ATOM   1325  C   GLN C 739      27.549  23.227 -15.357  1.00  0.00           C  
ATOM   1326  O   GLN C 739      26.473  23.003 -15.859  1.00  0.00           O  
ATOM   1327  CB  GLN C 739      28.736  23.539 -13.149  1.00  0.00           C  
ATOM   1328  CG  GLN C 739      28.448  23.481 -11.615  1.00  0.00           C  
ATOM   1329  CD  GLN C 739      29.526  24.174 -10.733  1.00  0.00           C  
ATOM   1330  OE1 GLN C 739      29.340  25.309 -10.276  1.00  0.00           O  
ATOM   1331  NE2 GLN C 739      30.631  23.467 -10.461  1.00  0.00           N  
ATOM   1332  H   GLN C 739      29.680  21.327 -14.043  1.00  0.00           H  
ATOM   1333 HE21 GLN C 739      31.305  23.902  -9.900  1.00  0.00           H  
ATOM   1334 HE22 GLN C 739      30.721  22.561 -10.804  1.00  0.00           H  
ATOM   1335  N   GLY C 783      28.424  24.100 -15.848  1.00  0.00           N  
ATOM   1336  CA  GLY C 783      28.211  24.912 -17.040  1.00  0.00           C  
ATOM   1337  C   GLY C 783      27.228  24.465 -18.089  1.00  0.00           C  
ATOM   1338  O   GLY C 783      26.967  23.279 -18.286  1.00  0.00           O  
ATOM   1339  H   GLY C 783      29.294  24.173 -15.403  1.00  0.00           H  
ATOM   1340  N   PRO C 787      26.692  25.419 -18.832  1.00  0.00           N  
ATOM   1341  CA  PRO C 787      25.729  25.055 -19.868  1.00  0.00           C  
ATOM   1342  C   PRO C 787      26.329  24.188 -21.003  1.00  0.00           C  
ATOM   1343  O   PRO C 787      25.602  23.558 -21.785  1.00  0.00           O  
ATOM   1344  CB  PRO C 787      25.220  26.414 -20.351  1.00  0.00           C  
ATOM   1345  CG  PRO C 787      26.345  27.345 -20.003  1.00  0.00           C  
ATOM   1346  CD  PRO C 787      26.823  26.870 -18.683  1.00  0.00           C  
ATOM   1347  N   ASP C 788      27.644  24.097 -21.064  1.00  0.00           N  
ATOM   1348  CA  ASP C 788      28.262  23.314 -22.112  1.00  0.00           C  
ATOM   1349  C   ASP C 788      27.702  21.885 -22.186  1.00  0.00           C  
ATOM   1350  O   ASP C 788      27.220  21.440 -23.241  1.00  0.00           O  
ATOM   1351  CB  ASP C 788      29.800  23.324 -21.970  1.00  0.00           C  
ATOM   1352  CG  ASP C 788      30.282  23.078 -20.531  1.00  0.00           C  
ATOM   1353  OD1 ASP C 788      30.226  24.044 -19.731  1.00  0.00           O  
ATOM   1354  OD2 ASP C 788      30.745  21.945 -20.211  1.00  0.00           O  
ATOM   1355  H   ASP C 788      28.196  24.573 -20.427  1.00  0.00           H  
ATOM   1356  N   ILE C 789      27.694  21.197 -21.054  1.00  0.00           N  
ATOM   1357  CA  ILE C 789      27.221  19.817 -21.021  1.00  0.00           C  
ATOM   1358  C   ILE C 789      25.765  19.720 -21.412  1.00  0.00           C  
ATOM   1359  O   ILE C 789      25.372  18.708 -21.991  1.00  0.00           O  
ATOM   1360  CB  ILE C 789      27.483  19.169 -19.670  1.00  0.00           C  
ATOM   1361  CG1 ILE C 789      27.128  17.692 -19.705  1.00  0.00           C  
ATOM   1362  CG2 ILE C 789      26.691  19.886 -18.595  1.00  0.00           C  
ATOM   1363  CD1 ILE C 789      27.831  16.884 -20.718  1.00  0.00           C  
ATOM   1364  H   ILE C 789      27.991  21.631 -20.226  1.00  0.00           H  
ATOM   1365  N   ASP C 790      24.983  20.778 -21.161  1.00  0.00           N  
ATOM   1366  CA  ASP C 790      23.575  20.796 -21.556  1.00  0.00           C  
ATOM   1367  C   ASP C 790      23.524  20.800 -23.065  1.00  0.00           C  
ATOM   1368  O   ASP C 790      22.778  20.040 -23.687  1.00  0.00           O  
ATOM   1369  CB  ASP C 790      22.884  22.080 -21.146  1.00  0.00           C  
ATOM   1370  CG  ASP C 790      23.081  22.442 -19.695  1.00  0.00           C  
ATOM   1371  OD1 ASP C 790      23.840  21.753 -18.954  1.00  0.00           O  
ATOM   1372  OD2 ASP C 790      22.494  23.479 -19.333  1.00  0.00           O  
ATOM   1373  H   ASP C 790      25.370  21.562 -20.716  1.00  0.00           H  
ATOM   1374  N   ALA C 791      24.255  21.742 -23.647  1.00  0.00           N  
ATOM   1375  CA  ALA C 791      24.343  21.853 -25.105  1.00  0.00           C  
ATOM   1376  C   ALA C 791      24.690  20.498 -25.737  1.00  0.00           C  
ATOM   1377  O   ALA C 791      23.937  20.013 -26.578  1.00  0.00           O  
ATOM   1378  CB  ALA C 791      25.368  22.882 -25.487  1.00  0.00           C  
ATOM   1379  H   ALA C 791      24.764  22.364 -23.089  1.00  0.00           H  
ATOM   1380  N   GLU C 792      25.773  19.855 -25.306  1.00  0.00           N  
ATOM   1381  CA  GLU C 792      26.121  18.564 -25.877  1.00  0.00           C  
ATOM   1382  C   GLU C 792      24.918  17.595 -25.860  1.00  0.00           C  
ATOM   1383  O   GLU C 792      24.653  16.917 -26.868  1.00  0.00           O  
ATOM   1384  CB  GLU C 792      27.293  17.918 -25.129  1.00  0.00           C  
ATOM   1385  CG  GLU C 792      27.577  16.487 -25.600  1.00  0.00           C  
ATOM   1386  CD  GLU C 792      28.486  15.712 -24.675  1.00  0.00           C  
ATOM   1387  OE1 GLU C 792      29.305  16.317 -23.970  1.00  0.00           O  
ATOM   1388  OE2 GLU C 792      28.394  14.475 -24.660  1.00  0.00           O  
ATOM   1389  H   GLU C 792      26.328  20.248 -24.593  1.00  0.00           H  
ATOM   1390  N   LEU C 793      24.197  17.530 -24.729  1.00  0.00           N  
ATOM   1391  CA  LEU C 793      23.037  16.629 -24.603  1.00  0.00           C  
ATOM   1392  C   LEU C 793      22.001  16.950 -25.674  1.00  0.00           C  
ATOM   1393  O   LEU C 793      21.509  16.041 -26.362  1.00  0.00           O  
ATOM   1394  CB  LEU C 793      22.420  16.696 -23.189  1.00  0.00           C  
ATOM   1395  CG  LEU C 793      23.095  16.037 -21.961  1.00  0.00           C  
ATOM   1396  CD1 LEU C 793      22.494  16.711 -20.764  1.00  0.00           C  
ATOM   1397  CD2 LEU C 793      22.960  14.466 -21.867  1.00  0.00           C  
ATOM   1398  H   LEU C 793      24.446  18.092 -23.961  1.00  0.00           H  
ATOM   1399  N   ILE C 794      21.687  18.231 -25.845  1.00  0.00           N  
ATOM   1400  CA  ILE C 794      20.741  18.578 -26.870  1.00  0.00           C  
ATOM   1401  C   ILE C 794      21.347  18.050 -28.163  1.00  0.00           C  
ATOM   1402  O   ILE C 794      20.706  17.254 -28.864  1.00  0.00           O  
ATOM   1403  CB  ILE C 794      20.533  20.065 -27.001  1.00  0.00           C  
ATOM   1404  CG1 ILE C 794      19.552  20.574 -25.936  1.00  0.00           C  
ATOM   1405  CG2 ILE C 794      19.958  20.370 -28.365  1.00  0.00           C  
ATOM   1406  CD1 ILE C 794      20.143  20.717 -24.537  1.00  0.00           C  
ATOM   1407  H   ILE C 794      22.102  18.927 -25.287  1.00  0.00           H  
ATOM   1408  N   MET C 795      22.605  18.422 -28.438  1.00  0.00           N  
ATOM   1409  CA  MET C 795      23.325  17.993 -29.653  1.00  0.00           C  
ATOM   1410  C   MET C 795      23.174  16.508 -29.903  1.00  0.00           C  
ATOM   1411  O   MET C 795      22.947  16.072 -31.043  1.00  0.00           O  
ATOM   1412  CB  MET C 795      24.809  18.334 -29.566  1.00  0.00           C  
ATOM   1413  CG  MET C 795      25.196  19.743 -30.076  1.00  0.00           C  
ATOM   1414  SD  MET C 795      26.928  20.155 -29.689  1.00  0.00           S  
ATOM   1415  CE  MET C 795      26.747  21.750 -28.684  1.00  0.00           C  
ATOM   1416  H   MET C 795      23.076  18.991 -27.808  1.00  0.00           H  
ATOM   1417  N   LEU C 796      23.282  15.739 -28.831  1.00  0.00           N  
ATOM   1418  CA  LEU C 796      23.124  14.310 -28.940  1.00  0.00           C  
ATOM   1419  C   LEU C 796      21.721  14.016 -29.467  1.00  0.00           C  
ATOM   1420  O   LEU C 796      21.549  13.254 -30.424  1.00  0.00           O  
ATOM   1421  CB  LEU C 796      23.351  13.618 -27.594  1.00  0.00           C  
ATOM   1422  CG  LEU C 796      23.580  12.106 -27.708  1.00  0.00           C  
ATOM   1423  CD1 LEU C 796      24.039  11.454 -26.433  1.00  0.00           C  
ATOM   1424  CD2 LEU C 796      22.311  11.466 -28.168  1.00  0.00           C  
ATOM   1425  H   LEU C 796      23.452  16.141 -27.971  1.00  0.00           H  
ATOM   1426  N   THR C 797      20.712  14.624 -28.871  1.00  0.00           N  
ATOM   1427  CA  THR C 797      19.355  14.341 -29.335  1.00  0.00           C  
ATOM   1428  C   THR C 797      19.143  14.752 -30.791  1.00  0.00           C  
ATOM   1429  O   THR C 797      18.482  14.030 -31.560  1.00  0.00           O  
ATOM   1430  CB  THR C 797      18.257  14.939 -28.397  1.00  0.00           C  
ATOM   1431  OG1 THR C 797      18.411  16.360 -28.268  1.00  0.00           O  
ATOM   1432  CG2 THR C 797      18.352  14.289 -27.038  1.00  0.00           C  
ATOM   1433  H   THR C 797      20.867  15.276 -28.154  1.00  0.00           H  
ATOM   1434  HG1 THR C 797      17.737  16.678 -27.683  1.00  0.00           H  
ATOM   1435  N   ALA C 798      19.765  15.852 -31.194  1.00  0.00           N  
ATOM   1436  CA  ALA C 798      19.615  16.306 -32.568  1.00  0.00           C  
ATOM   1437  C   ALA C 798      20.317  15.337 -33.539  1.00  0.00           C  
ATOM   1438  O   ALA C 798      19.890  15.155 -34.695  1.00  0.00           O  
ATOM   1439  CB  ALA C 798      20.139  17.674 -32.698  1.00  0.00           C  
ATOM   1440  H   ALA C 798      20.314  16.357 -30.559  1.00  0.00           H  
ATOM   1441  N   ARG C 799      21.376  14.682 -33.075  1.00  0.00           N  
ATOM   1442  CA  ARG C 799      22.066  13.733 -33.928  1.00  0.00           C  
ATOM   1443  C   ARG C 799      21.112  12.559 -34.166  1.00  0.00           C  
ATOM   1444  O   ARG C 799      21.016  12.009 -35.278  1.00  0.00           O  
ATOM   1445  CB  ARG C 799      23.372  13.290 -33.266  1.00  0.00           C  
ATOM   1446  CG  ARG C 799      24.053  12.064 -33.859  1.00  0.00           C  
ATOM   1447  CD  ARG C 799      25.429  11.877 -33.210  1.00  0.00           C  
ATOM   1448  NE  ARG C 799      26.278  13.043 -33.488  1.00  0.00           N  
ATOM   1449  CZ  ARG C 799      27.182  13.131 -34.471  1.00  0.00           C  
ATOM   1450  NH1 ARG C 799      27.466  12.080 -35.243  1.00  0.00           N  
ATOM   1451  NH2 ARG C 799      27.860  14.260 -34.637  1.00  0.00           N  
ATOM   1452  H   ARG C 799      21.707  14.858 -32.172  1.00  0.00           H  
ATOM   1453 HE   ARG C 799      26.169  13.828 -32.910  1.00  0.00           H  
ATOM   1454 HH11 ARG C 799      27.007  11.207 -35.084  1.00  0.00           H  
ATOM   1455 HH12 ARG C 799      28.152  12.162 -35.965  1.00  0.00           H  
ATOM   1456 HH21 ARG C 799      27.695  15.032 -34.039  1.00  0.00           H  
ATOM   1457 HH22 ARG C 799      28.539  14.327 -35.371  1.00  0.00           H  
ATOM   1458  N   TRP C 800      20.351  12.222 -33.130  1.00  0.00           N  
ATOM   1459  CA  TRP C 800      19.416  11.120 -33.229  1.00  0.00           C  
ATOM   1460  C   TRP C 800      18.366  11.363 -34.293  1.00  0.00           C  
ATOM   1461  O   TRP C 800      18.062  10.479 -35.075  1.00  0.00           O  
ATOM   1462  CB  TRP C 800      18.732  10.897 -31.907  1.00  0.00           C  
ATOM   1463  CG  TRP C 800      19.440   9.989 -30.999  1.00  0.00           C  
ATOM   1464  CD1 TRP C 800      20.388   9.054 -31.318  1.00  0.00           C  
ATOM   1465  CD2 TRP C 800      19.220   9.880 -29.598  1.00  0.00           C  
ATOM   1466  NE1 TRP C 800      20.771   8.367 -30.186  1.00  0.00           N  
ATOM   1467  CE2 TRP C 800      20.065   8.859 -29.117  1.00  0.00           C  
ATOM   1468  CE3 TRP C 800      18.372  10.537 -28.700  1.00  0.00           C  
ATOM   1469  CZ2 TRP C 800      20.093   8.495 -27.773  1.00  0.00           C  
ATOM   1470  CZ3 TRP C 800      18.393  10.169 -27.391  1.00  0.00           C  
ATOM   1471  CH2 TRP C 800      19.246   9.156 -26.932  1.00  0.00           C  
ATOM   1472  H   TRP C 800      20.424  12.721 -32.289  1.00  0.00           H  
ATOM   1473  HE1 TRP C 800      21.438   7.646 -30.141  1.00  0.00           H  
ATOM   1474  N   TRP C 801      17.833  12.567 -34.354  1.00  0.00           N  
ATOM   1475  CA  TRP C 801      16.801  12.863 -35.340  1.00  0.00           C  
ATOM   1476  C   TRP C 801      17.367  12.747 -36.750  1.00  0.00           C  
ATOM   1477  O   TRP C 801      16.723  12.237 -37.691  1.00  0.00           O  
ATOM   1478  CB  TRP C 801      16.241  14.263 -35.115  1.00  0.00           C  
ATOM   1479  CG  TRP C 801      15.911  14.616 -33.686  1.00  0.00           C  
ATOM   1480  CD1 TRP C 801      15.869  15.856 -33.194  1.00  0.00           C  
ATOM   1481  CD2 TRP C 801      15.561  13.732 -32.590  1.00  0.00           C  
ATOM   1482  NE1 TRP C 801      15.517  15.832 -31.882  1.00  0.00           N  
ATOM   1483  CE2 TRP C 801      15.329  14.542 -31.477  1.00  0.00           C  
ATOM   1484  CE3 TRP C 801      15.429  12.344 -32.447  1.00  0.00           C  
ATOM   1485  CZ2 TRP C 801      14.977  14.018 -30.210  1.00  0.00           C  
ATOM   1486  CZ3 TRP C 801      15.075  11.823 -31.189  1.00  0.00           C  
ATOM   1487  CH2 TRP C 801      14.860  12.660 -30.094  1.00  0.00           C  
ATOM   1488  H   TRP C 801      18.124  13.260 -33.725  1.00  0.00           H  
ATOM   1489  HE1 TRP C 801      15.446  16.606 -31.324  1.00  0.00           H  
ATOM   1490  N   ARG C 802      18.595  13.233 -36.874  1.00  0.00           N  
ATOM   1491  CA  ARG C 802      19.343  13.221 -38.127  1.00  0.00           C  
ATOM   1492  C   ARG C 802      19.505  11.770 -38.586  1.00  0.00           C  
ATOM   1493  O   ARG C 802      19.183  11.450 -39.727  1.00  0.00           O  
ATOM   1494  CB  ARG C 802      20.710  13.880 -37.897  1.00  0.00           C  
ATOM   1495  CG  ARG C 802      21.262  14.715 -39.046  1.00  0.00           C  
ATOM   1496  CD  ARG C 802      22.537  14.077 -39.615  1.00  0.00           C  
ATOM   1497  NE  ARG C 802      23.793  14.517 -38.997  1.00  0.00           N  
ATOM   1498  CZ  ARG C 802      24.599  13.735 -38.278  1.00  0.00           C  
ATOM   1499  NH1 ARG C 802      24.255  12.471 -37.997  1.00  0.00           N  
ATOM   1500  NH2 ARG C 802      25.729  14.240 -37.779  1.00  0.00           N  
ATOM   1501  H   ARG C 802      19.007  13.634 -36.080  1.00  0.00           H  
ATOM   1502 HE   ARG C 802      24.057  15.452 -39.117  1.00  0.00           H  
ATOM   1503 HH11 ARG C 802      23.383  12.107 -38.329  1.00  0.00           H  
ATOM   1504 HH12 ARG C 802      24.863  11.893 -37.458  1.00  0.00           H  
ATOM   1505 HH21 ARG C 802      25.967  15.194 -37.941  1.00  0.00           H  
ATOM   1506 HH22 ARG C 802      26.338  13.656 -37.236  1.00  0.00           H  
ATOM   1507  N   ALA C 803      19.897  10.885 -37.675  1.00  0.00           N  
ATOM   1508  CA  ALA C 803      20.096   9.489 -38.033  1.00  0.00           C  
ATOM   1509  C   ALA C 803      18.873   8.724 -38.415  1.00  0.00           C  
ATOM   1510  O   ALA C 803      19.020   7.723 -39.097  1.00  0.00           O  
ATOM   1511  CB  ALA C 803      20.809   8.741 -36.939  1.00  0.00           C  
ATOM   1512  H   ALA C 803      20.045  11.178 -36.754  1.00  0.00           H  
ATOM   1513  N   LEU C 807      17.689   9.136 -37.927  1.00  0.00           N  
ATOM   1514  CA  LEU C 807      16.418   8.433 -38.192  1.00  0.00           C  
ATOM   1515  C   LEU C 807      15.555   9.117 -39.253  1.00  0.00           C  
ATOM   1516  O   LEU C 807      14.515   8.595 -39.659  1.00  0.00           O  
ATOM   1517  CB  LEU C 807      15.624   8.257 -36.887  1.00  0.00           C  
ATOM   1518  CG  LEU C 807      16.234   7.428 -35.757  1.00  0.00           C  
ATOM   1519  CD1 LEU C 807      15.667   7.887 -34.444  1.00  0.00           C  
ATOM   1520  CD2 LEU C 807      15.975   5.972 -35.963  1.00  0.00           C  
ATOM   1521  H   LEU C 807      17.663   9.934 -37.353  1.00  0.00           H  
ATOM   1522  N   GLY C 808      15.971  10.311 -39.662  1.00  0.00           N  
ATOM   1523  CA  GLY C 808      15.264  11.032 -40.699  1.00  0.00           C  
ATOM   1524  C   GLY C 808      14.041  11.792 -40.247  1.00  0.00           C  
ATOM   1525  O   GLY C 808      13.238  12.234 -41.074  1.00  0.00           O  
ATOM   1526  H   GLY C 808      16.770  10.702 -39.251  1.00  0.00           H  
ATOM   1527  N   ILE C 809      13.909  11.990 -38.945  1.00  0.00           N  
ATOM   1528  CA  ILE C 809      12.753  12.711 -38.411  1.00  0.00           C  
ATOM   1529  C   ILE C 809      13.193  14.061 -37.921  1.00  0.00           C  
ATOM   1530  O   ILE C 809      12.478  14.714 -37.171  1.00  0.00           O  
ATOM   1531  CB  ILE C 809      12.139  11.968 -37.235  1.00  0.00           C  
ATOM   1532  CG1 ILE C 809      13.100  11.978 -36.056  1.00  0.00           C  
ATOM   1533  CG2 ILE C 809      11.840  10.540 -37.627  1.00  0.00           C  
ATOM   1534  CD1 ILE C 809      12.788  10.956 -34.983  1.00  0.00           C  
ATOM   1535  H   ILE C 809      14.604  11.659 -38.329  1.00  0.00           H  
ATOM   1536  N   SER C1143      14.386  14.480 -38.326  1.00  0.00           N  
ATOM   1537  CA  SER C1143      14.890  15.771 -37.881  1.00  0.00           C  
ATOM   1538  C   SER C1143      13.864  16.841 -38.199  1.00  0.00           C  
ATOM   1539  O   SER C1143      13.464  17.634 -37.345  1.00  0.00           O  
ATOM   1540  CB  SER C1143      16.246  16.086 -38.528  1.00  0.00           C  
ATOM   1541  OG  SER C1143      17.309  15.535 -37.757  1.00  0.00           O  
ATOM   1542  H   SER C1143      14.936  13.918 -38.904  1.00  0.00           H  
ATOM   1543 HG   SER C1143      18.152  15.741 -38.180  1.00  0.00           H  
ATOM   1544  N   GLU C1153      13.325  16.742 -39.395  1.00  0.00           N  
ATOM   1545  CA  GLU C1153      12.328  17.678 -39.876  1.00  0.00           C  
ATOM   1546  C   GLU C1153      11.019  17.554 -39.096  1.00  0.00           C  
ATOM   1547  O   GLU C1153      10.002  18.058 -39.533  1.00  0.00           O  
ATOM   1548  CB  GLU C1153      12.040  17.351 -41.341  1.00  0.00           C  
ATOM   1549  CG  GLU C1153      13.260  17.230 -42.238  1.00  0.00           C  
ATOM   1550  CD  GLU C1153      13.406  18.455 -43.123  1.00  0.00           C  
ATOM   1551  OE1 GLU C1153      12.802  18.463 -44.226  1.00  0.00           O  
ATOM   1552  OE2 GLU C1153      14.091  19.421 -42.698  1.00  0.00           O  
ATOM   1553  H   GLU C1153      13.601  16.005 -39.973  1.00  0.00           H  
ATOM   1554  N   HIS C1154      10.999  16.820 -37.994  1.00  0.00           N  
ATOM   1555  CA  HIS C1154       9.745  16.646 -37.266  1.00  0.00           C  
ATOM   1556  C   HIS C1154       9.904  16.553 -35.748  1.00  0.00           C  
ATOM   1557  O   HIS C1154       9.411  15.611 -35.113  1.00  0.00           O  
ATOM   1558  CB  HIS C1154       9.007  15.393 -37.768  1.00  0.00           C  
ATOM   1559  CG  HIS C1154       8.667  15.420 -39.230  1.00  0.00           C  
ATOM   1560  ND1 HIS C1154       7.450  15.866 -39.705  1.00  0.00           N  
ATOM   1561  CD2 HIS C1154       9.378  15.038 -40.318  1.00  0.00           C  
ATOM   1562  CE1 HIS C1154       7.427  15.762 -41.023  1.00  0.00           C  
ATOM   1563  NE2 HIS C1154       8.585  15.265 -41.421  1.00  0.00           N  
ATOM   1564  H   HIS C1154      11.808  16.420 -37.644  1.00  0.00           H  
ATOM   1565  HD1 HIS C1154       6.714  16.210 -39.151  1.00  0.00           H  
ATOM   1566  HE2 HIS C1154       8.837  15.081 -42.348  1.00  0.00           H  
ATOM   1567  N   VAL C1155      10.583  17.540 -35.178  1.00  0.00           N  
ATOM   1568  CA  VAL C1155      10.815  17.611 -33.755  1.00  0.00           C  
ATOM   1569  C   VAL C1155      11.309  19.023 -33.509  1.00  0.00           C  
ATOM   1570  O   VAL C1155      12.188  19.502 -34.238  1.00  0.00           O  
ATOM   1571  CB  VAL C1155      11.874  16.612 -33.343  1.00  0.00           C  
ATOM   1572  CG1 VAL C1155      11.272  15.245 -33.136  1.00  0.00           C  
ATOM   1573  CG2 VAL C1155      12.892  16.525 -34.415  1.00  0.00           C  
ATOM   1574  H   VAL C1155      10.966  18.249 -35.747  1.00  0.00           H  
ATOM   1575  N   THR C1156      10.695  19.727 -32.555  1.00  0.00           N  
ATOM   1576  CA  THR C1156      11.076  21.107 -32.220  1.00  0.00           C  
ATOM   1577  C   THR C1156      11.625  21.157 -30.792  1.00  0.00           C  
ATOM   1578  O   THR C1156      11.147  20.429 -29.911  1.00  0.00           O  
ATOM   1579  CB  THR C1156       9.887  22.087 -32.312  1.00  0.00           C  
ATOM   1580  OG1 THR C1156       9.114  21.820 -33.498  1.00  0.00           O  
ATOM   1581  CG2 THR C1156      10.388  23.530 -32.324  1.00  0.00           C  
ATOM   1582  H   THR C1156      10.005  19.319 -32.040  1.00  0.00           H  
ATOM   1583  HG1 THR C1156       8.371  22.418 -33.539  1.00  0.00           H  
ATOM   1584  N   LEU C1157      12.636  21.991 -30.565  1.00  0.00           N  
ATOM   1585  CA  LEU C1157      13.244  22.085 -29.242  1.00  0.00           C  
ATOM   1586  C   LEU C1157      12.691  23.269 -28.466  1.00  0.00           C  
ATOM   1587  O   LEU C1157      12.816  24.433 -28.884  1.00  0.00           O  
ATOM   1588  CB  LEU C1157      14.776  22.175 -29.353  1.00  0.00           C  
ATOM   1589  CG  LEU C1157      15.721  21.875 -28.186  1.00  0.00           C  
ATOM   1590  CD1 LEU C1157      15.780  23.007 -27.227  1.00  0.00           C  
ATOM   1591  CD2 LEU C1157      15.275  20.619 -27.480  1.00  0.00           C  
ATOM   1592  H   LEU C1157      12.981  22.561 -31.296  1.00  0.00           H  
ATOM   1593  N   GLU C1158      11.959  22.956 -27.412  1.00  0.00           N  
ATOM   1594  CA  GLU C1158      11.424  23.987 -26.572  1.00  0.00           C  
ATOM   1595  C   GLU C1158      12.410  23.976 -25.437  1.00  0.00           C  
ATOM   1596  O   GLU C1158      12.894  22.909 -25.018  1.00  0.00           O  
ATOM   1597  CB  GLU C1158      10.010  23.663 -26.120  1.00  0.00           C  
ATOM   1598  CG  GLU C1158       9.001  23.729 -27.273  1.00  0.00           C  
ATOM   1599  CD  GLU C1158       7.544  23.802 -26.819  1.00  0.00           C  
ATOM   1600  OE1 GLU C1158       7.055  24.930 -26.591  1.00  0.00           O  
ATOM   1601  OE2 GLU C1158       6.883  22.740 -26.710  1.00  0.00           O  
ATOM   1602  H   GLU C1158      11.790  22.015 -27.200  1.00  0.00           H  
ATOM   1603  N   LEU C1159      12.730  25.164 -24.955  1.00  0.00           N  
ATOM   1604  CA  LEU C1159      13.702  25.320 -23.897  1.00  0.00           C  
ATOM   1605  C   LEU C1159      13.233  26.388 -22.918  1.00  0.00           C  
ATOM   1606  O   LEU C1159      12.517  27.338 -23.314  1.00  0.00           O  
ATOM   1607  CB  LEU C1159      15.010  25.764 -24.549  1.00  0.00           C  
ATOM   1608  CG  LEU C1159      16.184  24.828 -24.464  1.00  0.00           C  
ATOM   1609  CD1 LEU C1159      17.174  25.201 -25.486  1.00  0.00           C  
ATOM   1610  CD2 LEU C1159      16.760  24.952 -23.103  1.00  0.00           C  
ATOM   1611  H   LEU C1159      12.288  25.961 -25.317  1.00  0.00           H  
ATOM   1612  N   ASN C1160      13.737  26.294 -21.682  1.00  0.00           N  
ATOM   1613  CA  ASN C1160      13.387  27.236 -20.612  1.00  0.00           C  
ATOM   1614  C   ASN C1160      14.265  27.010 -19.377  1.00  0.00           C  
ATOM   1615  O   ASN C1160      14.837  25.915 -19.211  1.00  0.00           O  
ATOM   1616  CB  ASN C1160      11.910  26.993 -20.231  1.00  0.00           C  
ATOM   1617  CG  ASN C1160      11.368  28.008 -19.256  1.00  0.00           C  
ATOM   1618  OD1 ASN C1160      10.757  28.999 -19.641  1.00  0.00           O  
ATOM   1619  ND2 ASN C1160      11.546  27.744 -17.995  1.00  0.00           N  
ATOM   1620  H   ASN C1160      14.354  25.553 -21.481  1.00  0.00           H  
ATOM   1621 HD21 ASN C1160      11.189  28.393 -17.354  1.00  0.00           H  
ATOM   1622 HD22 ASN C1160      12.001  26.926 -17.733  1.00  0.00           H  
ATOM   1623  N   SER C1161      14.465  28.068 -18.577  1.00  0.00           N  
ATOM   1624  CA  SER C1161      15.205  27.945 -17.306  1.00  0.00           C  
ATOM   1625  C   SER C1161      14.258  28.237 -16.148  1.00  0.00           C  
ATOM   1626  O   SER C1161      13.648  29.312 -16.078  1.00  0.00           O  
ATOM   1627  CB  SER C1161      16.431  28.846 -17.158  1.00  0.00           C  
ATOM   1628  OG  SER C1161      17.152  28.514 -15.960  1.00  0.00           O  
ATOM   1629  H   SER C1161      14.097  28.934 -18.827  1.00  0.00           H  
ATOM   1630 HG   SER C1161      17.917  29.097 -15.885  1.00  0.00           H  
ATOM   1631  N   ILE C1162      14.187  27.242 -15.258  1.00  0.00           N  
ATOM   1632  CA  ILE C1162      13.371  27.185 -14.063  1.00  0.00           C  
ATOM   1633  C   ILE C1162      14.158  27.742 -12.861  1.00  0.00           C  
ATOM   1634  O   ILE C1162      13.666  27.746 -11.744  1.00  0.00           O  
ATOM   1635  CB  ILE C1162      12.826  25.714 -13.910  1.00  0.00           C  
ATOM   1636  CG1 ILE C1162      11.333  25.737 -14.030  1.00  0.00           C  
ATOM   1637  CG2 ILE C1162      13.228  25.010 -12.639  1.00  0.00           C  
ATOM   1638  CD1 ILE C1162      10.847  26.518 -15.181  1.00  0.00           C  
ATOM   1639  H   ILE C1162      14.772  26.467 -15.411  1.00  0.00           H  
ATOM   1640  N   GLY C1163      15.342  28.285 -13.129  1.00  0.00           N  
ATOM   1641  CA  GLY C1163      16.149  28.886 -12.086  1.00  0.00           C  
ATOM   1642  C   GLY C1163      16.474  28.019 -10.915  1.00  0.00           C  
ATOM   1643  O   GLY C1163      16.880  26.888 -11.092  1.00  0.00           O  
ATOM   1644  H   GLY C1163      15.685  28.264 -14.042  1.00  0.00           H  
ATOM   1645  N   SER C1164      16.339  28.564  -9.704  1.00  0.00           N  
ATOM   1646  CA  SER C1164      16.666  27.813  -8.489  1.00  0.00           C  
ATOM   1647  C   SER C1164      15.591  27.899  -7.400  1.00  0.00           C  
ATOM   1648  O   SER C1164      14.732  28.800  -7.429  1.00  0.00           O  
ATOM   1649  CB  SER C1164      17.979  28.335  -7.918  1.00  0.00           C  
ATOM   1650  OG  SER C1164      17.878  29.749  -7.762  1.00  0.00           O  
ATOM   1651  H   SER C1164      16.004  29.478  -9.620  1.00  0.00           H  
ATOM   1652 HG   SER C1164      18.711  30.089  -7.405  1.00  0.00           H  
ATOM   1653  N   LEU C1165      15.713  27.028  -6.385  1.00  0.00           N  
ATOM   1654  CA  LEU C1165      14.765  26.967  -5.287  1.00  0.00           C  
ATOM   1655  C   LEU C1165      14.447  28.322  -4.706  1.00  0.00           C  
ATOM   1656  O   LEU C1165      13.272  28.715  -4.685  1.00  0.00           O  
ATOM   1657  CB  LEU C1165      15.255  26.065  -4.177  1.00  0.00           C  
ATOM   1658  CG  LEU C1165      15.467  24.596  -4.511  1.00  0.00           C  
ATOM   1659  CD1 LEU C1165      14.724  24.229  -5.794  1.00  0.00           C  
ATOM   1660  CD2 LEU C1165      16.964  24.322  -4.645  1.00  0.00           C  
ATOM   1661  H   LEU C1165      16.466  26.405  -6.394  1.00  0.00           H  
ATOM   1662  N   GLU C1166      15.469  29.030  -4.220  1.00  0.00           N  
ATOM   1663  CA  GLU C1166      15.235  30.355  -3.651  1.00  0.00           C  
ATOM   1664  C   GLU C1166      14.348  31.161  -4.621  1.00  0.00           C  
ATOM   1665  O   GLU C1166      13.195  31.452  -4.330  1.00  0.00           O  
ATOM   1666  CB  GLU C1166      16.559  31.106  -3.387  1.00  0.00           C  
ATOM   1667  CG  GLU C1166      17.456  30.601  -2.218  1.00  0.00           C  
ATOM   1668  CD  GLU C1166      18.369  31.712  -1.597  1.00  0.00           C  
ATOM   1669  OE1 GLU C1166      18.180  32.923  -1.901  1.00  0.00           O  
ATOM   1670  OE2 GLU C1166      19.262  31.376  -0.773  1.00  0.00           O  
ATOM   1671  H   GLU C1166      16.371  28.660  -4.243  1.00  0.00           H  
ATOM   1672  N   ALA C1167      14.858  31.416  -5.807  1.00  0.00           N  
ATOM   1673  CA  ALA C1167      14.140  32.168  -6.814  1.00  0.00           C  
ATOM   1674  C   ALA C1167      12.700  31.754  -6.971  1.00  0.00           C  
ATOM   1675  O   ALA C1167      11.815  32.590  -7.104  1.00  0.00           O  
ATOM   1676  CB  ALA C1167      14.841  32.036  -8.139  1.00  0.00           C  
ATOM   1677  H   ALA C1167      15.748  31.076  -6.026  1.00  0.00           H  
ATOM   1678  N   ARG C1168      12.452  30.456  -7.000  1.00  0.00           N  
ATOM   1679  CA  ARG C1168      11.089  29.988  -7.168  1.00  0.00           C  
ATOM   1680  C   ARG C1168      10.242  30.192  -5.922  1.00  0.00           C  
ATOM   1681  O   ARG C1168       9.166  30.801  -6.016  1.00  0.00           O  
ATOM   1682  CB  ARG C1168      11.055  28.546  -7.666  1.00  0.00           C  
ATOM   1683  CG  ARG C1168      11.496  28.465  -9.113  1.00  0.00           C  
ATOM   1684  CD  ARG C1168      11.053  27.199  -9.812  1.00  0.00           C  
ATOM   1685  NE  ARG C1168      11.533  25.952  -9.203  1.00  0.00           N  
ATOM   1686  CZ  ARG C1168      12.803  25.662  -8.933  1.00  0.00           C  
ATOM   1687  NH1 ARG C1168      13.759  26.533  -9.186  1.00  0.00           N  
ATOM   1688  NH2 ARG C1168      13.124  24.451  -8.508  1.00  0.00           N  
ATOM   1689  H   ARG C1168      13.185  29.816  -6.910  1.00  0.00           H  
ATOM   1690 HE   ARG C1168      10.861  25.276  -8.979  1.00  0.00           H  
ATOM   1691 HH11 ARG C1168      13.541  27.420  -9.586  1.00  0.00           H  
ATOM   1692 HH12 ARG C1168      14.710  26.300  -8.979  1.00  0.00           H  
ATOM   1693 HH21 ARG C1168      12.411  23.759  -8.390  1.00  0.00           H  
ATOM   1694 HH22 ARG C1168      14.076  24.230  -8.304  1.00  0.00           H  
ATOM   1695  N   ALA C1169      10.727  29.731  -4.766  1.00  0.00           N  
ATOM   1696  CA  ALA C1169      10.010  29.918  -3.502  1.00  0.00           C  
ATOM   1697  C   ALA C1169       9.592  31.386  -3.351  1.00  0.00           C  
ATOM   1698  O   ALA C1169       8.633  31.676  -2.646  1.00  0.00           O  
ATOM   1699  CB  ALA C1169      10.865  29.490  -2.312  1.00  0.00           C  
ATOM   1700  H   ALA C1169      11.578  29.269  -4.762  1.00  0.00           H  
ATOM   1701  N   ASN C1170      10.304  32.301  -4.013  1.00  0.00           N  
ATOM   1702  CA  ASN C1170       9.969  33.735  -3.984  1.00  0.00           C  
ATOM   1703  C   ASN C1170       8.968  33.983  -5.101  1.00  0.00           C  
ATOM   1704  O   ASN C1170       8.013  34.740  -4.943  1.00  0.00           O  
ATOM   1705  CB  ASN C1170      11.206  34.620  -4.235  1.00  0.00           C  
ATOM   1706  CG  ASN C1170      12.325  34.366  -3.241  1.00  0.00           C  
ATOM   1707  OD1 ASN C1170      12.136  33.676  -2.231  1.00  0.00           O  
ATOM   1708  ND2 ASN C1170      13.508  34.909  -3.533  1.00  0.00           N  
ATOM   1709  H   ASN C1170      11.099  32.010  -4.507  1.00  0.00           H  
ATOM   1710 HD21 ASN C1170      14.235  34.754  -2.908  1.00  0.00           H  
ATOM   1711 HD22 ASN C1170      13.602  35.434  -4.358  1.00  0.00           H  
ATOM   1712  N   TYR C1171       9.203  33.329  -6.234  1.00  0.00           N  
ATOM   1713  CA  TYR C1171       8.351  33.444  -7.405  1.00  0.00           C  
ATOM   1714  C   TYR C1171       6.856  33.137  -7.134  1.00  0.00           C  
ATOM   1715  O   TYR C1171       5.983  33.994  -7.384  1.00  0.00           O  
ATOM   1716  CB  TYR C1171       8.875  32.524  -8.496  1.00  0.00           C  
ATOM   1717  CG  TYR C1171       7.914  32.395  -9.640  1.00  0.00           C  
ATOM   1718  CD1 TYR C1171       7.471  33.523 -10.339  1.00  0.00           C  
ATOM   1719  CD2 TYR C1171       7.435  31.145 -10.025  1.00  0.00           C  
ATOM   1720  CE1 TYR C1171       6.583  33.413 -11.398  1.00  0.00           C  
ATOM   1721  CE2 TYR C1171       6.543  31.024 -11.086  1.00  0.00           C  
ATOM   1722  CZ  TYR C1171       6.122  32.160 -11.759  1.00  0.00           C  
ATOM   1723  OH  TYR C1171       5.272  32.007 -12.817  1.00  0.00           O  
ATOM   1724  H   TYR C1171       9.990  32.752  -6.285  1.00  0.00           H  
ATOM   1725 HH   TYR C1171       5.067  31.092 -12.947  1.00  0.00           H  
ATOM   1726  N   ARG C1172       6.553  31.914  -6.686  1.00  0.00           N  
ATOM   1727  CA  ARG C1172       5.167  31.523  -6.383  1.00  0.00           C  
ATOM   1728  C   ARG C1172       4.486  32.541  -5.436  1.00  0.00           C  
ATOM   1729  O   ARG C1172       3.362  32.959  -5.705  1.00  0.00           O  
ATOM   1730  CB  ARG C1172       5.072  30.075  -5.832  1.00  0.00           C  
ATOM   1731  CG  ARG C1172       5.180  28.958  -6.906  1.00  0.00           C  
ATOM   1732  CD  ARG C1172       4.925  27.527  -6.353  1.00  0.00           C  
ATOM   1733  NE  ARG C1172       4.642  26.533  -7.407  1.00  0.00           N  
ATOM   1734  CZ  ARG C1172       3.413  26.199  -7.860  1.00  0.00           C  
ATOM   1735  NH1 ARG C1172       2.314  26.764  -7.356  1.00  0.00           N  
ATOM   1736  NH2 ARG C1172       3.280  25.302  -8.835  1.00  0.00           N  
ATOM   1737  H   ARG C1172       7.278  31.267  -6.545  1.00  0.00           H  
ATOM   1738 HE   ARG C1172       5.410  26.074  -7.806  1.00  0.00           H  
ATOM   1739 HH11 ARG C1172       2.391  27.454  -6.639  1.00  0.00           H  
ATOM   1740 HH12 ARG C1172       1.418  26.505  -7.713  1.00  0.00           H  
ATOM   1741 HH21 ARG C1172       4.101  24.872  -9.230  1.00  0.00           H  
ATOM   1742 HH22 ARG C1172       2.379  25.053  -9.170  1.00  0.00           H  
ATOM   1743  N   ASP C1173       5.178  32.985  -4.384  1.00  0.00           N  
ATOM   1744  CA  ASP C1173       4.612  33.979  -3.453  1.00  0.00           C  
ATOM   1745  C   ASP C1173       4.114  35.215  -4.234  1.00  0.00           C  
ATOM   1746  O   ASP C1173       3.084  35.799  -3.911  1.00  0.00           O  
ATOM   1747  CB  ASP C1173       5.638  34.377  -2.364  1.00  0.00           C  
ATOM   1748  CG  ASP C1173       5.965  33.213  -1.391  1.00  0.00           C  
ATOM   1749  OD1 ASP C1173       5.420  32.102  -1.580  1.00  0.00           O  
ATOM   1750  OD2 ASP C1173       6.774  33.403  -0.437  1.00  0.00           O  
ATOM   1751  H   ASP C1173       6.080  32.640  -4.223  1.00  0.00           H  
ATOM   1752  N   ALA C1174       4.812  35.568  -5.305  1.00  0.00           N  
ATOM   1753  CA  ALA C1174       4.393  36.688  -6.120  1.00  0.00           C  
ATOM   1754  C   ALA C1174       3.535  36.164  -7.252  1.00  0.00           C  
ATOM   1755  O   ALA C1174       2.995  36.945  -8.040  1.00  0.00           O  
ATOM   1756  CB  ALA C1174       5.578  37.406  -6.662  1.00  0.00           C  
ATOM   1757  H   ALA C1174       5.619  35.066  -5.548  1.00  0.00           H  
ATOM   1758  N   LEU C1175       3.473  34.849  -7.393  1.00  0.00           N  
ATOM   1759  CA  LEU C1175       2.637  34.256  -8.422  1.00  0.00           C  
ATOM   1760  C   LEU C1175       1.252  34.155  -7.843  1.00  0.00           C  
ATOM   1761  O   LEU C1175       0.323  34.829  -8.283  1.00  0.00           O  
ATOM   1762  CB  LEU C1175       3.071  32.840  -8.782  1.00  0.00           C  
ATOM   1763  CG  LEU C1175       1.907  32.020  -9.356  1.00  0.00           C  
ATOM   1764  CD1 LEU C1175       1.389  32.668 -10.628  1.00  0.00           C  
ATOM   1765  CD2 LEU C1175       2.309  30.587  -9.578  1.00  0.00           C  
ATOM   1766  H   LEU C1175       4.012  34.289  -6.824  1.00  0.00           H  
ATOM   1767  N   VAL C1176       1.112  33.231  -6.896  1.00  0.00           N  
ATOM   1768  CA  VAL C1176      -0.142  32.966  -6.224  1.00  0.00           C  
ATOM   1769  C   VAL C1176      -0.769  34.267  -5.752  1.00  0.00           C  
ATOM   1770  O   VAL C1176      -1.935  34.508  -6.008  1.00  0.00           O  
ATOM   1771  CB  VAL C1176       0.070  32.006  -5.069  1.00  0.00           C  
ATOM   1772  CG1 VAL C1176      -1.274  31.594  -4.493  1.00  0.00           C  
ATOM   1773  CG2 VAL C1176       0.867  30.785  -5.560  1.00  0.00           C  
ATOM   1774  H   VAL C1176       1.883  32.699  -6.653  1.00  0.00           H  
ATOM   1775  N   ALA C1177       0.041  35.147  -5.172  1.00  0.00           N  
ATOM   1776  CA  ALA C1177      -0.432  36.450  -4.714  1.00  0.00           C  
ATOM   1777  C   ALA C1177      -1.257  37.088  -5.825  1.00  0.00           C  
ATOM   1778  O   ALA C1177      -2.205  37.834  -5.571  1.00  0.00           O  
ATOM   1779  CB  ALA C1177       0.755  37.354  -4.361  1.00  0.00           C  
ATOM   1780  H   ALA C1177       0.986  34.912  -5.039  1.00  0.00           H  
ATOM   1781  N   PHE C1178      -0.884  36.786  -7.059  1.00  0.00           N  
ATOM   1782  CA  PHE C1178      -1.576  37.301  -8.226  1.00  0.00           C  
ATOM   1783  C   PHE C1178      -2.713  36.371  -8.546  1.00  0.00           C  
ATOM   1784  O   PHE C1178      -3.738  36.806  -9.064  1.00  0.00           O  
ATOM   1785  CB  PHE C1178      -0.634  37.390  -9.433  1.00  0.00           C  
ATOM   1786  CG  PHE C1178      -1.306  37.146 -10.763  1.00  0.00           C  
ATOM   1787  CD1 PHE C1178      -1.399  35.849 -11.287  1.00  0.00           C  
ATOM   1788  CD2 PHE C1178      -1.838  38.208 -11.500  1.00  0.00           C  
ATOM   1789  CE1 PHE C1178      -2.005  35.613 -12.510  1.00  0.00           C  
ATOM   1790  CE2 PHE C1178      -2.446  37.974 -12.735  1.00  0.00           C  
ATOM   1791  CZ  PHE C1178      -2.524  36.668 -13.237  1.00  0.00           C  
ATOM   1792  H   PHE C1178      -0.106  36.220  -7.185  1.00  0.00           H  
ATOM   1793  N   LEU C1179      -2.501  35.075  -8.333  1.00  0.00           N  
ATOM   1794  CA  LEU C1179      -3.550  34.104  -8.600  1.00  0.00           C  
ATOM   1795  C   LEU C1179      -4.824  34.543  -7.875  1.00  0.00           C  
ATOM   1796  O   LEU C1179      -5.899  34.504  -8.455  1.00  0.00           O  
ATOM   1797  CB  LEU C1179      -3.121  32.699  -8.173  1.00  0.00           C  
ATOM   1798  CG  LEU C1179      -2.448  31.938  -9.309  1.00  0.00           C  
ATOM   1799  CD1 LEU C1179      -2.016  30.540  -8.875  1.00  0.00           C  
ATOM   1800  CD2 LEU C1179      -3.450  31.861 -10.440  1.00  0.00           C  
ATOM   1801  H   LEU C1179      -1.632  34.780  -8.004  1.00  0.00           H  
ATOM   1802  N   GLU C1180      -4.678  35.031  -6.644  1.00  0.00           N  
ATOM   1803  CA  GLU C1180      -5.801  35.523  -5.837  1.00  0.00           C  
ATOM   1804  C   GLU C1180      -6.541  36.622  -6.599  1.00  0.00           C  
ATOM   1805  O   GLU C1180      -7.718  36.479  -6.924  1.00  0.00           O  
ATOM   1806  CB  GLU C1180      -5.288  36.125  -4.524  1.00  0.00           C  
ATOM   1807  CG  GLU C1180      -4.269  35.283  -3.772  1.00  0.00           C  
ATOM   1808  CD  GLU C1180      -4.843  33.978  -3.262  1.00  0.00           C  
ATOM   1809  OE1 GLU C1180      -5.178  33.122  -4.115  1.00  0.00           O  
ATOM   1810  OE2 GLU C1180      -4.945  33.817  -2.012  1.00  0.00           O  
ATOM   1811  H   GLU C1180      -3.776  35.064  -6.267  1.00  0.00           H  
ATOM   1812  N   GLN C1181      -5.842  37.734  -6.841  1.00  0.00           N  
ATOM   1813  CA  GLN C1181      -6.408  38.862  -7.563  1.00  0.00           C  
ATOM   1814  C   GLN C1181      -6.965  38.332  -8.892  1.00  0.00           C  
ATOM   1815  O   GLN C1181      -8.008  38.786  -9.374  1.00  0.00           O  
ATOM   1816  CB  GLN C1181      -5.331  39.948  -7.788  1.00  0.00           C  
ATOM   1817  H   GLN C1181      -4.916  37.789  -6.528  1.00  0.00           H  
ATOM   1818  N   HIS C1182      -6.290  37.331  -9.453  1.00  0.00           N  
ATOM   1819  CA  HIS C1182      -6.702  36.706 -10.706  1.00  0.00           C  
ATOM   1820  C   HIS C1182      -7.966  35.855 -10.455  1.00  0.00           C  
ATOM   1821  O   HIS C1182      -8.056  34.669 -10.823  1.00  0.00           O  
ATOM   1822  CB  HIS C1182      -5.554  35.848 -11.269  1.00  0.00           C  
ATOM   1823  H   HIS C1182      -5.515  36.981  -8.993  1.00  0.00           H  
ATOM   1824  N   PRO C1183       2.851  36.813 -13.489  1.00  0.00           N  
ATOM   1825  CA  PRO C1183       4.191  36.855 -12.900  1.00  0.00           C  
ATOM   1826  C   PRO C1183       5.233  36.035 -13.695  1.00  0.00           C  
ATOM   1827  O   PRO C1183       5.168  34.805 -13.749  1.00  0.00           O  
ATOM   1828  CB  PRO C1183       4.134  36.398 -11.447  1.00  0.00           C  
ATOM   1829  H   PRO C1183       2.065  36.853 -12.907  1.00  0.00           H  
ATOM   1830  N   ALA C1184       6.203  36.714 -14.292  1.00  0.00           N  
ATOM   1831  CA  ALA C1184       7.223  36.041 -15.092  1.00  0.00           C  
ATOM   1832  C   ALA C1184       8.324  35.322 -14.306  1.00  0.00           C  
ATOM   1833  O   ALA C1184       8.873  35.862 -13.331  1.00  0.00           O  
ATOM   1834  CB  ALA C1184       7.849  37.025 -16.064  1.00  0.00           C  
ATOM   1835  H   ALA C1184       6.253  37.683 -14.168  1.00  0.00           H  
ATOM   1836  N   LEU C1185       8.677  34.125 -14.770  1.00  0.00           N  
ATOM   1837  CA  LEU C1185       9.748  33.340 -14.141  1.00  0.00           C  
ATOM   1838  C   LEU C1185      11.103  33.782 -14.704  1.00  0.00           C  
ATOM   1839  O   LEU C1185      12.148  33.281 -14.298  1.00  0.00           O  
ATOM   1840  CB  LEU C1185       9.543  31.847 -14.364  1.00  0.00           C  
ATOM   1841  H   LEU C1185       8.197  33.750 -15.536  1.00  0.00           H  
ATOM   1842  N   GLY C1186      11.067  34.655 -15.708  1.00  0.00           N  
ATOM   1843  CA  GLY C1186      12.294  35.170 -16.261  1.00  0.00           C  
ATOM   1844  C   GLY C1186      12.738  36.106 -15.168  1.00  0.00           C  
ATOM   1845  O   GLY C1186      13.601  35.788 -14.378  1.00  0.00           O  
ATOM   1846  H   GLY C1186      10.213  34.939 -16.072  1.00  0.00           H  
ATOM   1847  N   ASP C1187      11.990  37.188 -15.023  1.00  0.00           N  
ATOM   1848  CA  ASP C1187      12.238  38.231 -14.027  1.00  0.00           C  
ATOM   1849  C   ASP C1187      12.600  37.786 -12.609  1.00  0.00           C  
ATOM   1850  O   ASP C1187      13.548  38.303 -12.001  1.00  0.00           O  
ATOM   1851  CB  ASP C1187      11.027  39.163 -13.965  1.00  0.00           C  
ATOM   1852  H   ASP C1187      11.241  37.308 -15.632  1.00  0.00           H  
ATOM   1853  N   TYR C1188      11.804  36.897 -12.034  1.00  0.00           N  
ATOM   1854  CA  TYR C1188      12.091  36.465 -10.682  1.00  0.00           C  
ATOM   1855  C   TYR C1188      13.297  35.500 -10.620  1.00  0.00           C  
ATOM   1856  O   TYR C1188      13.673  35.023  -9.539  1.00  0.00           O  
ATOM   1857  CB  TYR C1188      10.817  35.868 -10.034  1.00  0.00           C  
ATOM   1858  H   TYR C1188      11.032  36.538 -12.517  1.00  0.00           H  
ATOM   1859  N   LEU C1189      13.918  35.224 -11.771  1.00  0.00           N  
ATOM   1860  CA  LEU C1189      15.084  34.333 -11.812  1.00  0.00           C  
ATOM   1861  C   LEU C1189      16.326  34.945 -11.197  1.00  0.00           C  
ATOM   1862  O   LEU C1189      16.400  36.138 -10.947  1.00  0.00           O  
ATOM   1863  CB  LEU C1189      15.435  33.856 -13.231  1.00  0.00           C  
ATOM   1864  CG  LEU C1189      14.955  32.451 -13.638  1.00  0.00           C  
ATOM   1865  CD1 LEU C1189      15.854  31.806 -14.721  1.00  0.00           C  
ATOM   1866  CD2 LEU C1189      14.945  31.589 -12.428  1.00  0.00           C  
ATOM   1867  H   LEU C1189      13.606  35.631 -12.587  1.00  0.00           H  
ATOM   1868  N   ASP C1334      17.296  34.102 -10.915  1.00  0.00           N  
ATOM   1869  CA  ASP C1334      18.526  34.573 -10.348  1.00  0.00           C  
ATOM   1870  C   ASP C1334      19.541  34.892 -11.446  1.00  0.00           C  
ATOM   1871  O   ASP C1334      19.351  34.555 -12.625  1.00  0.00           O  
ATOM   1872  CB  ASP C1334      19.070  33.578  -9.313  1.00  0.00           C  
ATOM   1873  CG  ASP C1334      18.959  32.103  -9.756  1.00  0.00           C  
ATOM   1874  OD1 ASP C1334      17.895  31.676 -10.257  1.00  0.00           O  
ATOM   1875  OD2 ASP C1334      19.931  31.338  -9.547  1.00  0.00           O  
ATOM   1876  H   ASP C1334      17.170  33.176 -11.132  1.00  0.00           H  
ATOM   1877  N   GLU C1335      20.611  35.563 -11.043  1.00  0.00           N  
ATOM   1878  CA  GLU C1335      21.651  35.951 -11.972  1.00  0.00           C  
ATOM   1879  C   GLU C1335      22.330  34.729 -12.497  1.00  0.00           C  
ATOM   1880  O   GLU C1335      22.318  34.472 -13.701  1.00  0.00           O  
ATOM   1881  CB  GLU C1335      22.685  36.841 -11.294  1.00  0.00           C  
ATOM   1882  CG  GLU C1335      23.943  37.105 -12.129  1.00  0.00           C  
ATOM   1883  CD  GLU C1335      23.647  37.706 -13.498  1.00  0.00           C  
ATOM   1884  OE1 GLU C1335      22.977  38.757 -13.582  1.00  0.00           O  
ATOM   1885  OE2 GLU C1335      24.105  37.125 -14.505  1.00  0.00           O  
ATOM   1886  H   GLU C1335      20.682  35.833 -10.110  1.00  0.00           H  
ATOM   1887  N   GLU C1336      22.887  33.940 -11.600  1.00  0.00           N  
ATOM   1888  CA  GLU C1336      23.589  32.749 -12.029  1.00  0.00           C  
ATOM   1889  C   GLU C1336      22.800  31.826 -12.983  1.00  0.00           C  
ATOM   1890  O   GLU C1336      23.415  31.180 -13.833  1.00  0.00           O  
ATOM   1891  CB  GLU C1336      24.100  31.992 -10.820  1.00  0.00           C  
ATOM   1892  CG  GLU C1336      24.543  32.914  -9.700  1.00  0.00           C  
ATOM   1893  CD  GLU C1336      25.701  32.356  -8.887  1.00  0.00           C  
ATOM   1894  OE1 GLU C1336      25.952  31.122  -8.933  1.00  0.00           O  
ATOM   1895  OE2 GLU C1336      26.377  33.168  -8.209  1.00  0.00           O  
ATOM   1896  H   GLU C1336      22.820  34.161 -10.654  1.00  0.00           H  
ATOM   1897  N   SER C1384      21.467  31.810 -12.903  1.00  0.00           N  
ATOM   1898  CA  SER C1384      20.639  30.957 -13.771  1.00  0.00           C  
ATOM   1899  C   SER C1384      20.345  31.576 -15.116  1.00  0.00           C  
ATOM   1900  O   SER C1384      20.071  30.872 -16.088  1.00  0.00           O  
ATOM   1901  CB  SER C1384      19.314  30.627 -13.105  1.00  0.00           C  
ATOM   1902  OG  SER C1384      19.532  30.015 -11.852  1.00  0.00           O  
ATOM   1903  H   SER C1384      21.028  32.367 -12.229  1.00  0.00           H  
ATOM   1904 HG   SER C1384      18.693  29.797 -11.446  1.00  0.00           H  
ATOM   1905  N   ARG C1385      20.313  32.906 -15.135  1.00  0.00           N  
ATOM   1906  CA  ARG C1385      20.063  33.666 -16.351  1.00  0.00           C  
ATOM   1907  C   ARG C1385      21.293  33.474 -17.214  1.00  0.00           C  
ATOM   1908  O   ARG C1385      21.190  32.986 -18.337  1.00  0.00           O  
ATOM   1909  CB  ARG C1385      19.859  35.153 -16.021  1.00  0.00           C  
ATOM   1910  CG  ARG C1385      19.502  36.052 -17.202  1.00  0.00           C  
ATOM   1911  CD  ARG C1385      19.040  35.255 -18.429  1.00  0.00           C  
ATOM   1912  NE  ARG C1385      17.635  35.469 -18.780  1.00  0.00           N  
ATOM   1913  CZ  ARG C1385      16.917  34.650 -19.556  1.00  0.00           C  
ATOM   1914  NH1 ARG C1385      17.476  33.550 -20.054  1.00  0.00           N  
ATOM   1915  NH2 ARG C1385      15.637  34.927 -19.826  1.00  0.00           N  
ATOM   1916  H   ARG C1385      20.467  33.398 -14.296  1.00  0.00           H  
ATOM   1917 HE   ARG C1385      17.189  36.262 -18.414  1.00  0.00           H  
ATOM   1918 HH11 ARG C1385      18.428  33.333 -19.850  1.00  0.00           H  
ATOM   1919 HH12 ARG C1385      16.935  32.943 -20.637  1.00  0.00           H  
ATOM   1920 HH21 ARG C1385      15.210  35.747 -19.439  1.00  0.00           H  
ATOM   1921 HH22 ARG C1385      15.102  34.313 -20.405  1.00  0.00           H  
ATOM   1922  N   GLU C1386      22.453  33.797 -16.640  1.00  0.00           N  
ATOM   1923  CA  GLU C1386      23.781  33.677 -17.274  1.00  0.00           C  
ATOM   1924  C   GLU C1386      23.986  32.276 -17.875  1.00  0.00           C  
ATOM   1925  O   GLU C1386      24.228  32.095 -19.079  1.00  0.00           O  
ATOM   1926  CB  GLU C1386      24.815  33.949 -16.183  1.00  0.00           C  
ATOM   1927  CG  GLU C1386      26.273  33.790 -16.518  1.00  0.00           C  
ATOM   1928  CD  GLU C1386      27.117  34.183 -15.307  1.00  0.00           C  
ATOM   1929  OE1 GLU C1386      26.961  35.341 -14.839  1.00  0.00           O  
ATOM   1930  OE2 GLU C1386      27.884  33.335 -14.778  1.00  0.00           O  
ATOM   1931  H   GLU C1386      22.433  34.141 -15.721  1.00  0.00           H  
ATOM   1932  N   HIS C1387      23.800  31.291 -17.019  1.00  0.00           N  
ATOM   1933  CA  HIS C1387      23.931  29.906 -17.361  1.00  0.00           C  
ATOM   1934  C   HIS C1387      23.000  29.504 -18.484  1.00  0.00           C  
ATOM   1935  O   HIS C1387      23.306  28.596 -19.253  1.00  0.00           O  
ATOM   1936  CB  HIS C1387      23.598  29.117 -16.132  1.00  0.00           C  
ATOM   1937  CG  HIS C1387      24.008  27.692 -16.196  1.00  0.00           C  
ATOM   1938  ND1 HIS C1387      23.428  26.792 -17.057  1.00  0.00           N  
ATOM   1939  CD2 HIS C1387      24.901  26.999 -15.450  1.00  0.00           C  
ATOM   1940  CE1 HIS C1387      23.937  25.590 -16.832  1.00  0.00           C  
ATOM   1941  NE2 HIS C1387      24.832  25.694 -15.864  1.00  0.00           N  
ATOM   1942  H   HIS C1387      23.552  31.519 -16.096  1.00  0.00           H  
ATOM   1943  HD1 HIS C1387      22.750  26.997 -17.738  1.00  0.00           H  
ATOM   1944  HE2 HIS C1387      25.359  24.939 -15.498  1.00  0.00           H  
ATOM   1945  N   PHE C1388      21.845  30.148 -18.552  1.00  0.00           N  
ATOM   1946  CA  PHE C1388      20.875  29.839 -19.582  1.00  0.00           C  
ATOM   1947  C   PHE C1388      21.244  30.481 -20.917  1.00  0.00           C  
ATOM   1948  O   PHE C1388      21.136  29.869 -21.970  1.00  0.00           O  
ATOM   1949  CB  PHE C1388      19.490  30.315 -19.149  1.00  0.00           C  
ATOM   1950  CG  PHE C1388      18.394  29.931 -20.115  1.00  0.00           C  
ATOM   1951  CD1 PHE C1388      18.043  28.580 -20.295  1.00  0.00           C  
ATOM   1952  CD2 PHE C1388      17.702  30.909 -20.830  1.00  0.00           C  
ATOM   1953  CE1 PHE C1388      17.021  28.216 -21.171  1.00  0.00           C  
ATOM   1954  CE2 PHE C1388      16.684  30.564 -21.708  1.00  0.00           C  
ATOM   1955  CZ  PHE C1388      16.336  29.212 -21.882  1.00  0.00           C  
ATOM   1956  H   PHE C1388      21.624  30.843 -17.900  1.00  0.00           H  
ATOM   1957  N   ALA C1389      21.677  31.728 -20.864  1.00  0.00           N  
ATOM   1958  CA  ALA C1389      22.029  32.448 -22.065  1.00  0.00           C  
ATOM   1959  C   ALA C1389      23.203  31.743 -22.698  1.00  0.00           C  
ATOM   1960  O   ALA C1389      23.163  31.447 -23.892  1.00  0.00           O  
ATOM   1961  CB  ALA C1389      22.376  33.889 -21.736  1.00  0.00           C  
ATOM   1962  H   ALA C1389      21.739  32.172 -19.994  1.00  0.00           H  
ATOM   1963  N   GLY C1390      24.200  31.418 -21.867  1.00  0.00           N  
ATOM   1964  CA  GLY C1390      25.413  30.737 -22.305  1.00  0.00           C  
ATOM   1965  C   GLY C1390      25.098  29.463 -23.054  1.00  0.00           C  
ATOM   1966  O   GLY C1390      25.828  29.082 -23.956  1.00  0.00           O  
ATOM   1967  H   GLY C1390      24.121  31.659 -20.918  1.00  0.00           H  
ATOM   1968  N   LEU C1391      23.996  28.831 -22.676  1.00  0.00           N  
ATOM   1969  CA  LEU C1391      23.501  27.612 -23.301  1.00  0.00           C  
ATOM   1970  C   LEU C1391      22.792  28.017 -24.609  1.00  0.00           C  
ATOM   1971  O   LEU C1391      22.950  27.404 -25.671  1.00  0.00           O  
ATOM   1972  CB  LEU C1391      22.503  26.948 -22.340  1.00  0.00           C  
ATOM   1973  CG  LEU C1391      21.837  25.576 -22.517  1.00  0.00           C  
ATOM   1974  CD1 LEU C1391      20.365  25.726 -22.693  1.00  0.00           C  
ATOM   1975  CD2 LEU C1391      22.423  24.758 -23.655  1.00  0.00           C  
ATOM   1976  H   LEU C1391      23.474  29.203 -21.939  1.00  0.00           H  
ATOM   1977  N   CYS C1392      22.011  29.076 -24.527  1.00  0.00           N  
ATOM   1978  CA  CYS C1392      21.275  29.556 -25.682  1.00  0.00           C  
ATOM   1979  C   CYS C1392      22.237  29.906 -26.819  1.00  0.00           C  
ATOM   1980  O   CYS C1392      21.941  29.732 -28.008  1.00  0.00           O  
ATOM   1981  CB  CYS C1392      20.410  30.761 -25.273  1.00  0.00           C  
ATOM   1982  SG  CYS C1392      18.992  30.363 -24.176  1.00  0.00           S  
ATOM   1983  H   CYS C1392      21.915  29.536 -23.674  1.00  0.00           H  
ATOM   1984  N   LYS C1393      23.413  30.380 -26.452  1.00  0.00           N  
ATOM   1985  CA  LYS C1393      24.379  30.715 -27.459  1.00  0.00           C  
ATOM   1986  C   LYS C1393      24.963  29.447 -28.068  1.00  0.00           C  
ATOM   1987  O   LYS C1393      24.866  29.255 -29.279  1.00  0.00           O  
ATOM   1988  CB  LYS C1393      25.439  31.597 -26.869  1.00  0.00           C  
ATOM   1989  CG  LYS C1393      24.934  33.013 -26.658  1.00  0.00           C  
ATOM   1990  CD  LYS C1393      25.933  33.848 -25.844  1.00  0.00           C  
ATOM   1991  CE  LYS C1393      27.407  33.433 -26.081  1.00  0.00           C  
ATOM   1992  NZ  LYS C1393      27.847  32.283 -25.209  1.00  0.00           N  
ATOM   1993  H   LYS C1393      23.608  30.497 -25.503  1.00  0.00           H  
ATOM   1994  HZ1 LYS C1393      27.120  31.540 -25.223  1.00  0.00           H  
ATOM   1995  HZ2 LYS C1393      28.741  31.894 -25.581  1.00  0.00           H  
ATOM   1996  HZ3 LYS C1393      27.991  32.613 -24.238  1.00  0.00           H  
ATOM   1997  N   LEU C1394      25.487  28.545 -27.234  1.00  0.00           N  
ATOM   1998  CA  LEU C1394      26.046  27.293 -27.730  1.00  0.00           C  
ATOM   1999  C   LEU C1394      25.170  26.653 -28.778  1.00  0.00           C  
ATOM   2000  O   LEU C1394      25.647  26.013 -29.688  1.00  0.00           O  
ATOM   2001  CB  LEU C1394      26.250  26.291 -26.600  1.00  0.00           C  
ATOM   2002  CG  LEU C1394      27.146  26.729 -25.434  1.00  0.00           C  
ATOM   2003  CD1 LEU C1394      27.534  25.536 -24.532  1.00  0.00           C  
ATOM   2004  CD2 LEU C1394      28.384  27.407 -25.980  1.00  0.00           C  
ATOM   2005  H   LEU C1394      25.495  28.729 -26.268  1.00  0.00           H  
ATOM   2006  N   LEU C1395      23.871  26.813 -28.655  1.00  0.00           N  
ATOM   2007  CA  LEU C1395      22.984  26.211 -29.633  1.00  0.00           C  
ATOM   2008  C   LEU C1395      22.904  27.040 -30.879  1.00  0.00           C  
ATOM   2009  O   LEU C1395      22.906  26.495 -31.985  1.00  0.00           O  
ATOM   2010  CB  LEU C1395      21.586  26.002 -29.065  1.00  0.00           C  
ATOM   2011  CG  LEU C1395      21.400  24.634 -28.431  1.00  0.00           C  
ATOM   2012  CD1 LEU C1395      22.492  24.362 -27.400  1.00  0.00           C  
ATOM   2013  CD2 LEU C1395      20.034  24.591 -27.791  1.00  0.00           C  
ATOM   2014  H   LEU C1395      23.509  27.312 -27.895  1.00  0.00           H  
ATOM   2015  N   GLU C1396      22.795  28.354 -30.705  1.00  0.00           N  
ATOM   2016  CA  GLU C1396      22.700  29.246 -31.850  1.00  0.00           C  
ATOM   2017  C   GLU C1396      23.911  28.973 -32.697  1.00  0.00           C  
ATOM   2018  O   GLU C1396      23.801  28.606 -33.852  1.00  0.00           O  
ATOM   2019  CB  GLU C1396      22.615  30.704 -31.429  1.00  0.00           C  
ATOM   2020  CG  GLU C1396      21.240  31.280 -31.743  1.00  0.00           C  
ATOM   2021  CD  GLU C1396      21.160  32.794 -31.594  1.00  0.00           C  
ATOM   2022  OE1 GLU C1396      21.694  33.314 -30.581  1.00  0.00           O  
ATOM   2023  OE2 GLU C1396      20.551  33.458 -32.482  1.00  0.00           O  
ATOM   2024  H   GLU C1396      22.763  28.721 -29.796  1.00  0.00           H  
ATOM   2025  N   SER C1397      25.064  29.014 -32.060  1.00  0.00           N  
ATOM   2026  CA  SER C1397      26.311  28.704 -32.728  1.00  0.00           C  
ATOM   2027  C   SER C1397      26.235  27.299 -33.383  1.00  0.00           C  
ATOM   2028  O   SER C1397      26.516  27.150 -34.581  1.00  0.00           O  
ATOM   2029  CB  SER C1397      27.462  28.802 -31.701  1.00  0.00           C  
ATOM   2030  OG  SER C1397      28.580  27.995 -32.016  1.00  0.00           O  
ATOM   2031  H   SER C1397      25.084  29.253 -31.120  1.00  0.00           H  
ATOM   2032 HG   SER C1397      29.260  28.091 -31.354  1.00  0.00           H  
ATOM   2033  N   ALA C1398      25.783  26.287 -32.638  1.00  0.00           N  
ATOM   2034  CA  ALA C1398      25.721  24.941 -33.186  1.00  0.00           C  
ATOM   2035  C   ALA C1398      24.727  24.773 -34.332  1.00  0.00           C  
ATOM   2036  O   ALA C1398      24.762  23.778 -35.043  1.00  0.00           O  
ATOM   2037  CB  ALA C1398      25.457  23.952 -32.090  1.00  0.00           C  
ATOM   2038  H   ALA C1398      25.514  26.450 -31.717  1.00  0.00           H  
ATOM   2039  N   GLY C1400      23.859  25.757 -34.542  1.00  0.00           N  
ATOM   2040  CA  GLY C1400      22.888  25.660 -35.622  1.00  0.00           C  
ATOM   2041  C   GLY C1400      21.668  24.838 -35.247  1.00  0.00           C  
ATOM   2042  O   GLY C1400      21.002  24.246 -36.104  1.00  0.00           O  
ATOM   2043  H   GLY C1400      23.884  26.558 -33.971  1.00  0.00           H  
ATOM   2044  N   ILE C1401      21.402  24.784 -33.942  1.00  0.00           N  
ATOM   2045  CA  ILE C1401      20.271  24.050 -33.377  1.00  0.00           C  
ATOM   2046  C   ILE C1401      19.145  25.052 -33.071  1.00  0.00           C  
ATOM   2047  O   ILE C1401      19.296  25.949 -32.229  1.00  0.00           O  
ATOM   2048  CB  ILE C1401      20.716  23.317 -32.124  1.00  0.00           C  
ATOM   2049  CG1 ILE C1401      21.396  22.008 -32.526  1.00  0.00           C  
ATOM   2050  CG2 ILE C1401      19.548  23.096 -31.200  1.00  0.00           C  
ATOM   2051  CD1 ILE C1401      22.289  21.433 -31.454  1.00  0.00           C  
ATOM   2052  H   ILE C1401      21.985  25.282 -33.326  1.00  0.00           H  
ATOM   2053  N   ALA C1402      18.039  24.931 -33.796  1.00  0.00           N  
ATOM   2054  CA  ALA C1402      16.920  25.859 -33.632  1.00  0.00           C  
ATOM   2055  C   ALA C1402      15.982  25.539 -32.461  1.00  0.00           C  
ATOM   2056  O   ALA C1402      15.253  24.517 -32.455  1.00  0.00           O  
ATOM   2057  CB  ALA C1402      16.133  25.989 -34.952  1.00  0.00           C  
ATOM   2058  H   ALA C1402      17.968  24.206 -34.453  1.00  0.00           H  
ATOM   2059  N   TYR C1416      15.996  26.440 -31.486  1.00  0.00           N  
ATOM   2060  CA  TYR C1416      15.175  26.293 -30.314  1.00  0.00           C  
ATOM   2061  C   TYR C1416      14.072  27.323 -30.213  1.00  0.00           C  
ATOM   2062  O   TYR C1416      14.021  28.307 -30.946  1.00  0.00           O  
ATOM   2063  CB  TYR C1416      16.033  26.331 -29.062  1.00  0.00           C  
ATOM   2064  CG  TYR C1416      16.710  27.650 -28.768  1.00  0.00           C  
ATOM   2065  CD1 TYR C1416      16.822  28.647 -29.728  1.00  0.00           C  
ATOM   2066  CD2 TYR C1416      17.302  27.869 -27.534  1.00  0.00           C  
ATOM   2067  CE1 TYR C1416      17.510  29.812 -29.466  1.00  0.00           C  
ATOM   2068  CE2 TYR C1416      17.987  29.027 -27.268  1.00  0.00           C  
ATOM   2069  CZ  TYR C1416      18.088  29.984 -28.237  1.00  0.00           C  
ATOM   2070  OH  TYR C1416      18.787  31.113 -27.953  1.00  0.00           O  
ATOM   2071  H   TYR C1416      16.566  27.219 -31.577  1.00  0.00           H  
ATOM   2072 HH   TYR C1416      19.109  31.068 -27.065  1.00  0.00           H  
ATOM   2073  N   THR C1428      13.226  27.109 -29.228  1.00  0.00           N  
ATOM   2074  CA  THR C1428      12.115  27.986 -28.979  1.00  0.00           C  
ATOM   2075  C   THR C1428      11.972  28.007 -27.459  1.00  0.00           C  
ATOM   2076  O   THR C1428      11.927  26.950 -26.825  1.00  0.00           O  
ATOM   2077  CB  THR C1428      10.841  27.429 -29.652  1.00  0.00           C  
ATOM   2078  OG1 THR C1428      11.171  26.823 -30.925  1.00  0.00           O  
ATOM   2079  CG2 THR C1428       9.849  28.551 -29.856  1.00  0.00           C  
ATOM   2080  H   THR C1428      13.328  26.320 -28.661  1.00  0.00           H  
ATOM   2081  HG1 THR C1428      10.377  26.485 -31.334  1.00  0.00           H  
ATOM   2082  N   VAL C1429      12.061  29.192 -26.866  1.00  0.00           N  
ATOM   2083  CA  VAL C1429      11.920  29.311 -25.418  1.00  0.00           C  
ATOM   2084  C   VAL C1429      10.470  29.438 -25.020  1.00  0.00           C  
ATOM   2085  O   VAL C1429       9.780  30.398 -25.377  1.00  0.00           O  
ATOM   2086  CB  VAL C1429      12.605  30.537 -24.838  1.00  0.00           C  
ATOM   2087  CG1 VAL C1429      12.433  30.548 -23.310  1.00  0.00           C  
ATOM   2088  CG2 VAL C1429      14.058  30.546 -25.224  1.00  0.00           C  
ATOM   2089  H   VAL C1429      12.214  30.000 -27.404  1.00  0.00           H  
ATOM   2090  N   ASN C1430      10.002  28.437 -24.307  1.00  0.00           N  
ATOM   2091  CA  ASN C1430       8.647  28.469 -23.840  1.00  0.00           C  
ATOM   2092  C   ASN C1430       8.732  28.917 -22.406  1.00  0.00           C  
ATOM   2093  O   ASN C1430       8.971  28.119 -21.498  1.00  0.00           O  
ATOM   2094  CB  ASN C1430       8.008  27.106 -23.914  1.00  0.00           C  
ATOM   2095  CG  ASN C1430       6.620  27.128 -23.371  1.00  0.00           C  
ATOM   2096  OD1 ASN C1430       6.099  28.196 -23.023  1.00  0.00           O  
ATOM   2097  ND2 ASN C1430       5.997  25.961 -23.293  1.00  0.00           N  
ATOM   2098  H   ASN C1430      10.593  27.684 -24.079  1.00  0.00           H  
ATOM   2099 HD21 ASN C1430       5.093  25.972 -22.952  1.00  0.00           H  
ATOM   2100 HD22 ASN C1430       6.455  25.149 -23.590  1.00  0.00           H  
ATOM   2101  N   GLN C1431       8.483  30.194 -22.223  1.00  0.00           N  
ATOM   2102  CA  GLN C1431       8.566  30.828 -20.930  1.00  0.00           C  
ATOM   2103  C   GLN C1431       7.729  30.147 -19.871  1.00  0.00           C  
ATOM   2104  O   GLN C1431       7.968  30.352 -18.683  1.00  0.00           O  
ATOM   2105  CB  GLN C1431       8.148  32.273 -21.078  1.00  0.00           C  
ATOM   2106  CG  GLN C1431       8.283  32.764 -22.513  1.00  0.00           C  
ATOM   2107  CD  GLN C1431       8.168  34.258 -22.649  1.00  0.00           C  
ATOM   2108  OE1 GLN C1431       7.849  34.763 -23.737  1.00  0.00           O  
ATOM   2109  NE2 GLN C1431       8.427  34.987 -21.553  1.00  0.00           N  
ATOM   2110  H   GLN C1431       8.238  30.698 -23.014  1.00  0.00           H  
ATOM   2111 HE21 GLN C1431       8.356  35.959 -21.643  1.00  0.00           H  
ATOM   2112 HE22 GLN C1431       8.682  34.546 -20.725  1.00  0.00           H  
ATOM   2113  N   ARG C1432       6.735  29.361 -20.305  1.00  0.00           N  
ATOM   2114  CA  ARG C1432       5.828  28.654 -19.399  1.00  0.00           C  
ATOM   2115  C   ARG C1432       6.190  27.187 -19.253  1.00  0.00           C  
ATOM   2116  O   ARG C1432       5.396  26.406 -18.727  1.00  0.00           O  
ATOM   2117  CB  ARG C1432       4.371  28.748 -19.901  1.00  0.00           C  
ATOM   2118  CG  ARG C1432       4.015  27.831 -21.120  1.00  0.00           C  
ATOM   2119  CD  ARG C1432       3.636  26.354 -20.744  1.00  0.00           C  
ATOM   2120  NE  ARG C1432       3.612  25.389 -21.856  1.00  0.00           N  
ATOM   2121  CZ  ARG C1432       4.163  24.172 -21.814  1.00  0.00           C  
ATOM   2122  NH1 ARG C1432       4.856  23.776 -20.745  1.00  0.00           N  
ATOM   2123  NH2 ARG C1432       4.077  23.365 -22.867  1.00  0.00           N  
ATOM   2124  H   ARG C1432       6.603  29.254 -21.271  1.00  0.00           H  
ATOM   2125 HE   ARG C1432       3.159  25.656 -22.683  1.00  0.00           H  
ATOM   2126 HH11 ARG C1432       4.969  24.391 -19.965  1.00  0.00           H  
ATOM   2127 HH12 ARG C1432       5.266  22.864 -20.726  1.00  0.00           H  
ATOM   2128 HH21 ARG C1432       3.593  23.666 -23.688  1.00  0.00           H  
ATOM   2129 HH22 ARG C1432       4.488  22.454 -22.833  1.00  0.00           H  
ATOM   2130  N   LEU C1433       7.363  26.785 -19.731  1.00  0.00           N  
ATOM   2131  CA  LEU C1433       7.733  25.382 -19.643  1.00  0.00           C  
ATOM   2132  C   LEU C1433       8.355  25.022 -18.296  1.00  0.00           C  
ATOM   2133  O   LEU C1433       9.380  25.570 -17.918  1.00  0.00           O  
ATOM   2134  CB  LEU C1433       8.692  25.029 -20.789  1.00  0.00           C  
ATOM   2135  CG  LEU C1433       8.859  23.625 -21.399  1.00  0.00           C  
ATOM   2136  CD1 LEU C1433      10.069  23.646 -22.327  1.00  0.00           C  
ATOM   2137  CD2 LEU C1433       9.066  22.553 -20.348  1.00  0.00           C  
ATOM   2138  H   LEU C1433       7.997  27.440 -20.084  1.00  0.00           H  
ATOM   2139  N   VAL C1434       7.667  24.188 -17.523  1.00  0.00           N  
ATOM   2140  CA  VAL C1434       8.190  23.677 -16.245  1.00  0.00           C  
ATOM   2141  C   VAL C1434       7.870  22.200 -16.383  1.00  0.00           C  
ATOM   2142  O   VAL C1434       6.882  21.832 -17.043  1.00  0.00           O  
ATOM   2143  CB  VAL C1434       7.453  24.220 -14.978  1.00  0.00           C  
ATOM   2144  CG1 VAL C1434       8.193  23.753 -13.679  1.00  0.00           C  
ATOM   2145  CG2 VAL C1434       7.337  25.747 -15.030  1.00  0.00           C  
ATOM   2146  H   VAL C1434       6.770  23.898 -17.812  1.00  0.00           H  
ATOM   2147  N   ARG C1435       8.669  21.341 -15.789  1.00  0.00           N  
ATOM   2148  CA  ARG C1435       8.370  19.946 -15.983  1.00  0.00           C  
ATOM   2149  C   ARG C1435       7.524  19.328 -14.908  1.00  0.00           C  
ATOM   2150  O   ARG C1435       7.093  20.013 -13.999  1.00  0.00           O  
ATOM   2151  CB  ARG C1435       9.640  19.166 -16.221  1.00  0.00           C  
ATOM   2152  CG  ARG C1435      10.299  19.505 -17.561  1.00  0.00           C  
ATOM   2153  CD  ARG C1435       9.626  18.812 -18.737  1.00  0.00           C  
ATOM   2154  NE  ARG C1435       9.574  17.360 -18.604  1.00  0.00           N  
ATOM   2155  CZ  ARG C1435      10.542  16.610 -18.084  1.00  0.00           C  
ATOM   2156  NH1 ARG C1435      11.652  17.144 -17.646  1.00  0.00           N  
ATOM   2157  NH2 ARG C1435      10.415  15.300 -18.004  1.00  0.00           N  
ATOM   2158  H   ARG C1435       9.412  21.644 -15.230  1.00  0.00           H  
ATOM   2159 HE   ARG C1435       8.771  16.904 -18.920  1.00  0.00           H  
ATOM   2160 HH11 ARG C1435      11.820  18.113 -17.719  1.00  0.00           H  
ATOM   2161 HH12 ARG C1435      12.373  16.554 -17.277  1.00  0.00           H  
ATOM   2162 HH21 ARG C1435       9.582  14.863 -18.334  1.00  0.00           H  
ATOM   2163 HH22 ARG C1435      11.152  14.751 -17.607  1.00  0.00           H  
ATOM   2164  N   GLY C1436       7.264  18.037 -15.033  1.00  0.00           N  
ATOM   2165  CA  GLY C1436       6.448  17.374 -14.043  1.00  0.00           C  
ATOM   2166  C   GLY C1436       7.111  16.909 -12.743  1.00  0.00           C  
ATOM   2167  O   GLY C1436       6.400  16.467 -11.820  1.00  0.00           O  
ATOM   2168  H   GLY C1436       7.609  17.540 -15.788  1.00  0.00           H  
ATOM   2169  N   LEU C1437       8.445  17.019 -12.633  1.00  0.00           N  
ATOM   2170  CA  LEU C1437       9.191  16.548 -11.438  1.00  0.00           C  
ATOM   2171  C   LEU C1437       9.862  17.669 -10.571  1.00  0.00           C  
ATOM   2172  O   LEU C1437      10.421  18.649 -11.099  1.00  0.00           O  
ATOM   2173  CB  LEU C1437      10.229  15.483 -11.862  1.00  0.00           C  
ATOM   2174  CG  LEU C1437      10.112  14.295 -12.875  1.00  0.00           C  
ATOM   2175  CD1 LEU C1437       9.812  12.986 -12.247  1.00  0.00           C  
ATOM   2176  CD2 LEU C1437       9.197  14.547 -14.040  1.00  0.00           C  
ATOM   2177  H   LEU C1437       8.934  17.461 -13.350  1.00  0.00           H  
ATOM   2178  N   ASP C1438       9.846  17.487  -9.249  1.00  0.00           N  
ATOM   2179  CA  ASP C1438      10.405  18.468  -8.302  1.00  0.00           C  
ATOM   2180  C   ASP C1438      11.920  18.490  -8.134  1.00  0.00           C  
ATOM   2181  O   ASP C1438      12.439  19.176  -7.249  1.00  0.00           O  
ATOM   2182  CB  ASP C1438       9.730  18.352  -6.922  1.00  0.00           C  
ATOM   2183  CG  ASP C1438       8.501  19.261  -6.782  1.00  0.00           C  
ATOM   2184  OD1 ASP C1438       7.803  19.543  -7.796  1.00  0.00           O  
ATOM   2185  OD2 ASP C1438       8.235  19.693  -5.638  1.00  0.00           O  
ATOM   2186  H   ASP C1438       9.458  16.663  -8.888  1.00  0.00           H  
ATOM   2187  N   TYR C1443      12.624  17.747  -8.971  1.00  0.00           N  
ATOM   2188  CA  TYR C1443      14.068  17.757  -8.877  1.00  0.00           C  
ATOM   2189  C   TYR C1443      14.831  18.625  -9.909  1.00  0.00           C  
ATOM   2190  O   TYR C1443      16.024  18.862  -9.721  1.00  0.00           O  
ATOM   2191  CB  TYR C1443      14.604  16.342  -8.816  1.00  0.00           C  
ATOM   2192  CG  TYR C1443      14.298  15.494 -10.011  1.00  0.00           C  
ATOM   2193  CD1 TYR C1443      14.408  15.993 -11.308  1.00  0.00           C  
ATOM   2194  CD2 TYR C1443      13.924  14.164  -9.836  1.00  0.00           C  
ATOM   2195  CE1 TYR C1443      14.160  15.185 -12.396  1.00  0.00           C  
ATOM   2196  CE2 TYR C1443      13.677  13.339 -10.916  1.00  0.00           C  
ATOM   2197  CZ  TYR C1443      13.798  13.845 -12.200  1.00  0.00           C  
ATOM   2198  OH  TYR C1443      13.542  13.011 -13.275  1.00  0.00           O  
ATOM   2199  H   TYR C1443      12.182  17.201  -9.636  1.00  0.00           H  
ATOM   2200 HH   TYR C1443      13.290  12.149 -12.950  1.00  0.00           H  
ATOM   2201  N   TYR C1444      14.161  19.086 -10.971  1.00  0.00           N  
ATOM   2202  CA  TYR C1444      14.771  19.951 -11.996  1.00  0.00           C  
ATOM   2203  C   TYR C1444      15.234  21.297 -11.419  1.00  0.00           C  
ATOM   2204  O   TYR C1444      14.727  21.733 -10.404  1.00  0.00           O  
ATOM   2205  CB  TYR C1444      13.832  20.207 -13.201  1.00  0.00           C  
ATOM   2206  CG  TYR C1444      13.490  18.965 -13.963  1.00  0.00           C  
ATOM   2207  CD1 TYR C1444      14.471  18.214 -14.570  1.00  0.00           C  
ATOM   2208  CD2 TYR C1444      12.183  18.488 -13.992  1.00  0.00           C  
ATOM   2209  CE1 TYR C1444      14.180  17.006 -15.189  1.00  0.00           C  
ATOM   2210  CE2 TYR C1444      11.869  17.269 -14.610  1.00  0.00           C  
ATOM   2211  CZ  TYR C1444      12.875  16.525 -15.215  1.00  0.00           C  
ATOM   2212  OH  TYR C1444      12.549  15.331 -15.885  1.00  0.00           O  
ATOM   2213  H   TYR C1444      13.221  18.853 -11.062  1.00  0.00           H  
ATOM   2214 HH   TYR C1444      11.602  15.166 -15.792  1.00  0.00           H  
ATOM   2215  N   ASN C1448      16.145  21.976 -12.118  1.00  0.00           N  
ATOM   2216  CA  ASN C1448      16.697  23.220 -11.645  1.00  0.00           C  
ATOM   2217  C   ASN C1448      16.816  24.389 -12.674  1.00  0.00           C  
ATOM   2218  O   ASN C1448      15.996  25.306 -12.699  1.00  0.00           O  
ATOM   2219  CB  ASN C1448      18.010  22.880 -10.970  1.00  0.00           C  
ATOM   2220  CG  ASN C1448      18.717  24.068 -10.446  1.00  0.00           C  
ATOM   2221  OD1 ASN C1448      19.852  24.291 -10.805  1.00  0.00           O  
ATOM   2222  ND2 ASN C1448      18.059  24.858  -9.591  1.00  0.00           N  
ATOM   2223  H   ASN C1448      16.439  21.631 -12.972  1.00  0.00           H  
ATOM   2224 HD21 ASN C1448      18.539  25.652  -9.276  1.00  0.00           H  
ATOM   2225 HD22 ASN C1448      17.143  24.649  -9.337  1.00  0.00           H  
ATOM   2226  N   ARG C1456      17.768  24.364 -13.585  1.00  0.00           N  
ATOM   2227  CA  ARG C1456      17.828  25.496 -14.482  1.00  0.00           C  
ATOM   2228  C   ARG C1456      17.377  25.180 -15.886  1.00  0.00           C  
ATOM   2229  O   ARG C1456      16.356  25.656 -16.308  1.00  0.00           O  
ATOM   2230  CB  ARG C1456      19.216  26.114 -14.436  1.00  0.00           C  
ATOM   2231  CG  ARG C1456      19.695  26.317 -12.990  1.00  0.00           C  
ATOM   2232  CD  ARG C1456      21.204  26.148 -12.820  1.00  0.00           C  
ATOM   2233  NE  ARG C1456      21.881  27.442 -12.704  1.00  0.00           N  
ATOM   2234  CZ  ARG C1456      22.675  27.816 -11.690  1.00  0.00           C  
ATOM   2235  NH1 ARG C1456      22.929  26.994 -10.660  1.00  0.00           N  
ATOM   2236  NH2 ARG C1456      23.208  29.038 -11.696  1.00  0.00           N  
ATOM   2237  H   ARG C1456      18.404  23.645 -13.625  1.00  0.00           H  
ATOM   2238 HE   ARG C1456      21.742  28.090 -13.426  1.00  0.00           H  
ATOM   2239 HH11 ARG C1456      22.520  26.082 -10.636  1.00  0.00           H  
ATOM   2240 HH12 ARG C1456      23.523  27.296  -9.914  1.00  0.00           H  
ATOM   2241 HH21 ARG C1456      23.020  29.661 -12.454  1.00  0.00           H  
ATOM   2242 HH22 ARG C1456      23.806  29.328 -10.948  1.00  0.00           H  
ATOM   2243  N   THR C1457      18.107  24.343 -16.609  1.00  0.00           N  
ATOM   2244  CA  THR C1457      17.700  23.999 -17.979  1.00  0.00           C  
ATOM   2245  C   THR C1457      16.486  23.105 -17.920  1.00  0.00           C  
ATOM   2246  O   THR C1457      16.475  22.165 -17.115  1.00  0.00           O  
ATOM   2247  CB  THR C1457      18.754  23.099 -18.725  1.00  0.00           C  
ATOM   2248  OG1 THR C1457      20.070  23.606 -18.534  1.00  0.00           O  
ATOM   2249  CG2 THR C1457      18.432  23.010 -20.207  1.00  0.00           C  
ATOM   2250  H   THR C1457      18.930  23.981 -16.244  1.00  0.00           H  
ATOM   2251  HG1 THR C1457      20.680  23.037 -18.998  1.00  0.00           H  
ATOM   2252  N   VAL C1458      15.488  23.387 -18.754  1.00  0.00           N  
ATOM   2253  CA  VAL C1458      14.308  22.526 -18.885  1.00  0.00           C  
ATOM   2254  C   VAL C1458      14.004  22.645 -20.359  1.00  0.00           C  
ATOM   2255  O   VAL C1458      13.801  23.754 -20.910  1.00  0.00           O  
ATOM   2256  CB  VAL C1458      13.019  22.891 -18.026  1.00  0.00           C  
ATOM   2257  CG1 VAL C1458      13.196  22.576 -16.545  1.00  0.00           C  
ATOM   2258  CG2 VAL C1458      12.631  24.328 -18.231  1.00  0.00           C  
ATOM   2259  H   VAL C1458      15.545  24.191 -19.300  1.00  0.00           H  
ATOM   2260  N   PHE C1459      14.018  21.483 -20.997  1.00  0.00           N  
ATOM   2261  CA  PHE C1459      13.812  21.404 -22.426  1.00  0.00           C  
ATOM   2262  C   PHE C1459      13.042  20.146 -22.780  1.00  0.00           C  
ATOM   2263  O   PHE C1459      13.011  19.162 -22.003  1.00  0.00           O  
ATOM   2264  CB  PHE C1459      15.189  21.392 -23.144  1.00  0.00           C  
ATOM   2265  CG  PHE C1459      15.968  20.073 -23.013  1.00  0.00           C  
ATOM   2266  CD1 PHE C1459      16.597  19.733 -21.824  1.00  0.00           C  
ATOM   2267  CD2 PHE C1459      15.972  19.139 -24.059  1.00  0.00           C  
ATOM   2268  CE1 PHE C1459      17.209  18.479 -21.675  1.00  0.00           C  
ATOM   2269  CE2 PHE C1459      16.583  17.879 -23.925  1.00  0.00           C  
ATOM   2270  CZ  PHE C1459      17.197  17.539 -22.738  1.00  0.00           C  
ATOM   2271  H   PHE C1459      14.153  20.640 -20.485  1.00  0.00           H  
ATOM   2272  N   GLU C1460      12.545  20.145 -24.011  1.00  0.00           N  
ATOM   2273  CA  GLU C1460      11.777  19.035 -24.527  1.00  0.00           C  
ATOM   2274  C   GLU C1460      11.798  19.055 -26.049  1.00  0.00           C  
ATOM   2275  O   GLU C1460      11.878  20.129 -26.668  1.00  0.00           O  
ATOM   2276  CB  GLU C1460      10.337  19.144 -24.017  1.00  0.00           C  
ATOM   2277  CG  GLU C1460       9.816  20.594 -23.964  1.00  0.00           C  
ATOM   2278  CD  GLU C1460       8.324  20.759 -24.302  1.00  0.00           C  
ATOM   2279  OE1 GLU C1460       7.600  19.749 -24.440  1.00  0.00           O  
ATOM   2280  OE2 GLU C1460       7.870  21.914 -24.436  1.00  0.00           O  
ATOM   2281  H   GLU C1460      12.694  20.921 -24.589  1.00  0.00           H  
ATOM   2282  N   TRP C1461      11.716  17.866 -26.637  1.00  0.00           N  
ATOM   2283  CA  TRP C1461      11.712  17.657 -28.083  1.00  0.00           C  
ATOM   2284  C   TRP C1461      10.305  17.240 -28.525  1.00  0.00           C  
ATOM   2285  O   TRP C1461       9.906  16.088 -28.319  1.00  0.00           O  
ATOM   2286  CB  TRP C1461      12.747  16.583 -28.473  1.00  0.00           C  
ATOM   2287  CG  TRP C1461      14.161  17.134 -28.669  1.00  0.00           C  
ATOM   2288  CD1 TRP C1461      15.191  17.080 -27.782  1.00  0.00           C  
ATOM   2289  CD2 TRP C1461      14.642  17.898 -29.786  1.00  0.00           C  
ATOM   2290  NE1 TRP C1461      16.273  17.769 -28.257  1.00  0.00           N  
ATOM   2291  CE2 TRP C1461      15.963  18.282 -29.490  1.00  0.00           C  
ATOM   2292  CE3 TRP C1461      14.080  18.301 -31.008  1.00  0.00           C  
ATOM   2293  CZ2 TRP C1461      16.733  19.055 -30.360  1.00  0.00           C  
ATOM   2294  CZ3 TRP C1461      14.836  19.065 -31.874  1.00  0.00           C  
ATOM   2295  CH2 TRP C1461      16.149  19.435 -31.547  1.00  0.00           C  
ATOM   2296  H   TRP C1461      11.634  17.102 -26.089  1.00  0.00           H  
ATOM   2297  HE1 TRP C1461      17.126  17.897 -27.802  1.00  0.00           H  
ATOM   2298  N   VAL C1462       9.598  18.140 -29.200  1.00  0.00           N  
ATOM   2299  CA  VAL C1462       8.220  17.889 -29.584  1.00  0.00           C  
ATOM   2300  C   VAL C1462       7.949  17.741 -31.054  1.00  0.00           C  
ATOM   2301  O   VAL C1462       8.535  18.448 -31.853  1.00  0.00           O  
ATOM   2302  CB  VAL C1462       7.326  19.042 -29.058  1.00  0.00           C  
ATOM   2303  CG1 VAL C1462       7.376  19.110 -27.547  1.00  0.00           C  
ATOM   2304  CG2 VAL C1462       7.814  20.361 -29.604  1.00  0.00           C  
ATOM   2305  H   VAL C1462      10.001  18.997 -29.449  1.00  0.00           H  
ATOM   2306  N   THR C1463       6.996  16.878 -31.386  1.00  0.00           N  
ATOM   2307  CA  THR C1463       6.554  16.624 -32.759  1.00  0.00           C  
ATOM   2308  C   THR C1463       5.071  16.994 -32.848  1.00  0.00           C  
ATOM   2309  O   THR C1463       4.201  16.273 -32.337  1.00  0.00           O  
ATOM   2310  CB  THR C1463       6.764  15.140 -33.182  1.00  0.00           C  
ATOM   2311  OG1 THR C1463       6.037  14.870 -34.381  1.00  0.00           O  
ATOM   2312  CG2 THR C1463       6.307  14.174 -32.110  1.00  0.00           C  
ATOM   2313  H   THR C1463       6.542  16.392 -30.671  1.00  0.00           H  
ATOM   2314  HG1 THR C1463       6.177  13.953 -34.636  1.00  0.00           H  
ATOM   2315  N   ASN C1464       4.783  18.136 -33.465  1.00  0.00           N  
ATOM   2316  CA  ASN C1464       3.404  18.616 -33.580  1.00  0.00           C  
ATOM   2317  C   ASN C1464       2.402  17.580 -34.059  1.00  0.00           C  
ATOM   2318  O   ASN C1464       1.248  17.601 -33.599  1.00  0.00           O  
ATOM   2319  CB  ASN C1464       3.310  19.891 -34.437  1.00  0.00           C  
ATOM   2320  CG  ASN C1464       2.469  19.697 -35.694  1.00  0.00           C  
ATOM   2321  OD1 ASN C1464       2.691  18.754 -36.464  1.00  0.00           O  
ATOM   2322  ND2 ASN C1464       1.500  20.590 -35.915  1.00  0.00           N  
ATOM   2323  H   ASN C1464       5.507  18.664 -33.848  1.00  0.00           H  
ATOM   2324 HD21 ASN C1464       0.964  20.467 -36.727  1.00  0.00           H  
ATOM   2325 HD22 ASN C1464       1.362  21.319 -35.287  1.00  0.00           H  
ATOM   2326  N   SER C1465       2.809  16.723 -35.007  1.00  0.00           N  
ATOM   2327  CA  SER C1465       1.930  15.674 -35.537  1.00  0.00           C  
ATOM   2328  C   SER C1465       1.749  14.567 -34.485  1.00  0.00           C  
ATOM   2329  O   SER C1465       1.935  13.373 -34.795  1.00  0.00           O  
ATOM   2330  CB  SER C1465       2.462  15.110 -36.872  1.00  0.00           C  
ATOM   2331  OG  SER C1465       3.885  15.138 -36.943  1.00  0.00           O  
ATOM   2332  H   SER C1465       3.716  16.794 -35.365  1.00  0.00           H  
ATOM   2333 HG   SER C1465       4.160  14.779 -37.784  1.00  0.00           H  
ATOM   2334  N   LEU C1683       1.331  14.998 -33.276  1.00  0.00           N  
ATOM   2335  CA  LEU C1683       1.096  14.187 -32.063  1.00  0.00           C  
ATOM   2336  C   LEU C1683       1.347  12.725 -32.309  1.00  0.00           C  
ATOM   2337  O   LEU C1683       0.415  11.919 -32.412  1.00  0.00           O  
ATOM   2338  CB  LEU C1683      -0.305  14.413 -31.409  1.00  0.00           C  
ATOM   2339  CG  LEU C1683      -0.257  15.033 -29.995  1.00  0.00           C  
ATOM   2340  CD1 LEU C1683       0.160  16.509 -30.109  1.00  0.00           C  
ATOM   2341  CD2 LEU C1683      -1.567  14.906 -29.250  1.00  0.00           C  
ATOM   2342  H   LEU C1683       1.131  15.925 -33.192  1.00  0.00           H  
ATOM   2343  N   GLY C1690       2.636  12.428 -32.483  1.00  0.00           N  
ATOM   2344  CA  GLY C1690       3.093  11.074 -32.718  1.00  0.00           C  
ATOM   2345  C   GLY C1690       3.155  10.464 -31.348  1.00  0.00           C  
ATOM   2346  O   GLY C1690       4.235  10.150 -30.852  1.00  0.00           O  
ATOM   2347  H   GLY C1690       3.296  13.153 -32.451  1.00  0.00           H  
ATOM   2348  N   SER C1692       1.981  10.416 -30.706  1.00  0.00           N  
ATOM   2349  CA  SER C1692       1.818   9.879 -29.368  1.00  0.00           C  
ATOM   2350  C   SER C1692       1.073  10.879 -28.494  1.00  0.00           C  
ATOM   2351  O   SER C1692      -0.148  10.777 -28.324  1.00  0.00           O  
ATOM   2352  H   SER C1692       1.193  10.785 -31.147  1.00  0.00           H  
ATOM   2353  N   GLN C1693       1.828  11.824 -27.930  1.00  0.00           N  
ATOM   2354  CA  GLN C1693       1.277  12.878 -27.095  1.00  0.00           C  
ATOM   2355  C   GLN C1693       2.054  14.151 -27.331  1.00  0.00           C  
ATOM   2356  O   GLN C1693       1.895  15.123 -26.593  1.00  0.00           O  
ATOM   2357  CB  GLN C1693       1.329  12.513 -25.617  1.00  0.00           C  
ATOM   2358  CG  GLN C1693       0.142  13.074 -24.812  1.00  0.00           C  
ATOM   2359  CD  GLN C1693      -1.199  12.550 -25.304  1.00  0.00           C  
ATOM   2360  OE1 GLN C1693      -1.443  11.336 -25.307  1.00  0.00           O  
ATOM   2361  NE2 GLN C1693      -2.068  13.458 -25.745  1.00  0.00           N  
ATOM   2362  H   GLN C1693       2.795  11.796 -28.070  1.00  0.00           H  
ATOM   2363 HE21 GLN C1693      -2.932  13.122 -26.062  1.00  0.00           H  
ATOM   2364 HE22 GLN C1693      -1.822  14.399 -25.738  1.00  0.00           H  
ATOM   2365  N   GLY C1700       2.931  14.138 -28.334  1.00  0.00           N  
ATOM   2366  CA  GLY C1700       3.675  15.336 -28.656  1.00  0.00           C  
ATOM   2367  C   GLY C1700       5.127  15.415 -28.234  1.00  0.00           C  
ATOM   2368  O   GLY C1700       5.975  15.800 -29.029  1.00  0.00           O  
ATOM   2369  H   GLY C1700       3.109  13.316 -28.821  1.00  0.00           H  
ATOM   2370  N   THR C1701       5.420  15.191 -26.969  1.00  0.00           N  
ATOM   2371  CA  THR C1701       6.801  15.240 -26.599  1.00  0.00           C  
ATOM   2372  C   THR C1701       7.338  13.827 -26.680  1.00  0.00           C  
ATOM   2373  O   THR C1701       6.670  12.858 -26.309  1.00  0.00           O  
ATOM   2374  CB  THR C1701       7.051  15.837 -25.212  1.00  0.00           C  
ATOM   2375  OG1 THR C1701       6.810  14.858 -24.206  1.00  0.00           O  
ATOM   2376  CG2 THR C1701       6.183  17.032 -24.983  1.00  0.00           C  
ATOM   2377  H   THR C1701       4.721  14.983 -26.312  1.00  0.00           H  
ATOM   2378  HG1 THR C1701       6.976  15.224 -23.333  1.00  0.00           H  
ATOM   2379  N   VAL C1702       8.517  13.704 -27.265  1.00  0.00           N  
ATOM   2380  CA  VAL C1702       9.142  12.408 -27.401  1.00  0.00           C  
ATOM   2381  C   VAL C1702      10.323  12.319 -26.453  1.00  0.00           C  
ATOM   2382  O   VAL C1702      10.655  11.234 -25.956  1.00  0.00           O  
ATOM   2383  CB  VAL C1702       9.664  12.195 -28.830  1.00  0.00           C  
ATOM   2384  CG1 VAL C1702      10.060  10.716 -29.036  1.00  0.00           C  
ATOM   2385  CG2 VAL C1702       8.629  12.656 -29.861  1.00  0.00           C  
ATOM   2386  H   VAL C1702       8.963  14.505 -27.611  1.00  0.00           H  
ATOM   2387  N   CYS C1703      10.942  13.468 -26.192  1.00  0.00           N  
ATOM   2388  CA  CYS C1703      12.124  13.558 -25.343  1.00  0.00           C  
ATOM   2389  C   CYS C1703      11.986  14.769 -24.445  1.00  0.00           C  
ATOM   2390  O   CYS C1703      11.662  15.860 -24.915  1.00  0.00           O  
ATOM   2391  CB  CYS C1703      13.359  13.755 -26.257  1.00  0.00           C  
ATOM   2392  SG  CYS C1703      15.013  13.486 -25.499  1.00  0.00           S  
ATOM   2393  H   CYS C1703      10.586  14.296 -26.587  1.00  0.00           H  
ATOM   2394  N   ALA C1704      12.273  14.603 -23.166  1.00  0.00           N  
ATOM   2395  CA  ALA C1704      12.197  15.727 -22.247  1.00  0.00           C  
ATOM   2396  C   ALA C1704      13.153  15.484 -21.110  1.00  0.00           C  
ATOM   2397  O   ALA C1704      13.477  14.336 -20.766  1.00  0.00           O  
ATOM   2398  CB  ALA C1704      10.804  15.873 -21.703  1.00  0.00           C  
ATOM   2399  H   ALA C1704      12.539  13.719 -22.838  1.00  0.00           H  
ATOM   2400  N   GLY C1705      13.597  16.574 -20.509  1.00  0.00           N  
ATOM   2401  CA  GLY C1705      14.528  16.456 -19.403  1.00  0.00           C  
ATOM   2402  C   GLY C1705      14.932  17.850 -18.948  1.00  0.00           C  
ATOM   2403  O   GLY C1705      14.303  18.872 -19.378  1.00  0.00           O  
ATOM   2404  H   GLY C1705      13.301  17.465 -20.814  1.00  0.00           H  
ATOM   2405  N   GLY C1706      15.974  17.914 -18.107  1.00  0.00           N  
ATOM   2406  CA  GLY C1706      16.425  19.194 -17.625  1.00  0.00           C  
ATOM   2407  C   GLY C1706      17.488  18.992 -16.584  1.00  0.00           C  
ATOM   2408  O   GLY C1706      17.893  17.842 -16.382  1.00  0.00           O  
ATOM   2409  H   GLY C1706      16.450  17.108 -17.847  1.00  0.00           H  
ATOM   2410  N   ARG C1707      17.896  20.078 -15.915  1.00  0.00           N  
ATOM   2411  CA  ARG C1707      18.940  20.068 -14.866  1.00  0.00           C  
ATOM   2412  C   ARG C1707      18.494  19.367 -13.570  1.00  0.00           C  
ATOM   2413  O   ARG C1707      17.451  18.755 -13.567  1.00  0.00           O  
ATOM   2414  CB  ARG C1707      19.379  21.503 -14.594  1.00  0.00           C  
ATOM   2415  CG  ARG C1707      20.762  21.615 -14.013  1.00  0.00           C  
ATOM   2416  CD  ARG C1707      21.624  22.711 -14.730  1.00  0.00           C  
ATOM   2417  NE  ARG C1707      22.434  22.135 -15.819  1.00  0.00           N  
ATOM   2418  CZ  ARG C1707      23.599  21.517 -15.648  1.00  0.00           C  
ATOM   2419  NH1 ARG C1707      24.128  21.425 -14.433  1.00  0.00           N  
ATOM   2420  NH2 ARG C1707      24.121  20.808 -16.644  1.00  0.00           N  
ATOM   2421  H   ARG C1707      17.466  20.928 -16.119  1.00  0.00           H  
ATOM   2422 HE   ARG C1707      22.096  22.222 -16.734  1.00  0.00           H  
ATOM   2423 HH11 ARG C1707      23.646  21.809 -13.646  1.00  0.00           H  
ATOM   2424 HH12 ARG C1707      25.000  20.951 -14.301  1.00  0.00           H  
ATOM   2425 HH21 ARG C1707      23.632  20.725 -17.503  1.00  0.00           H  
ATOM   2426 HH22 ARG C1707      24.993  20.332 -16.515  1.00  0.00           H  
ATOM   2427  N   TYR C1708      19.270  19.424 -12.487  1.00  0.00           N  
ATOM   2428  CA  TYR C1708      18.891  18.766 -11.226  1.00  0.00           C  
ATOM   2429  C   TYR C1708      20.059  18.632 -10.293  1.00  0.00           C  
ATOM   2430  O   TYR C1708      20.307  17.602  -9.650  1.00  0.00           O  
ATOM   2431  CB  TYR C1708      18.217  17.401 -11.422  1.00  0.00           C  
ATOM   2432  CG  TYR C1708      18.991  16.213 -11.997  1.00  0.00           C  
ATOM   2433  CD1 TYR C1708      19.628  15.299 -11.136  1.00  0.00           C  
ATOM   2434  CD2 TYR C1708      18.912  15.874 -13.365  1.00  0.00           C  
ATOM   2435  CE1 TYR C1708      20.151  14.091 -11.587  1.00  0.00           C  
ATOM   2436  CE2 TYR C1708      19.438  14.638 -13.833  1.00  0.00           C  
ATOM   2437  CZ  TYR C1708      20.060  13.763 -12.923  1.00  0.00           C  
ATOM   2438  OH  TYR C1708      20.599  12.548 -13.327  1.00  0.00           O  
ATOM   2439  H   TYR C1708      20.134  19.852 -12.546  1.00  0.00           H  
ATOM   2440 HH   TYR C1708      20.959  12.109 -12.557  1.00  0.00           H  
ATOM   2441  N   ASP C1709      20.726  19.750 -10.139  1.00  0.00           N  
ATOM   2442  CA  ASP C1709      21.918  19.773  -9.337  1.00  0.00           C  
ATOM   2443  C   ASP C1709      21.808  19.189  -7.951  1.00  0.00           C  
ATOM   2444  O   ASP C1709      22.433  18.150  -7.691  1.00  0.00           O  
ATOM   2445  CB  ASP C1709      22.481  21.180  -9.376  1.00  0.00           C  
ATOM   2446  CG  ASP C1709      22.527  21.719 -10.819  1.00  0.00           C  
ATOM   2447  OD1 ASP C1709      22.871  20.928 -11.749  1.00  0.00           O  
ATOM   2448  OD2 ASP C1709      22.155  22.897 -11.040  1.00  0.00           O  
ATOM   2449  H   ASP C1709      20.405  20.573 -10.556  1.00  0.00           H  
ATOM   2450  N   GLY C1710      20.863  19.724  -7.168  1.00  0.00           N  
ATOM   2451  CA  GLY C1710      20.637  19.306  -5.784  1.00  0.00           C  
ATOM   2452  C   GLY C1710      20.121  17.925  -5.410  1.00  0.00           C  
ATOM   2453  O   GLY C1710      20.245  17.521  -4.253  1.00  0.00           O  
ATOM   2454  H   GLY C1710      20.281  20.409  -7.549  1.00  0.00           H  
ATOM   2455  N   LEU C1725      19.585  17.174  -6.365  1.00  0.00           N  
ATOM   2456  CA  LEU C1725      19.049  15.862  -6.045  1.00  0.00           C  
ATOM   2457  C   LEU C1725      20.026  14.837  -5.490  1.00  0.00           C  
ATOM   2458  O   LEU C1725      19.615  13.924  -4.778  1.00  0.00           O  
ATOM   2459  CB  LEU C1725      18.255  15.263  -7.211  1.00  0.00           C  
ATOM   2460  CG  LEU C1725      17.532  14.026  -6.667  1.00  0.00           C  
ATOM   2461  CD1 LEU C1725      16.079  13.931  -7.072  1.00  0.00           C  
ATOM   2462  CD2 LEU C1725      18.308  12.808  -7.053  1.00  0.00           C  
ATOM   2463  H   LEU C1725      19.557  17.491  -7.290  1.00  0.00           H  
ATOM   2464  N   VAL C1726      21.307  14.978  -5.794  1.00  0.00           N  
ATOM   2465  CA  VAL C1726      22.296  14.014  -5.305  1.00  0.00           C  
ATOM   2466  C   VAL C1726      22.454  14.169  -3.817  1.00  0.00           C  
ATOM   2467  O   VAL C1726      22.598  13.166  -3.118  1.00  0.00           O  
ATOM   2468  CB  VAL C1726      23.641  14.141  -6.016  1.00  0.00           C  
ATOM   2469  CG1 VAL C1726      23.460  13.792  -7.466  1.00  0.00           C  
ATOM   2470  CG2 VAL C1726      24.179  15.558  -5.871  1.00  0.00           C  
ATOM   2471  H   VAL C1726      21.591  15.723  -6.358  1.00  0.00           H  
ATOM   2472  N   GLU C1761      22.403  15.409  -3.326  1.00  0.00           N  
ATOM   2473  CA  GLU C1761      22.508  15.617  -1.880  1.00  0.00           C  
ATOM   2474  C   GLU C1761      21.181  15.292  -1.216  1.00  0.00           C  
ATOM   2475  O   GLU C1761      21.150  14.639  -0.174  1.00  0.00           O  
ATOM   2476  CB  GLU C1761      22.977  17.016  -1.511  1.00  0.00           C  
ATOM   2477  CG  GLU C1761      22.236  18.151  -2.157  1.00  0.00           C  
ATOM   2478  CD  GLU C1761      22.964  19.455  -1.896  1.00  0.00           C  
ATOM   2479  OE1 GLU C1761      23.465  19.608  -0.745  1.00  0.00           O  
ATOM   2480  OE2 GLU C1761      23.088  20.290  -2.842  1.00  0.00           O  
ATOM   2481  H   GLU C1761      22.287  16.168  -3.929  1.00  0.00           H  
ATOM   2482  N   GLN C1765      20.094  15.704  -1.855  1.00  0.00           N  
ATOM   2483  CA  GLN C1765      18.756  15.428  -1.381  1.00  0.00           C  
ATOM   2484  C   GLN C1765      18.662  13.947  -1.022  1.00  0.00           C  
ATOM   2485  O   GLN C1765      18.416  13.608   0.112  1.00  0.00           O  
ATOM   2486  CB  GLN C1765      17.739  15.796  -2.464  1.00  0.00           C  
ATOM   2487  CG  GLN C1765      16.293  15.626  -2.081  1.00  0.00           C  
ATOM   2488  CD  GLN C1765      15.369  16.242  -3.100  1.00  0.00           C  
ATOM   2489  OE1 GLN C1765      14.162  16.328  -2.890  1.00  0.00           O  
ATOM   2490  NE2 GLN C1765      15.922  16.673  -4.233  1.00  0.00           N  
ATOM   2491  H   GLN C1765      20.207  16.229  -2.670  1.00  0.00           H  
ATOM   2492 HE21 GLN C1765      15.311  17.066  -4.897  1.00  0.00           H  
ATOM   2493 HE22 GLN C1765      16.870  16.583  -4.382  1.00  0.00           H  
ATOM   2494  N   LEU C1767      18.931  13.067  -1.965  1.00  0.00           N  
ATOM   2495  CA  LEU C1767      18.875  11.653  -1.679  1.00  0.00           C  
ATOM   2496  C   LEU C1767      19.941  11.191  -0.719  1.00  0.00           C  
ATOM   2497  O   LEU C1767      20.114   9.975  -0.545  1.00  0.00           O  
ATOM   2498  CB  LEU C1767      18.983  10.840  -2.950  1.00  0.00           C  
ATOM   2499  CG  LEU C1767      17.622  10.583  -3.549  1.00  0.00           C  
ATOM   2500  CD1 LEU C1767      16.837  11.883  -3.497  1.00  0.00           C  
ATOM   2501  CD2 LEU C1767      17.787  10.022  -4.983  1.00  0.00           C  
ATOM   2502  H   LEU C1767      19.197  13.371  -2.857  1.00  0.00           H  
ATOM   2503  N   GLY C1768      20.719  12.110  -0.175  1.00  0.00           N  
ATOM   2504  CA  GLY C1768      21.740  11.732   0.789  1.00  0.00           C  
ATOM   2505  C   GLY C1768      23.187  11.564   0.365  1.00  0.00           C  
ATOM   2506  O   GLY C1768      23.922  10.822   1.000  1.00  0.00           O  
ATOM   2507  H   GLY C1768      20.610  13.011  -0.417  1.00  0.00           H  
ATOM   2508  N   GLY C1770      23.602  12.210  -0.709  1.00  0.00           N  
ATOM   2509  CA  GLY C1770      24.982  12.098  -1.134  1.00  0.00           C  
ATOM   2510  C   GLY C1770      25.576  13.492  -1.162  1.00  0.00           C  
ATOM   2511  O   GLY C1770      24.925  14.429  -0.680  1.00  0.00           O  
ATOM   2512  H   GLY C1770      22.988  12.768  -1.214  1.00  0.00           H  
ATOM   2513  N   ARG C1771      26.784  13.648  -1.706  1.00  0.00           N  
ATOM   2514  CA  ARG C1771      27.414  14.973  -1.788  1.00  0.00           C  
ATOM   2515  C   ARG C1771      26.910  15.705  -3.008  1.00  0.00           C  
ATOM   2516  O   ARG C1771      26.676  15.085  -4.043  1.00  0.00           O  
ATOM   2517  CB  ARG C1771      28.916  14.853  -1.905  1.00  0.00           C  
ATOM   2518  CG  ARG C1771      29.477  13.799  -1.026  1.00  0.00           C  
ATOM   2519  CD  ARG C1771      29.260  14.126   0.413  1.00  0.00           C  
ATOM   2520  NE  ARG C1771      30.415  13.643   1.138  1.00  0.00           N  
ATOM   2521  CZ  ARG C1771      31.473  14.399   1.402  1.00  0.00           C  
ATOM   2522  NH1 ARG C1771      31.489  15.705   1.075  1.00  0.00           N  
ATOM   2523  NH2 ARG C1771      32.480  13.838   2.045  1.00  0.00           N  
ATOM   2524  H   ARG C1771      27.273  12.867  -2.045  1.00  0.00           H  
ATOM   2525 HE   ARG C1771      30.420  12.714   1.447  1.00  0.00           H  
ATOM   2526 HH11 ARG C1771      30.692  16.119   0.631  1.00  0.00           H  
ATOM   2527 HH12 ARG C1771      32.290  16.263   1.282  1.00  0.00           H  
ATOM   2528 HH21 ARG C1771      32.422  12.874   2.303  1.00  0.00           H  
ATOM   2529 HH22 ARG C1771      33.291  14.359   2.249  1.00  0.00           H  
ATOM   2530  N   ALA C1772      26.720  17.011  -2.858  1.00  0.00           N  
ATOM   2531  CA  ALA C1772      26.252  17.869  -3.934  1.00  0.00           C  
ATOM   2532  C   ALA C1772      27.186  17.707  -5.114  1.00  0.00           C  
ATOM   2533  O   ALA C1772      28.403  17.731  -4.947  1.00  0.00           O  
ATOM   2534  CB  ALA C1772      26.249  19.299  -3.485  1.00  0.00           C  
ATOM   2535  H   ALA C1772      26.924  17.409  -1.988  1.00  0.00           H  
ATOM   2536  N   THR C1773      26.600  17.558  -6.294  1.00  0.00           N  
ATOM   2537  CA  THR C1773      27.314  17.354  -7.553  1.00  0.00           C  
ATOM   2538  C   THR C1773      26.254  17.789  -8.534  1.00  0.00           C  
ATOM   2539  O   THR C1773      25.073  17.546  -8.306  1.00  0.00           O  
ATOM   2540  CB  THR C1773      27.622  15.847  -7.816  1.00  0.00           C  
ATOM   2541  OG1 THR C1773      28.483  15.330  -6.789  1.00  0.00           O  
ATOM   2542  CG2 THR C1773      28.316  15.671  -9.165  1.00  0.00           C  
ATOM   2543  H   THR C1773      25.624  17.564  -6.330  1.00  0.00           H  
ATOM   2544  HG1 THR C1773      28.667  14.404  -6.963  1.00  0.00           H  
ATOM   2545  N   PRO C1774      26.654  18.406  -9.647  1.00  0.00           N  
ATOM   2546  CA  PRO C1774      25.611  18.834 -10.595  1.00  0.00           C  
ATOM   2547  C   PRO C1774      25.128  17.717 -11.495  1.00  0.00           C  
ATOM   2548  O   PRO C1774      25.808  16.725 -11.671  1.00  0.00           O  
ATOM   2549  CB  PRO C1774      26.312  19.913 -11.395  1.00  0.00           C  
ATOM   2550  CG  PRO C1774      27.368  20.423 -10.428  1.00  0.00           C  
ATOM   2551  CD  PRO C1774      27.895  19.165  -9.848  1.00  0.00           C  
ATOM   2552  N   ALA C1775      23.989  17.889 -12.131  1.00  0.00           N  
ATOM   2553  CA  ALA C1775      23.530  16.832 -12.979  1.00  0.00           C  
ATOM   2554  C   ALA C1775      22.484  17.357 -13.919  1.00  0.00           C  
ATOM   2555  O   ALA C1775      21.953  18.461 -13.722  1.00  0.00           O  
ATOM   2556  CB  ALA C1775      23.006  15.723 -12.146  1.00  0.00           C  
ATOM   2557  H   ALA C1775      23.467  18.704 -12.031  1.00  0.00           H  
ATOM   2558  N   VAL C1776      22.277  16.610 -14.995  1.00  0.00           N  
ATOM   2559  CA  VAL C1776      21.316  16.932 -16.041  1.00  0.00           C  
ATOM   2560  C   VAL C1776      21.073  15.667 -16.842  1.00  0.00           C  
ATOM   2561  O   VAL C1776      21.962  14.804 -16.941  1.00  0.00           O  
ATOM   2562  CB  VAL C1776      21.860  17.866 -17.047  1.00  0.00           C  
ATOM   2563  CG1 VAL C1776      21.600  19.240 -16.637  1.00  0.00           C  
ATOM   2564  CG2 VAL C1776      23.374  17.586 -17.271  1.00  0.00           C  
ATOM   2565  H   VAL C1776      22.821  15.787 -15.098  1.00  0.00           H  
ATOM   2566  N   GLY C1777      19.886  15.561 -17.433  1.00  0.00           N  
ATOM   2567  CA  GLY C1777      19.586  14.384 -18.204  1.00  0.00           C  
ATOM   2568  C   GLY C1777      18.309  14.588 -18.960  1.00  0.00           C  
ATOM   2569  O   GLY C1777      17.735  15.690 -18.992  1.00  0.00           O  
ATOM   2570  H   GLY C1777      19.239  16.294 -17.366  1.00  0.00           H  
ATOM   2571  N   PHE C1778      17.886  13.519 -19.606  1.00  0.00           N  
ATOM   2572  CA  PHE C1778      16.643  13.508 -20.336  1.00  0.00           C  
ATOM   2573  C   PHE C1778      16.304  12.024 -20.586  1.00  0.00           C  
ATOM   2574  O   PHE C1778      17.138  11.132 -20.352  1.00  0.00           O  
ATOM   2575  CB  PHE C1778      16.736  14.328 -21.634  1.00  0.00           C  
ATOM   2576  CG  PHE C1778      17.522  13.653 -22.721  1.00  0.00           C  
ATOM   2577  CD1 PHE C1778      16.994  12.566 -23.408  1.00  0.00           C  
ATOM   2578  CD2 PHE C1778      18.834  13.996 -22.950  1.00  0.00           C  
ATOM   2579  CE1 PHE C1778      17.772  11.832 -24.279  1.00  0.00           C  
ATOM   2580  CE2 PHE C1778      19.604  13.254 -23.826  1.00  0.00           C  
ATOM   2581  CZ  PHE C1778      19.074  12.176 -24.482  1.00  0.00           C  
ATOM   2582  H   PHE C1778      18.430  12.701 -19.592  1.00  0.00           H  
ATOM   2583  N   ALA C1779      15.050  11.769 -20.939  1.00  0.00           N  
ATOM   2584  CA  ALA C1779      14.580  10.428 -21.208  1.00  0.00           C  
ATOM   2585  C   ALA C1779      13.549  10.593 -22.329  1.00  0.00           C  
ATOM   2586  O   ALA C1779      12.893  11.653 -22.469  1.00  0.00           O  
ATOM   2587  CB  ALA C1779      14.000   9.816 -19.962  1.00  0.00           C  
ATOM   2588  H   ALA C1779      14.405  12.516 -21.029  1.00  0.00           H  
ATOM   2589  N   MET C1782      13.495   9.569 -23.177  1.00  0.00           N  
ATOM   2590  CA  MET C1782      12.675   9.588 -24.360  1.00  0.00           C  
ATOM   2591  C   MET C1782      11.772   8.415 -24.462  1.00  0.00           C  
ATOM   2592  O   MET C1782      12.180   7.271 -24.203  1.00  0.00           O  
ATOM   2593  CB  MET C1782      13.592   9.624 -25.590  1.00  0.00           C  
ATOM   2594  CG  MET C1782      12.956   9.223 -26.943  1.00  0.00           C  
ATOM   2595  SD  MET C1782      14.032   9.446 -28.432  1.00  0.00           S  
ATOM   2596  CE  MET C1782      15.554   8.360 -27.930  1.00  0.00           C  
ATOM   2597  H   MET C1782      14.006   8.774 -22.980  1.00  0.00           H  
ATOM   2598  N   GLY C1783      10.552   8.698 -24.898  1.00  0.00           N  
ATOM   2599  CA  GLY C1783       9.585   7.650 -25.034  1.00  0.00           C  
ATOM   2600  C   GLY C1783       9.810   6.869 -26.312  1.00  0.00           C  
ATOM   2601  O   GLY C1783       9.460   7.344 -27.424  1.00  0.00           O  
ATOM   2602  H   GLY C1783      10.312   9.616 -25.133  1.00  0.00           H  
ATOM   2603  N   LEU C1784      10.348   5.657 -26.161  1.00  0.00           N  
ATOM   2604  CA  LEU C1784      10.602   4.785 -27.302  1.00  0.00           C  
ATOM   2605  C   LEU C1784       9.405   4.455 -28.160  1.00  0.00           C  
ATOM   2606  O   LEU C1784       9.556   4.306 -29.368  1.00  0.00           O  
ATOM   2607  CB  LEU C1784      11.242   3.509 -26.855  1.00  0.00           C  
ATOM   2608  CG  LEU C1784      12.589   3.906 -26.281  1.00  0.00           C  
ATOM   2609  CD1 LEU C1784      13.346   2.652 -25.977  1.00  0.00           C  
ATOM   2610  CD2 LEU C1784      13.338   4.747 -27.249  1.00  0.00           C  
ATOM   2611  H   LEU C1784      10.588   5.354 -25.256  1.00  0.00           H  
ATOM   2612  N   GLU C1785       8.211   4.356 -27.563  1.00  0.00           N  
ATOM   2613  CA  GLU C1785       7.008   4.028 -28.341  1.00  0.00           C  
ATOM   2614  C   GLU C1785       6.671   5.197 -29.196  1.00  0.00           C  
ATOM   2615  O   GLU C1785       6.382   5.013 -30.376  1.00  0.00           O  
ATOM   2616  CB  GLU C1785       5.773   3.705 -27.484  1.00  0.00           C  
ATOM   2617  CG  GLU C1785       5.788   2.393 -26.755  1.00  0.00           C  
ATOM   2618  CD  GLU C1785       6.446   2.524 -25.422  1.00  0.00           C  
ATOM   2619  OE1 GLU C1785       6.826   3.671 -25.044  1.00  0.00           O  
ATOM   2620  OE2 GLU C1785       6.565   1.479 -24.752  1.00  0.00           O  
ATOM   2621  H   GLU C1785       8.143   4.504 -26.595  1.00  0.00           H  
ATOM   2622  N   ARG C1786       6.671   6.385 -28.598  1.00  0.00           N  
ATOM   2623  CA  ARG C1786       6.358   7.578 -29.349  1.00  0.00           C  
ATOM   2624  C   ARG C1786       7.359   7.761 -30.509  1.00  0.00           C  
ATOM   2625  O   ARG C1786       6.967   8.039 -31.692  1.00  0.00           O  
ATOM   2626  CB  ARG C1786       6.391   8.761 -28.431  1.00  0.00           C  
ATOM   2627  CG  ARG C1786       5.062   9.324 -28.139  1.00  0.00           C  
ATOM   2628  CD  ARG C1786       5.206  10.553 -27.309  1.00  0.00           C  
ATOM   2629  NE  ARG C1786       5.592  10.186 -25.962  1.00  0.00           N  
ATOM   2630  CZ  ARG C1786       4.741  10.164 -24.937  1.00  0.00           C  
ATOM   2631  NH1 ARG C1786       3.478  10.549 -25.086  1.00  0.00           N  
ATOM   2632  NH2 ARG C1786       5.165   9.801 -23.745  1.00  0.00           N  
ATOM   2633  H   ARG C1786       6.901   6.450 -27.652  1.00  0.00           H  
ATOM   2634 HE   ARG C1786       6.516   9.912 -25.807  1.00  0.00           H  
ATOM   2635 HH11 ARG C1786       3.151  10.869 -25.974  1.00  0.00           H  
ATOM   2636 HH12 ARG C1786       2.862  10.545 -24.297  1.00  0.00           H  
ATOM   2637 HH21 ARG C1786       6.112   9.506 -23.632  1.00  0.00           H  
ATOM   2638 HH22 ARG C1786       4.539   9.781 -22.974  1.00  0.00           H  
ATOM   2639  N   LEU C1787       8.647   7.586 -30.158  1.00  0.00           N  
ATOM   2640  CA  LEU C1787       9.758   7.653 -31.119  1.00  0.00           C  
ATOM   2641  C   LEU C1787       9.422   6.639 -32.203  1.00  0.00           C  
ATOM   2642  O   LEU C1787       9.067   7.035 -33.312  1.00  0.00           O  
ATOM   2643  CB  LEU C1787      11.090   7.254 -30.474  1.00  0.00           C  
ATOM   2644  CG  LEU C1787      12.196   7.359 -31.509  1.00  0.00           C  
ATOM   2645  CD1 LEU C1787      12.172   8.774 -31.988  1.00  0.00           C  
ATOM   2646  CD2 LEU C1787      13.553   6.971 -30.947  1.00  0.00           C  
ATOM   2647  H   LEU C1787       8.863   7.413 -29.223  1.00  0.00           H  
ATOM   2648  N   VAL C1788       9.407   5.348 -31.842  1.00  0.00           N  
ATOM   2649  CA  VAL C1788       9.109   4.310 -32.809  1.00  0.00           C  
ATOM   2650  C   VAL C1788       7.866   4.630 -33.641  1.00  0.00           C  
ATOM   2651  O   VAL C1788       7.778   4.267 -34.807  1.00  0.00           O  
ATOM   2652  CB  VAL C1788       8.933   2.920 -32.184  1.00  0.00           C  
ATOM   2653  CG1 VAL C1788       8.604   1.924 -33.292  1.00  0.00           C  
ATOM   2654  CG2 VAL C1788      10.190   2.457 -31.398  1.00  0.00           C  
ATOM   2655  H   VAL C1788       9.606   5.103 -30.934  1.00  0.00           H  
ATOM   2656  N   LEU C1789       6.904   5.337 -33.077  1.00  0.00           N  
ATOM   2657  CA  LEU C1789       5.719   5.630 -33.866  1.00  0.00           C  
ATOM   2658  C   LEU C1789       6.050   6.705 -34.848  1.00  0.00           C  
ATOM   2659  O   LEU C1789       5.630   6.651 -35.988  1.00  0.00           O  
ATOM   2660  CB  LEU C1789       4.541   6.111 -33.013  1.00  0.00           C  
ATOM   2661  CG  LEU C1789       3.710   5.182 -32.127  1.00  0.00           C  
ATOM   2662  CD1 LEU C1789       2.498   5.979 -31.615  1.00  0.00           C  
ATOM   2663  CD2 LEU C1789       3.257   3.982 -32.886  1.00  0.00           C  
ATOM   2664  H   LEU C1789       6.980   5.637 -32.151  1.00  0.00           H  
ATOM   2665  N   LEU C1790       6.711   7.736 -34.366  1.00  0.00           N  
ATOM   2666  CA  LEU C1790       7.080   8.837 -35.240  1.00  0.00           C  
ATOM   2667  C   LEU C1790       7.934   8.356 -36.429  1.00  0.00           C  
ATOM   2668  O   LEU C1790       7.641   8.697 -37.571  1.00  0.00           O  
ATOM   2669  CB  LEU C1790       7.805   9.928 -34.455  1.00  0.00           C  
ATOM   2670  CG  LEU C1790       8.239  11.103 -35.316  1.00  0.00           C  
ATOM   2671  CD1 LEU C1790       7.189  11.410 -36.356  1.00  0.00           C  
ATOM   2672  CD2 LEU C1790       8.467  12.316 -34.437  1.00  0.00           C  
ATOM   2673  H   LEU C1790       6.974   7.744 -33.433  1.00  0.00           H  
ATOM   2674  N   VAL C1791       8.973   7.559 -36.149  1.00  0.00           N  
ATOM   2675  CA  VAL C1791       9.862   7.014 -37.173  1.00  0.00           C  
ATOM   2676  C   VAL C1791       8.970   6.331 -38.199  1.00  0.00           C  
ATOM   2677  O   VAL C1791       9.010   6.684 -39.355  1.00  0.00           O  
ATOM   2678  CB  VAL C1791      10.897   5.993 -36.573  1.00  0.00           C  
ATOM   2679  CG1 VAL C1791      11.796   5.423 -37.678  1.00  0.00           C  
ATOM   2680  CG2 VAL C1791      11.747   6.654 -35.472  1.00  0.00           C  
ATOM   2681  H   VAL C1791       9.149   7.335 -35.213  1.00  0.00           H  
ATOM   2682  N   GLN C1792       8.086   5.443 -37.743  1.00  0.00           N  
ATOM   2683  CA  GLN C1792       7.155   4.710 -38.624  1.00  0.00           C  
ATOM   2684  C   GLN C1792       6.101   5.570 -39.355  1.00  0.00           C  
ATOM   2685  O   GLN C1792       5.434   5.085 -40.261  1.00  0.00           O  
ATOM   2686  CB  GLN C1792       6.422   3.588 -37.856  1.00  0.00           C  
ATOM   2687  CG  GLN C1792       7.244   2.310 -37.556  1.00  0.00           C  
ATOM   2688  CD  GLN C1792       6.518   1.317 -36.620  1.00  0.00           C  
ATOM   2689  OE1 GLN C1792       6.075   0.244 -37.049  1.00  0.00           O  
ATOM   2690  NE2 GLN C1792       6.409   1.674 -35.332  1.00  0.00           N  
ATOM   2691  H   GLN C1792       8.056   5.268 -36.779  1.00  0.00           H  
ATOM   2692 HE21 GLN C1792       5.952   1.055 -34.739  1.00  0.00           H  
ATOM   2693 HE22 GLN C1792       6.782   2.533 -35.041  1.00  0.00           H  
ATOM   2694  N   ALA C1793       5.915   6.819 -38.948  1.00  0.00           N  
ATOM   2695  CA  ALA C1793       4.934   7.692 -39.588  1.00  0.00           C  
ATOM   2696  C   ALA C1793       5.627   8.521 -40.624  1.00  0.00           C  
ATOM   2697  O   ALA C1793       5.200   8.579 -41.771  1.00  0.00           O  
ATOM   2698  CB  ALA C1793       4.309   8.603 -38.581  1.00  0.00           C  
ATOM   2699  H   ALA C1793       6.445   7.146 -38.192  1.00  0.00           H  
ATOM   2700  N   VAL C1794       6.665   9.219 -40.186  1.00  0.00           N  
ATOM   2701  CA  VAL C1794       7.478  10.074 -41.045  1.00  0.00           C  
ATOM   2702  C   VAL C1794       8.381   9.256 -41.983  1.00  0.00           C  
ATOM   2703  O   VAL C1794       8.714   9.715 -43.065  1.00  0.00           O  
ATOM   2704  CB  VAL C1794       8.289  11.091 -40.178  1.00  0.00           C  
ATOM   2705  CG1 VAL C1794       9.555  11.594 -40.890  1.00  0.00           C  
ATOM   2706  CG2 VAL C1794       7.401  12.255 -39.839  1.00  0.00           C  
ATOM   2707  H   VAL C1794       6.915   9.145 -39.240  1.00  0.00           H  
ATOM   2708  N   ASN C1795       8.710   8.032 -41.598  1.00  0.00           N  
ATOM   2709  CA  ASN C1795       9.560   7.159 -42.406  1.00  0.00           C  
ATOM   2710  C   ASN C1795       8.791   5.885 -42.787  1.00  0.00           C  
ATOM   2711  O   ASN C1795       9.190   4.780 -42.427  1.00  0.00           O  
ATOM   2712  CB  ASN C1795      10.804   6.773 -41.602  1.00  0.00           C  
ATOM   2713  CG  ASN C1795      12.058   7.452 -42.083  1.00  0.00           C  
ATOM   2714  OD1 ASN C1795      13.160   6.929 -41.893  1.00  0.00           O  
ATOM   2715  ND2 ASN C1795      11.919   8.633 -42.677  1.00  0.00           N  
ATOM   2716  H   ASN C1795       8.364   7.698 -40.752  1.00  0.00           H  
ATOM   2717 HD21 ASN C1795      12.736   9.073 -42.988  1.00  0.00           H  
ATOM   2718 HD22 ASN C1795      11.033   9.029 -42.781  1.00  0.00           H  
ATOM   2719  N   PRO C1796       7.710   6.020 -43.566  1.00  0.00           N  
ATOM   2720  CA  PRO C1796       6.885   4.875 -43.991  1.00  0.00           C  
ATOM   2721  C   PRO C1796       7.718   3.670 -44.390  1.00  0.00           C  
ATOM   2722  O   PRO C1796       7.327   2.518 -44.156  1.00  0.00           O  
ATOM   2723  CB  PRO C1796       6.134   5.425 -45.201  1.00  0.00           C  
ATOM   2724  CG  PRO C1796       6.210   6.923 -45.024  1.00  0.00           C  
ATOM   2725  CD  PRO C1796       7.608   7.111 -44.541  1.00  0.00           C  
ATOM   2726  N   GLU C1797       8.855   3.951 -45.029  1.00  0.00           N  
ATOM   2727  CA  GLU C1797       9.765   2.914 -45.472  1.00  0.00           C  
ATOM   2728  C   GLU C1797      11.009   2.856 -44.601  1.00  0.00           C  
ATOM   2729  O   GLU C1797      11.953   3.637 -44.792  1.00  0.00           O  
ATOM   2730  CB  GLU C1797      10.160   3.132 -46.930  1.00  0.00           C  
ATOM   2731  CG  GLU C1797       9.592   2.082 -47.866  1.00  0.00           C  
ATOM   2732  CD  GLU C1797       8.085   2.181 -48.032  1.00  0.00           C  
ATOM   2733  OE1 GLU C1797       7.566   3.324 -48.029  1.00  0.00           O  
ATOM   2734  OE2 GLU C1797       7.439   1.117 -48.186  1.00  0.00           O  
ATOM   2735  H   GLU C1797       9.097   4.883 -45.188  1.00  0.00           H  
ATOM   2736  N   PHE C1798      10.986   1.954 -43.622  1.00  0.00           N  
ATOM   2737  CA  PHE C1798      12.114   1.756 -42.712  1.00  0.00           C  
ATOM   2738  C   PHE C1798      12.144   0.261 -42.416  1.00  0.00           C  
ATOM   2739  O   PHE C1798      12.584  -0.163 -41.344  1.00  0.00           O  
ATOM   2740  CB  PHE C1798      11.948   2.578 -41.408  1.00  0.00           C  
ATOM   2741  CG  PHE C1798      13.220   2.703 -40.576  1.00  0.00           C  
ATOM   2742  CD1 PHE C1798      14.106   3.759 -40.784  1.00  0.00           C  
ATOM   2743  CD2 PHE C1798      13.525   1.767 -39.573  1.00  0.00           C  
ATOM   2744  CE1 PHE C1798      15.289   3.886 -40.001  1.00  0.00           C  
ATOM   2745  CE2 PHE C1798      14.699   1.881 -38.791  1.00  0.00           C  
ATOM   2746  CZ  PHE C1798      15.583   2.939 -39.005  1.00  0.00           C  
ATOM   2747  H   PHE C1798      10.177   1.418 -43.493  1.00  0.00           H  
ATOM   2748  N   LYS C1799      11.635  -0.537 -43.351  1.00  0.00           N  
ATOM   2749  CA  LYS C1799      11.630  -1.988 -43.179  1.00  0.00           C  
ATOM   2750  C   LYS C1799      13.005  -2.432 -42.680  1.00  0.00           C  
ATOM   2751  O   LYS C1799      14.041  -1.943 -43.153  1.00  0.00           O  
ATOM   2752  CB  LYS C1799      11.234  -2.734 -44.476  1.00  0.00           C  
ATOM   2753  CG  LYS C1799      11.881  -2.241 -45.786  1.00  0.00           C  
ATOM   2754  CD  LYS C1799      11.232  -0.942 -46.335  1.00  0.00           C  
ATOM   2755  CE  LYS C1799       9.773  -1.138 -46.736  1.00  0.00           C  
ATOM   2756  NZ  LYS C1799       9.640  -2.166 -47.795  1.00  0.00           N  
ATOM   2757  H   LYS C1799      11.266  -0.143 -44.153  1.00  0.00           H  
ATOM   2758  HZ1 LYS C1799      10.218  -3.000 -47.532  1.00  0.00           H  
ATOM   2759  HZ2 LYS C1799       8.645  -2.460 -47.872  1.00  0.00           H  
ATOM   2760  HZ3 LYS C1799       9.970  -1.793 -48.700  1.00  0.00           H  
ATOM   2761  N   ALA C1800      12.997  -3.265 -41.646  1.00  0.00           N  
ATOM   2762  CA  ALA C1800      14.218  -3.760 -41.056  1.00  0.00           C  
ATOM   2763  C   ALA C1800      14.518  -5.154 -41.563  1.00  0.00           C  
ATOM   2764  O   ALA C1800      13.896  -5.631 -42.519  1.00  0.00           O  
ATOM   2765  CB  ALA C1800      14.094  -3.767 -39.560  1.00  0.00           C  
ATOM   2766  H   ALA C1800      12.142  -3.553 -41.273  1.00  0.00           H  
ATOM   2767  N   ASP C1801      15.466  -5.804 -40.898  1.00  0.00           N  
ATOM   2768  CA  ASP C1801      15.901  -7.157 -41.244  1.00  0.00           C  
ATOM   2769  C   ASP C1801      14.769  -8.174 -41.439  1.00  0.00           C  
ATOM   2770  O   ASP C1801      13.760  -8.134 -40.725  1.00  0.00           O  
ATOM   2771  CB  ASP C1801      16.928  -7.702 -40.201  1.00  0.00           C  
ATOM   2772  CG  ASP C1801      16.394  -7.705 -38.729  1.00  0.00           C  
ATOM   2773  OD1 ASP C1801      16.247  -6.609 -38.136  1.00  0.00           O  
ATOM   2774  OD2 ASP C1801      16.183  -8.803 -38.144  1.00  0.00           O  
ATOM   2775  H   ASP C1801      15.900  -5.359 -40.145  1.00  0.00           H  
ATOM   2776  N   PRO C1802      14.845  -8.982 -42.513  1.00  0.00           N  
ATOM   2777  CA  PRO C1802      13.760  -9.959 -42.647  1.00  0.00           C  
ATOM   2778  C   PRO C1802      14.119 -11.032 -41.626  1.00  0.00           C  
ATOM   2779  O   PRO C1802      15.267 -11.088 -41.162  1.00  0.00           O  
ATOM   2780  CB  PRO C1802      13.924 -10.432 -44.077  1.00  0.00           C  
ATOM   2781  CG  PRO C1802      14.212  -9.121 -44.777  1.00  0.00           C  
ATOM   2782  CD  PRO C1802      15.192  -8.413 -43.831  1.00  0.00           C  
ATOM   2783  N   VAL C1803      13.147 -11.835 -41.218  1.00  0.00           N  
ATOM   2784  CA  VAL C1803      13.421 -12.854 -40.205  1.00  0.00           C  
ATOM   2785  C   VAL C1803      14.318 -13.980 -40.710  1.00  0.00           C  
ATOM   2786  O   VAL C1803      15.144 -14.494 -39.951  1.00  0.00           O  
ATOM   2787  CB  VAL C1803      12.106 -13.430 -39.600  1.00  0.00           C  
ATOM   2788  CG1 VAL C1803      11.339 -12.328 -38.846  1.00  0.00           C  
ATOM   2789  CG2 VAL C1803      11.235 -14.023 -40.694  1.00  0.00           C  
ATOM   2790  H   VAL C1803      12.250 -11.747 -41.597  1.00  0.00           H  
ATOM   2791  N   VAL C1804      14.136 -14.356 -41.990  1.00  0.00           N  
ATOM   2792  CA  VAL C1804      14.909 -15.420 -42.655  1.00  0.00           C  
ATOM   2793  C   VAL C1804      15.476 -15.046 -44.038  1.00  0.00           C  
ATOM   2794  O   VAL C1804      14.803 -14.423 -44.871  1.00  0.00           O  
ATOM   2795  CB  VAL C1804      14.091 -16.748 -42.792  1.00  0.00           C  
ATOM   2796  CG1 VAL C1804      14.917 -17.841 -43.499  1.00  0.00           C  
ATOM   2797  CG2 VAL C1804      13.682 -17.243 -41.417  1.00  0.00           C  
ATOM   2798  H   VAL C1804      13.452 -13.893 -42.515  1.00  0.00           H  
ATOM   2799  N   ASP C1805      16.727 -15.430 -44.247  1.00  0.00           N  
ATOM   2800  CA  ASP C1805      17.422 -15.212 -45.505  1.00  0.00           C  
ATOM   2801  C   ASP C1805      17.323 -16.500 -46.339  1.00  0.00           C  
ATOM   2802  O   ASP C1805      16.760 -16.523 -47.453  1.00  0.00           O  
ATOM   2803  CB  ASP C1805      18.876 -14.866 -45.208  1.00  0.00           C  
ATOM   2804  CG  ASP C1805      19.026 -13.507 -44.589  1.00  0.00           C  
ATOM   2805  OD1 ASP C1805      18.261 -12.613 -45.008  1.00  0.00           O  
ATOM   2806  OD2 ASP C1805      19.906 -13.319 -43.719  1.00  0.00           O  
ATOM   2807  H   ASP C1805      17.186 -15.856 -43.524  1.00  0.00           H  
ATOM   2808  N   ILE C1806      17.876 -17.581 -45.804  1.00  0.00           N  
ATOM   2809  CA  ILE C1806      17.825 -18.855 -46.494  1.00  0.00           C  
ATOM   2810  C   ILE C1806      17.016 -19.836 -45.675  1.00  0.00           C  
ATOM   2811  O   ILE C1806      17.217 -19.998 -44.466  1.00  0.00           O  
ATOM   2812  CB  ILE C1806      19.199 -19.500 -46.716  1.00  0.00           C  
ATOM   2813  CG1 ILE C1806      20.276 -18.449 -46.957  1.00  0.00           C  
ATOM   2814  CG2 ILE C1806      19.139 -20.416 -47.918  1.00  0.00           C  
ATOM   2815  CD1 ILE C1806      20.832 -17.857 -45.672  1.00  0.00           C  
ATOM   2816  H   ILE C1806      18.313 -17.526 -44.933  1.00  0.00           H  
ATOM   2817  N   TYR C1807      16.063 -20.456 -46.354  1.00  0.00           N  
ATOM   2818  CA  TYR C1807      15.195 -21.448 -45.758  1.00  0.00           C  
ATOM   2819  C   TYR C1807      15.635 -22.820 -46.335  1.00  0.00           C  
ATOM   2820  O   TYR C1807      15.618 -23.040 -47.560  1.00  0.00           O  
ATOM   2821  CB  TYR C1807      13.721 -21.110 -46.095  1.00  0.00           C  
ATOM   2822  CG  TYR C1807      12.712 -22.041 -45.457  1.00  0.00           C  
ATOM   2823  CD1 TYR C1807      12.356 -21.903 -44.110  1.00  0.00           C  
ATOM   2824  CD2 TYR C1807      12.219 -23.142 -46.153  1.00  0.00           C  
ATOM   2825  CE1 TYR C1807      11.562 -22.839 -43.482  1.00  0.00           C  
ATOM   2826  CE2 TYR C1807      11.427 -24.084 -45.535  1.00  0.00           C  
ATOM   2827  CZ  TYR C1807      11.106 -23.928 -44.202  1.00  0.00           C  
ATOM   2828  OH  TYR C1807      10.329 -24.875 -43.582  1.00  0.00           O  
ATOM   2829  H   TYR C1807      15.956 -20.248 -47.315  1.00  0.00           H  
ATOM   2830 HH   TYR C1807      10.083 -25.574 -44.212  1.00  0.00           H  
ATOM   2831  N   LEU C1808      16.084 -23.714 -45.454  1.00  0.00           N  
ATOM   2832  CA  LEU C1808      16.542 -25.035 -45.877  1.00  0.00           C  
ATOM   2833  C   LEU C1808      15.421 -26.063 -46.065  1.00  0.00           C  
ATOM   2834  O   LEU C1808      15.015 -26.752 -45.110  1.00  0.00           O  
ATOM   2835  CB  LEU C1808      17.618 -25.612 -44.939  1.00  0.00           C  
ATOM   2836  CG  LEU C1808      18.629 -26.609 -45.565  1.00  0.00           C  
ATOM   2837  CD1 LEU C1808      19.662 -27.034 -44.536  1.00  0.00           C  
ATOM   2838  CD2 LEU C1808      17.994 -27.861 -46.153  1.00  0.00           C  
ATOM   2839  H   LEU C1808      16.099 -23.475 -44.499  1.00  0.00           H  
ATOM   2840  N   VAL C1809      14.928 -26.126 -47.300  1.00  0.00           N  
ATOM   2841  CA  VAL C1809      13.925 -27.076 -47.740  1.00  0.00           C  
ATOM   2842  C   VAL C1809      14.649 -28.423 -47.729  1.00  0.00           C  
ATOM   2843  O   VAL C1809      15.745 -28.527 -48.272  1.00  0.00           O  
ATOM   2844  CB  VAL C1809      13.564 -26.755 -49.165  1.00  0.00           C  
ATOM   2845  CG1 VAL C1809      12.757 -27.859 -49.764  1.00  0.00           C  
ATOM   2846  CG2 VAL C1809      12.849 -25.425 -49.213  1.00  0.00           C  
ATOM   2847  H   VAL C1809      15.284 -25.499 -47.962  1.00  0.00           H  
ATOM   2848  N   ALA C1810      14.039 -29.444 -47.146  1.00  0.00           N  
ATOM   2849  CA  ALA C1810      14.652 -30.781 -47.038  1.00  0.00           C  
ATOM   2850  C   ALA C1810      13.590 -31.875 -46.836  1.00  0.00           C  
ATOM   2851  O   ALA C1810      12.710 -31.741 -45.958  1.00  0.00           O  
ATOM   2852  CB  ALA C1810      15.634 -30.793 -45.881  1.00  0.00           C  
ATOM   2853  H   ALA C1810      13.133 -29.314 -46.779  1.00  0.00           H  
ATOM   2854  N   SER C1811      13.694 -32.977 -47.587  1.00  0.00           N  
ATOM   2855  CA  SER C1811      12.698 -34.073 -47.510  1.00  0.00           C  
ATOM   2856  C   SER C1811      13.184 -35.420 -48.060  1.00  0.00           C  
ATOM   2857  O   SER C1811      14.104 -35.465 -48.872  1.00  0.00           O  
ATOM   2858  CB  SER C1811      11.400 -33.651 -48.237  1.00  0.00           C  
ATOM   2859  OG  SER C1811      11.680 -32.976 -49.465  1.00  0.00           O  
ATOM   2860  H   SER C1811      14.447 -33.075 -48.205  1.00  0.00           H  
ATOM   2861 HG   SER C1811      10.859 -32.747 -49.898  1.00  0.00           H  
ATOM   2862  N   GLY C1812      12.575 -36.515 -47.599  1.00  0.00           N  
ATOM   2863  CA  GLY C1812      12.985 -37.833 -48.066  1.00  0.00           C  
ATOM   2864  C   GLY C1812      13.554 -38.766 -46.998  1.00  0.00           C  
ATOM   2865  O   GLY C1812      13.656 -38.381 -45.819  1.00  0.00           O  
ATOM   2866  H   GLY C1812      11.845 -36.434 -46.948  1.00  0.00           H  
ATOM   2867  N   ALA C1813      13.966 -39.967 -47.432  1.00  0.00           N  
ATOM   2868  CA  ALA C1813      14.517 -41.032 -46.578  1.00  0.00           C  
ATOM   2869  C   ALA C1813      15.694 -40.685 -45.644  1.00  0.00           C  
ATOM   2870  O   ALA C1813      16.850 -41.010 -45.918  1.00  0.00           O  
ATOM   2871  CB  ALA C1813      14.855 -42.251 -47.429  1.00  0.00           C  
ATOM   2872  H   ALA C1813      13.894 -40.147 -48.384  1.00  0.00           H  
ATOM   2873  N   ASP C1814      15.342 -40.103 -44.502  1.00  0.00           N  
ATOM   2874  CA  ASP C1814      16.270 -39.679 -43.454  1.00  0.00           C  
ATOM   2875  C   ASP C1814      17.047 -38.371 -43.645  1.00  0.00           C  
ATOM   2876  O   ASP C1814      18.050 -38.112 -42.962  1.00  0.00           O  
ATOM   2877  CB  ASP C1814      17.204 -40.806 -43.051  1.00  0.00           C  
ATOM   2878  CG  ASP C1814      17.411 -40.835 -41.571  1.00  0.00           C  
ATOM   2879  OD1 ASP C1814      16.382 -40.822 -40.853  1.00  0.00           O  
ATOM   2880  OD2 ASP C1814      18.583 -40.811 -41.133  1.00  0.00           O  
ATOM   2881  H   ASP C1814      14.392 -39.941 -44.339  1.00  0.00           H  
ATOM   2882  N   THR C1815      16.501 -37.506 -44.488  1.00  0.00           N  
ATOM   2883  CA  THR C1815      17.075 -36.216 -44.762  1.00  0.00           C  
ATOM   2884  C   THR C1815      17.411 -35.474 -43.484  1.00  0.00           C  
ATOM   2885  O   THR C1815      18.579 -35.415 -43.097  1.00  0.00           O  
ATOM   2886  CB  THR C1815      16.087 -35.375 -45.520  1.00  0.00           C  
ATOM   2887  OG1 THR C1815      15.801 -36.011 -46.758  1.00  0.00           O  
ATOM   2888  CG2 THR C1815      16.639 -34.029 -45.798  1.00  0.00           C  
ATOM   2889  H   THR C1815      15.676 -37.758 -44.945  1.00  0.00           H  
ATOM   2890  HG1 THR C1815      15.200 -35.476 -47.260  1.00  0.00           H  
ATOM   2891  N   GLN C1816      16.380 -34.972 -42.800  1.00  0.00           N  
ATOM   2892  CA  GLN C1816      16.529 -34.176 -41.566  1.00  0.00           C  
ATOM   2893  C   GLN C1816      17.845 -34.199 -40.753  1.00  0.00           C  
ATOM   2894  O   GLN C1816      18.433 -33.135 -40.533  1.00  0.00           O  
ATOM   2895  CB  GLN C1816      15.298 -34.311 -40.627  1.00  0.00           C  
ATOM   2896  CG  GLN C1816      14.032 -33.397 -40.970  1.00  0.00           C  
ATOM   2897  CD  GLN C1816      14.057 -31.935 -40.426  1.00  0.00           C  
ATOM   2898  OE1 GLN C1816      14.188 -31.698 -39.225  1.00  0.00           O  
ATOM   2899  NE2 GLN C1816      13.844 -30.976 -41.318  1.00  0.00           N  
ATOM   2900  H   GLN C1816      15.479 -35.159 -43.112  1.00  0.00           H  
ATOM   2901 HE21 GLN C1816      13.876 -30.051 -40.998  1.00  0.00           H  
ATOM   2902 HE22 GLN C1816      13.701 -31.206 -42.256  1.00  0.00           H  
ATOM   2903  N   SER C1817      18.328 -35.353 -40.315  1.00  0.00           N  
ATOM   2904  CA  SER C1817      19.578 -35.345 -39.547  1.00  0.00           C  
ATOM   2905  C   SER C1817      20.716 -34.689 -40.385  1.00  0.00           C  
ATOM   2906  O   SER C1817      21.484 -33.842 -39.902  1.00  0.00           O  
ATOM   2907  CB  SER C1817      19.951 -36.771 -39.098  1.00  0.00           C  
ATOM   2908  OG  SER C1817      20.537 -36.781 -37.795  1.00  0.00           O  
ATOM   2909  H   SER C1817      17.875 -36.194 -40.510  1.00  0.00           H  
ATOM   2910 HG   SER C1817      20.746 -37.684 -37.552  1.00  0.00           H  
ATOM   2911  N   ALA C1818      20.768 -35.038 -41.665  1.00  0.00           N  
ATOM   2912  CA  ALA C1818      21.768 -34.498 -42.558  1.00  0.00           C  
ATOM   2913  C   ALA C1818      21.488 -33.023 -42.849  1.00  0.00           C  
ATOM   2914  O   ALA C1818      22.408 -32.211 -42.904  1.00  0.00           O  
ATOM   2915  CB  ALA C1818      21.772 -35.288 -43.827  1.00  0.00           C  
ATOM   2916  H   ALA C1818      20.114 -35.681 -42.011  1.00  0.00           H  
ATOM   2917  N   ALA C1819      20.217 -32.682 -43.041  1.00  0.00           N  
ATOM   2918  CA  ALA C1819      19.794 -31.304 -43.332  1.00  0.00           C  
ATOM   2919  C   ALA C1819      20.189 -30.255 -42.259  1.00  0.00           C  
ATOM   2920  O   ALA C1819      20.583 -29.130 -42.575  1.00  0.00           O  
ATOM   2921  CB  ALA C1819      18.280 -31.267 -43.588  1.00  0.00           C  
ATOM   2922  H   ALA C1819      19.533 -33.386 -42.985  1.00  0.00           H  
ATOM   2923  N   MET C1820      20.050 -30.596 -40.984  1.00  0.00           N  
ATOM   2924  CA  MET C1820      20.434 -29.643 -39.946  1.00  0.00           C  
ATOM   2925  C   MET C1820      21.946 -29.607 -39.939  1.00  0.00           C  
ATOM   2926  O   MET C1820      22.544 -28.583 -39.606  1.00  0.00           O  
ATOM   2927  CB  MET C1820      19.888 -30.059 -38.567  1.00  0.00           C  
ATOM   2928  CG  MET C1820      18.492 -29.486 -38.233  1.00  0.00           C  
ATOM   2929  SD  MET C1820      17.498 -30.502 -37.081  1.00  0.00           S  
ATOM   2930  CE  MET C1820      18.793 -31.150 -35.936  1.00  0.00           C  
ATOM   2931  H   MET C1820      19.696 -31.486 -40.742  1.00  0.00           H  
ATOM   2932  N   ALA C1821      22.557 -30.730 -40.319  1.00  0.00           N  
ATOM   2933  CA  ALA C1821      24.008 -30.843 -40.386  1.00  0.00           C  
ATOM   2934  C   ALA C1821      24.527 -29.861 -41.445  1.00  0.00           C  
ATOM   2935  O   ALA C1821      25.384 -29.023 -41.167  1.00  0.00           O  
ATOM   2936  CB  ALA C1821      24.404 -32.267 -40.711  1.00  0.00           C  
ATOM   2937  H   ALA C1821      22.023 -31.519 -40.551  1.00  0.00           H  
ATOM   2938  N   LEU C1822      23.931 -29.895 -42.627  1.00  0.00           N  
ATOM   2939  CA  LEU C1822      24.338 -28.989 -43.681  1.00  0.00           C  
ATOM   2940  C   LEU C1822      24.165 -27.590 -43.143  1.00  0.00           C  
ATOM   2941  O   LEU C1822      25.083 -26.799 -43.122  1.00  0.00           O  
ATOM   2942  CB  LEU C1822      23.455 -29.179 -44.910  1.00  0.00           C  
ATOM   2943  CG  LEU C1822      23.874 -28.242 -46.026  1.00  0.00           C  
ATOM   2944  CD1 LEU C1822      25.351 -28.434 -46.204  1.00  0.00           C  
ATOM   2945  CD2 LEU C1822      23.114 -28.492 -47.324  1.00  0.00           C  
ATOM   2946  H   LEU C1822      23.222 -30.539 -42.791  1.00  0.00           H  
ATOM   2947  N   ALA C1830      22.970 -27.345 -42.633  1.00  0.00           N  
ATOM   2948  CA  ALA C1830      22.553 -26.080 -42.054  1.00  0.00           C  
ATOM   2949  C   ALA C1830      23.574 -25.479 -41.077  1.00  0.00           C  
ATOM   2950  O   ALA C1830      23.901 -24.287 -41.180  1.00  0.00           O  
ATOM   2951  CB  ALA C1830      21.181 -26.275 -41.354  1.00  0.00           C  
ATOM   2952  H   ALA C1830      22.313 -28.066 -42.648  1.00  0.00           H  
ATOM   2953  N   GLU C1831      24.060 -26.273 -40.123  1.00  0.00           N  
ATOM   2954  CA  GLU C1831      25.026 -25.768 -39.153  1.00  0.00           C  
ATOM   2955  C   GLU C1831      26.284 -25.244 -39.867  1.00  0.00           C  
ATOM   2956  O   GLU C1831      26.725 -24.102 -39.625  1.00  0.00           O  
ATOM   2957  CB  GLU C1831      25.407 -26.854 -38.144  1.00  0.00           C  
ATOM   2958  CG  GLU C1831      24.288 -27.295 -37.188  1.00  0.00           C  
ATOM   2959  CD  GLU C1831      23.954 -26.244 -36.128  1.00  0.00           C  
ATOM   2960  OE1 GLU C1831      23.113 -25.367 -36.417  1.00  0.00           O  
ATOM   2961  OE2 GLU C1831      24.514 -26.300 -35.009  1.00  0.00           O  
ATOM   2962  H   GLU C1831      23.769 -27.204 -40.081  1.00  0.00           H  
ATOM   2963  N   ARG C1832      26.810 -26.050 -40.802  1.00  0.00           N  
ATOM   2964  CA  ARG C1832      28.024 -25.696 -41.563  1.00  0.00           C  
ATOM   2965  C   ARG C1832      27.849 -24.395 -42.330  1.00  0.00           C  
ATOM   2966  O   ARG C1832      28.649 -23.478 -42.185  1.00  0.00           O  
ATOM   2967  CB  ARG C1832      28.425 -26.816 -42.518  1.00  0.00           C  
ATOM   2968  CG  ARG C1832      29.863 -26.708 -42.991  1.00  0.00           C  
ATOM   2969  CD  ARG C1832      29.958 -26.980 -44.497  1.00  0.00           C  
ATOM   2970  NE  ARG C1832      29.403 -28.285 -44.831  1.00  0.00           N  
ATOM   2971  CZ  ARG C1832      28.911 -28.615 -46.021  1.00  0.00           C  
ATOM   2972  NH1 ARG C1832      28.897 -27.730 -47.017  1.00  0.00           N  
ATOM   2973  NH2 ARG C1832      28.432 -29.848 -46.196  1.00  0.00           N  
ATOM   2974  H   ARG C1832      26.360 -26.906 -40.989  1.00  0.00           H  
ATOM   2975 HE   ARG C1832      29.384 -28.964 -44.127  1.00  0.00           H  
ATOM   2976 HH11 ARG C1832      29.240 -26.807 -46.876  1.00  0.00           H  
ATOM   2977 HH12 ARG C1832      28.523 -27.995 -47.909  1.00  0.00           H  
ATOM   2978 HH21 ARG C1832      28.458 -30.500 -45.425  1.00  0.00           H  
ATOM   2979 HH22 ARG C1832      28.085 -30.140 -47.048  1.00  0.00           H  
ATOM   2980  N   LEU C1833      26.794 -24.309 -43.122  1.00  0.00           N  
ATOM   2981  CA  LEU C1833      26.528 -23.095 -43.857  1.00  0.00           C  
ATOM   2982  C   LEU C1833      26.443 -21.857 -42.953  1.00  0.00           C  
ATOM   2983  O   LEU C1833      26.746 -20.755 -43.390  1.00  0.00           O  
ATOM   2984  CB  LEU C1833      25.253 -23.254 -44.674  1.00  0.00           C  
ATOM   2985  CG  LEU C1833      25.433 -24.224 -45.841  1.00  0.00           C  
ATOM   2986  CD1 LEU C1833      24.228 -25.129 -46.011  1.00  0.00           C  
ATOM   2987  CD2 LEU C1833      25.709 -23.439 -47.116  1.00  0.00           C  
ATOM   2988  H   LEU C1833      26.176 -25.073 -43.203  1.00  0.00           H  
ATOM   2989  N   ARG C1834      26.075 -22.007 -41.685  1.00  0.00           N  
ATOM   2990  CA  ARG C1834      25.996 -20.805 -40.863  1.00  0.00           C  
ATOM   2991  C   ARG C1834      27.385 -20.297 -40.495  1.00  0.00           C  
ATOM   2992  O   ARG C1834      27.612 -19.087 -40.444  1.00  0.00           O  
ATOM   2993  CB  ARG C1834      25.088 -20.998 -39.630  1.00  0.00           C  
ATOM   2994  CG  ARG C1834      23.582 -20.992 -39.944  1.00  0.00           C  
ATOM   2995  CD  ARG C1834      22.723 -21.117 -38.708  1.00  0.00           C  
ATOM   2996  NE  ARG C1834      21.402 -21.656 -39.030  1.00  0.00           N  
ATOM   2997  CZ  ARG C1834      20.940 -22.817 -38.567  1.00  0.00           C  
ATOM   2998  NH1 ARG C1834      21.678 -23.557 -37.737  1.00  0.00           N  
ATOM   2999  NH2 ARG C1834      19.731 -23.239 -38.922  1.00  0.00           N  
ATOM   3000  H   ARG C1834      25.855 -22.891 -41.317  1.00  0.00           H  
ATOM   3001 HE   ARG C1834      20.825 -21.136 -39.624  1.00  0.00           H  
ATOM   3002 HH11 ARG C1834      22.588 -23.243 -37.460  1.00  0.00           H  
ATOM   3003 HH12 ARG C1834      21.328 -24.428 -37.393  1.00  0.00           H  
ATOM   3004 HH21 ARG C1834      19.171 -22.691 -39.539  1.00  0.00           H  
ATOM   3005 HH22 ARG C1834      19.386 -24.113 -38.575  1.00  0.00           H  
ATOM   3006  N   ASP C1835      28.311 -21.220 -40.272  1.00  0.00           N  
ATOM   3007  CA  ASP C1835      29.694 -20.851 -39.974  1.00  0.00           C  
ATOM   3008  C   ASP C1835      30.383 -20.274 -41.252  1.00  0.00           C  
ATOM   3009  O   ASP C1835      31.147 -19.304 -41.200  1.00  0.00           O  
ATOM   3010  CB  ASP C1835      30.409 -22.080 -39.459  1.00  0.00           C  
ATOM   3011  CG  ASP C1835      29.656 -22.720 -38.325  1.00  0.00           C  
ATOM   3012  OD1 ASP C1835      29.042 -21.954 -37.538  1.00  0.00           O  
ATOM   3013  OD2 ASP C1835      29.669 -23.977 -38.236  1.00  0.00           O  
ATOM   3014  H   ASP C1835      28.067 -22.174 -40.308  1.00  0.00           H  
ATOM   3015  N   GLU C1836      30.083 -20.862 -42.406  1.00  0.00           N  
ATOM   3016  CA  GLU C1836      30.609 -20.370 -43.652  1.00  0.00           C  
ATOM   3017  C   GLU C1836      30.037 -18.988 -43.919  1.00  0.00           C  
ATOM   3018  O   GLU C1836      30.759 -18.073 -44.284  1.00  0.00           O  
ATOM   3019  CB  GLU C1836      30.242 -21.334 -44.775  1.00  0.00           C  
ATOM   3020  CG  GLU C1836      31.369 -22.299 -45.093  1.00  0.00           C  
ATOM   3021  CD  GLU C1836      30.897 -23.699 -45.421  1.00  0.00           C  
ATOM   3022  OE1 GLU C1836      30.034 -23.876 -46.324  1.00  0.00           O  
ATOM   3023  OE2 GLU C1836      31.421 -24.632 -44.776  1.00  0.00           O  
ATOM   3024  H   GLU C1836      29.486 -21.642 -42.403  1.00  0.00           H  
ATOM   3025  N   LEU C1837      28.735 -18.831 -43.692  1.00  0.00           N  
ATOM   3026  CA  LEU C1837      28.039 -17.563 -43.915  1.00  0.00           C  
ATOM   3027  C   LEU C1837      27.607 -16.913 -42.606  1.00  0.00           C  
ATOM   3028  O   LEU C1837      26.488 -17.133 -42.132  1.00  0.00           O  
ATOM   3029  CB  LEU C1837      26.778 -17.795 -44.737  1.00  0.00           C  
ATOM   3030  CG  LEU C1837      26.823 -18.222 -46.186  1.00  0.00           C  
ATOM   3031  CD1 LEU C1837      27.753 -19.392 -46.383  1.00  0.00           C  
ATOM   3032  CD2 LEU C1837      25.419 -18.572 -46.579  1.00  0.00           C  
ATOM   3033  H   LEU C1837      28.218 -19.587 -43.339  1.00  0.00           H  
ATOM   3034  N   PRO C1838      28.472 -16.083 -42.015  1.00  0.00           N  
ATOM   3035  CA  PRO C1838      28.028 -15.475 -40.760  1.00  0.00           C  
ATOM   3036  C   PRO C1838      27.206 -14.237 -41.101  1.00  0.00           C  
ATOM   3037  O   PRO C1838      27.460 -13.565 -42.125  1.00  0.00           O  
ATOM   3038  CB  PRO C1838      29.342 -15.100 -40.094  1.00  0.00           C  
ATOM   3039  CG  PRO C1838      30.102 -14.558 -41.254  1.00  0.00           C  
ATOM   3040  CD  PRO C1838      29.776 -15.526 -42.417  1.00  0.00           C  
ATOM   3041  N   GLY C1839      26.210 -13.946 -40.252  1.00  0.00           N  
ATOM   3042  CA  GLY C1839      25.351 -12.793 -40.472  1.00  0.00           C  
ATOM   3043  C   GLY C1839      24.089 -13.087 -41.274  1.00  0.00           C  
ATOM   3044  O   GLY C1839      23.211 -12.219 -41.381  1.00  0.00           O  
ATOM   3045  H   GLY C1839      26.049 -14.532 -39.480  1.00  0.00           H  
ATOM   3046  N   VAL C1840      24.018 -14.277 -41.877  1.00  0.00           N  
ATOM   3047  CA  VAL C1840      22.842 -14.681 -42.651  1.00  0.00           C  
ATOM   3048  C   VAL C1840      21.893 -15.419 -41.726  1.00  0.00           C  
ATOM   3049  O   VAL C1840      22.323 -16.114 -40.787  1.00  0.00           O  
ATOM   3050  CB  VAL C1840      23.183 -15.616 -43.861  1.00  0.00           C  
ATOM   3051  CG1 VAL C1840      24.106 -14.904 -44.862  1.00  0.00           C  
ATOM   3052  CG2 VAL C1840      23.787 -16.934 -43.372  1.00  0.00           C  
ATOM   3053  H   VAL C1840      24.767 -14.910 -41.788  1.00  0.00           H  
ATOM   3054  N   LYS C1841      20.610 -15.266 -41.987  1.00  0.00           N  
ATOM   3055  CA  LYS C1841      19.584 -15.886 -41.182  1.00  0.00           C  
ATOM   3056  C   LYS C1841      19.077 -17.063 -41.980  1.00  0.00           C  
ATOM   3057  O   LYS C1841      18.475 -16.911 -43.040  1.00  0.00           O  
ATOM   3058  CB  LYS C1841      18.513 -14.859 -40.881  1.00  0.00           C  
ATOM   3059  CG  LYS C1841      19.117 -13.545 -40.405  1.00  0.00           C  
ATOM   3060  CD  LYS C1841      18.213 -12.815 -39.442  1.00  0.00           C  
ATOM   3061  CE  LYS C1841      18.830 -11.508 -38.912  1.00  0.00           C  
ATOM   3062  NZ  LYS C1841      18.611 -10.338 -39.824  1.00  0.00           N  
ATOM   3063  H   LYS C1841      20.359 -14.775 -42.749  1.00  0.00           H  
ATOM   3064  HZ1 LYS C1841      17.621 -10.317 -40.137  1.00  0.00           H  
ATOM   3065  HZ2 LYS C1841      18.823  -9.455 -39.303  1.00  0.00           H  
ATOM   3066  HZ3 LYS C1841      19.240 -10.410 -40.644  1.00  0.00           H  
ATOM   3067  N   LEU C1842      19.386 -18.245 -41.500  1.00  0.00           N  
ATOM   3068  CA  LEU C1842      19.017 -19.444 -42.212  1.00  0.00           C  
ATOM   3069  C   LEU C1842      18.210 -20.320 -41.324  1.00  0.00           C  
ATOM   3070  O   LEU C1842      18.746 -20.792 -40.303  1.00  0.00           O  
ATOM   3071  CB  LEU C1842      20.287 -20.195 -42.609  1.00  0.00           C  
ATOM   3072  CG  LEU C1842      20.244 -21.649 -43.083  1.00  0.00           C  
ATOM   3073  CD1 LEU C1842      20.626 -21.732 -44.574  1.00  0.00           C  
ATOM   3074  CD2 LEU C1842      21.186 -22.466 -42.207  1.00  0.00           C  
ATOM   3075  H   LEU C1842      19.868 -18.314 -40.654  1.00  0.00           H  
ATOM   3076  N   MET C1843      16.983 -20.632 -41.770  1.00  0.00           N  
ATOM   3077  CA  MET C1843      16.050 -21.451 -40.991  1.00  0.00           C  
ATOM   3078  C   MET C1843      15.814 -22.843 -41.561  1.00  0.00           C  
ATOM   3079  O   MET C1843      15.308 -22.992 -42.684  1.00  0.00           O  
ATOM   3080  CB  MET C1843      14.721 -20.716 -40.826  1.00  0.00           C  
ATOM   3081  CG  MET C1843      13.826 -21.336 -39.745  1.00  0.00           C  
ATOM   3082  SD  MET C1843      12.108 -20.721 -39.713  1.00  0.00           S  
ATOM   3083  CE  MET C1843      12.327 -19.127 -38.899  1.00  0.00           C  
ATOM   3084  H   MET C1843      16.706 -20.320 -42.658  1.00  0.00           H  
ATOM   3085  N   THR C1844      16.140 -23.858 -40.764  1.00  0.00           N  
ATOM   3086  CA  THR C1844      15.996 -25.250 -41.173  1.00  0.00           C  
ATOM   3087  C   THR C1844      14.529 -25.675 -41.104  1.00  0.00           C  
ATOM   3088  O   THR C1844      13.985 -25.760 -40.012  1.00  0.00           O  
ATOM   3089  CB  THR C1844      16.765 -26.226 -40.226  1.00  0.00           C  
ATOM   3090  OG1 THR C1844      17.985 -25.631 -39.749  1.00  0.00           O  
ATOM   3091  CG2 THR C1844      17.055 -27.538 -40.931  1.00  0.00           C  
ATOM   3092  H   THR C1844      16.500 -23.669 -39.875  1.00  0.00           H  
ATOM   3093  HG1 THR C1844      18.437 -26.245 -39.174  1.00  0.00           H  
ATOM   3094  N   ASN C1845      13.878 -25.936 -42.236  1.00  0.00           N  
ATOM   3095  CA  ASN C1845      12.488 -26.407 -42.207  1.00  0.00           C  
ATOM   3096  C   ASN C1845      12.384 -27.544 -41.197  1.00  0.00           C  
ATOM   3097  O   ASN C1845      13.375 -28.240 -40.916  1.00  0.00           O  
ATOM   3098  CB  ASN C1845      12.081 -26.989 -43.553  1.00  0.00           C  
ATOM   3099  CG  ASN C1845      10.873 -27.914 -43.441  1.00  0.00           C  
ATOM   3100  OD1 ASN C1845       9.730 -27.474 -43.608  1.00  0.00           O  
ATOM   3101  ND2 ASN C1845      11.111 -29.200 -43.137  1.00  0.00           N  
ATOM   3102  H   ASN C1845      14.334 -25.837 -43.100  1.00  0.00           H  
ATOM   3103 HD21 ASN C1845      10.332 -29.787 -43.083  1.00  0.00           H  
ATOM   3104 HD22 ASN C1845      12.030 -29.495 -43.015  1.00  0.00           H  
ATOM   3105  N   HIS C1847      11.184 -27.761 -40.675  1.00  0.00           N  
ATOM   3106  CA  HIS C1847      10.998 -28.838 -39.715  1.00  0.00           C  
ATOM   3107  C   HIS C1847       9.624 -29.440 -39.754  1.00  0.00           C  
ATOM   3108  O   HIS C1847       8.664 -28.755 -40.087  1.00  0.00           O  
ATOM   3109  CB  HIS C1847      11.294 -28.360 -38.311  1.00  0.00           C  
ATOM   3110  CG  HIS C1847      12.736 -28.463 -37.935  1.00  0.00           C  
ATOM   3111  ND1 HIS C1847      13.374 -29.672 -37.793  1.00  0.00           N  
ATOM   3112  CD2 HIS C1847      13.636 -27.515 -37.606  1.00  0.00           C  
ATOM   3113  CE1 HIS C1847      14.607 -29.467 -37.379  1.00  0.00           C  
ATOM   3114  NE2 HIS C1847      14.794 -28.164 -37.262  1.00  0.00           N  
ATOM   3115  H   HIS C1847      10.417 -27.196 -40.938  1.00  0.00           H  
ATOM   3116  HD1 HIS C1847      12.997 -30.555 -37.979  1.00  0.00           H  
ATOM   3117  HE2 HIS C1847      15.618 -27.728 -36.973  1.00  0.00           H  
ATOM   3118  N   GLY C1848       9.542 -30.714 -39.377  1.00  0.00           N  
ATOM   3119  CA  GLY C1848       8.269 -31.413 -39.376  1.00  0.00           C  
ATOM   3120  C   GLY C1848       7.617 -31.525 -40.751  1.00  0.00           C  
ATOM   3121  O   GLY C1848       6.707 -30.749 -41.088  1.00  0.00           O  
ATOM   3122  H   GLY C1848      10.343 -31.185 -39.108  1.00  0.00           H  
ATOM   3123  N   GLY C1849       8.076 -32.498 -41.539  1.00  0.00           N  
ATOM   3124  CA  GLY C1849       7.556 -32.751 -42.877  1.00  0.00           C  
ATOM   3125  C   GLY C1849       7.118 -31.572 -43.735  1.00  0.00           C  
ATOM   3126  O   GLY C1849       7.442 -30.419 -43.468  1.00  0.00           O  
ATOM   3127  H   GLY C1849       8.798 -33.053 -41.207  1.00  0.00           H  
ATOM   3128  N   GLY C1850       6.370 -31.879 -44.790  1.00  0.00           N  
ATOM   3129  CA  GLY C1850       5.890 -30.841 -45.677  1.00  0.00           C  
ATOM   3130  C   GLY C1850       6.292 -31.181 -47.086  1.00  0.00           C  
ATOM   3131  O   GLY C1850       7.423 -31.615 -47.320  1.00  0.00           O  
ATOM   3132  H   GLY C1850       6.136 -32.803 -44.964  1.00  0.00           H  
ATOM   3133  N   ASN C1851       5.357 -31.082 -48.020  1.00  0.00           N  
ATOM   3134  CA  ASN C1851       5.697 -31.363 -49.407  1.00  0.00           C  
ATOM   3135  C   ASN C1851       6.482 -30.130 -49.894  1.00  0.00           C  
ATOM   3136  O   ASN C1851       6.364 -29.056 -49.308  1.00  0.00           O  
ATOM   3137  CB  ASN C1851       4.433 -31.598 -50.240  1.00  0.00           C  
ATOM   3138  CG  ASN C1851       3.890 -30.320 -50.845  1.00  0.00           C  
ATOM   3139  OD1 ASN C1851       4.184 -30.001 -51.998  1.00  0.00           O  
ATOM   3140  ND2 ASN C1851       3.126 -29.564 -50.065  1.00  0.00           N  
ATOM   3141  H   ASN C1851       4.446 -30.827 -47.778  1.00  0.00           H  
ATOM   3142 HD21 ASN C1851       2.760 -28.744 -50.458  1.00  0.00           H  
ATOM   3143 HD22 ASN C1851       2.931 -29.851 -49.153  1.00  0.00           H  
ATOM   3144  N   PHE C1852       7.285 -30.281 -50.943  1.00  0.00           N  
ATOM   3145  CA  PHE C1852       8.077 -29.161 -51.462  1.00  0.00           C  
ATOM   3146  C   PHE C1852       7.272 -27.890 -51.680  1.00  0.00           C  
ATOM   3147  O   PHE C1852       7.756 -26.798 -51.386  1.00  0.00           O  
ATOM   3148  CB  PHE C1852       8.854 -29.553 -52.730  1.00  0.00           C  
ATOM   3149  CG  PHE C1852      10.143 -30.293 -52.432  1.00  0.00           C  
ATOM   3150  CD1 PHE C1852      10.974 -29.871 -51.386  1.00  0.00           C  
ATOM   3151  CD2 PHE C1852      10.503 -31.436 -53.161  1.00  0.00           C  
ATOM   3152  CE1 PHE C1852      12.143 -30.575 -51.056  1.00  0.00           C  
ATOM   3153  CE2 PHE C1852      11.673 -32.145 -52.835  1.00  0.00           C  
ATOM   3154  CZ  PHE C1852      12.490 -31.711 -51.778  1.00  0.00           C  
ATOM   3155  H   PHE C1852       7.353 -31.162 -51.367  1.00  0.00           H  
ATOM   3156  N   LYS C1853       6.044 -28.034 -52.168  1.00  0.00           N  
ATOM   3157  CA  LYS C1853       5.171 -26.879 -52.351  1.00  0.00           C  
ATOM   3158  C   LYS C1853       5.012 -26.210 -50.985  1.00  0.00           C  
ATOM   3159  O   LYS C1853       5.247 -25.018 -50.837  1.00  0.00           O  
ATOM   3160  CB  LYS C1853       3.791 -27.301 -52.894  1.00  0.00           C  
ATOM   3161  CG  LYS C1853       3.683 -27.481 -54.419  1.00  0.00           C  
ATOM   3162  CD  LYS C1853       3.989 -26.180 -55.202  1.00  0.00           C  
ATOM   3163  CE  LYS C1853       5.506 -25.867 -55.228  1.00  0.00           C  
ATOM   3164  NZ  LYS C1853       5.938 -24.667 -56.009  1.00  0.00           N  
ATOM   3165  H   LYS C1853       5.725 -28.927 -52.419  1.00  0.00           H  
ATOM   3166  HZ1 LYS C1853       5.322 -23.862 -55.778  1.00  0.00           H  
ATOM   3167  HZ2 LYS C1853       6.923 -24.428 -55.756  1.00  0.00           H  
ATOM   3168  HZ3 LYS C1853       5.886 -24.866 -57.027  1.00  0.00           H  
ATOM   3169  N   LYS C1854       4.666 -27.010 -49.988  1.00  0.00           N  
ATOM   3170  CA  LYS C1854       4.476 -26.547 -48.617  1.00  0.00           C  
ATOM   3171  C   LYS C1854       5.702 -25.770 -48.153  1.00  0.00           C  
ATOM   3172  O   LYS C1854       5.605 -24.592 -47.829  1.00  0.00           O  
ATOM   3173  CB  LYS C1854       4.256 -27.757 -47.693  1.00  0.00           C  
ATOM   3174  CG  LYS C1854       3.065 -27.670 -46.740  1.00  0.00           C  
ATOM   3175  CD  LYS C1854       3.304 -26.696 -45.584  1.00  0.00           C  
ATOM   3176  CE  LYS C1854       2.299 -26.919 -44.455  1.00  0.00           C  
ATOM   3177  NZ  LYS C1854       2.196 -28.371 -44.067  1.00  0.00           N  
ATOM   3178  H   LYS C1854       4.564 -27.960 -50.175  1.00  0.00           H  
ATOM   3179  HZ1 LYS C1854       3.151 -28.776 -43.980  1.00  0.00           H  
ATOM   3180  HZ2 LYS C1854       1.702 -28.455 -43.155  1.00  0.00           H  
ATOM   3181  HZ3 LYS C1854       1.666 -28.893 -44.795  1.00  0.00           H  
ATOM   3182  N   GLN C1855       6.856 -26.429 -48.164  1.00  0.00           N  
ATOM   3183  CA  GLN C1855       8.121 -25.820 -47.729  1.00  0.00           C  
ATOM   3184  C   GLN C1855       8.449 -24.547 -48.489  1.00  0.00           C  
ATOM   3185  O   GLN C1855       8.920 -23.570 -47.899  1.00  0.00           O  
ATOM   3186  CB  GLN C1855       9.295 -26.777 -47.913  1.00  0.00           C  
ATOM   3187  CG  GLN C1855       8.932 -28.225 -47.934  1.00  0.00           C  
ATOM   3188  CD  GLN C1855       9.907 -29.023 -47.160  1.00  0.00           C  
ATOM   3189  OE1 GLN C1855      10.744 -28.459 -46.470  1.00  0.00           O  
ATOM   3190  NE2 GLN C1855       9.833 -30.344 -47.274  1.00  0.00           N  
ATOM   3191  H   GLN C1855       6.854 -27.353 -48.487  1.00  0.00           H  
ATOM   3192 HE21 GLN C1855      10.470 -30.872 -46.750  1.00  0.00           H  
ATOM   3193 HE22 GLN C1855       9.140 -30.743 -47.829  1.00  0.00           H  
ATOM   3194  N   PHE C1856       8.235 -24.551 -49.799  1.00  0.00           N  
ATOM   3195  CA  PHE C1856       8.546 -23.360 -50.578  1.00  0.00           C  
ATOM   3196  C   PHE C1856       7.669 -22.140 -50.208  1.00  0.00           C  
ATOM   3197  O   PHE C1856       8.160 -21.003 -50.164  1.00  0.00           O  
ATOM   3198  CB  PHE C1856       8.558 -23.667 -52.082  1.00  0.00           C  
ATOM   3199  CG  PHE C1856       9.751 -24.490 -52.524  1.00  0.00           C  
ATOM   3200  CD1 PHE C1856      10.544 -25.164 -51.590  1.00  0.00           C  
ATOM   3201  CD2 PHE C1856      10.081 -24.600 -53.869  1.00  0.00           C  
ATOM   3202  CE1 PHE C1856      11.645 -25.936 -51.994  1.00  0.00           C  
ATOM   3203  CE2 PHE C1856      11.183 -25.370 -54.279  1.00  0.00           C  
ATOM   3204  CZ  PHE C1856      11.961 -26.035 -53.331  1.00  0.00           C  
ATOM   3205  H   PHE C1856       7.861 -25.343 -50.236  1.00  0.00           H  
ATOM   3206  N   ALA C1857       6.399 -22.378 -49.860  1.00  0.00           N  
ATOM   3207  CA  ALA C1857       5.495 -21.286 -49.458  1.00  0.00           C  
ATOM   3208  C   ALA C1857       5.898 -20.773 -48.063  1.00  0.00           C  
ATOM   3209  O   ALA C1857       5.855 -19.559 -47.799  1.00  0.00           O  
ATOM   3210  CB  ALA C1857       4.045 -21.768 -49.450  1.00  0.00           C  
ATOM   3211  H   ALA C1857       6.060 -23.305 -49.883  1.00  0.00           H  
ATOM   3212  N   ARG C1860       6.288 -21.703 -47.181  1.00  0.00           N  
ATOM   3213  CA  ARG C1860       6.722 -21.342 -45.835  1.00  0.00           C  
ATOM   3214  C   ARG C1860       7.976 -20.476 -46.025  1.00  0.00           C  
ATOM   3215  O   ARG C1860       8.109 -19.416 -45.397  1.00  0.00           O  
ATOM   3216  CB  ARG C1860       7.053 -22.579 -44.973  1.00  0.00           C  
ATOM   3217  CG  ARG C1860       5.967 -23.647 -44.883  1.00  0.00           C  
ATOM   3218  CD  ARG C1860       6.125 -24.476 -43.626  1.00  0.00           C  
ATOM   3219  NE  ARG C1860       5.693 -25.855 -43.817  1.00  0.00           N  
ATOM   3220  CZ  ARG C1860       5.673 -26.784 -42.858  1.00  0.00           C  
ATOM   3221  NH1 ARG C1860       5.993 -26.464 -41.608  1.00  0.00           N  
ATOM   3222  NH2 ARG C1860       5.280 -28.029 -43.131  1.00  0.00           N  
ATOM   3223  H   ARG C1860       6.272 -22.653 -47.442  1.00  0.00           H  
ATOM   3224 HE   ARG C1860       5.412 -26.120 -44.712  1.00  0.00           H  
ATOM   3225 HH11 ARG C1860       6.253 -25.525 -41.382  1.00  0.00           H  
ATOM   3226 HH12 ARG C1860       5.970 -27.161 -40.891  1.00  0.00           H  
ATOM   3227 HH21 ARG C1860       5.001 -28.272 -44.061  1.00  0.00           H  
ATOM   3228 HH22 ARG C1860       5.261 -28.719 -42.408  1.00  0.00           H  
ATOM   3229  N   ALA C1861       8.838 -20.882 -46.958  1.00  0.00           N  
ATOM   3230  CA  ALA C1861      10.066 -20.148 -47.238  1.00  0.00           C  
ATOM   3231  C   ALA C1861       9.747 -18.724 -47.672  1.00  0.00           C  
ATOM   3232  O   ALA C1861      10.420 -17.761 -47.282  1.00  0.00           O  
ATOM   3233  CB  ALA C1861      10.842 -20.849 -48.321  1.00  0.00           C  
ATOM   3234  H   ALA C1861       8.651 -21.698 -47.463  1.00  0.00           H  
ATOM   3235  N   ASP C1862       8.713 -18.599 -48.492  1.00  0.00           N  
ATOM   3236  CA  ASP C1862       8.308 -17.295 -48.977  1.00  0.00           C  
ATOM   3237  C   ASP C1862       7.700 -16.461 -47.850  1.00  0.00           C  
ATOM   3238  O   ASP C1862       7.970 -15.247 -47.787  1.00  0.00           O  
ATOM   3239  CB  ASP C1862       7.337 -17.434 -50.160  1.00  0.00           C  
ATOM   3240  CG  ASP C1862       8.043 -17.384 -51.506  1.00  0.00           C  
ATOM   3241  OD1 ASP C1862       8.593 -16.302 -51.832  1.00  0.00           O  
ATOM   3242  OD2 ASP C1862       8.042 -18.414 -52.231  1.00  0.00           O  
ATOM   3243  H   ASP C1862       8.223 -19.397 -48.777  1.00  0.00           H  
ATOM   3244  N   LYS C1863       6.931 -17.116 -46.955  1.00  0.00           N  
ATOM   3245  CA  LYS C1863       6.275 -16.469 -45.797  1.00  0.00           C  
ATOM   3246  C   LYS C1863       7.348 -15.727 -44.972  1.00  0.00           C  
ATOM   3247  O   LYS C1863       7.186 -14.539 -44.626  1.00  0.00           O  
ATOM   3248  CB  LYS C1863       5.528 -17.515 -44.916  1.00  0.00           C  
ATOM   3249  CG  LYS C1863       4.564 -16.933 -43.832  1.00  0.00           C  
ATOM   3250  CD  LYS C1863       3.989 -18.017 -42.937  1.00  0.00           C  
ATOM   3251  CE  LYS C1863       5.081 -18.762 -42.192  1.00  0.00           C  
ATOM   3252  NZ  LYS C1863       4.865 -20.237 -42.265  1.00  0.00           N  
ATOM   3253  H   LYS C1863       6.795 -18.079 -47.069  1.00  0.00           H  
ATOM   3254  HZ1 LYS C1863       4.632 -20.500 -43.238  1.00  0.00           H  
ATOM   3255  HZ2 LYS C1863       5.731 -20.724 -41.961  1.00  0.00           H  
ATOM   3256  HZ3 LYS C1863       4.080 -20.500 -41.631  1.00  0.00           H  
ATOM   3257  N   TRP C1864       8.459 -16.415 -44.719  1.00  0.00           N  
ATOM   3258  CA  TRP C1864       9.549 -15.825 -43.966  1.00  0.00           C  
ATOM   3259  C   TRP C1864      10.367 -14.796 -44.770  1.00  0.00           C  
ATOM   3260  O   TRP C1864      11.167 -14.052 -44.188  1.00  0.00           O  
ATOM   3261  CB  TRP C1864      10.457 -16.925 -43.440  1.00  0.00           C  
ATOM   3262  CG  TRP C1864       9.759 -17.956 -42.606  1.00  0.00           C  
ATOM   3263  CD1 TRP C1864       9.480 -19.236 -42.969  1.00  0.00           C  
ATOM   3264  CD2 TRP C1864       9.370 -17.836 -41.226  1.00  0.00           C  
ATOM   3265  NE1 TRP C1864       8.966 -19.931 -41.903  1.00  0.00           N  
ATOM   3266  CE2 TRP C1864       8.889 -19.096 -40.821  1.00  0.00           C  
ATOM   3267  CE3 TRP C1864       9.397 -16.791 -40.291  1.00  0.00           C  
ATOM   3268  CZ2 TRP C1864       8.436 -19.339 -39.508  1.00  0.00           C  
ATOM   3269  CZ3 TRP C1864       8.945 -17.037 -38.979  1.00  0.00           C  
ATOM   3270  CH2 TRP C1864       8.473 -18.300 -38.608  1.00  0.00           C  
ATOM   3271  H   TRP C1864       8.542 -17.336 -45.046  1.00  0.00           H  
ATOM   3272  HE1 TRP C1864       8.697 -20.872 -41.916  1.00  0.00           H  
ATOM   3273  N   GLY C1865      10.160 -14.741 -46.092  1.00  0.00           N  
ATOM   3274  CA  GLY C1865      10.901 -13.808 -46.938  1.00  0.00           C  
ATOM   3275  C   GLY C1865      12.311 -14.287 -47.307  1.00  0.00           C  
ATOM   3276  O   GLY C1865      13.234 -13.481 -47.534  1.00  0.00           O  
ATOM   3277  H   GLY C1865       9.509 -15.347 -46.500  1.00  0.00           H  
ATOM   3278  N   ALA C1866      12.481 -15.610 -47.311  1.00  0.00           N  
ATOM   3279  CA  ALA C1866      13.746 -16.219 -47.647  1.00  0.00           C  
ATOM   3280  C   ALA C1866      13.924 -15.878 -49.105  1.00  0.00           C  
ATOM   3281  O   ALA C1866      12.917 -15.789 -49.857  1.00  0.00           O  
ATOM   3282  CB  ALA C1866      13.684 -17.719 -47.452  1.00  0.00           C  
ATOM   3283  H   ALA C1866      11.711 -16.189 -47.113  1.00  0.00           H  
ATOM   3284  N   ARG C1867      15.183 -15.595 -49.475  1.00  0.00           N  
ATOM   3285  CA  ARG C1867      15.566 -15.242 -50.858  1.00  0.00           C  
ATOM   3286  C   ARG C1867      15.961 -16.464 -51.643  1.00  0.00           C  
ATOM   3287  O   ARG C1867      15.577 -16.622 -52.811  1.00  0.00           O  
ATOM   3288  CB  ARG C1867      16.731 -14.262 -50.906  1.00  0.00           C  
ATOM   3289  CG  ARG C1867      16.291 -12.907 -51.280  1.00  0.00           C  
ATOM   3290  CD  ARG C1867      16.293 -12.033 -50.079  1.00  0.00           C  
ATOM   3291  NE  ARG C1867      17.532 -11.270 -49.954  1.00  0.00           N  
ATOM   3292  CZ  ARG C1867      18.616 -11.689 -49.306  1.00  0.00           C  
ATOM   3293  NH1 ARG C1867      18.629 -12.888 -48.741  1.00  0.00           N  
ATOM   3294  NH2 ARG C1867      19.695 -10.914 -49.238  1.00  0.00           N  
ATOM   3295  H   ARG C1867      15.871 -15.606 -48.792  1.00  0.00           H  
ATOM   3296 HE   ARG C1867      17.567 -10.386 -50.377  1.00  0.00           H  
ATOM   3297 HH11 ARG C1867      17.828 -13.480 -48.804  1.00  0.00           H  
ATOM   3298 HH12 ARG C1867      19.448 -13.202 -48.258  1.00  0.00           H  
ATOM   3299 HH21 ARG C1867      19.691 -10.012 -49.676  1.00  0.00           H  
ATOM   3300 HH22 ARG C1867      20.509 -11.227 -48.753  1.00  0.00           H  
ATOM   3301  N   VAL C1878      16.751 -17.311 -51.008  1.00  0.00           N  
ATOM   3302  CA  VAL C1878      17.208 -18.517 -51.661  1.00  0.00           C  
ATOM   3303  C   VAL C1878      16.841 -19.697 -50.794  1.00  0.00           C  
ATOM   3304  O   VAL C1878      16.655 -19.550 -49.573  1.00  0.00           O  
ATOM   3305  CB  VAL C1878      18.760 -18.486 -51.906  1.00  0.00           C  
ATOM   3306  CG1 VAL C1878      19.065 -18.156 -53.358  1.00  0.00           C  
ATOM   3307  CG2 VAL C1878      19.431 -17.441 -50.984  1.00  0.00           C  
ATOM   3308  H   VAL C1878      17.014 -17.127 -50.074  1.00  0.00           H  
ATOM   3309  N   ALA C1879      16.789 -20.871 -51.424  1.00  0.00           N  
ATOM   3310  CA  ALA C1879      16.450 -22.102 -50.743  1.00  0.00           C  
ATOM   3311  C   ALA C1879      17.484 -23.170 -51.008  1.00  0.00           C  
ATOM   3312  O   ALA C1879      17.839 -23.420 -52.160  1.00  0.00           O  
ATOM   3313  CB  ALA C1879      15.105 -22.585 -51.202  1.00  0.00           C  
ATOM   3314  H   ALA C1879      17.010 -20.905 -52.365  1.00  0.00           H  
ATOM   3315  N   VAL C1880      17.996 -23.763 -49.944  1.00  0.00           N  
ATOM   3316  CA  VAL C1880      18.969 -24.818 -50.109  1.00  0.00           C  
ATOM   3317  C   VAL C1880      18.190 -26.104 -50.005  1.00  0.00           C  
ATOM   3318  O   VAL C1880      18.046 -26.665 -48.914  1.00  0.00           O  
ATOM   3319  CB  VAL C1880      20.077 -24.749 -49.057  1.00  0.00           C  
ATOM   3320  CG1 VAL C1880      20.810 -26.089 -48.926  1.00  0.00           C  
ATOM   3321  CG2 VAL C1880      21.068 -23.671 -49.461  1.00  0.00           C  
ATOM   3322  H   VAL C1880      17.703 -23.503 -49.049  1.00  0.00           H  
ATOM   3323  N   VAL C1881      17.616 -26.513 -51.132  1.00  0.00           N  
ATOM   3324  CA  VAL C1881      16.829 -27.738 -51.208  1.00  0.00           C  
ATOM   3325  C   VAL C1881      17.701 -28.937 -50.847  1.00  0.00           C  
ATOM   3326  O   VAL C1881      18.915 -28.854 -50.943  1.00  0.00           O  
ATOM   3327  CB  VAL C1881      16.243 -27.887 -52.588  1.00  0.00           C  
ATOM   3328  CG1 VAL C1881      15.061 -28.838 -52.535  1.00  0.00           C  
ATOM   3329  CG2 VAL C1881      15.820 -26.484 -53.147  1.00  0.00           C  
ATOM   3330  H   VAL C1881      17.779 -26.005 -51.950  1.00  0.00           H  
ATOM   3331  N   LEU C1882      17.129 -30.067 -50.465  1.00  0.00           N  
ATOM   3332  CA  LEU C1882      18.008 -31.151 -50.084  1.00  0.00           C  
ATOM   3333  C   LEU C1882      17.379 -32.548 -50.129  1.00  0.00           C  
ATOM   3334  O   LEU C1882      17.099 -33.129 -49.074  1.00  0.00           O  
ATOM   3335  CB  LEU C1882      18.575 -30.826 -48.692  1.00  0.00           C  
ATOM   3336  CG  LEU C1882      19.767 -31.564 -48.069  1.00  0.00           C  
ATOM   3337  CD1 LEU C1882      19.363 -32.353 -46.844  1.00  0.00           C  
ATOM   3338  CD2 LEU C1882      20.459 -32.459 -49.040  1.00  0.00           C  
ATOM   3339  H   LEU C1882      16.163 -30.165 -50.416  1.00  0.00           H  
ATOM   3340  N   GLY C1883      17.191 -33.096 -51.343  1.00  0.00           N  
ATOM   3341  CA  GLY C1883      16.614 -34.428 -51.506  1.00  0.00           C  
ATOM   3342  C   GLY C1883      17.547 -35.586 -51.152  1.00  0.00           C  
ATOM   3343  O   GLY C1883      18.732 -35.379 -50.885  1.00  0.00           O  
ATOM   3344  H   GLY C1883      17.443 -32.603 -52.130  1.00  0.00           H  
ATOM   3345  N   GLU C1884      17.028 -36.812 -51.183  1.00  0.00           N  
ATOM   3346  CA  GLU C1884      17.834 -37.988 -50.875  1.00  0.00           C  
ATOM   3347  C   GLU C1884      18.997 -38.044 -51.848  1.00  0.00           C  
ATOM   3348  O   GLU C1884      20.120 -38.416 -51.513  1.00  0.00           O  
ATOM   3349  CB  GLU C1884      17.003 -39.264 -51.006  1.00  0.00           C  
ATOM   3350  CG  GLU C1884      17.058 -40.122 -49.764  1.00  0.00           C  
ATOM   3351  CD  GLU C1884      18.410 -40.010 -49.023  1.00  0.00           C  
ATOM   3352  OE1 GLU C1884      19.480 -40.317 -49.627  1.00  0.00           O  
ATOM   3353  OE2 GLU C1884      18.397 -39.587 -47.838  1.00  0.00           O  
ATOM   3354  H   GLU C1884      16.082 -36.943 -51.395  1.00  0.00           H  
ATOM   3355  N   SER C1885      18.712 -37.644 -53.070  1.00  0.00           N  
ATOM   3356  CA  SER C1885      19.710 -37.627 -54.109  1.00  0.00           C  
ATOM   3357  C   SER C1885      20.866 -36.713 -53.689  1.00  0.00           C  
ATOM   3358  O   SER C1885      21.990 -37.197 -53.472  1.00  0.00           O  
ATOM   3359  CB  SER C1885      19.056 -37.171 -55.418  1.00  0.00           C  
ATOM   3360  OG  SER C1885      17.810 -37.852 -55.598  1.00  0.00           O  
ATOM   3361  H   SER C1885      17.802 -37.382 -53.287  1.00  0.00           H  
ATOM   3362 HG   SER C1885      17.399 -37.555 -56.422  1.00  0.00           H  
ATOM   3363  N   GLU C1886      20.565 -35.445 -53.443  1.00  0.00           N  
ATOM   3364  CA  GLU C1886      21.554 -34.453 -53.054  1.00  0.00           C  
ATOM   3365  C   GLU C1886      22.394 -34.938 -51.910  1.00  0.00           C  
ATOM   3366  O   GLU C1886      23.552 -34.580 -51.788  1.00  0.00           O  
ATOM   3367  CB  GLU C1886      20.919 -33.137 -52.657  1.00  0.00           C  
ATOM   3368  CG  GLU C1886      20.323 -32.364 -53.796  1.00  0.00           C  
ATOM   3369  CD  GLU C1886      18.947 -32.857 -54.229  1.00  0.00           C  
ATOM   3370  OE1 GLU C1886      18.713 -34.075 -54.291  1.00  0.00           O  
ATOM   3371  OE2 GLU C1886      18.062 -32.043 -54.531  1.00  0.00           O  
ATOM   3372  H   GLU C1886      19.668 -35.266 -53.379  1.00  0.00           H  
ATOM   3373  N   VAL C1887      21.818 -35.795 -51.089  1.00  0.00           N  
ATOM   3374  CA  VAL C1887      22.547 -36.309 -49.954  1.00  0.00           C  
ATOM   3375  C   VAL C1887      23.610 -37.282 -50.452  1.00  0.00           C  
ATOM   3376  O   VAL C1887      24.805 -37.140 -50.127  1.00  0.00           O  
ATOM   3377  CB  VAL C1887      21.599 -36.992 -48.962  1.00  0.00           C  
ATOM   3378  CG1 VAL C1887      22.340 -37.359 -47.684  1.00  0.00           C  
ATOM   3379  CG2 VAL C1887      20.402 -36.089 -48.674  1.00  0.00           C  
ATOM   3380  H   VAL C1887      20.891 -36.065 -51.247  1.00  0.00           H  
ATOM   3381  N   ALA C1888      23.170 -38.227 -51.288  1.00  0.00           N  
ATOM   3382  CA  ALA C1888      24.045 -39.241 -51.880  1.00  0.00           C  
ATOM   3383  C   ALA C1888      25.095 -38.620 -52.827  1.00  0.00           C  
ATOM   3384  O   ALA C1888      26.231 -39.093 -52.927  1.00  0.00           O  
ATOM   3385  CB  ALA C1888      23.213 -40.252 -52.629  1.00  0.00           C  
ATOM   3386  H   ALA C1888      22.213 -38.241 -51.520  1.00  0.00           H  
ATOM   3387  N   ASN C1889      24.728 -37.559 -53.523  1.00  0.00           N  
ATOM   3388  CA  ASN C1889      25.650 -36.906 -54.426  1.00  0.00           C  
ATOM   3389  C   ASN C1889      26.502 -35.819 -53.770  1.00  0.00           C  
ATOM   3390  O   ASN C1889      27.237 -35.090 -54.467  1.00  0.00           O  
ATOM   3391  CB  ASN C1889      24.859 -36.295 -55.553  1.00  0.00           C  
ATOM   3392  CG  ASN C1889      24.077 -37.311 -56.285  1.00  0.00           C  
ATOM   3393  OD1 ASN C1889      24.137 -38.492 -55.956  1.00  0.00           O  
ATOM   3394  ND2 ASN C1889      23.353 -36.877 -57.309  1.00  0.00           N  
ATOM   3395  H   ASN C1889      23.824 -37.206 -53.410  1.00  0.00           H  
ATOM   3396 HD21 ASN C1889      22.840 -37.535 -57.808  1.00  0.00           H  
ATOM   3397 HD22 ASN C1889      23.371 -35.922 -57.546  1.00  0.00           H  
ATOM   3398  N   GLY C1890      26.421 -35.704 -52.447  1.00  0.00           N  
ATOM   3399  CA  GLY C1890      27.170 -34.667 -51.766  1.00  0.00           C  
ATOM   3400  C   GLY C1890      26.768 -33.269 -52.245  1.00  0.00           C  
ATOM   3401  O   GLY C1890      27.481 -32.293 -52.009  1.00  0.00           O  
ATOM   3402  H   GLY C1890      25.839 -36.299 -51.929  1.00  0.00           H  
ATOM   3403  N   THR C1891      25.629 -33.161 -52.918  1.00  0.00           N  
ATOM   3404  CA  THR C1891      25.144 -31.887 -53.418  1.00  0.00           C  
ATOM   3405  C   THR C1891      24.010 -31.294 -52.556  1.00  0.00           C  
ATOM   3406  O   THR C1891      23.617 -31.865 -51.539  1.00  0.00           O  
ATOM   3407  CB  THR C1891      24.637 -32.045 -54.853  1.00  0.00           C  
ATOM   3408  OG1 THR C1891      23.690 -33.131 -54.910  1.00  0.00           O  
ATOM   3409  CG2 THR C1891      25.807 -32.319 -55.789  1.00  0.00           C  
ATOM   3410  H   THR C1891      25.074 -33.950 -53.045  1.00  0.00           H  
ATOM   3411  HG1 THR C1891      23.385 -33.227 -55.814  1.00  0.00           H  
ATOM   3412  N   ALA C1892      23.467 -30.165 -53.006  1.00  0.00           N  
ATOM   3413  CA  ALA C1892      22.382 -29.461 -52.337  1.00  0.00           C  
ATOM   3414  C   ALA C1892      21.852 -28.504 -53.380  1.00  0.00           C  
ATOM   3415  O   ALA C1892      22.564 -27.612 -53.811  1.00  0.00           O  
ATOM   3416  CB  ALA C1892      22.929 -28.674 -51.148  1.00  0.00           C  
ATOM   3417  H   ALA C1892      23.839 -29.766 -53.825  1.00  0.00           H  
ATOM   3418  N   VAL C1893      20.637 -28.698 -53.854  1.00  0.00           N  
ATOM   3419  CA  VAL C1893      20.151 -27.770 -54.863  1.00  0.00           C  
ATOM   3420  C   VAL C1893      20.009 -26.365 -54.316  1.00  0.00           C  
ATOM   3421  O   VAL C1893      19.580 -26.152 -53.192  1.00  0.00           O  
ATOM   3422  CB  VAL C1893      18.827 -28.201 -55.443  1.00  0.00           C  
ATOM   3423  CG1 VAL C1893      18.351 -27.171 -56.436  1.00  0.00           C  
ATOM   3424  CG2 VAL C1893      18.967 -29.547 -56.106  1.00  0.00           C  
ATOM   3425  H   VAL C1893      20.075 -29.414 -53.510  1.00  0.00           H  
ATOM   3426  N   VAL C1894      20.351 -25.388 -55.116  1.00  0.00           N  
ATOM   3427  CA  VAL C1894      20.229 -24.045 -54.637  1.00  0.00           C  
ATOM   3428  C   VAL C1894      19.178 -23.349 -55.482  1.00  0.00           C  
ATOM   3429  O   VAL C1894      19.396 -23.007 -56.644  1.00  0.00           O  
ATOM   3430  CB  VAL C1894      21.603 -23.336 -54.661  1.00  0.00           C  
ATOM   3431  CG1 VAL C1894      21.464 -21.863 -54.283  1.00  0.00           C  
ATOM   3432  CG2 VAL C1894      22.550 -24.030 -53.707  1.00  0.00           C  
ATOM   3433  H   VAL C1894      20.708 -25.569 -56.009  1.00  0.00           H  
ATOM   3434  N   LYS C1895      18.019 -23.150 -54.888  1.00  0.00           N  
ATOM   3435  CA  LYS C1895      16.898 -22.532 -55.570  1.00  0.00           C  
ATOM   3436  C   LYS C1895      16.835 -21.047 -55.286  1.00  0.00           C  
ATOM   3437  O   LYS C1895      16.792 -20.650 -54.130  1.00  0.00           O  
ATOM   3438  CB  LYS C1895      15.630 -23.200 -55.072  1.00  0.00           C  
ATOM   3439  CG  LYS C1895      14.689 -23.601 -56.149  1.00  0.00           C  
ATOM   3440  CD  LYS C1895      14.012 -22.394 -56.780  1.00  0.00           C  
ATOM   3441  CE  LYS C1895      12.704 -22.835 -57.481  1.00  0.00           C  
ATOM   3442  NZ  LYS C1895      11.861 -23.732 -56.604  1.00  0.00           N  
ATOM   3443  H   LYS C1895      17.908 -23.420 -53.971  1.00  0.00           H  
ATOM   3444  HZ1 LYS C1895      11.805 -23.329 -55.648  1.00  0.00           H  
ATOM   3445  HZ2 LYS C1895      10.902 -23.799 -57.007  1.00  0.00           H  
ATOM   3446  HZ3 LYS C1895      12.284 -24.678 -56.563  1.00  0.00           H  
ATOM   3447  N   ASP C1896      16.886 -20.221 -56.322  1.00  0.00           N  
ATOM   3448  CA  ASP C1896      16.781 -18.785 -56.133  1.00  0.00           C  
ATOM   3449  C   ASP C1896      15.279 -18.496 -56.149  1.00  0.00           C  
ATOM   3450  O   ASP C1896      14.635 -18.595 -57.193  1.00  0.00           O  
ATOM   3451  CB  ASP C1896      17.491 -18.044 -57.263  1.00  0.00           C  
ATOM   3452  CG  ASP C1896      17.177 -16.564 -57.274  1.00  0.00           C  
ATOM   3453  OD1 ASP C1896      16.125 -16.220 -57.822  1.00  0.00           O  
ATOM   3454  OD2 ASP C1896      17.953 -15.733 -56.759  1.00  0.00           O  
ATOM   3455  H   ASP C1896      16.993 -20.572 -57.233  1.00  0.00           H  
ATOM   3456  N   LEU C1898      14.727 -18.144 -54.993  1.00  0.00           N  
ATOM   3457  CA  LEU C1898      13.295 -17.866 -54.867  1.00  0.00           C  
ATOM   3458  C   LEU C1898      12.807 -16.698 -55.718  1.00  0.00           C  
ATOM   3459  O   LEU C1898      11.641 -16.666 -56.104  1.00  0.00           O  
ATOM   3460  CB  LEU C1898      12.902 -17.650 -53.403  1.00  0.00           C  
ATOM   3461  CG  LEU C1898      13.238 -18.741 -52.370  1.00  0.00           C  
ATOM   3462  CD1 LEU C1898      12.448 -18.480 -51.088  1.00  0.00           C  
ATOM   3463  CD2 LEU C1898      12.906 -20.125 -52.886  1.00  0.00           C  
ATOM   3464  H   LEU C1898      15.292 -18.064 -54.194  1.00  0.00           H  
ATOM   3465  N   ARG C1899      13.698 -15.774 -56.050  1.00  0.00           N  
ATOM   3466  CA  ARG C1899      13.336 -14.609 -56.874  1.00  0.00           C  
ATOM   3467  C   ARG C1899      12.959 -14.978 -58.317  1.00  0.00           C  
ATOM   3468  O   ARG C1899      11.936 -14.522 -58.863  1.00  0.00           O  
ATOM   3469  CB  ARG C1899      14.501 -13.605 -56.931  1.00  0.00           C  
ATOM   3470  CG  ARG C1899      14.749 -12.767 -55.675  1.00  0.00           C  
ATOM   3471  CD  ARG C1899      16.058 -11.975 -55.815  1.00  0.00           C  
ATOM   3472  NE  ARG C1899      17.230 -12.859 -55.782  1.00  0.00           N  
ATOM   3473  CZ  ARG C1899      18.274 -12.700 -54.963  1.00  0.00           C  
ATOM   3474  NH1 ARG C1899      18.331 -11.667 -54.121  1.00  0.00           N  
ATOM   3475  NH2 ARG C1899      19.284 -13.574 -55.010  1.00  0.00           N  
ATOM   3476  H   ARG C1899      14.614 -15.866 -55.733  1.00  0.00           H  
ATOM   3477 HE   ARG C1899      17.252 -13.611 -56.408  1.00  0.00           H  
ATOM   3478 HH11 ARG C1899      17.590 -10.997 -54.102  1.00  0.00           H  
ATOM   3479 HH12 ARG C1899      19.117 -11.562 -53.512  1.00  0.00           H  
ATOM   3480 HH21 ARG C1899      19.254 -14.339 -55.653  1.00  0.00           H  
ATOM   3481 HH22 ARG C1899      20.064 -13.468 -54.397  1.00  0.00           H  
ATOM   3482  N   SER C1900      13.799 -15.797 -58.938  1.00  0.00           N  
ATOM   3483  CA  SER C1900      13.607 -16.199 -60.314  1.00  0.00           C  
ATOM   3484  C   SER C1900      13.336 -17.695 -60.482  1.00  0.00           C  
ATOM   3485  O   SER C1900      12.948 -18.146 -61.566  1.00  0.00           O  
ATOM   3486  CB  SER C1900      14.791 -15.717 -61.143  1.00  0.00           C  
ATOM   3487  OG  SER C1900      14.925 -14.298 -61.024  1.00  0.00           O  
ATOM   3488  H   SER C1900      14.481 -16.177 -58.463  1.00  0.00           H  
ATOM   3489 HG   SER C1900      15.683 -13.999 -61.538  1.00  0.00           H  
ATOM   3490  N   GLY C1901      13.473 -18.434 -59.387  1.00  0.00           N  
ATOM   3491  CA  GLY C1901      13.222 -19.866 -59.398  1.00  0.00           C  
ATOM   3492  C   GLY C1901      14.316 -20.736 -60.010  1.00  0.00           C  
ATOM   3493  O   GLY C1901      14.208 -21.981 -60.043  1.00  0.00           O  
ATOM   3494  H   GLY C1901      13.716 -17.993 -58.569  1.00  0.00           H  
ATOM   3495  N   GLU C1902      15.386 -20.097 -60.481  1.00  0.00           N  
ATOM   3496  CA  GLU C1902      16.497 -20.823 -61.091  1.00  0.00           C  
ATOM   3497  C   GLU C1902      17.187 -21.715 -60.062  1.00  0.00           C  
ATOM   3498  O   GLU C1902      17.829 -21.213 -59.134  1.00  0.00           O  
ATOM   3499  CB  GLU C1902      17.536 -19.858 -61.683  1.00  0.00           C  
ATOM   3500  CG  GLU C1902      16.980 -18.652 -62.441  1.00  0.00           C  
ATOM   3501  CD  GLU C1902      17.508 -17.312 -61.890  1.00  0.00           C  
ATOM   3502  OE1 GLU C1902      17.772 -17.207 -60.662  1.00  0.00           O  
ATOM   3503  OE2 GLU C1902      17.648 -16.355 -62.689  1.00  0.00           O  
ATOM   3504  H   GLU C1902      15.430 -19.126 -60.412  1.00  0.00           H  
ATOM   3505  N   GLN C1903      17.017 -23.027 -60.194  1.00  0.00           N  
ATOM   3506  CA  GLN C1903      17.662 -23.967 -59.289  1.00  0.00           C  
ATOM   3507  C   GLN C1903      18.767 -24.756 -59.981  1.00  0.00           C  
ATOM   3508  O   GLN C1903      18.536 -25.437 -60.995  1.00  0.00           O  
ATOM   3509  CB  GLN C1903      16.654 -24.922 -58.651  1.00  0.00           C  
ATOM   3510  CG  GLN C1903      15.701 -25.600 -59.603  1.00  0.00           C  
ATOM   3511  CD  GLN C1903      14.503 -26.215 -58.873  1.00  0.00           C  
ATOM   3512  OE1 GLN C1903      14.543 -26.420 -57.652  1.00  0.00           O  
ATOM   3513  NE2 GLN C1903      13.428 -26.503 -59.618  1.00  0.00           N  
ATOM   3514  H   GLN C1903      16.452 -23.368 -60.914  1.00  0.00           H  
ATOM   3515 HE21 GLN C1903      12.664 -26.894 -59.160  1.00  0.00           H  
ATOM   3516 HE22 GLN C1903      13.447 -26.318 -60.578  1.00  0.00           H  
ATOM   3517  N   THR C1904      19.972 -24.663 -59.428  1.00  0.00           N  
ATOM   3518  CA  THR C1904      21.123 -25.362 -59.973  1.00  0.00           C  
ATOM   3519  C   THR C1904      21.766 -26.184 -58.854  1.00  0.00           C  
ATOM   3520  O   THR C1904      21.796 -25.761 -57.708  1.00  0.00           O  
ATOM   3521  CB  THR C1904      22.115 -24.344 -60.600  1.00  0.00           C  
ATOM   3522  OG1 THR C1904      22.412 -23.320 -59.647  1.00  0.00           O  
ATOM   3523  CG2 THR C1904      21.491 -23.692 -61.859  1.00  0.00           C  
ATOM   3524  H   THR C1904      20.098 -24.098 -58.620  1.00  0.00           H  
ATOM   3525  HG1 THR C1904      23.021 -22.684 -60.021  1.00  0.00           H  
ATOM   3526  N   ALA C1905      22.162 -27.409 -59.172  1.00  0.00           N  
ATOM   3527  CA  ALA C1905      22.780 -28.291 -58.180  1.00  0.00           C  
ATOM   3528  C   ALA C1905      24.221 -27.890 -57.893  1.00  0.00           C  
ATOM   3529  O   ALA C1905      25.038 -27.763 -58.803  1.00  0.00           O  
ATOM   3530  CB  ALA C1905      22.727 -29.747 -58.648  1.00  0.00           C  
ATOM   3531  H   ALA C1905      22.042 -27.727 -60.088  1.00  0.00           H  
ATOM   3532  N   VAL C1906      24.554 -27.747 -56.614  1.00  0.00           N  
ATOM   3533  CA  VAL C1906      25.890 -27.348 -56.232  1.00  0.00           C  
ATOM   3534  C   VAL C1906      26.511 -28.353 -55.295  1.00  0.00           C  
ATOM   3535  O   VAL C1906      25.818 -29.186 -54.714  1.00  0.00           O  
ATOM   3536  CB  VAL C1906      25.857 -25.994 -55.537  1.00  0.00           C  
ATOM   3537  CG1 VAL C1906      27.259 -25.515 -55.242  1.00  0.00           C  
ATOM   3538  CG2 VAL C1906      25.131 -24.997 -56.410  1.00  0.00           C  
ATOM   3539  H   VAL C1906      23.881 -27.904 -55.917  1.00  0.00           H  
ATOM   3540  N   ALA C1907      27.827 -28.352 -55.222  1.00  0.00           N  
ATOM   3541  CA  ALA C1907      28.480 -29.245 -54.304  1.00  0.00           C  
ATOM   3542  C   ALA C1907      28.434 -28.502 -52.964  1.00  0.00           C  
ATOM   3543  O   ALA C1907      28.558 -27.275 -52.902  1.00  0.00           O  
ATOM   3544  CB  ALA C1907      29.885 -29.504 -54.738  1.00  0.00           C  
ATOM   3545  H   ALA C1907      28.354 -27.754 -55.789  1.00  0.00           H  
ATOM   3546  N   GLN C1909      28.209 -29.248 -51.891  1.00  0.00           N  
ATOM   3547  CA  GLN C1909      28.112 -28.669 -50.574  1.00  0.00           C  
ATOM   3548  C   GLN C1909      29.197 -27.647 -50.275  1.00  0.00           C  
ATOM   3549  O   GLN C1909      28.919 -26.493 -49.912  1.00  0.00           O  
ATOM   3550  CB  GLN C1909      28.172 -29.767 -49.536  1.00  0.00           C  
ATOM   3551  CG  GLN C1909      26.971 -29.771 -48.668  1.00  0.00           C  
ATOM   3552  CD  GLN C1909      25.930 -30.737 -49.128  1.00  0.00           C  
ATOM   3553  OE1 GLN C1909      25.890 -31.905 -48.667  1.00  0.00           O  
ATOM   3554  NE2 GLN C1909      25.060 -30.279 -50.041  1.00  0.00           N  
ATOM   3555  H   GLN C1909      28.097 -30.221 -51.993  1.00  0.00           H  
ATOM   3556 HE21 GLN C1909      24.378 -30.899 -50.317  1.00  0.00           H  
ATOM   3557 HE22 GLN C1909      25.137 -29.368 -50.356  1.00  0.00           H  
ATOM   3558  N   ASP C1910      30.438 -28.058 -50.476  1.00  0.00           N  
ATOM   3559  CA  ASP C1910      31.581 -27.208 -50.181  1.00  0.00           C  
ATOM   3560  C   ASP C1910      31.560 -25.889 -50.943  1.00  0.00           C  
ATOM   3561  O   ASP C1910      32.085 -24.872 -50.480  1.00  0.00           O  
ATOM   3562  CB  ASP C1910      32.871 -27.991 -50.426  1.00  0.00           C  
ATOM   3563  CG  ASP C1910      32.940 -29.299 -49.596  1.00  0.00           C  
ATOM   3564  OD1 ASP C1910      32.627 -29.267 -48.375  1.00  0.00           O  
ATOM   3565  OD2 ASP C1910      33.311 -30.361 -50.170  1.00  0.00           O  
ATOM   3566  H   ASP C1910      30.596 -28.962 -50.822  1.00  0.00           H  
ATOM   3567  N   SER C1913      30.850 -25.865 -52.058  1.00  0.00           N  
ATOM   3568  CA  SER C1913      30.778 -24.654 -52.857  1.00  0.00           C  
ATOM   3569  C   SER C1913      29.455 -23.891 -52.631  1.00  0.00           C  
ATOM   3570  O   SER C1913      29.363 -22.697 -52.966  1.00  0.00           O  
ATOM   3571  CB  SER C1913      31.024 -25.010 -54.350  1.00  0.00           C  
ATOM   3572  OG  SER C1913      31.192 -23.876 -55.208  1.00  0.00           O  
ATOM   3573  H   SER C1913      30.368 -26.659 -52.340  1.00  0.00           H  
ATOM   3574 HG   SER C1913      31.348 -24.187 -56.106  1.00  0.00           H  
ATOM   3575  N   VAL C1914      28.452 -24.560 -52.033  1.00  0.00           N  
ATOM   3576  CA  VAL C1914      27.137 -23.938 -51.756  1.00  0.00           C  
ATOM   3577  C   VAL C1914      27.332 -22.568 -51.096  1.00  0.00           C  
ATOM   3578  O   VAL C1914      26.880 -21.526 -51.638  1.00  0.00           O  
ATOM   3579  CB  VAL C1914      26.230 -24.818 -50.818  1.00  0.00           C  
ATOM   3580  CG1 VAL C1914      24.849 -24.158 -50.591  1.00  0.00           C  
ATOM   3581  CG2 VAL C1914      26.035 -26.165 -51.417  1.00  0.00           C  
ATOM   3582  H   VAL C1914      28.592 -25.487 -51.761  1.00  0.00           H  
ATOM   3583  N   ALA C1915      28.069 -22.568 -49.979  1.00  0.00           N  
ATOM   3584  CA  ALA C1915      28.324 -21.344 -49.235  1.00  0.00           C  
ATOM   3585  C   ALA C1915      28.663 -20.171 -50.152  1.00  0.00           C  
ATOM   3586  O   ALA C1915      27.978 -19.145 -50.118  1.00  0.00           O  
ATOM   3587  CB  ALA C1915      29.418 -21.565 -48.235  1.00  0.00           C  
ATOM   3588  H   ALA C1915      28.456 -23.412 -49.665  1.00  0.00           H  
ATOM   3589  N   ALA C1916      29.668 -20.354 -51.013  1.00  0.00           N  
ATOM   3590  CA  ALA C1916      30.107 -19.322 -51.950  1.00  0.00           C  
ATOM   3591  C   ALA C1916      28.986 -18.853 -52.850  1.00  0.00           C  
ATOM   3592  O   ALA C1916      28.834 -17.657 -53.081  1.00  0.00           O  
ATOM   3593  CB  ALA C1916      31.228 -19.837 -52.780  1.00  0.00           C  
ATOM   3594  H   ALA C1916      30.125 -21.224 -51.029  1.00  0.00           H  
ATOM   3595  N   HIS C1917      28.209 -19.805 -53.367  1.00  0.00           N  
ATOM   3596  CA  HIS C1917      27.095 -19.464 -54.248  1.00  0.00           C  
ATOM   3597  C   HIS C1917      26.018 -18.604 -53.570  1.00  0.00           C  
ATOM   3598  O   HIS C1917      25.497 -17.645 -54.172  1.00  0.00           O  
ATOM   3599  CB  HIS C1917      26.466 -20.725 -54.850  1.00  0.00           C  
ATOM   3600  CG  HIS C1917      27.290 -21.364 -55.930  1.00  0.00           C  
ATOM   3601  ND1 HIS C1917      26.945 -21.306 -57.270  1.00  0.00           N  
ATOM   3602  CD2 HIS C1917      28.421 -22.118 -55.867  1.00  0.00           C  
ATOM   3603  CE1 HIS C1917      27.823 -22.004 -57.976  1.00  0.00           C  
ATOM   3604  NE2 HIS C1917      28.727 -22.504 -57.153  1.00  0.00           N  
ATOM   3605  H   HIS C1917      28.381 -20.746 -53.139  1.00  0.00           H  
ATOM   3606  HD1 HIS C1917      26.174 -20.832 -57.641  1.00  0.00           H  
ATOM   3607  HE2 HIS C1917      29.502 -23.053 -57.418  1.00  0.00           H  
ATOM   3608  N   LEU C1918      25.665 -18.971 -52.337  1.00  0.00           N  
ATOM   3609  CA  LEU C1918      24.656 -18.232 -51.570  1.00  0.00           C  
ATOM   3610  C   LEU C1918      25.243 -16.866 -51.337  1.00  0.00           C  
ATOM   3611  O   LEU C1918      24.622 -15.863 -51.658  1.00  0.00           O  
ATOM   3612  CB  LEU C1918      24.399 -18.912 -50.225  1.00  0.00           C  
ATOM   3613  CG  LEU C1918      23.882 -20.351 -50.306  1.00  0.00           C  
ATOM   3614  CD1 LEU C1918      24.088 -21.110 -49.010  1.00  0.00           C  
ATOM   3615  CD2 LEU C1918      22.422 -20.336 -50.751  1.00  0.00           C  
ATOM   3616  H   LEU C1918      26.105 -19.748 -51.929  1.00  0.00           H  
ATOM   3617  N   ARG C1929      26.503 -16.869 -50.898  1.00  0.00           N  
ATOM   3618  CA  ARG C1929      27.273 -15.662 -50.582  1.00  0.00           C  
ATOM   3619  C   ARG C1929      27.144 -14.626 -51.672  1.00  0.00           C  
ATOM   3620  O   ARG C1929      26.961 -13.444 -51.424  1.00  0.00           O  
ATOM   3621  CB  ARG C1929      28.751 -16.012 -50.354  1.00  0.00           C  
ATOM   3622  CG  ARG C1929      29.597 -14.838 -49.921  1.00  0.00           C  
ATOM   3623  CD  ARG C1929      31.029 -15.258 -49.687  1.00  0.00           C  
ATOM   3624  NE  ARG C1929      31.239 -16.008 -48.446  1.00  0.00           N  
ATOM   3625  CZ  ARG C1929      31.645 -17.284 -48.392  1.00  0.00           C  
ATOM   3626  NH1 ARG C1929      31.813 -17.973 -49.523  1.00  0.00           N  
ATOM   3627  NH2 ARG C1929      31.838 -17.892 -47.213  1.00  0.00           N  
ATOM   3628  H   ARG C1929      26.954 -17.728 -50.787  1.00  0.00           H  
ATOM   3629 HE   ARG C1929      31.063 -15.552 -47.596  1.00  0.00           H  
ATOM   3630 HH11 ARG C1929      31.634 -17.532 -50.404  1.00  0.00           H  
ATOM   3631 HH12 ARG C1929      32.120 -18.921 -49.493  1.00  0.00           H  
ATOM   3632 HH21 ARG C1929      31.677 -17.403 -46.360  1.00  0.00           H  
ATOM   3633 HH22 ARG C1929      32.144 -18.849 -47.190  1.00  0.00           H  
ATOM   3634  N   THR C1930      27.197 -15.082 -52.901  1.00  0.00           N  
ATOM   3635  CA  THR C1930      27.066 -14.147 -53.995  1.00  0.00           C  
ATOM   3636  C   THR C1930      25.579 -13.828 -54.179  1.00  0.00           C  
ATOM   3637  O   THR C1930      25.195 -12.666 -54.218  1.00  0.00           O  
ATOM   3638  CB  THR C1930      27.787 -14.696 -55.274  1.00  0.00           C  
ATOM   3639  OG1 THR C1930      27.945 -16.119 -55.155  1.00  0.00           O  
ATOM   3640  CG2 THR C1930      29.187 -14.062 -55.413  1.00  0.00           C  
ATOM   3641  H   THR C1930      27.338 -16.042 -53.084  1.00  0.00           H  
ATOM   3642  HG1 THR C1930      28.380 -16.467 -55.936  1.00  0.00           H  
ATOM   3643  N   LEU C1931      24.742 -14.861 -54.146  1.00  0.00           N  
ATOM   3644  CA  LEU C1931      23.298 -14.703 -54.313  1.00  0.00           C  
ATOM   3645  C   LEU C1931      22.679 -13.615 -53.466  1.00  0.00           C  
ATOM   3646  O   LEU C1931      21.801 -12.882 -53.919  1.00  0.00           O  
ATOM   3647  CB  LEU C1931      22.590 -16.004 -53.980  1.00  0.00           C  
ATOM   3648  CG  LEU C1931      22.799 -16.986 -55.109  1.00  0.00           C  
ATOM   3649  CD1 LEU C1931      22.409 -18.371 -54.623  1.00  0.00           C  
ATOM   3650  CD2 LEU C1931      21.999 -16.514 -56.347  1.00  0.00           C  
ATOM   3651  H   LEU C1931      25.110 -15.764 -54.008  1.00  0.00           H  
ATOM   3652  N   LEU C1956      23.123 -13.525 -52.229  1.00  0.00           N  
ATOM   3653  CA  LEU C1956      22.552 -12.550 -51.332  1.00  0.00           C  
ATOM   3654  C   LEU C1956      23.173 -11.194 -51.397  1.00  0.00           C  
ATOM   3655  O   LEU C1956      22.490 -10.187 -51.635  1.00  0.00           O  
ATOM   3656  CB  LEU C1956      22.552 -13.100 -49.918  1.00  0.00           C  
ATOM   3657  CG  LEU C1956      23.820 -13.785 -49.392  1.00  0.00           C  
ATOM   3658  CD1 LEU C1956      24.601 -12.862 -48.488  1.00  0.00           C  
ATOM   3659  CD2 LEU C1956      23.416 -15.039 -48.583  1.00  0.00           C  
ATOM   3660  H   LEU C1956      23.857 -14.111 -51.939  1.00  0.00           H  
ATOM   3661  N   GLY C1957      24.478 -11.158 -51.189  1.00  0.00           N  
ATOM   3662  CA  GLY C1957      25.160  -9.885 -51.253  1.00  0.00           C  
ATOM   3663  C   GLY C1957      26.115  -9.811 -50.025  1.00  0.00           C  
ATOM   3664  O   GLY C1957      25.912 -10.518 -49.037  1.00  0.00           O  
ATOM   3665  OXT GLY C1957      27.106  -8.973 -50.147  1.00  0.00           O  
ATOM   3666  H   GLY C1957      24.988 -11.975 -51.000  1.00  0.00           H  
HETATM 3667  PG  ATP C 452       3.851  13.534 -21.145  1.00  0.00           P  
HETATM 3668  O1G ATP C 452       3.020  14.799 -20.992  1.00  0.00           O  
HETATM 3669  O2G ATP C 452       3.267  12.379 -20.334  1.00  0.00           O  
HETATM 3670  O3G ATP C 452       4.088  13.209 -22.636  1.00  0.00           O  
HETATM 3671  PB  ATP C 452       5.712  13.490 -18.881  1.00  0.00           P  
HETATM 3672  O1B ATP C 452       5.482  14.687 -18.048  1.00  0.00           O  
HETATM 3673  O2B ATP C 452       5.149  12.182 -18.465  1.00  0.00           O  
HETATM 3674  O3B ATP C 452       5.246  13.836 -20.383  1.00  0.00           O  
HETATM 3675  PA  ATP C 452       8.328  12.431 -18.182  1.00  0.00           P  
HETATM 3676  O1A ATP C 452       9.545  13.157 -17.768  1.00  0.00           O  
HETATM 3677  O2A ATP C 452       7.483  11.776 -17.144  1.00  0.00           O  
HETATM 3678  O3A ATP C 452       7.317  13.418 -18.938  1.00  0.00           O  
HETATM 3679  O5' ATP C 452       8.729  11.363 -19.304  1.00  0.00           O  
HETATM 3680  C5' ATP C 452       9.676  11.662 -20.337  1.00  0.00           C  
HETATM 3681  C4' ATP C 452       9.145  11.224 -21.684  1.00  0.00           C  
HETATM 3682  O4' ATP C 452       8.785   9.832 -21.563  1.00  0.00           O  
HETATM 3683  C3' ATP C 452       7.895  11.884 -22.186  1.00  0.00           C  
HETATM 3684  O3' ATP C 452       8.212  13.070 -22.879  1.00  0.00           O  
HETATM 3685  C2' ATP C 452       7.314  10.822 -23.108  1.00  0.00           C  
HETATM 3686  O2' ATP C 452       7.897  10.726 -24.389  1.00  0.00           O  
HETATM 3687  C1' ATP C 452       7.650   9.544 -22.360  1.00  0.00           C  
HETATM 3688  N9  ATP C 452       6.605   8.979 -21.486  1.00  0.00           N  
HETATM 3689  C8  ATP C 452       6.358   9.317 -20.177  1.00  0.00           C  
HETATM 3690  N7  ATP C 452       5.379   8.635 -19.621  1.00  0.00           N  
HETATM 3691  C5  ATP C 452       4.940   7.794 -20.632  1.00  0.00           C  
HETATM 3692  C6  ATP C 452       3.922   6.808 -20.673  1.00  0.00           C  
HETATM 3693  N6  ATP C 452       3.138   6.529 -19.639  1.00  0.00           N  
HETATM 3694  N1  ATP C 452       3.741   6.127 -21.827  1.00  0.00           N  
HETATM 3695  C2  ATP C 452       4.537   6.422 -22.868  1.00  0.00           C  
HETATM 3696  N3  ATP C 452       5.536   7.329 -22.955  1.00  0.00           N  
HETATM 3697  C4  ATP C 452       5.692   7.988 -21.793  1.00  0.00           C  
HETATM 3698 HO2' ATP C 452       7.437  10.032 -24.853  1.00  0.00           H  
HETATM 3699 HN61 ATP C 452       3.257   7.024 -18.767  1.00  0.00           H  
HETATM 3700 HN62 ATP C 452       2.429   5.812 -19.716  1.00  0.00           H  
HETATM 3701  N   HSO C 451      13.317  11.180 -15.282  1.00  0.00           N  
HETATM 3702  CA  HSO C 451      12.591  12.152 -16.069  1.00  0.00           C  
HETATM 3703  CB  HSO C 451      13.452  12.634 -17.232  1.00  0.00           C  
HETATM 3704  CG  HSO C 451      14.842  13.012 -16.829  1.00  0.00           C  
HETATM 3705  ND1 HSO C 451      15.246  14.326 -16.687  1.00  0.00           N  
HETATM 3706  CD2 HSO C 451      15.881  12.255 -16.393  1.00  0.00           C  
HETATM 3707  CE1 HSO C 451      16.459  14.357 -16.165  1.00  0.00           C  
HETATM 3708  NE2 HSO C 451      16.864  13.112 -15.969  1.00  0.00           N  
HETATM 3709  C   HSO C 451      11.376  11.427 -16.611  1.00  0.00           C  
HETATM 3710  O   HSO C 451      11.489  10.313 -17.150  1.00  0.00           O  
HETATM 3711  HN1 HSO C 451      14.279  11.166 -15.292  1.00  0.00           H  
HETATM 3712  HD1 HSO C 451      14.709  15.111 -16.938  1.00  0.00           H  
HETATM 3713  HE2 HSO C 451      17.697  12.857 -15.581  1.00  0.00           H  
TER
END
