# Supplementary material for: Backbone Brackets and Arginine Tweezers delineate Class I and Class II aminoacyl tRNA synthetases
Source: PLoS Comput Biol. 2018 Apr 16;14(4):e1006101. doi: 10.1371/journal.pcbi.1006101 (PMC5919687; doi:10.1371/journal.pcbi.1006101)
Supplement: S12 File — All structures of Class II aaRS with residues renumbered according to the MSA. (GZ) [file pcbi.1006101.s024.tar.gz › 1kmn_D_renum.pdb]

ATOM      1  N   ALA D   2      20.249  14.066   4.135  1.00  0.00           N  
ATOM      2  CA  ALA D   2      19.166  13.235   4.661  1.00  0.00           C  
ATOM      3  C   ALA D   2      19.590  11.769   4.856  1.00  0.00           C  
ATOM      4  O   ALA D   2      20.770  11.467   5.085  1.00  0.00           O  
ATOM      5  CB  ALA D   2      17.947  13.317   3.718  1.00  0.00           C  
ATOM      6  H   ALA D   2      20.613  14.793   4.679  1.00  0.00           H  
ATOM      7  N   LYS D   3      18.609  10.876   4.903  1.00  0.00           N  
ATOM      8  CA  LYS D   3      18.906   9.454   5.008  1.00  0.00           C  
ATOM      9  C   LYS D   3      19.305   9.065   3.567  1.00  0.00           C  
ATOM     10  O   LYS D   3      19.458   9.936   2.695  1.00  0.00           O  
ATOM     11  CB  LYS D   3      17.653   8.659   5.488  1.00  0.00           C  
ATOM     12  H   LYS D   3      17.682  11.169   4.841  1.00  0.00           H  
ATOM     13  N   ASN D 311      19.448   7.779   3.303  1.00  0.00           N  
ATOM     14  CA  ASN D 311      19.832   7.312   1.988  1.00  0.00           C  
ATOM     15  C   ASN D 311      19.130   5.971   1.740  1.00  0.00           C  
ATOM     16  O   ASN D 311      18.990   5.154   2.665  1.00  0.00           O  
ATOM     17  CB  ASN D 311      21.368   7.196   1.913  1.00  0.00           C  
ATOM     18  CG  ASN D 311      21.863   5.758   1.731  1.00  0.00           C  
ATOM     19  OD1 ASN D 311      22.328   5.380   0.638  1.00  0.00           O  
ATOM     20  ND2 ASN D 311      21.791   4.948   2.802  1.00  0.00           N  
ATOM     21  H   ASN D 311      19.267   7.124   3.994  1.00  0.00           H  
ATOM     22 HD21 ASN D 311      22.098   4.021   2.667  1.00  0.00           H  
ATOM     23 HD22 ASN D 311      21.429   5.277   3.634  1.00  0.00           H  
ATOM     24  N   ILE D 312      18.633   5.784   0.524  1.00  0.00           N  
ATOM     25  CA  ILE D 312      17.940   4.566   0.156  1.00  0.00           C  
ATOM     26  C   ILE D 312      18.900   3.567  -0.464  1.00  0.00           C  
ATOM     27  O   ILE D 312      19.731   3.940  -1.282  1.00  0.00           O  
ATOM     28  CB  ILE D 312      16.839   4.845  -0.881  1.00  0.00           C  
ATOM     29  CG1 ILE D 312      15.926   6.012  -0.450  1.00  0.00           C  
ATOM     30  CG2 ILE D 312      16.018   3.589  -1.088  1.00  0.00           C  
ATOM     31  CD1 ILE D 312      16.257   7.382  -1.079  1.00  0.00           C  
ATOM     32  H   ILE D 312      18.761   6.472  -0.161  1.00  0.00           H  
ATOM     33  N   GLN D 313      18.764   2.302  -0.098  1.00  0.00           N  
ATOM     34  CA  GLN D 313      19.587   1.230  -0.640  1.00  0.00           C  
ATOM     35  C   GLN D 313      18.769   0.490  -1.686  1.00  0.00           C  
ATOM     36  O   GLN D 313      17.572   0.718  -1.841  1.00  0.00           O  
ATOM     37  CB  GLN D 313      19.975   0.229   0.444  1.00  0.00           C  
ATOM     38  CG  GLN D 313      20.509   0.839   1.743  1.00  0.00           C  
ATOM     39  CD  GLN D 313      21.898   1.469   1.591  1.00  0.00           C  
ATOM     40  OE1 GLN D 313      22.026   2.639   1.222  1.00  0.00           O  
ATOM     41  NE2 GLN D 313      22.940   0.686   1.896  1.00  0.00           N  
ATOM     42  H   GLN D 313      18.068   2.075   0.549  1.00  0.00           H  
ATOM     43 HE21 GLN D 313      23.832   1.083   1.804  1.00  0.00           H  
ATOM     44 HE22 GLN D 313      22.786  -0.227   2.196  1.00  0.00           H  
ATOM     45  N   ALA D 314      19.396  -0.443  -2.381  1.00  0.00           N  
ATOM     46  CA  ALA D 314      18.694  -1.194  -3.407  1.00  0.00           C  
ATOM     47  C   ALA D 314      18.089  -2.417  -2.757  1.00  0.00           C  
ATOM     48  O   ALA D 314      18.744  -3.071  -1.949  1.00  0.00           O  
ATOM     49  CB  ALA D 314      19.665  -1.612  -4.562  1.00  0.00           C  
ATOM     50  H   ALA D 314      20.331  -0.645  -2.197  1.00  0.00           H  
ATOM     51  N   ILE D 315      16.832  -2.687  -3.085  1.00  0.00           N  
ATOM     52  CA  ILE D 315      16.112  -3.845  -2.575  1.00  0.00           C  
ATOM     53  C   ILE D 315      17.017  -5.091  -2.601  1.00  0.00           C  
ATOM     54  O   ILE D 315      17.528  -5.473  -3.650  1.00  0.00           O  
ATOM     55  CB  ILE D 315      14.844  -4.038  -3.411  1.00  0.00           C  
ATOM     56  CG1 ILE D 315      13.988  -2.771  -3.302  1.00  0.00           C  
ATOM     57  CG2 ILE D 315      14.101  -5.265  -2.972  1.00  0.00           C  
ATOM     58  CD1 ILE D 315      12.633  -2.838  -3.966  1.00  0.00           C  
ATOM     59  H   ILE D 315      16.375  -2.095  -3.708  1.00  0.00           H  
ATOM     60  N   ARG D 316      17.293  -5.650  -1.426  1.00  0.00           N  
ATOM     61  CA  ARG D 316      18.150  -6.833  -1.291  1.00  0.00           C  
ATOM     62  C   ARG D 316      17.806  -7.777  -2.436  1.00  0.00           C  
ATOM     63  O   ARG D 316      16.656  -7.831  -2.853  1.00  0.00           O  
ATOM     64  CB  ARG D 316      17.891  -7.511   0.072  1.00  0.00           C  
ATOM     65  CG  ARG D 316      18.910  -8.577   0.514  1.00  0.00           C  
ATOM     66  CD  ARG D 316      20.153  -7.947   1.151  1.00  0.00           C  
ATOM     67  NE  ARG D 316      21.180  -8.923   1.548  1.00  0.00           N  
ATOM     68  CZ  ARG D 316      22.498  -8.658   1.610  1.00  0.00           C  
ATOM     69  NH1 ARG D 316      22.959  -7.452   1.273  1.00  0.00           N  
ATOM     70  NH2 ARG D 316      23.365  -9.603   1.985  1.00  0.00           N  
ATOM     71  H   ARG D 316      16.918  -5.248  -0.616  1.00  0.00           H  
ATOM     72 HE   ARG D 316      20.888  -9.829   1.775  1.00  0.00           H  
ATOM     73 HH11 ARG D 316      22.329  -6.737   0.973  1.00  0.00           H  
ATOM     74 HH12 ARG D 316      23.942  -7.260   1.324  1.00  0.00           H  
ATOM     75 HH21 ARG D 316      23.039 -10.519   2.212  1.00  0.00           H  
ATOM     76 HH22 ARG D 316      24.343  -9.395   2.024  1.00  0.00           H  
ATOM     77  N   GLY D 317      18.796  -8.441  -3.008  1.00  0.00           N  
ATOM     78  CA  GLY D 317      18.498  -9.370  -4.093  1.00  0.00           C  
ATOM     79  C   GLY D 317      18.132  -8.760  -5.442  1.00  0.00           C  
ATOM     80  O   GLY D 317      17.757  -9.483  -6.371  1.00  0.00           O  
ATOM     81  H   GLY D 317      19.716  -8.297  -2.719  1.00  0.00           H  
ATOM     82  N   MET D 318      18.218  -7.440  -5.559  1.00  0.00           N  
ATOM     83  CA  MET D 318      17.929  -6.766  -6.817  1.00  0.00           C  
ATOM     84  C   MET D 318      19.026  -5.744  -6.991  1.00  0.00           C  
ATOM     85  O   MET D 318      18.909  -4.603  -6.527  1.00  0.00           O  
ATOM     86  CB  MET D 318      16.616  -6.025  -6.772  1.00  0.00           C  
ATOM     87  CG  MET D 318      15.396  -6.862  -6.533  1.00  0.00           C  
ATOM     88  SD  MET D 318      14.017  -5.741  -6.759  1.00  0.00           S  
ATOM     89  CE  MET D 318      12.662  -6.947  -7.178  1.00  0.00           C  
ATOM     90  H   MET D 318      18.460  -6.899  -4.780  1.00  0.00           H  
ATOM     91  N   ASN D 319      20.078  -6.150  -7.694  1.00  0.00           N  
ATOM     92  CA  ASN D 319      21.252  -5.302  -7.923  1.00  0.00           C  
ATOM     93  C   ASN D 319      21.358  -4.588  -9.256  1.00  0.00           C  
ATOM     94  O   ASN D 319      20.624  -4.877 -10.209  1.00  0.00           O  
ATOM     95  CB  ASN D 319      22.508  -6.120  -7.696  1.00  0.00           C  
ATOM     96  CG  ASN D 319      22.312  -7.569  -8.079  1.00  0.00           C  
ATOM     97  OD1 ASN D 319      22.510  -8.463  -7.263  1.00  0.00           O  
ATOM     98  ND2 ASN D 319      21.825  -7.802  -9.295  1.00  0.00           N  
ATOM     99  H   ASN D 319      20.053  -7.056  -8.086  1.00  0.00           H  
ATOM    100 HD21 ASN D 319      21.692  -8.737  -9.556  1.00  0.00           H  
ATOM    101 HD22 ASN D 319      21.637  -7.053  -9.899  1.00  0.00           H  
ATOM    102  N   ASP D 320      22.271  -3.627  -9.273  1.00  0.00           N  
ATOM    103  CA  ASP D 320      22.564  -2.802 -10.449  1.00  0.00           C  
ATOM    104  C   ASP D 320      23.728  -3.354 -11.291  1.00  0.00           C  
ATOM    105  O   ASP D 320      24.473  -4.250 -10.877  1.00  0.00           O  
ATOM    106  CB  ASP D 320      22.987  -1.396 -10.011  1.00  0.00           C  
ATOM    107  CG  ASP D 320      22.212  -0.896  -8.829  1.00  0.00           C  
ATOM    108  OD1 ASP D 320      22.518  -1.320  -7.696  1.00  0.00           O  
ATOM    109  OD2 ASP D 320      21.318  -0.066  -9.052  1.00  0.00           O  
ATOM    110  H   ASP D 320      22.786  -3.471  -8.461  1.00  0.00           H  
ATOM    111  N   TYR D 321      23.910  -2.778 -12.463  1.00  0.00           N  
ATOM    112  CA  TYR D 321      25.013  -3.173 -13.306  1.00  0.00           C  
ATOM    113  C   TYR D 321      25.617  -1.844 -13.724  1.00  0.00           C  
ATOM    114  O   TYR D 321      24.992  -1.062 -14.461  1.00  0.00           O  
ATOM    115  CB  TYR D 321      24.517  -4.008 -14.468  1.00  0.00           C  
ATOM    116  CG  TYR D 321      23.909  -5.304 -13.992  1.00  0.00           C  
ATOM    117  CD1 TYR D 321      24.698  -6.273 -13.354  1.00  0.00           C  
ATOM    118  CD2 TYR D 321      22.532  -5.547 -14.126  1.00  0.00           C  
ATOM    119  CE1 TYR D 321      24.134  -7.479 -12.856  1.00  0.00           C  
ATOM    120  CE2 TYR D 321      21.944  -6.740 -13.635  1.00  0.00           C  
ATOM    121  CZ  TYR D 321      22.752  -7.710 -12.996  1.00  0.00           C  
ATOM    122  OH  TYR D 321      22.165  -8.875 -12.500  1.00  0.00           O  
ATOM    123  H   TYR D 321      23.298  -2.082 -12.769  1.00  0.00           H  
ATOM    124 HH   TYR D 321      22.846  -9.420 -12.086  1.00  0.00           H  
ATOM    125  N   LEU D 322      26.757  -1.538 -13.111  1.00  0.00           N  
ATOM    126  CA  LEU D 322      27.503  -0.289 -13.332  1.00  0.00           C  
ATOM    127  C   LEU D 322      28.220  -0.258 -14.683  1.00  0.00           C  
ATOM    128  O   LEU D 322      28.572  -1.299 -15.222  1.00  0.00           O  
ATOM    129  CB  LEU D 322      28.548  -0.101 -12.232  1.00  0.00           C  
ATOM    130  CG  LEU D 322      28.297  -0.677 -10.844  1.00  0.00           C  
ATOM    131  CD1 LEU D 322      26.967  -0.139 -10.376  1.00  0.00           C  
ATOM    132  CD2 LEU D 322      28.355  -2.254 -10.828  1.00  0.00           C  
ATOM    133  H   LEU D 322      27.111  -2.207 -12.528  1.00  0.00           H  
ATOM    134  N   PRO D 323      28.507   0.946 -15.202  1.00  0.00           N  
ATOM    135  CA  PRO D 323      29.195   1.096 -16.483  1.00  0.00           C  
ATOM    136  C   PRO D 323      30.163  -0.024 -16.854  1.00  0.00           C  
ATOM    137  O   PRO D 323      29.939  -0.754 -17.821  1.00  0.00           O  
ATOM    138  CB  PRO D 323      29.897   2.432 -16.301  1.00  0.00           C  
ATOM    139  CG  PRO D 323      28.817   3.239 -15.634  1.00  0.00           C  
ATOM    140  CD  PRO D 323      28.274   2.265 -14.587  1.00  0.00           C  
ATOM    141  N   GLY D 324      31.190  -0.226 -16.048  1.00  0.00           N  
ATOM    142  CA  GLY D 324      32.149  -1.271 -16.353  1.00  0.00           C  
ATOM    143  C   GLY D 324      31.583  -2.639 -16.699  1.00  0.00           C  
ATOM    144  O   GLY D 324      31.916  -3.244 -17.736  1.00  0.00           O  
ATOM    145  H   GLY D 324      31.309   0.325 -15.248  1.00  0.00           H  
ATOM    146  N   GLU D 325      30.706  -3.123 -15.832  1.00  0.00           N  
ATOM    147  CA  GLU D 325      30.081  -4.426 -15.990  1.00  0.00           C  
ATOM    148  C   GLU D 325      29.132  -4.527 -17.209  1.00  0.00           C  
ATOM    149  O   GLU D 325      29.055  -5.575 -17.867  1.00  0.00           O  
ATOM    150  CB  GLU D 325      29.363  -4.774 -14.669  1.00  0.00           C  
ATOM    151  CG  GLU D 325      28.622  -6.109 -14.628  1.00  0.00           C  
ATOM    152  CD  GLU D 325      29.526  -7.325 -14.457  1.00  0.00           C  
ATOM    153  OE1 GLU D 325      30.775  -7.155 -14.336  1.00  0.00           O  
ATOM    154  OE2 GLU D 325      28.967  -8.459 -14.435  1.00  0.00           O  
ATOM    155  H   GLU D 325      30.441  -2.578 -15.068  1.00  0.00           H  
ATOM    156  N   THR D 332      28.469  -3.427 -17.553  1.00  0.00           N  
ATOM    157  CA  THR D 332      27.522  -3.454 -18.652  1.00  0.00           C  
ATOM    158  C   THR D 332      28.179  -3.823 -19.964  1.00  0.00           C  
ATOM    159  O   THR D 332      27.691  -4.713 -20.672  1.00  0.00           O  
ATOM    160  CB  THR D 332      26.754  -2.127 -18.805  1.00  0.00           C  
ATOM    161  OG1 THR D 332      27.592  -1.122 -19.376  1.00  0.00           O  
ATOM    162  CG2 THR D 332      26.279  -1.648 -17.468  1.00  0.00           C  
ATOM    163  H   THR D 332      28.638  -2.592 -17.072  1.00  0.00           H  
ATOM    164  HG1 THR D 332      27.096  -0.297 -19.440  1.00  0.00           H  
ATOM    165  N   ALA D 333      29.303  -3.169 -20.270  1.00  0.00           N  
ATOM    166  CA  ALA D 333      30.078  -3.406 -21.505  1.00  0.00           C  
ATOM    167  C   ALA D 333      30.181  -4.899 -21.802  1.00  0.00           C  
ATOM    168  O   ALA D 333      29.838  -5.350 -22.890  1.00  0.00           O  
ATOM    169  CB  ALA D 333      31.465  -2.804 -21.353  1.00  0.00           C  
ATOM    170  H   ALA D 333      29.629  -2.485 -19.638  1.00  0.00           H  
ATOM    171  N   ILE D 334      30.610  -5.660 -20.800  1.00  0.00           N  
ATOM    172  CA  ILE D 334      30.734  -7.109 -20.910  1.00  0.00           C  
ATOM    173  C   ILE D 334      29.391  -7.763 -21.158  1.00  0.00           C  
ATOM    174  O   ILE D 334      29.312  -8.721 -21.923  1.00  0.00           O  
ATOM    175  CB  ILE D 334      31.261  -7.724 -19.642  1.00  0.00           C  
ATOM    176  CG1 ILE D 334      32.637  -7.126 -19.275  1.00  0.00           C  
ATOM    177  CG2 ILE D 334      31.292  -9.217 -19.815  1.00  0.00           C  
ATOM    178  CD1 ILE D 334      32.596  -5.844 -18.393  1.00  0.00           C  
ATOM    179  H   ILE D 334      30.837  -5.225 -19.949  1.00  0.00           H  
ATOM    180  N   TRP D 335      28.368  -7.299 -20.444  1.00  0.00           N  
ATOM    181  CA  TRP D 335      27.016  -7.832 -20.605  1.00  0.00           C  
ATOM    182  C   TRP D 335      26.557  -7.643 -22.024  1.00  0.00           C  
ATOM    183  O   TRP D 335      26.094  -8.599 -22.640  1.00  0.00           O  
ATOM    184  CB  TRP D 335      26.033  -7.141 -19.677  1.00  0.00           C  
ATOM    185  CG  TRP D 335      25.868  -7.805 -18.335  1.00  0.00           C  
ATOM    186  CD1 TRP D 335      26.798  -7.877 -17.337  1.00  0.00           C  
ATOM    187  CD2 TRP D 335      24.732  -8.570 -17.883  1.00  0.00           C  
ATOM    188  NE1 TRP D 335      26.328  -8.653 -16.316  1.00  0.00           N  
ATOM    189  CE2 TRP D 335      25.061  -9.099 -16.623  1.00  0.00           C  
ATOM    190  CE3 TRP D 335      23.471  -8.859 -18.429  1.00  0.00           C  
ATOM    191  CZ2 TRP D 335      24.189  -9.914 -15.896  1.00  0.00           C  
ATOM    192  CZ3 TRP D 335      22.606  -9.657 -17.710  1.00  0.00           C  
ATOM    193  CH2 TRP D 335      22.974 -10.184 -16.452  1.00  0.00           C  
ATOM    194  H   TRP D 335      28.518  -6.566 -19.800  1.00  0.00           H  
ATOM    195  HE1 TRP D 335      26.818  -8.860 -15.494  1.00  0.00           H  
ATOM    196  N   GLN D 336      26.722  -6.439 -22.569  1.00  0.00           N  
ATOM    197  CA  GLN D 336      26.305  -6.191 -23.948  1.00  0.00           C  
ATOM    198  C   GLN D 336      27.029  -7.093 -24.944  1.00  0.00           C  
ATOM    199  O   GLN D 336      26.457  -7.551 -25.932  1.00  0.00           O  
ATOM    200  CB  GLN D 336      26.629  -4.797 -24.384  1.00  0.00           C  
ATOM    201  CG  GLN D 336      26.164  -3.709 -23.523  1.00  0.00           C  
ATOM    202  CD  GLN D 336      27.021  -2.499 -23.779  1.00  0.00           C  
ATOM    203  OE1 GLN D 336      28.217  -2.667 -24.084  1.00  0.00           O  
ATOM    204  NE2 GLN D 336      26.441  -1.279 -23.700  1.00  0.00           N  
ATOM    205  H   GLN D 336      27.138  -5.721 -22.053  1.00  0.00           H  
ATOM    206 HE21 GLN D 336      27.018  -0.507 -23.876  1.00  0.00           H  
ATOM    207 HE22 GLN D 336      25.495  -1.210 -23.489  1.00  0.00           H  
ATOM    208  N   ARG D 337      28.307  -7.323 -24.698  1.00  0.00           N  
ATOM    209  CA  ARG D 337      29.072  -8.130 -25.613  1.00  0.00           C  
ATOM    210  C   ARG D 337      28.486  -9.514 -25.650  1.00  0.00           C  
ATOM    211  O   ARG D 337      28.147 -10.036 -26.722  1.00  0.00           O  
ATOM    212  CB  ARG D 337      30.546  -8.155 -25.197  1.00  0.00           C  
ATOM    213  CG  ARG D 337      31.464  -8.845 -26.217  1.00  0.00           C  
ATOM    214  CD  ARG D 337      32.658  -7.961 -26.660  1.00  0.00           C  
ATOM    215  NE  ARG D 337      33.919  -8.720 -26.694  1.00  0.00           N  
ATOM    216  CZ  ARG D 337      34.228  -9.654 -27.595  1.00  0.00           C  
ATOM    217  NH1 ARG D 337      33.390  -9.953 -28.590  1.00  0.00           N  
ATOM    218  NH2 ARG D 337      35.400 -10.284 -27.513  1.00  0.00           N  
ATOM    219  H   ARG D 337      28.739  -6.929 -23.908  1.00  0.00           H  
ATOM    220 HE   ARG D 337      34.583  -8.521 -26.001  1.00  0.00           H  
ATOM    221 HH11 ARG D 337      32.518  -9.475 -28.667  1.00  0.00           H  
ATOM    222 HH12 ARG D 337      33.639 -10.657 -29.254  1.00  0.00           H  
ATOM    223 HH21 ARG D 337      36.037 -10.058 -26.774  1.00  0.00           H  
ATOM    224 HH22 ARG D 337      35.638 -10.988 -28.179  1.00  0.00           H  
ATOM    225  N   ILE D 338      28.237 -10.065 -24.465  1.00  0.00           N  
ATOM    226  CA  ILE D 338      27.739 -11.410 -24.413  1.00  0.00           C  
ATOM    227  C   ILE D 338      26.386 -11.505 -24.993  1.00  0.00           C  
ATOM    228  O   ILE D 338      26.090 -12.436 -25.749  1.00  0.00           O  
ATOM    229  CB  ILE D 338      27.718 -11.930 -23.068  1.00  0.00           C  
ATOM    230  CG1 ILE D 338      29.079 -11.669 -22.435  1.00  0.00           C  
ATOM    231  CG2 ILE D 338      27.459 -13.389 -23.154  1.00  0.00           C  
ATOM    232  CD1 ILE D 338      29.290 -12.352 -21.106  1.00  0.00           C  
ATOM    233  H   ILE D 338      28.403  -9.557 -23.641  1.00  0.00           H  
ATOM    234  N   GLU D 339      25.577 -10.502 -24.704  1.00  0.00           N  
ATOM    235  CA  GLU D 339      24.223 -10.479 -25.224  1.00  0.00           C  
ATOM    236  C   GLU D 339      24.237 -10.551 -26.749  1.00  0.00           C  
ATOM    237  O   GLU D 339      23.779 -11.552 -27.327  1.00  0.00           O  
ATOM    238  CB  GLU D 339      23.484  -9.237 -24.747  1.00  0.00           C  
ATOM    239  CG  GLU D 339      23.106  -9.303 -23.288  1.00  0.00           C  
ATOM    240  CD  GLU D 339      22.581  -7.979 -22.768  1.00  0.00           C  
ATOM    241  OE1 GLU D 339      22.781  -6.949 -23.464  1.00  0.00           O  
ATOM    242  OE2 GLU D 339      21.983  -7.977 -21.668  1.00  0.00           O  
ATOM    243  H   GLU D 339      25.895  -9.772 -24.132  1.00  0.00           H  
ATOM    244  N   GLY D 340      24.790  -9.526 -27.394  1.00  0.00           N  
ATOM    245  CA  GLY D 340      24.846  -9.522 -28.846  1.00  0.00           C  
ATOM    246  C   GLY D 340      25.273 -10.860 -29.472  1.00  0.00           C  
ATOM    247  O   GLY D 340      24.694 -11.310 -30.492  1.00  0.00           O  
ATOM    248  H   GLY D 340      25.184  -8.786 -26.887  1.00  0.00           H  
ATOM    249  N   THR D 341      26.279 -11.491 -28.854  1.00  0.00           N  
ATOM    250  CA  THR D 341      26.763 -12.751 -29.333  1.00  0.00           C  
ATOM    251  C   THR D 341      25.589 -13.684 -29.380  1.00  0.00           C  
ATOM    252  O   THR D 341      25.246 -14.195 -30.449  1.00  0.00           O  
ATOM    253  CB  THR D 341      27.840 -13.306 -28.418  1.00  0.00           C  
ATOM    254  OG1 THR D 341      28.999 -12.467 -28.493  1.00  0.00           O  
ATOM    255  CG2 THR D 341      28.223 -14.724 -28.828  1.00  0.00           C  
ATOM    256  H   THR D 341      26.710 -11.088 -28.077  1.00  0.00           H  
ATOM    257  HG1 THR D 341      29.678 -12.818 -27.912  1.00  0.00           H  
ATOM    258  N   LEU D 342      24.904 -13.817 -28.238  1.00  0.00           N  
ATOM    259  CA  LEU D 342      23.729 -14.712 -28.109  1.00  0.00           C  
ATOM    260  C   LEU D 342      22.586 -14.354 -29.082  1.00  0.00           C  
ATOM    261  O   LEU D 342      22.027 -15.222 -29.777  1.00  0.00           O  
ATOM    262  CB  LEU D 342      23.206 -14.740 -26.641  1.00  0.00           C  
ATOM    263  CG  LEU D 342      24.079 -15.270 -25.465  1.00  0.00           C  
ATOM    264  CD1 LEU D 342      23.419 -14.927 -24.137  1.00  0.00           C  
ATOM    265  CD2 LEU D 342      24.355 -16.786 -25.525  1.00  0.00           C  
ATOM    266  H   LEU D 342      25.184 -13.283 -27.464  1.00  0.00           H  
ATOM    267  N   LYS D 343      22.313 -13.060 -29.174  1.00  0.00           N  
ATOM    268  CA  LYS D 343      21.249 -12.547 -29.998  1.00  0.00           C  
ATOM    269  C   LYS D 343      21.565 -12.982 -31.412  1.00  0.00           C  
ATOM    270  O   LYS D 343      20.809 -13.767 -31.998  1.00  0.00           O  
ATOM    271  CB  LYS D 343      21.171 -11.024 -29.843  1.00  0.00           C  
ATOM    272  CG  LYS D 343      19.863 -10.404 -30.305  1.00  0.00           C  
ATOM    273  CD  LYS D 343      19.834  -8.876 -30.088  1.00  0.00           C  
ATOM    274  CE  LYS D 343      20.214  -8.481 -28.653  1.00  0.00           C  
ATOM    275  NZ  LYS D 343      19.740  -9.544 -27.731  1.00  0.00           N  
ATOM    276  H   LYS D 343      22.854 -12.426 -28.674  1.00  0.00           H  
ATOM    277  HZ1 LYS D 343      19.978 -10.472 -28.095  1.00  0.00           H  
ATOM    278  HZ2 LYS D 343      20.195  -9.410 -26.800  1.00  0.00           H  
ATOM    279  HZ3 LYS D 343      18.708  -9.462 -27.617  1.00  0.00           H  
ATOM    280  N   ASN D 344      22.705 -12.507 -31.931  1.00  0.00           N  
ATOM    281  CA  ASN D 344      23.221 -12.863 -33.271  1.00  0.00           C  
ATOM    282  C   ASN D 344      23.026 -14.369 -33.609  1.00  0.00           C  
ATOM    283  O   ASN D 344      22.564 -14.733 -34.700  1.00  0.00           O  
ATOM    284  CB  ASN D 344      24.718 -12.534 -33.311  1.00  0.00           C  
ATOM    285  CG  ASN D 344      25.504 -13.450 -34.256  1.00  0.00           C  
ATOM    286  OD1 ASN D 344      25.479 -13.237 -35.473  1.00  0.00           O  
ATOM    287  ND2 ASN D 344      26.197 -14.476 -33.700  1.00  0.00           N  
ATOM    288  H   ASN D 344      23.230 -11.897 -31.392  1.00  0.00           H  
ATOM    289 HD21 ASN D 344      26.695 -15.054 -34.308  1.00  0.00           H  
ATOM    290 HD22 ASN D 344      26.178 -14.600 -32.729  1.00  0.00           H  
ATOM    291  N   VAL D 345      23.421 -15.231 -32.682  1.00  0.00           N  
ATOM    292  CA  VAL D 345      23.257 -16.646 -32.862  1.00  0.00           C  
ATOM    293  C   VAL D 345      21.778 -17.036 -33.009  1.00  0.00           C  
ATOM    294  O   VAL D 345      21.445 -17.940 -33.755  1.00  0.00           O  
ATOM    295  CB  VAL D 345      23.873 -17.403 -31.712  1.00  0.00           C  
ATOM    296  CG1 VAL D 345      23.871 -18.883 -32.029  1.00  0.00           C  
ATOM    297  CG2 VAL D 345      25.293 -16.895 -31.438  1.00  0.00           C  
ATOM    298  H   VAL D 345      23.824 -14.894 -31.851  1.00  0.00           H  
ATOM    299  N   LEU D 347      20.870 -16.375 -32.307  1.00  0.00           N  
ATOM    300  CA  LEU D 347      19.476 -16.755 -32.493  1.00  0.00           C  
ATOM    301  C   LEU D 347      19.030 -16.288 -33.869  1.00  0.00           C  
ATOM    302  O   LEU D 347      18.165 -16.907 -34.486  1.00  0.00           O  
ATOM    303  CB  LEU D 347      18.579 -16.193 -31.372  1.00  0.00           C  
ATOM    304  CG  LEU D 347      18.762 -16.858 -30.002  1.00  0.00           C  
ATOM    305  CD1 LEU D 347      18.343 -15.899 -28.926  1.00  0.00           C  
ATOM    306  CD2 LEU D 347      18.002 -18.164 -29.928  1.00  0.00           C  
ATOM    307  H   LEU D 347      21.133 -15.656 -31.687  1.00  0.00           H  
ATOM    308  N   GLY D 348      19.641 -15.204 -34.352  1.00  0.00           N  
ATOM    309  CA  GLY D 348      19.320 -14.668 -35.669  1.00  0.00           C  
ATOM    310  C   GLY D 348      19.823 -15.578 -36.788  1.00  0.00           C  
ATOM    311  O   GLY D 348      19.129 -15.786 -37.814  1.00  0.00           O  
ATOM    312  H   GLY D 348      20.315 -14.746 -33.805  1.00  0.00           H  
ATOM    313  N   SER D 349      21.014 -16.169 -36.594  1.00  0.00           N  
ATOM    314  CA  SER D 349      21.558 -17.060 -37.612  1.00  0.00           C  
ATOM    315  C   SER D 349      20.579 -18.220 -37.893  1.00  0.00           C  
ATOM    316  O   SER D 349      20.513 -18.708 -39.039  1.00  0.00           O  
ATOM    317  CB  SER D 349      23.010 -17.519 -37.284  1.00  0.00           C  
ATOM    318  OG  SER D 349      23.132 -18.410 -36.190  1.00  0.00           O  
ATOM    319  H   SER D 349      21.522 -15.995 -35.775  1.00  0.00           H  
ATOM    320 HG   SER D 349      24.052 -18.641 -36.065  1.00  0.00           H  
ATOM    321  N   TYR D 352      19.705 -18.510 -36.909  1.00  0.00           N  
ATOM    322  CA  TYR D 352      18.687 -19.589 -36.986  1.00  0.00           C  
ATOM    323  C   TYR D 352      17.252 -19.284 -37.502  1.00  0.00           C  
ATOM    324  O   TYR D 352      16.495 -20.209 -37.851  1.00  0.00           O  
ATOM    325  CB  TYR D 352      18.570 -20.272 -35.642  1.00  0.00           C  
ATOM    326  CG  TYR D 352      19.677 -21.229 -35.368  1.00  0.00           C  
ATOM    327  CD1 TYR D 352      20.916 -20.792 -34.904  1.00  0.00           C  
ATOM    328  CD2 TYR D 352      19.457 -22.602 -35.461  1.00  0.00           C  
ATOM    329  CE1 TYR D 352      21.916 -21.722 -34.506  1.00  0.00           C  
ATOM    330  CE2 TYR D 352      20.443 -23.539 -35.070  1.00  0.00           C  
ATOM    331  CZ  TYR D 352      21.654 -23.094 -34.586  1.00  0.00           C  
ATOM    332  OH  TYR D 352      22.525 -24.029 -34.084  1.00  0.00           O  
ATOM    333  H   TYR D 352      19.746 -17.984 -36.080  1.00  0.00           H  
ATOM    334 HH   TYR D 352      22.131 -24.904 -34.150  1.00  0.00           H  
ATOM    335  N   GLY D 361      16.895 -18.004 -37.593  1.00  0.00           N  
ATOM    336  CA  GLY D 361      15.555 -17.638 -38.046  1.00  0.00           C  
ATOM    337  C   GLY D 361      14.646 -17.131 -36.911  1.00  0.00           C  
ATOM    338  O   GLY D 361      13.569 -16.590 -37.161  1.00  0.00           O  
ATOM    339  H   GLY D 361      17.548 -17.304 -37.368  1.00  0.00           H  
ATOM    340  N   TYR D 362      15.076 -17.289 -35.665  1.00  0.00           N  
ATOM    341  CA  TYR D 362      14.298 -16.832 -34.524  1.00  0.00           C  
ATOM    342  C   TYR D 362      14.070 -15.324 -34.428  1.00  0.00           C  
ATOM    343  O   TYR D 362      15.011 -14.515 -34.432  1.00  0.00           O  
ATOM    344  CB  TYR D 362      14.911 -17.338 -33.216  1.00  0.00           C  
ATOM    345  CG  TYR D 362      14.934 -18.841 -33.129  1.00  0.00           C  
ATOM    346  CD1 TYR D 362      14.899 -19.632 -34.295  1.00  0.00           C  
ATOM    347  CD2 TYR D 362      14.971 -19.485 -31.892  1.00  0.00           C  
ATOM    348  CE1 TYR D 362      14.901 -21.028 -34.230  1.00  0.00           C  
ATOM    349  CE2 TYR D 362      14.966 -20.889 -31.813  1.00  0.00           C  
ATOM    350  CZ  TYR D 362      14.935 -21.649 -32.989  1.00  0.00           C  
ATOM    351  OH  TYR D 362      14.958 -23.022 -32.927  1.00  0.00           O  
ATOM    352  H   TYR D 362      15.957 -17.685 -35.517  1.00  0.00           H  
ATOM    353 HH   TYR D 362      14.931 -23.377 -33.814  1.00  0.00           H  
ATOM    354  N   SER D 363      12.806 -14.963 -34.222  1.00  0.00           N  
ATOM    355  CA  SER D 363      12.439 -13.559 -34.068  1.00  0.00           C  
ATOM    356  C   SER D 363      12.207 -13.168 -32.594  1.00  0.00           C  
ATOM    357  O   SER D 363      11.950 -14.010 -31.727  1.00  0.00           O  
ATOM    358  CB  SER D 363      11.229 -13.257 -34.940  1.00  0.00           C  
ATOM    359  OG  SER D 363      11.420 -13.813 -36.235  1.00  0.00           O  
ATOM    360  H   SER D 363      12.106 -15.650 -34.169  1.00  0.00           H  
ATOM    361 HG   SER D 363      10.652 -13.626 -36.776  1.00  0.00           H  
ATOM    362  N   GLU D 364      12.371 -11.894 -32.280  1.00  0.00           N  
ATOM    363  CA  GLU D 364      12.189 -11.486 -30.897  1.00  0.00           C  
ATOM    364  C   GLU D 364      10.760 -11.164 -30.655  1.00  0.00           C  
ATOM    365  O   GLU D 364      10.060 -10.720 -31.557  1.00  0.00           O  
ATOM    366  CB  GLU D 364      12.989 -10.219 -30.564  1.00  0.00           C  
ATOM    367  CG  GLU D 364      13.271 -10.045 -29.073  1.00  0.00           C  
ATOM    368  CD  GLU D 364      13.950  -8.724 -28.704  1.00  0.00           C  
ATOM    369  OE1 GLU D 364      14.345  -7.936 -29.593  1.00  0.00           O  
ATOM    370  OE2 GLU D 364      14.094  -8.462 -27.492  1.00  0.00           O  
ATOM    371  H   GLU D 364      12.616 -11.247 -32.965  1.00  0.00           H  
ATOM    372  N   ILE D 365      10.331 -11.414 -29.430  1.00  0.00           N  
ATOM    373  CA  ILE D 365       9.001 -11.045 -29.007  1.00  0.00           C  
ATOM    374  C   ILE D 365       9.228 -10.314 -27.680  1.00  0.00           C  
ATOM    375  O   ILE D 365      10.109 -10.694 -26.865  1.00  0.00           O  
ATOM    376  CB  ILE D 365       8.133 -12.242 -28.783  1.00  0.00           C  
ATOM    377  CG1 ILE D 365       6.683 -11.792 -28.768  1.00  0.00           C  
ATOM    378  CG2 ILE D 365       8.553 -12.973 -27.496  1.00  0.00           C  
ATOM    379  CD1 ILE D 365       5.734 -12.926 -28.557  1.00  0.00           C  
ATOM    380  H   ILE D 365      10.925 -11.844 -28.782  1.00  0.00           H  
ATOM    381  N   ARG D 366       8.521  -9.194 -27.530  1.00  0.00           N  
ATOM    382  CA  ARG D 366       8.568  -8.356 -26.312  1.00  0.00           C  
ATOM    383  C   ARG D 366       7.210  -8.460 -25.529  1.00  0.00           C  
ATOM    384  O   ARG D 366       6.147  -8.078 -26.047  1.00  0.00           O  
ATOM    385  CB  ARG D 366       8.831  -6.892 -26.691  1.00  0.00           C  
ATOM    386  CG  ARG D 366      10.027  -6.652 -27.568  1.00  0.00           C  
ATOM    387  CD  ARG D 366      11.299  -6.532 -26.760  1.00  0.00           C  
ATOM    388  NE  ARG D 366      12.308  -5.742 -27.481  1.00  0.00           N  
ATOM    389  CZ  ARG D 366      12.139  -4.467 -27.840  1.00  0.00           C  
ATOM    390  NH1 ARG D 366      11.012  -3.826 -27.561  1.00  0.00           N  
ATOM    391  NH2 ARG D 366      13.103  -3.822 -28.483  1.00  0.00           N  
ATOM    392  H   ARG D 366       7.936  -8.909 -28.264  1.00  0.00           H  
ATOM    393 HE   ARG D 366      13.150  -6.182 -27.718  1.00  0.00           H  
ATOM    394 HH11 ARG D 366      10.275  -4.306 -27.071  1.00  0.00           H  
ATOM    395 HH12 ARG D 366      10.893  -2.887 -27.818  1.00  0.00           H  
ATOM    396 HH21 ARG D 366      13.956  -4.286 -28.703  1.00  0.00           H  
ATOM    397 HH22 ARG D 366      12.967  -2.864 -28.742  1.00  0.00           H  
ATOM    398  N   LEU D 368       7.289  -8.951 -24.289  1.00  0.00           N  
ATOM    399  CA  LEU D 368       6.131  -9.158 -23.401  1.00  0.00           C  
ATOM    400  C   LEU D 368       6.173  -8.279 -22.138  1.00  0.00           C  
ATOM    401  O   LEU D 368       7.244  -7.865 -21.713  1.00  0.00           O  
ATOM    402  CB  LEU D 368       6.096 -10.623 -22.984  1.00  0.00           C  
ATOM    403  CG  LEU D 368       6.247 -11.609 -24.150  1.00  0.00           C  
ATOM    404  CD1 LEU D 368       6.440 -13.021 -23.584  1.00  0.00           C  
ATOM    405  CD2 LEU D 368       5.038 -11.537 -25.109  1.00  0.00           C  
ATOM    406  H   LEU D 368       8.174  -9.183 -23.941  1.00  0.00           H  
ATOM    407  N   PRO D 370       5.006  -8.021 -21.507  1.00  0.00           N  
ATOM    408  CA  PRO D 370       4.759  -7.222 -20.301  1.00  0.00           C  
ATOM    409  C   PRO D 370       5.417  -7.788 -19.075  1.00  0.00           C  
ATOM    410  O   PRO D 370       5.510  -9.016 -18.937  1.00  0.00           O  
ATOM    411  CB  PRO D 370       3.253  -7.310 -20.135  1.00  0.00           C  
ATOM    412  CG  PRO D 370       2.759  -7.518 -21.498  1.00  0.00           C  
ATOM    413  CD  PRO D 370       3.730  -8.538 -22.023  1.00  0.00           C  
ATOM    414  N   ILE D 371       5.853  -6.898 -18.184  1.00  0.00           N  
ATOM    415  CA  ILE D 371       6.524  -7.304 -16.956  1.00  0.00           C  
ATOM    416  C   ILE D 371       5.546  -7.889 -15.903  1.00  0.00           C  
ATOM    417  O   ILE D 371       5.922  -8.733 -15.069  1.00  0.00           O  
ATOM    418  CB  ILE D 371       7.278  -6.145 -16.343  1.00  0.00           C  
ATOM    419  CG1 ILE D 371       8.190  -5.518 -17.374  1.00  0.00           C  
ATOM    420  CG2 ILE D 371       8.115  -6.650 -15.180  1.00  0.00           C  
ATOM    421  CD1 ILE D 371       9.461  -6.313 -17.590  1.00  0.00           C  
ATOM    422  H   ILE D 371       5.736  -5.940 -18.369  1.00  0.00           H  
ATOM    423  N   VAL D 372       4.322  -7.361 -15.878  1.00  0.00           N  
ATOM    424  CA  VAL D 372       3.294  -7.894 -14.970  1.00  0.00           C  
ATOM    425  C   VAL D 372       2.201  -8.552 -15.784  1.00  0.00           C  
ATOM    426  O   VAL D 372       1.897  -8.136 -16.912  1.00  0.00           O  
ATOM    427  CB  VAL D 372       2.558  -6.831 -14.104  1.00  0.00           C  
ATOM    428  CG1 VAL D 372       2.730  -7.150 -12.637  1.00  0.00           C  
ATOM    429  CG2 VAL D 372       3.001  -5.413 -14.455  1.00  0.00           C  
ATOM    430  H   VAL D 372       4.094  -6.636 -16.492  1.00  0.00           H  
ATOM    431  N   GLU D 373       1.571  -9.546 -15.183  1.00  0.00           N  
ATOM    432  CA  GLU D 373       0.460 -10.245 -15.824  1.00  0.00           C  
ATOM    433  C   GLU D 373      -0.647 -10.496 -14.786  1.00  0.00           C  
ATOM    434  O   GLU D 373      -0.424 -10.287 -13.582  1.00  0.00           O  
ATOM    435  CB  GLU D 373       0.943 -11.584 -16.398  1.00  0.00           C  
ATOM    436  CG  GLU D 373       1.812 -11.489 -17.606  1.00  0.00           C  
ATOM    437  CD  GLU D 373       1.046 -11.048 -18.839  1.00  0.00           C  
ATOM    438  OE1 GLU D 373       0.326 -10.010 -18.788  1.00  0.00           O  
ATOM    439  OE2 GLU D 373       1.182 -11.749 -19.867  1.00  0.00           O  
ATOM    440  H   GLU D 373       1.850  -9.817 -14.281  1.00  0.00           H  
ATOM    441  N   GLN D 374      -1.827 -10.919 -15.230  1.00  0.00           N  
ATOM    442  CA  GLN D 374      -2.899 -11.221 -14.282  1.00  0.00           C  
ATOM    443  C   GLN D 374      -2.370 -12.382 -13.501  1.00  0.00           C  
ATOM    444  O   GLN D 374      -1.820 -13.306 -14.100  1.00  0.00           O  
ATOM    445  CB  GLN D 374      -4.161 -11.717 -14.970  1.00  0.00           C  
ATOM    446  CG  GLN D 374      -4.862 -10.733 -15.873  1.00  0.00           C  
ATOM    447  CD  GLN D 374      -5.434  -9.550 -15.137  1.00  0.00           C  
ATOM    448  OE1 GLN D 374      -5.945  -8.602 -15.769  1.00  0.00           O  
ATOM    449  NE2 GLN D 374      -5.357  -9.569 -13.793  1.00  0.00           N  
ATOM    450  H   GLN D 374      -1.970 -11.036 -16.179  1.00  0.00           H  
ATOM    451 HE21 GLN D 374      -5.726  -8.792 -13.314  1.00  0.00           H  
ATOM    452 HE22 GLN D 374      -4.946 -10.308 -13.325  1.00  0.00           H  
ATOM    453  N   THR D 375      -2.630 -12.402 -12.198  1.00  0.00           N  
ATOM    454  CA  THR D 375      -2.156 -13.483 -11.340  1.00  0.00           C  
ATOM    455  C   THR D 375      -2.734 -14.845 -11.693  1.00  0.00           C  
ATOM    456  O   THR D 375      -2.082 -15.872 -11.493  1.00  0.00           O  
ATOM    457  CB  THR D 375      -2.371 -13.141  -9.900  1.00  0.00           C  
ATOM    458  OG1 THR D 375      -2.161 -11.727  -9.744  1.00  0.00           O  
ATOM    459  CG2 THR D 375      -1.367 -13.900  -9.018  1.00  0.00           C  
ATOM    460  H   THR D 375      -3.101 -11.653 -11.778  1.00  0.00           H  
ATOM    461  HG1 THR D 375      -2.286 -11.485  -8.818  1.00  0.00           H  
ATOM    462  N   PRO D 376      -3.983 -14.883 -12.204  1.00  0.00           N  
ATOM    463  CA  PRO D 376      -4.463 -16.229 -12.539  1.00  0.00           C  
ATOM    464  C   PRO D 376      -3.573 -16.989 -13.540  1.00  0.00           C  
ATOM    465  O   PRO D 376      -3.531 -18.225 -13.492  1.00  0.00           O  
ATOM    466  CB  PRO D 376      -5.867 -15.969 -13.120  1.00  0.00           C  
ATOM    467  CG  PRO D 376      -5.978 -14.451 -13.259  1.00  0.00           C  
ATOM    468  CD  PRO D 376      -5.129 -13.964 -12.115  1.00  0.00           C  
ATOM    469  N   LEU D 377      -2.846 -16.261 -14.406  1.00  0.00           N  
ATOM    470  CA  LEU D 377      -1.963 -16.864 -15.426  1.00  0.00           C  
ATOM    471  C   LEU D 377      -0.885 -17.765 -14.843  1.00  0.00           C  
ATOM    472  O   LEU D 377      -0.786 -18.948 -15.167  1.00  0.00           O  
ATOM    473  CB  LEU D 377      -1.277 -15.785 -16.265  1.00  0.00           C  
ATOM    474  CG  LEU D 377      -1.274 -16.030 -17.787  1.00  0.00           C  
ATOM    475  CD1 LEU D 377      -0.421 -14.974 -18.521  1.00  0.00           C  
ATOM    476  CD2 LEU D 377      -0.783 -17.441 -18.093  1.00  0.00           C  
ATOM    477  H   LEU D 377      -2.909 -15.285 -14.358  1.00  0.00           H  
ATOM    478  N   PHE D 378      -0.058 -17.211 -13.997  1.00  0.00           N  
ATOM    479  CA  PHE D 378       0.977 -18.010 -13.404  1.00  0.00           C  
ATOM    480  C   PHE D 378       0.392 -19.136 -12.548  1.00  0.00           C  
ATOM    481  O   PHE D 378       1.003 -20.181 -12.343  1.00  0.00           O  
ATOM    482  CB  PHE D 378       1.886 -17.095 -12.605  1.00  0.00           C  
ATOM    483  CG  PHE D 378       2.356 -15.889 -13.394  1.00  0.00           C  
ATOM    484  CD1 PHE D 378       3.489 -15.959 -14.198  1.00  0.00           C  
ATOM    485  CD2 PHE D 378       1.652 -14.684 -13.340  1.00  0.00           C  
ATOM    486  CE1 PHE D 378       3.904 -14.854 -14.929  1.00  0.00           C  
ATOM    487  CE2 PHE D 378       2.077 -13.573 -14.075  1.00  0.00           C  
ATOM    488  CZ  PHE D 378       3.202 -13.662 -14.871  1.00  0.00           C  
ATOM    489  H   PHE D 378      -0.161 -16.267 -13.767  1.00  0.00           H  
ATOM    490  N   LYS D 388      -0.820 -18.934 -12.050  1.00  0.00           N  
ATOM    491  CA  LYS D 388      -1.459 -19.975 -11.250  1.00  0.00           C  
ATOM    492  C   LYS D 388      -1.849 -21.098 -12.211  1.00  0.00           C  
ATOM    493  O   LYS D 388      -1.325 -22.220 -12.096  1.00  0.00           O  
ATOM    494  CB  LYS D 388      -2.714 -19.443 -10.534  1.00  0.00           C  
ATOM    495  CG  LYS D 388      -2.479 -18.157  -9.751  1.00  0.00           C  
ATOM    496  CD  LYS D 388      -3.758 -17.575  -9.154  1.00  0.00           C  
ATOM    497  CE  LYS D 388      -4.198 -18.327  -7.916  1.00  0.00           C  
ATOM    498  NZ  LYS D 388      -3.100 -18.405  -6.900  1.00  0.00           N  
ATOM    499  H   LYS D 388      -1.287 -18.092 -12.217  1.00  0.00           H  
ATOM    500  HZ1 LYS D 388      -2.655 -17.476  -6.805  1.00  0.00           H  
ATOM    501  HZ2 LYS D 388      -3.491 -18.711  -5.990  1.00  0.00           H  
ATOM    502  HZ3 LYS D 388      -2.387 -19.101  -7.219  1.00  0.00           H  
ATOM    503  N   ARG D 389      -2.697 -20.770 -13.193  1.00  0.00           N  
ATOM    504  CA  ARG D 389      -3.195 -21.733 -14.176  1.00  0.00           C  
ATOM    505  C   ARG D 389      -2.064 -22.423 -14.958  1.00  0.00           C  
ATOM    506  O   ARG D 389      -2.026 -23.662 -15.040  1.00  0.00           O  
ATOM    507  CB  ARG D 389      -4.199 -21.078 -15.142  1.00  0.00           C  
ATOM    508  CG  ARG D 389      -5.137 -22.100 -15.820  1.00  0.00           C  
ATOM    509  CD  ARG D 389      -5.878 -21.588 -17.077  1.00  0.00           C  
ATOM    510  NE  ARG D 389      -6.579 -20.303 -16.901  1.00  0.00           N  
ATOM    511  CZ  ARG D 389      -7.431 -19.763 -17.795  1.00  0.00           C  
ATOM    512  NH1 ARG D 389      -7.732 -20.369 -18.957  1.00  0.00           N  
ATOM    513  NH2 ARG D 389      -8.000 -18.591 -17.532  1.00  0.00           N  
ATOM    514  H   ARG D 389      -2.983 -19.861 -13.252  1.00  0.00           H  
ATOM    515 HE   ARG D 389      -6.407 -19.802 -16.075  1.00  0.00           H  
ATOM    516 HH11 ARG D 389      -7.322 -21.254 -19.179  1.00  0.00           H  
ATOM    517 HH12 ARG D 389      -8.373 -19.940 -19.590  1.00  0.00           H  
ATOM    518 HH21 ARG D 389      -7.784 -18.113 -16.678  1.00  0.00           H  
ATOM    519 HH22 ARG D 389      -8.629 -18.183 -18.189  1.00  0.00           H  
ATOM    520  N   ALA D 396      -1.132 -21.618 -15.478  1.00  0.00           N  
ATOM    521  CA  ALA D 396       0.023 -22.091 -16.251  1.00  0.00           C  
ATOM    522  C   ALA D 396       1.070 -22.828 -15.420  1.00  0.00           C  
ATOM    523  O   ALA D 396       1.198 -24.052 -15.532  1.00  0.00           O  
ATOM    524  CB  ALA D 396       0.666 -20.934 -16.985  1.00  0.00           C  
ATOM    525  H   ALA D 396      -1.224 -20.668 -15.334  1.00  0.00           H  
ATOM    526  N   ILE D 397       1.803 -22.087 -14.583  1.00  0.00           N  
ATOM    527  CA  ILE D 397       2.882 -22.664 -13.758  1.00  0.00           C  
ATOM    528  C   ILE D 397       2.476 -23.840 -12.881  1.00  0.00           C  
ATOM    529  O   ILE D 397       3.118 -24.909 -12.896  1.00  0.00           O  
ATOM    530  CB  ILE D 397       3.585 -21.592 -12.875  1.00  0.00           C  
ATOM    531  CG1 ILE D 397       4.394 -20.643 -13.769  1.00  0.00           C  
ATOM    532  CG2 ILE D 397       4.476 -22.244 -11.798  1.00  0.00           C  
ATOM    533  CD1 ILE D 397       5.036 -19.503 -13.010  1.00  0.00           C  
ATOM    534  H   ILE D 397       1.598 -21.139 -14.491  1.00  0.00           H  
ATOM    535  N   GLY D 403       1.448 -23.624 -12.074  1.00  0.00           N  
ATOM    536  CA  GLY D 403       0.983 -24.689 -11.216  1.00  0.00           C  
ATOM    537  C   GLY D 403       0.711 -24.202  -9.817  1.00  0.00           C  
ATOM    538  O   GLY D 403       1.546 -23.534  -9.201  1.00  0.00           O  
ATOM    539  H   GLY D 403       1.001 -22.748 -12.063  1.00  0.00           H  
ATOM    540  N   GLU D 404      -0.458 -24.577  -9.319  1.00  0.00           N  
ATOM    541  CA  GLU D 404      -0.898 -24.203  -7.990  1.00  0.00           C  
ATOM    542  C   GLU D 404      -0.065 -24.861  -6.886  1.00  0.00           C  
ATOM    543  O   GLU D 404       0.173 -24.249  -5.834  1.00  0.00           O  
ATOM    544  CB  GLU D 404      -2.381 -24.540  -7.807  1.00  0.00           C  
ATOM    545  CG  GLU D 404      -3.306 -23.337  -7.863  1.00  0.00           C  
ATOM    546  CD  GLU D 404      -2.953 -22.245  -6.839  1.00  0.00           C  
ATOM    547  OE1 GLU D 404      -2.170 -22.488  -5.885  1.00  0.00           O  
ATOM    548  OE2 GLU D 404      -3.473 -21.120  -6.996  1.00  0.00           O  
ATOM    549  H   GLU D 404      -1.051 -25.106  -9.879  1.00  0.00           H  
ATOM    550  N   VAL D 406       0.385 -26.086  -7.137  1.00  0.00           N  
ATOM    551  CA  VAL D 406       1.174 -26.826  -6.153  1.00  0.00           C  
ATOM    552  C   VAL D 406       2.650 -26.385  -6.110  1.00  0.00           C  
ATOM    553  O   VAL D 406       3.370 -26.656  -5.143  1.00  0.00           O  
ATOM    554  CB  VAL D 406       1.035 -28.379  -6.384  1.00  0.00           C  
ATOM    555  CG1 VAL D 406      -0.198 -28.693  -7.244  1.00  0.00           C  
ATOM    556  CG2 VAL D 406       2.298 -28.978  -7.010  1.00  0.00           C  
ATOM    557  H   VAL D 406       0.182 -26.494  -7.993  1.00  0.00           H  
ATOM    558  N   THR D 473       3.081 -25.674  -7.152  1.00  0.00           N  
ATOM    559  CA  THR D 473       4.464 -25.203  -7.271  1.00  0.00           C  
ATOM    560  C   THR D 473       4.938 -24.256  -6.179  1.00  0.00           C  
ATOM    561  O   THR D 473       4.376 -23.172  -5.983  1.00  0.00           O  
ATOM    562  CB  THR D 473       4.740 -24.503  -8.640  1.00  0.00           C  
ATOM    563  OG1 THR D 473       4.013 -23.269  -8.713  1.00  0.00           O  
ATOM    564  CG2 THR D 473       4.346 -25.399  -9.814  1.00  0.00           C  
ATOM    565  H   THR D 473       2.438 -25.420  -7.843  1.00  0.00           H  
ATOM    566  HG1 THR D 473       4.166 -22.848  -9.556  1.00  0.00           H  
ATOM    567  N   ASP D 477       6.044 -24.611  -5.540  1.00  0.00           N  
ATOM    568  CA  ASP D 477       6.591 -23.759  -4.499  1.00  0.00           C  
ATOM    569  C   ASP D 477       6.760 -22.336  -5.009  1.00  0.00           C  
ATOM    570  O   ASP D 477       6.789 -21.393  -4.212  1.00  0.00           O  
ATOM    571  CB  ASP D 477       7.924 -24.297  -3.985  1.00  0.00           C  
ATOM    572  CG  ASP D 477       7.776 -25.037  -2.674  1.00  0.00           C  
ATOM    573  OD1 ASP D 477       7.754 -24.365  -1.618  1.00  0.00           O  
ATOM    574  OD2 ASP D 477       7.660 -26.282  -2.701  1.00  0.00           O  
ATOM    575  H   ASP D 477       6.492 -25.455  -5.773  1.00  0.00           H  
ATOM    576  N   VAL D 478       6.832 -22.183  -6.336  1.00  0.00           N  
ATOM    577  CA  VAL D 478       6.987 -20.866  -6.953  1.00  0.00           C  
ATOM    578  C   VAL D 478       5.700 -20.085  -6.705  1.00  0.00           C  
ATOM    579  O   VAL D 478       5.733 -18.980  -6.156  1.00  0.00           O  
ATOM    580  CB  VAL D 478       7.266 -20.927  -8.504  1.00  0.00           C  
ATOM    581  CG1 VAL D 478       7.767 -19.567  -9.009  1.00  0.00           C  
ATOM    582  CG2 VAL D 478       8.266 -22.040  -8.856  1.00  0.00           C  
ATOM    583  H   VAL D 478       6.784 -22.973  -6.913  1.00  0.00           H  
ATOM    584  N   VAL D 479       4.567 -20.671  -7.076  1.00  0.00           N  
ATOM    585  CA  VAL D 479       3.286 -20.008  -6.881  1.00  0.00           C  
ATOM    586  C   VAL D 479       3.054 -19.713  -5.389  1.00  0.00           C  
ATOM    587  O   VAL D 479       2.684 -18.589  -5.017  1.00  0.00           O  
ATOM    588  CB  VAL D 479       2.110 -20.847  -7.469  1.00  0.00           C  
ATOM    589  CG1 VAL D 479       0.776 -20.431  -6.822  1.00  0.00           C  
ATOM    590  CG2 VAL D 479       2.038 -20.655  -8.997  1.00  0.00           C  
ATOM    591  H   VAL D 479       4.577 -21.567  -7.479  1.00  0.00           H  
ATOM    592  N   GLU D 488       3.366 -20.696  -4.542  1.00  0.00           N  
ATOM    593  CA  GLU D 488       3.176 -20.562  -3.100  1.00  0.00           C  
ATOM    594  C   GLU D 488       3.848 -19.349  -2.478  1.00  0.00           C  
ATOM    595  O   GLU D 488       3.208 -18.318  -2.246  1.00  0.00           O  
ATOM    596  CB  GLU D 488       3.609 -21.840  -2.373  1.00  0.00           C  
ATOM    597  CG  GLU D 488       2.450 -22.769  -2.002  1.00  0.00           C  
ATOM    598  CD  GLU D 488       1.654 -23.282  -3.215  1.00  0.00           C  
ATOM    599  OE1 GLU D 488       0.720 -22.578  -3.695  1.00  0.00           O  
ATOM    600  OE2 GLU D 488       1.962 -24.409  -3.675  1.00  0.00           O  
ATOM    601  H   GLU D 488       3.711 -21.542  -4.909  1.00  0.00           H  
ATOM    602  N   LYS D 495       5.153 -19.435  -2.291  1.00  0.00           N  
ATOM    603  CA  LYS D 495       5.861 -18.346  -1.637  1.00  0.00           C  
ATOM    604  C   LYS D 495       6.803 -17.414  -2.423  1.00  0.00           C  
ATOM    605  O   LYS D 495       7.449 -16.530  -1.815  1.00  0.00           O  
ATOM    606  CB  LYS D 495       6.589 -18.936  -0.427  1.00  0.00           C  
ATOM    607  CG  LYS D 495       5.630 -19.419   0.671  1.00  0.00           C  
ATOM    608  CD  LYS D 495       4.781 -18.258   1.212  1.00  0.00           C  
ATOM    609  CE  LYS D 495       4.030 -18.652   2.469  1.00  0.00           C  
ATOM    610  NZ  LYS D 495       4.937 -19.107   3.571  1.00  0.00           N  
ATOM    611  H   LYS D 495       5.651 -20.226  -2.607  1.00  0.00           H  
ATOM    612  HZ1 LYS D 495       5.737 -18.441   3.653  1.00  0.00           H  
ATOM    613  HZ2 LYS D 495       4.413 -19.126   4.466  1.00  0.00           H  
ATOM    614  HZ3 LYS D 495       5.303 -20.056   3.358  1.00  0.00           H  
ATOM    615  N   GLU D 496       6.794 -17.525  -3.753  1.00  0.00           N  
ATOM    616  CA  GLU D 496       7.724 -16.746  -4.560  1.00  0.00           C  
ATOM    617  C   GLU D 496       7.255 -15.662  -5.470  1.00  0.00           C  
ATOM    618  O   GLU D 496       8.056 -14.839  -5.877  1.00  0.00           O  
ATOM    619  CB  GLU D 496       8.631 -17.682  -5.360  1.00  0.00           C  
ATOM    620  CG  GLU D 496       9.637 -18.434  -4.492  1.00  0.00           C  
ATOM    621  CD  GLU D 496      10.371 -19.536  -5.229  1.00  0.00           C  
ATOM    622  OE1 GLU D 496      10.201 -19.664  -6.473  1.00  0.00           O  
ATOM    623  OE2 GLU D 496      11.121 -20.276  -4.546  1.00  0.00           O  
ATOM    624  H   GLU D 496       6.166 -18.137  -4.193  1.00  0.00           H  
ATOM    625  N   MET D 497       5.990 -15.652  -5.833  1.00  0.00           N  
ATOM    626  CA  MET D 497       5.541 -14.604  -6.739  1.00  0.00           C  
ATOM    627  C   MET D 497       5.510 -13.222  -6.073  1.00  0.00           C  
ATOM    628  O   MET D 497       5.452 -13.118  -4.845  1.00  0.00           O  
ATOM    629  CB  MET D 497       4.169 -14.947  -7.305  1.00  0.00           C  
ATOM    630  CG  MET D 497       3.896 -16.433  -7.345  1.00  0.00           C  
ATOM    631  SD  MET D 497       3.609 -17.084  -8.988  1.00  0.00           S  
ATOM    632  CE  MET D 497       2.840 -15.640  -9.744  1.00  0.00           C  
ATOM    633  H   MET D 497       5.375 -16.326  -5.494  1.00  0.00           H  
ATOM    634  N   TYR D 498       5.618 -12.175  -6.887  1.00  0.00           N  
ATOM    635  CA  TYR D 498       5.562 -10.796  -6.403  1.00  0.00           C  
ATOM    636  C   TYR D 498       4.189 -10.311  -6.902  1.00  0.00           C  
ATOM    637  O   TYR D 498       4.070  -9.734  -8.004  1.00  0.00           O  
ATOM    638  CB  TYR D 498       6.720  -9.947  -6.993  1.00  0.00           C  
ATOM    639  CG  TYR D 498       7.990  -9.802  -6.146  1.00  0.00           C  
ATOM    640  CD1 TYR D 498       8.953 -10.826  -6.067  1.00  0.00           C  
ATOM    641  CD2 TYR D 498       8.193  -8.654  -5.397  1.00  0.00           C  
ATOM    642  CE1 TYR D 498      10.091 -10.704  -5.237  1.00  0.00           C  
ATOM    643  CE2 TYR D 498       9.314  -8.515  -4.573  1.00  0.00           C  
ATOM    644  CZ  TYR D 498      10.245  -9.535  -4.486  1.00  0.00           C  
ATOM    645  OH  TYR D 498      11.265  -9.342  -3.589  1.00  0.00           O  
ATOM    646  H   TYR D 498       5.747 -12.323  -7.846  1.00  0.00           H  
ATOM    647 HH   TYR D 498      11.860 -10.090  -3.621  1.00  0.00           H  
ATOM    648  N   THR D 499       3.145 -10.679  -6.160  1.00  0.00           N  
ATOM    649  CA  THR D 499       1.768 -10.285  -6.492  1.00  0.00           C  
ATOM    650  C   THR D 499       1.365  -9.040  -5.676  1.00  0.00           C  
ATOM    651  O   THR D 499       1.907  -8.823  -4.598  1.00  0.00           O  
ATOM    652  CB  THR D 499       0.757 -11.412  -6.147  1.00  0.00           C  
ATOM    653  OG1 THR D 499       1.240 -12.684  -6.596  1.00  0.00           O  
ATOM    654  CG2 THR D 499      -0.586 -11.133  -6.803  1.00  0.00           C  
ATOM    655  H   THR D 499       3.294 -11.233  -5.371  1.00  0.00           H  
ATOM    656  HG1 THR D 499       0.599 -13.366  -6.371  1.00  0.00           H  
ATOM    657  N   PHE D 500       0.501  -8.182  -6.218  1.00  0.00           N  
ATOM    658  CA  PHE D 500      -0.021  -7.005  -5.508  1.00  0.00           C  
ATOM    659  C   PHE D 500      -1.392  -6.719  -6.133  1.00  0.00           C  
ATOM    660  O   PHE D 500      -1.737  -7.324  -7.153  1.00  0.00           O  
ATOM    661  CB  PHE D 500       0.926  -5.797  -5.553  1.00  0.00           C  
ATOM    662  CG  PHE D 500       1.003  -5.118  -6.885  1.00  0.00           C  
ATOM    663  CD1 PHE D 500       1.896  -5.560  -7.858  1.00  0.00           C  
ATOM    664  CD2 PHE D 500       0.158  -4.065  -7.185  1.00  0.00           C  
ATOM    665  CE1 PHE D 500       1.946  -4.967  -9.112  1.00  0.00           C  
ATOM    666  CE2 PHE D 500       0.193  -3.464  -8.427  1.00  0.00           C  
ATOM    667  CZ  PHE D 500       1.096  -3.919  -9.401  1.00  0.00           C  
ATOM    668  H   PHE D 500       0.176  -8.360  -7.129  1.00  0.00           H  
ATOM    669  N   GLU D 501      -2.214  -5.873  -5.510  1.00  0.00           N  
ATOM    670  CA  GLU D 501      -3.560  -5.579  -6.043  1.00  0.00           C  
ATOM    671  C   GLU D 501      -3.634  -4.224  -6.757  1.00  0.00           C  
ATOM    672  O   GLU D 501      -3.370  -3.187  -6.140  1.00  0.00           O  
ATOM    673  CB  GLU D 501      -4.595  -5.629  -4.911  1.00  0.00           C  
ATOM    674  CG  GLU D 501      -6.030  -5.312  -5.336  1.00  0.00           C  
ATOM    675  CD  GLU D 501      -6.887  -4.785  -4.183  1.00  0.00           C  
ATOM    676  OE1 GLU D 501      -6.923  -5.457  -3.130  1.00  0.00           O  
ATOM    677  OE2 GLU D 501      -7.500  -3.693  -4.320  1.00  0.00           O  
ATOM    678  H   GLU D 501      -1.917  -5.426  -4.697  1.00  0.00           H  
ATOM    679  N   ASP D 502      -3.984  -4.228  -8.040  1.00  0.00           N  
ATOM    680  CA  ASP D 502      -4.058  -2.975  -8.786  1.00  0.00           C  
ATOM    681  C   ASP D 502      -5.141  -2.104  -8.172  1.00  0.00           C  
ATOM    682  O   ASP D 502      -6.047  -2.614  -7.544  1.00  0.00           O  
ATOM    683  CB  ASP D 502      -4.366  -3.209 -10.276  1.00  0.00           C  
ATOM    684  CG  ASP D 502      -4.116  -1.951 -11.148  1.00  0.00           C  
ATOM    685  OD1 ASP D 502      -3.450  -0.967 -10.694  1.00  0.00           O  
ATOM    686  OD2 ASP D 502      -4.608  -1.947 -12.297  1.00  0.00           O  
ATOM    687  H   ASP D 502      -4.182  -5.069  -8.485  1.00  0.00           H  
ATOM    688  N   ARG D 503      -5.066  -0.800  -8.392  1.00  0.00           N  
ATOM    689  CA  ARG D 503      -6.074   0.122  -7.896  1.00  0.00           C  
ATOM    690  C   ARG D 503      -7.474  -0.373  -8.225  1.00  0.00           C  
ATOM    691  O   ARG D 503      -8.458   0.030  -7.613  1.00  0.00           O  
ATOM    692  CB  ARG D 503      -5.911   1.463  -8.578  1.00  0.00           C  
ATOM    693  CG  ARG D 503      -4.656   2.151  -8.229  1.00  0.00           C  
ATOM    694  CD  ARG D 503      -4.659   3.556  -8.822  1.00  0.00           C  
ATOM    695  NE  ARG D 503      -3.675   4.422  -8.181  1.00  0.00           N  
ATOM    696  CZ  ARG D 503      -2.414   4.072  -7.956  1.00  0.00           C  
ATOM    697  NH1 ARG D 503      -1.977   2.878  -8.352  1.00  0.00           N  
ATOM    698  NH2 ARG D 503      -1.577   4.918  -7.363  1.00  0.00           N  
ATOM    699  H   ARG D 503      -4.300  -0.449  -8.876  1.00  0.00           H  
ATOM    700 HE   ARG D 503      -3.955   5.322  -7.912  1.00  0.00           H  
ATOM    701 HH11 ARG D 503      -2.577   2.248  -8.831  1.00  0.00           H  
ATOM    702 HH12 ARG D 503      -1.024   2.611  -8.177  1.00  0.00           H  
ATOM    703 HH21 ARG D 503      -1.896   5.827  -7.091  1.00  0.00           H  
ATOM    704 HH22 ARG D 503      -0.630   4.650  -7.187  1.00  0.00           H  
ATOM    705  N   ASN D 651      -7.560  -1.270  -9.187  1.00  0.00           N  
ATOM    706  CA  ASN D 651      -8.821  -1.782  -9.654  1.00  0.00           C  
ATOM    707  C   ASN D 651      -9.240  -3.146  -9.075  1.00  0.00           C  
ATOM    708  O   ASN D 651     -10.098  -3.846  -9.611  1.00  0.00           O  
ATOM    709  CB  ASN D 651      -8.708  -1.799 -11.161  1.00  0.00           C  
ATOM    710  CG  ASN D 651      -9.974  -2.194 -11.837  1.00  0.00           C  
ATOM    711  OD1 ASN D 651     -11.082  -1.889 -11.358  1.00  0.00           O  
ATOM    712  ND2 ASN D 651      -9.836  -2.872 -12.985  1.00  0.00           N  
ATOM    713  H   ASN D 651      -6.757  -1.612  -9.600  1.00  0.00           H  
ATOM    714 HD21 ASN D 651     -10.653  -3.153 -13.433  1.00  0.00           H  
ATOM    715 HD22 ASN D 651      -8.941  -3.064 -13.316  1.00  0.00           H  
ATOM    716  N   GLY D 652      -8.622  -3.528  -7.967  1.00  0.00           N  
ATOM    717  CA  GLY D 652      -8.943  -4.794  -7.333  1.00  0.00           C  
ATOM    718  C   GLY D 652      -8.378  -6.035  -7.983  1.00  0.00           C  
ATOM    719  O   GLY D 652      -8.469  -7.129  -7.417  1.00  0.00           O  
ATOM    720  H   GLY D 652      -7.955  -2.930  -7.548  1.00  0.00           H  
ATOM    721  N   ASP D 653      -7.750  -5.862  -9.141  1.00  0.00           N  
ATOM    722  CA  ASP D 653      -7.171  -6.986  -9.881  1.00  0.00           C  
ATOM    723  C   ASP D 653      -5.839  -7.444  -9.274  1.00  0.00           C  
ATOM    724  O   ASP D 653      -4.980  -6.627  -8.885  1.00  0.00           O  
ATOM    725  CB  ASP D 653      -6.942  -6.630 -11.356  1.00  0.00           C  
ATOM    726  CG  ASP D 653      -8.047  -5.758 -11.951  1.00  0.00           C  
ATOM    727  OD1 ASP D 653      -7.976  -4.511 -11.790  1.00  0.00           O  
ATOM    728  OD2 ASP D 653      -8.956  -6.313 -12.616  1.00  0.00           O  
ATOM    729  H   ASP D 653      -7.665  -4.961  -9.499  1.00  0.00           H  
ATOM    730  N   SER D 654      -5.679  -8.762  -9.208  1.00  0.00           N  
ATOM    731  CA  SER D 654      -4.473  -9.376  -8.683  1.00  0.00           C  
ATOM    732  C   SER D 654      -3.424  -9.287  -9.803  1.00  0.00           C  
ATOM    733  O   SER D 654      -3.656  -9.700 -10.954  1.00  0.00           O  
ATOM    734  CB  SER D 654      -4.771 -10.832  -8.318  1.00  0.00           C  
ATOM    735  OG  SER D 654      -3.908 -11.324  -7.306  1.00  0.00           O  
ATOM    736  H   SER D 654      -6.399  -9.336  -9.526  1.00  0.00           H  
ATOM    737 HG   SER D 654      -4.131 -12.234  -7.109  1.00  0.00           H  
ATOM    738  N   LEU D 655      -2.295  -8.678  -9.476  1.00  0.00           N  
ATOM    739  CA  LEU D 655      -1.216  -8.488 -10.437  1.00  0.00           C  
ATOM    740  C   LEU D 655       0.051  -9.168  -9.988  1.00  0.00           C  
ATOM    741  O   LEU D 655       0.334  -9.215  -8.792  1.00  0.00           O  
ATOM    742  CB  LEU D 655      -0.930  -7.010 -10.612  1.00  0.00           C  
ATOM    743  CG  LEU D 655      -1.797  -6.262 -11.611  1.00  0.00           C  
ATOM    744  CD1 LEU D 655      -3.199  -6.813 -11.702  1.00  0.00           C  
ATOM    745  CD2 LEU D 655      -1.780  -4.818 -11.215  1.00  0.00           C  
ATOM    746  H   LEU D 655      -2.173  -8.362  -8.568  1.00  0.00           H  
ATOM    747  N   THR D 656       0.821  -9.677 -10.942  1.00  0.00           N  
ATOM    748  CA  THR D 656       2.063 -10.334 -10.592  1.00  0.00           C  
ATOM    749  C   THR D 656       3.201 -10.142 -11.577  1.00  0.00           C  
ATOM    750  O   THR D 656       3.031 -10.201 -12.807  1.00  0.00           O  
ATOM    751  CB  THR D 656       1.869 -11.810 -10.330  1.00  0.00           C  
ATOM    752  OG1 THR D 656       0.755 -11.978  -9.444  1.00  0.00           O  
ATOM    753  CG2 THR D 656       3.122 -12.384  -9.658  1.00  0.00           C  
ATOM    754  H   THR D 656       0.551  -9.619 -11.879  1.00  0.00           H  
ATOM    755  HG1 THR D 656       0.639 -12.908  -9.279  1.00  0.00           H  
ATOM    756  N   LEU D 657       4.308  -9.732 -10.976  1.00  0.00           N  
ATOM    757  CA  LEU D 657       5.575  -9.511 -11.623  1.00  0.00           C  
ATOM    758  C   LEU D 657       6.061 -10.913 -11.952  1.00  0.00           C  
ATOM    759  O   LEU D 657       6.314 -11.766 -11.072  1.00  0.00           O  
ATOM    760  CB  LEU D 657       6.533  -8.832 -10.648  1.00  0.00           C  
ATOM    761  CG  LEU D 657       6.426  -7.326 -10.398  1.00  0.00           C  
ATOM    762  CD1 LEU D 657       5.006  -6.908 -10.335  1.00  0.00           C  
ATOM    763  CD2 LEU D 657       7.140  -6.970  -9.111  1.00  0.00           C  
ATOM    764  H   LEU D 657       4.265  -9.576  -9.996  1.00  0.00           H  
ATOM    765  N   ARG D 658       6.107 -11.156 -13.244  1.00  0.00           N  
ATOM    766  CA  ARG D 658       6.497 -12.426 -13.791  1.00  0.00           C  
ATOM    767  C   ARG D 658       7.752 -13.131 -13.242  1.00  0.00           C  
ATOM    768  O   ARG D 658       8.818 -12.537 -13.096  1.00  0.00           O  
ATOM    769  CB  ARG D 658       6.579 -12.292 -15.318  1.00  0.00           C  
ATOM    770  CG  ARG D 658       7.469 -11.166 -15.804  1.00  0.00           C  
ATOM    771  CD  ARG D 658       7.809 -11.263 -17.285  1.00  0.00           C  
ATOM    772  NE  ARG D 658       9.107 -10.621 -17.508  1.00  0.00           N  
ATOM    773  CZ  ARG D 658       9.343  -9.685 -18.428  1.00  0.00           C  
ATOM    774  NH1 ARG D 658       8.384  -9.307 -19.277  1.00  0.00           N  
ATOM    775  NH2 ARG D 658      10.554  -9.151 -18.519  1.00  0.00           N  
ATOM    776  H   ARG D 658       5.881 -10.424 -13.861  1.00  0.00           H  
ATOM    777 HE   ARG D 658       9.852 -10.901 -16.942  1.00  0.00           H  
ATOM    778 HH11 ARG D 658       7.479  -9.726 -19.231  1.00  0.00           H  
ATOM    779 HH12 ARG D 658       8.574  -8.602 -19.963  1.00  0.00           H  
ATOM    780 HH21 ARG D 658      11.281  -9.453 -17.905  1.00  0.00           H  
ATOM    781 HH22 ARG D 658      10.740  -8.449 -19.206  1.00  0.00           H  
ATOM    782  N   PRO D 659       7.616 -14.416 -12.899  1.00  0.00           N  
ATOM    783  CA  PRO D 659       8.709 -15.244 -12.383  1.00  0.00           C  
ATOM    784  C   PRO D 659       9.366 -16.038 -13.538  1.00  0.00           C  
ATOM    785  O   PRO D 659      10.410 -16.690 -13.344  1.00  0.00           O  
ATOM    786  CB  PRO D 659       7.993 -16.165 -11.374  1.00  0.00           C  
ATOM    787  CG  PRO D 659       6.586 -16.198 -11.870  1.00  0.00           C  
ATOM    788  CD  PRO D 659       6.363 -14.742 -12.197  1.00  0.00           C  
ATOM    789  N   GLU D 660       8.744 -15.948 -14.722  1.00  0.00           N  
ATOM    790  CA  GLU D 660       9.167 -16.616 -15.974  1.00  0.00           C  
ATOM    791  C   GLU D 660       8.530 -15.920 -17.184  1.00  0.00           C  
ATOM    792  O   GLU D 660       7.739 -14.992 -17.020  1.00  0.00           O  
ATOM    793  CB  GLU D 660       8.678 -18.039 -16.004  1.00  0.00           C  
ATOM    794  CG  GLU D 660       7.207 -18.050 -16.186  1.00  0.00           C  
ATOM    795  CD  GLU D 660       6.743 -19.301 -16.797  1.00  0.00           C  
ATOM    796  OE1 GLU D 660       7.377 -20.352 -16.535  1.00  0.00           O  
ATOM    797  OE2 GLU D 660       5.742 -19.227 -17.534  1.00  0.00           O  
ATOM    798  H   GLU D 660       7.936 -15.393 -14.774  1.00  0.00           H  
ATOM    799  N   GLY D 661       8.751 -16.452 -18.384  1.00  0.00           N  
ATOM    800  CA  GLY D 661       8.216 -15.786 -19.565  1.00  0.00           C  
ATOM    801  C   GLY D 661       7.345 -16.599 -20.483  1.00  0.00           C  
ATOM    802  O   GLY D 661       6.562 -16.053 -21.297  1.00  0.00           O  
ATOM    803  H   GLY D 661       9.291 -17.261 -18.469  1.00  0.00           H  
ATOM    804  N   THR D 662       7.492 -17.908 -20.359  1.00  0.00           N  
ATOM    805  CA  THR D 662       6.697 -18.811 -21.158  1.00  0.00           C  
ATOM    806  C   THR D 662       5.218 -18.454 -21.073  1.00  0.00           C  
ATOM    807  O   THR D 662       4.557 -18.231 -22.094  1.00  0.00           O  
ATOM    808  CB  THR D 662       6.824 -20.217 -20.650  1.00  0.00           C  
ATOM    809  OG1 THR D 662       8.208 -20.506 -20.389  1.00  0.00           O  
ATOM    810  CG2 THR D 662       6.227 -21.172 -21.676  1.00  0.00           C  
ATOM    811  H   THR D 662       8.154 -18.276 -19.734  1.00  0.00           H  
ATOM    812  HG1 THR D 662       8.286 -21.403 -20.059  1.00  0.00           H  
ATOM    813  N   ALA D 663       4.698 -18.379 -19.857  1.00  0.00           N  
ATOM    814  CA  ALA D 663       3.296 -18.070 -19.656  1.00  0.00           C  
ATOM    815  C   ALA D 663       2.863 -16.815 -20.407  1.00  0.00           C  
ATOM    816  O   ALA D 663       1.898 -16.842 -21.197  1.00  0.00           O  
ATOM    817  CB  ALA D 663       2.997 -17.934 -18.179  1.00  0.00           C  
ATOM    818  H   ALA D 663       5.267 -18.478 -19.112  1.00  0.00           H  
ATOM    819  N   GLY D 664       3.581 -15.720 -20.157  1.00  0.00           N  
ATOM    820  CA  GLY D 664       3.274 -14.448 -20.809  1.00  0.00           C  
ATOM    821  C   GLY D 664       3.430 -14.601 -22.309  1.00  0.00           C  
ATOM    822  O   GLY D 664       2.760 -13.936 -23.123  1.00  0.00           O  
ATOM    823  H   GLY D 664       4.325 -15.778 -19.527  1.00  0.00           H  
ATOM    824  N   CYS D 665       4.326 -15.506 -22.679  1.00  0.00           N  
ATOM    825  CA  CYS D 665       4.541 -15.766 -24.076  1.00  0.00           C  
ATOM    826  C   CYS D 665       3.293 -16.407 -24.690  1.00  0.00           C  
ATOM    827  O   CYS D 665       2.576 -15.779 -25.500  1.00  0.00           O  
ATOM    828  CB  CYS D 665       5.775 -16.657 -24.291  1.00  0.00           C  
ATOM    829  SG  CYS D 665       6.261 -16.743 -26.042  1.00  0.00           S  
ATOM    830  H   CYS D 665       4.839 -15.995 -22.007  1.00  0.00           H  
ATOM    831  N   VAL D 666       3.008 -17.634 -24.266  1.00  0.00           N  
ATOM    832  CA  VAL D 666       1.857 -18.368 -24.774  1.00  0.00           C  
ATOM    833  C   VAL D 666       0.633 -17.472 -24.799  1.00  0.00           C  
ATOM    834  O   VAL D 666      -0.089 -17.401 -25.809  1.00  0.00           O  
ATOM    835  CB  VAL D 666       1.501 -19.517 -23.883  1.00  0.00           C  
ATOM    836  CG1 VAL D 666       0.506 -20.364 -24.604  1.00  0.00           C  
ATOM    837  CG2 VAL D 666       2.738 -20.302 -23.475  1.00  0.00           C  
ATOM    838  H   VAL D 666       3.577 -18.052 -23.597  1.00  0.00           H  
ATOM    839  N   ARG D 667       0.464 -16.750 -23.690  1.00  0.00           N  
ATOM    840  CA  ARG D 667      -0.635 -15.864 -23.501  1.00  0.00           C  
ATOM    841  C   ARG D 667      -0.826 -14.947 -24.662  1.00  0.00           C  
ATOM    842  O   ARG D 667      -1.886 -14.964 -25.276  1.00  0.00           O  
ATOM    843  CB  ARG D 667      -0.436 -15.057 -22.261  1.00  0.00           C  
ATOM    844  CG  ARG D 667      -1.698 -14.345 -21.888  1.00  0.00           C  
ATOM    845  CD  ARG D 667      -1.405 -12.907 -21.696  1.00  0.00           C  
ATOM    846  NE  ARG D 667      -1.374 -12.152 -22.944  1.00  0.00           N  
ATOM    847  CZ  ARG D 667      -0.497 -11.187 -23.194  1.00  0.00           C  
ATOM    848  NH1 ARG D 667       0.482 -10.923 -22.337  1.00  0.00           N  
ATOM    849  NH2 ARG D 667      -0.569 -10.532 -24.338  1.00  0.00           N  
ATOM    850  H   ARG D 667       1.130 -16.820 -22.968  1.00  0.00           H  
ATOM    851 HE   ARG D 667      -2.033 -12.370 -23.637  1.00  0.00           H  
ATOM    852 HH11 ARG D 667       0.559 -11.451 -21.503  1.00  0.00           H  
ATOM    853 HH12 ARG D 667       1.133 -10.192 -22.533  1.00  0.00           H  
ATOM    854 HH21 ARG D 667      -1.279 -10.760 -25.001  1.00  0.00           H  
ATOM    855 HH22 ARG D 667       0.081  -9.804 -24.526  1.00  0.00           H  
ATOM    856  N   ALA D 668       0.185 -14.136 -24.960  1.00  0.00           N  
ATOM    857  CA  ALA D 668       0.120 -13.197 -26.097  1.00  0.00           C  
ATOM    858  C   ALA D 668       0.025 -13.982 -27.406  1.00  0.00           C  
ATOM    859  O   ALA D 668      -0.469 -13.479 -28.440  1.00  0.00           O  
ATOM    860  CB  ALA D 668       1.367 -12.311 -26.114  1.00  0.00           C  
ATOM    861  H   ALA D 668       1.008 -14.174 -24.413  1.00  0.00           H  
ATOM    862  N   GLY D 669       0.516 -15.214 -27.332  1.00  0.00           N  
ATOM    863  CA  GLY D 669       0.510 -16.084 -28.471  1.00  0.00           C  
ATOM    864  C   GLY D 669      -0.925 -16.273 -28.833  1.00  0.00           C  
ATOM    865  O   GLY D 669      -1.316 -15.983 -29.967  1.00  0.00           O  
ATOM    866  H   GLY D 669       0.913 -15.530 -26.491  1.00  0.00           H  
ATOM    867  N   ILE D 670      -1.713 -16.735 -27.862  1.00  0.00           N  
ATOM    868  CA  ILE D 670      -3.159 -16.966 -28.045  1.00  0.00           C  
ATOM    869  C   ILE D 670      -3.870 -15.635 -28.273  1.00  0.00           C  
ATOM    870  O   ILE D 670      -4.675 -15.467 -29.225  1.00  0.00           O  
ATOM    871  CB  ILE D 670      -3.817 -17.630 -26.798  1.00  0.00           C  
ATOM    872  CG1 ILE D 670      -3.551 -19.140 -26.794  1.00  0.00           C  
ATOM    873  CG2 ILE D 670      -5.333 -17.414 -26.805  1.00  0.00           C  
ATOM    874  CD1 ILE D 670      -3.620 -19.786 -25.404  1.00  0.00           C  
ATOM    875  H   ILE D 670      -1.320 -16.914 -26.997  1.00  0.00           H  
ATOM    876  N   GLU D 671      -3.559 -14.681 -27.402  1.00  0.00           N  
ATOM    877  CA  GLU D 671      -4.165 -13.378 -27.489  1.00  0.00           C  
ATOM    878  C   GLU D 671      -4.087 -12.722 -28.866  1.00  0.00           C  
ATOM    879  O   GLU D 671      -5.058 -12.091 -29.293  1.00  0.00           O  
ATOM    880  CB  GLU D 671      -3.640 -12.453 -26.398  1.00  0.00           C  
ATOM    881  CG  GLU D 671      -4.287 -11.112 -26.527  1.00  0.00           C  
ATOM    882  CD  GLU D 671      -4.136 -10.230 -25.329  1.00  0.00           C  
ATOM    883  OE1 GLU D 671      -3.703 -10.734 -24.248  1.00  0.00           O  
ATOM    884  OE2 GLU D 671      -4.478  -9.024 -25.493  1.00  0.00           O  
ATOM    885  H   GLU D 671      -2.926 -14.868 -26.695  1.00  0.00           H  
ATOM    886  N   HIS D 672      -2.963 -12.866 -29.584  1.00  0.00           N  
ATOM    887  CA  HIS D 672      -2.861 -12.224 -30.892  1.00  0.00           C  
ATOM    888  C   HIS D 672      -3.107 -13.128 -32.075  1.00  0.00           C  
ATOM    889  O   HIS D 672      -3.058 -12.671 -33.214  1.00  0.00           O  
ATOM    890  CB  HIS D 672      -1.536 -11.505 -31.044  1.00  0.00           C  
ATOM    891  CG  HIS D 672      -1.257 -10.540 -29.931  1.00  0.00           C  
ATOM    892  ND1 HIS D 672      -1.456  -9.178 -30.052  1.00  0.00           N  
ATOM    893  CD2 HIS D 672      -0.764 -10.744 -28.686  1.00  0.00           C  
ATOM    894  CE1 HIS D 672      -1.088  -8.582 -28.933  1.00  0.00           C  
ATOM    895  NE2 HIS D 672      -0.668  -9.510 -28.085  1.00  0.00           N  
ATOM    896  H   HIS D 672      -2.228 -13.406 -29.244  1.00  0.00           H  
ATOM    897  HD1 HIS D 672      -1.812  -8.721 -30.843  1.00  0.00           H  
ATOM    898  HE2 HIS D 672      -0.346  -9.354 -27.183  1.00  0.00           H  
ATOM    899  N   GLY D 675      -3.392 -14.402 -31.801  1.00  0.00           N  
ATOM    900  CA  GLY D 675      -3.646 -15.369 -32.858  1.00  0.00           C  
ATOM    901  C   GLY D 675      -2.382 -15.639 -33.650  1.00  0.00           C  
ATOM    902  O   GLY D 675      -2.322 -15.466 -34.875  1.00  0.00           O  
ATOM    903  H   GLY D 675      -3.459 -14.685 -30.863  1.00  0.00           H  
ATOM    904  N   LEU D 677      -1.351 -16.046 -32.924  1.00  0.00           N  
ATOM    905  CA  LEU D 677      -0.068 -16.326 -33.519  1.00  0.00           C  
ATOM    906  C   LEU D 677       0.241 -17.784 -33.415  1.00  0.00           C  
ATOM    907  O   LEU D 677       1.187 -18.263 -34.021  1.00  0.00           O  
ATOM    908  CB  LEU D 677       1.014 -15.574 -32.781  1.00  0.00           C  
ATOM    909  CG  LEU D 677       0.785 -14.082 -32.647  1.00  0.00           C  
ATOM    910  CD1 LEU D 677       2.153 -13.526 -32.308  1.00  0.00           C  
ATOM    911  CD2 LEU D 677       0.213 -13.410 -33.926  1.00  0.00           C  
ATOM    912  H   LEU D 677      -1.447 -16.119 -31.957  1.00  0.00           H  
ATOM    913  N   LEU D 681      -0.541 -18.510 -32.646  1.00  0.00           N  
ATOM    914  CA  LEU D 681      -0.260 -19.916 -32.489  1.00  0.00           C  
ATOM    915  C   LEU D 681      -1.139 -20.827 -33.314  1.00  0.00           C  
ATOM    916  O   LEU D 681      -0.752 -21.964 -33.639  1.00  0.00           O  
ATOM    917  CB  LEU D 681      -0.366 -20.287 -31.023  1.00  0.00           C  
ATOM    918  CG  LEU D 681       0.529 -19.403 -30.177  1.00  0.00           C  
ATOM    919  CD1 LEU D 681       0.650 -20.071 -28.850  1.00  0.00           C  
ATOM    920  CD2 LEU D 681       1.923 -19.240 -30.789  1.00  0.00           C  
ATOM    921  H   LEU D 681      -1.295 -18.096 -32.191  1.00  0.00           H  
ATOM    922  N   TYR D 683      -2.299 -20.308 -33.699  1.00  0.00           N  
ATOM    923  CA  TYR D 683      -3.290 -21.082 -34.438  1.00  0.00           C  
ATOM    924  C   TYR D 683      -2.895 -21.479 -35.860  1.00  0.00           C  
ATOM    925  O   TYR D 683      -2.880 -20.663 -36.793  1.00  0.00           O  
ATOM    926  CB  TYR D 683      -4.651 -20.378 -34.370  1.00  0.00           C  
ATOM    927  CG  TYR D 683      -5.092 -20.056 -32.926  1.00  0.00           C  
ATOM    928  CD1 TYR D 683      -4.495 -20.700 -31.811  1.00  0.00           C  
ATOM    929  CD2 TYR D 683      -6.117 -19.121 -32.676  1.00  0.00           C  
ATOM    930  CE1 TYR D 683      -4.920 -20.429 -30.494  1.00  0.00           C  
ATOM    931  CE2 TYR D 683      -6.548 -18.844 -31.358  1.00  0.00           C  
ATOM    932  CZ  TYR D 683      -5.950 -19.504 -30.279  1.00  0.00           C  
ATOM    933  OH  TYR D 683      -6.416 -19.271 -29.002  1.00  0.00           O  
ATOM    934  H   TYR D 683      -2.500 -19.375 -33.488  1.00  0.00           H  
ATOM    935 HH   TYR D 683      -5.925 -19.785 -28.383  1.00  0.00           H  
ATOM    936  N   ASN D 684      -2.553 -22.759 -35.981  1.00  0.00           N  
ATOM    937  CA  ASN D 684      -2.132 -23.360 -37.239  1.00  0.00           C  
ATOM    938  C   ASN D 684      -0.979 -22.594 -37.861  1.00  0.00           C  
ATOM    939  O   ASN D 684      -0.976 -22.299 -39.062  1.00  0.00           O  
ATOM    940  CB  ASN D 684      -3.305 -23.490 -38.228  1.00  0.00           C  
ATOM    941  CG  ASN D 684      -3.653 -24.957 -38.541  1.00  0.00           C  
ATOM    942  OD1 ASN D 684      -4.209 -25.676 -37.691  1.00  0.00           O  
ATOM    943  ND2 ASN D 684      -3.316 -25.404 -39.757  1.00  0.00           N  
ATOM    944  H   ASN D 684      -2.584 -23.332 -35.180  1.00  0.00           H  
ATOM    945 HD21 ASN D 684      -3.539 -26.337 -39.959  1.00  0.00           H  
ATOM    946 HD22 ASN D 684      -2.874 -24.807 -40.386  1.00  0.00           H  
ATOM    947  N   GLN D 685      -0.005 -22.261 -37.016  1.00  0.00           N  
ATOM    948  CA  GLN D 685       1.185 -21.551 -37.455  1.00  0.00           C  
ATOM    949  C   GLN D 685       2.432 -22.036 -36.706  1.00  0.00           C  
ATOM    950  O   GLN D 685       2.327 -22.722 -35.664  1.00  0.00           O  
ATOM    951  CB  GLN D 685       1.008 -20.030 -37.335  1.00  0.00           C  
ATOM    952  CG  GLN D 685      -0.146 -19.600 -36.455  1.00  0.00           C  
ATOM    953  CD  GLN D 685      -0.446 -18.111 -36.521  1.00  0.00           C  
ATOM    954  OE1 GLN D 685       0.278 -17.329 -37.150  1.00  0.00           O  
ATOM    955  NE2 GLN D 685      -1.514 -17.708 -35.842  1.00  0.00           N  
ATOM    956  H   GLN D 685      -0.086 -22.503 -36.062  1.00  0.00           H  
ATOM    957 HE21 GLN D 685      -1.718 -16.761 -35.899  1.00  0.00           H  
ATOM    958 HE22 GLN D 685      -2.049 -18.358 -35.369  1.00  0.00           H  
ATOM    959  N   GLU D 686       3.596 -21.792 -37.330  1.00  0.00           N  
ATOM    960  CA  GLU D 686       4.912 -22.155 -36.795  1.00  0.00           C  
ATOM    961  C   GLU D 686       5.385 -20.801 -36.339  1.00  0.00           C  
ATOM    962  O   GLU D 686       5.114 -19.803 -37.026  1.00  0.00           O  
ATOM    963  CB  GLU D 686       5.830 -22.722 -37.919  1.00  0.00           C  
ATOM    964  CG  GLU D 686       7.287 -23.180 -37.500  1.00  0.00           C  
ATOM    965  CD  GLU D 686       8.191 -23.689 -38.676  1.00  0.00           C  
ATOM    966  OE1 GLU D 686       8.476 -22.905 -39.625  1.00  0.00           O  
ATOM    967  OE2 GLU D 686       8.641 -24.866 -38.636  1.00  0.00           O  
ATOM    968  H   GLU D 686       3.570 -21.308 -38.173  1.00  0.00           H  
ATOM    969  N   GLN D 687       5.948 -20.774 -35.129  1.00  0.00           N  
ATOM    970  CA  GLN D 687       6.479 -19.568 -34.508  1.00  0.00           C  
ATOM    971  C   GLN D 687       7.737 -19.963 -33.757  1.00  0.00           C  
ATOM    972  O   GLN D 687       7.719 -20.923 -32.966  1.00  0.00           O  
ATOM    973  CB  GLN D 687       5.474 -18.974 -33.533  1.00  0.00           C  
ATOM    974  CG  GLN D 687       5.220 -17.515 -33.767  1.00  0.00           C  
ATOM    975  CD  GLN D 687       4.825 -17.201 -35.211  1.00  0.00           C  
ATOM    976  OE1 GLN D 687       5.672 -17.152 -36.102  1.00  0.00           O  
ATOM    977  NE2 GLN D 687       3.543 -16.937 -35.438  1.00  0.00           N  
ATOM    978  H   GLN D 687       6.006 -21.605 -34.614  1.00  0.00           H  
ATOM    979 HE21 GLN D 687       3.281 -16.746 -36.360  1.00  0.00           H  
ATOM    980 HE22 GLN D 687       2.904 -16.966 -34.699  1.00  0.00           H  
ATOM    981  N   ARG D 688       8.840 -19.268 -34.066  1.00  0.00           N  
ATOM    982  CA  ARG D 688      10.161 -19.510 -33.438  1.00  0.00           C  
ATOM    983  C   ARG D 688      10.570 -18.147 -32.931  1.00  0.00           C  
ATOM    984  O   ARG D 688      10.758 -17.199 -33.717  1.00  0.00           O  
ATOM    985  CB  ARG D 688      11.185 -20.016 -34.456  1.00  0.00           C  
ATOM    986  CG  ARG D 688      11.094 -21.477 -34.775  1.00  0.00           C  
ATOM    987  CD  ARG D 688      11.444 -21.719 -36.215  1.00  0.00           C  
ATOM    988  NE  ARG D 688      12.108 -22.999 -36.363  1.00  0.00           N  
ATOM    989  CZ  ARG D 688      12.057 -23.735 -37.459  1.00  0.00           C  
ATOM    990  NH1 ARG D 688      11.364 -23.327 -38.513  1.00  0.00           N  
ATOM    991  NH2 ARG D 688      12.690 -24.894 -37.486  1.00  0.00           N  
ATOM    992  H   ARG D 688       8.784 -18.546 -34.737  1.00  0.00           H  
ATOM    993 HE   ARG D 688      12.619 -23.343 -35.601  1.00  0.00           H  
ATOM    994 HH11 ARG D 688      10.877 -22.455 -38.484  1.00  0.00           H  
ATOM    995 HH12 ARG D 688      11.337 -23.888 -39.340  1.00  0.00           H  
ATOM    996 HH21 ARG D 688      13.196 -25.207 -36.682  1.00  0.00           H  
ATOM    997 HH22 ARG D 688      12.661 -25.459 -38.310  1.00  0.00           H  
ATOM    998  N   LEU D 689      10.659 -18.057 -31.604  1.00  0.00           N  
ATOM    999  CA  LEU D 689      10.927 -16.804 -30.958  1.00  0.00           C  
ATOM   1000  C   LEU D 689      11.743 -16.994 -29.734  1.00  0.00           C  
ATOM   1001  O   LEU D 689      11.967 -18.133 -29.304  1.00  0.00           O  
ATOM   1002  CB  LEU D 689       9.596 -16.182 -30.548  1.00  0.00           C  
ATOM   1003  CG  LEU D 689       8.490 -16.627 -31.500  1.00  0.00           C  
ATOM   1004  CD1 LEU D 689       7.340 -17.226 -30.715  1.00  0.00           C  
ATOM   1005  CD2 LEU D 689       8.105 -15.518 -32.481  1.00  0.00           C  
ATOM   1006  H   LEU D 689      10.538 -18.854 -31.048  1.00  0.00           H  
ATOM   1007  N   TRP D 690      12.109 -15.843 -29.159  1.00  0.00           N  
ATOM   1008  CA  TRP D 690      12.910 -15.696 -27.943  1.00  0.00           C  
ATOM   1009  C   TRP D 690      12.547 -14.290 -27.401  1.00  0.00           C  
ATOM   1010  O   TRP D 690      12.028 -13.419 -28.147  1.00  0.00           O  
ATOM   1011  CB  TRP D 690      14.455 -15.820 -28.260  1.00  0.00           C  
ATOM   1012  CG  TRP D 690      15.082 -14.753 -29.251  1.00  0.00           C  
ATOM   1013  CD1 TRP D 690      15.079 -14.801 -30.622  1.00  0.00           C  
ATOM   1014  CD2 TRP D 690      15.551 -13.423 -28.910  1.00  0.00           C  
ATOM   1015  NE1 TRP D 690      15.458 -13.580 -31.147  1.00  0.00           N  
ATOM   1016  CE2 TRP D 690      15.749 -12.725 -30.119  1.00  0.00           C  
ATOM   1017  CE3 TRP D 690      15.783 -12.755 -27.703  1.00  0.00           C  
ATOM   1018  CZ2 TRP D 690      16.163 -11.392 -30.149  1.00  0.00           C  
ATOM   1019  CZ3 TRP D 690      16.190 -11.434 -27.734  1.00  0.00           C  
ATOM   1020  CH2 TRP D 690      16.373 -10.766 -28.945  1.00  0.00           C  
ATOM   1021  H   TRP D 690      11.831 -15.000 -29.610  1.00  0.00           H  
ATOM   1022  HE1 TRP D 690      15.510 -13.373 -32.106  1.00  0.00           H  
ATOM   1023  N   TYR D 691      12.841 -14.073 -26.123  1.00  0.00           N  
ATOM   1024  CA  TYR D 691      12.565 -12.811 -25.421  1.00  0.00           C  
ATOM   1025  C   TYR D 691      13.656 -12.698 -24.361  1.00  0.00           C  
ATOM   1026  O   TYR D 691      14.219 -13.735 -23.907  1.00  0.00           O  
ATOM   1027  CB  TYR D 691      11.191 -12.887 -24.709  1.00  0.00           C  
ATOM   1028  CG  TYR D 691      11.000 -14.156 -23.819  1.00  0.00           C  
ATOM   1029  CD1 TYR D 691      11.691 -14.315 -22.601  1.00  0.00           C  
ATOM   1030  CD2 TYR D 691      10.241 -15.244 -24.272  1.00  0.00           C  
ATOM   1031  CE1 TYR D 691      11.646 -15.503 -21.896  1.00  0.00           C  
ATOM   1032  CE2 TYR D 691      10.187 -16.453 -23.552  1.00  0.00           C  
ATOM   1033  CZ  TYR D 691      10.889 -16.563 -22.378  1.00  0.00           C  
ATOM   1034  OH  TYR D 691      10.808 -17.729 -21.661  1.00  0.00           O  
ATOM   1035  H   TYR D 691      13.287 -14.788 -25.622  1.00  0.00           H  
ATOM   1036 HH   TYR D 691      10.268 -18.266 -22.066  1.00  0.00           H  
ATOM   1037  N   ILE D 692      13.969 -11.466 -23.963  1.00  0.00           N  
ATOM   1038  CA  ILE D 692      14.992 -11.232 -22.918  1.00  0.00           C  
ATOM   1039  C   ILE D 692      14.510 -10.102 -21.985  1.00  0.00           C  
ATOM   1040  O   ILE D 692      13.948  -9.078 -22.440  1.00  0.00           O  
ATOM   1041  CB  ILE D 692      16.440 -10.885 -23.544  1.00  0.00           C  
ATOM   1042  CG1 ILE D 692      17.468 -10.648 -22.421  1.00  0.00           C  
ATOM   1043  CG2 ILE D 692      16.399  -9.642 -24.466  1.00  0.00           C  
ATOM   1044  CD1 ILE D 692      18.804 -10.108 -22.864  1.00  0.00           C  
ATOM   1045  H   ILE D 692      13.496 -10.694 -24.354  1.00  0.00           H  
ATOM   1046  N   GLY D 693      14.687 -10.266 -20.687  1.00  0.00           N  
ATOM   1047  CA  GLY D 693      14.237  -9.209 -19.798  1.00  0.00           C  
ATOM   1048  C   GLY D 693      14.285  -9.663 -18.363  1.00  0.00           C  
ATOM   1049  O   GLY D 693      14.795 -10.770 -18.090  1.00  0.00           O  
ATOM   1050  H   GLY D 693      15.094 -11.087 -20.339  1.00  0.00           H  
ATOM   1051  N   PRO D 695      13.762  -8.867 -17.415  1.00  0.00           N  
ATOM   1052  CA  PRO D 695      13.854  -9.377 -16.046  1.00  0.00           C  
ATOM   1053  C   PRO D 695      12.662 -10.194 -15.601  1.00  0.00           C  
ATOM   1054  O   PRO D 695      11.546 -10.101 -16.156  1.00  0.00           O  
ATOM   1055  CB  PRO D 695      13.970  -8.113 -15.229  1.00  0.00           C  
ATOM   1056  CG  PRO D 695      13.085  -7.227 -15.924  1.00  0.00           C  
ATOM   1057  CD  PRO D 695      13.405  -7.441 -17.388  1.00  0.00           C  
ATOM   1058  N   MET D 696      12.943 -11.070 -14.650  1.00  0.00           N  
ATOM   1059  CA  MET D 696      11.931 -11.901 -14.046  1.00  0.00           C  
ATOM   1060  C   MET D 696      12.123 -11.694 -12.573  1.00  0.00           C  
ATOM   1061  O   MET D 696      13.233 -11.368 -12.121  1.00  0.00           O  
ATOM   1062  CB  MET D 696      12.162 -13.346 -14.373  1.00  0.00           C  
ATOM   1063  CG  MET D 696      12.395 -13.527 -15.827  1.00  0.00           C  
ATOM   1064  SD  MET D 696      11.095 -12.841 -16.855  1.00  0.00           S  
ATOM   1065  CE  MET D 696      10.927 -14.256 -17.884  1.00  0.00           C  
ATOM   1066  H   MET D 696      13.861 -11.148 -14.326  1.00  0.00           H  
ATOM   1067  N   PHE D 697      11.048 -11.842 -11.816  1.00  0.00           N  
ATOM   1068  CA  PHE D 697      11.136 -11.651 -10.377  1.00  0.00           C  
ATOM   1069  C   PHE D 697      10.629 -12.862  -9.559  1.00  0.00           C  
ATOM   1070  O   PHE D 697       9.711 -13.590  -9.997  1.00  0.00           O  
ATOM   1071  CB  PHE D 697      10.396 -10.365  -9.999  1.00  0.00           C  
ATOM   1072  CG  PHE D 697      10.758  -9.195 -10.866  1.00  0.00           C  
ATOM   1073  CD1 PHE D 697      10.245  -9.087 -12.162  1.00  0.00           C  
ATOM   1074  CD2 PHE D 697      11.604  -8.193 -10.377  1.00  0.00           C  
ATOM   1075  CE1 PHE D 697      10.570  -7.986 -12.953  1.00  0.00           C  
ATOM   1076  CE2 PHE D 697      11.939  -7.083 -11.157  1.00  0.00           C  
ATOM   1077  CZ  PHE D 697      11.425  -6.977 -12.448  1.00  0.00           C  
ATOM   1078  H   PHE D 697      10.216 -12.101 -12.205  1.00  0.00           H  
ATOM   1079  N   ARG D 698      11.306 -13.104  -8.428  1.00  0.00           N  
ATOM   1080  CA  ARG D 698      10.972 -14.170  -7.483  1.00  0.00           C  
ATOM   1081  C   ARG D 698      11.389 -13.779  -6.070  1.00  0.00           C  
ATOM   1082  O   ARG D 698      12.270 -12.959  -5.851  1.00  0.00           O  
ATOM   1083  CB  ARG D 698      11.617 -15.505  -7.861  1.00  0.00           C  
ATOM   1084  CG  ARG D 698      10.865 -16.232  -8.957  1.00  0.00           C  
ATOM   1085  CD  ARG D 698      11.269 -17.692  -9.064  1.00  0.00           C  
ATOM   1086  NE  ARG D 698      10.943 -18.225 -10.390  1.00  0.00           N  
ATOM   1087  CZ  ARG D 698      11.581 -19.250 -10.952  1.00  0.00           C  
ATOM   1088  NH1 ARG D 698      12.564 -19.869 -10.295  1.00  0.00           N  
ATOM   1089  NH2 ARG D 698      11.230 -19.657 -12.172  1.00  0.00           N  
ATOM   1090  H   ARG D 698      12.077 -12.535  -8.222  1.00  0.00           H  
ATOM   1091 HE   ARG D 698      10.226 -17.788 -10.894  1.00  0.00           H  
ATOM   1092 HH11 ARG D 698      12.826 -19.568  -9.382  1.00  0.00           H  
ATOM   1093 HH12 ARG D 698      13.005 -20.637 -10.717  1.00  0.00           H  
ATOM   1094 HH21 ARG D 698      10.485 -19.181 -12.653  1.00  0.00           H  
ATOM   1095 HH22 ARG D 698      11.674 -20.413 -12.583  1.00  0.00           H  
ATOM   1096  N   HIS D 699      10.676 -14.279  -5.087  1.00  0.00           N  
ATOM   1097  CA  HIS D 699      11.078 -13.960  -3.742  1.00  0.00           C  
ATOM   1098  C   HIS D 699      11.803 -15.157  -3.145  1.00  0.00           C  
ATOM   1099  O   HIS D 699      11.197 -16.123  -2.727  1.00  0.00           O  
ATOM   1100  CB  HIS D 699       9.897 -13.544  -2.887  1.00  0.00           C  
ATOM   1101  CG  HIS D 699      10.319 -12.942  -1.591  1.00  0.00           C  
ATOM   1102  ND1 HIS D 699      10.407 -11.579  -1.402  1.00  0.00           N  
ATOM   1103  CD2 HIS D 699      10.794 -13.515  -0.453  1.00  0.00           C  
ATOM   1104  CE1 HIS D 699      10.922 -11.337  -0.209  1.00  0.00           C  
ATOM   1105  NE2 HIS D 699      11.170 -12.496   0.383  1.00  0.00           N  
ATOM   1106  H   HIS D 699       9.892 -14.846  -5.274  1.00  0.00           H  
ATOM   1107  HD1 HIS D 699      10.137 -10.896  -2.052  1.00  0.00           H  
ATOM   1108  HE2 HIS D 699      11.556 -12.611   1.280  1.00  0.00           H  
ATOM   1109  N   GLU D 700      13.121 -15.096  -3.164  1.00  0.00           N  
ATOM   1110  CA  GLU D 700      13.949 -16.173  -2.644  1.00  0.00           C  
ATOM   1111  C   GLU D 700      14.889 -15.620  -1.567  1.00  0.00           C  
ATOM   1112  O   GLU D 700      14.895 -14.403  -1.323  1.00  0.00           O  
ATOM   1113  CB  GLU D 700      14.754 -16.828  -3.800  1.00  0.00           C  
ATOM   1114  CG  GLU D 700      14.056 -18.020  -4.514  1.00  0.00           C  
ATOM   1115  CD  GLU D 700      14.048 -17.888  -6.027  1.00  0.00           C  
ATOM   1116  OE1 GLU D 700      14.290 -16.767  -6.502  1.00  0.00           O  
ATOM   1117  OE2 GLU D 700      13.783 -18.888  -6.742  1.00  0.00           O  
ATOM   1118  H   GLU D 700      13.555 -14.297  -3.525  1.00  0.00           H  
ATOM   1119  N   ARG D 703      15.621 -16.523  -0.904  1.00  0.00           N  
ATOM   1120  CA  ARG D 703      16.605 -16.209   0.158  1.00  0.00           C  
ATOM   1121  C   ARG D 703      18.018 -16.275  -0.483  1.00  0.00           C  
ATOM   1122  O   ARG D 703      18.608 -17.365  -0.614  1.00  0.00           O  
ATOM   1123  CB  ARG D 703      16.480 -17.228   1.313  1.00  0.00           C  
ATOM   1124  CG  ARG D 703      15.031 -17.468   1.842  1.00  0.00           C  
ATOM   1125  CD  ARG D 703      14.523 -16.385   2.837  1.00  0.00           C  
ATOM   1126  NE  ARG D 703      14.970 -16.619   4.222  1.00  0.00           N  
ATOM   1127  CZ  ARG D 703      14.800 -15.771   5.243  1.00  0.00           C  
ATOM   1128  NH1 ARG D 703      14.187 -14.602   5.064  1.00  0.00           N  
ATOM   1129  NH2 ARG D 703      15.262 -16.097   6.452  1.00  0.00           N  
ATOM   1130  H   ARG D 703      15.503 -17.466  -1.140  1.00  0.00           H  
ATOM   1131 HE   ARG D 703      15.420 -17.468   4.413  1.00  0.00           H  
ATOM   1132 HH11 ARG D 703      13.848 -14.346   4.162  1.00  0.00           H  
ATOM   1133 HH12 ARG D 703      14.070 -13.977   5.839  1.00  0.00           H  
ATOM   1134 HH21 ARG D 703      15.730 -16.972   6.589  1.00  0.00           H  
ATOM   1135 HH22 ARG D 703      15.141 -15.470   7.220  1.00  0.00           H  
ATOM   1136  N   PRO D 713      18.571 -15.103  -0.884  1.00  0.00           N  
ATOM   1137  CA  PRO D 713      19.883 -14.911  -1.528  1.00  0.00           C  
ATOM   1138  C   PRO D 713      21.213 -15.479  -0.998  1.00  0.00           C  
ATOM   1139  O   PRO D 713      21.426 -15.724   0.210  1.00  0.00           O  
ATOM   1140  CB  PRO D 713      19.966 -13.376  -1.692  1.00  0.00           C  
ATOM   1141  CG  PRO D 713      18.558 -12.970  -1.879  1.00  0.00           C  
ATOM   1142  CD  PRO D 713      17.875 -13.803  -0.786  1.00  0.00           C  
ATOM   1143  N   GLN D 714      22.082 -15.688  -1.985  1.00  0.00           N  
ATOM   1144  CA  GLN D 714      23.475 -16.130  -1.858  1.00  0.00           C  
ATOM   1145  C   GLN D 714      24.090 -15.467  -3.117  1.00  0.00           C  
ATOM   1146  O   GLN D 714      24.657 -14.370  -3.022  1.00  0.00           O  
ATOM   1147  CB  GLN D 714      23.651 -17.667  -1.861  1.00  0.00           C  
ATOM   1148  CG  GLN D 714      22.397 -18.504  -1.736  1.00  0.00           C  
ATOM   1149  CD  GLN D 714      21.774 -18.703  -3.074  1.00  0.00           C  
ATOM   1150  OE1 GLN D 714      21.359 -17.736  -3.705  1.00  0.00           O  
ATOM   1151  NE2 GLN D 714      21.786 -19.935  -3.567  1.00  0.00           N  
ATOM   1152  H   GLN D 714      21.750 -15.537  -2.897  1.00  0.00           H  
ATOM   1153 HE21 GLN D 714      21.365 -20.074  -4.437  1.00  0.00           H  
ATOM   1154 HE22 GLN D 714      22.181 -20.662  -3.042  1.00  0.00           H  
ATOM   1155  N   LYS D 715      23.933 -16.089  -4.293  1.00  0.00           N  
ATOM   1156  CA  LYS D 715      24.422 -15.494  -5.545  1.00  0.00           C  
ATOM   1157  C   LYS D 715      23.738 -16.064  -6.770  1.00  0.00           C  
ATOM   1158  O   LYS D 715      23.460 -15.347  -7.732  1.00  0.00           O  
ATOM   1159  CB  LYS D 715      25.948 -15.586  -5.712  1.00  0.00           C  
ATOM   1160  CG  LYS D 715      26.513 -14.634  -6.823  1.00  0.00           C  
ATOM   1161  CD  LYS D 715      28.006 -14.261  -6.639  1.00  0.00           C  
ATOM   1162  CE  LYS D 715      28.470 -13.240  -7.694  1.00  0.00           C  
ATOM   1163  NZ  LYS D 715      29.927 -12.892  -7.610  1.00  0.00           N  
ATOM   1164  H   LYS D 715      23.459 -16.941  -4.318  1.00  0.00           H  
ATOM   1165  HZ1 LYS D 715      30.478 -13.775  -7.509  1.00  0.00           H  
ATOM   1166  HZ2 LYS D 715      30.217 -12.408  -8.482  1.00  0.00           H  
ATOM   1167  HZ3 LYS D 715      30.099 -12.283  -6.792  1.00  0.00           H  
ATOM   1168  N   GLY D 716      23.486 -17.359  -6.764  1.00  0.00           N  
ATOM   1169  CA  GLY D 716      22.814 -17.924  -7.918  1.00  0.00           C  
ATOM   1170  C   GLY D 716      21.370 -17.455  -7.992  1.00  0.00           C  
ATOM   1171  O   GLY D 716      20.797 -17.348  -9.073  1.00  0.00           O  
ATOM   1172  H   GLY D 716      23.754 -17.921  -6.015  1.00  0.00           H  
ATOM   1173  N   ARG D 718      20.795 -17.161  -6.828  1.00  0.00           N  
ATOM   1174  CA  ARG D 718      19.409 -16.731  -6.713  1.00  0.00           C  
ATOM   1175  C   ARG D 718      19.270 -15.258  -6.365  1.00  0.00           C  
ATOM   1176  O   ARG D 718      19.636 -14.859  -5.263  1.00  0.00           O  
ATOM   1177  CB  ARG D 718      18.713 -17.553  -5.622  1.00  0.00           C  
ATOM   1178  CG  ARG D 718      17.912 -18.770  -6.103  1.00  0.00           C  
ATOM   1179  CD  ARG D 718      18.793 -19.856  -6.701  1.00  0.00           C  
ATOM   1180  NE  ARG D 718      18.165 -20.408  -7.903  1.00  0.00           N  
ATOM   1181  CZ  ARG D 718      18.288 -21.662  -8.319  1.00  0.00           C  
ATOM   1182  NH1 ARG D 718      19.034 -22.533  -7.644  1.00  0.00           N  
ATOM   1183  NH2 ARG D 718      17.622 -22.042  -9.389  1.00  0.00           N  
ATOM   1184  H   ARG D 718      21.323 -17.220  -6.007  1.00  0.00           H  
ATOM   1185 HE   ARG D 718      17.625 -19.801  -8.451  1.00  0.00           H  
ATOM   1186 HH11 ARG D 718      19.498 -22.255  -6.803  1.00  0.00           H  
ATOM   1187 HH12 ARG D 718      19.104 -23.481  -7.960  1.00  0.00           H  
ATOM   1188 HH21 ARG D 718      17.036 -21.390  -9.866  1.00  0.00           H  
ATOM   1189 HH22 ARG D 718      17.693 -22.967  -9.691  1.00  0.00           H  
ATOM   1190  N   TYR D 723      18.739 -14.460  -7.299  1.00  0.00           N  
ATOM   1191  CA  TYR D 723      18.524 -13.018  -7.084  1.00  0.00           C  
ATOM   1192  C   TYR D 723      16.997 -12.767  -7.093  1.00  0.00           C  
ATOM   1193  O   TYR D 723      16.258 -13.564  -7.655  1.00  0.00           O  
ATOM   1194  CB  TYR D 723      19.225 -12.162  -8.190  1.00  0.00           C  
ATOM   1195  CG  TYR D 723      20.746 -12.254  -8.226  1.00  0.00           C  
ATOM   1196  CD1 TYR D 723      21.526 -11.714  -7.202  1.00  0.00           C  
ATOM   1197  CD2 TYR D 723      21.395 -12.938  -9.261  1.00  0.00           C  
ATOM   1198  CE1 TYR D 723      22.922 -11.851  -7.196  1.00  0.00           C  
ATOM   1199  CE2 TYR D 723      22.795 -13.088  -9.272  1.00  0.00           C  
ATOM   1200  CZ  TYR D 723      23.559 -12.543  -8.239  1.00  0.00           C  
ATOM   1201  OH  TYR D 723      24.944 -12.679  -8.251  1.00  0.00           O  
ATOM   1202  H   TYR D 723      18.495 -14.846  -8.164  1.00  0.00           H  
ATOM   1203 HH   TYR D 723      25.211 -13.179  -9.027  1.00  0.00           H  
ATOM   1204  N   ARG D 724      16.513 -11.709  -6.449  1.00  0.00           N  
ATOM   1205  CA  ARG D 724      15.075 -11.461  -6.467  1.00  0.00           C  
ATOM   1206  C   ARG D 724      14.691 -10.919  -7.834  1.00  0.00           C  
ATOM   1207  O   ARG D 724      13.571 -11.113  -8.290  1.00  0.00           O  
ATOM   1208  CB  ARG D 724      14.634 -10.540  -5.319  1.00  0.00           C  
ATOM   1209  CG  ARG D 724      14.999 -11.093  -3.920  1.00  0.00           C  
ATOM   1210  CD  ARG D 724      13.882 -10.930  -2.868  1.00  0.00           C  
ATOM   1211  NE  ARG D 724      13.554  -9.528  -2.548  1.00  0.00           N  
ATOM   1212  CZ  ARG D 724      13.530  -9.011  -1.316  1.00  0.00           C  
ATOM   1213  NH1 ARG D 724      13.831  -9.774  -0.259  1.00  0.00           N  
ATOM   1214  NH2 ARG D 724      13.224  -7.727  -1.130  1.00  0.00           N  
ATOM   1215  H   ARG D 724      17.109 -11.118  -5.967  1.00  0.00           H  
ATOM   1216 HE   ARG D 724      13.336  -8.927  -3.292  1.00  0.00           H  
ATOM   1217 HH11 ARG D 724      14.073 -10.733  -0.385  1.00  0.00           H  
ATOM   1218 HH12 ARG D 724      13.810  -9.380   0.663  1.00  0.00           H  
ATOM   1219 HH21 ARG D 724      13.003  -7.150  -1.915  1.00  0.00           H  
ATOM   1220 HH22 ARG D 724      13.202  -7.346  -0.205  1.00  0.00           H  
ATOM   1221  N   GLN D 725      15.610 -10.203  -8.463  1.00  0.00           N  
ATOM   1222  CA  GLN D 725      15.414  -9.685  -9.825  1.00  0.00           C  
ATOM   1223  C   GLN D 725      16.546 -10.330 -10.627  1.00  0.00           C  
ATOM   1224  O   GLN D 725      17.738 -10.145 -10.305  1.00  0.00           O  
ATOM   1225  CB  GLN D 725      15.554  -8.166  -9.895  1.00  0.00           C  
ATOM   1226  CG  GLN D 725      15.451  -7.554 -11.314  1.00  0.00           C  
ATOM   1227  CD  GLN D 725      15.713  -6.036 -11.312  1.00  0.00           C  
ATOM   1228  OE1 GLN D 725      14.812  -5.220 -11.505  1.00  0.00           O  
ATOM   1229  NE2 GLN D 725      16.952  -5.663 -11.061  1.00  0.00           N  
ATOM   1230  H   GLN D 725      16.463 -10.028  -8.012  1.00  0.00           H  
ATOM   1231 HE21 GLN D 725      17.153  -4.716 -11.053  1.00  0.00           H  
ATOM   1232 HE22 GLN D 725      17.635  -6.349 -10.890  1.00  0.00           H  
ATOM   1233  N   PHE D 726      16.182 -11.146 -11.605  1.00  0.00           N  
ATOM   1234  CA  PHE D 726      17.170 -11.825 -12.424  1.00  0.00           C  
ATOM   1235  C   PHE D 726      16.824 -11.637 -13.902  1.00  0.00           C  
ATOM   1236  O   PHE D 726      15.723 -11.167 -14.231  1.00  0.00           O  
ATOM   1237  CB  PHE D 726      17.295 -13.303 -12.016  1.00  0.00           C  
ATOM   1238  CG  PHE D 726      16.059 -14.151 -12.288  1.00  0.00           C  
ATOM   1239  CD1 PHE D 726      15.611 -14.389 -13.592  1.00  0.00           C  
ATOM   1240  CD2 PHE D 726      15.415 -14.816 -11.246  1.00  0.00           C  
ATOM   1241  CE1 PHE D 726      14.548 -15.290 -13.847  1.00  0.00           C  
ATOM   1242  CE2 PHE D 726      14.353 -15.718 -11.507  1.00  0.00           C  
ATOM   1243  CZ  PHE D 726      13.928 -15.949 -12.806  1.00  0.00           C  
ATOM   1244  H   PHE D 726      15.226 -11.301 -11.784  1.00  0.00           H  
ATOM   1245  N   HIS D 728      17.810 -11.840 -14.775  1.00  0.00           N  
ATOM   1246  CA  HIS D 728      17.562 -11.688 -16.197  1.00  0.00           C  
ATOM   1247  C   HIS D 728      17.675 -13.000 -16.885  1.00  0.00           C  
ATOM   1248  O   HIS D 728      18.575 -13.791 -16.603  1.00  0.00           O  
ATOM   1249  CB  HIS D 728      18.530 -10.738 -16.814  1.00  0.00           C  
ATOM   1250  CG  HIS D 728      18.587  -9.437 -16.114  1.00  0.00           C  
ATOM   1251  ND1 HIS D 728      18.548  -9.333 -14.745  1.00  0.00           N  
ATOM   1252  CD2 HIS D 728      18.763  -8.176 -16.584  1.00  0.00           C  
ATOM   1253  CE1 HIS D 728      18.699  -8.068 -14.394  1.00  0.00           C  
ATOM   1254  NE2 HIS D 728      18.833  -7.347 -15.496  1.00  0.00           N  
ATOM   1255  H   HIS D 728      18.689 -12.141 -14.462  1.00  0.00           H  
ATOM   1256  HD1 HIS D 728      18.439 -10.067 -14.120  1.00  0.00           H  
ATOM   1257  HE2 HIS D 728      18.955  -6.372 -15.529  1.00  0.00           H  
ATOM   1258  N   GLN D 730      16.766 -13.195 -17.825  1.00  0.00           N  
ATOM   1259  CA  GLN D 730      16.694 -14.413 -18.582  1.00  0.00           C  
ATOM   1260  C   GLN D 730      16.626 -14.132 -20.060  1.00  0.00           C  
ATOM   1261  O   GLN D 730      15.997 -13.157 -20.530  1.00  0.00           O  
ATOM   1262  CB  GLN D 730      15.399 -15.188 -18.244  1.00  0.00           C  
ATOM   1263  CG  GLN D 730      15.419 -16.183 -17.066  1.00  0.00           C  
ATOM   1264  CD  GLN D 730      14.270 -17.219 -17.131  1.00  0.00           C  
ATOM   1265  OE1 GLN D 730      13.309 -17.061 -17.910  1.00  0.00           O  
ATOM   1266  NE2 GLN D 730      14.386 -18.300 -16.338  1.00  0.00           N  
ATOM   1267  H   GLN D 730      16.108 -12.484 -18.016  1.00  0.00           H  
ATOM   1268 HE21 GLN D 730      13.661 -18.958 -16.371  1.00  0.00           H  
ATOM   1269 HE22 GLN D 730      15.168 -18.394 -15.760  1.00  0.00           H  
ATOM   1270  N   LEU D 731      17.302 -14.995 -20.795  1.00  0.00           N  
ATOM   1271  CA  LEU D 731      17.222 -14.956 -22.224  1.00  0.00           C  
ATOM   1272  C   LEU D 731      16.577 -16.307 -22.391  1.00  0.00           C  
ATOM   1273  O   LEU D 731      17.001 -17.283 -21.746  1.00  0.00           O  
ATOM   1274  CB  LEU D 731      18.587 -15.025 -22.853  1.00  0.00           C  
ATOM   1275  CG  LEU D 731      18.413 -15.464 -24.295  1.00  0.00           C  
ATOM   1276  CD1 LEU D 731      18.013 -14.287 -25.181  1.00  0.00           C  
ATOM   1277  CD2 LEU D 731      19.700 -16.078 -24.741  1.00  0.00           C  
ATOM   1278  H   LEU D 731      17.842 -15.682 -20.361  1.00  0.00           H  
ATOM   1279  N   GLY D 732      15.514 -16.363 -23.173  1.00  0.00           N  
ATOM   1280  CA  GLY D 732      14.889 -17.647 -23.385  1.00  0.00           C  
ATOM   1281  C   GLY D 732      14.218 -17.658 -24.737  1.00  0.00           C  
ATOM   1282  O   GLY D 732      14.052 -16.608 -25.389  1.00  0.00           O  
ATOM   1283  H   GLY D 732      15.143 -15.555 -23.602  1.00  0.00           H  
ATOM   1284  N   CYS D 733      13.852 -18.840 -25.187  1.00  0.00           N  
ATOM   1285  CA  CYS D 733      13.173 -18.913 -26.448  1.00  0.00           C  
ATOM   1286  C   CYS D 733      12.243 -20.091 -26.381  1.00  0.00           C  
ATOM   1287  O   CYS D 733      12.379 -20.985 -25.490  1.00  0.00           O  
ATOM   1288  CB  CYS D 733      14.149 -18.973 -27.634  1.00  0.00           C  
ATOM   1289  SG  CYS D 733      15.000 -20.501 -27.950  1.00  0.00           S  
ATOM   1290  H   CYS D 733      14.019 -19.656 -24.674  1.00  0.00           H  
ATOM   1291  N   GLU D 734      11.237 -20.004 -27.253  1.00  0.00           N  
ATOM   1292  CA  GLU D 734      10.166 -20.972 -27.346  1.00  0.00           C  
ATOM   1293  C   GLU D 734       9.676 -20.992 -28.770  1.00  0.00           C  
ATOM   1294  O   GLU D 734       9.461 -19.927 -29.401  1.00  0.00           O  
ATOM   1295  CB  GLU D 734       8.952 -20.532 -26.497  1.00  0.00           C  
ATOM   1296  CG  GLU D 734       9.213 -19.529 -25.352  1.00  0.00           C  
ATOM   1297  CD  GLU D 734       9.363 -20.250 -24.058  1.00  0.00           C  
ATOM   1298  OE1 GLU D 734       9.247 -21.476 -24.048  1.00  0.00           O  
ATOM   1299  OE2 GLU D 734       9.574 -19.586 -23.009  1.00  0.00           O  
ATOM   1300  H   GLU D 734      11.212 -19.233 -27.881  1.00  0.00           H  
ATOM   1301  N   VAL D 735       9.396 -22.202 -29.225  1.00  0.00           N  
ATOM   1302  CA  VAL D 735       8.901 -22.396 -30.554  1.00  0.00           C  
ATOM   1303  C   VAL D 735       7.616 -23.208 -30.433  1.00  0.00           C  
ATOM   1304  O   VAL D 735       7.517 -24.197 -29.659  1.00  0.00           O  
ATOM   1305  CB  VAL D 735       9.955 -23.054 -31.501  1.00  0.00           C  
ATOM   1306  CG1 VAL D 735      10.705 -24.139 -30.789  1.00  0.00           C  
ATOM   1307  CG2 VAL D 735       9.272 -23.658 -32.717  1.00  0.00           C  
ATOM   1308  H   VAL D 735       9.504 -22.973 -28.641  1.00  0.00           H  
ATOM   1309  N   PHE D 736       6.639 -22.746 -31.201  1.00  0.00           N  
ATOM   1310  CA  PHE D 736       5.339 -23.317 -31.224  1.00  0.00           C  
ATOM   1311  C   PHE D 736       4.984 -23.857 -32.586  1.00  0.00           C  
ATOM   1312  O   PHE D 736       5.194 -23.192 -33.614  1.00  0.00           O  
ATOM   1313  CB  PHE D 736       4.333 -22.231 -30.843  1.00  0.00           C  
ATOM   1314  CG  PHE D 736       4.540 -21.702 -29.473  1.00  0.00           C  
ATOM   1315  CD1 PHE D 736       5.048 -22.518 -28.475  1.00  0.00           C  
ATOM   1316  CD2 PHE D 736       4.285 -20.388 -29.181  1.00  0.00           C  
ATOM   1317  CE1 PHE D 736       5.312 -22.041 -27.199  1.00  0.00           C  
ATOM   1318  CE2 PHE D 736       4.552 -19.903 -27.899  1.00  0.00           C  
ATOM   1319  CZ  PHE D 736       5.073 -20.746 -26.908  1.00  0.00           C  
ATOM   1320  H   PHE D 736       6.815 -21.981 -31.779  1.00  0.00           H  
ATOM   1321  N   GLY D 737       4.420 -25.060 -32.574  1.00  0.00           N  
ATOM   1322  CA  GLY D 737       3.978 -25.677 -33.801  1.00  0.00           C  
ATOM   1323  C   GLY D 737       4.729 -26.927 -34.204  1.00  0.00           C  
ATOM   1324  O   GLY D 737       4.377 -27.533 -35.226  1.00  0.00           O  
ATOM   1325  H   GLY D 737       4.290 -25.526 -31.723  1.00  0.00           H  
ATOM   1326  N   LEU D 738       5.721 -27.381 -33.446  1.00  0.00           N  
ATOM   1327  CA  LEU D 738       6.418 -28.553 -33.953  1.00  0.00           C  
ATOM   1328  C   LEU D 738       6.482 -29.692 -33.004  1.00  0.00           C  
ATOM   1329  O   LEU D 738       7.019 -29.573 -31.908  1.00  0.00           O  
ATOM   1330  CB  LEU D 738       7.808 -28.185 -34.497  1.00  0.00           C  
ATOM   1331  CG  LEU D 738       7.765 -27.149 -35.636  1.00  0.00           C  
ATOM   1332  CD1 LEU D 738       9.112 -26.446 -35.793  1.00  0.00           C  
ATOM   1333  CD2 LEU D 738       7.254 -27.789 -36.933  1.00  0.00           C  
ATOM   1334  H   LEU D 738       5.982 -26.942 -32.613  1.00  0.00           H  
ATOM   1335  N   GLN D 739       5.961 -30.821 -33.457  1.00  0.00           N  
ATOM   1336  CA  GLN D 739       5.923 -31.975 -32.611  1.00  0.00           C  
ATOM   1337  C   GLN D 739       7.211 -32.735 -32.551  1.00  0.00           C  
ATOM   1338  O   GLN D 739       7.851 -32.762 -31.503  1.00  0.00           O  
ATOM   1339  CB  GLN D 739       4.760 -32.903 -32.979  1.00  0.00           C  
ATOM   1340  CG  GLN D 739       4.394 -33.956 -31.879  1.00  0.00           C  
ATOM   1341  CD  GLN D 739       4.170 -33.341 -30.475  1.00  0.00           C  
ATOM   1342  OE1 GLN D 739       3.198 -32.606 -30.245  1.00  0.00           O  
ATOM   1343  NE2 GLN D 739       5.075 -33.627 -29.539  1.00  0.00           N  
ATOM   1344  H   GLN D 739       5.596 -30.850 -34.366  1.00  0.00           H  
ATOM   1345 HE21 GLN D 739       4.931 -33.227 -28.654  1.00  0.00           H  
ATOM   1346 HE22 GLN D 739       5.824 -34.191 -29.753  1.00  0.00           H  
ATOM   1347  N   GLY D 783       7.557 -33.388 -33.658  1.00  0.00           N  
ATOM   1348  CA  GLY D 783       8.764 -34.209 -33.740  1.00  0.00           C  
ATOM   1349  C   GLY D 783       9.966 -33.764 -32.910  1.00  0.00           C  
ATOM   1350  O   GLY D 783      10.083 -32.562 -32.622  1.00  0.00           O  
ATOM   1351  H   GLY D 783       6.992 -33.302 -34.445  1.00  0.00           H  
ATOM   1352  N   PRO D 787      10.875 -34.693 -32.501  1.00  0.00           N  
ATOM   1353  CA  PRO D 787      12.072 -34.368 -31.689  1.00  0.00           C  
ATOM   1354  C   PRO D 787      13.086 -33.502 -32.451  1.00  0.00           C  
ATOM   1355  O   PRO D 787      13.944 -32.855 -31.841  1.00  0.00           O  
ATOM   1356  CB  PRO D 787      12.641 -35.741 -31.329  1.00  0.00           C  
ATOM   1357  CG  PRO D 787      12.313 -36.549 -32.558  1.00  0.00           C  
ATOM   1358  CD  PRO D 787      10.873 -36.128 -32.865  1.00  0.00           C  
ATOM   1359  N   ASP D 788      12.933 -33.458 -33.780  1.00  0.00           N  
ATOM   1360  CA  ASP D 788      13.787 -32.660 -34.643  1.00  0.00           C  
ATOM   1361  C   ASP D 788      13.948 -31.279 -34.026  1.00  0.00           C  
ATOM   1362  O   ASP D 788      15.059 -30.899 -33.636  1.00  0.00           O  
ATOM   1363  CB  ASP D 788      13.255 -32.586 -36.116  1.00  0.00           C  
ATOM   1364  CG  ASP D 788      11.759 -32.204 -36.226  1.00  0.00           C  
ATOM   1365  OD1 ASP D 788      10.910 -33.117 -36.126  1.00  0.00           O  
ATOM   1366  OD2 ASP D 788      11.421 -31.012 -36.458  1.00  0.00           O  
ATOM   1367  H   ASP D 788      12.219 -33.991 -34.187  1.00  0.00           H  
ATOM   1368  N   ILE D 789      12.818 -30.598 -33.805  1.00  0.00           N  
ATOM   1369  CA  ILE D 789      12.819 -29.242 -33.252  1.00  0.00           C  
ATOM   1370  C   ILE D 789      13.523 -29.176 -31.900  1.00  0.00           C  
ATOM   1371  O   ILE D 789      14.262 -28.222 -31.608  1.00  0.00           O  
ATOM   1372  CB  ILE D 789      11.362 -28.637 -33.183  1.00  0.00           C  
ATOM   1373  CG1 ILE D 789      11.352 -27.129 -33.564  1.00  0.00           C  
ATOM   1374  CG2 ILE D 789      10.678 -28.979 -31.837  1.00  0.00           C  
ATOM   1375  CD1 ILE D 789      12.700 -26.360 -33.421  1.00  0.00           C  
ATOM   1376  H   ILE D 789      11.953 -31.027 -33.993  1.00  0.00           H  
ATOM   1377  N   ASP D 790      13.351 -30.224 -31.106  1.00  0.00           N  
ATOM   1378  CA  ASP D 790      13.978 -30.273 -29.789  1.00  0.00           C  
ATOM   1379  C   ASP D 790      15.483 -30.207 -30.028  1.00  0.00           C  
ATOM   1380  O   ASP D 790      16.200 -29.328 -29.524  1.00  0.00           O  
ATOM   1381  CB  ASP D 790      13.578 -31.569 -29.067  1.00  0.00           C  
ATOM   1382  CG  ASP D 790      12.046 -31.713 -28.893  1.00  0.00           C  
ATOM   1383  OD1 ASP D 790      11.253 -31.602 -29.867  1.00  0.00           O  
ATOM   1384  OD2 ASP D 790      11.634 -31.935 -27.745  1.00  0.00           O  
ATOM   1385  H   ASP D 790      12.810 -30.976 -31.410  1.00  0.00           H  
ATOM   1386  N   ALA D 791      15.915 -31.092 -30.907  1.00  0.00           N  
ATOM   1387  CA  ALA D 791      17.294 -31.179 -31.310  1.00  0.00           C  
ATOM   1388  C   ALA D 791      17.800 -29.795 -31.747  1.00  0.00           C  
ATOM   1389  O   ALA D 791      18.765 -29.276 -31.152  1.00  0.00           O  
ATOM   1390  CB  ALA D 791      17.409 -32.152 -32.440  1.00  0.00           C  
ATOM   1391  H   ALA D 791      15.271 -31.701 -31.309  1.00  0.00           H  
ATOM   1392  N   GLU D 792      17.164 -29.187 -32.758  1.00  0.00           N  
ATOM   1393  CA  GLU D 792      17.601 -27.862 -33.204  1.00  0.00           C  
ATOM   1394  C   GLU D 792      17.859 -26.923 -32.001  1.00  0.00           C  
ATOM   1395  O   GLU D 792      18.948 -26.356 -31.890  1.00  0.00           O  
ATOM   1396  CB  GLU D 792      16.633 -27.225 -34.236  1.00  0.00           C  
ATOM   1397  CG  GLU D 792      16.771 -25.714 -34.321  1.00  0.00           C  
ATOM   1398  CD  GLU D 792      16.114 -25.083 -35.546  1.00  0.00           C  
ATOM   1399  OE1 GLU D 792      16.740 -25.067 -36.623  1.00  0.00           O  
ATOM   1400  OE2 GLU D 792      15.002 -24.521 -35.446  1.00  0.00           O  
ATOM   1401  H   GLU D 792      16.398 -29.621 -33.173  1.00  0.00           H  
ATOM   1402  N   LEU D 793      16.908 -26.876 -31.054  1.00  0.00           N  
ATOM   1403  CA  LEU D 793      16.992 -26.031 -29.863  1.00  0.00           C  
ATOM   1404  C   LEU D 793      18.246 -26.285 -29.050  1.00  0.00           C  
ATOM   1405  O   LEU D 793      18.876 -25.347 -28.554  1.00  0.00           O  
ATOM   1406  CB  LEU D 793      15.759 -26.259 -28.978  1.00  0.00           C  
ATOM   1407  CG  LEU D 793      14.636 -25.210 -28.888  1.00  0.00           C  
ATOM   1408  CD1 LEU D 793      14.086 -24.855 -30.267  1.00  0.00           C  
ATOM   1409  CD2 LEU D 793      13.547 -25.750 -28.015  1.00  0.00           C  
ATOM   1410  H   LEU D 793      16.121 -27.450 -31.152  1.00  0.00           H  
ATOM   1411  N   ILE D 794      18.576 -27.556 -28.871  1.00  0.00           N  
ATOM   1412  CA  ILE D 794      19.765 -27.952 -28.126  1.00  0.00           C  
ATOM   1413  C   ILE D 794      21.028 -27.540 -28.961  1.00  0.00           C  
ATOM   1414  O   ILE D 794      21.972 -26.916 -28.434  1.00  0.00           O  
ATOM   1415  CB  ILE D 794      19.694 -29.439 -27.848  1.00  0.00           C  
ATOM   1416  CG1 ILE D 794      18.227 -29.820 -27.628  1.00  0.00           C  
ATOM   1417  CG2 ILE D 794      20.373 -29.744 -26.545  1.00  0.00           C  
ATOM   1418  CD1 ILE D 794      17.827 -31.240 -27.983  1.00  0.00           C  
ATOM   1419  H   ILE D 794      18.008 -28.253 -29.271  1.00  0.00           H  
ATOM   1420  N   MET D 795      20.987 -27.784 -30.277  1.00  0.00           N  
ATOM   1421  CA  MET D 795      22.066 -27.385 -31.192  1.00  0.00           C  
ATOM   1422  C   MET D 795      22.358 -25.901 -31.083  1.00  0.00           C  
ATOM   1423  O   MET D 795      23.520 -25.498 -31.176  1.00  0.00           O  
ATOM   1424  CB  MET D 795      21.717 -27.729 -32.633  1.00  0.00           C  
ATOM   1425  CG  MET D 795      22.269 -29.081 -33.017  1.00  0.00           C  
ATOM   1426  SD  MET D 795      21.321 -29.945 -34.294  1.00  0.00           S  
ATOM   1427  CE  MET D 795      20.697 -28.569 -35.337  1.00  0.00           C  
ATOM   1428  H   MET D 795      20.209 -28.247 -30.634  1.00  0.00           H  
ATOM   1429  N   LEU D 796      21.316 -25.094 -30.928  1.00  0.00           N  
ATOM   1430  CA  LEU D 796      21.460 -23.646 -30.758  1.00  0.00           C  
ATOM   1431  C   LEU D 796      22.062 -23.331 -29.390  1.00  0.00           C  
ATOM   1432  O   LEU D 796      22.758 -22.344 -29.199  1.00  0.00           O  
ATOM   1433  CB  LEU D 796      20.097 -22.971 -30.856  1.00  0.00           C  
ATOM   1434  CG  LEU D 796      19.968 -21.441 -30.855  1.00  0.00           C  
ATOM   1435  CD1 LEU D 796      18.607 -21.019 -31.428  1.00  0.00           C  
ATOM   1436  CD2 LEU D 796      20.215 -20.861 -29.467  1.00  0.00           C  
ATOM   1437  H   LEU D 796      20.413 -25.483 -30.930  1.00  0.00           H  
ATOM   1438  N   THR D 797      21.764 -24.151 -28.408  1.00  0.00           N  
ATOM   1439  CA  THR D 797      22.315 -23.866 -27.098  1.00  0.00           C  
ATOM   1440  C   THR D 797      23.803 -24.088 -27.196  1.00  0.00           C  
ATOM   1441  O   THR D 797      24.602 -23.270 -26.727  1.00  0.00           O  
ATOM   1442  CB  THR D 797      21.740 -24.802 -25.984  1.00  0.00           C  
ATOM   1443  OG1 THR D 797      20.615 -25.546 -26.489  1.00  0.00           O  
ATOM   1444  CG2 THR D 797      21.294 -23.971 -24.803  1.00  0.00           C  
ATOM   1445  H   THR D 797      21.169 -24.910 -28.531  1.00  0.00           H  
ATOM   1446  HG1 THR D 797      20.275 -26.095 -25.796  1.00  0.00           H  
ATOM   1447  N   ALA D 798      24.155 -25.210 -27.830  1.00  0.00           N  
ATOM   1448  CA  ALA D 798      25.544 -25.650 -28.026  1.00  0.00           C  
ATOM   1449  C   ALA D 798      26.375 -24.606 -28.765  1.00  0.00           C  
ATOM   1450  O   ALA D 798      27.492 -24.255 -28.336  1.00  0.00           O  
ATOM   1451  CB  ALA D 798      25.570 -26.964 -28.776  1.00  0.00           C  
ATOM   1452  H   ALA D 798      23.436 -25.769 -28.196  1.00  0.00           H  
ATOM   1453  N   ARG D 799      25.835 -24.103 -29.864  1.00  0.00           N  
ATOM   1454  CA  ARG D 799      26.523 -23.082 -30.598  1.00  0.00           C  
ATOM   1455  C   ARG D 799      26.839 -21.926 -29.654  1.00  0.00           C  
ATOM   1456  O   ARG D 799      27.904 -21.339 -29.746  1.00  0.00           O  
ATOM   1457  CB  ARG D 799      25.689 -22.604 -31.773  1.00  0.00           C  
ATOM   1458  CG  ARG D 799      26.416 -21.570 -32.610  1.00  0.00           C  
ATOM   1459  CD  ARG D 799      25.904 -21.449 -34.052  1.00  0.00           C  
ATOM   1460  NE  ARG D 799      26.166 -22.640 -34.866  1.00  0.00           N  
ATOM   1461  CZ  ARG D 799      25.885 -22.725 -36.162  1.00  0.00           C  
ATOM   1462  NH1 ARG D 799      25.389 -21.671 -36.811  1.00  0.00           N  
ATOM   1463  NH2 ARG D 799      26.136 -23.859 -36.804  1.00  0.00           N  
ATOM   1464  H   ARG D 799      24.959 -24.423 -30.173  1.00  0.00           H  
ATOM   1465 HE   ARG D 799      26.585 -23.413 -34.429  1.00  0.00           H  
ATOM   1466 HH11 ARG D 799      25.226 -20.815 -36.317  1.00  0.00           H  
ATOM   1467 HH12 ARG D 799      25.168 -21.754 -37.753  1.00  0.00           H  
ATOM   1468 HH21 ARG D 799      26.531 -24.634 -36.318  1.00  0.00           H  
ATOM   1469 HH22 ARG D 799      25.917 -23.931 -37.775  1.00  0.00           H  
ATOM   1470  N   TRP D 800      25.953 -21.638 -28.699  1.00  0.00           N  
ATOM   1471  CA  TRP D 800      26.190 -20.546 -27.760  1.00  0.00           C  
ATOM   1472  C   TRP D 800      27.431 -20.793 -26.933  1.00  0.00           C  
ATOM   1473  O   TRP D 800      28.266 -19.906 -26.803  1.00  0.00           O  
ATOM   1474  CB  TRP D 800      25.016 -20.334 -26.810  1.00  0.00           C  
ATOM   1475  CG  TRP D 800      23.807 -19.595 -27.376  1.00  0.00           C  
ATOM   1476  CD1 TRP D 800      23.728 -18.881 -28.540  1.00  0.00           C  
ATOM   1477  CD2 TRP D 800      22.514 -19.511 -26.774  1.00  0.00           C  
ATOM   1478  NE1 TRP D 800      22.467 -18.362 -28.701  1.00  0.00           N  
ATOM   1479  CE2 TRP D 800      21.696 -18.735 -27.632  1.00  0.00           C  
ATOM   1480  CE3 TRP D 800      21.962 -20.016 -25.588  1.00  0.00           C  
ATOM   1481  CZ2 TRP D 800      20.356 -18.454 -27.342  1.00  0.00           C  
ATOM   1482  CZ3 TRP D 800      20.627 -19.731 -25.297  1.00  0.00           C  
ATOM   1483  CH2 TRP D 800      19.841 -18.959 -26.175  1.00  0.00           C  
ATOM   1484  H   TRP D 800      25.126 -22.150 -28.639  1.00  0.00           H  
ATOM   1485  HE1 TRP D 800      22.164 -17.809 -29.452  1.00  0.00           H  
ATOM   1486  N   TRP D 801      27.583 -21.993 -26.401  1.00  0.00           N  
ATOM   1487  CA  TRP D 801      28.759 -22.281 -25.585  1.00  0.00           C  
ATOM   1488  C   TRP D 801      30.023 -22.120 -26.374  1.00  0.00           C  
ATOM   1489  O   TRP D 801      31.045 -21.657 -25.830  1.00  0.00           O  
ATOM   1490  CB  TRP D 801      28.727 -23.697 -25.085  1.00  0.00           C  
ATOM   1491  CG  TRP D 801      27.419 -24.097 -24.644  1.00  0.00           C  
ATOM   1492  CD1 TRP D 801      26.853 -25.325 -24.772  1.00  0.00           C  
ATOM   1493  CD2 TRP D 801      26.464 -23.272 -23.990  1.00  0.00           C  
ATOM   1494  NE1 TRP D 801      25.596 -25.322 -24.234  1.00  0.00           N  
ATOM   1495  CE2 TRP D 801      25.332 -24.068 -23.746  1.00  0.00           C  
ATOM   1496  CE3 TRP D 801      26.452 -21.930 -23.593  1.00  0.00           C  
ATOM   1497  CZ2 TRP D 801      24.199 -23.569 -23.115  1.00  0.00           C  
ATOM   1498  CZ3 TRP D 801      25.333 -21.435 -22.971  1.00  0.00           C  
ATOM   1499  CH2 TRP D 801      24.216 -22.249 -22.735  1.00  0.00           C  
ATOM   1500  H   TRP D 801      26.915 -22.681 -26.572  1.00  0.00           H  
ATOM   1501  HE1 TRP D 801      24.988 -26.084 -24.203  1.00  0.00           H  
ATOM   1502  N   ARG D 802      29.954 -22.604 -27.621  1.00  0.00           N  
ATOM   1503  CA  ARG D 802      31.061 -22.559 -28.589  1.00  0.00           C  
ATOM   1504  C   ARG D 802      31.501 -21.092 -28.726  1.00  0.00           C  
ATOM   1505  O   ARG D 802      32.643 -20.752 -28.400  1.00  0.00           O  
ATOM   1506  CB  ARG D 802      30.607 -23.130 -29.967  1.00  0.00           C  
ATOM   1507  CG  ARG D 802      31.690 -23.817 -30.873  1.00  0.00           C  
ATOM   1508  CD  ARG D 802      32.171 -23.002 -32.125  1.00  0.00           C  
ATOM   1509  NE  ARG D 802      31.335 -23.037 -33.346  1.00  0.00           N  
ATOM   1510  CZ  ARG D 802      31.092 -24.115 -34.101  1.00  0.00           C  
ATOM   1511  NH1 ARG D 802      31.577 -25.305 -33.753  1.00  0.00           N  
ATOM   1512  NH2 ARG D 802      30.326 -24.025 -35.197  1.00  0.00           N  
ATOM   1513  H   ARG D 802      29.111 -23.020 -27.911  1.00  0.00           H  
ATOM   1514 HE   ARG D 802      30.922 -22.195 -33.632  1.00  0.00           H  
ATOM   1515 HH11 ARG D 802      32.129 -25.399 -32.925  1.00  0.00           H  
ATOM   1516 HH12 ARG D 802      31.393 -26.108 -34.322  1.00  0.00           H  
ATOM   1517 HH21 ARG D 802      29.930 -23.150 -35.460  1.00  0.00           H  
ATOM   1518 HH22 ARG D 802      30.153 -24.842 -35.752  1.00  0.00           H  
ATOM   1519  N   ALA D 803      30.571 -20.209 -29.073  1.00  0.00           N  
ATOM   1520  CA  ALA D 803      30.901 -18.800 -29.270  1.00  0.00           C  
ATOM   1521  C   ALA D 803      31.416 -18.014 -28.058  1.00  0.00           C  
ATOM   1522  O   ALA D 803      32.076 -16.985 -28.201  1.00  0.00           O  
ATOM   1523  CB  ALA D 803      29.738 -18.097 -29.891  1.00  0.00           C  
ATOM   1524  H   ALA D 803      29.641 -20.514 -29.188  1.00  0.00           H  
ATOM   1525  N   LEU D 807      31.093 -18.457 -26.856  1.00  0.00           N  
ATOM   1526  CA  LEU D 807      31.542 -17.737 -25.667  1.00  0.00           C  
ATOM   1527  C   LEU D 807      32.767 -18.445 -25.116  1.00  0.00           C  
ATOM   1528  O   LEU D 807      33.386 -17.970 -24.161  1.00  0.00           O  
ATOM   1529  CB  LEU D 807      30.417 -17.651 -24.630  1.00  0.00           C  
ATOM   1530  CG  LEU D 807      29.115 -17.060 -25.202  1.00  0.00           C  
ATOM   1531  CD1 LEU D 807      27.913 -17.231 -24.251  1.00  0.00           C  
ATOM   1532  CD2 LEU D 807      29.321 -15.589 -25.571  1.00  0.00           C  
ATOM   1533  H   LEU D 807      30.550 -19.271 -26.772  1.00  0.00           H  
ATOM   1534  N   GLY D 808      33.098 -19.592 -25.714  1.00  0.00           N  
ATOM   1535  CA  GLY D 808      34.277 -20.339 -25.311  1.00  0.00           C  
ATOM   1536  C   GLY D 808      34.091 -21.161 -24.065  1.00  0.00           C  
ATOM   1537  O   GLY D 808      35.055 -21.616 -23.442  1.00  0.00           O  
ATOM   1538  H   GLY D 808      32.545 -19.947 -26.441  1.00  0.00           H  
ATOM   1539  N   ILE D 809      32.852 -21.386 -23.691  1.00  0.00           N  
ATOM   1540  CA  ILE D 809      32.659 -22.171 -22.499  1.00  0.00           C  
ATOM   1541  C   ILE D 809      32.063 -23.509 -22.835  1.00  0.00           C  
ATOM   1542  O   ILE D 809      31.539 -24.180 -21.946  1.00  0.00           O  
ATOM   1543  CB  ILE D 809      31.864 -21.410 -21.436  1.00  0.00           C  
ATOM   1544  CG1 ILE D 809      30.587 -20.807 -22.032  1.00  0.00           C  
ATOM   1545  CG2 ILE D 809      32.747 -20.328 -20.833  1.00  0.00           C  
ATOM   1546  CD1 ILE D 809      29.514 -21.812 -22.335  1.00  0.00           C  
ATOM   1547  H   ILE D 809      32.093 -21.044 -24.206  1.00  0.00           H  
ATOM   1548  N   SER D1143      32.186 -23.923 -24.103  1.00  0.00           N  
ATOM   1549  CA  SER D1143      31.665 -25.226 -24.558  1.00  0.00           C  
ATOM   1550  C   SER D1143      32.193 -26.328 -23.658  1.00  0.00           C  
ATOM   1551  O   SER D1143      31.491 -27.288 -23.324  1.00  0.00           O  
ATOM   1552  CB  SER D1143      32.101 -25.518 -25.989  1.00  0.00           C  
ATOM   1553  OG  SER D1143      31.056 -25.254 -26.906  1.00  0.00           O  
ATOM   1554  H   SER D1143      32.625 -23.336 -24.746  1.00  0.00           H  
ATOM   1555 HG   SER D1143      31.360 -25.451 -27.795  1.00  0.00           H  
ATOM   1556  N   GLU D1153      33.431 -26.128 -23.221  1.00  0.00           N  
ATOM   1557  CA  GLU D1153      34.122 -27.064 -22.365  1.00  0.00           C  
ATOM   1558  C   GLU D1153      33.757 -26.966 -20.910  1.00  0.00           C  
ATOM   1559  O   GLU D1153      34.550 -27.387 -20.067  1.00  0.00           O  
ATOM   1560  CB  GLU D1153      35.632 -26.883 -22.528  1.00  0.00           C  
ATOM   1561  CG  GLU D1153      36.106 -27.364 -23.870  1.00  0.00           C  
ATOM   1562  CD  GLU D1153      35.480 -28.716 -24.224  1.00  0.00           C  
ATOM   1563  OE1 GLU D1153      35.789 -29.700 -23.510  1.00  0.00           O  
ATOM   1564  OE2 GLU D1153      34.661 -28.790 -25.181  1.00  0.00           O  
ATOM   1565  H   GLU D1153      33.906 -25.323 -23.503  1.00  0.00           H  
ATOM   1566  N   HIS D1154      32.603 -26.378 -20.602  1.00  0.00           N  
ATOM   1567  CA  HIS D1154      32.162 -26.214 -19.205  1.00  0.00           C  
ATOM   1568  C   HIS D1154      30.627 -26.171 -19.058  1.00  0.00           C  
ATOM   1569  O   HIS D1154      30.075 -25.322 -18.367  1.00  0.00           O  
ATOM   1570  CB  HIS D1154      32.795 -24.952 -18.572  1.00  0.00           C  
ATOM   1571  CG  HIS D1154      34.295 -24.992 -18.448  1.00  0.00           C  
ATOM   1572  ND1 HIS D1154      35.145 -24.662 -19.487  1.00  0.00           N  
ATOM   1573  CD2 HIS D1154      35.097 -25.309 -17.396  1.00  0.00           C  
ATOM   1574  CE1 HIS D1154      36.401 -24.770 -19.082  1.00  0.00           C  
ATOM   1575  NE2 HIS D1154      36.397 -25.162 -17.819  1.00  0.00           N  
ATOM   1576  H   HIS D1154      32.017 -26.047 -21.319  1.00  0.00           H  
ATOM   1577  HD1 HIS D1154      34.866 -24.385 -20.382  1.00  0.00           H  
ATOM   1578  HE2 HIS D1154      37.196 -25.327 -17.275  1.00  0.00           H  
ATOM   1579  N   VAL D1155      29.945 -27.082 -19.736  1.00  0.00           N  
ATOM   1580  CA  VAL D1155      28.497 -27.177 -19.689  1.00  0.00           C  
ATOM   1581  C   VAL D1155      28.139 -28.599 -20.118  1.00  0.00           C  
ATOM   1582  O   VAL D1155      28.682 -29.121 -21.086  1.00  0.00           O  
ATOM   1583  CB  VAL D1155      27.801 -26.122 -20.601  1.00  0.00           C  
ATOM   1584  CG1 VAL D1155      27.665 -24.787 -19.872  1.00  0.00           C  
ATOM   1585  CG2 VAL D1155      28.591 -25.922 -21.881  1.00  0.00           C  
ATOM   1586  H   VAL D1155      30.429 -27.723 -20.290  1.00  0.00           H  
ATOM   1587  N   THR D1156      27.252 -29.241 -19.378  1.00  0.00           N  
ATOM   1588  CA  THR D1156      26.854 -30.611 -19.662  1.00  0.00           C  
ATOM   1589  C   THR D1156      25.390 -30.664 -19.999  1.00  0.00           C  
ATOM   1590  O   THR D1156      24.587 -30.030 -19.309  1.00  0.00           O  
ATOM   1591  CB  THR D1156      26.997 -31.453 -18.403  1.00  0.00           C  
ATOM   1592  OG1 THR D1156      28.358 -31.418 -17.972  1.00  0.00           O  
ATOM   1593  CG2 THR D1156      26.498 -32.911 -18.635  1.00  0.00           C  
ATOM   1594  H   THR D1156      26.851 -28.786 -18.612  1.00  0.00           H  
ATOM   1595  HG1 THR D1156      28.466 -31.939 -17.177  1.00  0.00           H  
ATOM   1596  N   LEU D1157      25.024 -31.460 -20.994  1.00  0.00           N  
ATOM   1597  CA  LEU D1157      23.613 -31.584 -21.346  1.00  0.00           C  
ATOM   1598  C   LEU D1157      22.946 -32.737 -20.576  1.00  0.00           C  
ATOM   1599  O   LEU D1157      23.314 -33.904 -20.774  1.00  0.00           O  
ATOM   1600  CB  LEU D1157      23.447 -31.802 -22.848  1.00  0.00           C  
ATOM   1601  CG  LEU D1157      22.015 -32.034 -23.312  1.00  0.00           C  
ATOM   1602  CD1 LEU D1157      21.146 -30.840 -22.968  1.00  0.00           C  
ATOM   1603  CD2 LEU D1157      21.988 -32.290 -24.790  1.00  0.00           C  
ATOM   1604  H   LEU D1157      25.697 -31.979 -21.482  1.00  0.00           H  
ATOM   1605  N   GLU D1158      22.052 -32.407 -19.631  1.00  0.00           N  
ATOM   1606  CA  GLU D1158      21.304 -33.410 -18.879  1.00  0.00           C  
ATOM   1607  C   GLU D1158      20.010 -33.510 -19.668  1.00  0.00           C  
ATOM   1608  O   GLU D1158      19.484 -32.501 -20.148  1.00  0.00           O  
ATOM   1609  CB  GLU D1158      21.071 -32.969 -17.439  1.00  0.00           C  
ATOM   1610  CG  GLU D1158      22.347 -32.952 -16.574  1.00  0.00           C  
ATOM   1611  CD  GLU D1158      22.716 -34.304 -15.918  1.00  0.00           C  
ATOM   1612  OE1 GLU D1158      22.216 -35.382 -16.333  1.00  0.00           O  
ATOM   1613  OE2 GLU D1158      23.526 -34.278 -14.958  1.00  0.00           O  
ATOM   1614  H   GLU D1158      21.891 -31.473 -19.441  1.00  0.00           H  
ATOM   1615  N   LEU D1159      19.536 -34.727 -19.870  1.00  0.00           N  
ATOM   1616  CA  LEU D1159      18.343 -34.964 -20.667  1.00  0.00           C  
ATOM   1617  C   LEU D1159      17.422 -36.014 -20.046  1.00  0.00           C  
ATOM   1618  O   LEU D1159      17.903 -36.951 -19.395  1.00  0.00           O  
ATOM   1619  CB  LEU D1159      18.771 -35.459 -22.051  1.00  0.00           C  
ATOM   1620  CG  LEU D1159      18.495 -34.648 -23.317  1.00  0.00           C  
ATOM   1621  CD1 LEU D1159      18.701 -35.544 -24.536  1.00  0.00           C  
ATOM   1622  CD2 LEU D1159      17.070 -34.137 -23.296  1.00  0.00           C  
ATOM   1623  H   LEU D1159      19.995 -35.497 -19.471  1.00  0.00           H  
ATOM   1624  N   ASN D1160      16.117 -35.895 -20.339  1.00  0.00           N  
ATOM   1625  CA  ASN D1160      15.066 -36.808 -19.830  1.00  0.00           C  
ATOM   1626  C   ASN D1160      13.664 -36.564 -20.448  1.00  0.00           C  
ATOM   1627  O   ASN D1160      13.383 -35.486 -21.022  1.00  0.00           O  
ATOM   1628  CB  ASN D1160      14.977 -36.697 -18.285  1.00  0.00           C  
ATOM   1629  CG  ASN D1160      14.137 -37.810 -17.649  1.00  0.00           C  
ATOM   1630  OD1 ASN D1160      14.577 -38.960 -17.544  1.00  0.00           O  
ATOM   1631  ND2 ASN D1160      12.933 -37.466 -17.207  1.00  0.00           N  
ATOM   1632  H   ASN D1160      15.834 -35.140 -20.903  1.00  0.00           H  
ATOM   1633 HD21 ASN D1160      12.391 -38.167 -16.799  1.00  0.00           H  
ATOM   1634 HD22 ASN D1160      12.639 -36.535 -17.293  1.00  0.00           H  
ATOM   1635  N   SER D1161      12.841 -37.621 -20.444  1.00  0.00           N  
ATOM   1636  CA  SER D1161      11.455 -37.520 -20.926  1.00  0.00           C  
ATOM   1637  C   SER D1161      10.555 -37.760 -19.726  1.00  0.00           C  
ATOM   1638  O   SER D1161      10.727 -38.735 -18.982  1.00  0.00           O  
ATOM   1639  CB  SER D1161      11.098 -38.529 -22.031  1.00  0.00           C  
ATOM   1640  OG  SER D1161       9.788 -38.296 -22.566  1.00  0.00           O  
ATOM   1641  H   SER D1161      13.161 -38.473 -20.087  1.00  0.00           H  
ATOM   1642 HG   SER D1161       9.607 -38.954 -23.261  1.00  0.00           H  
ATOM   1643  N   ILE D1162       9.615 -36.849 -19.534  1.00  0.00           N  
ATOM   1644  CA  ILE D1162       8.677 -36.939 -18.436  1.00  0.00           C  
ATOM   1645  C   ILE D1162       7.332 -37.514 -18.960  1.00  0.00           C  
ATOM   1646  O   ILE D1162       6.282 -37.392 -18.317  1.00  0.00           O  
ATOM   1647  CB  ILE D1162       8.615 -35.541 -17.689  1.00  0.00           C  
ATOM   1648  CG1 ILE D1162       9.193 -35.683 -16.279  1.00  0.00           C  
ATOM   1649  CG2 ILE D1162       7.203 -34.916 -17.673  1.00  0.00           C  
ATOM   1650  CD1 ILE D1162      10.451 -36.474 -16.212  1.00  0.00           C  
ATOM   1651  H   ILE D1162       9.543 -36.092 -20.146  1.00  0.00           H  
ATOM   1652  N   GLY D1163       7.395 -38.209 -20.097  1.00  0.00           N  
ATOM   1653  CA  GLY D1163       6.203 -38.812 -20.680  1.00  0.00           C  
ATOM   1654  C   GLY D1163       4.927 -37.994 -20.585  1.00  0.00           C  
ATOM   1655  O   GLY D1163       4.388 -37.570 -21.602  1.00  0.00           O  
ATOM   1656  H   GLY D1163       8.256 -38.309 -20.544  1.00  0.00           H  
ATOM   1657  N   LEU D1189       6.428 -45.020 -18.662  1.00  0.00           N  
ATOM   1658  CA  LEU D1189       6.614 -44.105 -19.797  1.00  0.00           C  
ATOM   1659  C   LEU D1189       6.077 -44.631 -21.162  1.00  0.00           C  
ATOM   1660  O   LEU D1189       6.631 -45.568 -21.766  1.00  0.00           O  
ATOM   1661  CB  LEU D1189       8.090 -43.699 -19.897  1.00  0.00           C  
ATOM   1662  H   LEU D1189       5.538 -45.275 -18.379  1.00  0.00           H  
ATOM   1663  N   ASP D1334       5.034 -43.966 -21.676  1.00  0.00           N  
ATOM   1664  CA  ASP D1334       4.357 -44.373 -22.922  1.00  0.00           C  
ATOM   1665  C   ASP D1334       5.145 -44.633 -24.194  1.00  0.00           C  
ATOM   1666  O   ASP D1334       6.263 -44.147 -24.354  1.00  0.00           O  
ATOM   1667  CB  ASP D1334       3.164 -43.450 -23.256  1.00  0.00           C  
ATOM   1668  CG  ASP D1334       3.582 -42.038 -23.669  1.00  0.00           C  
ATOM   1669  OD1 ASP D1334       4.223 -41.319 -22.859  1.00  0.00           O  
ATOM   1670  OD2 ASP D1334       3.218 -41.636 -24.799  1.00  0.00           O  
ATOM   1671  H   ASP D1334       4.709 -43.179 -21.207  1.00  0.00           H  
ATOM   1672  N   GLU D1335       4.515 -45.334 -25.122  1.00  0.00           N  
ATOM   1673  CA  GLU D1335       5.149 -45.655 -26.387  1.00  0.00           C  
ATOM   1674  C   GLU D1335       5.458 -44.381 -27.156  1.00  0.00           C  
ATOM   1675  O   GLU D1335       6.625 -44.100 -27.416  1.00  0.00           O  
ATOM   1676  CB  GLU D1335       4.297 -46.615 -27.228  1.00  0.00           C  
ATOM   1677  CG  GLU D1335       2.797 -46.257 -27.345  1.00  0.00           C  
ATOM   1678  CD  GLU D1335       1.913 -46.895 -26.252  1.00  0.00           C  
ATOM   1679  OE1 GLU D1335       1.694 -48.135 -26.283  1.00  0.00           O  
ATOM   1680  OE2 GLU D1335       1.424 -46.148 -25.369  1.00  0.00           O  
ATOM   1681  H   GLU D1335       3.607 -45.652 -24.940  1.00  0.00           H  
ATOM   1682  N   GLU D1336       4.459 -43.551 -27.419  1.00  0.00           N  
ATOM   1683  CA  GLU D1336       4.726 -42.335 -28.175  1.00  0.00           C  
ATOM   1684  C   GLU D1336       5.836 -41.422 -27.584  1.00  0.00           C  
ATOM   1685  O   GLU D1336       6.637 -40.853 -28.338  1.00  0.00           O  
ATOM   1686  CB  GLU D1336       3.409 -41.602 -28.534  1.00  0.00           C  
ATOM   1687  CG  GLU D1336       3.083 -40.305 -27.778  1.00  0.00           C  
ATOM   1688  CD  GLU D1336       3.927 -39.099 -28.224  1.00  0.00           C  
ATOM   1689  OE1 GLU D1336       3.719 -38.563 -29.345  1.00  0.00           O  
ATOM   1690  OE2 GLU D1336       4.798 -38.685 -27.430  1.00  0.00           O  
ATOM   1691  H   GLU D1336       3.554 -43.747 -27.126  1.00  0.00           H  
ATOM   1692  N   SER D1384       5.936 -41.321 -26.255  1.00  0.00           N  
ATOM   1693  CA  SER D1384       6.971 -40.478 -25.636  1.00  0.00           C  
ATOM   1694  C   SER D1384       8.350 -41.142 -25.691  1.00  0.00           C  
ATOM   1695  O   SER D1384       9.382 -40.452 -25.748  1.00  0.00           O  
ATOM   1696  CB  SER D1384       6.614 -40.119 -24.182  1.00  0.00           C  
ATOM   1697  OG  SER D1384       7.657 -39.390 -23.536  1.00  0.00           O  
ATOM   1698  H   SER D1384       5.322 -41.820 -25.687  1.00  0.00           H  
ATOM   1699 HG   SER D1384       7.408 -39.181 -22.644  1.00  0.00           H  
ATOM   1700  N   ARG D1385       8.352 -42.475 -25.665  1.00  0.00           N  
ATOM   1701  CA  ARG D1385       9.570 -43.294 -25.724  1.00  0.00           C  
ATOM   1702  C   ARG D1385      10.234 -43.022 -27.076  1.00  0.00           C  
ATOM   1703  O   ARG D1385      11.381 -42.555 -27.157  1.00  0.00           O  
ATOM   1704  CB  ARG D1385       9.198 -44.790 -25.666  1.00  0.00           C  
ATOM   1705  CG  ARG D1385       9.975 -45.651 -24.671  1.00  0.00           C  
ATOM   1706  CD  ARG D1385      11.465 -45.320 -24.624  1.00  0.00           C  
ATOM   1707  NE  ARG D1385      12.265 -46.220 -23.783  1.00  0.00           N  
ATOM   1708  CZ  ARG D1385      11.871 -46.792 -22.635  1.00  0.00           C  
ATOM   1709  NH1 ARG D1385      10.646 -46.602 -22.153  1.00  0.00           N  
ATOM   1710  NH2 ARG D1385      12.722 -47.583 -21.975  1.00  0.00           N  
ATOM   1711  H   ARG D1385       7.497 -42.944 -25.593  1.00  0.00           H  
ATOM   1712 HE   ARG D1385      13.168 -46.429 -24.092  1.00  0.00           H  
ATOM   1713 HH11 ARG D1385       9.998 -46.017 -22.617  1.00  0.00           H  
ATOM   1714 HH12 ARG D1385      10.380 -47.033 -21.285  1.00  0.00           H  
ATOM   1715 HH21 ARG D1385      13.638 -47.745 -22.342  1.00  0.00           H  
ATOM   1716 HH22 ARG D1385      12.441 -48.014 -21.119  1.00  0.00           H  
ATOM   1717  N   GLU D1386       9.464 -43.299 -28.123  1.00  0.00           N  
ATOM   1718  CA  GLU D1386       9.876 -43.126 -29.511  1.00  0.00           C  
ATOM   1719  C   GLU D1386      10.408 -41.715 -29.728  1.00  0.00           C  
ATOM   1720  O   GLU D1386      11.458 -41.515 -30.350  1.00  0.00           O  
ATOM   1721  CB  GLU D1386       8.677 -43.372 -30.450  1.00  0.00           C  
ATOM   1722  CG  GLU D1386       7.870 -42.104 -30.804  1.00  0.00           C  
ATOM   1723  CD  GLU D1386       6.397 -42.351 -31.110  1.00  0.00           C  
ATOM   1724  OE1 GLU D1386       5.976 -43.529 -31.254  1.00  0.00           O  
ATOM   1725  OE2 GLU D1386       5.658 -41.340 -31.201  1.00  0.00           O  
ATOM   1726  H   GLU D1386       8.562 -43.636 -27.943  1.00  0.00           H  
ATOM   1727  N   HIS D1387       9.679 -40.747 -29.173  1.00  0.00           N  
ATOM   1728  CA  HIS D1387      10.009 -39.345 -29.302  1.00  0.00           C  
ATOM   1729  C   HIS D1387      11.297 -38.956 -28.611  1.00  0.00           C  
ATOM   1730  O   HIS D1387      11.996 -38.040 -29.056  1.00  0.00           O  
ATOM   1731  CB  HIS D1387       8.879 -38.512 -28.740  1.00  0.00           C  
ATOM   1732  CG  HIS D1387       8.763 -37.173 -29.371  1.00  0.00           C  
ATOM   1733  ND1 HIS D1387       7.955 -36.934 -30.464  1.00  0.00           N  
ATOM   1734  CD2 HIS D1387       9.348 -35.989 -29.067  1.00  0.00           C  
ATOM   1735  CE1 HIS D1387       8.042 -35.661 -30.802  1.00  0.00           C  
ATOM   1736  NE2 HIS D1387       8.881 -35.064 -29.964  1.00  0.00           N  
ATOM   1737  H   HIS D1387       8.877 -40.996 -28.665  1.00  0.00           H  
ATOM   1738  HD1 HIS D1387       7.402 -37.606 -30.918  1.00  0.00           H  
ATOM   1739  HE2 HIS D1387       9.121 -34.104 -29.994  1.00  0.00           H  
ATOM   1740  N   PHE D1388      11.587 -39.614 -27.499  1.00  0.00           N  
ATOM   1741  CA  PHE D1388      12.795 -39.299 -26.782  1.00  0.00           C  
ATOM   1742  C   PHE D1388      13.984 -39.973 -27.423  1.00  0.00           C  
ATOM   1743  O   PHE D1388      15.088 -39.418 -27.461  1.00  0.00           O  
ATOM   1744  CB  PHE D1388      12.712 -39.724 -25.335  1.00  0.00           C  
ATOM   1745  CG  PHE D1388      13.806 -39.150 -24.513  1.00  0.00           C  
ATOM   1746  CD1 PHE D1388      13.806 -37.780 -24.204  1.00  0.00           C  
ATOM   1747  CD2 PHE D1388      14.846 -39.943 -24.058  1.00  0.00           C  
ATOM   1748  CE1 PHE D1388      14.841 -37.208 -23.443  1.00  0.00           C  
ATOM   1749  CE2 PHE D1388      15.887 -39.386 -23.296  1.00  0.00           C  
ATOM   1750  CZ  PHE D1388      15.886 -38.014 -22.988  1.00  0.00           C  
ATOM   1751  H   PHE D1388      10.972 -40.303 -27.163  1.00  0.00           H  
ATOM   1752  N   ALA D1389      13.776 -41.204 -27.862  1.00  0.00           N  
ATOM   1753  CA  ALA D1389      14.833 -41.935 -28.530  1.00  0.00           C  
ATOM   1754  C   ALA D1389      15.192 -41.110 -29.778  1.00  0.00           C  
ATOM   1755  O   ALA D1389      16.327 -40.629 -29.897  1.00  0.00           O  
ATOM   1756  CB  ALA D1389      14.348 -43.311 -28.919  1.00  0.00           C  
ATOM   1757  H   ALA D1389      12.909 -41.627 -27.733  1.00  0.00           H  
ATOM   1758  N   GLY D1390      14.190 -40.840 -30.625  1.00  0.00           N  
ATOM   1759  CA  GLY D1390      14.387 -40.065 -31.850  1.00  0.00           C  
ATOM   1760  C   GLY D1390      15.140 -38.740 -31.709  1.00  0.00           C  
ATOM   1761  O   GLY D1390      15.661 -38.182 -32.682  1.00  0.00           O  
ATOM   1762  H   GLY D1390      13.297 -41.168 -30.421  1.00  0.00           H  
ATOM   1763  N   LEU D1391      15.182 -38.227 -30.493  1.00  0.00           N  
ATOM   1764  CA  LEU D1391      15.857 -36.978 -30.195  1.00  0.00           C  
ATOM   1765  C   LEU D1391      17.244 -37.382 -29.777  1.00  0.00           C  
ATOM   1766  O   LEU D1391      18.244 -36.837 -30.238  1.00  0.00           O  
ATOM   1767  CB  LEU D1391      15.143 -36.289 -29.027  1.00  0.00           C  
ATOM   1768  CG  LEU D1391      15.883 -35.192 -28.289  1.00  0.00           C  
ATOM   1769  CD1 LEU D1391      15.513 -33.869 -28.898  1.00  0.00           C  
ATOM   1770  CD2 LEU D1391      15.537 -35.241 -26.821  1.00  0.00           C  
ATOM   1771  H   LEU D1391      14.724 -38.698 -29.770  1.00  0.00           H  
ATOM   1772  N   CYS D1392      17.289 -38.379 -28.912  1.00  0.00           N  
ATOM   1773  CA  CYS D1392      18.536 -38.874 -28.388  1.00  0.00           C  
ATOM   1774  C   CYS D1392      19.474 -39.224 -29.515  1.00  0.00           C  
ATOM   1775  O   CYS D1392      20.680 -39.047 -29.400  1.00  0.00           O  
ATOM   1776  CB  CYS D1392      18.271 -40.095 -27.538  1.00  0.00           C  
ATOM   1777  SG  CYS D1392      19.469 -40.242 -26.262  1.00  0.00           S  
ATOM   1778  H   CYS D1392      16.461 -38.806 -28.623  1.00  0.00           H  
ATOM   1779  N   LYS D1393      18.909 -39.690 -30.626  1.00  0.00           N  
ATOM   1780  CA  LYS D1393      19.697 -40.052 -31.794  1.00  0.00           C  
ATOM   1781  C   LYS D1393      20.200 -38.778 -32.489  1.00  0.00           C  
ATOM   1782  O   LYS D1393      21.413 -38.571 -32.581  1.00  0.00           O  
ATOM   1783  CB  LYS D1393      18.901 -40.972 -32.750  1.00  0.00           C  
ATOM   1784  CG  LYS D1393      17.776 -40.301 -33.574  1.00  0.00           C  
ATOM   1785  CD  LYS D1393      16.861 -41.316 -34.335  1.00  0.00           C  
ATOM   1786  CE  LYS D1393      15.931 -40.629 -35.397  1.00  0.00           C  
ATOM   1787  NZ  LYS D1393      14.988 -39.527 -34.936  1.00  0.00           N  
ATOM   1788  H   LYS D1393      17.940 -39.801 -30.649  1.00  0.00           H  
ATOM   1789  HZ1 LYS D1393      15.511 -38.864 -34.332  1.00  0.00           H  
ATOM   1790  HZ2 LYS D1393      14.630 -39.012 -35.771  1.00  0.00           H  
ATOM   1791  HZ3 LYS D1393      14.195 -39.933 -34.412  1.00  0.00           H  
ATOM   1792  N   LEU D1394      19.295 -37.882 -32.891  1.00  0.00           N  
ATOM   1793  CA  LEU D1394      19.698 -36.651 -33.566  1.00  0.00           C  
ATOM   1794  C   LEU D1394      20.891 -35.985 -32.898  1.00  0.00           C  
ATOM   1795  O   LEU D1394      21.737 -35.394 -33.573  1.00  0.00           O  
ATOM   1796  CB  LEU D1394      18.546 -35.658 -33.643  1.00  0.00           C  
ATOM   1797  CG  LEU D1394      17.318 -36.067 -34.439  1.00  0.00           C  
ATOM   1798  CD1 LEU D1394      16.500 -34.819 -34.757  1.00  0.00           C  
ATOM   1799  CD2 LEU D1394      17.754 -36.781 -35.716  1.00  0.00           C  
ATOM   1800  H   LEU D1394      18.342 -38.045 -32.724  1.00  0.00           H  
ATOM   1801  N   LEU D1395      20.974 -36.096 -31.576  1.00  0.00           N  
ATOM   1802  CA  LEU D1395      22.085 -35.507 -30.846  1.00  0.00           C  
ATOM   1803  C   LEU D1395      23.335 -36.325 -31.065  1.00  0.00           C  
ATOM   1804  O   LEU D1395      24.399 -35.755 -31.344  1.00  0.00           O  
ATOM   1805  CB  LEU D1395      21.783 -35.420 -29.365  1.00  0.00           C  
ATOM   1806  CG  LEU D1395      20.515 -34.652 -29.014  1.00  0.00           C  
ATOM   1807  CD1 LEU D1395      20.606 -34.250 -27.537  1.00  0.00           C  
ATOM   1808  CD2 LEU D1395      20.367 -33.416 -29.902  1.00  0.00           C  
ATOM   1809  H   LEU D1395      20.274 -36.582 -31.088  1.00  0.00           H  
ATOM   1810  N   GLU D1396      23.205 -37.656 -30.935  1.00  0.00           N  
ATOM   1811  CA  GLU D1396      24.316 -38.592 -31.147  1.00  0.00           C  
ATOM   1812  C   GLU D1396      24.926 -38.267 -32.513  1.00  0.00           C  
ATOM   1813  O   GLU D1396      26.103 -37.894 -32.587  1.00  0.00           O  
ATOM   1814  CB  GLU D1396      23.835 -40.054 -31.096  1.00  0.00           C  
ATOM   1815  CG  GLU D1396      24.242 -40.806 -29.820  1.00  0.00           C  
ATOM   1816  CD  GLU D1396      23.174 -41.792 -29.315  1.00  0.00           C  
ATOM   1817  OE1 GLU D1396      22.086 -41.891 -29.933  1.00  0.00           O  
ATOM   1818  OE2 GLU D1396      23.409 -42.455 -28.273  1.00  0.00           O  
ATOM   1819  H   GLU D1396      22.330 -38.020 -30.680  1.00  0.00           H  
ATOM   1820  N   SER D1397      24.115 -38.295 -33.573  1.00  0.00           N  
ATOM   1821  CA  SER D1397      24.626 -37.980 -34.896  1.00  0.00           C  
ATOM   1822  C   SER D1397      25.220 -36.552 -34.949  1.00  0.00           C  
ATOM   1823  O   SER D1397      26.302 -36.340 -35.520  1.00  0.00           O  
ATOM   1824  CB  SER D1397      23.547 -38.155 -35.954  1.00  0.00           C  
ATOM   1825  OG  SER D1397      22.669 -37.057 -35.949  1.00  0.00           O  
ATOM   1826  H   SER D1397      23.168 -38.516 -33.447  1.00  0.00           H  
ATOM   1827 HG   SER D1397      21.992 -37.154 -36.610  1.00  0.00           H  
ATOM   1828  N   ALA D1398      24.564 -35.579 -34.315  1.00  0.00           N  
ATOM   1829  CA  ALA D1398      25.097 -34.222 -34.320  1.00  0.00           C  
ATOM   1830  C   ALA D1398      26.383 -34.117 -33.476  1.00  0.00           C  
ATOM   1831  O   ALA D1398      27.013 -33.064 -33.456  1.00  0.00           O  
ATOM   1832  CB  ALA D1398      24.053 -33.241 -33.835  1.00  0.00           C  
ATOM   1833  H   ALA D1398      23.712 -35.770 -33.856  1.00  0.00           H  
ATOM   1834  N   GLY D1400      26.779 -35.192 -32.796  1.00  0.00           N  
ATOM   1835  CA  GLY D1400      27.975 -35.157 -31.974  1.00  0.00           C  
ATOM   1836  C   GLY D1400      27.832 -34.322 -30.696  1.00  0.00           C  
ATOM   1837  O   GLY D1400      28.811 -33.731 -30.188  1.00  0.00           O  
ATOM   1838  H   GLY D1400      26.245 -36.004 -32.828  1.00  0.00           H  
ATOM   1839  N   ILE D1401      26.611 -34.261 -30.169  1.00  0.00           N  
ATOM   1840  CA  ILE D1401      26.319 -33.505 -28.951  1.00  0.00           C  
ATOM   1841  C   ILE D1401      26.266 -34.470 -27.770  1.00  0.00           C  
ATOM   1842  O   ILE D1401      25.392 -35.343 -27.717  1.00  0.00           O  
ATOM   1843  CB  ILE D1401      24.963 -32.740 -29.070  1.00  0.00           C  
ATOM   1844  CG1 ILE D1401      24.917 -31.949 -30.395  1.00  0.00           C  
ATOM   1845  CG2 ILE D1401      24.793 -31.802 -27.865  1.00  0.00           C  
ATOM   1846  CD1 ILE D1401      23.746 -30.970 -30.596  1.00  0.00           C  
ATOM   1847  H   ILE D1401      25.885 -34.746 -30.601  1.00  0.00           H  
ATOM   1848  N   ALA D1402      27.196 -34.319 -26.824  1.00  0.00           N  
ATOM   1849  CA  ALA D1402      27.259 -35.193 -25.638  1.00  0.00           C  
ATOM   1850  C   ALA D1402      26.303 -34.905 -24.453  1.00  0.00           C  
ATOM   1851  O   ALA D1402      26.512 -33.934 -23.674  1.00  0.00           O  
ATOM   1852  CB  ALA D1402      28.706 -35.277 -25.124  1.00  0.00           C  
ATOM   1853  H   ALA D1402      27.857 -33.605 -26.913  1.00  0.00           H  
ATOM   1854  N   TYR D1416      25.299 -35.792 -24.304  1.00  0.00           N  
ATOM   1855  CA  TYR D1416      24.286 -35.738 -23.225  1.00  0.00           C  
ATOM   1856  C   TYR D1416      24.422 -36.880 -22.164  1.00  0.00           C  
ATOM   1857  O   TYR D1416      25.088 -37.906 -22.378  1.00  0.00           O  
ATOM   1858  CB  TYR D1416      22.838 -35.726 -23.804  1.00  0.00           C  
ATOM   1859  CG  TYR D1416      22.463 -36.963 -24.602  1.00  0.00           C  
ATOM   1860  CD1 TYR D1416      22.907 -38.230 -24.207  1.00  0.00           C  
ATOM   1861  CD2 TYR D1416      21.777 -36.859 -25.808  1.00  0.00           C  
ATOM   1862  CE1 TYR D1416      22.700 -39.350 -24.987  1.00  0.00           C  
ATOM   1863  CE2 TYR D1416      21.557 -37.993 -26.606  1.00  0.00           C  
ATOM   1864  CZ  TYR D1416      22.035 -39.228 -26.184  1.00  0.00           C  
ATOM   1865  OH  TYR D1416      21.907 -40.346 -26.963  1.00  0.00           O  
ATOM   1866  H   TYR D1416      25.246 -36.535 -24.950  1.00  0.00           H  
ATOM   1867 HH   TYR D1416      22.290 -41.099 -26.508  1.00  0.00           H  
ATOM   1868  N   THR D1428      23.736 -36.699 -21.043  1.00  0.00           N  
ATOM   1869  CA  THR D1428      23.699 -37.668 -19.954  1.00  0.00           C  
ATOM   1870  C   THR D1428      22.205 -37.728 -19.640  1.00  0.00           C  
ATOM   1871  O   THR D1428      21.568 -36.686 -19.454  1.00  0.00           O  
ATOM   1872  CB  THR D1428      24.459 -37.144 -18.702  1.00  0.00           C  
ATOM   1873  OG1 THR D1428      25.820 -36.866 -19.037  1.00  0.00           O  
ATOM   1874  CG2 THR D1428      24.413 -38.157 -17.573  1.00  0.00           C  
ATOM   1875  H   THR D1428      23.222 -35.864 -20.949  1.00  0.00           H  
ATOM   1876  HG1 THR D1428      26.280 -36.540 -18.266  1.00  0.00           H  
ATOM   1877  N   VAL D1429      21.605 -38.906 -19.699  1.00  0.00           N  
ATOM   1878  CA  VAL D1429      20.185 -38.984 -19.385  1.00  0.00           C  
ATOM   1879  C   VAL D1429      20.038 -39.138 -17.873  1.00  0.00           C  
ATOM   1880  O   VAL D1429      20.588 -40.078 -17.289  1.00  0.00           O  
ATOM   1881  CB  VAL D1429      19.477 -40.146 -20.117  1.00  0.00           C  
ATOM   1882  CG1 VAL D1429      19.919 -41.512 -19.559  1.00  0.00           C  
ATOM   1883  CG2 VAL D1429      17.986 -39.981 -19.993  1.00  0.00           C  
ATOM   1884  H   VAL D1429      22.102 -39.704 -19.943  1.00  0.00           H  
ATOM   1885  N   ASN D1430      19.438 -38.138 -17.227  1.00  0.00           N  
ATOM   1886  CA  ASN D1430      19.230 -38.215 -15.782  1.00  0.00           C  
ATOM   1887  C   ASN D1430      17.799 -38.661 -15.539  1.00  0.00           C  
ATOM   1888  O   ASN D1430      16.850 -37.868 -15.602  1.00  0.00           O  
ATOM   1889  CB  ASN D1430      19.508 -36.893 -15.063  1.00  0.00           C  
ATOM   1890  CG  ASN D1430      19.508 -37.054 -13.545  1.00  0.00           C  
ATOM   1891  OD1 ASN D1430      19.407 -38.172 -13.029  1.00  0.00           O  
ATOM   1892  ND2 ASN D1430      19.619 -35.937 -12.819  1.00  0.00           N  
ATOM   1893  H   ASN D1430      19.111 -37.358 -17.731  1.00  0.00           H  
ATOM   1894 HD21 ASN D1430      19.626 -36.035 -11.848  1.00  0.00           H  
ATOM   1895 HD22 ASN D1430      19.699 -35.073 -13.271  1.00  0.00           H  
ATOM   1896  N   GLN D1431      17.686 -39.954 -15.259  1.00  0.00           N  
ATOM   1897  CA  GLN D1431      16.420 -40.627 -15.008  1.00  0.00           C  
ATOM   1898  C   GLN D1431      15.566 -39.896 -13.969  1.00  0.00           C  
ATOM   1899  O   GLN D1431      14.338 -39.975 -14.008  1.00  0.00           O  
ATOM   1900  CB  GLN D1431      16.705 -42.070 -14.559  1.00  0.00           C  
ATOM   1901  CG  GLN D1431      17.656 -42.862 -15.486  1.00  0.00           C  
ATOM   1902  CD  GLN D1431      16.988 -43.296 -16.788  1.00  0.00           C  
ATOM   1903  OE1 GLN D1431      15.758 -43.401 -16.849  1.00  0.00           O  
ATOM   1904  NE2 GLN D1431      17.793 -43.561 -17.834  1.00  0.00           N  
ATOM   1905  H   GLN D1431      18.510 -40.479 -15.227  1.00  0.00           H  
ATOM   1906 HE21 GLN D1431      17.349 -43.835 -18.670  1.00  0.00           H  
ATOM   1907 HE22 GLN D1431      18.753 -43.466 -17.747  1.00  0.00           H  
ATOM   1908  N   ARG D1432      16.219 -39.211 -13.032  1.00  0.00           N  
ATOM   1909  CA  ARG D1432      15.535 -38.459 -11.976  1.00  0.00           C  
ATOM   1910  C   ARG D1432      15.419 -36.965 -12.317  1.00  0.00           C  
ATOM   1911  O   ARG D1432      15.465 -36.102 -11.428  1.00  0.00           O  
ATOM   1912  CB  ARG D1432      16.275 -38.602 -10.637  1.00  0.00           C  
ATOM   1913  CG  ARG D1432      15.954 -39.852  -9.818  1.00  0.00           C  
ATOM   1914  CD  ARG D1432      15.901 -39.539  -8.307  1.00  0.00           C  
ATOM   1915  NE  ARG D1432      14.587 -39.020  -7.890  1.00  0.00           N  
ATOM   1916  CZ  ARG D1432      14.315 -37.747  -7.570  1.00  0.00           C  
ATOM   1917  NH1 ARG D1432      15.256 -36.808  -7.586  1.00  0.00           N  
ATOM   1918  NH2 ARG D1432      13.071 -37.405  -7.214  1.00  0.00           N  
ATOM   1919  H   ARG D1432      17.200 -39.194 -13.061  1.00  0.00           H  
ATOM   1920 HE   ARG D1432      13.844 -39.656  -7.852  1.00  0.00           H  
ATOM   1921 HH11 ARG D1432      16.189 -37.040  -7.842  1.00  0.00           H  
ATOM   1922 HH12 ARG D1432      15.022 -35.863  -7.340  1.00  0.00           H  
ATOM   1923 HH21 ARG D1432      12.344 -38.094  -7.203  1.00  0.00           H  
ATOM   1924 HH22 ARG D1432      12.857 -36.455  -6.979  1.00  0.00           H  
ATOM   1925  N   LEU D1433      15.306 -36.645 -13.598  1.00  0.00           N  
ATOM   1926  CA  LEU D1433      15.203 -35.242 -13.978  1.00  0.00           C  
ATOM   1927  C   LEU D1433      13.768 -34.812 -14.276  1.00  0.00           C  
ATOM   1928  O   LEU D1433      13.195 -35.187 -15.306  1.00  0.00           O  
ATOM   1929  CB  LEU D1433      16.092 -34.921 -15.199  1.00  0.00           C  
ATOM   1930  CG  LEU D1433      16.588 -33.471 -15.384  1.00  0.00           C  
ATOM   1931  CD1 LEU D1433      18.015 -33.432 -14.891  1.00  0.00           C  
ATOM   1932  CD2 LEU D1433      16.527 -32.998 -16.841  1.00  0.00           C  
ATOM   1933  H   LEU D1433      15.299 -37.334 -14.296  1.00  0.00           H  
ATOM   1934  N   VAL D1434      13.165 -34.086 -13.337  1.00  0.00           N  
ATOM   1935  CA  VAL D1434      11.819 -33.545 -13.529  1.00  0.00           C  
ATOM   1936  C   VAL D1434      12.013 -32.068 -13.251  1.00  0.00           C  
ATOM   1937  O   VAL D1434      12.870 -31.679 -12.436  1.00  0.00           O  
ATOM   1938  CB  VAL D1434      10.729 -34.152 -12.562  1.00  0.00           C  
ATOM   1939  CG1 VAL D1434      10.800 -35.691 -12.571  1.00  0.00           C  
ATOM   1940  CG2 VAL D1434      10.831 -33.562 -11.130  1.00  0.00           C  
ATOM   1941  H   VAL D1434      13.640 -33.885 -12.499  1.00  0.00           H  
ATOM   1942  N   ARG D1435      11.273 -31.237 -13.954  1.00  0.00           N  
ATOM   1943  CA  ARG D1435      11.461 -29.833 -13.729  1.00  0.00           C  
ATOM   1944  C   ARG D1435      10.601 -29.306 -12.601  1.00  0.00           C  
ATOM   1945  O   ARG D1435       9.906 -30.074 -11.924  1.00  0.00           O  
ATOM   1946  CB  ARG D1435      11.248 -29.073 -15.016  1.00  0.00           C  
ATOM   1947  CG  ARG D1435      12.256 -29.409 -16.137  1.00  0.00           C  
ATOM   1948  CD  ARG D1435      13.713 -29.041 -15.788  1.00  0.00           C  
ATOM   1949  NE  ARG D1435      13.850 -27.670 -15.302  1.00  0.00           N  
ATOM   1950  CZ  ARG D1435      13.462 -26.592 -15.973  1.00  0.00           C  
ATOM   1951  NH1 ARG D1435      12.943 -26.710 -17.191  1.00  0.00           N  
ATOM   1952  NH2 ARG D1435      13.615 -25.391 -15.437  1.00  0.00           N  
ATOM   1953  H   ARG D1435      10.611 -31.554 -14.594  1.00  0.00           H  
ATOM   1954 HE   ARG D1435      14.241 -27.538 -14.412  1.00  0.00           H  
ATOM   1955 HH11 ARG D1435      12.848 -27.613 -17.614  1.00  0.00           H  
ATOM   1956 HH12 ARG D1435      12.671 -25.897 -17.700  1.00  0.00           H  
ATOM   1957 HH21 ARG D1435      14.013 -25.300 -14.527  1.00  0.00           H  
ATOM   1958 HH22 ARG D1435      13.327 -24.591 -15.952  1.00  0.00           H  
ATOM   1959  N   GLY D1436      10.703 -27.998 -12.371  1.00  0.00           N  
ATOM   1960  CA  GLY D1436       9.936 -27.370 -11.313  1.00  0.00           C  
ATOM   1961  C   GLY D1436       8.576 -26.838 -11.733  1.00  0.00           C  
ATOM   1962  O   GLY D1436       7.892 -26.207 -10.920  1.00  0.00           O  
ATOM   1963  H   GLY D1436      11.316 -27.446 -12.911  1.00  0.00           H  
ATOM   1964  N   LEU D1437       8.180 -27.060 -12.986  1.00  0.00           N  
ATOM   1965  CA  LEU D1437       6.893 -26.567 -13.464  1.00  0.00           C  
ATOM   1966  C   LEU D1437       5.914 -27.647 -13.987  1.00  0.00           C  
ATOM   1967  O   LEU D1437       6.328 -28.716 -14.472  1.00  0.00           O  
ATOM   1968  CB  LEU D1437       7.107 -25.423 -14.462  1.00  0.00           C  
ATOM   1969  CG  LEU D1437       7.765 -24.195 -13.811  1.00  0.00           C  
ATOM   1970  CD1 LEU D1437       9.289 -24.325 -13.804  1.00  0.00           C  
ATOM   1971  CD2 LEU D1437       7.333 -22.923 -14.517  1.00  0.00           C  
ATOM   1972  H   LEU D1437       8.750 -27.563 -13.594  1.00  0.00           H  
ATOM   1973  N   ASP D1438       4.614 -27.347 -13.890  1.00  0.00           N  
ATOM   1974  CA  ASP D1438       3.561 -28.292 -14.289  1.00  0.00           C  
ATOM   1975  C   ASP D1438       3.055 -28.306 -15.711  1.00  0.00           C  
ATOM   1976  O   ASP D1438       2.018 -28.916 -15.983  1.00  0.00           O  
ATOM   1977  CB  ASP D1438       2.384 -28.207 -13.323  1.00  0.00           C  
ATOM   1978  CG  ASP D1438       2.753 -28.712 -11.948  1.00  0.00           C  
ATOM   1979  OD1 ASP D1438       3.474 -29.736 -11.868  1.00  0.00           O  
ATOM   1980  OD2 ASP D1438       2.358 -28.071 -10.950  1.00  0.00           O  
ATOM   1981  H   ASP D1438       4.350 -26.466 -13.534  1.00  0.00           H  
ATOM   1982  N   TYR D1443       3.786 -27.670 -16.612  1.00  0.00           N  
ATOM   1983  CA  TYR D1443       3.405 -27.651 -18.030  1.00  0.00           C  
ATOM   1984  C   TYR D1443       4.268 -28.560 -18.932  1.00  0.00           C  
ATOM   1985  O   TYR D1443       3.838 -28.965 -20.031  1.00  0.00           O  
ATOM   1986  CB  TYR D1443       3.389 -26.219 -18.585  1.00  0.00           C  
ATOM   1987  CG  TYR D1443       4.637 -25.379 -18.364  1.00  0.00           C  
ATOM   1988  CD1 TYR D1443       5.812 -25.919 -17.816  1.00  0.00           C  
ATOM   1989  CD2 TYR D1443       4.636 -24.029 -18.697  1.00  0.00           C  
ATOM   1990  CE1 TYR D1443       6.939 -25.131 -17.605  1.00  0.00           C  
ATOM   1991  CE2 TYR D1443       5.752 -23.233 -18.493  1.00  0.00           C  
ATOM   1992  CZ  TYR D1443       6.903 -23.780 -17.949  1.00  0.00           C  
ATOM   1993  OH  TYR D1443       8.003 -22.956 -17.775  1.00  0.00           O  
ATOM   1994  H   TYR D1443       4.588 -27.189 -16.314  1.00  0.00           H  
ATOM   1995 HH   TYR D1443       7.777 -22.074 -18.047  1.00  0.00           H  
ATOM   1996  N   TYR D1444       5.477 -28.863 -18.469  1.00  0.00           N  
ATOM   1997  CA  TYR D1444       6.400 -29.709 -19.217  1.00  0.00           C  
ATOM   1998  C   TYR D1444       5.780 -31.081 -19.495  1.00  0.00           C  
ATOM   1999  O   TYR D1444       4.839 -31.461 -18.802  1.00  0.00           O  
ATOM   2000  CB  TYR D1444       7.709 -29.884 -18.440  1.00  0.00           C  
ATOM   2001  CG  TYR D1444       8.524 -28.615 -18.244  1.00  0.00           C  
ATOM   2002  CD1 TYR D1444       8.817 -27.760 -19.298  1.00  0.00           C  
ATOM   2003  CD2 TYR D1444       9.050 -28.316 -17.004  1.00  0.00           C  
ATOM   2004  CE1 TYR D1444       9.627 -26.642 -19.110  1.00  0.00           C  
ATOM   2005  CE2 TYR D1444       9.855 -27.202 -16.812  1.00  0.00           C  
ATOM   2006  CZ  TYR D1444      10.148 -26.370 -17.855  1.00  0.00           C  
ATOM   2007  OH  TYR D1444      10.997 -25.293 -17.622  1.00  0.00           O  
ATOM   2008  H   TYR D1444       5.750 -28.533 -17.591  1.00  0.00           H  
ATOM   2009 HH   TYR D1444      11.154 -24.809 -18.381  1.00  0.00           H  
ATOM   2010  N   ASN D1448       6.266 -31.797 -20.518  1.00  0.00           N  
ATOM   2011  CA  ASN D1448       5.748 -33.142 -20.842  1.00  0.00           C  
ATOM   2012  C   ASN D1448       6.769 -34.225 -21.271  1.00  0.00           C  
ATOM   2013  O   ASN D1448       7.026 -35.161 -20.505  1.00  0.00           O  
ATOM   2014  CB  ASN D1448       4.573 -33.065 -21.823  1.00  0.00           C  
ATOM   2015  CG  ASN D1448       4.985 -32.570 -23.170  1.00  0.00           C  
ATOM   2016  OD1 ASN D1448       5.599 -33.299 -23.941  1.00  0.00           O  
ATOM   2017  ND2 ASN D1448       4.677 -31.316 -23.458  1.00  0.00           N  
ATOM   2018  H   ASN D1448       6.987 -31.411 -21.062  1.00  0.00           H  
ATOM   2019 HD21 ASN D1448       4.953 -30.994 -24.337  1.00  0.00           H  
ATOM   2020 HD22 ASN D1448       4.208 -30.781 -22.787  1.00  0.00           H  
ATOM   2021  N   ARG D1456       7.360 -34.148 -22.461  1.00  0.00           N  
ATOM   2022  CA  ARG D1456       8.323 -35.184 -22.831  1.00  0.00           C  
ATOM   2023  C   ARG D1456       9.741 -34.758 -22.534  1.00  0.00           C  
ATOM   2024  O   ARG D1456      10.282 -35.013 -21.464  1.00  0.00           O  
ATOM   2025  CB  ARG D1456       8.205 -35.584 -24.299  1.00  0.00           C  
ATOM   2026  CG  ARG D1456       7.150 -36.628 -24.564  1.00  0.00           C  
ATOM   2027  CD  ARG D1456       5.913 -35.996 -25.126  1.00  0.00           C  
ATOM   2028  NE  ARG D1456       5.624 -36.435 -26.491  1.00  0.00           N  
ATOM   2029  CZ  ARG D1456       4.978 -35.697 -27.404  1.00  0.00           C  
ATOM   2030  NH1 ARG D1456       4.586 -34.459 -27.108  1.00  0.00           N  
ATOM   2031  NH2 ARG D1456       4.661 -36.207 -28.591  1.00  0.00           N  
ATOM   2032  H   ARG D1456       7.181 -33.413 -23.075  1.00  0.00           H  
ATOM   2033 HE   ARG D1456       5.934 -37.318 -26.751  1.00  0.00           H  
ATOM   2034 HH11 ARG D1456       4.764 -34.081 -26.197  1.00  0.00           H  
ATOM   2035 HH12 ARG D1456       4.108 -33.909 -27.790  1.00  0.00           H  
ATOM   2036 HH21 ARG D1456       4.918 -37.145 -28.809  1.00  0.00           H  
ATOM   2037 HH22 ARG D1456       4.193 -35.643 -29.268  1.00  0.00           H  
ATOM   2038  N   THR D1457      10.339 -34.084 -23.501  1.00  0.00           N  
ATOM   2039  CA  THR D1457      11.687 -33.600 -23.375  1.00  0.00           C  
ATOM   2040  C   THR D1457      11.825 -32.700 -22.167  1.00  0.00           C  
ATOM   2041  O   THR D1457      11.011 -31.793 -21.956  1.00  0.00           O  
ATOM   2042  CB  THR D1457      12.056 -32.762 -24.596  1.00  0.00           C  
ATOM   2043  OG1 THR D1457      12.124 -33.613 -25.749  1.00  0.00           O  
ATOM   2044  CG2 THR D1457      13.385 -32.033 -24.371  1.00  0.00           C  
ATOM   2045  H   THR D1457       9.857 -33.896 -24.328  1.00  0.00           H  
ATOM   2046  HG1 THR D1457      12.377 -33.107 -26.503  1.00  0.00           H  
ATOM   2047  N   VAL D1458      12.867 -32.936 -21.397  1.00  0.00           N  
ATOM   2048  CA  VAL D1458      13.162 -32.117 -20.234  1.00  0.00           C  
ATOM   2049  C   VAL D1458      14.682 -32.113 -20.215  1.00  0.00           C  
ATOM   2050  O   VAL D1458      15.307 -33.182 -20.132  1.00  0.00           O  
ATOM   2051  CB  VAL D1458      12.611 -32.731 -18.927  1.00  0.00           C  
ATOM   2052  CG1 VAL D1458      13.256 -32.070 -17.729  1.00  0.00           C  
ATOM   2053  CG2 VAL D1458      11.116 -32.539 -18.852  1.00  0.00           C  
ATOM   2054  H   VAL D1458      13.458 -33.691 -21.603  1.00  0.00           H  
ATOM   2055  N   PHE D1459      15.279 -30.936 -20.367  1.00  0.00           N  
ATOM   2056  CA  PHE D1459      16.737 -30.845 -20.381  1.00  0.00           C  
ATOM   2057  C   PHE D1459      17.244 -29.638 -19.641  1.00  0.00           C  
ATOM   2058  O   PHE D1459      16.513 -28.654 -19.432  1.00  0.00           O  
ATOM   2059  CB  PHE D1459      17.287 -30.811 -21.823  1.00  0.00           C  
ATOM   2060  CG  PHE D1459      17.077 -29.495 -22.520  1.00  0.00           C  
ATOM   2061  CD1 PHE D1459      18.004 -28.472 -22.388  1.00  0.00           C  
ATOM   2062  CD2 PHE D1459      15.946 -29.271 -23.299  1.00  0.00           C  
ATOM   2063  CE1 PHE D1459      17.813 -27.244 -23.012  1.00  0.00           C  
ATOM   2064  CE2 PHE D1459      15.747 -28.031 -23.929  1.00  0.00           C  
ATOM   2065  CZ  PHE D1459      16.686 -27.016 -23.780  1.00  0.00           C  
ATOM   2066  H   PHE D1459      14.752 -30.127 -20.436  1.00  0.00           H  
ATOM   2067  N   GLU D1460      18.529 -29.702 -19.322  1.00  0.00           N  
ATOM   2068  CA  GLU D1460      19.220 -28.645 -18.629  1.00  0.00           C  
ATOM   2069  C   GLU D1460      20.720 -28.724 -18.921  1.00  0.00           C  
ATOM   2070  O   GLU D1460      21.252 -29.809 -19.197  1.00  0.00           O  
ATOM   2071  CB  GLU D1460      18.948 -28.706 -17.120  1.00  0.00           C  
ATOM   2072  CG  GLU D1460      18.993 -30.087 -16.466  1.00  0.00           C  
ATOM   2073  CD  GLU D1460      19.141 -30.007 -14.936  1.00  0.00           C  
ATOM   2074  OE1 GLU D1460      19.072 -28.893 -14.376  1.00  0.00           O  
ATOM   2075  OE2 GLU D1460      19.362 -31.043 -14.273  1.00  0.00           O  
ATOM   2076  H   GLU D1460      19.042 -30.509 -19.572  1.00  0.00           H  
ATOM   2077  N   TRP D1461      21.366 -27.555 -18.924  1.00  0.00           N  
ATOM   2078  CA  TRP D1461      22.799 -27.392 -19.170  1.00  0.00           C  
ATOM   2079  C   TRP D1461      23.475 -26.987 -17.853  1.00  0.00           C  
ATOM   2080  O   TRP D1461      23.287 -25.867 -17.366  1.00  0.00           O  
ATOM   2081  CB  TRP D1461      23.004 -26.311 -20.227  1.00  0.00           C  
ATOM   2082  CG  TRP D1461      22.808 -26.793 -21.629  1.00  0.00           C  
ATOM   2083  CD1 TRP D1461      21.730 -26.573 -22.447  1.00  0.00           C  
ATOM   2084  CD2 TRP D1461      23.761 -27.511 -22.409  1.00  0.00           C  
ATOM   2085  NE1 TRP D1461      21.965 -27.100 -23.703  1.00  0.00           N  
ATOM   2086  CE2 TRP D1461      23.201 -27.681 -23.707  1.00  0.00           C  
ATOM   2087  CE3 TRP D1461      25.043 -28.023 -22.142  1.00  0.00           C  
ATOM   2088  CZ2 TRP D1461      23.871 -28.337 -24.725  1.00  0.00           C  
ATOM   2089  CZ3 TRP D1461      25.704 -28.672 -23.144  1.00  0.00           C  
ATOM   2090  CH2 TRP D1461      25.117 -28.828 -24.434  1.00  0.00           C  
ATOM   2091  H   TRP D1461      20.855 -26.758 -18.738  1.00  0.00           H  
ATOM   2092  HE1 TRP D1461      21.349 -27.066 -24.462  1.00  0.00           H  
ATOM   2093  N   VAL D1462      24.282 -27.882 -17.293  1.00  0.00           N  
ATOM   2094  CA  VAL D1462      24.930 -27.608 -16.020  1.00  0.00           C  
ATOM   2095  C   VAL D1462      26.448 -27.449 -16.069  1.00  0.00           C  
ATOM   2096  O   VAL D1462      27.110 -28.095 -16.871  1.00  0.00           O  
ATOM   2097  CB  VAL D1462      24.613 -28.737 -15.034  1.00  0.00           C  
ATOM   2098  CG1 VAL D1462      24.993 -28.330 -13.604  1.00  0.00           C  
ATOM   2099  CG2 VAL D1462      23.144 -29.142 -15.145  1.00  0.00           C  
ATOM   2100  H   VAL D1462      24.445 -28.727 -17.755  1.00  0.00           H  
ATOM   2101  N   THR D1463      26.994 -26.633 -15.157  1.00  0.00           N  
ATOM   2102  CA  THR D1463      28.433 -26.391 -15.047  1.00  0.00           C  
ATOM   2103  C   THR D1463      28.934 -26.653 -13.647  1.00  0.00           C  
ATOM   2104  O   THR D1463      28.396 -26.147 -12.651  1.00  0.00           O  
ATOM   2105  CB  THR D1463      28.836 -24.933 -15.369  1.00  0.00           C  
ATOM   2106  OG1 THR D1463      30.233 -24.739 -15.062  1.00  0.00           O  
ATOM   2107  CG2 THR D1463      28.018 -23.945 -14.530  1.00  0.00           C  
ATOM   2108  H   THR D1463      26.395 -26.176 -14.535  1.00  0.00           H  
ATOM   2109  HG1 THR D1463      30.472 -23.826 -15.272  1.00  0.00           H  
ATOM   2110  N   ASN D1464      30.077 -27.320 -13.589  1.00  0.00           N  
ATOM   2111  CA  ASN D1464      30.712 -27.667 -12.328  1.00  0.00           C  
ATOM   2112  C   ASN D1464      31.759 -26.644 -11.962  1.00  0.00           C  
ATOM   2113  O   ASN D1464      32.737 -26.961 -11.286  1.00  0.00           O  
ATOM   2114  CB  ASN D1464      31.371 -29.033 -12.441  1.00  0.00           C  
ATOM   2115  CG  ASN D1464      30.632 -29.938 -13.373  1.00  0.00           C  
ATOM   2116  OD1 ASN D1464      30.623 -29.719 -14.593  1.00  0.00           O  
ATOM   2117  ND2 ASN D1464      29.962 -30.932 -12.817  1.00  0.00           N  
ATOM   2118  H   ASN D1464      30.500 -27.594 -14.434  1.00  0.00           H  
ATOM   2119 HD21 ASN D1464      29.478 -31.532 -13.415  1.00  0.00           H  
ATOM   2120 HD22 ASN D1464      29.974 -31.035 -11.843  1.00  0.00           H  
ATOM   2121  N   SER D1465      31.616 -25.436 -12.497  1.00  0.00           N  
ATOM   2122  CA  SER D1465      32.538 -24.355 -12.181  1.00  0.00           C  
ATOM   2123  C   SER D1465      31.711 -23.287 -11.470  1.00  0.00           C  
ATOM   2124  O   SER D1465      32.220 -22.220 -11.097  1.00  0.00           O  
ATOM   2125  CB  SER D1465      33.179 -23.795 -13.462  1.00  0.00           C  
ATOM   2126  OG  SER D1465      34.283 -22.943 -13.173  1.00  0.00           O  
ATOM   2127  H   SER D1465      30.882 -25.271 -13.125  1.00  0.00           H  
ATOM   2128 HG   SER D1465      34.655 -22.600 -13.979  1.00  0.00           H  
ATOM   2129  N   LEU D1683      30.429 -23.621 -11.250  1.00  0.00           N  
ATOM   2130  CA  LEU D1683      29.438 -22.750 -10.610  1.00  0.00           C  
ATOM   2131  C   LEU D1683      29.156 -21.479 -11.441  1.00  0.00           C  
ATOM   2132  O   LEU D1683      29.706 -20.393 -11.165  1.00  0.00           O  
ATOM   2133  CB  LEU D1683      29.854 -22.390  -9.152  1.00  0.00           C  
ATOM   2134  H   LEU D1683      30.134 -24.511 -11.520  1.00  0.00           H  
ATOM   2135  N   GLY D1690      28.368 -21.653 -12.509  1.00  0.00           N  
ATOM   2136  CA  GLY D1690      27.986 -20.536 -13.360  1.00  0.00           C  
ATOM   2137  C   GLY D1690      27.020 -19.737 -12.509  1.00  0.00           C  
ATOM   2138  O   GLY D1690      27.026 -18.500 -12.510  1.00  0.00           O  
ATOM   2139  H   GLY D1690      28.035 -22.539 -12.704  1.00  0.00           H  
ATOM   2140  N   SER D1692      26.196 -20.483 -11.771  1.00  0.00           N  
ATOM   2141  CA  SER D1692      25.220 -19.938 -10.841  1.00  0.00           C  
ATOM   2142  C   SER D1692      25.203 -20.926  -9.678  1.00  0.00           C  
ATOM   2143  O   SER D1692      26.093 -20.905  -8.824  1.00  0.00           O  
ATOM   2144  H   SER D1692      26.271 -21.450 -11.850  1.00  0.00           H  
ATOM   2145  N   GLN D1693      24.199 -21.802  -9.650  1.00  0.00           N  
ATOM   2146  CA  GLN D1693      24.094 -22.847  -8.622  1.00  0.00           C  
ATOM   2147  C   GLN D1693      24.538 -24.134  -9.342  1.00  0.00           C  
ATOM   2148  O   GLN D1693      24.831 -25.164  -8.715  1.00  0.00           O  
ATOM   2149  CB  GLN D1693      22.644 -22.977  -8.111  1.00  0.00           C  
ATOM   2150  H   GLN D1693      23.517 -21.756 -10.341  1.00  0.00           H  
ATOM   2151  N   GLY D1700      24.618 -24.026 -10.674  1.00  0.00           N  
ATOM   2152  CA  GLY D1700      25.016 -25.136 -11.518  1.00  0.00           C  
ATOM   2153  C   GLY D1700      24.330 -25.056 -12.873  1.00  0.00           C  
ATOM   2154  O   GLY D1700      24.976 -25.168 -13.915  1.00  0.00           O  
ATOM   2155  H   GLY D1700      24.399 -23.174 -11.099  1.00  0.00           H  
ATOM   2156  N   THR D1701      23.016 -24.849 -12.862  1.00  0.00           N  
ATOM   2157  CA  THR D1701      22.246 -24.769 -14.093  1.00  0.00           C  
ATOM   2158  C   THR D1701      22.335 -23.376 -14.680  1.00  0.00           C  
ATOM   2159  O   THR D1701      22.313 -22.373 -13.950  1.00  0.00           O  
ATOM   2160  CB  THR D1701      20.746 -25.169 -13.878  1.00  0.00           C  
ATOM   2161  OG1 THR D1701      20.675 -26.509 -13.364  1.00  0.00           O  
ATOM   2162  CG2 THR D1701      19.949 -25.087 -15.214  1.00  0.00           C  
ATOM   2163  H   THR D1701      22.539 -24.756 -12.012  1.00  0.00           H  
ATOM   2164  HG1 THR D1701      19.753 -26.757 -13.239  1.00  0.00           H  
ATOM   2165  N   VAL D1702      22.512 -23.329 -15.998  1.00  0.00           N  
ATOM   2166  CA  VAL D1702      22.606 -22.062 -16.729  1.00  0.00           C  
ATOM   2167  C   VAL D1702      21.408 -22.044 -17.636  1.00  0.00           C  
ATOM   2168  O   VAL D1702      20.783 -21.015 -17.880  1.00  0.00           O  
ATOM   2169  CB  VAL D1702      23.876 -21.977 -17.701  1.00  0.00           C  
ATOM   2170  CG1 VAL D1702      24.200 -20.527 -18.012  1.00  0.00           C  
ATOM   2171  CG2 VAL D1702      25.105 -22.692 -17.142  1.00  0.00           C  
ATOM   2172  H   VAL D1702      22.608 -24.174 -16.490  1.00  0.00           H  
ATOM   2173  N   CYS D1703      21.107 -23.207 -18.162  1.00  0.00           N  
ATOM   2174  CA  CYS D1703      20.038 -23.306 -19.111  1.00  0.00           C  
ATOM   2175  C   CYS D1703      19.195 -24.466 -18.728  1.00  0.00           C  
ATOM   2176  O   CYS D1703      19.710 -25.483 -18.268  1.00  0.00           O  
ATOM   2177  CB  CYS D1703      20.623 -23.562 -20.496  1.00  0.00           C  
ATOM   2178  SG  CYS D1703      19.969 -22.504 -21.780  1.00  0.00           S  
ATOM   2179  H   CYS D1703      21.595 -24.008 -17.900  1.00  0.00           H  
ATOM   2180  N   ALA D1704      17.896 -24.328 -18.965  1.00  0.00           N  
ATOM   2181  CA  ALA D1704      16.938 -25.358 -18.641  1.00  0.00           C  
ATOM   2182  C   ALA D1704      15.678 -25.124 -19.479  1.00  0.00           C  
ATOM   2183  O   ALA D1704      15.301 -23.975 -19.799  1.00  0.00           O  
ATOM   2184  CB  ALA D1704      16.631 -25.332 -17.119  1.00  0.00           C  
ATOM   2185  H   ALA D1704      17.561 -23.477 -19.335  1.00  0.00           H  
ATOM   2186  N   GLY D1705      15.098 -26.226 -19.925  1.00  0.00           N  
ATOM   2187  CA  GLY D1705      13.900 -26.159 -20.726  1.00  0.00           C  
ATOM   2188  C   GLY D1705      13.337 -27.559 -20.854  1.00  0.00           C  
ATOM   2189  O   GLY D1705      13.870 -28.545 -20.291  1.00  0.00           O  
ATOM   2190  H   GLY D1705      15.462 -27.106 -19.681  1.00  0.00           H  
ATOM   2191  N   GLY D1706      12.244 -27.641 -21.600  1.00  0.00           N  
ATOM   2192  CA  GLY D1706      11.583 -28.908 -21.831  1.00  0.00           C  
ATOM   2193  C   GLY D1706      10.383 -28.648 -22.725  1.00  0.00           C  
ATOM   2194  O   GLY D1706      10.227 -27.525 -23.248  1.00  0.00           O  
ATOM   2195  H   GLY D1706      11.892 -26.831 -22.029  1.00  0.00           H  
ATOM   2196  N   ARG D1707       9.548 -29.662 -22.926  1.00  0.00           N  
ATOM   2197  CA  ARG D1707       8.352 -29.515 -23.770  1.00  0.00           C  
ATOM   2198  C   ARG D1707       7.140 -29.012 -22.943  1.00  0.00           C  
ATOM   2199  O   ARG D1707       7.283 -28.706 -21.760  1.00  0.00           O  
ATOM   2200  CB  ARG D1707       8.052 -30.855 -24.435  1.00  0.00           C  
ATOM   2201  CG  ARG D1707       7.441 -30.738 -25.802  1.00  0.00           C  
ATOM   2202  CD  ARG D1707       7.648 -32.022 -26.606  1.00  0.00           C  
ATOM   2203  NE  ARG D1707       7.320 -31.782 -28.001  1.00  0.00           N  
ATOM   2204  CZ  ARG D1707       8.040 -30.989 -28.782  1.00  0.00           C  
ATOM   2205  NH1 ARG D1707       9.159 -30.461 -28.312  1.00  0.00           N  
ATOM   2206  NH2 ARG D1707       7.679 -30.778 -30.041  1.00  0.00           N  
ATOM   2207  H   ARG D1707       9.732 -30.518 -22.500  1.00  0.00           H  
ATOM   2208 HE   ARG D1707       6.531 -32.224 -28.379  1.00  0.00           H  
ATOM   2209 HH11 ARG D1707       9.456 -30.659 -27.379  1.00  0.00           H  
ATOM   2210 HH12 ARG D1707       9.712 -29.866 -28.894  1.00  0.00           H  
ATOM   2211 HH21 ARG D1707       6.857 -31.217 -30.403  1.00  0.00           H  
ATOM   2212 HH22 ARG D1707       8.229 -30.182 -30.621  1.00  0.00           H  
ATOM   2213  N   TYR D1708       5.957 -28.922 -23.554  1.00  0.00           N  
ATOM   2214  CA  TYR D1708       4.727 -28.462 -22.877  1.00  0.00           C  
ATOM   2215  C   TYR D1708       3.615 -28.296 -23.949  1.00  0.00           C  
ATOM   2216  O   TYR D1708       2.988 -27.231 -24.118  1.00  0.00           O  
ATOM   2217  CB  TYR D1708       4.971 -27.168 -22.031  1.00  0.00           C  
ATOM   2218  CG  TYR D1708       5.496 -25.955 -22.781  1.00  0.00           C  
ATOM   2219  CD1 TYR D1708       4.631 -25.160 -23.546  1.00  0.00           C  
ATOM   2220  CD2 TYR D1708       6.862 -25.618 -22.769  1.00  0.00           C  
ATOM   2221  CE1 TYR D1708       5.088 -24.073 -24.295  1.00  0.00           C  
ATOM   2222  CE2 TYR D1708       7.332 -24.522 -23.520  1.00  0.00           C  
ATOM   2223  CZ  TYR D1708       6.425 -23.757 -24.286  1.00  0.00           C  
ATOM   2224  OH  TYR D1708       6.834 -22.676 -25.045  1.00  0.00           O  
ATOM   2225  H   TYR D1708       5.919 -29.129 -24.519  1.00  0.00           H  
ATOM   2226 HH   TYR D1708       7.773 -22.560 -24.966  1.00  0.00           H  
ATOM   2227  N   ASP D1709       3.339 -29.375 -24.672  1.00  0.00           N  
ATOM   2228  CA  ASP D1709       2.365 -29.334 -25.740  1.00  0.00           C  
ATOM   2229  C   ASP D1709       1.021 -28.776 -25.366  1.00  0.00           C  
ATOM   2230  O   ASP D1709       0.507 -27.862 -26.036  1.00  0.00           O  
ATOM   2231  CB  ASP D1709       2.178 -30.723 -26.341  1.00  0.00           C  
ATOM   2232  CG  ASP D1709       3.500 -31.352 -26.753  1.00  0.00           C  
ATOM   2233  OD1 ASP D1709       4.049 -30.981 -27.823  1.00  0.00           O  
ATOM   2234  OD2 ASP D1709       3.999 -32.206 -25.991  1.00  0.00           O  
ATOM   2235  H   ASP D1709       3.781 -30.195 -24.490  1.00  0.00           H  
ATOM   2236  N   GLY D1710       0.501 -29.285 -24.245  1.00  0.00           N  
ATOM   2237  CA  GLY D1710      -0.823 -28.925 -23.770  1.00  0.00           C  
ATOM   2238  C   GLY D1710      -1.123 -27.516 -23.294  1.00  0.00           C  
ATOM   2239  O   GLY D1710      -2.255 -27.031 -23.477  1.00  0.00           O  
ATOM   2240  H   GLY D1710       1.030 -29.912 -23.717  1.00  0.00           H  
ATOM   2241  N   LEU D1725      -0.116 -26.825 -22.756  1.00  0.00           N  
ATOM   2242  CA  LEU D1725      -0.311 -25.491 -22.193  1.00  0.00           C  
ATOM   2243  C   LEU D1725      -1.026 -24.438 -23.019  1.00  0.00           C  
ATOM   2244  O   LEU D1725      -1.680 -23.544 -22.473  1.00  0.00           O  
ATOM   2245  CB  LEU D1725       0.982 -24.961 -21.617  1.00  0.00           C  
ATOM   2246  CG  LEU D1725       0.648 -23.823 -20.685  1.00  0.00           C  
ATOM   2247  CD1 LEU D1725       1.402 -23.941 -19.413  1.00  0.00           C  
ATOM   2248  CD2 LEU D1725       0.962 -22.542 -21.409  1.00  0.00           C  
ATOM   2249  H   LEU D1725       0.787 -27.203 -22.758  1.00  0.00           H  
ATOM   2250  N   VAL D1726      -0.985 -24.583 -24.326  1.00  0.00           N  
ATOM   2251  CA  VAL D1726      -1.650 -23.610 -25.175  1.00  0.00           C  
ATOM   2252  C   VAL D1726      -3.173 -23.753 -25.085  1.00  0.00           C  
ATOM   2253  O   VAL D1726      -3.896 -22.762 -25.075  1.00  0.00           O  
ATOM   2254  CB  VAL D1726      -1.160 -23.728 -26.616  1.00  0.00           C  
ATOM   2255  CG1 VAL D1726      -1.239 -22.363 -27.290  1.00  0.00           C  
ATOM   2256  CG2 VAL D1726       0.285 -24.332 -26.646  1.00  0.00           C  
ATOM   2257  H   VAL D1726      -0.512 -25.343 -24.714  1.00  0.00           H  
ATOM   2258  N   GLU D1761      -3.662 -24.983 -25.009  1.00  0.00           N  
ATOM   2259  CA  GLU D1761      -5.099 -25.192 -24.870  1.00  0.00           C  
ATOM   2260  C   GLU D1761      -5.525 -24.839 -23.428  1.00  0.00           C  
ATOM   2261  O   GLU D1761      -6.511 -24.112 -23.228  1.00  0.00           O  
ATOM   2262  CB  GLU D1761      -5.497 -26.624 -25.232  1.00  0.00           C  
ATOM   2263  CG  GLU D1761      -5.251 -27.643 -24.123  1.00  0.00           C  
ATOM   2264  CD  GLU D1761      -5.545 -29.060 -24.557  1.00  0.00           C  
ATOM   2265  OE1 GLU D1761      -4.638 -29.685 -25.152  1.00  0.00           O  
ATOM   2266  OE2 GLU D1761      -6.671 -29.548 -24.308  1.00  0.00           O  
ATOM   2267  H   GLU D1761      -3.051 -25.750 -25.028  1.00  0.00           H  
ATOM   2268  N   GLN D1765      -4.732 -25.304 -22.446  1.00  0.00           N  
ATOM   2269  CA  GLN D1765      -4.975 -25.067 -21.022  1.00  0.00           C  
ATOM   2270  C   GLN D1765      -5.212 -23.597 -20.738  1.00  0.00           C  
ATOM   2271  O   GLN D1765      -6.132 -23.242 -20.000  1.00  0.00           O  
ATOM   2272  CB  GLN D1765      -3.817 -25.557 -20.164  1.00  0.00           C  
ATOM   2273  CG  GLN D1765      -3.897 -25.009 -18.754  1.00  0.00           C  
ATOM   2274  CD  GLN D1765      -2.870 -25.607 -17.812  1.00  0.00           C  
ATOM   2275  OE1 GLN D1765      -2.999 -25.510 -16.592  1.00  0.00           O  
ATOM   2276  NE2 GLN D1765      -1.846 -26.244 -18.364  1.00  0.00           N  
ATOM   2277  H   GLN D1765      -3.945 -25.842 -22.698  1.00  0.00           H  
ATOM   2278 HE21 GLN D1765      -1.178 -26.624 -17.749  1.00  0.00           H  
ATOM   2279 HE22 GLN D1765      -1.767 -26.302 -19.326  1.00  0.00           H  
ATOM   2280  N   LEU D1767      -4.366 -22.735 -21.293  1.00  0.00           N  
ATOM   2281  CA  LEU D1767      -4.545 -21.322 -21.067  1.00  0.00           C  
ATOM   2282  C   LEU D1767      -5.632 -20.784 -21.994  1.00  0.00           C  
ATOM   2283  O   LEU D1767      -5.835 -19.561 -22.081  1.00  0.00           O  
ATOM   2284  CB  LEU D1767      -3.232 -20.565 -21.201  1.00  0.00           C  
ATOM   2285  CG  LEU D1767      -2.106 -21.099 -20.305  1.00  0.00           C  
ATOM   2286  CD1 LEU D1767      -0.926 -20.109 -20.317  1.00  0.00           C  
ATOM   2287  CD2 LEU D1767      -2.592 -21.351 -18.862  1.00  0.00           C  
ATOM   2288  H   LEU D1767      -3.622 -23.056 -21.851  1.00  0.00           H  
ATOM   2289  N   GLY D1768      -6.306 -21.666 -22.718  1.00  0.00           N  
ATOM   2290  CA  GLY D1768      -7.405 -21.212 -23.550  1.00  0.00           C  
ATOM   2291  C   GLY D1768      -7.278 -20.983 -25.035  1.00  0.00           C  
ATOM   2292  O   GLY D1768      -8.025 -20.183 -25.618  1.00  0.00           O  
ATOM   2293  H   GLY D1768      -6.057 -22.571 -22.682  1.00  0.00           H  
ATOM   2294  N   GLY D1770      -6.351 -21.688 -25.669  1.00  0.00           N  
ATOM   2295  CA  GLY D1770      -6.194 -21.547 -27.104  1.00  0.00           C  
ATOM   2296  C   GLY D1770      -6.228 -22.932 -27.689  1.00  0.00           C  
ATOM   2297  O   GLY D1770      -6.168 -23.903 -26.921  1.00  0.00           O  
ATOM   2298  H   GLY D1770      -5.779 -22.307 -25.172  1.00  0.00           H  
ATOM   2299  N   ARG D1771      -6.345 -23.056 -29.009  1.00  0.00           N  
ATOM   2300  CA  ARG D1771      -6.373 -24.382 -29.631  1.00  0.00           C  
ATOM   2301  C   ARG D1771      -5.022 -25.064 -29.398  1.00  0.00           C  
ATOM   2302  O   ARG D1771      -3.999 -24.386 -29.350  1.00  0.00           O  
ATOM   2303  CB  ARG D1771      -6.751 -24.284 -31.106  1.00  0.00           C  
ATOM   2304  CG  ARG D1771      -8.088 -23.560 -31.295  1.00  0.00           C  
ATOM   2305  CD  ARG D1771      -8.651 -23.635 -32.717  1.00  0.00           C  
ATOM   2306  NE  ARG D1771      -9.026 -25.004 -33.118  1.00  0.00           N  
ATOM   2307  CZ  ARG D1771      -9.775 -25.325 -34.180  1.00  0.00           C  
ATOM   2308  NH1 ARG D1771     -10.286 -24.380 -34.982  1.00  0.00           N  
ATOM   2309  NH2 ARG D1771     -10.035 -26.604 -34.443  1.00  0.00           N  
ATOM   2310  H   ARG D1771      -6.389 -22.264 -29.566  1.00  0.00           H  
ATOM   2311 HE   ARG D1771      -8.708 -25.739 -32.554  1.00  0.00           H  
ATOM   2312 HH11 ARG D1771     -10.104 -23.410 -34.793  1.00  0.00           H  
ATOM   2313 HH12 ARG D1771     -10.835 -24.633 -35.776  1.00  0.00           H  
ATOM   2314 HH21 ARG D1771      -9.678 -27.317 -33.847  1.00  0.00           H  
ATOM   2315 HH22 ARG D1771     -10.594 -26.842 -35.239  1.00  0.00           H  
ATOM   2316  N   ALA D1772      -5.037 -26.364 -29.115  1.00  0.00           N  
ATOM   2317  CA  ALA D1772      -3.809 -27.124 -28.843  1.00  0.00           C  
ATOM   2318  C   ALA D1772      -2.807 -27.062 -29.989  1.00  0.00           C  
ATOM   2319  O   ALA D1772      -3.153 -27.176 -31.182  1.00  0.00           O  
ATOM   2320  CB  ALA D1772      -4.125 -28.592 -28.487  1.00  0.00           C  
ATOM   2321  H   ALA D1772      -5.891 -26.840 -29.109  1.00  0.00           H  
ATOM   2322  N   THR D1773      -1.550 -26.887 -29.603  1.00  0.00           N  
ATOM   2323  CA  THR D1773      -0.469 -26.788 -30.553  1.00  0.00           C  
ATOM   2324  C   THR D1773       0.749 -27.204 -29.737  1.00  0.00           C  
ATOM   2325  O   THR D1773       0.763 -27.009 -28.498  1.00  0.00           O  
ATOM   2326  CB  THR D1773      -0.394 -25.361 -31.131  1.00  0.00           C  
ATOM   2327  OG1 THR D1773       0.383 -25.383 -32.325  1.00  0.00           O  
ATOM   2328  CG2 THR D1773       0.192 -24.387 -30.125  1.00  0.00           C  
ATOM   2329  H   THR D1773      -1.340 -26.843 -28.652  1.00  0.00           H  
ATOM   2330  HG1 THR D1773       0.432 -24.484 -32.688  1.00  0.00           H  
ATOM   2331  N   PRO D1774       1.742 -27.868 -30.394  1.00  0.00           N  
ATOM   2332  CA  PRO D1774       2.902 -28.286 -29.593  1.00  0.00           C  
ATOM   2333  C   PRO D1774       3.865 -27.141 -29.245  1.00  0.00           C  
ATOM   2334  O   PRO D1774       3.917 -26.112 -29.939  1.00  0.00           O  
ATOM   2335  CB  PRO D1774       3.535 -29.386 -30.444  1.00  0.00           C  
ATOM   2336  CG  PRO D1774       2.419 -29.824 -31.368  1.00  0.00           C  
ATOM   2337  CD  PRO D1774       1.776 -28.520 -31.715  1.00  0.00           C  
ATOM   2338  N   ALA D1775       4.626 -27.313 -28.178  1.00  0.00           N  
ATOM   2339  CA  ALA D1775       5.492 -26.248 -27.789  1.00  0.00           C  
ATOM   2340  C   ALA D1775       6.672 -26.769 -27.028  1.00  0.00           C  
ATOM   2341  O   ALA D1775       6.543 -27.773 -26.286  1.00  0.00           O  
ATOM   2342  CB  ALA D1775       4.732 -25.286 -26.969  1.00  0.00           C  
ATOM   2343  H   ALA D1775       4.606 -28.146 -27.671  1.00  0.00           H  
ATOM   2344  N   VAL D1776       7.826 -26.108 -27.270  1.00  0.00           N  
ATOM   2345  CA  VAL D1776       9.126 -26.426 -26.645  1.00  0.00           C  
ATOM   2346  C   VAL D1776       9.857 -25.125 -26.428  1.00  0.00           C  
ATOM   2347  O   VAL D1776       9.644 -24.151 -27.178  1.00  0.00           O  
ATOM   2348  CB  VAL D1776      10.059 -27.209 -27.573  1.00  0.00           C  
ATOM   2349  CG1 VAL D1776      10.654 -28.427 -26.848  1.00  0.00           C  
ATOM   2350  CG2 VAL D1776       9.350 -27.552 -28.883  1.00  0.00           C  
ATOM   2351  H   VAL D1776       7.804 -25.346 -27.896  1.00  0.00           H  
ATOM   2352  N   GLY D1777      10.764 -25.125 -25.453  1.00  0.00           N  
ATOM   2353  CA  GLY D1777      11.502 -23.910 -25.180  1.00  0.00           C  
ATOM   2354  C   GLY D1777      12.473 -24.106 -24.046  1.00  0.00           C  
ATOM   2355  O   GLY D1777      12.587 -25.220 -23.499  1.00  0.00           O  
ATOM   2356  H   GLY D1777      10.929 -25.935 -24.912  1.00  0.00           H  
ATOM   2357  N   PHE D1778      13.179 -23.033 -23.695  1.00  0.00           N  
ATOM   2358  CA  PHE D1778      14.151 -23.068 -22.592  1.00  0.00           C  
ATOM   2359  C   PHE D1778      14.374 -21.611 -22.211  1.00  0.00           C  
ATOM   2360  O   PHE D1778      13.903 -20.690 -22.917  1.00  0.00           O  
ATOM   2361  CB  PHE D1778      15.491 -23.698 -23.027  1.00  0.00           C  
ATOM   2362  CG  PHE D1778      16.207 -22.889 -24.078  1.00  0.00           C  
ATOM   2363  CD1 PHE D1778      17.024 -21.814 -23.714  1.00  0.00           C  
ATOM   2364  CD2 PHE D1778      15.931 -23.083 -25.424  1.00  0.00           C  
ATOM   2365  CE1 PHE D1778      17.535 -20.921 -24.686  1.00  0.00           C  
ATOM   2366  CE2 PHE D1778      16.438 -22.205 -26.393  1.00  0.00           C  
ATOM   2367  CZ  PHE D1778      17.235 -21.121 -26.029  1.00  0.00           C  
ATOM   2368  H   PHE D1778      13.057 -22.192 -24.177  1.00  0.00           H  
ATOM   2369  N   ALA D1779      15.053 -21.413 -21.091  1.00  0.00           N  
ATOM   2370  CA  ALA D1779      15.366 -20.075 -20.627  1.00  0.00           C  
ATOM   2371  C   ALA D1779      16.712 -20.175 -19.874  1.00  0.00           C  
ATOM   2372  O   ALA D1779      17.032 -21.222 -19.289  1.00  0.00           O  
ATOM   2373  CB  ALA D1779      14.231 -19.542 -19.753  1.00  0.00           C  
ATOM   2374  H   ALA D1779      15.350 -22.177 -20.545  1.00  0.00           H  
ATOM   2375  N   MET D1782      17.527 -19.130 -19.939  1.00  0.00           N  
ATOM   2376  CA  MET D1782      18.830 -19.195 -19.326  1.00  0.00           C  
ATOM   2377  C   MET D1782      19.104 -18.004 -18.433  1.00  0.00           C  
ATOM   2378  O   MET D1782      18.715 -16.869 -18.748  1.00  0.00           O  
ATOM   2379  CB  MET D1782      19.890 -19.347 -20.434  1.00  0.00           C  
ATOM   2380  CG  MET D1782      21.155 -18.456 -20.321  1.00  0.00           C  
ATOM   2381  SD  MET D1782      22.584 -18.910 -21.424  1.00  0.00           S  
ATOM   2382  CE  MET D1782      22.101 -18.034 -23.038  1.00  0.00           C  
ATOM   2383  H   MET D1782      17.240 -18.322 -20.369  1.00  0.00           H  
ATOM   2384  N   GLY D1783      19.778 -18.294 -17.317  1.00  0.00           N  
ATOM   2385  CA  GLY D1783      20.135 -17.283 -16.335  1.00  0.00           C  
ATOM   2386  C   GLY D1783      21.323 -16.456 -16.763  1.00  0.00           C  
ATOM   2387  O   GLY D1783      22.481 -16.862 -16.579  1.00  0.00           O  
ATOM   2388  H   GLY D1783      20.053 -19.227 -17.164  1.00  0.00           H  
ATOM   2389  N   LEU D1784      21.054 -15.283 -17.332  1.00  0.00           N  
ATOM   2390  CA  LEU D1784      22.129 -14.411 -17.791  1.00  0.00           C  
ATOM   2391  C   LEU D1784      23.162 -14.080 -16.732  1.00  0.00           C  
ATOM   2392  O   LEU D1784      24.324 -14.036 -17.053  1.00  0.00           O  
ATOM   2393  CB  LEU D1784      21.580 -13.137 -18.401  1.00  0.00           C  
ATOM   2394  CG  LEU D1784      21.108 -13.299 -19.843  1.00  0.00           C  
ATOM   2395  CD1 LEU D1784      20.577 -14.651 -20.104  1.00  0.00           C  
ATOM   2396  CD2 LEU D1784      20.059 -12.249 -20.180  1.00  0.00           C  
ATOM   2397  H   LEU D1784      20.119 -15.011 -17.451  1.00  0.00           H  
ATOM   2398  N   GLU D1785      22.807 -13.887 -15.473  1.00  0.00           N  
ATOM   2399  CA  GLU D1785      23.856 -13.564 -14.500  1.00  0.00           C  
ATOM   2400  C   GLU D1785      24.789 -14.741 -14.341  1.00  0.00           C  
ATOM   2401  O   GLU D1785      25.991 -14.568 -14.228  1.00  0.00           O  
ATOM   2402  CB  GLU D1785      23.281 -13.191 -13.137  1.00  0.00           C  
ATOM   2403  CG  GLU D1785      22.583 -11.824 -13.062  1.00  0.00           C  
ATOM   2404  CD  GLU D1785      21.093 -11.853 -13.428  1.00  0.00           C  
ATOM   2405  OE1 GLU D1785      20.508 -12.954 -13.542  1.00  0.00           O  
ATOM   2406  OE2 GLU D1785      20.505 -10.758 -13.609  1.00  0.00           O  
ATOM   2407  H   GLU D1785      21.872 -13.971 -15.205  1.00  0.00           H  
ATOM   2408  N   ARG D1786      24.228 -15.935 -14.348  1.00  0.00           N  
ATOM   2409  CA  ARG D1786      25.023 -17.158 -14.203  1.00  0.00           C  
ATOM   2410  C   ARG D1786      25.969 -17.313 -15.404  1.00  0.00           C  
ATOM   2411  O   ARG D1786      27.147 -17.675 -15.252  1.00  0.00           O  
ATOM   2412  CB  ARG D1786      24.119 -18.400 -14.091  1.00  0.00           C  
ATOM   2413  CG  ARG D1786      22.605 -18.109 -14.062  1.00  0.00           C  
ATOM   2414  CD  ARG D1786      22.152 -17.578 -12.717  1.00  0.00           C  
ATOM   2415  NE  ARG D1786      22.321 -18.588 -11.672  1.00  0.00           N  
ATOM   2416  CZ  ARG D1786      21.806 -19.821 -11.720  1.00  0.00           C  
ATOM   2417  NH1 ARG D1786      21.094 -20.232 -12.765  1.00  0.00           N  
ATOM   2418  NH2 ARG D1786      22.013 -20.652 -10.714  1.00  0.00           N  
ATOM   2419  H   ARG D1786      23.265 -16.000 -14.475  1.00  0.00           H  
ATOM   2420 HE   ARG D1786      22.847 -18.347 -10.883  1.00  0.00           H  
ATOM   2421 HH11 ARG D1786      20.938 -19.613 -13.526  1.00  0.00           H  
ATOM   2422 HH12 ARG D1786      20.716 -21.159 -12.784  1.00  0.00           H  
ATOM   2423 HH21 ARG D1786      22.556 -20.360  -9.926  1.00  0.00           H  
ATOM   2424 HH22 ARG D1786      21.636 -21.579 -10.743  1.00  0.00           H  
ATOM   2425  N   LEU D1787      25.415 -17.069 -16.598  1.00  0.00           N  
ATOM   2426  CA  LEU D1787      26.164 -17.128 -17.856  1.00  0.00           C  
ATOM   2427  C   LEU D1787      27.312 -16.145 -17.723  1.00  0.00           C  
ATOM   2428  O   LEU D1787      28.481 -16.558 -17.633  1.00  0.00           O  
ATOM   2429  CB  LEU D1787      25.291 -16.731 -19.055  1.00  0.00           C  
ATOM   2430  CG  LEU D1787      26.028 -16.715 -20.392  1.00  0.00           C  
ATOM   2431  CD1 LEU D1787      26.986 -17.881 -20.484  1.00  0.00           C  
ATOM   2432  CD2 LEU D1787      25.031 -16.782 -21.525  1.00  0.00           C  
ATOM   2433  H   LEU D1787      24.458 -16.863 -16.630  1.00  0.00           H  
ATOM   2434  N   VAL D1788      26.978 -14.863 -17.662  1.00  0.00           N  
ATOM   2435  CA  VAL D1788      28.004 -13.859 -17.513  1.00  0.00           C  
ATOM   2436  C   VAL D1788      29.029 -14.349 -16.482  1.00  0.00           C  
ATOM   2437  O   VAL D1788      30.215 -14.466 -16.802  1.00  0.00           O  
ATOM   2438  CB  VAL D1788      27.432 -12.449 -17.135  1.00  0.00           C  
ATOM   2439  CG1 VAL D1788      28.577 -11.478 -16.770  1.00  0.00           C  
ATOM   2440  CG2 VAL D1788      26.643 -11.858 -18.309  1.00  0.00           C  
ATOM   2441  H   VAL D1788      26.029 -14.603 -17.700  1.00  0.00           H  
ATOM   2442  N   LEU D1789      28.551 -14.806 -15.328  1.00  0.00           N  
ATOM   2443  CA  LEU D1789      29.441 -15.281 -14.268  1.00  0.00           C  
ATOM   2444  C   LEU D1789      30.421 -16.292 -14.799  1.00  0.00           C  
ATOM   2445  O   LEU D1789      31.627 -16.213 -14.578  1.00  0.00           O  
ATOM   2446  CB  LEU D1789      28.634 -15.964 -13.170  1.00  0.00           C  
ATOM   2447  CG  LEU D1789      28.250 -15.117 -11.969  1.00  0.00           C  
ATOM   2448  CD1 LEU D1789      27.815 -16.042 -10.806  1.00  0.00           C  
ATOM   2449  CD2 LEU D1789      29.454 -14.278 -11.559  1.00  0.00           C  
ATOM   2450  H   LEU D1789      27.585 -14.852 -15.186  1.00  0.00           H  
ATOM   2451  N   LEU D1790      29.855 -17.271 -15.466  1.00  0.00           N  
ATOM   2452  CA  LEU D1790      30.610 -18.335 -16.029  1.00  0.00           C  
ATOM   2453  C   LEU D1790      31.612 -17.796 -17.040  1.00  0.00           C  
ATOM   2454  O   LEU D1790      32.819 -17.990 -16.864  1.00  0.00           O  
ATOM   2455  CB  LEU D1790      29.665 -19.316 -16.683  1.00  0.00           C  
ATOM   2456  CG  LEU D1790      30.366 -20.491 -17.315  1.00  0.00           C  
ATOM   2457  CD1 LEU D1790      31.204 -21.213 -16.255  1.00  0.00           C  
ATOM   2458  CD2 LEU D1790      29.296 -21.388 -17.967  1.00  0.00           C  
ATOM   2459  H   LEU D1790      28.888 -17.266 -15.593  1.00  0.00           H  
ATOM   2460  N   VAL D1791      31.142 -17.077 -18.059  1.00  0.00           N  
ATOM   2461  CA  VAL D1791      32.040 -16.542 -19.089  1.00  0.00           C  
ATOM   2462  C   VAL D1791      33.227 -15.779 -18.502  1.00  0.00           C  
ATOM   2463  O   VAL D1791      34.358 -15.977 -18.917  1.00  0.00           O  
ATOM   2464  CB  VAL D1791      31.319 -15.628 -20.069  1.00  0.00           C  
ATOM   2465  CG1 VAL D1791      32.249 -15.298 -21.226  1.00  0.00           C  
ATOM   2466  CG2 VAL D1791      30.042 -16.277 -20.561  1.00  0.00           C  
ATOM   2467  H   VAL D1791      30.189 -16.895 -18.107  1.00  0.00           H  
ATOM   2468  N   GLN D1792      32.956 -14.915 -17.528  1.00  0.00           N  
ATOM   2469  CA  GLN D1792      33.992 -14.135 -16.843  1.00  0.00           C  
ATOM   2470  C   GLN D1792      34.955 -15.035 -16.060  1.00  0.00           C  
ATOM   2471  O   GLN D1792      36.092 -14.646 -15.802  1.00  0.00           O  
ATOM   2472  CB  GLN D1792      33.353 -13.152 -15.836  1.00  0.00           C  
ATOM   2473  CG  GLN D1792      32.898 -11.800 -16.411  1.00  0.00           C  
ATOM   2474  CD  GLN D1792      32.138 -10.948 -15.394  1.00  0.00           C  
ATOM   2475  OE1 GLN D1792      31.034 -11.317 -14.963  1.00  0.00           O  
ATOM   2476  NE2 GLN D1792      32.711  -9.798 -15.015  1.00  0.00           N  
ATOM   2477  H   GLN D1792      32.018 -14.802 -17.251  1.00  0.00           H  
ATOM   2478 HE21 GLN D1792      32.224  -9.251 -14.368  1.00  0.00           H  
ATOM   2479 HE22 GLN D1792      33.573  -9.543 -15.395  1.00  0.00           H  
ATOM   2480  N   ALA D1793      34.474 -16.202 -15.633  1.00  0.00           N  
ATOM   2481  CA  ALA D1793      35.292 -17.125 -14.850  1.00  0.00           C  
ATOM   2482  C   ALA D1793      36.179 -18.003 -15.709  1.00  0.00           C  
ATOM   2483  O   ALA D1793      37.348 -18.195 -15.396  1.00  0.00           O  
ATOM   2484  CB  ALA D1793      34.408 -17.986 -13.971  1.00  0.00           C  
ATOM   2485  H   ALA D1793      33.549 -16.459 -15.848  1.00  0.00           H  
ATOM   2486  N   VAL D1794      35.602 -18.548 -16.769  1.00  0.00           N  
ATOM   2487  CA  VAL D1794      36.332 -19.415 -17.679  1.00  0.00           C  
ATOM   2488  C   VAL D1794      37.092 -18.644 -18.777  1.00  0.00           C  
ATOM   2489  O   VAL D1794      38.135 -19.094 -19.253  1.00  0.00           O  
ATOM   2490  CB  VAL D1794      35.375 -20.539 -18.244  1.00  0.00           C  
ATOM   2491  CG1 VAL D1794      35.701 -20.923 -19.694  1.00  0.00           C  
ATOM   2492  CG2 VAL D1794      35.487 -21.782 -17.375  1.00  0.00           C  
ATOM   2493  H   VAL D1794      34.652 -18.376 -16.935  1.00  0.00           H  
ATOM   2494  N   ASN D1795      36.633 -17.438 -19.107  1.00  0.00           N  
ATOM   2495  CA  ASN D1795      37.268 -16.629 -20.146  1.00  0.00           C  
ATOM   2496  C   ASN D1795      37.804 -15.284 -19.672  1.00  0.00           C  
ATOM   2497  O   ASN D1795      37.755 -14.321 -20.428  1.00  0.00           O  
ATOM   2498  CB  ASN D1795      36.265 -16.358 -21.262  1.00  0.00           C  
ATOM   2499  CG  ASN D1795      36.475 -17.236 -22.467  1.00  0.00           C  
ATOM   2500  OD1 ASN D1795      36.143 -16.847 -23.591  1.00  0.00           O  
ATOM   2501  ND2 ASN D1795      37.034 -18.430 -22.252  1.00  0.00           N  
ATOM   2502  H   ASN D1795      35.859 -17.082 -18.631  1.00  0.00           H  
ATOM   2503 HD21 ASN D1795      37.164 -19.005 -23.034  1.00  0.00           H  
ATOM   2504 HD22 ASN D1795      37.281 -18.703 -21.351  1.00  0.00           H  
ATOM   2505  N   PRO D1796      38.412 -15.215 -18.467  1.00  0.00           N  
ATOM   2506  CA  PRO D1796      38.981 -14.002 -17.839  1.00  0.00           C  
ATOM   2507  C   PRO D1796      39.707 -13.079 -18.813  1.00  0.00           C  
ATOM   2508  O   PRO D1796      39.906 -11.897 -18.529  1.00  0.00           O  
ATOM   2509  CB  PRO D1796      39.965 -14.558 -16.796  1.00  0.00           C  
ATOM   2510  CG  PRO D1796      39.710 -16.073 -16.771  1.00  0.00           C  
ATOM   2511  CD  PRO D1796      39.268 -16.376 -18.178  1.00  0.00           C  
ATOM   2512  N   GLU D1797      40.187 -13.657 -19.912  1.00  0.00           N  
ATOM   2513  CA  GLU D1797      40.864 -12.915 -20.965  1.00  0.00           C  
ATOM   2514  C   GLU D1797      39.791 -12.478 -21.955  1.00  0.00           C  
ATOM   2515  O   GLU D1797      39.911 -12.692 -23.165  1.00  0.00           O  
ATOM   2516  CB  GLU D1797      41.916 -13.791 -21.670  1.00  0.00           C  
ATOM   2517  CG  GLU D1797      43.144 -14.062 -20.818  1.00  0.00           C  
ATOM   2518  CD  GLU D1797      43.741 -12.781 -20.224  1.00  0.00           C  
ATOM   2519  OE1 GLU D1797      44.260 -11.939 -21.003  1.00  0.00           O  
ATOM   2520  OE2 GLU D1797      43.682 -12.617 -18.979  1.00  0.00           O  
ATOM   2521  H   GLU D1797      40.073 -14.618 -20.026  1.00  0.00           H  
ATOM   2522  N   PHE D1798      38.727 -11.899 -21.415  1.00  0.00           N  
ATOM   2523  CA  PHE D1798      37.600 -11.430 -22.206  1.00  0.00           C  
ATOM   2524  C   PHE D1798      37.080 -10.141 -21.570  1.00  0.00           C  
ATOM   2525  O   PHE D1798      36.540 -10.117 -20.459  1.00  0.00           O  
ATOM   2526  CB  PHE D1798      36.521 -12.532 -22.299  1.00  0.00           C  
ATOM   2527  CG  PHE D1798      35.249 -12.132 -23.026  1.00  0.00           C  
ATOM   2528  CD1 PHE D1798      35.129 -10.902 -23.677  1.00  0.00           C  
ATOM   2529  CD2 PHE D1798      34.140 -12.981 -23.000  1.00  0.00           C  
ATOM   2530  CE1 PHE D1798      33.918 -10.530 -24.275  1.00  0.00           C  
ATOM   2531  CE2 PHE D1798      32.934 -12.615 -23.596  1.00  0.00           C  
ATOM   2532  CZ  PHE D1798      32.819 -11.390 -24.226  1.00  0.00           C  
ATOM   2533  H   PHE D1798      38.695 -11.772 -20.444  1.00  0.00           H  
ATOM   2534  N   LYS D1799      37.348  -9.058 -22.283  1.00  0.00           N  
ATOM   2535  CA  LYS D1799      36.954  -7.722 -21.885  1.00  0.00           C  
ATOM   2536  C   LYS D1799      36.379  -7.098 -23.154  1.00  0.00           C  
ATOM   2537  O   LYS D1799      36.667  -7.578 -24.265  1.00  0.00           O  
ATOM   2538  CB  LYS D1799      38.181  -6.925 -21.456  1.00  0.00           C  
ATOM   2539  CG  LYS D1799      39.246  -7.733 -20.700  1.00  0.00           C  
ATOM   2540  CD  LYS D1799      40.186  -8.503 -21.639  1.00  0.00           C  
ATOM   2541  CE  LYS D1799      41.312  -9.184 -20.879  1.00  0.00           C  
ATOM   2542  NZ  LYS D1799      40.749 -10.010 -19.788  1.00  0.00           N  
ATOM   2543  H   LYS D1799      37.821  -9.164 -23.134  1.00  0.00           H  
ATOM   2544  HZ1 LYS D1799      39.942 -10.559 -20.162  1.00  0.00           H  
ATOM   2545  HZ2 LYS D1799      41.474 -10.661 -19.434  1.00  0.00           H  
ATOM   2546  HZ3 LYS D1799      40.417  -9.397 -19.019  1.00  0.00           H  
ATOM   2547  N   ALA D1800      35.525  -6.085 -23.006  1.00  0.00           N  
ATOM   2548  CA  ALA D1800      34.954  -5.422 -24.177  1.00  0.00           C  
ATOM   2549  C   ALA D1800      35.605  -4.066 -24.393  1.00  0.00           C  
ATOM   2550  O   ALA D1800      36.372  -3.570 -23.554  1.00  0.00           O  
ATOM   2551  CB  ALA D1800      33.431  -5.283 -24.067  1.00  0.00           C  
ATOM   2552  H   ALA D1800      35.308  -5.753 -22.110  1.00  0.00           H  
ATOM   2553  N   ASP D1801      35.295  -3.483 -25.540  1.00  0.00           N  
ATOM   2554  CA  ASP D1801      35.823  -2.191 -25.937  1.00  0.00           C  
ATOM   2555  C   ASP D1801      35.794  -1.187 -24.800  1.00  0.00           C  
ATOM   2556  O   ASP D1801      34.968  -1.294 -23.888  1.00  0.00           O  
ATOM   2557  CB  ASP D1801      34.998  -1.619 -27.092  1.00  0.00           C  
ATOM   2558  CG  ASP D1801      34.619  -2.672 -28.119  1.00  0.00           C  
ATOM   2559  OD1 ASP D1801      35.506  -3.477 -28.493  1.00  0.00           O  
ATOM   2560  OD2 ASP D1801      33.433  -2.692 -28.539  1.00  0.00           O  
ATOM   2561  H   ASP D1801      34.674  -3.941 -26.136  1.00  0.00           H  
ATOM   2562  N   PRO D1802      36.777  -0.275 -24.777  1.00  0.00           N  
ATOM   2563  CA  PRO D1802      36.669   0.668 -23.675  1.00  0.00           C  
ATOM   2564  C   PRO D1802      35.570   1.685 -23.978  1.00  0.00           C  
ATOM   2565  O   PRO D1802      34.822   1.572 -24.963  1.00  0.00           O  
ATOM   2566  CB  PRO D1802      38.069   1.309 -23.611  1.00  0.00           C  
ATOM   2567  CG  PRO D1802      38.837   0.736 -24.837  1.00  0.00           C  
ATOM   2568  CD  PRO D1802      38.191  -0.600 -25.020  1.00  0.00           C  
ATOM   2569  N   VAL D1803      35.471   2.664 -23.102  1.00  0.00           N  
ATOM   2570  CA  VAL D1803      34.460   3.695 -23.215  1.00  0.00           C  
ATOM   2571  C   VAL D1803      34.783   4.722 -24.314  1.00  0.00           C  
ATOM   2572  O   VAL D1803      33.940   4.984 -25.188  1.00  0.00           O  
ATOM   2573  CB  VAL D1803      34.149   4.345 -21.769  1.00  0.00           C  
ATOM   2574  CG1 VAL D1803      35.313   4.095 -20.748  1.00  0.00           C  
ATOM   2575  CG2 VAL D1803      33.819   5.835 -21.866  1.00  0.00           C  
ATOM   2576  H   VAL D1803      36.110   2.691 -22.365  1.00  0.00           H  
ATOM   2577  N   VAL D1804      36.016   5.238 -24.310  1.00  0.00           N  
ATOM   2578  CA  VAL D1804      36.439   6.241 -25.281  1.00  0.00           C  
ATOM   2579  C   VAL D1804      37.623   5.872 -26.177  1.00  0.00           C  
ATOM   2580  O   VAL D1804      38.626   5.312 -25.724  1.00  0.00           O  
ATOM   2581  CB  VAL D1804      36.767   7.562 -24.572  1.00  0.00           C  
ATOM   2582  CG1 VAL D1804      37.366   8.561 -25.547  1.00  0.00           C  
ATOM   2583  CG2 VAL D1804      35.513   8.127 -23.945  1.00  0.00           C  
ATOM   2584  H   VAL D1804      36.661   4.923 -23.645  1.00  0.00           H  
ATOM   2585  N   ASP D1805      37.488   6.178 -27.458  1.00  0.00           N  
ATOM   2586  CA  ASP D1805      38.570   5.941 -28.393  1.00  0.00           C  
ATOM   2587  C   ASP D1805      39.387   7.220 -28.461  1.00  0.00           C  
ATOM   2588  O   ASP D1805      40.562   7.221 -28.135  1.00  0.00           O  
ATOM   2589  CB  ASP D1805      38.008   5.586 -29.751  1.00  0.00           C  
ATOM   2590  CG  ASP D1805      37.393   4.221 -29.754  1.00  0.00           C  
ATOM   2591  OD1 ASP D1805      37.960   3.345 -29.041  1.00  0.00           O  
ATOM   2592  OD2 ASP D1805      36.352   4.025 -30.435  1.00  0.00           O  
ATOM   2593  H   ASP D1805      36.654   6.557 -27.766  1.00  0.00           H  
ATOM   2594  N   ILE D1806      38.715   8.329 -28.764  1.00  0.00           N  
ATOM   2595  CA  ILE D1806      39.323   9.644 -28.891  1.00  0.00           C  
ATOM   2596  C   ILE D1806      38.691  10.576 -27.888  1.00  0.00           C  
ATOM   2597  O   ILE D1806      37.472  10.708 -27.864  1.00  0.00           O  
ATOM   2598  CB  ILE D1806      38.982  10.246 -30.267  1.00  0.00           C  
ATOM   2599  CG1 ILE D1806      39.608   9.417 -31.375  1.00  0.00           C  
ATOM   2600  CG2 ILE D1806      39.354  11.689 -30.339  1.00  0.00           C  
ATOM   2601  CD1 ILE D1806      39.095   9.809 -32.681  1.00  0.00           C  
ATOM   2602  H   ILE D1806      37.740   8.264 -28.891  1.00  0.00           H  
ATOM   2603  N   TYR D1807      39.505  11.240 -27.086  1.00  0.00           N  
ATOM   2604  CA  TYR D1807      38.990  12.206 -26.131  1.00  0.00           C  
ATOM   2605  C   TYR D1807      39.432  13.573 -26.618  1.00  0.00           C  
ATOM   2606  O   TYR D1807      40.624  13.841 -26.756  1.00  0.00           O  
ATOM   2607  CB  TYR D1807      39.532  11.947 -24.745  1.00  0.00           C  
ATOM   2608  CG  TYR D1807      38.983  12.877 -23.676  1.00  0.00           C  
ATOM   2609  CD1 TYR D1807      39.618  14.076 -23.392  1.00  0.00           C  
ATOM   2610  CD2 TYR D1807      37.882  12.513 -22.881  1.00  0.00           C  
ATOM   2611  CE1 TYR D1807      39.199  14.887 -22.351  1.00  0.00           C  
ATOM   2612  CE2 TYR D1807      37.453  13.319 -21.834  1.00  0.00           C  
ATOM   2613  CZ  TYR D1807      38.125  14.509 -21.578  1.00  0.00           C  
ATOM   2614  OH  TYR D1807      37.786  15.305 -20.525  1.00  0.00           O  
ATOM   2615  H   TYR D1807      40.472  11.089 -27.142  1.00  0.00           H  
ATOM   2616 HH   TYR D1807      38.427  15.968 -20.494  1.00  0.00           H  
ATOM   2617  N   LEU D1808      38.467  14.432 -26.903  1.00  0.00           N  
ATOM   2618  CA  LEU D1808      38.763  15.745 -27.403  1.00  0.00           C  
ATOM   2619  C   LEU D1808      39.184  16.736 -26.328  1.00  0.00           C  
ATOM   2620  O   LEU D1808      38.325  17.295 -25.648  1.00  0.00           O  
ATOM   2621  CB  LEU D1808      37.560  16.274 -28.174  1.00  0.00           C  
ATOM   2622  CG  LEU D1808      37.918  17.241 -29.307  1.00  0.00           C  
ATOM   2623  CD1 LEU D1808      37.055  16.967 -30.528  1.00  0.00           C  
ATOM   2624  CD2 LEU D1808      37.825  18.704 -28.878  1.00  0.00           C  
ATOM   2625  H   LEU D1808      37.534  14.181 -26.743  1.00  0.00           H  
ATOM   2626  N   VAL D1809      40.492  16.895 -26.115  1.00  0.00           N  
ATOM   2627  CA  VAL D1809      40.990  17.881 -25.164  1.00  0.00           C  
ATOM   2628  C   VAL D1809      40.791  19.234 -25.844  1.00  0.00           C  
ATOM   2629  O   VAL D1809      40.831  19.309 -27.064  1.00  0.00           O  
ATOM   2630  CB  VAL D1809      42.457  17.672 -24.893  1.00  0.00           C  
ATOM   2631  CG1 VAL D1809      43.015  18.820 -24.153  1.00  0.00           C  
ATOM   2632  CG2 VAL D1809      42.652  16.432 -24.094  1.00  0.00           C  
ATOM   2633  H   VAL D1809      41.124  16.351 -26.621  1.00  0.00           H  
ATOM   2634  N   ALA D1810      40.518  20.286 -25.081  1.00  0.00           N  
ATOM   2635  CA  ALA D1810      40.288  21.615 -25.659  1.00  0.00           C  
ATOM   2636  C   ALA D1810      40.315  22.655 -24.576  1.00  0.00           C  
ATOM   2637  O   ALA D1810      39.807  22.414 -23.476  1.00  0.00           O  
ATOM   2638  CB  ALA D1810      38.967  21.674 -26.376  1.00  0.00           C  
ATOM   2639  H   ALA D1810      40.459  20.171 -24.106  1.00  0.00           H  
ATOM   2640  N   SER D1811      40.880  23.821 -24.885  1.00  0.00           N  
ATOM   2641  CA  SER D1811      40.996  24.870 -23.886  1.00  0.00           C  
ATOM   2642  C   SER D1811      41.446  26.183 -24.487  1.00  0.00           C  
ATOM   2643  O   SER D1811      42.029  26.195 -25.563  1.00  0.00           O  
ATOM   2644  CB  SER D1811      42.001  24.447 -22.815  1.00  0.00           C  
ATOM   2645  OG  SER D1811      41.731  25.096 -21.587  1.00  0.00           O  
ATOM   2646  H   SER D1811      41.237  23.977 -25.786  1.00  0.00           H  
ATOM   2647 HG   SER D1811      42.384  24.826 -20.928  1.00  0.00           H  
ATOM   2648  N   GLY D1812      41.159  27.278 -23.784  1.00  0.00           N  
ATOM   2649  CA  GLY D1812      41.539  28.597 -24.252  1.00  0.00           C  
ATOM   2650  C   GLY D1812      40.364  29.498 -24.609  1.00  0.00           C  
ATOM   2651  O   GLY D1812      39.217  29.036 -24.587  1.00  0.00           O  
ATOM   2652  H   GLY D1812      40.697  27.191 -22.920  1.00  0.00           H  
ATOM   2653  N   ALA D1813      40.662  30.752 -24.973  1.00  0.00           N  
ATOM   2654  CA  ALA D1813      39.689  31.796 -25.339  1.00  0.00           C  
ATOM   2655  C   ALA D1813      38.620  31.389 -26.350  1.00  0.00           C  
ATOM   2656  O   ALA D1813      38.869  31.465 -27.562  1.00  0.00           O  
ATOM   2657  CB  ALA D1813      40.427  33.049 -25.850  1.00  0.00           C  
ATOM   2658  H   ALA D1813      41.603  30.997 -24.991  1.00  0.00           H  
ATOM   2659  N   ASP D1814      37.456  30.950 -25.841  1.00  0.00           N  
ATOM   2660  CA  ASP D1814      36.294  30.562 -26.667  1.00  0.00           C  
ATOM   2661  C   ASP D1814      36.385  29.190 -27.427  1.00  0.00           C  
ATOM   2662  O   ASP D1814      35.579  28.892 -28.335  1.00  0.00           O  
ATOM   2663  CB  ASP D1814      35.955  31.765 -27.594  1.00  0.00           C  
ATOM   2664  CG  ASP D1814      34.898  31.462 -28.658  1.00  0.00           C  
ATOM   2665  OD1 ASP D1814      35.271  30.993 -29.759  1.00  0.00           O  
ATOM   2666  OD2 ASP D1814      33.707  31.752 -28.423  1.00  0.00           O  
ATOM   2667  H   ASP D1814      37.391  30.863 -24.865  1.00  0.00           H  
ATOM   2668  N   THR D1815      37.268  28.305 -26.974  1.00  0.00           N  
ATOM   2669  CA  THR D1815      37.422  27.012 -27.634  1.00  0.00           C  
ATOM   2670  C   THR D1815      36.139  26.179 -27.696  1.00  0.00           C  
ATOM   2671  O   THR D1815      35.574  25.997 -28.783  1.00  0.00           O  
ATOM   2672  CB  THR D1815      38.472  26.143 -26.963  1.00  0.00           C  
ATOM   2673  OG1 THR D1815      39.611  26.938 -26.637  1.00  0.00           O  
ATOM   2674  CG2 THR D1815      38.898  25.042 -27.905  1.00  0.00           C  
ATOM   2675  H   THR D1815      37.843  28.529 -26.202  1.00  0.00           H  
ATOM   2676  HG1 THR D1815      40.272  26.388 -26.243  1.00  0.00           H  
ATOM   2677  N   GLN D1816      35.667  25.707 -26.534  1.00  0.00           N  
ATOM   2678  CA  GLN D1816      34.463  24.850 -26.447  1.00  0.00           C  
ATOM   2679  C   GLN D1816      33.401  24.903 -27.547  1.00  0.00           C  
ATOM   2680  O   GLN D1816      33.099  23.870 -28.129  1.00  0.00           O  
ATOM   2681  CB  GLN D1816      33.831  24.868 -25.050  1.00  0.00           C  
ATOM   2682  CG  GLN D1816      34.623  24.026 -23.989  1.00  0.00           C  
ATOM   2683  CD  GLN D1816      34.158  22.532 -23.780  1.00  0.00           C  
ATOM   2684  OE1 GLN D1816      34.028  22.063 -22.628  1.00  0.00           O  
ATOM   2685  NE2 GLN D1816      33.960  21.794 -24.876  1.00  0.00           N  
ATOM   2686  H   GLN D1816      36.134  25.949 -25.706  1.00  0.00           H  
ATOM   2687 HE21 GLN D1816      33.693  20.865 -24.743  1.00  0.00           H  
ATOM   2688 HE22 GLN D1816      34.116  22.185 -25.756  1.00  0.00           H  
ATOM   2689  N   SER D1817      32.866  26.064 -27.887  1.00  0.00           N  
ATOM   2690  CA  SER D1817      31.878  26.072 -28.967  1.00  0.00           C  
ATOM   2691  C   SER D1817      32.525  25.502 -30.253  1.00  0.00           C  
ATOM   2692  O   SER D1817      31.921  24.686 -30.957  1.00  0.00           O  
ATOM   2693  CB  SER D1817      31.290  27.483 -29.196  1.00  0.00           C  
ATOM   2694  OG  SER D1817      29.904  27.425 -29.542  1.00  0.00           O  
ATOM   2695  H   SER D1817      33.135  26.898 -27.449  1.00  0.00           H  
ATOM   2696 HG   SER D1817      29.570  28.314 -29.674  1.00  0.00           H  
ATOM   2697  N   ALA D1818      33.771  25.877 -30.531  1.00  0.00           N  
ATOM   2698  CA  ALA D1818      34.439  25.352 -31.721  1.00  0.00           C  
ATOM   2699  C   ALA D1818      34.794  23.893 -31.526  1.00  0.00           C  
ATOM   2700  O   ALA D1818      34.720  23.122 -32.489  1.00  0.00           O  
ATOM   2701  CB  ALA D1818      35.680  26.136 -32.042  1.00  0.00           C  
ATOM   2702  H   ALA D1818      34.232  26.509 -29.949  1.00  0.00           H  
ATOM   2703  N   ALA D1819      35.153  23.522 -30.285  1.00  0.00           N  
ATOM   2704  CA  ALA D1819      35.538  22.143 -29.919  1.00  0.00           C  
ATOM   2705  C   ALA D1819      34.447  21.082 -30.138  1.00  0.00           C  
ATOM   2706  O   ALA D1819      34.738  19.947 -30.550  1.00  0.00           O  
ATOM   2707  CB  ALA D1819      36.050  22.082 -28.474  1.00  0.00           C  
ATOM   2708  H   ALA D1819      35.173  24.212 -29.589  1.00  0.00           H  
ATOM   2709  N   MET D1820      33.193  21.423 -29.821  1.00  0.00           N  
ATOM   2710  CA  MET D1820      32.087  20.481 -30.036  1.00  0.00           C  
ATOM   2711  C   MET D1820      31.779  20.479 -31.525  1.00  0.00           C  
ATOM   2712  O   MET D1820      31.333  19.473 -32.070  1.00  0.00           O  
ATOM   2713  CB  MET D1820      30.825  20.874 -29.243  1.00  0.00           C  
ATOM   2714  CG  MET D1820      30.740  20.303 -27.828  1.00  0.00           C  
ATOM   2715  SD  MET D1820      29.276  20.804 -26.875  1.00  0.00           S  
ATOM   2716  CE  MET D1820      29.751  22.300 -26.199  1.00  0.00           C  
ATOM   2717  H   MET D1820      33.017  22.317 -29.442  1.00  0.00           H  
ATOM   2718  N   ALA D1821      32.000  21.632 -32.164  1.00  0.00           N  
ATOM   2719  CA  ALA D1821      31.810  21.781 -33.611  1.00  0.00           C  
ATOM   2720  C   ALA D1821      32.742  20.777 -34.337  1.00  0.00           C  
ATOM   2721  O   ALA D1821      32.272  19.984 -35.172  1.00  0.00           O  
ATOM   2722  CB  ALA D1821      32.113  23.215 -34.036  1.00  0.00           C  
ATOM   2723  H   ALA D1821      32.297  22.411 -31.649  1.00  0.00           H  
ATOM   2724  N   LEU D1822      34.037  20.772 -33.983  1.00  0.00           N  
ATOM   2725  CA  LEU D1822      34.986  19.830 -34.560  1.00  0.00           C  
ATOM   2726  C   LEU D1822      34.501  18.421 -34.232  1.00  0.00           C  
ATOM   2727  O   LEU D1822      34.271  17.616 -35.130  1.00  0.00           O  
ATOM   2728  CB  LEU D1822      36.393  20.038 -33.974  1.00  0.00           C  
ATOM   2729  CG  LEU D1822      37.500  18.997 -34.307  1.00  0.00           C  
ATOM   2730  CD1 LEU D1822      37.674  18.824 -35.837  1.00  0.00           C  
ATOM   2731  CD2 LEU D1822      38.843  19.365 -33.641  1.00  0.00           C  
ATOM   2732  H   LEU D1822      34.357  21.418 -33.323  1.00  0.00           H  
ATOM   2733  N   ALA D1830      34.295  18.145 -32.943  1.00  0.00           N  
ATOM   2734  CA  ALA D1830      33.853  16.820 -32.497  1.00  0.00           C  
ATOM   2735  C   ALA D1830      32.647  16.252 -33.277  1.00  0.00           C  
ATOM   2736  O   ALA D1830      32.621  15.054 -33.623  1.00  0.00           O  
ATOM   2737  CB  ALA D1830      33.590  16.834 -31.025  1.00  0.00           C  
ATOM   2738  H   ALA D1830      34.446  18.846 -32.280  1.00  0.00           H  
ATOM   2739  N   GLU D1831      31.684  17.097 -33.625  1.00  0.00           N  
ATOM   2740  CA  GLU D1831      30.534  16.586 -34.363  1.00  0.00           C  
ATOM   2741  C   GLU D1831      31.018  16.080 -35.703  1.00  0.00           C  
ATOM   2742  O   GLU D1831      30.813  14.904 -36.046  1.00  0.00           O  
ATOM   2743  CB  GLU D1831      29.439  17.642 -34.540  1.00  0.00           C  
ATOM   2744  CG  GLU D1831      28.767  18.082 -33.228  1.00  0.00           C  
ATOM   2745  CD  GLU D1831      27.914  16.991 -32.539  1.00  0.00           C  
ATOM   2746  OE1 GLU D1831      26.973  16.502 -33.194  1.00  0.00           O  
ATOM   2747  OE2 GLU D1831      28.156  16.664 -31.341  1.00  0.00           O  
ATOM   2748  H   GLU D1831      31.735  18.044 -33.376  1.00  0.00           H  
ATOM   2749  N   ARG D1832      31.761  16.930 -36.400  1.00  0.00           N  
ATOM   2750  CA  ARG D1832      32.312  16.593 -37.718  1.00  0.00           C  
ATOM   2751  C   ARG D1832      33.075  15.256 -37.700  1.00  0.00           C  
ATOM   2752  O   ARG D1832      32.803  14.349 -38.503  1.00  0.00           O  
ATOM   2753  CB  ARG D1832      33.210  17.732 -38.218  1.00  0.00           C  
ATOM   2754  CG  ARG D1832      33.953  17.448 -39.527  1.00  0.00           C  
ATOM   2755  CD  ARG D1832      35.465  17.807 -39.399  1.00  0.00           C  
ATOM   2756  NE  ARG D1832      35.803  19.114 -39.970  1.00  0.00           N  
ATOM   2757  CZ  ARG D1832      36.299  19.291 -41.198  1.00  0.00           C  
ATOM   2758  NH1 ARG D1832      36.539  18.235 -41.983  1.00  0.00           N  
ATOM   2759  NH2 ARG D1832      36.569  20.521 -41.632  1.00  0.00           N  
ATOM   2760  H   ARG D1832      31.960  17.811 -36.013  1.00  0.00           H  
ATOM   2761 HE   ARG D1832      35.653  19.911 -39.420  1.00  0.00           H  
ATOM   2762 HH11 ARG D1832      36.347  17.309 -41.652  1.00  0.00           H  
ATOM   2763 HH12 ARG D1832      36.913  18.365 -42.901  1.00  0.00           H  
ATOM   2764 HH21 ARG D1832      36.402  21.308 -41.041  1.00  0.00           H  
ATOM   2765 HH22 ARG D1832      36.944  20.656 -42.550  1.00  0.00           H  
ATOM   2766  N   LEU D1833      33.999  15.117 -36.764  1.00  0.00           N  
ATOM   2767  CA  LEU D1833      34.752  13.892 -36.652  1.00  0.00           C  
ATOM   2768  C   LEU D1833      33.875  12.657 -36.456  1.00  0.00           C  
ATOM   2769  O   LEU D1833      34.289  11.562 -36.792  1.00  0.00           O  
ATOM   2770  CB  LEU D1833      35.733  14.020 -35.507  1.00  0.00           C  
ATOM   2771  CG  LEU D1833      36.750  15.111 -35.806  1.00  0.00           C  
ATOM   2772  CD1 LEU D1833      37.624  15.355 -34.595  1.00  0.00           C  
ATOM   2773  CD2 LEU D1833      37.561  14.650 -37.010  1.00  0.00           C  
ATOM   2774  H   LEU D1833      34.167  15.857 -36.137  1.00  0.00           H  
ATOM   2775  N   ARG D1834      32.675  12.822 -35.885  1.00  0.00           N  
ATOM   2776  CA  ARG D1834      31.748  11.684 -35.662  1.00  0.00           C  
ATOM   2777  C   ARG D1834      31.108  11.245 -36.982  1.00  0.00           C  
ATOM   2778  O   ARG D1834      30.833  10.057 -37.188  1.00  0.00           O  
ATOM   2779  CB  ARG D1834      30.634  12.023 -34.645  1.00  0.00           C  
ATOM   2780  CG  ARG D1834      31.028  11.926 -33.153  1.00  0.00           C  
ATOM   2781  CD  ARG D1834      30.009  12.635 -32.169  1.00  0.00           C  
ATOM   2782  NE  ARG D1834      30.539  12.644 -30.792  1.00  0.00           N  
ATOM   2783  CZ  ARG D1834      30.701  13.731 -30.032  1.00  0.00           C  
ATOM   2784  NH1 ARG D1834      30.266  14.924 -30.409  1.00  0.00           N  
ATOM   2785  NH2 ARG D1834      31.222  13.603 -28.828  1.00  0.00           N  
ATOM   2786  H   ARG D1834      32.404  13.723 -35.592  1.00  0.00           H  
ATOM   2787 HE   ARG D1834      30.790  11.783 -30.402  1.00  0.00           H  
ATOM   2788 HH11 ARG D1834      29.797  15.031 -31.289  1.00  0.00           H  
ATOM   2789 HH12 ARG D1834      30.402  15.717 -29.818  1.00  0.00           H  
ATOM   2790 HH21 ARG D1834      31.483  12.702 -28.495  1.00  0.00           H  
ATOM   2791 HH22 ARG D1834      31.345  14.409 -28.252  1.00  0.00           H  
ATOM   2792  N   ASP D1835      30.809  12.208 -37.846  1.00  0.00           N  
ATOM   2793  CA  ASP D1835      30.246  11.875 -39.148  1.00  0.00           C  
ATOM   2794  C   ASP D1835      31.364  11.182 -39.938  1.00  0.00           C  
ATOM   2795  O   ASP D1835      31.156  10.129 -40.533  1.00  0.00           O  
ATOM   2796  CB  ASP D1835      29.850  13.149 -39.878  1.00  0.00           C  
ATOM   2797  CG  ASP D1835      29.060  14.106 -39.011  1.00  0.00           C  
ATOM   2798  OD1 ASP D1835      28.258  13.598 -38.206  1.00  0.00           O  
ATOM   2799  OD2 ASP D1835      29.209  15.350 -39.137  1.00  0.00           O  
ATOM   2800  H   ASP D1835      30.978  13.141 -37.604  1.00  0.00           H  
ATOM   2801  N   GLU D1836      32.554  11.778 -39.922  1.00  0.00           N  
ATOM   2802  CA  GLU D1836      33.694  11.238 -40.639  1.00  0.00           C  
ATOM   2803  C   GLU D1836      34.177   9.897 -40.076  1.00  0.00           C  
ATOM   2804  O   GLU D1836      34.579   9.010 -40.824  1.00  0.00           O  
ATOM   2805  CB  GLU D1836      34.838  12.257 -40.673  1.00  0.00           C  
ATOM   2806  CG  GLU D1836      34.443  13.667 -41.156  1.00  0.00           C  
ATOM   2807  CD  GLU D1836      35.628  14.560 -41.634  1.00  0.00           C  
ATOM   2808  OE1 GLU D1836      36.658  14.745 -40.925  1.00  0.00           O  
ATOM   2809  OE2 GLU D1836      35.498  15.118 -42.744  1.00  0.00           O  
ATOM   2810  H   GLU D1836      32.672  12.602 -39.401  1.00  0.00           H  
ATOM   2811  N   LEU D1837      34.127   9.719 -38.760  1.00  0.00           N  
ATOM   2812  CA  LEU D1837      34.589   8.469 -38.165  1.00  0.00           C  
ATOM   2813  C   LEU D1837      33.465   7.703 -37.522  1.00  0.00           C  
ATOM   2814  O   LEU D1837      33.414   7.558 -36.297  1.00  0.00           O  
ATOM   2815  CB  LEU D1837      35.604   8.718 -37.071  1.00  0.00           C  
ATOM   2816  CG  LEU D1837      36.703   9.694 -37.349  1.00  0.00           C  
ATOM   2817  CD1 LEU D1837      37.420  10.011 -36.052  1.00  0.00           C  
ATOM   2818  CD2 LEU D1837      37.608   9.101 -38.386  1.00  0.00           C  
ATOM   2819  H   LEU D1837      33.780  10.427 -38.193  1.00  0.00           H  
ATOM   2820  N   PRO D1838      32.543   7.202 -38.326  1.00  0.00           N  
ATOM   2821  CA  PRO D1838      31.475   6.464 -37.656  1.00  0.00           C  
ATOM   2822  C   PRO D1838      32.031   5.189 -37.000  1.00  0.00           C  
ATOM   2823  O   PRO D1838      32.947   4.548 -37.542  1.00  0.00           O  
ATOM   2824  CB  PRO D1838      30.545   6.133 -38.808  1.00  0.00           C  
ATOM   2825  CG  PRO D1838      31.528   5.812 -39.885  1.00  0.00           C  
ATOM   2826  CD  PRO D1838      32.497   6.976 -39.777  1.00  0.00           C  
ATOM   2827  N   GLY D1839      31.472   4.834 -35.839  1.00  0.00           N  
ATOM   2828  CA  GLY D1839      31.905   3.645 -35.118  1.00  0.00           C  
ATOM   2829  C   GLY D1839      32.976   3.926 -34.078  1.00  0.00           C  
ATOM   2830  O   GLY D1839      33.378   3.014 -33.352  1.00  0.00           O  
ATOM   2831  H   GLY D1839      30.761   5.395 -35.459  1.00  0.00           H  
ATOM   2832  N   VAL D1840      33.441   5.180 -34.034  1.00  0.00           N  
ATOM   2833  CA  VAL D1840      34.472   5.624 -33.092  1.00  0.00           C  
ATOM   2834  C   VAL D1840      33.782   6.327 -31.915  1.00  0.00           C  
ATOM   2835  O   VAL D1840      32.829   7.075 -32.106  1.00  0.00           O  
ATOM   2836  CB  VAL D1840      35.510   6.572 -33.781  1.00  0.00           C  
ATOM   2837  CG1 VAL D1840      36.677   6.824 -32.867  1.00  0.00           C  
ATOM   2838  CG2 VAL D1840      36.017   5.942 -35.030  1.00  0.00           C  
ATOM   2839  H   VAL D1840      33.083   5.839 -34.662  1.00  0.00           H  
ATOM   2840  N   LYS D1841      34.235   6.047 -30.702  1.00  0.00           N  
ATOM   2841  CA  LYS D1841      33.652   6.630 -29.521  1.00  0.00           C  
ATOM   2842  C   LYS D1841      34.468   7.838 -29.171  1.00  0.00           C  
ATOM   2843  O   LYS D1841      35.558   7.676 -28.633  1.00  0.00           O  
ATOM   2844  CB  LYS D1841      33.700   5.615 -28.370  1.00  0.00           C  
ATOM   2845  CG  LYS D1841      32.830   4.368 -28.549  1.00  0.00           C  
ATOM   2846  CD  LYS D1841      33.233   3.306 -27.537  1.00  0.00           C  
ATOM   2847  CE  LYS D1841      32.386   2.049 -27.583  1.00  0.00           C  
ATOM   2848  NZ  LYS D1841      32.500   1.245 -28.830  1.00  0.00           N  
ATOM   2849  H   LYS D1841      34.981   5.440 -30.603  1.00  0.00           H  
ATOM   2850  HZ1 LYS D1841      33.510   1.134 -29.069  1.00  0.00           H  
ATOM   2851  HZ2 LYS D1841      32.087   0.300 -28.667  1.00  0.00           H  
ATOM   2852  HZ3 LYS D1841      32.006   1.713 -29.606  1.00  0.00           H  
ATOM   2853  N   LEU D1842      33.923   9.027 -29.371  1.00  0.00           N  
ATOM   2854  CA  LEU D1842      34.666  10.275 -29.104  1.00  0.00           C  
ATOM   2855  C   LEU D1842      34.035  11.173 -28.044  1.00  0.00           C  
ATOM   2856  O   LEU D1842      32.925  11.647 -28.228  1.00  0.00           O  
ATOM   2857  CB  LEU D1842      34.789  11.039 -30.422  1.00  0.00           C  
ATOM   2858  CG  LEU D1842      35.577  12.298 -30.744  1.00  0.00           C  
ATOM   2859  CD1 LEU D1842      35.581  12.409 -32.240  1.00  0.00           C  
ATOM   2860  CD2 LEU D1842      34.957  13.526 -30.154  1.00  0.00           C  
ATOM   2861  H   LEU D1842      33.004   9.091 -29.703  1.00  0.00           H  
ATOM   2862  N   MET D1843      34.787  11.509 -27.006  1.00  0.00           N  
ATOM   2863  CA  MET D1843      34.238  12.308 -25.907  1.00  0.00           C  
ATOM   2864  C   MET D1843      34.797  13.691 -25.732  1.00  0.00           C  
ATOM   2865  O   MET D1843      35.912  13.851 -25.249  1.00  0.00           O  
ATOM   2866  CB  MET D1843      34.448  11.569 -24.597  1.00  0.00           C  
ATOM   2867  CG  MET D1843      33.758  12.220 -23.406  1.00  0.00           C  
ATOM   2868  SD  MET D1843      33.777  11.056 -22.053  1.00  0.00           S  
ATOM   2869  CE  MET D1843      34.168  12.148 -20.750  1.00  0.00           C  
ATOM   2870  H   MET D1843      35.719  11.220 -26.973  1.00  0.00           H  
ATOM   2871  N   THR D1844      33.984  14.695 -25.995  1.00  0.00           N  
ATOM   2872  CA  THR D1844      34.442  16.070 -25.877  1.00  0.00           C  
ATOM   2873  C   THR D1844      34.631  16.432 -24.415  1.00  0.00           C  
ATOM   2874  O   THR D1844      33.654  16.490 -23.684  1.00  0.00           O  
ATOM   2875  CB  THR D1844      33.373  17.054 -26.429  1.00  0.00           C  
ATOM   2876  OG1 THR D1844      33.021  16.719 -27.782  1.00  0.00           O  
ATOM   2877  CG2 THR D1844      33.856  18.499 -26.322  1.00  0.00           C  
ATOM   2878  H   THR D1844      33.058  14.511 -26.264  1.00  0.00           H  
ATOM   2879  HG1 THR D1844      32.363  17.335 -28.111  1.00  0.00           H  
ATOM   2880  N   ASN D1845      35.853  16.701 -23.976  1.00  0.00           N  
ATOM   2881  CA  ASN D1845      36.049  17.101 -22.583  1.00  0.00           C  
ATOM   2882  C   ASN D1845      35.123  18.294 -22.281  1.00  0.00           C  
ATOM   2883  O   ASN D1845      34.756  19.061 -23.189  1.00  0.00           O  
ATOM   2884  CB  ASN D1845      37.497  17.517 -22.349  1.00  0.00           C  
ATOM   2885  CG  ASN D1845      37.710  18.195 -20.977  1.00  0.00           C  
ATOM   2886  OD1 ASN D1845      38.155  17.552 -20.031  1.00  0.00           O  
ATOM   2887  ND2 ASN D1845      37.445  19.492 -20.902  1.00  0.00           N  
ATOM   2888  H   ASN D1845      36.615  16.648 -24.592  1.00  0.00           H  
ATOM   2889 HD21 ASN D1845      37.601  19.903 -20.010  1.00  0.00           H  
ATOM   2890 HD22 ASN D1845      37.148  19.983 -21.673  1.00  0.00           H  
ATOM   2891  N   HIS D1847      34.695  18.428 -21.028  1.00  0.00           N  
ATOM   2892  CA  HIS D1847      33.810  19.546 -20.649  1.00  0.00           C  
ATOM   2893  C   HIS D1847      34.129  20.127 -19.274  1.00  0.00           C  
ATOM   2894  O   HIS D1847      34.565  19.399 -18.367  1.00  0.00           O  
ATOM   2895  CB  HIS D1847      32.342  19.123 -20.641  1.00  0.00           C  
ATOM   2896  CG  HIS D1847      31.733  18.995 -21.992  1.00  0.00           C  
ATOM   2897  ND1 HIS D1847      31.331  20.083 -22.724  1.00  0.00           N  
ATOM   2898  CD2 HIS D1847      31.429  17.909 -22.735  1.00  0.00           C  
ATOM   2899  CE1 HIS D1847      30.792  19.685 -23.861  1.00  0.00           C  
ATOM   2900  NE2 HIS D1847      30.851  18.360 -23.898  1.00  0.00           N  
ATOM   2901  H   HIS D1847      34.997  17.793 -20.340  1.00  0.00           H  
ATOM   2902  HD1 HIS D1847      31.438  21.019 -22.451  1.00  0.00           H  
ATOM   2903  HE2 HIS D1847      30.528  17.799 -24.623  1.00  0.00           H  
ATOM   2904  N   GLY D1848      33.857  21.420 -19.127  1.00  0.00           N  
ATOM   2905  CA  GLY D1848      34.088  22.100 -17.866  1.00  0.00           C  
ATOM   2906  C   GLY D1848      35.528  22.240 -17.414  1.00  0.00           C  
ATOM   2907  O   GLY D1848      35.977  21.602 -16.444  1.00  0.00           O  
ATOM   2908  H   GLY D1848      33.502  21.923 -19.886  1.00  0.00           H  
ATOM   2909  N   GLY D1849      36.245  23.102 -18.127  1.00  0.00           N  
ATOM   2910  CA  GLY D1849      37.639  23.377 -17.833  1.00  0.00           C  
ATOM   2911  C   GLY D1849      38.567  22.194 -17.674  1.00  0.00           C  
ATOM   2912  O   GLY D1849      38.298  21.097 -18.165  1.00  0.00           O  
ATOM   2913  H   GLY D1849      35.819  23.566 -18.871  1.00  0.00           H  
ATOM   2914  N   GLY D1850      39.671  22.446 -16.981  1.00  0.00           N  
ATOM   2915  CA  GLY D1850      40.660  21.415 -16.743  1.00  0.00           C  
ATOM   2916  C   GLY D1850      41.918  21.735 -17.511  1.00  0.00           C  
ATOM   2917  O   GLY D1850      41.854  22.023 -18.706  1.00  0.00           O  
ATOM   2918  H   GLY D1850      39.827  23.353 -16.645  1.00  0.00           H  
ATOM   2919  N   ASN D1851      43.050  21.791 -16.806  1.00  0.00           N  
ATOM   2920  CA  ASN D1851      44.321  22.083 -17.464  1.00  0.00           C  
ATOM   2921  C   ASN D1851      44.699  20.879 -18.316  1.00  0.00           C  
ATOM   2922  O   ASN D1851      44.179  19.770 -18.097  1.00  0.00           O  
ATOM   2923  CB  ASN D1851      45.419  22.441 -16.443  1.00  0.00           C  
ATOM   2924  CG  ASN D1851      45.574  21.405 -15.344  1.00  0.00           C  
ATOM   2925  OD1 ASN D1851      45.851  20.230 -15.603  1.00  0.00           O  
ATOM   2926  ND2 ASN D1851      45.421  21.845 -14.096  1.00  0.00           N  
ATOM   2927  H   ASN D1851      43.032  21.623 -15.845  1.00  0.00           H  
ATOM   2928 HD21 ASN D1851      45.526  21.192 -13.374  1.00  0.00           H  
ATOM   2929 HD22 ASN D1851      45.234  22.791 -13.934  1.00  0.00           H  
ATOM   2930  N   PHE D1852      45.541  21.101 -19.322  1.00  0.00           N  
ATOM   2931  CA  PHE D1852      45.938  20.029 -20.197  1.00  0.00           C  
ATOM   2932  C   PHE D1852      46.300  18.811 -19.443  1.00  0.00           C  
ATOM   2933  O   PHE D1852      45.822  17.736 -19.759  1.00  0.00           O  
ATOM   2934  CB  PHE D1852      47.073  20.451 -21.067  1.00  0.00           C  
ATOM   2935  CG  PHE D1852      46.638  21.322 -22.171  1.00  0.00           C  
ATOM   2936  CD1 PHE D1852      45.568  20.929 -22.981  1.00  0.00           C  
ATOM   2937  CD2 PHE D1852      47.258  22.549 -22.402  1.00  0.00           C  
ATOM   2938  CE1 PHE D1852      45.110  21.748 -24.010  1.00  0.00           C  
ATOM   2939  CE2 PHE D1852      46.810  23.386 -23.432  1.00  0.00           C  
ATOM   2940  CZ  PHE D1852      45.730  22.982 -24.240  1.00  0.00           C  
ATOM   2941  H   PHE D1852      45.887  22.005 -19.473  1.00  0.00           H  
ATOM   2942  N   LYS D1853      47.098  18.978 -18.402  1.00  0.00           N  
ATOM   2943  CA  LYS D1853      47.462  17.828 -17.593  1.00  0.00           C  
ATOM   2944  C   LYS D1853      46.190  17.104 -17.159  1.00  0.00           C  
ATOM   2945  O   LYS D1853      46.058  15.885 -17.382  1.00  0.00           O  
ATOM   2946  CB  LYS D1853      48.275  18.247 -16.361  1.00  0.00           C  
ATOM   2947  CG  LYS D1853      49.799  18.262 -16.576  1.00  0.00           C  
ATOM   2948  CD  LYS D1853      50.573  18.176 -15.245  1.00  0.00           C  
ATOM   2949  CE  LYS D1853      51.715  17.157 -15.317  1.00  0.00           C  
ATOM   2950  NZ  LYS D1853      51.250  15.723 -15.271  1.00  0.00           N  
ATOM   2951  H   LYS D1853      47.429  19.855 -18.166  1.00  0.00           H  
ATOM   2952  HZ1 LYS D1853      50.446  15.599 -15.918  1.00  0.00           H  
ATOM   2953  HZ2 LYS D1853      52.032  15.101 -15.571  1.00  0.00           H  
ATOM   2954  HZ3 LYS D1853      50.964  15.478 -14.305  1.00  0.00           H  
ATOM   2955  N   LYS D1854      45.243  17.882 -16.612  1.00  0.00           N  
ATOM   2956  CA  LYS D1854      43.949  17.398 -16.112  1.00  0.00           C  
ATOM   2957  C   LYS D1854      43.243  16.684 -17.225  1.00  0.00           C  
ATOM   2958  O   LYS D1854      42.955  15.484 -17.092  1.00  0.00           O  
ATOM   2959  CB  LYS D1854      43.067  18.546 -15.585  1.00  0.00           C  
ATOM   2960  CG  LYS D1854      42.875  18.583 -14.049  1.00  0.00           C  
ATOM   2961  CD  LYS D1854      42.044  19.811 -13.634  1.00  0.00           C  
ATOM   2962  CE  LYS D1854      42.879  20.877 -12.902  1.00  0.00           C  
ATOM   2963  NZ  LYS D1854      42.571  22.316 -13.287  1.00  0.00           N  
ATOM   2964  H   LYS D1854      45.414  18.822 -16.564  1.00  0.00           H  
ATOM   2965  HZ1 LYS D1854      41.539  22.455 -13.290  1.00  0.00           H  
ATOM   2966  HZ2 LYS D1854      42.996  22.957 -12.578  1.00  0.00           H  
ATOM   2967  HZ3 LYS D1854      42.960  22.527 -14.220  1.00  0.00           H  
ATOM   2968  N   GLN D1855      43.031  17.375 -18.341  1.00  0.00           N  
ATOM   2969  CA  GLN D1855      42.366  16.747 -19.461  1.00  0.00           C  
ATOM   2970  C   GLN D1855      43.065  15.468 -19.972  1.00  0.00           C  
ATOM   2971  O   GLN D1855      42.399  14.480 -20.296  1.00  0.00           O  
ATOM   2972  CB  GLN D1855      42.120  17.744 -20.569  1.00  0.00           C  
ATOM   2973  CG  GLN D1855      41.498  19.052 -20.073  1.00  0.00           C  
ATOM   2974  CD  GLN D1855      40.808  19.850 -21.208  1.00  0.00           C  
ATOM   2975  OE1 GLN D1855      40.450  19.273 -22.226  1.00  0.00           O  
ATOM   2976  NE2 GLN D1855      40.631  21.170 -21.030  1.00  0.00           N  
ATOM   2977  H   GLN D1855      43.323  18.278 -18.408  1.00  0.00           H  
ATOM   2978 HE21 GLN D1855      40.192  21.667 -21.747  1.00  0.00           H  
ATOM   2979 HE22 GLN D1855      40.931  21.589 -20.204  1.00  0.00           H  
ATOM   2980  N   PHE D1856      44.397  15.418 -19.948  1.00  0.00           N  
ATOM   2981  CA  PHE D1856      45.110  14.215 -20.420  1.00  0.00           C  
ATOM   2982  C   PHE D1856      44.967  12.993 -19.533  1.00  0.00           C  
ATOM   2983  O   PHE D1856      45.068  11.858 -20.010  1.00  0.00           O  
ATOM   2984  CB  PHE D1856      46.595  14.497 -20.711  1.00  0.00           C  
ATOM   2985  CG  PHE D1856      46.799  15.359 -21.925  1.00  0.00           C  
ATOM   2986  CD1 PHE D1856      46.442  14.887 -23.180  1.00  0.00           C  
ATOM   2987  CD2 PHE D1856      47.163  16.688 -21.794  1.00  0.00           C  
ATOM   2988  CE1 PHE D1856      46.426  15.737 -24.272  1.00  0.00           C  
ATOM   2989  CE2 PHE D1856      47.149  17.534 -22.874  1.00  0.00           C  
ATOM   2990  CZ  PHE D1856      46.777  17.062 -24.114  1.00  0.00           C  
ATOM   2991  H   PHE D1856      44.896  16.178 -19.609  1.00  0.00           H  
ATOM   2992  N   ALA D1857      44.740  13.229 -18.245  1.00  0.00           N  
ATOM   2993  CA  ALA D1857      44.553  12.150 -17.288  1.00  0.00           C  
ATOM   2994  C   ALA D1857      43.144  11.627 -17.476  1.00  0.00           C  
ATOM   2995  O   ALA D1857      42.922  10.412 -17.467  1.00  0.00           O  
ATOM   2996  CB  ALA D1857      44.741  12.655 -15.888  1.00  0.00           C  
ATOM   2997  H   ALA D1857      44.726  14.159 -17.929  1.00  0.00           H  
ATOM   2998  N   ARG D1860      42.193  12.547 -17.663  1.00  0.00           N  
ATOM   2999  CA  ARG D1860      40.783  12.187 -17.890  1.00  0.00           C  
ATOM   3000  C   ARG D1860      40.736  11.252 -19.107  1.00  0.00           C  
ATOM   3001  O   ARG D1860      40.143  10.161 -19.057  1.00  0.00           O  
ATOM   3002  CB  ARG D1860      39.920  13.435 -18.173  1.00  0.00           C  
ATOM   3003  CG  ARG D1860      39.109  13.958 -16.994  1.00  0.00           C  
ATOM   3004  CD  ARG D1860      39.621  15.281 -16.474  1.00  0.00           C  
ATOM   3005  NE  ARG D1860      38.885  16.458 -16.937  1.00  0.00           N  
ATOM   3006  CZ  ARG D1860      38.859  17.622 -16.254  1.00  0.00           C  
ATOM   3007  NH1 ARG D1860      39.513  17.737 -15.095  1.00  0.00           N  
ATOM   3008  NH2 ARG D1860      38.176  18.675 -16.709  1.00  0.00           N  
ATOM   3009  H   ARG D1860      42.443  13.496 -17.643  1.00  0.00           H  
ATOM   3010 HE   ARG D1860      38.393  16.399 -17.780  1.00  0.00           H  
ATOM   3011 HH11 ARG D1860      40.030  16.964 -14.729  1.00  0.00           H  
ATOM   3012 HH12 ARG D1860      39.491  18.604 -14.593  1.00  0.00           H  
ATOM   3013 HH21 ARG D1860      37.670  18.611 -17.570  1.00  0.00           H  
ATOM   3014 HH22 ARG D1860      38.166  19.528 -16.187  1.00  0.00           H  
ATOM   3015  N   ALA D1861      41.419  11.669 -20.173  1.00  0.00           N  
ATOM   3016  CA  ALA D1861      41.482  10.911 -21.407  1.00  0.00           C  
ATOM   3017  C   ALA D1861      42.014   9.506 -21.166  1.00  0.00           C  
ATOM   3018  O   ALA D1861      41.633   8.552 -21.853  1.00  0.00           O  
ATOM   3019  CB  ALA D1861      42.347  11.640 -22.376  1.00  0.00           C  
ATOM   3020  H   ALA D1861      41.895  12.526 -20.114  1.00  0.00           H  
ATOM   3021  N   ASP D1862      42.905   9.387 -20.189  1.00  0.00           N  
ATOM   3022  CA  ASP D1862      43.486   8.111 -19.818  1.00  0.00           C  
ATOM   3023  C   ASP D1862      42.517   7.291 -19.001  1.00  0.00           C  
ATOM   3024  O   ASP D1862      42.507   6.072 -19.136  1.00  0.00           O  
ATOM   3025  CB  ASP D1862      44.769   8.288 -19.012  1.00  0.00           C  
ATOM   3026  CG  ASP D1862      45.937   8.749 -19.864  1.00  0.00           C  
ATOM   3027  OD1 ASP D1862      45.747   9.004 -21.078  1.00  0.00           O  
ATOM   3028  OD2 ASP D1862      47.039   8.857 -19.297  1.00  0.00           O  
ATOM   3029  H   ASP D1862      43.201  10.188 -19.715  1.00  0.00           H  
ATOM   3030  N   LYS D1863      41.720   7.958 -18.154  1.00  0.00           N  
ATOM   3031  CA  LYS D1863      40.694   7.312 -17.305  1.00  0.00           C  
ATOM   3032  C   LYS D1863      39.716   6.531 -18.186  1.00  0.00           C  
ATOM   3033  O   LYS D1863      39.327   5.393 -17.881  1.00  0.00           O  
ATOM   3034  CB  LYS D1863      39.940   8.385 -16.513  1.00  0.00           C  
ATOM   3035  CG  LYS D1863      38.778   7.877 -15.646  1.00  0.00           C  
ATOM   3036  CD  LYS D1863      37.574   8.851 -15.684  1.00  0.00           C  
ATOM   3037  CE  LYS D1863      37.897  10.245 -15.081  1.00  0.00           C  
ATOM   3038  NZ  LYS D1863      36.928  11.344 -15.497  1.00  0.00           N  
ATOM   3039  H   LYS D1863      41.836   8.923 -18.086  1.00  0.00           H  
ATOM   3040  HZ1 LYS D1863      35.951  11.000 -15.417  1.00  0.00           H  
ATOM   3041  HZ2 LYS D1863      37.054  12.173 -14.877  1.00  0.00           H  
ATOM   3042  HZ3 LYS D1863      37.118  11.624 -16.482  1.00  0.00           H  
ATOM   3043  N   TRP D1864      39.337   7.164 -19.290  1.00  0.00           N  
ATOM   3044  CA  TRP D1864      38.442   6.570 -20.248  1.00  0.00           C  
ATOM   3045  C   TRP D1864      39.093   5.509 -21.119  1.00  0.00           C  
ATOM   3046  O   TRP D1864      38.404   4.639 -21.676  1.00  0.00           O  
ATOM   3047  CB  TRP D1864      37.896   7.657 -21.149  1.00  0.00           C  
ATOM   3048  CG  TRP D1864      37.057   8.575 -20.418  1.00  0.00           C  
ATOM   3049  CD1 TRP D1864      37.086   9.928 -20.469  1.00  0.00           C  
ATOM   3050  CD2 TRP D1864      36.051   8.225 -19.475  1.00  0.00           C  
ATOM   3051  NE1 TRP D1864      36.158  10.450 -19.605  1.00  0.00           N  
ATOM   3052  CE2 TRP D1864      35.506   9.417 -18.979  1.00  0.00           C  
ATOM   3053  CE3 TRP D1864      35.554   7.009 -18.992  1.00  0.00           C  
ATOM   3054  CZ2 TRP D1864      34.494   9.441 -18.023  1.00  0.00           C  
ATOM   3055  CZ3 TRP D1864      34.551   7.026 -18.041  1.00  0.00           C  
ATOM   3056  CH2 TRP D1864      34.030   8.234 -17.562  1.00  0.00           C  
ATOM   3057  H   TRP D1864      39.679   8.072 -19.453  1.00  0.00           H  
ATOM   3058  HE1 TRP D1864      35.999  11.400 -19.448  1.00  0.00           H  
ATOM   3059  N   GLY D1865      40.410   5.605 -21.292  1.00  0.00           N  
ATOM   3060  CA  GLY D1865      41.115   4.656 -22.152  1.00  0.00           C  
ATOM   3061  C   GLY D1865      41.207   5.157 -23.589  1.00  0.00           C  
ATOM   3062  O   GLY D1865      41.211   4.387 -24.571  1.00  0.00           O  
ATOM   3063  H   GLY D1865      40.911   6.309 -20.836  1.00  0.00           H  
ATOM   3064  N   ALA D1866      41.205   6.479 -23.689  1.00  0.00           N  
ATOM   3065  CA  ALA D1866      41.286   7.162 -24.944  1.00  0.00           C  
ATOM   3066  C   ALA D1866      42.667   6.802 -25.471  1.00  0.00           C  
ATOM   3067  O   ALA D1866      43.638   6.745 -24.704  1.00  0.00           O  
ATOM   3068  CB  ALA D1866      41.155   8.652 -24.717  1.00  0.00           C  
ATOM   3069  H   ALA D1866      41.164   7.012 -22.878  1.00  0.00           H  
ATOM   3070  N   ARG D1867      42.728   6.446 -26.746  1.00  0.00           N  
ATOM   3071  CA  ARG D1867      43.978   6.099 -27.408  1.00  0.00           C  
ATOM   3072  C   ARG D1867      44.587   7.376 -27.985  1.00  0.00           C  
ATOM   3073  O   ARG D1867      45.756   7.674 -27.815  1.00  0.00           O  
ATOM   3074  CB  ARG D1867      43.700   5.121 -28.546  1.00  0.00           C  
ATOM   3075  CG  ARG D1867      44.298   3.766 -28.333  1.00  0.00           C  
ATOM   3076  CD  ARG D1867      43.250   2.691 -28.338  1.00  0.00           C  
ATOM   3077  NE  ARG D1867      42.305   2.823 -29.444  1.00  0.00           N  
ATOM   3078  CZ  ARG D1867      42.094   1.887 -30.365  1.00  0.00           C  
ATOM   3079  NH1 ARG D1867      42.788   0.745 -30.366  1.00  0.00           N  
ATOM   3080  NH2 ARG D1867      41.200   2.115 -31.311  1.00  0.00           N  
ATOM   3081  H   ARG D1867      41.898   6.387 -27.253  1.00  0.00           H  
ATOM   3082 HE   ARG D1867      41.799   3.656 -29.522  1.00  0.00           H  
ATOM   3083 HH11 ARG D1867      43.482   0.578 -29.665  1.00  0.00           H  
ATOM   3084 HH12 ARG D1867      42.607   0.047 -31.061  1.00  0.00           H  
ATOM   3085 HH21 ARG D1867      40.700   2.977 -31.332  1.00  0.00           H  
ATOM   3086 HH22 ARG D1867      41.023   1.416 -32.009  1.00  0.00           H  
ATOM   3087  N   VAL D1878      43.766   8.145 -28.668  1.00  0.00           N  
ATOM   3088  CA  VAL D1878      44.224   9.349 -29.296  1.00  0.00           C  
ATOM   3089  C   VAL D1878      43.635  10.516 -28.580  1.00  0.00           C  
ATOM   3090  O   VAL D1878      42.674  10.350 -27.846  1.00  0.00           O  
ATOM   3091  CB  VAL D1878      43.741   9.361 -30.731  1.00  0.00           C  
ATOM   3092  CG1 VAL D1878      44.098  10.697 -31.404  1.00  0.00           C  
ATOM   3093  CG2 VAL D1878      44.355   8.149 -31.458  1.00  0.00           C  
ATOM   3094  H   VAL D1878      42.821   7.903 -28.733  1.00  0.00           H  
ATOM   3095  N   ALA D1879      44.209  11.692 -28.779  1.00  0.00           N  
ATOM   3096  CA  ALA D1879      43.676  12.885 -28.171  1.00  0.00           C  
ATOM   3097  C   ALA D1879      43.656  13.932 -29.274  1.00  0.00           C  
ATOM   3098  O   ALA D1879      44.640  14.026 -30.007  1.00  0.00           O  
ATOM   3099  CB  ALA D1879      44.560  13.334 -27.032  1.00  0.00           C  
ATOM   3100  H   ALA D1879      45.004  11.763 -29.339  1.00  0.00           H  
ATOM   3101  N   VAL D1880      42.514  14.594 -29.507  1.00  0.00           N  
ATOM   3102  CA  VAL D1880      42.468  15.662 -30.505  1.00  0.00           C  
ATOM   3103  C   VAL D1880      42.486  16.946 -29.688  1.00  0.00           C  
ATOM   3104  O   VAL D1880      41.462  17.334 -29.128  1.00  0.00           O  
ATOM   3105  CB  VAL D1880      41.229  15.587 -31.407  1.00  0.00           C  
ATOM   3106  CG1 VAL D1880      40.939  16.964 -32.054  1.00  0.00           C  
ATOM   3107  CG2 VAL D1880      41.441  14.501 -32.480  1.00  0.00           C  
ATOM   3108  H   VAL D1880      41.708  14.377 -29.005  1.00  0.00           H  
ATOM   3109  N   VAL D1881      43.682  17.512 -29.504  1.00  0.00           N  
ATOM   3110  CA  VAL D1881      43.852  18.718 -28.715  1.00  0.00           C  
ATOM   3111  C   VAL D1881      43.384  19.923 -29.496  1.00  0.00           C  
ATOM   3112  O   VAL D1881      43.240  19.848 -30.707  1.00  0.00           O  
ATOM   3113  CB  VAL D1881      45.283  18.853 -28.179  1.00  0.00           C  
ATOM   3114  CG1 VAL D1881      45.417  20.107 -27.335  1.00  0.00           C  
ATOM   3115  CG2 VAL D1881      45.640  17.613 -27.329  1.00  0.00           C  
ATOM   3116  H   VAL D1881      44.468  17.103 -29.928  1.00  0.00           H  
ATOM   3117  N   LEU D1882      43.129  21.037 -28.819  1.00  0.00           N  
ATOM   3118  CA  LEU D1882      42.595  22.184 -29.526  1.00  0.00           C  
ATOM   3119  C   LEU D1882      42.682  23.542 -28.812  1.00  0.00           C  
ATOM   3120  O   LEU D1882      41.700  23.971 -28.197  1.00  0.00           O  
ATOM   3121  CB  LEU D1882      41.149  21.890 -29.824  1.00  0.00           C  
ATOM   3122  CG  LEU D1882      40.654  22.583 -31.050  1.00  0.00           C  
ATOM   3123  CD1 LEU D1882      41.072  21.696 -32.203  1.00  0.00           C  
ATOM   3124  CD2 LEU D1882      39.138  22.737 -30.956  1.00  0.00           C  
ATOM   3125  H   LEU D1882      43.262  21.077 -27.860  1.00  0.00           H  
ATOM   3126  N   GLY D1883      43.846  24.203 -28.910  1.00  0.00           N  
ATOM   3127  CA  GLY D1883      44.090  25.516 -28.301  1.00  0.00           C  
ATOM   3128  C   GLY D1883      43.617  26.629 -29.216  1.00  0.00           C  
ATOM   3129  O   GLY D1883      43.118  26.332 -30.317  1.00  0.00           O  
ATOM   3130  H   GLY D1883      44.570  23.775 -29.416  1.00  0.00           H  
ATOM   3131  N   GLU D1884      43.794  27.894 -28.834  1.00  0.00           N  
ATOM   3132  CA  GLU D1884      43.309  28.962 -29.722  1.00  0.00           C  
ATOM   3133  C   GLU D1884      44.030  28.921 -31.007  1.00  0.00           C  
ATOM   3134  O   GLU D1884      43.484  29.279 -32.043  1.00  0.00           O  
ATOM   3135  CB  GLU D1884      43.530  30.361 -29.192  1.00  0.00           C  
ATOM   3136  CG  GLU D1884      42.573  30.766 -28.144  1.00  0.00           C  
ATOM   3137  CD  GLU D1884      43.184  30.573 -26.801  1.00  0.00           C  
ATOM   3138  OE1 GLU D1884      43.669  29.434 -26.516  1.00  0.00           O  
ATOM   3139  OE2 GLU D1884      43.220  31.588 -26.060  1.00  0.00           O  
ATOM   3140  H   GLU D1884      44.227  28.086 -27.984  1.00  0.00           H  
ATOM   3141  N   SER D1885      45.305  28.554 -30.892  1.00  0.00           N  
ATOM   3142  CA  SER D1885      46.237  28.447 -32.007  1.00  0.00           C  
ATOM   3143  C   SER D1885      45.670  27.556 -33.089  1.00  0.00           C  
ATOM   3144  O   SER D1885      45.465  28.019 -34.209  1.00  0.00           O  
ATOM   3145  CB  SER D1885      47.578  27.874 -31.531  1.00  0.00           C  
ATOM   3146  OG  SER D1885      47.767  28.035 -30.121  1.00  0.00           O  
ATOM   3147  H   SER D1885      45.652  28.357 -30.002  1.00  0.00           H  
ATOM   3148 HG   SER D1885      48.629  27.672 -29.881  1.00  0.00           H  
ATOM   3149  N   GLU D1886      45.375  26.307 -32.737  1.00  0.00           N  
ATOM   3150  CA  GLU D1886      44.812  25.289 -33.641  1.00  0.00           C  
ATOM   3151  C   GLU D1886      43.517  25.799 -34.270  1.00  0.00           C  
ATOM   3152  O   GLU D1886      43.256  25.600 -35.460  1.00  0.00           O  
ATOM   3153  CB  GLU D1886      44.543  23.969 -32.901  1.00  0.00           C  
ATOM   3154  CG  GLU D1886      45.799  23.231 -32.414  1.00  0.00           C  
ATOM   3155  CD  GLU D1886      46.474  23.830 -31.159  1.00  0.00           C  
ATOM   3156  OE1 GLU D1886      46.268  24.998 -30.794  1.00  0.00           O  
ATOM   3157  OE2 GLU D1886      47.235  23.134 -30.480  1.00  0.00           O  
ATOM   3158  H   GLU D1886      45.418  26.150 -31.842  1.00  0.00           H  
ATOM   3159  N   VAL D1887      42.772  26.532 -33.457  1.00  0.00           N  
ATOM   3160  CA  VAL D1887      41.529  27.118 -33.885  1.00  0.00           C  
ATOM   3161  C   VAL D1887      41.799  28.111 -35.011  1.00  0.00           C  
ATOM   3162  O   VAL D1887      41.304  27.918 -36.120  1.00  0.00           O  
ATOM   3163  CB  VAL D1887      40.800  27.771 -32.676  1.00  0.00           C  
ATOM   3164  CG1 VAL D1887      39.522  28.479 -33.129  1.00  0.00           C  
ATOM   3165  CG2 VAL D1887      40.462  26.700 -31.664  1.00  0.00           C  
ATOM   3166  H   VAL D1887      43.073  26.694 -32.543  1.00  0.00           H  
ATOM   3167  N   ALA D1888      42.608  29.139 -34.744  1.00  0.00           N  
ATOM   3168  CA  ALA D1888      42.971  30.146 -35.753  1.00  0.00           C  
ATOM   3169  C   ALA D1888      43.755  29.558 -36.956  1.00  0.00           C  
ATOM   3170  O   ALA D1888      43.690  30.114 -38.059  1.00  0.00           O  
ATOM   3171  CB  ALA D1888      43.758  31.276 -35.113  1.00  0.00           C  
ATOM   3172  H   ALA D1888      42.989  29.220 -33.852  1.00  0.00           H  
ATOM   3173  N   ASN D1889      44.472  28.448 -36.756  1.00  0.00           N  
ATOM   3174  CA  ASN D1889      45.227  27.776 -37.818  1.00  0.00           C  
ATOM   3175  C   ASN D1889      44.388  26.775 -38.593  1.00  0.00           C  
ATOM   3176  O   ASN D1889      44.882  26.161 -39.555  1.00  0.00           O  
ATOM   3177  CB  ASN D1889      46.413  27.000 -37.261  1.00  0.00           C  
ATOM   3178  CG  ASN D1889      47.443  27.884 -36.583  1.00  0.00           C  
ATOM   3179  OD1 ASN D1889      47.410  29.136 -36.672  1.00  0.00           O  
ATOM   3180  ND2 ASN D1889      48.360  27.234 -35.878  1.00  0.00           N  
ATOM   3181  H   ASN D1889      44.496  28.070 -35.857  1.00  0.00           H  
ATOM   3182 HD21 ASN D1889      49.037  27.769 -35.433  1.00  0.00           H  
ATOM   3183 HD22 ASN D1889      48.333  26.260 -35.854  1.00  0.00           H  
ATOM   3184  N   GLY D1890      43.137  26.581 -38.180  1.00  0.00           N  
ATOM   3185  CA  GLY D1890      42.298  25.609 -38.849  1.00  0.00           C  
ATOM   3186  C   GLY D1890      42.898  24.219 -38.659  1.00  0.00           C  
ATOM   3187  O   GLY D1890      42.678  23.313 -39.480  1.00  0.00           O  
ATOM   3188  H   GLY D1890      42.785  27.089 -37.425  1.00  0.00           H  
ATOM   3189  N   THR D1891      43.653  24.043 -37.579  1.00  0.00           N  
ATOM   3190  CA  THR D1891      44.295  22.774 -37.296  1.00  0.00           C  
ATOM   3191  C   THR D1891      43.782  22.178 -36.003  1.00  0.00           C  
ATOM   3192  O   THR D1891      42.949  22.764 -35.342  1.00  0.00           O  
ATOM   3193  CB  THR D1891      45.821  22.955 -37.196  1.00  0.00           C  
ATOM   3194  OG1 THR D1891      46.146  23.746 -36.044  1.00  0.00           O  
ATOM   3195  CG2 THR D1891      46.324  23.658 -38.424  1.00  0.00           C  
ATOM   3196  H   THR D1891      43.792  24.784 -36.972  1.00  0.00           H  
ATOM   3197  HG1 THR D1891      47.100  23.851 -35.991  1.00  0.00           H  
ATOM   3198  N   ALA D1892      44.326  21.034 -35.615  1.00  0.00           N  
ATOM   3199  CA  ALA D1892      43.930  20.351 -34.395  1.00  0.00           C  
ATOM   3200  C   ALA D1892      45.071  19.406 -34.068  1.00  0.00           C  
ATOM   3201  O   ALA D1892      45.396  18.543 -34.883  1.00  0.00           O  
ATOM   3202  CB  ALA D1892      42.664  19.547 -34.648  1.00  0.00           C  
ATOM   3203  H   ALA D1892      45.013  20.624 -36.178  1.00  0.00           H  
ATOM   3204  N   VAL D1893      45.707  19.571 -32.912  1.00  0.00           N  
ATOM   3205  CA  VAL D1893      46.822  18.704 -32.569  1.00  0.00           C  
ATOM   3206  C   VAL D1893      46.387  17.267 -32.318  1.00  0.00           C  
ATOM   3207  O   VAL D1893      45.471  17.025 -31.550  1.00  0.00           O  
ATOM   3208  CB  VAL D1893      47.568  19.228 -31.375  1.00  0.00           C  
ATOM   3209  CG1 VAL D1893      48.805  18.413 -31.145  1.00  0.00           C  
ATOM   3210  CG2 VAL D1893      47.943  20.605 -31.628  1.00  0.00           C  
ATOM   3211  H   VAL D1893      45.409  20.254 -32.290  1.00  0.00           H  
ATOM   3212  N   VAL D1894      47.054  16.312 -32.952  1.00  0.00           N  
ATOM   3213  CA  VAL D1894      46.719  14.919 -32.800  1.00  0.00           C  
ATOM   3214  C   VAL D1894      47.754  14.198 -31.976  1.00  0.00           C  
ATOM   3215  O   VAL D1894      48.771  13.748 -32.480  1.00  0.00           O  
ATOM   3216  CB  VAL D1894      46.619  14.237 -34.156  1.00  0.00           C  
ATOM   3217  CG1 VAL D1894      46.358  12.736 -33.994  1.00  0.00           C  
ATOM   3218  CG2 VAL D1894      45.547  14.894 -34.973  1.00  0.00           C  
ATOM   3219  H   VAL D1894      47.789  16.551 -33.558  1.00  0.00           H  
ATOM   3220  N   LYS D1895      47.517  14.110 -30.686  1.00  0.00           N  
ATOM   3221  CA  LYS D1895      48.436  13.408 -29.825  1.00  0.00           C  
ATOM   3222  C   LYS D1895      48.048  11.955 -29.740  1.00  0.00           C  
ATOM   3223  O   LYS D1895      46.894  11.634 -29.639  1.00  0.00           O  
ATOM   3224  CB  LYS D1895      48.407  14.015 -28.445  1.00  0.00           C  
ATOM   3225  CG  LYS D1895      49.215  13.224 -27.469  1.00  0.00           C  
ATOM   3226  CD  LYS D1895      49.790  14.157 -26.443  1.00  0.00           C  
ATOM   3227  CE  LYS D1895      50.504  13.403 -25.340  1.00  0.00           C  
ATOM   3228  NZ  LYS D1895      51.033  14.406 -24.364  1.00  0.00           N  
ATOM   3229  H   LYS D1895      46.680  14.477 -30.320  1.00  0.00           H  
ATOM   3230  HZ1 LYS D1895      50.288  15.101 -24.150  1.00  0.00           H  
ATOM   3231  HZ2 LYS D1895      51.304  13.915 -23.484  1.00  0.00           H  
ATOM   3232  HZ3 LYS D1895      51.858  14.885 -24.763  1.00  0.00           H  
ATOM   3233  N   ASP D1896      49.003  11.066 -29.863  1.00  0.00           N  
ATOM   3234  CA  ASP D1896      48.725   9.648 -29.746  1.00  0.00           C  
ATOM   3235  C   ASP D1896      49.114   9.421 -28.304  1.00  0.00           C  
ATOM   3236  O   ASP D1896      50.257   9.617 -27.954  1.00  0.00           O  
ATOM   3237  CB  ASP D1896      49.656   8.880 -30.675  1.00  0.00           C  
ATOM   3238  CG  ASP D1896      49.716   7.402 -30.363  1.00  0.00           C  
ATOM   3239  OD1 ASP D1896      49.945   7.032 -29.199  1.00  0.00           O  
ATOM   3240  OD2 ASP D1896      49.594   6.586 -31.306  1.00  0.00           O  
ATOM   3241  H   ASP D1896      49.920  11.367 -30.044  1.00  0.00           H  
ATOM   3242  N   LEU D1898      48.200   8.950 -27.464  1.00  0.00           N  
ATOM   3243  CA  LEU D1898      48.502   8.738 -26.037  1.00  0.00           C  
ATOM   3244  C   LEU D1898      49.422   7.566 -25.727  1.00  0.00           C  
ATOM   3245  O   LEU D1898      50.031   7.529 -24.673  1.00  0.00           O  
ATOM   3246  CB  LEU D1898      47.200   8.632 -25.236  1.00  0.00           C  
ATOM   3247  CG  LEU D1898      46.372   9.906 -25.430  1.00  0.00           C  
ATOM   3248  CD1 LEU D1898      44.856   9.683 -25.248  1.00  0.00           C  
ATOM   3249  CD2 LEU D1898      46.945  10.967 -24.505  1.00  0.00           C  
ATOM   3250  H   LEU D1898      47.294   8.768 -27.803  1.00  0.00           H  
ATOM   3251  N   ARG D1899      49.552   6.642 -26.662  1.00  0.00           N  
ATOM   3252  CA  ARG D1899      50.404   5.469 -26.476  1.00  0.00           C  
ATOM   3253  C   ARG D1899      51.896   5.794 -26.542  1.00  0.00           C  
ATOM   3254  O   ARG D1899      52.690   5.329 -25.725  1.00  0.00           O  
ATOM   3255  CB  ARG D1899      50.040   4.407 -27.514  1.00  0.00           C  
ATOM   3256  CG  ARG D1899      48.707   3.687 -27.225  1.00  0.00           C  
ATOM   3257  CD  ARG D1899      48.089   3.074 -28.481  1.00  0.00           C  
ATOM   3258  NE  ARG D1899      47.652   4.128 -29.404  1.00  0.00           N  
ATOM   3259  CZ  ARG D1899      47.107   3.914 -30.609  1.00  0.00           C  
ATOM   3260  NH1 ARG D1899      46.927   2.677 -31.064  1.00  0.00           N  
ATOM   3261  NH2 ARG D1899      46.740   4.953 -31.358  1.00  0.00           N  
ATOM   3262  H   ARG D1899      49.033   6.737 -27.485  1.00  0.00           H  
ATOM   3263 HE   ARG D1899      47.762   5.057 -29.115  1.00  0.00           H  
ATOM   3264 HH11 ARG D1899      47.199   1.894 -30.510  1.00  0.00           H  
ATOM   3265 HH12 ARG D1899      46.522   2.536 -31.969  1.00  0.00           H  
ATOM   3266 HH21 ARG D1899      46.871   5.887 -31.016  1.00  0.00           H  
ATOM   3267 HH22 ARG D1899      46.335   4.804 -32.257  1.00  0.00           H  
ATOM   3268  N   SER D1900      52.275   6.613 -27.516  1.00  0.00           N  
ATOM   3269  CA  SER D1900      53.661   7.012 -27.686  1.00  0.00           C  
ATOM   3270  C   SER D1900      53.911   8.479 -27.270  1.00  0.00           C  
ATOM   3271  O   SER D1900      55.054   8.892 -27.061  1.00  0.00           O  
ATOM   3272  CB  SER D1900      54.034   6.834 -29.138  1.00  0.00           C  
ATOM   3273  OG  SER D1900      53.294   7.756 -29.923  1.00  0.00           O  
ATOM   3274  H   SER D1900      51.615   6.967 -28.130  1.00  0.00           H  
ATOM   3275 HG   SER D1900      53.539   7.630 -30.852  1.00  0.00           H  
ATOM   3276  N   GLY D1901      52.852   9.273 -27.205  1.00  0.00           N  
ATOM   3277  CA  GLY D1901      52.974  10.666 -26.826  1.00  0.00           C  
ATOM   3278  C   GLY D1901      53.243  11.542 -28.030  1.00  0.00           C  
ATOM   3279  O   GLY D1901      53.265  12.768 -27.905  1.00  0.00           O  
ATOM   3280  H   GLY D1901      51.969   8.916 -27.408  1.00  0.00           H  
ATOM   3281  N   GLU D1902      53.399  10.945 -29.216  1.00  0.00           N  
ATOM   3282  CA  GLU D1902      53.704  11.746 -30.396  1.00  0.00           C  
ATOM   3283  C   GLU D1902      52.570  12.570 -30.966  1.00  0.00           C  
ATOM   3284  O   GLU D1902      51.628  12.044 -31.556  1.00  0.00           O  
ATOM   3285  CB  GLU D1902      54.426  10.932 -31.494  1.00  0.00           C  
ATOM   3286  CG  GLU D1902      55.998  10.867 -31.384  1.00  0.00           C  
ATOM   3287  CD  GLU D1902      56.774  12.247 -31.281  1.00  0.00           C  
ATOM   3288  OE1 GLU D1902      56.185  13.368 -31.300  1.00  0.00           O  
ATOM   3289  OE2 GLU D1902      58.029  12.196 -31.175  1.00  0.00           O  
ATOM   3290  H   GLU D1902      53.308   9.979 -29.293  1.00  0.00           H  
ATOM   3291  N   GLN D1903      52.685  13.878 -30.786  1.00  0.00           N  
ATOM   3292  CA  GLN D1903      51.674  14.782 -31.271  1.00  0.00           C  
ATOM   3293  C   GLN D1903      52.102  15.522 -32.516  1.00  0.00           C  
ATOM   3294  O   GLN D1903      53.161  16.126 -32.553  1.00  0.00           O  
ATOM   3295  CB  GLN D1903      51.264  15.769 -30.183  1.00  0.00           C  
ATOM   3296  CG  GLN D1903      52.387  16.536 -29.525  1.00  0.00           C  
ATOM   3297  CD  GLN D1903      51.941  17.934 -29.081  1.00  0.00           C  
ATOM   3298  OE1 GLN D1903      51.822  18.219 -27.876  1.00  0.00           O  
ATOM   3299  NE2 GLN D1903      51.678  18.806 -30.060  1.00  0.00           N  
ATOM   3300  H   GLN D1903      53.474  14.244 -30.324  1.00  0.00           H  
ATOM   3301 HE21 GLN D1903      51.398  19.701 -29.790  1.00  0.00           H  
ATOM   3302 HE22 GLN D1903      51.788  18.531 -30.989  1.00  0.00           H  
ATOM   3303  N   THR D1904      51.225  15.558 -33.505  1.00  0.00           N  
ATOM   3304  CA  THR D1904      51.530  16.215 -34.757  1.00  0.00           C  
ATOM   3305  C   THR D1904      50.394  17.161 -35.108  1.00  0.00           C  
ATOM   3306  O   THR D1904      49.263  16.768 -34.999  1.00  0.00           O  
ATOM   3307  CB  THR D1904      51.649  15.137 -35.875  1.00  0.00           C  
ATOM   3308  OG1 THR D1904      50.349  14.817 -36.389  1.00  0.00           O  
ATOM   3309  CG2 THR D1904      52.246  13.838 -35.319  1.00  0.00           C  
ATOM   3310  H   THR D1904      50.363  15.108 -33.404  1.00  0.00           H  
ATOM   3311  HG1 THR D1904      50.444  14.156 -37.070  1.00  0.00           H  
ATOM   3312  N   ALA D1905      50.668  18.400 -35.501  1.00  0.00           N  
ATOM   3313  CA  ALA D1905      49.583  19.323 -35.898  1.00  0.00           C  
ATOM   3314  C   ALA D1905      48.989  18.996 -37.283  1.00  0.00           C  
ATOM   3315  O   ALA D1905      49.673  19.139 -38.304  1.00  0.00           O  
ATOM   3316  CB  ALA D1905      50.068  20.753 -35.900  1.00  0.00           C  
ATOM   3317  H   ALA D1905      51.593  18.708 -35.541  1.00  0.00           H  
ATOM   3318  N   VAL D1906      47.708  18.631 -37.318  1.00  0.00           N  
ATOM   3319  CA  VAL D1906      47.004  18.294 -38.564  1.00  0.00           C  
ATOM   3320  C   VAL D1906      45.921  19.311 -38.962  1.00  0.00           C  
ATOM   3321  O   VAL D1906      45.422  20.073 -38.136  1.00  0.00           O  
ATOM   3322  CB  VAL D1906      46.347  16.915 -38.471  1.00  0.00           C  
ATOM   3323  CG1 VAL D1906      45.762  16.508 -39.811  1.00  0.00           C  
ATOM   3324  CG2 VAL D1906      47.344  15.896 -37.988  1.00  0.00           C  
ATOM   3325  H   VAL D1906      47.198  18.600 -36.480  1.00  0.00           H  
ATOM   3326  N   ALA D1907      45.636  19.378 -40.252  1.00  0.00           N  
ATOM   3327  CA  ALA D1907      44.612  20.268 -40.755  1.00  0.00           C  
ATOM   3328  C   ALA D1907      43.304  19.512 -40.487  1.00  0.00           C  
ATOM   3329  O   ALA D1907      43.217  18.302 -40.726  1.00  0.00           O  
ATOM   3330  CB  ALA D1907      44.825  20.489 -42.238  1.00  0.00           C  
ATOM   3331  H   ALA D1907      46.121  18.808 -40.883  1.00  0.00           H  
ATOM   3332  N   GLN D1909      42.293  20.200 -39.971  1.00  0.00           N  
ATOM   3333  CA  GLN D1909      41.023  19.544 -39.649  1.00  0.00           C  
ATOM   3334  C   GLN D1909      40.450  18.619 -40.721  1.00  0.00           C  
ATOM   3335  O   GLN D1909      40.153  17.465 -40.434  1.00  0.00           O  
ATOM   3336  CB  GLN D1909      40.013  20.573 -39.154  1.00  0.00           C  
ATOM   3337  CG  GLN D1909      40.432  21.160 -37.784  1.00  0.00           C  
ATOM   3338  CD  GLN D1909      39.604  22.371 -37.354  1.00  0.00           C  
ATOM   3339  OE1 GLN D1909      38.576  22.677 -37.967  1.00  0.00           O  
ATOM   3340  NE2 GLN D1909      40.053  23.070 -36.307  1.00  0.00           N  
ATOM   3341  H   GLN D1909      42.394  21.165 -39.812  1.00  0.00           H  
ATOM   3342 HE21 GLN D1909      39.534  23.847 -36.030  1.00  0.00           H  
ATOM   3343 HE22 GLN D1909      40.888  22.798 -35.861  1.00  0.00           H  
ATOM   3344  N   ASP D1910      40.427  19.067 -41.973  1.00  0.00           N  
ATOM   3345  CA  ASP D1910      39.899  18.264 -43.072  1.00  0.00           C  
ATOM   3346  C   ASP D1910      40.606  16.941 -43.226  1.00  0.00           C  
ATOM   3347  O   ASP D1910      40.124  16.059 -43.932  1.00  0.00           O  
ATOM   3348  CB  ASP D1910      39.980  19.028 -44.396  1.00  0.00           C  
ATOM   3349  CG  ASP D1910      38.849  20.063 -44.578  1.00  0.00           C  
ATOM   3350  OD1 ASP D1910      37.680  19.759 -44.233  1.00  0.00           O  
ATOM   3351  OD2 ASP D1910      39.122  21.177 -45.096  1.00  0.00           O  
ATOM   3352  H   ASP D1910      40.772  19.957 -42.162  1.00  0.00           H  
ATOM   3353  N   SER D1913      41.767  16.801 -42.604  1.00  0.00           N  
ATOM   3354  CA  SER D1913      42.498  15.551 -42.704  1.00  0.00           C  
ATOM   3355  C   SER D1913      42.645  14.814 -41.375  1.00  0.00           C  
ATOM   3356  O   SER D1913      42.993  13.626 -41.345  1.00  0.00           O  
ATOM   3357  CB  SER D1913      43.855  15.777 -43.380  1.00  0.00           C  
ATOM   3358  OG  SER D1913      44.382  17.042 -43.023  1.00  0.00           O  
ATOM   3359  H   SER D1913      42.156  17.545 -42.100  1.00  0.00           H  
ATOM   3360 HG   SER D1913      45.237  17.173 -43.441  1.00  0.00           H  
ATOM   3361  N   VAL D1914      42.315  15.491 -40.281  1.00  0.00           N  
ATOM   3362  CA  VAL D1914      42.389  14.880 -38.950  1.00  0.00           C  
ATOM   3363  C   VAL D1914      41.678  13.529 -38.936  1.00  0.00           C  
ATOM   3364  O   VAL D1914      42.197  12.542 -38.396  1.00  0.00           O  
ATOM   3365  CB  VAL D1914      41.733  15.760 -37.880  1.00  0.00           C  
ATOM   3366  CG1 VAL D1914      41.967  15.159 -36.506  1.00  0.00           C  
ATOM   3367  CG2 VAL D1914      42.302  17.149 -37.916  1.00  0.00           C  
ATOM   3368  H   VAL D1914      42.022  16.422 -40.362  1.00  0.00           H  
ATOM   3369  N   ALA D1915      40.506  13.480 -39.559  1.00  0.00           N  
ATOM   3370  CA  ALA D1915      39.741  12.233 -39.622  1.00  0.00           C  
ATOM   3371  C   ALA D1915      40.591  11.067 -40.184  1.00  0.00           C  
ATOM   3372  O   ALA D1915      40.740  10.013 -39.529  1.00  0.00           O  
ATOM   3373  CB  ALA D1915      38.468  12.433 -40.438  1.00  0.00           C  
ATOM   3374  H   ALA D1915      40.151  14.295 -39.972  1.00  0.00           H  
ATOM   3375  N   ALA D1916      41.199  11.296 -41.356  1.00  0.00           N  
ATOM   3376  CA  ALA D1916      42.040  10.292 -42.004  1.00  0.00           C  
ATOM   3377  C   ALA D1916      43.159   9.867 -41.068  1.00  0.00           C  
ATOM   3378  O   ALA D1916      43.401   8.677 -40.939  1.00  0.00           O  
ATOM   3379  CB  ALA D1916      42.581  10.821 -43.287  1.00  0.00           C  
ATOM   3380  H   ALA D1916      41.084  12.169 -41.787  1.00  0.00           H  
ATOM   3381  N   HIS D1917      43.800  10.810 -40.374  1.00  0.00           N  
ATOM   3382  CA  HIS D1917      44.867  10.453 -39.416  1.00  0.00           C  
ATOM   3383  C   HIS D1917      44.391   9.556 -38.286  1.00  0.00           C  
ATOM   3384  O   HIS D1917      45.090   8.619 -37.874  1.00  0.00           O  
ATOM   3385  CB  HIS D1917      45.465  11.682 -38.749  1.00  0.00           C  
ATOM   3386  CG  HIS D1917      46.559  12.352 -39.524  1.00  0.00           C  
ATOM   3387  ND1 HIS D1917      46.408  12.775 -40.836  1.00  0.00           N  
ATOM   3388  CD2 HIS D1917      47.776  12.813 -39.130  1.00  0.00           C  
ATOM   3389  CE1 HIS D1917      47.463  13.477 -41.199  1.00  0.00           C  
ATOM   3390  NE2 HIS D1917      48.312  13.519 -40.178  1.00  0.00           N  
ATOM   3391  H   HIS D1917      43.542  11.747 -40.484  1.00  0.00           H  
ATOM   3392  HD1 HIS D1917      45.637  12.584 -41.410  1.00  0.00           H  
ATOM   3393  HE2 HIS D1917      49.183  13.978 -40.182  1.00  0.00           H  
ATOM   3394  N   LEU D1918      43.239   9.918 -37.716  1.00  0.00           N  
ATOM   3395  CA  LEU D1918      42.646   9.184 -36.600  1.00  0.00           C  
ATOM   3396  C   LEU D1918      42.262   7.811 -37.059  1.00  0.00           C  
ATOM   3397  O   LEU D1918      42.541   6.803 -36.397  1.00  0.00           O  
ATOM   3398  CB  LEU D1918      41.450   9.943 -36.074  1.00  0.00           C  
ATOM   3399  CG  LEU D1918      41.930  11.243 -35.402  1.00  0.00           C  
ATOM   3400  CD1 LEU D1918      40.822  12.248 -35.198  1.00  0.00           C  
ATOM   3401  CD2 LEU D1918      42.582  10.931 -34.080  1.00  0.00           C  
ATOM   3402  H   LEU D1918      42.771  10.704 -38.063  1.00  0.00           H  
ATOM   3403  N   ARG D1929      41.769   7.789 -38.286  1.00  0.00           N  
ATOM   3404  CA  ARG D1929      41.343   6.573 -38.933  1.00  0.00           C  
ATOM   3405  C   ARG D1929      42.477   5.578 -39.039  1.00  0.00           C  
ATOM   3406  O   ARG D1929      42.312   4.388 -38.796  1.00  0.00           O  
ATOM   3407  CB  ARG D1929      40.788   6.920 -40.309  1.00  0.00           C  
ATOM   3408  CG  ARG D1929      40.232   5.743 -41.116  1.00  0.00           C  
ATOM   3409  CD  ARG D1929      39.258   6.243 -42.217  1.00  0.00           C  
ATOM   3410  NE  ARG D1929      39.421   7.672 -42.515  1.00  0.00           N  
ATOM   3411  CZ  ARG D1929      38.409   8.501 -42.750  1.00  0.00           C  
ATOM   3412  NH1 ARG D1929      37.161   8.034 -42.742  1.00  0.00           N  
ATOM   3413  NH2 ARG D1929      38.638   9.793 -42.998  1.00  0.00           N  
ATOM   3414  H   ARG D1929      41.681   8.626 -38.772  1.00  0.00           H  
ATOM   3415 HE   ARG D1929      40.329   8.043 -42.533  1.00  0.00           H  
ATOM   3416 HH11 ARG D1929      36.991   7.064 -42.568  1.00  0.00           H  
ATOM   3417 HH12 ARG D1929      36.394   8.648 -42.929  1.00  0.00           H  
ATOM   3418 HH21 ARG D1929      39.574  10.143 -43.000  1.00  0.00           H  
ATOM   3419 HH22 ARG D1929      37.872  10.413 -43.176  1.00  0.00           H  
ATOM   3420  N   THR D1930      43.661   6.069 -39.347  1.00  0.00           N  
ATOM   3421  CA  THR D1930      44.782   5.156 -39.477  1.00  0.00           C  
ATOM   3422  C   THR D1930      45.302   4.842 -38.088  1.00  0.00           C  
ATOM   3423  O   THR D1930      45.516   3.685 -37.757  1.00  0.00           O  
ATOM   3424  CB  THR D1930      45.881   5.716 -40.443  1.00  0.00           C  
ATOM   3425  OG1 THR D1930      45.492   7.014 -40.898  1.00  0.00           O  
ATOM   3426  CG2 THR D1930      46.038   4.812 -41.678  1.00  0.00           C  
ATOM   3427  H   THR D1930      43.776   7.029 -39.509  1.00  0.00           H  
ATOM   3428  HG1 THR D1930      46.162   7.362 -41.489  1.00  0.00           H  
ATOM   3429  N   LEU D1931      45.386   5.863 -37.243  1.00  0.00           N  
ATOM   3430  CA  LEU D1931      45.854   5.724 -35.864  1.00  0.00           C  
ATOM   3431  C   LEU D1931      45.177   4.624 -35.067  1.00  0.00           C  
ATOM   3432  O   LEU D1931      45.831   3.899 -34.312  1.00  0.00           O  
ATOM   3433  CB  LEU D1931      45.604   7.023 -35.127  1.00  0.00           C  
ATOM   3434  CG  LEU D1931      46.833   7.826 -34.782  1.00  0.00           C  
ATOM   3435  CD1 LEU D1931      46.413   9.072 -33.997  1.00  0.00           C  
ATOM   3436  CD2 LEU D1931      47.766   6.942 -33.978  1.00  0.00           C  
ATOM   3437  H   LEU D1931      45.125   6.751 -37.555  1.00  0.00           H  
ATOM   3438  N   LEU D1956      43.858   4.534 -35.222  1.00  0.00           N  
ATOM   3439  CA  LEU D1956      43.051   3.576 -34.488  1.00  0.00           C  
ATOM   3440  C   LEU D1956      42.920   2.205 -35.128  1.00  0.00           C  
ATOM   3441  O   LEU D1956      43.121   1.165 -34.484  1.00  0.00           O  
ATOM   3442  CB  LEU D1956      41.674   4.189 -34.244  1.00  0.00           C  
ATOM   3443  CG  LEU D1956      41.701   5.623 -33.683  1.00  0.00           C  
ATOM   3444  CD1 LEU D1956      40.338   6.294 -33.793  1.00  0.00           C  
ATOM   3445  CD2 LEU D1956      42.183   5.639 -32.244  1.00  0.00           C  
ATOM   3446  H   LEU D1956      43.415   5.122 -35.869  1.00  0.00           H  
ATOM   3447  N   GLY D1957      42.569   2.200 -36.403  1.00  0.00           N  
ATOM   3448  CA  GLY D1957      42.413   0.925 -37.094  1.00  0.00           C  
ATOM   3449  C   GLY D1957      41.057   0.937 -37.828  1.00  0.00           C  
ATOM   3450  O   GLY D1957      40.272   1.892 -37.695  1.00  0.00           O  
ATOM   3451  OXT GLY D1957      40.843  -0.109 -38.607  1.00  0.00           O  
ATOM   3452  H   GLY D1957      42.387   3.020 -36.887  1.00  0.00           H  
HETATM 3453  PG  ATP D 452      17.205 -23.693 -11.483  1.00  0.00           P  
HETATM 3454  O1G ATP D 452      18.037 -24.393 -10.424  1.00  0.00           O  
HETATM 3455  O2G ATP D 452      17.795 -22.315 -11.768  1.00  0.00           O  
HETATM 3456  O3G ATP D 452      17.006 -24.578 -12.700  1.00  0.00           O  
HETATM 3457  PB  ATP D 452      14.391 -22.844 -11.428  1.00  0.00           P  
HETATM 3458  O1B ATP D 452      13.220 -23.729 -11.144  1.00  0.00           O  
HETATM 3459  O2B ATP D 452      14.379 -21.424 -10.959  1.00  0.00           O  
HETATM 3460  O3B ATP D 452      15.733 -23.524 -10.855  1.00  0.00           O  
HETATM 3461  PA  ATP D 452      13.640 -22.152 -14.111  1.00  0.00           P  
HETATM 3462  O1A ATP D 452      13.320 -23.093 -15.208  1.00  0.00           O  
HETATM 3463  O2A ATP D 452      12.532 -21.512 -13.364  1.00  0.00           O  
HETATM 3464  O3A ATP D 452      14.500 -22.918 -13.013  1.00  0.00           O  
HETATM 3465  O5' ATP D 452      14.598 -20.959 -14.594  1.00  0.00           O  
HETATM 3466  C5' ATP D 452      15.271 -20.987 -15.854  1.00  0.00           C  
HETATM 3467  C4' ATP D 452      16.705 -20.590 -15.667  1.00  0.00           C  
HETATM 3468  O4' ATP D 452      16.720 -19.258 -15.110  1.00  0.00           O  
HETATM 3469  C3' ATP D 452      17.428 -21.446 -14.646  1.00  0.00           C  
HETATM 3470  O3' ATP D 452      17.975 -22.594 -15.275  1.00  0.00           O  
HETATM 3471  C2' ATP D 452      18.482 -20.506 -14.064  1.00  0.00           C  
HETATM 3472  O2' ATP D 452      19.715 -20.469 -14.757  1.00  0.00           O  
HETATM 3473  C1' ATP D 452      17.776 -19.150 -14.164  1.00  0.00           C  
HETATM 3474  N9  ATP D 452      17.252 -18.612 -12.893  1.00  0.00           N  
HETATM 3475  C8  ATP D 452      16.084 -18.911 -12.233  1.00  0.00           C  
HETATM 3476  N7  ATP D 452      15.930 -18.252 -11.104  1.00  0.00           N  
HETATM 3477  C5  ATP D 452      17.071 -17.470 -11.016  1.00  0.00           C  
HETATM 3478  C6  ATP D 452      17.518 -16.518 -10.046  1.00  0.00           C  
HETATM 3479  N6  ATP D 452      16.856 -16.237  -8.931  1.00  0.00           N  
HETATM 3480  N1  ATP D 452      18.683 -15.881 -10.278  1.00  0.00           N  
HETATM 3481  C2  ATP D 452      19.368 -16.175 -11.405  1.00  0.00           C  
HETATM 3482  N3  ATP D 452      19.065 -17.051 -12.381  1.00  0.00           N  
HETATM 3483  C4  ATP D 452      17.893 -17.665 -12.123  1.00  0.00           C  
HETATM 3484 HO2' ATP D 452      20.270 -19.842 -14.309  1.00  0.00           H  
HETATM 3485 HN61 ATP D 452      15.981 -16.697  -8.734  1.00  0.00           H  
HETATM 3486 HN62 ATP D 452      17.212 -15.545  -8.287  1.00  0.00           H  
HETATM 3487  N   HSO D 451       9.879 -20.783 -18.385  1.00  0.00           N  
HETATM 3488  CA  HSO D 451      10.856 -21.679 -17.771  1.00  0.00           C  
HETATM 3489  CB  HSO D 451      11.863 -22.153 -18.817  1.00  0.00           C  
HETATM 3490  CG  HSO D 451      11.216 -22.608 -20.095  1.00  0.00           C  
HETATM 3491  ND1 HSO D 451      10.752 -23.895 -20.268  1.00  0.00           N  
HETATM 3492  CD2 HSO D 451      10.850 -21.925 -21.201  1.00  0.00           C  
HETATM 3493  CE1 HSO D 451      10.111 -23.985 -21.418  1.00  0.00           C  
HETATM 3494  NE2 HSO D 451      10.164 -22.802 -22.005  1.00  0.00           N  
HETATM 3495  C   HSO D 451      11.576 -20.968 -16.630  1.00  0.00           C  
HETATM 3496  O   HSO D 451      11.693 -19.729 -16.611  1.00  0.00           O  
HETATM 3497  HN1 HSO D 451       8.927 -20.946 -18.260  1.00  0.00           H  
HETATM 3498  HD1 HSO D 451      10.879 -24.636 -19.652  1.00  0.00           H  
HETATM 3499  HE2 HSO D 451       9.787 -22.639 -22.839  1.00  0.00           H  
TER
END
