# Supplementary material for: Backbone Brackets and Arginine Tweezers delineate Class I and Class II aminoacyl tRNA synthetases
Source: PLoS Comput Biol. 2018 Apr 16;14(4):e1006101. doi: 10.1371/journal.pcbi.1006101 (PMC5919687; doi:10.1371/journal.pcbi.1006101)
Supplement: S12 File — All structures of Class II aaRS with residues renumbered according to the MSA. (GZ) [file pcbi.1006101.s024.tar.gz › 1kog_A_renum.pdb]

ATOM      1  N   ARG A 283      76.463  -2.493  56.143  1.00  0.00           N  
ATOM      2  CA  ARG A 283      77.158  -3.094  54.959  1.00  0.00           C  
ATOM      3  C   ARG A 283      76.517  -2.665  53.623  1.00  0.00           C  
ATOM      4  O   ARG A 283      75.659  -1.767  53.599  1.00  0.00           O  
ATOM      5  CB  ARG A 283      77.156  -4.630  55.074  1.00  0.00           C  
ATOM      6  CG  ARG A 283      78.357  -5.203  55.793  1.00  0.00           C  
ATOM      7  CD  ARG A 283      78.794  -6.505  55.140  1.00  0.00           C  
ATOM      8  NE  ARG A 283      79.060  -6.394  53.696  1.00  0.00           N  
ATOM      9  CZ  ARG A 283      80.011  -5.644  53.142  1.00  0.00           C  
ATOM     10  NH1 ARG A 283      80.811  -4.911  53.905  1.00  0.00           N  
ATOM     11  NH2 ARG A 283      80.168  -5.636  51.821  1.00  0.00           N  
ATOM     12  N   ASP A 291      76.938  -3.308  52.527  1.00  0.00           N  
ATOM     13  CA  ASP A 291      76.413  -3.013  51.196  1.00  0.00           C  
ATOM     14  C   ASP A 291      75.026  -3.606  50.993  1.00  0.00           C  
ATOM     15  O   ASP A 291      74.828  -4.803  51.226  1.00  0.00           O  
ATOM     16  CB  ASP A 291      77.354  -3.558  50.139  1.00  0.00           C  
ATOM     17  CG  ASP A 291      76.920  -3.191  48.750  1.00  0.00           C  
ATOM     18  OD1 ASP A 291      76.703  -1.989  48.475  1.00  0.00           O  
ATOM     19  OD2 ASP A 291      76.797  -4.111  47.931  1.00  0.00           O  
ATOM     20  N   HIS A 292      74.073  -2.776  50.559  1.00  0.00           N  
ATOM     21  CA  HIS A 292      72.710  -3.247  50.368  1.00  0.00           C  
ATOM     22  C   HIS A 292      72.713  -4.517  49.511  1.00  0.00           C  
ATOM     23  O   HIS A 292      72.126  -5.526  49.893  1.00  0.00           O  
ATOM     24  CB  HIS A 292      71.809  -2.147  49.758  1.00  0.00           C  
ATOM     25  CG  HIS A 292      72.163  -1.760  48.353  1.00  0.00           C  
ATOM     26  ND1 HIS A 292      73.184  -0.887  48.055  1.00  0.00           N  
ATOM     27  CD2 HIS A 292      71.644  -2.145  47.165  1.00  0.00           C  
ATOM     28  CE1 HIS A 292      73.280  -0.752  46.746  1.00  0.00           C  
ATOM     29  NE2 HIS A 292      72.356  -1.506  46.182  1.00  0.00           N  
ATOM     30  N   ARG A 293      73.396  -4.486  48.375  1.00  0.00           N  
ATOM     31  CA  ARG A 293      73.445  -5.650  47.516  1.00  0.00           C  
ATOM     32  C   ARG A 293      73.674  -6.946  48.283  1.00  0.00           C  
ATOM     33  O   ARG A 293      73.173  -8.015  47.899  1.00  0.00           O  
ATOM     34  CB  ARG A 293      74.544  -5.481  46.502  1.00  0.00           C  
ATOM     35  CG  ARG A 293      74.187  -4.569  45.382  1.00  0.00           C  
ATOM     36  CD  ARG A 293      75.321  -4.501  44.383  1.00  0.00           C  
ATOM     37  NE  ARG A 293      76.510  -3.905  44.980  1.00  0.00           N  
ATOM     38  CZ  ARG A 293      77.544  -3.450  44.283  1.00  0.00           C  
ATOM     39  NH1 ARG A 293      77.534  -3.525  42.955  1.00  0.00           N  
ATOM     40  NH2 ARG A 293      78.582  -2.908  44.913  1.00  0.00           N  
ATOM     41  N   LYS A 296      74.450  -6.867  49.357  1.00  0.00           N  
ATOM     42  CA  LYS A 296      74.697  -8.055  50.148  1.00  0.00           C  
ATOM     43  C   LYS A 296      73.510  -8.283  51.076  1.00  0.00           C  
ATOM     44  O   LYS A 296      72.874  -9.329  51.010  1.00  0.00           O  
ATOM     45  CB  LYS A 296      75.978  -7.905  50.955  1.00  0.00           C  
ATOM     46  CG  LYS A 296      76.306  -9.149  51.776  1.00  0.00           C  
ATOM     47  CD  LYS A 296      77.566  -8.972  52.616  1.00  0.00           C  
ATOM     48  CE  LYS A 296      77.973 -10.279  53.287  1.00  0.00           C  
ATOM     49  NZ  LYS A 296      78.255 -11.353  52.274  1.00  0.00           N  
ATOM     50  N   ILE A 297      73.211  -7.297  51.920  1.00  0.00           N  
ATOM     51  CA  ILE A 297      72.094  -7.396  52.852  1.00  0.00           C  
ATOM     52  C   ILE A 297      70.849  -7.869  52.128  1.00  0.00           C  
ATOM     53  O   ILE A 297      69.988  -8.522  52.723  1.00  0.00           O  
ATOM     54  CB  ILE A 297      71.723  -6.046  53.469  1.00  0.00           C  
ATOM     55  CG1 ILE A 297      72.981  -5.244  53.794  1.00  0.00           C  
ATOM     56  CG2 ILE A 297      70.890  -6.263  54.722  1.00  0.00           C  
ATOM     57  CD1 ILE A 297      72.685  -3.875  54.439  1.00  0.00           C  
ATOM     58  N   GLY A 298      70.748  -7.504  50.849  1.00  0.00           N  
ATOM     59  CA  GLY A 298      69.603  -7.887  50.044  1.00  0.00           C  
ATOM     60  C   GLY A 298      69.613  -9.383  49.856  1.00  0.00           C  
ATOM     61  O   GLY A 298      68.646 -10.069  50.216  1.00  0.00           O  
ATOM     62  N   LYS A 303      70.707  -9.890  49.288  1.00  0.00           N  
ATOM     63  CA  LYS A 303      70.844 -11.321  49.073  1.00  0.00           C  
ATOM     64  C   LYS A 303      70.661 -12.002  50.419  1.00  0.00           C  
ATOM     65  O   LYS A 303      70.098 -13.089  50.516  1.00  0.00           O  
ATOM     66  CB  LYS A 303      72.230 -11.633  48.524  1.00  0.00           C  
ATOM     67  CG  LYS A 303      72.477 -11.117  47.115  1.00  0.00           C  
ATOM     68  CD  LYS A 303      71.468 -11.696  46.093  1.00  0.00           C  
ATOM     69  CE  LYS A 303      71.079 -13.147  46.395  1.00  0.00           C  
ATOM     70  NZ  LYS A 303      72.240 -13.942  46.912  1.00  0.00           N  
ATOM     71  N   GLN A 305      71.143 -11.322  51.455  1.00  0.00           N  
ATOM     72  CA  GLN A 305      71.085 -11.781  52.838  1.00  0.00           C  
ATOM     73  C   GLN A 305      69.691 -12.001  53.353  1.00  0.00           C  
ATOM     74  O   GLN A 305      69.356 -13.091  53.763  1.00  0.00           O  
ATOM     75  CB  GLN A 305      71.755 -10.765  53.760  1.00  0.00           C  
ATOM     76  CG  GLN A 305      73.276 -10.756  53.713  1.00  0.00           C  
ATOM     77  CD  GLN A 305      73.865 -12.075  54.134  1.00  0.00           C  
ATOM     78  OE1 GLN A 305      75.071 -12.276  54.034  1.00  0.00           O  
ATOM     79  NE2 GLN A 305      73.014 -12.988  54.614  1.00  0.00           N  
ATOM     80  N   LEU A 306      68.895 -10.943  53.355  1.00  0.00           N  
ATOM     81  CA  LEU A 306      67.526 -10.996  53.839  1.00  0.00           C  
ATOM     82  C   LEU A 306      66.463 -11.362  52.787  1.00  0.00           C  
ATOM     83  O   LEU A 306      65.247 -11.162  53.018  1.00  0.00           O  
ATOM     84  CB  LEU A 306      67.187  -9.660  54.471  1.00  0.00           C  
ATOM     85  CG  LEU A 306      68.242  -9.198  55.467  1.00  0.00           C  
ATOM     86  CD1 LEU A 306      67.868  -7.827  56.042  1.00  0.00           C  
ATOM     87  CD2 LEU A 306      68.350 -10.258  56.553  1.00  0.00           C  
ATOM     88  N   ASP A 307      66.940 -11.891  51.650  1.00  0.00           N  
ATOM     89  CA  ASP A 307      66.095 -12.340  50.544  1.00  0.00           C  
ATOM     90  C   ASP A 307      65.204 -11.202  50.086  1.00  0.00           C  
ATOM     91  O   ASP A 307      64.052 -11.401  49.718  1.00  0.00           O  
ATOM     92  CB  ASP A 307      65.260 -13.549  51.012  1.00  0.00           C  
ATOM     93  CG  ASP A 307      64.498 -14.229  49.883  1.00  0.00           C  
ATOM     94  OD1 ASP A 307      65.108 -14.478  48.818  1.00  0.00           O  
ATOM     95  OD2 ASP A 307      63.291 -14.531  50.078  1.00  0.00           O  
ATOM     96  N   LEU A 308      65.738  -9.992  50.111  1.00  0.00           N  
ATOM     97  CA  LEU A 308      64.938  -8.851  49.710  1.00  0.00           C  
ATOM     98  C   LEU A 308      64.717  -8.837  48.217  1.00  0.00           C  
ATOM     99  O   LEU A 308      63.802  -8.176  47.731  1.00  0.00           O  
ATOM    100  CB  LEU A 308      65.613  -7.561  50.156  1.00  0.00           C  
ATOM    101  CG  LEU A 308      65.792  -7.513  51.657  1.00  0.00           C  
ATOM    102  CD1 LEU A 308      65.862  -6.096  52.065  1.00  0.00           C  
ATOM    103  CD2 LEU A 308      64.611  -8.185  52.368  1.00  0.00           C  
ATOM    104  N   TYR A 309      65.548  -9.579  47.496  1.00  0.00           N  
ATOM    105  CA  TYR A 309      65.426  -9.627  46.055  1.00  0.00           C  
ATOM    106  C   TYR A 309      66.607 -10.302  45.389  1.00  0.00           C  
ATOM    107  O   TYR A 309      67.447 -10.901  46.043  1.00  0.00           O  
ATOM    108  CB  TYR A 309      65.310  -8.222  45.490  1.00  0.00           C  
ATOM    109  CG  TYR A 309      66.623  -7.497  45.408  1.00  0.00           C  
ATOM    110  CD1 TYR A 309      67.115  -6.781  46.484  1.00  0.00           C  
ATOM    111  CD2 TYR A 309      67.371  -7.525  44.237  1.00  0.00           C  
ATOM    112  CE1 TYR A 309      68.326  -6.102  46.395  1.00  0.00           C  
ATOM    113  CE2 TYR A 309      68.576  -6.858  44.135  1.00  0.00           C  
ATOM    114  CZ  TYR A 309      69.056  -6.144  45.210  1.00  0.00           C  
ATOM    115  OH  TYR A 309      70.258  -5.476  45.061  1.00  0.00           O  
ATOM    116  N   HIS A 310      66.656 -10.195  44.067  1.00  0.00           N  
ATOM    117  CA  HIS A 310      67.732 -10.776  43.285  1.00  0.00           C  
ATOM    118  C   HIS A 310      67.662 -10.209  41.883  1.00  0.00           C  
ATOM    119  O   HIS A 310      66.694  -9.549  41.540  1.00  0.00           O  
ATOM    120  CB  HIS A 310      67.615 -12.309  43.240  1.00  0.00           C  
ATOM    121  CG  HIS A 310      66.976 -12.846  41.997  1.00  0.00           C  
ATOM    122  ND1 HIS A 310      65.616 -13.039  41.886  1.00  0.00           N  
ATOM    123  CD2 HIS A 310      67.518 -13.292  40.837  1.00  0.00           C  
ATOM    124  CE1 HIS A 310      65.348 -13.591  40.715  1.00  0.00           C  
ATOM    125  NE2 HIS A 310      66.486 -13.755  40.059  1.00  0.00           N  
ATOM    126  N   MET A 311      68.693 -10.458  41.085  1.00  0.00           N  
ATOM    127  CA  MET A 311      68.731  -9.977  39.709  1.00  0.00           C  
ATOM    128  C   MET A 311      69.402 -11.008  38.829  1.00  0.00           C  
ATOM    129  O   MET A 311      70.265 -11.751  39.299  1.00  0.00           O  
ATOM    130  CB  MET A 311      69.478  -8.659  39.603  1.00  0.00           C  
ATOM    131  CG  MET A 311      68.772  -7.528  40.304  1.00  0.00           C  
ATOM    132  SD  MET A 311      69.485  -5.925  39.873  1.00  0.00           S  
ATOM    133  CE  MET A 311      70.220  -5.444  41.447  1.00  0.00           C  
ATOM    134  N   GLN A 312      69.007 -11.061  37.557  1.00  0.00           N  
ATOM    135  CA  GLN A 312      69.568 -12.049  36.639  1.00  0.00           C  
ATOM    136  C   GLN A 312      70.144 -11.319  35.474  1.00  0.00           C  
ATOM    137  O   GLN A 312      69.794 -10.178  35.243  1.00  0.00           O  
ATOM    138  CB  GLN A 312      68.483 -13.025  36.170  1.00  0.00           C  
ATOM    139  CG  GLN A 312      67.661 -13.601  37.311  1.00  0.00           C  
ATOM    140  CD  GLN A 312      66.818 -14.775  36.902  1.00  0.00           C  
ATOM    141  OE1 GLN A 312      66.103 -15.356  37.728  1.00  0.00           O  
ATOM    142  NE2 GLN A 312      66.893 -15.142  35.626  1.00  0.00           N  
ATOM    143  N   GLU A 313      71.020 -11.974  34.728  1.00  0.00           N  
ATOM    144  CA  GLU A 313      71.644 -11.315  33.594  1.00  0.00           C  
ATOM    145  C   GLU A 313      70.719 -11.123  32.394  1.00  0.00           C  
ATOM    146  O   GLU A 313      70.824 -10.117  31.691  1.00  0.00           O  
ATOM    147  CB  GLU A 313      72.925 -12.064  33.188  1.00  0.00           C  
ATOM    148  CG  GLU A 313      72.721 -13.438  32.553  1.00  0.00           C  
ATOM    149  CD  GLU A 313      72.906 -13.415  31.034  1.00  0.00           C  
ATOM    150  OE1 GLU A 313      72.030 -12.865  30.319  1.00  0.00           O  
ATOM    151  OE2 GLU A 313      73.938 -13.943  30.553  1.00  0.00           O  
ATOM    152  N   GLU A 314      69.813 -12.071  32.160  1.00  0.00           N  
ATOM    153  CA  GLU A 314      68.884 -11.968  31.032  1.00  0.00           C  
ATOM    154  C   GLU A 314      67.910 -10.810  31.220  1.00  0.00           C  
ATOM    155  O   GLU A 314      67.096 -10.536  30.337  1.00  0.00           O  
ATOM    156  CB  GLU A 314      68.103 -13.274  30.835  1.00  0.00           C  
ATOM    157  CG  GLU A 314      67.762 -14.016  32.106  1.00  0.00           C  
ATOM    158  CD  GLU A 314      68.968 -14.731  32.688  1.00  0.00           C  
ATOM    159  OE1 GLU A 314      69.525 -15.614  31.999  1.00  0.00           O  
ATOM    160  OE2 GLU A 314      69.364 -14.406  33.829  1.00  0.00           O  
ATOM    161  N   ALA A 315      68.004 -10.142  32.373  1.00  0.00           N  
ATOM    162  CA  ALA A 315      67.169  -8.977  32.712  1.00  0.00           C  
ATOM    163  C   ALA A 315      68.043  -7.970  33.450  1.00  0.00           C  
ATOM    164  O   ALA A 315      67.858  -7.714  34.647  1.00  0.00           O  
ATOM    165  CB  ALA A 315      65.987  -9.387  33.591  1.00  0.00           C  
ATOM    166  N   PRO A 316      69.007  -7.385  32.732  1.00  0.00           N  
ATOM    167  CA  PRO A 316      69.972  -6.400  33.211  1.00  0.00           C  
ATOM    168  C   PRO A 316      69.375  -5.088  33.737  1.00  0.00           C  
ATOM    169  O   PRO A 316      68.703  -4.359  33.011  1.00  0.00           O  
ATOM    170  CB  PRO A 316      70.857  -6.191  31.988  1.00  0.00           C  
ATOM    171  CG  PRO A 316      69.883  -6.292  30.882  1.00  0.00           C  
ATOM    172  CD  PRO A 316      69.123  -7.535  31.275  1.00  0.00           C  
ATOM    173  N   GLY A 317      69.631  -4.786  34.999  1.00  0.00           N  
ATOM    174  CA  GLY A 317      69.128  -3.558  35.558  1.00  0.00           C  
ATOM    175  C   GLY A 317      67.656  -3.649  35.829  1.00  0.00           C  
ATOM    176  O   GLY A 317      66.968  -2.637  35.933  1.00  0.00           O  
ATOM    177  N   MET A 318      67.170  -4.875  35.950  1.00  0.00           N  
ATOM    178  CA  MET A 318      65.748  -5.128  36.213  1.00  0.00           C  
ATOM    179  C   MET A 318      65.641  -5.908  37.516  1.00  0.00           C  
ATOM    180  O   MET A 318      66.200  -7.010  37.608  1.00  0.00           O  
ATOM    181  CB  MET A 318      65.153  -5.977  35.081  1.00  0.00           C  
ATOM    182  CG  MET A 318      65.310  -5.397  33.669  1.00  0.00           C  
ATOM    183  SD  MET A 318      64.323  -3.908  33.445  1.00  0.00           S  
ATOM    184  CE  MET A 318      62.942  -4.522  32.413  1.00  0.00           C  
ATOM    185  N   VAL A 319      64.910  -5.375  38.496  1.00  0.00           N  
ATOM    186  CA  VAL A 319      64.809  -6.045  39.791  1.00  0.00           C  
ATOM    187  C   VAL A 319      63.777  -7.140  39.863  1.00  0.00           C  
ATOM    188  O   VAL A 319      62.703  -6.994  39.325  1.00  0.00           O  
ATOM    189  CB  VAL A 319      64.477  -5.046  40.924  1.00  0.00           C  
ATOM    190  CG1 VAL A 319      64.398  -5.761  42.272  1.00  0.00           C  
ATOM    191  CG2 VAL A 319      65.527  -3.954  40.962  1.00  0.00           C  
ATOM    192  N   PHE A 320      64.127  -8.236  40.528  1.00  0.00           N  
ATOM    193  CA  PHE A 320      63.212  -9.333  40.747  1.00  0.00           C  
ATOM    194  C   PHE A 320      62.804  -9.264  42.209  1.00  0.00           C  
ATOM    195  O   PHE A 320      63.252 -10.062  43.020  1.00  0.00           O  
ATOM    196  CB  PHE A 320      63.879 -10.656  40.513  1.00  0.00           C  
ATOM    197  CG  PHE A 320      63.923 -11.064  39.092  1.00  0.00           C  
ATOM    198  CD1 PHE A 320      64.887 -10.544  38.232  1.00  0.00           C  
ATOM    199  CD2 PHE A 320      63.010 -12.017  38.606  1.00  0.00           C  
ATOM    200  CE1 PHE A 320      64.946 -10.972  36.905  1.00  0.00           C  
ATOM    201  CE2 PHE A 320      63.058 -12.456  37.268  1.00  0.00           C  
ATOM    202  CZ  PHE A 320      64.022 -11.935  36.423  1.00  0.00           C  
ATOM    203  N   TRP A 321      61.979  -8.290  42.551  1.00  0.00           N  
ATOM    204  CA  TRP A 321      61.538  -8.139  43.919  1.00  0.00           C  
ATOM    205  C   TRP A 321      60.959  -9.401  44.532  1.00  0.00           C  
ATOM    206  O   TRP A 321      59.913  -9.906  44.110  1.00  0.00           O  
ATOM    207  CB  TRP A 321      60.517  -7.007  44.038  1.00  0.00           C  
ATOM    208  CG  TRP A 321      61.133  -5.681  43.894  1.00  0.00           C  
ATOM    209  CD1 TRP A 321      61.147  -4.899  42.791  1.00  0.00           C  
ATOM    210  CD2 TRP A 321      61.866  -4.979  44.892  1.00  0.00           C  
ATOM    211  NE1 TRP A 321      61.845  -3.738  43.030  1.00  0.00           N  
ATOM    212  CE2 TRP A 321      62.302  -3.761  44.318  1.00  0.00           C  
ATOM    213  CE3 TRP A 321      62.207  -5.261  46.223  1.00  0.00           C  
ATOM    214  CZ2 TRP A 321      63.060  -2.816  45.031  1.00  0.00           C  
ATOM    215  CZ3 TRP A 321      62.962  -4.325  46.933  1.00  0.00           C  
ATOM    216  CH2 TRP A 321      63.381  -3.115  46.332  1.00  0.00           C  
ATOM    217  N   HIS A 322      61.664  -9.905  45.537  1.00  0.00           N  
ATOM    218  CA  HIS A 322      61.233 -11.084  46.262  1.00  0.00           C  
ATOM    219  C   HIS A 322      60.209 -10.626  47.262  1.00  0.00           C  
ATOM    220  O   HIS A 322      60.050  -9.426  47.510  1.00  0.00           O  
ATOM    221  CB  HIS A 322      62.386 -11.716  46.991  1.00  0.00           C  
ATOM    222  CG  HIS A 322      63.241 -12.556  46.118  1.00  0.00           C  
ATOM    223  ND1 HIS A 322      63.751 -12.104  44.923  1.00  0.00           N  
ATOM    224  CD2 HIS A 322      63.671 -13.829  46.256  1.00  0.00           C  
ATOM    225  CE1 HIS A 322      64.458 -13.064  44.358  1.00  0.00           C  
ATOM    226  NE2 HIS A 322      64.427 -14.123  45.148  1.00  0.00           N  
ATOM    227  N   ASN A 323      59.534 -11.590  47.861  1.00  0.00           N  
ATOM    228  CA  ASN A 323      58.491 -11.247  48.782  1.00  0.00           C  
ATOM    229  C   ASN A 323      58.829 -10.212  49.836  1.00  0.00           C  
ATOM    230  O   ASN A 323      58.109  -9.219  49.995  1.00  0.00           O  
ATOM    231  CB  ASN A 323      57.961 -12.490  49.465  1.00  0.00           C  
ATOM    232  CG  ASN A 323      56.857 -12.157  50.429  1.00  0.00           C  
ATOM    233  OD1 ASN A 323      57.092 -11.549  51.466  1.00  0.00           O  
ATOM    234  ND2 ASN A 323      55.638 -12.513  50.076  1.00  0.00           N  
ATOM    235  N   ASP A 324      59.917 -10.440  50.561  1.00  0.00           N  
ATOM    236  CA  ASP A 324      60.294  -9.530  51.624  1.00  0.00           C  
ATOM    237  C   ASP A 324      60.650  -8.154  51.149  1.00  0.00           C  
ATOM    238  O   ASP A 324      60.208  -7.159  51.755  1.00  0.00           O  
ATOM    239  CB  ASP A 324      61.438 -10.109  52.402  1.00  0.00           C  
ATOM    240  CG  ASP A 324      61.004 -11.298  53.222  1.00  0.00           C  
ATOM    241  OD1 ASP A 324      60.184 -11.134  54.125  1.00  0.00           O  
ATOM    242  OD2 ASP A 324      61.447 -12.402  52.941  1.00  0.00           O  
ATOM    243  N   GLY A 325      61.445  -8.077  50.076  1.00  0.00           N  
ATOM    244  CA  GLY A 325      61.790  -6.764  49.542  1.00  0.00           C  
ATOM    245  C   GLY A 325      60.501  -6.041  49.167  1.00  0.00           C  
ATOM    246  O   GLY A 325      60.265  -4.872  49.471  1.00  0.00           O  
ATOM    247  N   TRP A 332      59.641  -6.781  48.498  1.00  0.00           N  
ATOM    248  CA  TRP A 332      58.397  -6.214  48.095  1.00  0.00           C  
ATOM    249  C   TRP A 332      57.726  -5.532  49.280  1.00  0.00           C  
ATOM    250  O   TRP A 332      57.345  -4.360  49.209  1.00  0.00           O  
ATOM    251  CB  TRP A 332      57.477  -7.297  47.493  1.00  0.00           C  
ATOM    252  CG  TRP A 332      56.359  -6.661  46.730  1.00  0.00           C  
ATOM    253  CD1 TRP A 332      55.019  -6.682  47.039  1.00  0.00           C  
ATOM    254  CD2 TRP A 332      56.517  -5.723  45.672  1.00  0.00           C  
ATOM    255  NE1 TRP A 332      54.357  -5.794  46.248  1.00  0.00           N  
ATOM    256  CE2 TRP A 332      55.255  -5.188  45.404  1.00  0.00           C  
ATOM    257  CE3 TRP A 332      57.616  -5.267  44.943  1.00  0.00           C  
ATOM    258  CZ2 TRP A 332      55.058  -4.217  44.431  1.00  0.00           C  
ATOM    259  CZ3 TRP A 332      57.419  -4.309  43.993  1.00  0.00           C  
ATOM    260  CH2 TRP A 332      56.148  -3.790  43.744  1.00  0.00           C  
ATOM    261  N   THR A 333      57.601  -6.269  50.371  1.00  0.00           N  
ATOM    262  CA  THR A 333      56.935  -5.742  51.539  1.00  0.00           C  
ATOM    263  C   THR A 333      57.441  -4.354  51.885  1.00  0.00           C  
ATOM    264  O   THR A 333      56.656  -3.445  52.226  1.00  0.00           O  
ATOM    265  CB  THR A 333      57.133  -6.663  52.733  1.00  0.00           C  
ATOM    266  OG1 THR A 333      56.884  -8.016  52.332  1.00  0.00           O  
ATOM    267  CG2 THR A 333      56.165  -6.268  53.867  1.00  0.00           C  
ATOM    268  N   ILE A 334      58.758  -4.195  51.803  1.00  0.00           N  
ATOM    269  CA  ILE A 334      59.379  -2.906  52.111  1.00  0.00           C  
ATOM    270  C   ILE A 334      58.898  -1.868  51.104  1.00  0.00           C  
ATOM    271  O   ILE A 334      58.419  -0.774  51.482  1.00  0.00           O  
ATOM    272  CB  ILE A 334      60.916  -3.027  52.050  1.00  0.00           C  
ATOM    273  CG1 ILE A 334      61.384  -3.882  53.218  1.00  0.00           C  
ATOM    274  CG2 ILE A 334      61.567  -1.651  52.051  1.00  0.00           C  
ATOM    275  CD1 ILE A 334      62.769  -4.459  53.044  1.00  0.00           C  
ATOM    276  N   PHE A 335      59.024  -2.254  49.826  1.00  0.00           N  
ATOM    277  CA  PHE A 335      58.624  -1.444  48.685  1.00  0.00           C  
ATOM    278  C   PHE A 335      57.194  -0.992  48.941  1.00  0.00           C  
ATOM    279  O   PHE A 335      56.889   0.203  49.063  1.00  0.00           O  
ATOM    280  CB  PHE A 335      58.683  -2.303  47.425  1.00  0.00           C  
ATOM    281  CG  PHE A 335      58.405  -1.553  46.143  1.00  0.00           C  
ATOM    282  CD1 PHE A 335      57.256  -0.775  46.008  1.00  0.00           C  
ATOM    283  CD2 PHE A 335      59.322  -1.609  45.078  1.00  0.00           C  
ATOM    284  CE1 PHE A 335      57.025  -0.064  44.866  1.00  0.00           C  
ATOM    285  CE2 PHE A 335      59.104  -0.900  43.919  1.00  0.00           C  
ATOM    286  CZ  PHE A 335      57.949  -0.119  43.813  1.00  0.00           C  
ATOM    287  N   ARG A 336      56.326  -1.975  49.042  1.00  0.00           N  
ATOM    288  CA  ARG A 336      54.940  -1.717  49.271  1.00  0.00           C  
ATOM    289  C   ARG A 336      54.705  -0.807  50.483  1.00  0.00           C  
ATOM    290  O   ARG A 336      54.002   0.204  50.414  1.00  0.00           O  
ATOM    291  CB  ARG A 336      54.245  -3.050  49.468  1.00  0.00           C  
ATOM    292  CG  ARG A 336      52.776  -3.067  49.145  1.00  0.00           C  
ATOM    293  CD  ARG A 336      52.129  -4.287  49.778  1.00  0.00           C  
ATOM    294  NE  ARG A 336      52.912  -5.493  49.519  1.00  0.00           N  
ATOM    295  CZ  ARG A 336      52.967  -6.528  50.349  1.00  0.00           C  
ATOM    296  NH1 ARG A 336      52.275  -6.491  51.488  1.00  0.00           N  
ATOM    297  NH2 ARG A 336      53.726  -7.586  50.051  1.00  0.00           N  
ATOM    298  N   GLU A 337      55.310  -1.163  51.605  1.00  0.00           N  
ATOM    299  CA  GLU A 337      55.115  -0.409  52.840  1.00  0.00           C  
ATOM    300  C   GLU A 337      55.502   1.051  52.681  1.00  0.00           C  
ATOM    301  O   GLU A 337      54.953   1.935  53.376  1.00  0.00           O  
ATOM    302  CB  GLU A 337      55.905  -1.074  53.965  1.00  0.00           C  
ATOM    303  CG  GLU A 337      55.726  -0.420  55.325  1.00  0.00           C  
ATOM    304  CD  GLU A 337      54.355  -0.636  55.965  1.00  0.00           C  
ATOM    305  OE1 GLU A 337      53.980  -1.820  56.139  1.00  0.00           O  
ATOM    306  OE2 GLU A 337      53.681   0.381  56.310  1.00  0.00           O  
ATOM    307  N   LEU A 338      56.440   1.293  51.761  1.00  0.00           N  
ATOM    308  CA  LEU A 338      56.893   2.656  51.489  1.00  0.00           C  
ATOM    309  C   LEU A 338      55.788   3.433  50.769  1.00  0.00           C  
ATOM    310  O   LEU A 338      55.552   4.632  51.021  1.00  0.00           O  
ATOM    311  CB  LEU A 338      58.163   2.653  50.638  1.00  0.00           C  
ATOM    312  CG  LEU A 338      59.452   2.299  51.386  1.00  0.00           C  
ATOM    313  CD1 LEU A 338      60.667   2.206  50.455  1.00  0.00           C  
ATOM    314  CD2 LEU A 338      59.688   3.347  52.419  1.00  0.00           C  
ATOM    315  N   GLU A 339      55.106   2.734  49.870  1.00  0.00           N  
ATOM    316  CA  GLU A 339      54.007   3.327  49.130  1.00  0.00           C  
ATOM    317  C   GLU A 339      52.978   3.847  50.117  1.00  0.00           C  
ATOM    318  O   GLU A 339      52.661   5.020  50.137  1.00  0.00           O  
ATOM    319  CB  GLU A 339      53.336   2.283  48.235  1.00  0.00           C  
ATOM    320  CG  GLU A 339      54.222   1.623  47.182  1.00  0.00           C  
ATOM    321  CD  GLU A 339      53.388   1.044  46.071  1.00  0.00           C  
ATOM    322  OE1 GLU A 339      52.358   0.394  46.363  1.00  0.00           O  
ATOM    323  OE2 GLU A 339      53.752   1.242  44.900  1.00  0.00           O  
ATOM    324  N   VAL A 340      52.468   2.948  50.941  1.00  0.00           N  
ATOM    325  CA  VAL A 340      51.452   3.299  51.930  1.00  0.00           C  
ATOM    326  C   VAL A 340      51.862   4.537  52.708  1.00  0.00           C  
ATOM    327  O   VAL A 340      51.007   5.331  53.140  1.00  0.00           O  
ATOM    328  CB  VAL A 340      51.243   2.139  52.921  1.00  0.00           C  
ATOM    329  CG1 VAL A 340      51.295   0.833  52.177  1.00  0.00           C  
ATOM    330  CG2 VAL A 340      52.350   2.136  53.982  1.00  0.00           C  
ATOM    331  N   PHE A 341      53.181   4.668  52.894  1.00  0.00           N  
ATOM    332  CA  PHE A 341      53.754   5.782  53.628  1.00  0.00           C  
ATOM    333  C   PHE A 341      53.563   7.060  52.821  1.00  0.00           C  
ATOM    334  O   PHE A 341      52.966   8.063  53.310  1.00  0.00           O  
ATOM    335  CB  PHE A 341      55.240   5.513  53.886  1.00  0.00           C  
ATOM    336  CG  PHE A 341      55.993   6.711  54.395  1.00  0.00           C  
ATOM    337  CD1 PHE A 341      55.675   7.291  55.606  1.00  0.00           C  
ATOM    338  CD2 PHE A 341      56.986   7.283  53.626  1.00  0.00           C  
ATOM    339  CE1 PHE A 341      56.326   8.417  56.035  1.00  0.00           C  
ATOM    340  CE2 PHE A 341      57.645   8.405  54.043  1.00  0.00           C  
ATOM    341  CZ  PHE A 341      57.313   8.981  55.255  1.00  0.00           C  
ATOM    342  N   VAL A 342      54.057   7.001  51.575  1.00  0.00           N  
ATOM    343  CA  VAL A 342      53.967   8.119  50.644  1.00  0.00           C  
ATOM    344  C   VAL A 342      52.512   8.564  50.517  1.00  0.00           C  
ATOM    345  O   VAL A 342      52.203   9.730  50.712  1.00  0.00           O  
ATOM    346  CB  VAL A 342      54.483   7.701  49.321  1.00  0.00           C  
ATOM    347  CG1 VAL A 342      54.545   8.885  48.414  1.00  0.00           C  
ATOM    348  CG2 VAL A 342      55.835   7.037  49.502  1.00  0.00           C  
ATOM    349  N   ARG A 343      51.624   7.615  50.225  1.00  0.00           N  
ATOM    350  CA  ARG A 343      50.200   7.891  50.094  1.00  0.00           C  
ATOM    351  C   ARG A 343      49.822   8.793  51.232  1.00  0.00           C  
ATOM    352  O   ARG A 343      49.294   9.886  51.044  1.00  0.00           O  
ATOM    353  CB  ARG A 343      49.366   6.598  50.208  1.00  0.00           C  
ATOM    354  CG  ARG A 343      49.605   5.524  49.143  1.00  0.00           C  
ATOM    355  CD  ARG A 343      48.600   5.506  47.966  1.00  0.00           C  
ATOM    356  NE  ARG A 343      49.063   4.556  46.941  1.00  0.00           N  
ATOM    357  CZ  ARG A 343      48.897   3.235  47.017  1.00  0.00           C  
ATOM    358  NH1 ARG A 343      48.253   2.695  48.066  1.00  0.00           N  
ATOM    359  NH2 ARG A 343      49.421   2.449  46.075  1.00  0.00           N  
ATOM    360  N   SER A 344      50.107   8.278  52.419  1.00  0.00           N  
ATOM    361  CA  SER A 344      49.845   8.917  53.684  1.00  0.00           C  
ATOM    362  C   SER A 344      50.274  10.368  53.751  1.00  0.00           C  
ATOM    363  O   SER A 344      49.469  11.269  54.092  1.00  0.00           O  
ATOM    364  CB  SER A 344      50.563   8.137  54.759  1.00  0.00           C  
ATOM    365  OG  SER A 344      50.646   8.919  55.932  1.00  0.00           O  
ATOM    366  N   LYS A 345      51.550  10.591  53.448  1.00  0.00           N  
ATOM    367  CA  LYS A 345      52.072  11.947  53.485  1.00  0.00           C  
ATOM    368  C   LYS A 345      51.359  12.854  52.480  1.00  0.00           C  
ATOM    369  O   LYS A 345      51.063  14.030  52.771  1.00  0.00           O  
ATOM    370  CB  LYS A 345      53.592  11.956  53.222  1.00  0.00           C  
ATOM    371  CG  LYS A 345      54.462  11.646  54.464  1.00  0.00           C  
ATOM    372  CD  LYS A 345      54.214  12.629  55.658  1.00  0.00           C  
ATOM    373  CE  LYS A 345      55.082  12.274  56.878  1.00  0.00           C  
ATOM    374  NZ  LYS A 345      54.850  13.185  58.037  1.00  0.00           N  
ATOM    375  N   LEU A 347      51.072  12.300  51.301  1.00  0.00           N  
ATOM    376  CA  LEU A 347      50.408  13.046  50.244  1.00  0.00           C  
ATOM    377  C   LEU A 347      48.974  13.406  50.550  1.00  0.00           C  
ATOM    378  O   LEU A 347      48.518  14.454  50.164  1.00  0.00           O  
ATOM    379  CB  LEU A 347      50.497  12.272  48.951  1.00  0.00           C  
ATOM    380  CG  LEU A 347      51.951  12.306  48.468  1.00  0.00           C  
ATOM    381  CD1 LEU A 347      52.238  11.126  47.588  1.00  0.00           C  
ATOM    382  CD2 LEU A 347      52.235  13.582  47.701  1.00  0.00           C  
ATOM    383  N   LYS A 348      48.270  12.557  51.272  1.00  0.00           N  
ATOM    384  CA  LYS A 348      46.895  12.841  51.586  1.00  0.00           C  
ATOM    385  C   LYS A 348      46.707  14.231  52.122  1.00  0.00           C  
ATOM    386  O   LYS A 348      45.807  14.936  51.691  1.00  0.00           O  
ATOM    387  CB  LYS A 348      46.360  11.847  52.597  1.00  0.00           C  
ATOM    388  CG  LYS A 348      44.887  12.092  52.944  1.00  0.00           C  
ATOM    389  CD  LYS A 348      44.262  10.940  53.757  1.00  0.00           C  
ATOM    390  CE  LYS A 348      42.774  11.168  54.054  1.00  0.00           C  
ATOM    391  NZ  LYS A 348      42.152  10.076  54.865  1.00  0.00           N  
ATOM    392  N   GLU A 349      47.547  14.625  53.070  1.00  0.00           N  
ATOM    393  CA  GLU A 349      47.438  15.957  53.678  1.00  0.00           C  
ATOM    394  C   GLU A 349      47.329  17.018  52.590  1.00  0.00           C  
ATOM    395  O   GLU A 349      46.341  17.761  52.518  1.00  0.00           O  
ATOM    396  CB  GLU A 349      48.681  16.280  54.511  1.00  0.00           C  
ATOM    397  CG  GLU A 349      49.133  15.217  55.514  1.00  0.00           C  
ATOM    398  CD  GLU A 349      50.485  15.562  56.152  1.00  0.00           C  
ATOM    399  OE1 GLU A 349      50.641  16.714  56.621  1.00  0.00           O  
ATOM    400  OE2 GLU A 349      51.386  14.688  56.185  1.00  0.00           O  
ATOM    401  N   TYR A 352      48.366  17.060  51.750  1.00  0.00           N  
ATOM    402  CA  TYR A 352      48.489  18.014  50.655  1.00  0.00           C  
ATOM    403  C   TYR A 352      47.523  17.770  49.509  1.00  0.00           C  
ATOM    404  O   TYR A 352      47.557  18.461  48.499  1.00  0.00           O  
ATOM    405  CB  TYR A 352      49.907  17.981  50.112  1.00  0.00           C  
ATOM    406  CG  TYR A 352      50.990  18.329  51.112  1.00  0.00           C  
ATOM    407  CD1 TYR A 352      50.838  18.056  52.471  1.00  0.00           C  
ATOM    408  CD2 TYR A 352      52.214  18.845  50.677  1.00  0.00           C  
ATOM    409  CE1 TYR A 352      51.881  18.280  53.372  1.00  0.00           C  
ATOM    410  CE2 TYR A 352      53.264  19.071  51.560  1.00  0.00           C  
ATOM    411  CZ  TYR A 352      53.098  18.783  52.907  1.00  0.00           C  
ATOM    412  OH  TYR A 352      54.164  18.965  53.768  1.00  0.00           O  
ATOM    413  N   GLN A 361      46.672  16.770  49.662  1.00  0.00           N  
ATOM    414  CA  GLN A 361      45.696  16.434  48.641  1.00  0.00           C  
ATOM    415  C   GLN A 361      46.258  16.285  47.247  1.00  0.00           C  
ATOM    416  O   GLN A 361      46.186  17.185  46.418  1.00  0.00           O  
ATOM    417  CB  GLN A 361      44.596  17.461  48.649  1.00  0.00           C  
ATOM    418  CG  GLN A 361      43.719  17.297  49.833  1.00  0.00           C  
ATOM    419  CD  GLN A 361      43.135  18.586  50.244  1.00  0.00           C  
ATOM    420  OE1 GLN A 361      43.861  19.479  50.691  1.00  0.00           O  
ATOM    421  NE2 GLN A 361      41.813  18.723  50.089  1.00  0.00           N  
ATOM    422  N   TYR A 362      46.833  15.128  46.997  1.00  0.00           N  
ATOM    423  CA  TYR A 362      47.380  14.852  45.704  1.00  0.00           C  
ATOM    424  C   TYR A 362      46.393  13.855  45.098  1.00  0.00           C  
ATOM    425  O   TYR A 362      45.650  13.176  45.825  1.00  0.00           O  
ATOM    426  CB  TYR A 362      48.758  14.210  45.844  1.00  0.00           C  
ATOM    427  CG  TYR A 362      49.910  15.158  45.938  1.00  0.00           C  
ATOM    428  CD1 TYR A 362      50.067  16.012  47.021  1.00  0.00           C  
ATOM    429  CD2 TYR A 362      50.901  15.156  44.965  1.00  0.00           C  
ATOM    430  CE1 TYR A 362      51.219  16.847  47.135  1.00  0.00           C  
ATOM    431  CE2 TYR A 362      52.047  15.978  45.061  1.00  0.00           C  
ATOM    432  CZ  TYR A 362      52.206  16.811  46.142  1.00  0.00           C  
ATOM    433  OH  TYR A 362      53.359  17.563  46.217  1.00  0.00           O  
ATOM    434  N   GLN A 363      46.368  13.792  43.772  1.00  0.00           N  
ATOM    435  CA  GLN A 363      45.530  12.849  43.069  1.00  0.00           C  
ATOM    436  C   GLN A 363      46.495  11.723  42.729  1.00  0.00           C  
ATOM    437  O   GLN A 363      47.659  11.978  42.350  1.00  0.00           O  
ATOM    438  CB  GLN A 363      45.065  13.423  41.735  1.00  0.00           C  
ATOM    439  CG  GLN A 363      44.015  14.520  41.714  1.00  0.00           C  
ATOM    440  CD  GLN A 363      43.763  15.010  40.284  1.00  0.00           C  
ATOM    441  OE1 GLN A 363      43.677  14.218  39.349  1.00  0.00           O  
ATOM    442  NE2 GLN A 363      43.646  16.312  40.118  1.00  0.00           N  
ATOM    443  N   GLU A 364      46.039  10.483  42.867  1.00  0.00           N  
ATOM    444  CA  GLU A 364      46.894   9.368  42.458  1.00  0.00           C  
ATOM    445  C   GLU A 364      46.311   8.758  41.181  1.00  0.00           C  
ATOM    446  O   GLU A 364      45.216   8.166  41.182  1.00  0.00           O  
ATOM    447  CB  GLU A 364      47.014   8.280  43.527  1.00  0.00           C  
ATOM    448  CG  GLU A 364      48.076   7.220  43.149  1.00  0.00           C  
ATOM    449  CD  GLU A 364      48.355   6.252  44.276  1.00  0.00           C  
ATOM    450  OE1 GLU A 364      48.390   6.696  45.444  1.00  0.00           O  
ATOM    451  OE2 GLU A 364      48.549   5.057  43.999  1.00  0.00           O  
ATOM    452  N   VAL A 365      47.055   8.927  40.099  1.00  0.00           N  
ATOM    453  CA  VAL A 365      46.653   8.443  38.812  1.00  0.00           C  
ATOM    454  C   VAL A 365      47.475   7.212  38.444  1.00  0.00           C  
ATOM    455  O   VAL A 365      47.918   6.495  39.322  1.00  0.00           O  
ATOM    456  CB  VAL A 365      46.820   9.571  37.748  1.00  0.00           C  
ATOM    457  CG1 VAL A 365      46.015  10.799  38.181  1.00  0.00           C  
ATOM    458  CG2 VAL A 365      48.297   9.916  37.537  1.00  0.00           C  
ATOM    459  N   LYS A 366      47.625   6.959  37.146  1.00  0.00           N  
ATOM    460  CA  LYS A 366      48.389   5.835  36.634  1.00  0.00           C  
ATOM    461  C   LYS A 366      48.298   5.903  35.140  1.00  0.00           C  
ATOM    462  O   LYS A 366      47.217   5.751  34.582  1.00  0.00           O  
ATOM    463  CB  LYS A 366      47.835   4.479  37.084  1.00  0.00           C  
ATOM    464  CG  LYS A 366      48.730   3.312  36.642  1.00  0.00           C  
ATOM    465  CD  LYS A 366      50.170   3.555  37.151  1.00  0.00           C  
ATOM    466  CE  LYS A 366      51.258   2.629  36.556  1.00  0.00           C  
ATOM    467  NZ  LYS A 366      52.676   2.883  37.084  1.00  0.00           N  
ATOM    468  N   GLY A 368      49.449   6.117  34.511  1.00  0.00           N  
ATOM    469  CA  GLY A 368      49.514   6.233  33.071  1.00  0.00           C  
ATOM    470  C   GLY A 368      50.039   5.060  32.272  1.00  0.00           C  
ATOM    471  O   GLY A 368      50.607   4.107  32.797  1.00  0.00           O  
ATOM    472  N   PRO A 370      49.793   5.095  30.963  1.00  0.00           N  
ATOM    473  CA  PRO A 370      50.233   4.058  30.039  1.00  0.00           C  
ATOM    474  C   PRO A 370      51.711   3.756  30.130  1.00  0.00           C  
ATOM    475  O   PRO A 370      52.559   4.608  30.310  1.00  0.00           O  
ATOM    476  CB  PRO A 370      49.812   4.616  28.696  1.00  0.00           C  
ATOM    477  CG  PRO A 370      48.453   5.179  29.075  1.00  0.00           C  
ATOM    478  CD  PRO A 370      48.757   5.937  30.333  1.00  0.00           C  
ATOM    479  N   PHE A 371      51.962   2.484  29.990  1.00  0.00           N  
ATOM    480  CA  PHE A 371      53.249   1.869  30.062  1.00  0.00           C  
ATOM    481  C   PHE A 371      54.082   2.234  28.837  1.00  0.00           C  
ATOM    482  O   PHE A 371      55.271   1.920  28.746  1.00  0.00           O  
ATOM    483  CB  PHE A 371      52.941   0.379  30.185  1.00  0.00           C  
ATOM    484  CG  PHE A 371      51.501   0.106  30.721  1.00  0.00           C  
ATOM    485  CD1 PHE A 371      50.373   0.317  29.902  1.00  0.00           C  
ATOM    486  CD2 PHE A 371      51.275  -0.294  32.062  1.00  0.00           C  
ATOM    487  CE1 PHE A 371      49.058   0.144  30.392  1.00  0.00           C  
ATOM    488  CE2 PHE A 371      49.947  -0.470  32.562  1.00  0.00           C  
ATOM    489  CZ  PHE A 371      48.848  -0.246  31.717  1.00  0.00           C  
ATOM    490  N   MET A 372      53.435   2.924  27.900  1.00  0.00           N  
ATOM    491  CA  MET A 372      54.059   3.367  26.639  1.00  0.00           C  
ATOM    492  C   MET A 372      53.033   4.103  25.772  1.00  0.00           C  
ATOM    493  O   MET A 372      51.834   3.753  25.742  1.00  0.00           O  
ATOM    494  CB  MET A 372      54.585   2.183  25.840  1.00  0.00           C  
ATOM    495  CG  MET A 372      53.492   1.518  24.984  1.00  0.00           C  
ATOM    496  SD  MET A 372      53.706  -0.275  24.654  1.00  0.00           S  
ATOM    497  CE  MET A 372      54.941  -0.209  23.186  1.00  0.00           C  
ATOM    498  N   MET A 373      53.527   5.118  25.068  1.00  0.00           N  
ATOM    499  CA  MET A 373      52.704   5.940  24.204  1.00  0.00           C  
ATOM    500  C   MET A 373      53.375   6.040  22.855  1.00  0.00           C  
ATOM    501  O   MET A 373      54.446   5.477  22.652  1.00  0.00           O  
ATOM    502  CB  MET A 373      52.512   7.325  24.814  1.00  0.00           C  
ATOM    503  CG  MET A 373      51.881   7.261  26.187  1.00  0.00           C  
ATOM    504  SD  MET A 373      51.229   8.815  26.756  1.00  0.00           S  
ATOM    505  CE  MET A 373      52.837   9.680  27.215  1.00  0.00           C  
ATOM    506  N   ASP A 374      52.748   6.772  21.942  1.00  0.00           N  
ATOM    507  CA  ASP A 374      53.259   6.905  20.591  1.00  0.00           C  
ATOM    508  C   ASP A 374      54.493   7.773  20.472  1.00  0.00           C  
ATOM    509  O   ASP A 374      54.538   8.877  21.006  1.00  0.00           O  
ATOM    510  CB  ASP A 374      52.147   7.428  19.677  1.00  0.00           C  
ATOM    511  CG  ASP A 374      52.561   7.463  18.220  1.00  0.00           C  
ATOM    512  OD1 ASP A 374      53.278   6.533  17.771  1.00  0.00           O  
ATOM    513  OD2 ASP A 374      52.157   8.418  17.518  1.00  0.00           O  
ATOM    514  N   ARG A 375      55.495   7.259  19.766  1.00  0.00           N  
ATOM    515  CA  ARG A 375      56.754   7.975  19.536  1.00  0.00           C  
ATOM    516  C   ARG A 375      56.508   9.422  19.157  1.00  0.00           C  
ATOM    517  O   ARG A 375      57.229  10.333  19.560  1.00  0.00           O  
ATOM    518  CB  ARG A 375      57.560   7.307  18.422  1.00  0.00           C  
ATOM    519  CG  ARG A 375      58.561   8.217  17.775  1.00  0.00           C  
ATOM    520  CD  ARG A 375      59.424   7.469  16.805  1.00  0.00           C  
ATOM    521  NE  ARG A 375      60.277   8.373  16.034  1.00  0.00           N  
ATOM    522  CZ  ARG A 375      61.298   7.980  15.270  1.00  0.00           C  
ATOM    523  NH1 ARG A 375      61.597   6.687  15.176  1.00  0.00           N  
ATOM    524  NH2 ARG A 375      62.030   8.873  14.600  1.00  0.00           N  
ATOM    525  N   VAL A 376      55.476   9.621  18.359  1.00  0.00           N  
ATOM    526  CA  VAL A 376      55.087  10.943  17.908  1.00  0.00           C  
ATOM    527  C   VAL A 376      54.922  11.882  19.080  1.00  0.00           C  
ATOM    528  O   VAL A 376      55.324  13.037  18.993  1.00  0.00           O  
ATOM    529  CB  VAL A 376      53.775  10.885  17.133  1.00  0.00           C  
ATOM    530  CG1 VAL A 376      53.260  12.269  16.900  1.00  0.00           C  
ATOM    531  CG2 VAL A 376      54.009  10.152  15.804  1.00  0.00           C  
ATOM    532  N   LEU A 377      54.343  11.380  20.171  1.00  0.00           N  
ATOM    533  CA  LEU A 377      54.136  12.174  21.378  1.00  0.00           C  
ATOM    534  C   LEU A 377      55.467  12.701  21.897  1.00  0.00           C  
ATOM    535  O   LEU A 377      55.675  13.909  22.030  1.00  0.00           O  
ATOM    536  CB  LEU A 377      53.490  11.339  22.468  1.00  0.00           C  
ATOM    537  CG  LEU A 377      52.569  12.177  23.331  1.00  0.00           C  
ATOM    538  CD1 LEU A 377      52.028  11.354  24.482  1.00  0.00           C  
ATOM    539  CD2 LEU A 377      53.330  13.389  23.818  1.00  0.00           C  
ATOM    540  N   TRP A 378      56.377  11.790  22.189  1.00  0.00           N  
ATOM    541  CA  TRP A 378      57.671  12.203  22.684  1.00  0.00           C  
ATOM    542  C   TRP A 378      58.428  13.133  21.764  1.00  0.00           C  
ATOM    543  O   TRP A 378      59.222  13.946  22.220  1.00  0.00           O  
ATOM    544  CB  TRP A 378      58.516  10.978  23.035  1.00  0.00           C  
ATOM    545  CG  TRP A 378      58.109  10.419  24.363  1.00  0.00           C  
ATOM    546  CD1 TRP A 378      58.298  10.987  25.617  1.00  0.00           C  
ATOM    547  CD2 TRP A 378      57.335   9.266  24.570  1.00  0.00           C  
ATOM    548  NE1 TRP A 378      57.668  10.243  26.582  1.00  0.00           N  
ATOM    549  CE2 TRP A 378      57.068   9.180  25.964  1.00  0.00           C  
ATOM    550  CE3 TRP A 378      56.830   8.290  23.718  1.00  0.00           C  
ATOM    551  CZ2 TRP A 378      56.319   8.154  26.506  1.00  0.00           C  
ATOM    552  CZ3 TRP A 378      56.088   7.274  24.251  1.00  0.00           C  
ATOM    553  CH2 TRP A 378      55.834   7.208  25.637  1.00  0.00           C  
ATOM    554  N   GLU A 388      58.198  13.029  20.468  1.00  0.00           N  
ATOM    555  CA  GLU A 388      58.893  13.920  19.565  1.00  0.00           C  
ATOM    556  C   GLU A 388      58.500  15.333  19.978  1.00  0.00           C  
ATOM    557  O   GLU A 388      59.349  16.214  20.091  1.00  0.00           O  
ATOM    558  CB  GLU A 388      58.482  13.635  18.121  1.00  0.00           C  
ATOM    559  CG  GLU A 388      58.658  12.181  17.738  1.00  0.00           C  
ATOM    560  CD  GLU A 388      58.613  11.967  16.248  1.00  0.00           C  
ATOM    561  OE1 GLU A 388      57.753  12.588  15.591  1.00  0.00           O  
ATOM    562  OE2 GLU A 388      59.428  11.172  15.729  1.00  0.00           O  
ATOM    563  N   LYS A 389      57.212  15.523  20.245  1.00  0.00           N  
ATOM    564  CA  LYS A 389      56.693  16.822  20.641  1.00  0.00           C  
ATOM    565  C   LYS A 389      57.250  17.348  21.950  1.00  0.00           C  
ATOM    566  O   LYS A 389      57.755  18.473  22.008  1.00  0.00           O  
ATOM    567  CB  LYS A 389      55.165  16.794  20.732  1.00  0.00           C  
ATOM    568  CG  LYS A 389      54.460  16.842  19.380  1.00  0.00           C  
ATOM    569  CD  LYS A 389      53.020  17.336  19.511  1.00  0.00           C  
ATOM    570  CE  LYS A 389      52.398  17.645  18.146  1.00  0.00           C  
ATOM    571  NZ  LYS A 389      51.068  18.313  18.280  1.00  0.00           N  
ATOM    572  N   THR A 390      57.146  16.548  23.011  1.00  0.00           N  
ATOM    573  CA  THR A 390      57.652  16.964  24.319  1.00  0.00           C  
ATOM    574  C   THR A 390      59.113  17.394  24.191  1.00  0.00           C  
ATOM    575  O   THR A 390      59.501  18.445  24.678  1.00  0.00           O  
ATOM    576  CB  THR A 390      57.584  15.835  25.336  1.00  0.00           C  
ATOM    577  OG1 THR A 390      58.553  14.839  24.990  1.00  0.00           O  
ATOM    578  CG2 THR A 390      56.201  15.241  25.366  1.00  0.00           C  
ATOM    579  N   GLY A 397      59.921  16.579  23.529  1.00  0.00           N  
ATOM    580  CA  GLY A 397      61.315  16.914  23.355  1.00  0.00           C  
ATOM    581  C   GLY A 397      62.158  15.695  23.634  1.00  0.00           C  
ATOM    582  O   GLY A 397      63.304  15.587  23.172  1.00  0.00           O  
ATOM    583  N   HIS A 398      61.581  14.756  24.382  1.00  0.00           N  
ATOM    584  CA  HIS A 398      62.292  13.535  24.746  1.00  0.00           C  
ATOM    585  C   HIS A 398      63.010  12.900  23.588  1.00  0.00           C  
ATOM    586  O   HIS A 398      64.161  12.477  23.706  1.00  0.00           O  
ATOM    587  CB  HIS A 398      61.338  12.531  25.359  1.00  0.00           C  
ATOM    588  CG  HIS A 398      60.907  12.900  26.737  1.00  0.00           C  
ATOM    589  ND1 HIS A 398      60.025  13.928  26.989  1.00  0.00           N  
ATOM    590  CD2 HIS A 398      61.285  12.421  27.943  1.00  0.00           C  
ATOM    591  CE1 HIS A 398      59.877  14.067  28.293  1.00  0.00           C  
ATOM    592  NE2 HIS A 398      60.632  13.165  28.894  1.00  0.00           N  
ATOM    593  N   TRP A 404      62.325  12.857  22.458  1.00  0.00           N  
ATOM    594  CA  TRP A 404      62.894  12.257  21.282  1.00  0.00           C  
ATOM    595  C   TRP A 404      64.147  12.958  20.762  1.00  0.00           C  
ATOM    596  O   TRP A 404      65.057  12.323  20.232  1.00  0.00           O  
ATOM    597  CB  TRP A 404      61.846  12.178  20.171  1.00  0.00           C  
ATOM    598  CG  TRP A 404      62.361  11.339  19.077  1.00  0.00           C  
ATOM    599  CD1 TRP A 404      62.924  11.763  17.910  1.00  0.00           C  
ATOM    600  CD2 TRP A 404      62.551   9.926  19.120  1.00  0.00           C  
ATOM    601  NE1 TRP A 404      63.464  10.701  17.228  1.00  0.00           N  
ATOM    602  CE2 TRP A 404      63.249   9.561  17.952  1.00  0.00           C  
ATOM    603  CE3 TRP A 404      62.204   8.930  20.040  1.00  0.00           C  
ATOM    604  CZ2 TRP A 404      63.605   8.251  17.680  1.00  0.00           C  
ATOM    605  CZ3 TRP A 404      62.556   7.626  19.769  1.00  0.00           C  
ATOM    606  CH2 TRP A 404      63.251   7.299  18.597  1.00  0.00           C  
ATOM    607  N   ASP A 406      64.215  14.264  20.937  1.00  0.00           N  
ATOM    608  CA  ASP A 406      65.348  14.999  20.415  1.00  0.00           C  
ATOM    609  C   ASP A 406      66.469  15.232  21.389  1.00  0.00           C  
ATOM    610  O   ASP A 406      67.485  15.818  21.025  1.00  0.00           O  
ATOM    611  CB  ASP A 406      64.862  16.321  19.856  1.00  0.00           C  
ATOM    612  CG  ASP A 406      63.746  16.134  18.856  1.00  0.00           C  
ATOM    613  OD1 ASP A 406      64.054  15.688  17.722  1.00  0.00           O  
ATOM    614  OD2 ASP A 406      62.567  16.410  19.212  1.00  0.00           O  
ATOM    615  N   ASN A 486      66.284  14.798  22.628  1.00  0.00           N  
ATOM    616  CA  ASN A 486      67.332  14.936  23.627  1.00  0.00           C  
ATOM    617  C   ASN A 486      67.086  13.994  24.786  1.00  0.00           C  
ATOM    618  O   ASN A 486      66.925  14.417  25.919  1.00  0.00           O  
ATOM    619  CB  ASN A 486      67.460  16.394  24.116  1.00  0.00           C  
ATOM    620  CG  ASN A 486      66.180  17.211  23.948  1.00  0.00           C  
ATOM    621  OD1 ASN A 486      65.105  16.824  24.406  1.00  0.00           O  
ATOM    622  ND2 ASN A 486      66.309  18.368  23.310  1.00  0.00           N  
ATOM    623  N   TYR A 487      67.061  12.705  24.481  1.00  0.00           N  
ATOM    624  CA  TYR A 487      66.824  11.684  25.485  1.00  0.00           C  
ATOM    625  C   TYR A 487      66.585  10.362  24.784  1.00  0.00           C  
ATOM    626  O   TYR A 487      66.633   9.293  25.390  1.00  0.00           O  
ATOM    627  CB  TYR A 487      65.585  12.032  26.316  1.00  0.00           C  
ATOM    628  CG  TYR A 487      65.610  11.498  27.743  1.00  0.00           C  
ATOM    629  CD1 TYR A 487      65.780  10.147  28.014  1.00  0.00           C  
ATOM    630  CD2 TYR A 487      65.480  12.357  28.819  1.00  0.00           C  
ATOM    631  CE1 TYR A 487      65.822   9.679  29.323  1.00  0.00           C  
ATOM    632  CE2 TYR A 487      65.519  11.895  30.129  1.00  0.00           C  
ATOM    633  CZ  TYR A 487      65.690  10.565  30.377  1.00  0.00           C  
ATOM    634  OH  TYR A 487      65.731  10.134  31.688  1.00  0.00           O  
ATOM    635  N   LYS A 488      66.326  10.446  23.489  1.00  0.00           N  
ATOM    636  CA  LYS A 488      66.037   9.258  22.692  1.00  0.00           C  
ATOM    637  C   LYS A 488      67.058   8.139  22.884  1.00  0.00           C  
ATOM    638  O   LYS A 488      66.761   6.969  22.634  1.00  0.00           O  
ATOM    639  CB  LYS A 488      65.900   9.631  21.194  1.00  0.00           C  
ATOM    640  CG  LYS A 488      67.120   9.450  20.301  1.00  0.00           C  
ATOM    641  CD  LYS A 488      66.723   9.769  18.861  1.00  0.00           C  
ATOM    642  CE  LYS A 488      67.818   9.454  17.847  1.00  0.00           C  
ATOM    643  NZ  LYS A 488      67.415   9.818  16.450  1.00  0.00           N  
ATOM    644  N   ASP A 495      68.245   8.500  23.354  1.00  0.00           N  
ATOM    645  CA  ASP A 495      69.303   7.532  23.582  1.00  0.00           C  
ATOM    646  C   ASP A 495      69.031   6.666  24.822  1.00  0.00           C  
ATOM    647  O   ASP A 495      69.436   5.506  24.883  1.00  0.00           O  
ATOM    648  CB  ASP A 495      70.622   8.282  23.717  1.00  0.00           C  
ATOM    649  CG  ASP A 495      70.420   9.715  24.225  1.00  0.00           C  
ATOM    650  OD1 ASP A 495      69.751  10.507  23.527  1.00  0.00           O  
ATOM    651  OD2 ASP A 495      70.916  10.055  25.327  1.00  0.00           O  
ATOM    652  N   ALA A 496      68.327   7.223  25.800  1.00  0.00           N  
ATOM    653  CA  ALA A 496      68.024   6.489  27.021  1.00  0.00           C  
ATOM    654  C   ALA A 496      66.639   5.883  26.968  1.00  0.00           C  
ATOM    655  O   ALA A 496      66.201   5.241  27.925  1.00  0.00           O  
ATOM    656  CB  ALA A 496      68.114   7.413  28.205  1.00  0.00           C  
ATOM    657  N   MET A 497      65.957   6.093  25.843  1.00  0.00           N  
ATOM    658  CA  MET A 497      64.590   5.608  25.629  1.00  0.00           C  
ATOM    659  C   MET A 497      64.487   4.220  25.009  1.00  0.00           C  
ATOM    660  O   MET A 497      65.221   3.893  24.088  1.00  0.00           O  
ATOM    661  CB  MET A 497      63.838   6.608  24.751  1.00  0.00           C  
ATOM    662  CG  MET A 497      62.559   7.074  25.362  1.00  0.00           C  
ATOM    663  SD  MET A 497      62.105   8.663  24.744  1.00  0.00           S  
ATOM    664  CE  MET A 497      63.056   9.698  25.724  1.00  0.00           C  
ATOM    665  N   PHE A 498      63.574   3.409  25.529  1.00  0.00           N  
ATOM    666  CA  PHE A 498      63.350   2.068  25.008  1.00  0.00           C  
ATOM    667  C   PHE A 498      62.187   2.151  24.036  1.00  0.00           C  
ATOM    668  O   PHE A 498      61.288   2.984  24.224  1.00  0.00           O  
ATOM    669  CB  PHE A 498      62.956   1.140  26.127  1.00  0.00           C  
ATOM    670  CG  PHE A 498      64.100   0.489  26.792  1.00  0.00           C  
ATOM    671  CD1 PHE A 498      64.762  -0.550  26.181  1.00  0.00           C  
ATOM    672  CD2 PHE A 498      64.527   0.916  28.038  1.00  0.00           C  
ATOM    673  CE1 PHE A 498      65.839  -1.153  26.805  1.00  0.00           C  
ATOM    674  CE2 PHE A 498      65.601   0.321  28.665  1.00  0.00           C  
ATOM    675  CZ  PHE A 498      66.258  -0.713  28.052  1.00  0.00           C  
ATOM    676  N   THR A 499      62.170   1.284  23.018  1.00  0.00           N  
ATOM    677  CA  THR A 499      61.085   1.340  22.027  1.00  0.00           C  
ATOM    678  C   THR A 499      60.601   0.035  21.421  1.00  0.00           C  
ATOM    679  O   THR A 499      61.392  -0.866  21.162  1.00  0.00           O  
ATOM    680  CB  THR A 499      61.471   2.222  20.843  1.00  0.00           C  
ATOM    681  OG1 THR A 499      62.734   1.772  20.328  1.00  0.00           O  
ATOM    682  CG2 THR A 499      61.551   3.701  21.265  1.00  0.00           C  
ATOM    683  N   THR A 500      59.289  -0.026  21.182  1.00  0.00           N  
ATOM    684  CA  THR A 500      58.621  -1.177  20.574  1.00  0.00           C  
ATOM    685  C   THR A 500      57.652  -0.593  19.578  1.00  0.00           C  
ATOM    686  O   THR A 500      57.617   0.621  19.367  1.00  0.00           O  
ATOM    687  CB  THR A 500      57.734  -1.961  21.540  1.00  0.00           C  
ATOM    688  OG1 THR A 500      58.314  -1.963  22.835  1.00  0.00           O  
ATOM    689  CG2 THR A 500      57.586  -3.395  21.077  1.00  0.00           C  
ATOM    690  N   SER A 501      56.826  -1.464  19.010  1.00  0.00           N  
ATOM    691  CA  SER A 501      55.839  -1.055  18.027  1.00  0.00           C  
ATOM    692  C   SER A 501      54.951  -2.193  17.532  1.00  0.00           C  
ATOM    693  O   SER A 501      55.358  -3.352  17.526  1.00  0.00           O  
ATOM    694  CB  SER A 501      56.564  -0.415  16.850  1.00  0.00           C  
ATOM    695  OG  SER A 501      57.760  -1.120  16.577  1.00  0.00           O  
ATOM    696  N   SER A 502      53.730  -1.843  17.141  1.00  0.00           N  
ATOM    697  CA  SER A 502      52.770  -2.795  16.597  1.00  0.00           C  
ATOM    698  C   SER A 502      52.581  -2.393  15.132  1.00  0.00           C  
ATOM    699  O   SER A 502      53.216  -1.441  14.673  1.00  0.00           O  
ATOM    700  CB  SER A 502      51.444  -2.716  17.348  1.00  0.00           C  
ATOM    701  OG  SER A 502      50.945  -1.401  17.355  1.00  0.00           O  
ATOM    702  N   GLU A 651      51.733  -3.110  14.392  1.00  0.00           N  
ATOM    703  CA  GLU A 651      51.493  -2.796  12.971  1.00  0.00           C  
ATOM    704  C   GLU A 651      51.188  -1.316  12.925  1.00  0.00           C  
ATOM    705  O   GLU A 651      51.700  -0.577  12.076  1.00  0.00           O  
ATOM    706  CB  GLU A 651      50.283  -3.567  12.440  1.00  0.00           C  
ATOM    707  CG  GLU A 651      49.944  -4.818  13.238  1.00  0.00           C  
ATOM    708  CD  GLU A 651      51.157  -5.714  13.468  1.00  0.00           C  
ATOM    709  OE1 GLU A 651      51.800  -6.130  12.471  1.00  0.00           O  
ATOM    710  OE2 GLU A 651      51.462  -5.998  14.652  1.00  0.00           O  
ATOM    711  N   ASN A 652      50.342  -0.917  13.875  1.00  0.00           N  
ATOM    712  CA  ASN A 652      49.911   0.464  14.073  1.00  0.00           C  
ATOM    713  C   ASN A 652      51.127   1.448  13.978  1.00  0.00           C  
ATOM    714  O   ASN A 652      51.675   1.687  12.880  1.00  0.00           O  
ATOM    715  CB  ASN A 652      49.221   0.588  15.460  1.00  0.00           C  
ATOM    716  CG  ASN A 652      48.037  -0.396  15.654  1.00  0.00           C  
ATOM    717  OD1 ASN A 652      48.160  -1.590  15.409  1.00  0.00           O  
ATOM    718  ND2 ASN A 652      46.907   0.118  16.126  1.00  0.00           N  
ATOM    719  N   ARG A 653      51.551   1.992  15.126  1.00  0.00           N  
ATOM    720  CA  ARG A 653      52.661   2.933  15.168  1.00  0.00           C  
ATOM    721  C   ARG A 653      53.904   2.354  15.833  1.00  0.00           C  
ATOM    722  O   ARG A 653      54.158   1.162  15.779  1.00  0.00           O  
ATOM    723  CB  ARG A 653      52.239   4.171  15.944  1.00  0.00           C  
ATOM    724  CG  ARG A 653      50.760   4.451  15.901  1.00  0.00           C  
ATOM    725  CD  ARG A 653      50.368   5.444  16.990  1.00  0.00           C  
ATOM    726  NE  ARG A 653      48.930   5.620  17.029  1.00  0.00           N  
ATOM    727  CZ  ARG A 653      48.082   4.606  17.125  1.00  0.00           C  
ATOM    728  NH1 ARG A 653      48.549   3.364  17.200  1.00  0.00           N  
ATOM    729  NH2 ARG A 653      46.772   4.823  17.111  1.00  0.00           N  
ATOM    730  N   GLU A 654      54.683   3.235  16.451  1.00  0.00           N  
ATOM    731  CA  GLU A 654      55.891   2.864  17.170  1.00  0.00           C  
ATOM    732  C   GLU A 654      55.842   3.629  18.477  1.00  0.00           C  
ATOM    733  O   GLU A 654      55.665   4.844  18.490  1.00  0.00           O  
ATOM    734  CB  GLU A 654      57.139   3.257  16.397  1.00  0.00           C  
ATOM    735  CG  GLU A 654      58.389   3.003  17.184  1.00  0.00           C  
ATOM    736  CD  GLU A 654      59.649   3.347  16.420  1.00  0.00           C  
ATOM    737  OE1 GLU A 654      59.746   4.487  15.930  1.00  0.00           O  
ATOM    738  OE2 GLU A 654      60.545   2.479  16.311  1.00  0.00           O  
ATOM    739  N   TYR A 655      56.000   2.917  19.580  1.00  0.00           N  
ATOM    740  CA  TYR A 655      55.935   3.565  20.863  1.00  0.00           C  
ATOM    741  C   TYR A 655      57.246   3.517  21.613  1.00  0.00           C  
ATOM    742  O   TYR A 655      58.129   2.711  21.304  1.00  0.00           O  
ATOM    743  CB  TYR A 655      54.861   2.905  21.714  1.00  0.00           C  
ATOM    744  CG  TYR A 655      53.681   2.402  20.935  1.00  0.00           C  
ATOM    745  CD1 TYR A 655      53.767   1.227  20.205  1.00  0.00           C  
ATOM    746  CD2 TYR A 655      52.480   3.108  20.922  1.00  0.00           C  
ATOM    747  CE1 TYR A 655      52.683   0.762  19.467  1.00  0.00           C  
ATOM    748  CE2 TYR A 655      51.385   2.659  20.197  1.00  0.00           C  
ATOM    749  CZ  TYR A 655      51.493   1.484  19.464  1.00  0.00           C  
ATOM    750  OH  TYR A 655      50.431   1.041  18.705  1.00  0.00           O  
ATOM    751  N   CYS A 656      57.355   4.401  22.602  1.00  0.00           N  
ATOM    752  CA  CYS A 656      58.524   4.467  23.472  1.00  0.00           C  
ATOM    753  C   CYS A 656      58.046   3.996  24.845  1.00  0.00           C  
ATOM    754  O   CYS A 656      56.924   4.315  25.252  1.00  0.00           O  
ATOM    755  CB  CYS A 656      59.018   5.909  23.609  1.00  0.00           C  
ATOM    756  SG  CYS A 656      59.510   6.735  22.105  1.00  0.00           S  
ATOM    757  N   ILE A 657      58.855   3.223  25.556  1.00  0.00           N  
ATOM    758  CA  ILE A 657      58.431   2.823  26.886  1.00  0.00           C  
ATOM    759  C   ILE A 657      58.721   4.037  27.749  1.00  0.00           C  
ATOM    760  O   ILE A 657      59.835   4.572  27.713  1.00  0.00           O  
ATOM    761  CB  ILE A 657      59.228   1.654  27.389  1.00  0.00           C  
ATOM    762  CG1 ILE A 657      58.743   0.395  26.670  1.00  0.00           C  
ATOM    763  CG2 ILE A 657      59.129   1.579  28.927  1.00  0.00           C  
ATOM    764  CD1 ILE A 657      58.832   0.502  25.184  1.00  0.00           C  
ATOM    765  N   LYS A 658      57.739   4.464  28.538  1.00  0.00           N  
ATOM    766  CA  LYS A 658      57.926   5.666  29.331  1.00  0.00           C  
ATOM    767  C   LYS A 658      59.151   5.719  30.218  1.00  0.00           C  
ATOM    768  O   LYS A 658      59.435   4.774  30.960  1.00  0.00           O  
ATOM    769  CB  LYS A 658      56.686   5.978  30.163  1.00  0.00           C  
ATOM    770  CG  LYS A 658      56.462   5.138  31.398  1.00  0.00           C  
ATOM    771  CD  LYS A 658      55.218   5.663  32.124  1.00  0.00           C  
ATOM    772  CE  LYS A 658      54.921   4.937  33.433  1.00  0.00           C  
ATOM    773  NZ  LYS A 658      53.718   5.489  34.142  1.00  0.00           N  
ATOM    774  N   PRO A 659      59.926   6.821  30.104  1.00  0.00           N  
ATOM    775  CA  PRO A 659      61.153   7.146  30.844  1.00  0.00           C  
ATOM    776  C   PRO A 659      60.687   7.951  32.069  1.00  0.00           C  
ATOM    777  O   PRO A 659      61.192   7.758  33.190  1.00  0.00           O  
ATOM    778  CB  PRO A 659      61.938   8.026  29.878  1.00  0.00           C  
ATOM    779  CG  PRO A 659      61.298   7.788  28.538  1.00  0.00           C  
ATOM    780  CD  PRO A 659      59.843   7.663  28.901  1.00  0.00           C  
ATOM    781  N   MET A 660      59.706   8.832  31.834  1.00  0.00           N  
ATOM    782  CA  MET A 660      59.115   9.669  32.865  1.00  0.00           C  
ATOM    783  C   MET A 660      57.608   9.567  32.749  1.00  0.00           C  
ATOM    784  O   MET A 660      57.122   8.924  31.847  1.00  0.00           O  
ATOM    785  CB  MET A 660      59.563  11.089  32.655  1.00  0.00           C  
ATOM    786  CG  MET A 660      61.014  11.161  32.280  1.00  0.00           C  
ATOM    787  SD  MET A 660      61.466  12.812  31.840  1.00  0.00           S  
ATOM    788  CE  MET A 660      62.176  13.413  33.320  1.00  0.00           C  
ATOM    789  N   ASN A 661      56.862  10.195  33.642  1.00  0.00           N  
ATOM    790  CA  ASN A 661      55.403  10.103  33.580  1.00  0.00           C  
ATOM    791  C   ASN A 661      54.817  11.467  33.383  1.00  0.00           C  
ATOM    792  O   ASN A 661      53.594  11.666  33.497  1.00  0.00           O  
ATOM    793  CB  ASN A 661      54.864   9.517  34.878  1.00  0.00           C  
ATOM    794  CG  ASN A 661      55.891   8.660  35.565  1.00  0.00           C  
ATOM    795  OD1 ASN A 661      55.891   7.441  35.434  1.00  0.00           O  
ATOM    796  ND2 ASN A 661      56.815   9.310  36.279  1.00  0.00           N  
ATOM    797  N   CYS A 662      55.714  12.407  33.119  1.00  0.00           N  
ATOM    798  CA  CYS A 662      55.332  13.789  32.884  1.00  0.00           C  
ATOM    799  C   CYS A 662      54.319  13.851  31.701  1.00  0.00           C  
ATOM    800  O   CYS A 662      53.137  14.245  31.876  1.00  0.00           O  
ATOM    801  CB  CYS A 662      56.584  14.632  32.562  1.00  0.00           C  
ATOM    802  SG  CYS A 662      58.222  14.103  33.297  1.00  0.00           S  
ATOM    803  N   PRO A 663      54.752  13.411  30.487  1.00  0.00           N  
ATOM    804  CA  PRO A 663      53.853  13.447  29.333  1.00  0.00           C  
ATOM    805  C   PRO A 663      52.496  12.877  29.702  1.00  0.00           C  
ATOM    806  O   PRO A 663      51.471  13.551  29.587  1.00  0.00           O  
ATOM    807  CB  PRO A 663      54.610  12.621  28.299  1.00  0.00           C  
ATOM    808  CG  PRO A 663      55.341  11.654  29.083  1.00  0.00           C  
ATOM    809  CD  PRO A 663      55.891  12.518  30.192  1.00  0.00           C  
ATOM    810  N   GLY A 664      52.512  11.646  30.191  1.00  0.00           N  
ATOM    811  CA  GLY A 664      51.283  11.011  30.594  1.00  0.00           C  
ATOM    812  C   GLY A 664      50.372  11.904  31.419  1.00  0.00           C  
ATOM    813  O   GLY A 664      49.224  12.156  31.047  1.00  0.00           O  
ATOM    814  N   HIS A 665      50.866  12.403  32.540  1.00  0.00           N  
ATOM    815  CA  HIS A 665      50.024  13.225  33.404  1.00  0.00           C  
ATOM    816  C   HIS A 665      49.383  14.365  32.692  1.00  0.00           C  
ATOM    817  O   HIS A 665      48.236  14.697  32.966  1.00  0.00           O  
ATOM    818  CB  HIS A 665      50.814  13.754  34.589  1.00  0.00           C  
ATOM    819  CG  HIS A 665      51.205  12.696  35.572  1.00  0.00           C  
ATOM    820  ND1 HIS A 665      51.647  12.992  36.842  1.00  0.00           N  
ATOM    821  CD2 HIS A 665      51.198  11.346  35.481  1.00  0.00           C  
ATOM    822  CE1 HIS A 665      51.889  11.871  37.490  1.00  0.00           C  
ATOM    823  NE2 HIS A 665      51.622  10.857  36.686  1.00  0.00           N  
ATOM    824  N   VAL A 666      50.126  14.964  31.771  1.00  0.00           N  
ATOM    825  CA  VAL A 666      49.595  16.075  30.995  1.00  0.00           C  
ATOM    826  C   VAL A 666      48.341  15.662  30.227  1.00  0.00           C  
ATOM    827  O   VAL A 666      47.348  16.398  30.200  1.00  0.00           O  
ATOM    828  CB  VAL A 666      50.652  16.575  30.039  1.00  0.00           C  
ATOM    829  CG1 VAL A 666      50.031  17.433  28.963  1.00  0.00           C  
ATOM    830  CG2 VAL A 666      51.655  17.367  30.817  1.00  0.00           C  
ATOM    831  N   GLN A 667      48.406  14.478  29.615  1.00  0.00           N  
ATOM    832  CA  GLN A 667      47.294  13.922  28.869  1.00  0.00           C  
ATOM    833  C   GLN A 667      46.056  13.864  29.765  1.00  0.00           C  
ATOM    834  O   GLN A 667      44.967  14.367  29.432  1.00  0.00           O  
ATOM    835  CB  GLN A 667      47.682  12.540  28.383  1.00  0.00           C  
ATOM    836  CG  GLN A 667      48.990  12.576  27.640  1.00  0.00           C  
ATOM    837  CD  GLN A 667      48.916  13.424  26.396  1.00  0.00           C  
ATOM    838  OE1 GLN A 667      48.253  14.467  26.372  1.00  0.00           O  
ATOM    839  NE2 GLN A 667      49.611  12.997  25.352  1.00  0.00           N  
ATOM    840  N   ILE A 668      46.232  13.257  30.921  1.00  0.00           N  
ATOM    841  CA  ILE A 668      45.143  13.158  31.847  1.00  0.00           C  
ATOM    842  C   ILE A 668      44.669  14.552  32.230  1.00  0.00           C  
ATOM    843  O   ILE A 668      43.485  14.774  32.520  1.00  0.00           O  
ATOM    844  CB  ILE A 668      45.587  12.393  33.101  1.00  0.00           C  
ATOM    845  CG1 ILE A 668      45.722  10.908  32.788  1.00  0.00           C  
ATOM    846  CG2 ILE A 668      44.567  12.552  34.222  1.00  0.00           C  
ATOM    847  CD1 ILE A 668      45.697  10.024  34.045  1.00  0.00           C  
ATOM    848  N   PHE A 669      45.598  15.501  32.236  1.00  0.00           N  
ATOM    849  CA  PHE A 669      45.243  16.863  32.614  1.00  0.00           C  
ATOM    850  C   PHE A 669      44.351  17.506  31.539  1.00  0.00           C  
ATOM    851  O   PHE A 669      43.391  18.244  31.838  1.00  0.00           O  
ATOM    852  CB  PHE A 669      46.511  17.709  32.808  1.00  0.00           C  
ATOM    853  CG  PHE A 669      46.224  19.164  33.146  1.00  0.00           C  
ATOM    854  CD1 PHE A 669      45.600  19.528  34.346  1.00  0.00           C  
ATOM    855  CD2 PHE A 669      46.503  20.175  32.230  1.00  0.00           C  
ATOM    856  CE1 PHE A 669      45.255  20.871  34.606  1.00  0.00           C  
ATOM    857  CE2 PHE A 669      46.156  21.514  32.499  1.00  0.00           C  
ATOM    858  CZ  PHE A 669      45.533  21.852  33.681  1.00  0.00           C  
ATOM    859  N   ASN A 670      44.673  17.212  30.282  1.00  0.00           N  
ATOM    860  CA  ASN A 670      43.960  17.772  29.175  1.00  0.00           C  
ATOM    861  C   ASN A 670      42.512  17.359  29.028  1.00  0.00           C  
ATOM    862  O   ASN A 670      41.746  18.025  28.369  1.00  0.00           O  
ATOM    863  CB  ASN A 670      44.770  17.482  27.946  1.00  0.00           C  
ATOM    864  CG  ASN A 670      45.980  18.364  27.877  1.00  0.00           C  
ATOM    865  OD1 ASN A 670      46.953  18.101  27.147  1.00  0.00           O  
ATOM    866  ND2 ASN A 670      45.925  19.454  28.640  1.00  0.00           N  
ATOM    867  N   GLN A 671      42.105  16.270  29.655  1.00  0.00           N  
ATOM    868  CA  GLN A 671      40.711  15.869  29.524  1.00  0.00           C  
ATOM    869  C   GLN A 671      39.814  16.908  30.129  1.00  0.00           C  
ATOM    870  O   GLN A 671      39.838  17.089  31.337  1.00  0.00           O  
ATOM    871  CB  GLN A 671      40.429  14.550  30.234  1.00  0.00           C  
ATOM    872  CG  GLN A 671      41.113  13.356  29.625  1.00  0.00           C  
ATOM    873  CD  GLN A 671      41.081  13.405  28.134  1.00  0.00           C  
ATOM    874  OE1 GLN A 671      41.993  13.944  27.502  1.00  0.00           O  
ATOM    875  NE2 GLN A 671      40.023  12.857  27.552  1.00  0.00           N  
ATOM    876  N   GLY A 672      39.017  17.576  29.299  1.00  0.00           N  
ATOM    877  CA  GLY A 672      38.083  18.579  29.793  1.00  0.00           C  
ATOM    878  C   GLY A 672      38.677  19.969  29.883  1.00  0.00           C  
ATOM    879  O   GLY A 672      39.889  20.176  29.666  1.00  0.00           O  
ATOM    880  N   LEU A 675      37.824  20.930  30.219  1.00  0.00           N  
ATOM    881  CA  LEU A 675      38.276  22.310  30.334  1.00  0.00           C  
ATOM    882  C   LEU A 675      38.593  22.642  31.798  1.00  0.00           C  
ATOM    883  O   LEU A 675      37.714  22.581  32.677  1.00  0.00           O  
ATOM    884  CB  LEU A 675      37.201  23.275  29.802  1.00  0.00           C  
ATOM    885  CG  LEU A 675      37.615  24.736  29.564  1.00  0.00           C  
ATOM    886  CD1 LEU A 675      38.566  24.827  28.345  1.00  0.00           C  
ATOM    887  CD2 LEU A 675      36.377  25.585  29.370  1.00  0.00           C  
ATOM    888  N   LYS A 677      39.856  22.991  32.053  1.00  0.00           N  
ATOM    889  CA  LYS A 677      40.295  23.330  33.402  1.00  0.00           C  
ATOM    890  C   LYS A 677      40.337  24.841  33.580  1.00  0.00           C  
ATOM    891  O   LYS A 677      40.889  25.578  32.747  1.00  0.00           O  
ATOM    892  CB  LYS A 677      41.698  22.756  33.681  1.00  0.00           C  
ATOM    893  CG  LYS A 677      41.852  21.240  33.602  1.00  0.00           C  
ATOM    894  CD  LYS A 677      40.904  20.502  34.543  1.00  0.00           C  
ATOM    895  CE  LYS A 677      41.402  19.096  34.757  1.00  0.00           C  
ATOM    896  NZ  LYS A 677      41.708  18.298  33.516  1.00  0.00           N  
ATOM    897  N   SER A 678      39.743  25.298  34.672  1.00  0.00           N  
ATOM    898  CA  SER A 678      39.753  26.718  34.973  1.00  0.00           C  
ATOM    899  C   SER A 678      40.908  26.941  35.947  1.00  0.00           C  
ATOM    900  O   SER A 678      41.519  26.001  36.419  1.00  0.00           O  
ATOM    901  CB  SER A 678      38.438  27.150  35.641  1.00  0.00           C  
ATOM    902  OG  SER A 678      38.568  27.133  37.051  1.00  0.00           O  
ATOM    903  N   TYR A 682      41.214  28.191  36.239  1.00  0.00           N  
ATOM    904  CA  TYR A 682      42.257  28.504  37.196  1.00  0.00           C  
ATOM    905  C   TYR A 682      41.863  27.850  38.520  1.00  0.00           C  
ATOM    906  O   TYR A 682      42.726  27.409  39.265  1.00  0.00           O  
ATOM    907  CB  TYR A 682      42.347  30.027  37.408  1.00  0.00           C  
ATOM    908  CG  TYR A 682      41.095  30.639  38.038  1.00  0.00           C  
ATOM    909  CD1 TYR A 682      40.722  30.342  39.344  1.00  0.00           C  
ATOM    910  CD2 TYR A 682      40.247  31.456  37.302  1.00  0.00           C  
ATOM    911  CE1 TYR A 682      39.538  30.831  39.893  1.00  0.00           C  
ATOM    912  CE2 TYR A 682      39.049  31.956  37.854  1.00  0.00           C  
ATOM    913  CZ  TYR A 682      38.710  31.632  39.149  1.00  0.00           C  
ATOM    914  OH  TYR A 682      37.548  32.109  39.702  1.00  0.00           O  
ATOM    915  N   ARG A 683      40.558  27.792  38.797  1.00  0.00           N  
ATOM    916  CA  ARG A 683      40.068  27.238  40.040  1.00  0.00           C  
ATOM    917  C   ARG A 683      40.334  25.752  40.263  1.00  0.00           C  
ATOM    918  O   ARG A 683      40.078  25.191  41.317  1.00  0.00           O  
ATOM    919  CB  ARG A 683      38.597  27.528  40.167  1.00  0.00           C  
ATOM    920  CG  ARG A 683      38.172  27.660  41.616  1.00  0.00           C  
ATOM    921  CD  ARG A 683      36.730  28.063  41.685  1.00  0.00           C  
ATOM    922  NE  ARG A 683      36.396  28.935  40.566  1.00  0.00           N  
ATOM    923  CZ  ARG A 683      35.169  29.373  40.328  1.00  0.00           C  
ATOM    924  NH1 ARG A 683      34.168  29.018  41.139  1.00  0.00           N  
ATOM    925  NH2 ARG A 683      34.940  30.153  39.277  1.00  0.00           N  
ATOM    926  N   ASP A 684      40.859  25.101  39.249  1.00  0.00           N  
ATOM    927  CA  ASP A 684      41.198  23.692  39.362  1.00  0.00           C  
ATOM    928  C   ASP A 684      42.665  23.629  39.809  1.00  0.00           C  
ATOM    929  O   ASP A 684      43.220  22.556  40.062  1.00  0.00           O  
ATOM    930  CB  ASP A 684      41.024  22.990  38.005  1.00  0.00           C  
ATOM    931  CG  ASP A 684      39.563  22.944  37.539  1.00  0.00           C  
ATOM    932  OD1 ASP A 684      38.682  22.511  38.349  1.00  0.00           O  
ATOM    933  OD2 ASP A 684      39.326  23.340  36.359  1.00  0.00           O  
ATOM    934  N   LEU A 685      43.277  24.804  39.902  1.00  0.00           N  
ATOM    935  CA  LEU A 685      44.666  24.943  40.325  1.00  0.00           C  
ATOM    936  C   LEU A 685      44.839  25.436  41.772  1.00  0.00           C  
ATOM    937  O   LEU A 685      44.024  26.198  42.314  1.00  0.00           O  
ATOM    938  CB  LEU A 685      45.399  25.902  39.407  1.00  0.00           C  
ATOM    939  CG  LEU A 685      45.447  25.452  37.984  1.00  0.00           C  
ATOM    940  CD1 LEU A 685      46.254  26.433  37.203  1.00  0.00           C  
ATOM    941  CD2 LEU A 685      46.066  24.112  37.939  1.00  0.00           C  
ATOM    942  N   PRO A 686      45.934  25.021  42.404  1.00  0.00           N  
ATOM    943  CA  PRO A 686      46.978  24.150  41.867  1.00  0.00           C  
ATOM    944  C   PRO A 686      46.480  22.729  41.755  1.00  0.00           C  
ATOM    945  O   PRO A 686      45.740  22.230  42.600  1.00  0.00           O  
ATOM    946  CB  PRO A 686      48.077  24.278  42.885  1.00  0.00           C  
ATOM    947  CG  PRO A 686      47.281  24.330  44.148  1.00  0.00           C  
ATOM    948  CD  PRO A 686      46.175  25.308  43.819  1.00  0.00           C  
ATOM    949  N   LEU A 687      46.893  22.081  40.688  1.00  0.00           N  
ATOM    950  CA  LEU A 687      46.493  20.717  40.444  1.00  0.00           C  
ATOM    951  C   LEU A 687      47.652  19.758  40.788  1.00  0.00           C  
ATOM    952  O   LEU A 687      48.695  19.677  40.086  1.00  0.00           O  
ATOM    953  CB  LEU A 687      46.053  20.584  38.973  1.00  0.00           C  
ATOM    954  CG  LEU A 687      44.986  19.537  38.660  1.00  0.00           C  
ATOM    955  CD1 LEU A 687      45.644  18.239  38.216  1.00  0.00           C  
ATOM    956  CD2 LEU A 687      44.099  19.359  39.898  1.00  0.00           C  
ATOM    957  N   ARG A 688      47.462  19.021  41.878  1.00  0.00           N  
ATOM    958  CA  ARG A 688      48.498  18.097  42.308  1.00  0.00           C  
ATOM    959  C   ARG A 688      48.280  16.669  41.894  1.00  0.00           C  
ATOM    960  O   ARG A 688      47.530  15.944  42.554  1.00  0.00           O  
ATOM    961  CB  ARG A 688      48.645  18.177  43.822  1.00  0.00           C  
ATOM    962  CG  ARG A 688      49.419  19.406  44.244  1.00  0.00           C  
ATOM    963  CD  ARG A 688      49.011  19.862  45.610  1.00  0.00           C  
ATOM    964  NE  ARG A 688      49.281  21.288  45.742  1.00  0.00           N  
ATOM    965  CZ  ARG A 688      48.832  22.048  46.737  1.00  0.00           C  
ATOM    966  NH1 ARG A 688      48.091  21.502  47.685  1.00  0.00           N  
ATOM    967  NH2 ARG A 688      49.112  23.350  46.776  1.00  0.00           N  
ATOM    968  N   MET A 689      48.964  16.251  40.832  1.00  0.00           N  
ATOM    969  CA  MET A 689      48.773  14.889  40.357  1.00  0.00           C  
ATOM    970  C   MET A 689      49.996  14.028  40.544  1.00  0.00           C  
ATOM    971  O   MET A 689      51.017  14.249  39.917  1.00  0.00           O  
ATOM    972  CB  MET A 689      48.380  14.909  38.882  1.00  0.00           C  
ATOM    973  CG  MET A 689      47.944  13.578  38.262  1.00  0.00           C  
ATOM    974  SD  MET A 689      48.016  13.767  36.472  1.00  0.00           S  
ATOM    975  CE  MET A 689      46.799  15.058  36.327  1.00  0.00           C  
ATOM    976  N   ALA A 690      49.860  13.019  41.401  1.00  0.00           N  
ATOM    977  CA  ALA A 690      50.951  12.098  41.700  1.00  0.00           C  
ATOM    978  C   ALA A 690      50.665  10.689  41.215  1.00  0.00           C  
ATOM    979  O   ALA A 690      49.512  10.301  41.038  1.00  0.00           O  
ATOM    980  CB  ALA A 690      51.185  12.066  43.179  1.00  0.00           C  
ATOM    981  N   GLU A 691      51.716   9.902  41.060  1.00  0.00           N  
ATOM    982  CA  GLU A 691      51.563   8.534  40.582  1.00  0.00           C  
ATOM    983  C   GLU A 691      52.809   7.730  40.950  1.00  0.00           C  
ATOM    984  O   GLU A 691      53.913   8.277  40.994  1.00  0.00           O  
ATOM    985  CB  GLU A 691      51.408   8.578  39.055  1.00  0.00           C  
ATOM    986  CG  GLU A 691      51.141   7.250  38.309  1.00  0.00           C  
ATOM    987  CD  GLU A 691      51.720   7.228  36.881  1.00  0.00           C  
ATOM    988  OE1 GLU A 691      51.618   8.222  36.144  1.00  0.00           O  
ATOM    989  OE2 GLU A 691      52.291   6.215  36.463  1.00  0.00           O  
ATOM    990  N   PHE A 692      52.664   6.449  41.250  1.00  0.00           N  
ATOM    991  CA  PHE A 692      53.860   5.678  41.539  1.00  0.00           C  
ATOM    992  C   PHE A 692      54.216   5.144  40.171  1.00  0.00           C  
ATOM    993  O   PHE A 692      54.019   3.984  39.849  1.00  0.00           O  
ATOM    994  CB  PHE A 692      53.538   4.582  42.552  1.00  0.00           C  
ATOM    995  CG  PHE A 692      53.277   5.112  43.937  1.00  0.00           C  
ATOM    996  CD1 PHE A 692      52.996   6.462  44.140  1.00  0.00           C  
ATOM    997  CD2 PHE A 692      53.290   4.277  45.027  1.00  0.00           C  
ATOM    998  CE1 PHE A 692      52.731   6.959  45.403  1.00  0.00           C  
ATOM    999  CE2 PHE A 692      53.024   4.775  46.288  1.00  0.00           C  
ATOM   1000  CZ  PHE A 692      52.746   6.115  46.471  1.00  0.00           C  
ATOM   1001  N   GLY A 693      54.735   6.037  39.356  1.00  0.00           N  
ATOM   1002  CA  GLY A 693      55.049   5.694  37.991  1.00  0.00           C  
ATOM   1003  C   GLY A 693      56.245   4.851  37.630  1.00  0.00           C  
ATOM   1004  O   GLY A 693      57.376   5.270  37.787  1.00  0.00           O  
ATOM   1005  N   SER A 695      55.978   3.682  37.067  1.00  0.00           N  
ATOM   1006  CA  SER A 695      57.036   2.791  36.676  1.00  0.00           C  
ATOM   1007  C   SER A 695      57.794   3.234  35.432  1.00  0.00           C  
ATOM   1008  O   SER A 695      57.263   3.158  34.344  1.00  0.00           O  
ATOM   1009  CB  SER A 695      56.428   1.431  36.438  1.00  0.00           C  
ATOM   1010  OG  SER A 695      57.448   0.505  36.078  1.00  0.00           O  
ATOM   1011  N   CYS A 696      59.050   3.645  35.573  1.00  0.00           N  
ATOM   1012  CA  CYS A 696      59.848   4.138  34.424  1.00  0.00           C  
ATOM   1013  C   CYS A 696      60.903   3.199  33.915  1.00  0.00           C  
ATOM   1014  O   CYS A 696      61.260   2.260  34.584  1.00  0.00           O  
ATOM   1015  CB  CYS A 696      60.542   5.467  34.764  1.00  0.00           C  
ATOM   1016  SG  CYS A 696      59.428   6.713  35.467  1.00  0.00           S  
ATOM   1017  N   HIS A 697      61.444   3.487  32.747  1.00  0.00           N  
ATOM   1018  CA  HIS A 697      62.452   2.629  32.156  1.00  0.00           C  
ATOM   1019  C   HIS A 697      63.418   3.438  31.378  1.00  0.00           C  
ATOM   1020  O   HIS A 697      63.023   4.286  30.572  1.00  0.00           O  
ATOM   1021  CB  HIS A 697      61.788   1.641  31.225  1.00  0.00           C  
ATOM   1022  CG  HIS A 697      61.030   0.596  31.945  1.00  0.00           C  
ATOM   1023  ND1 HIS A 697      61.636  -0.561  32.385  1.00  0.00           N  
ATOM   1024  CD2 HIS A 697      59.779   0.606  32.468  1.00  0.00           C  
ATOM   1025  CE1 HIS A 697      60.794  -1.215  33.163  1.00  0.00           C  
ATOM   1026  NE2 HIS A 697      59.662  -0.529  33.234  1.00  0.00           N  
ATOM   1027  N   ARG A 698      64.689   3.163  31.581  1.00  0.00           N  
ATOM   1028  CA  ARG A 698      65.719   3.911  30.893  1.00  0.00           C  
ATOM   1029  C   ARG A 698      66.873   3.009  30.525  1.00  0.00           C  
ATOM   1030  O   ARG A 698      67.303   2.175  31.327  1.00  0.00           O  
ATOM   1031  CB  ARG A 698      66.208   5.053  31.791  1.00  0.00           C  
ATOM   1032  CG  ARG A 698      65.146   6.120  32.043  1.00  0.00           C  
ATOM   1033  CD  ARG A 698      65.424   7.013  33.221  1.00  0.00           C  
ATOM   1034  NE  ARG A 698      64.507   8.140  33.171  1.00  0.00           N  
ATOM   1035  CZ  ARG A 698      64.383   9.073  34.111  1.00  0.00           C  
ATOM   1036  NH1 ARG A 698      65.122   9.030  35.207  1.00  0.00           N  
ATOM   1037  NH2 ARG A 698      63.518  10.065  33.955  1.00  0.00           N  
ATOM   1038  N   ASN A 699      67.370   3.168  29.304  1.00  0.00           N  
ATOM   1039  CA  ASN A 699      68.488   2.370  28.836  1.00  0.00           C  
ATOM   1040  C   ASN A 699      69.758   2.979  29.416  1.00  0.00           C  
ATOM   1041  O   ASN A 699      70.492   3.711  28.736  1.00  0.00           O  
ATOM   1042  CB  ASN A 699      68.543   2.373  27.310  1.00  0.00           C  
ATOM   1043  CG  ASN A 699      69.563   1.393  26.762  1.00  0.00           C  
ATOM   1044  OD1 ASN A 699      69.598   0.234  27.169  1.00  0.00           O  
ATOM   1045  ND2 ASN A 699      70.395   1.852  25.825  1.00  0.00           N  
ATOM   1046  N   GLU A 700      69.993   2.702  30.696  1.00  0.00           N  
ATOM   1047  CA  GLU A 700      71.184   3.200  31.374  1.00  0.00           C  
ATOM   1048  C   GLU A 700      72.354   2.380  30.860  1.00  0.00           C  
ATOM   1049  O   GLU A 700      72.273   1.160  30.743  1.00  0.00           O  
ATOM   1050  CB  GLU A 700      71.052   3.050  32.896  1.00  0.00           C  
ATOM   1051  CG  GLU A 700      69.925   3.886  33.519  1.00  0.00           C  
ATOM   1052  CD  GLU A 700      70.191   5.395  33.465  1.00  0.00           C  
ATOM   1053  OE1 GLU A 700      71.024   5.820  32.653  1.00  0.00           O  
ATOM   1054  OE2 GLU A 700      69.565   6.173  34.220  1.00  0.00           O  
ATOM   1055  N   PRO A 703      73.450   3.049  30.511  1.00  0.00           N  
ATOM   1056  CA  PRO A 703      74.638   2.371  29.999  1.00  0.00           C  
ATOM   1057  C   PRO A 703      75.086   1.220  30.888  1.00  0.00           C  
ATOM   1058  O   PRO A 703      75.243   1.387  32.098  1.00  0.00           O  
ATOM   1059  CB  PRO A 703      75.650   3.500  29.920  1.00  0.00           C  
ATOM   1060  CG  PRO A 703      74.784   4.657  29.503  1.00  0.00           C  
ATOM   1061  CD  PRO A 703      73.605   4.511  30.432  1.00  0.00           C  
ATOM   1062  N   SER A 704      75.278   0.052  30.276  1.00  0.00           N  
ATOM   1063  CA  SER A 704      75.702  -1.159  30.985  1.00  0.00           C  
ATOM   1064  C   SER A 704      76.592  -0.841  32.189  1.00  0.00           C  
ATOM   1065  O   SER A 704      76.317  -1.264  33.322  1.00  0.00           O  
ATOM   1066  CB  SER A 704      76.443  -2.100  30.023  1.00  0.00           C  
ATOM   1067  OG  SER A 704      75.636  -2.407  28.889  1.00  0.00           O  
ATOM   1068  N   GLY A 710      77.643  -0.068  31.938  1.00  0.00           N  
ATOM   1069  CA  GLY A 710      78.566   0.301  32.995  1.00  0.00           C  
ATOM   1070  C   GLY A 710      77.987   1.044  34.190  1.00  0.00           C  
ATOM   1071  O   GLY A 710      78.325   0.730  35.313  1.00  0.00           O  
ATOM   1072  N   SER A 711      77.114   2.015  33.966  1.00  0.00           N  
ATOM   1073  CA  SER A 711      76.553   2.803  35.058  1.00  0.00           C  
ATOM   1074  C   SER A 711      75.588   2.117  36.008  1.00  0.00           C  
ATOM   1075  O   SER A 711      75.135   2.730  36.980  1.00  0.00           O  
ATOM   1076  CB  SER A 711      75.870   4.047  34.497  1.00  0.00           C  
ATOM   1077  OG  SER A 711      74.886   3.698  33.542  1.00  0.00           O  
ATOM   1078  N   LEU A 712      75.260   0.859  35.745  1.00  0.00           N  
ATOM   1079  CA  LEU A 712      74.322   0.157  36.622  1.00  0.00           C  
ATOM   1080  C   LEU A 712      74.921  -0.141  37.994  1.00  0.00           C  
ATOM   1081  O   LEU A 712      76.139  -0.249  38.133  1.00  0.00           O  
ATOM   1082  CB  LEU A 712      73.869  -1.139  35.960  1.00  0.00           C  
ATOM   1083  CG  LEU A 712      73.116  -0.928  34.647  1.00  0.00           C  
ATOM   1084  CD1 LEU A 712      72.652  -2.260  34.124  1.00  0.00           C  
ATOM   1085  CD2 LEU A 712      71.912  -0.017  34.872  1.00  0.00           C  
ATOM   1086  N   HIS A 713      74.067  -0.283  39.004  1.00  0.00           N  
ATOM   1087  CA  HIS A 713      74.537  -0.560  40.362  1.00  0.00           C  
ATOM   1088  C   HIS A 713      73.377  -0.899  41.298  1.00  0.00           C  
ATOM   1089  O   HIS A 713      72.498  -0.064  41.571  1.00  0.00           O  
ATOM   1090  CB  HIS A 713      75.303   0.664  40.903  1.00  0.00           C  
ATOM   1091  CG  HIS A 713      75.834   0.503  42.302  1.00  0.00           C  
ATOM   1092  ND1 HIS A 713      76.849  -0.378  42.624  1.00  0.00           N  
ATOM   1093  CD2 HIS A 713      75.483   1.109  43.466  1.00  0.00           C  
ATOM   1094  CE1 HIS A 713      77.094  -0.310  43.921  1.00  0.00           C  
ATOM   1095  NE2 HIS A 713      76.278   0.584  44.457  1.00  0.00           N  
ATOM   1096  N   GLY A 714      73.385  -2.130  41.789  1.00  0.00           N  
ATOM   1097  CA  GLY A 714      72.343  -2.566  42.702  1.00  0.00           C  
ATOM   1098  C   GLY A 714      70.988  -1.929  42.485  1.00  0.00           C  
ATOM   1099  O   GLY A 714      70.528  -1.828  41.380  1.00  0.00           O  
ATOM   1100  N   LEU A 715      70.337  -1.511  43.551  1.00  0.00           N  
ATOM   1101  CA  LEU A 715      69.032  -0.863  43.457  1.00  0.00           C  
ATOM   1102  C   LEU A 715      69.202   0.651  43.282  1.00  0.00           C  
ATOM   1103  O   LEU A 715      68.230   1.399  43.208  1.00  0.00           O  
ATOM   1104  CB  LEU A 715      68.227  -1.078  44.736  1.00  0.00           C  
ATOM   1105  CG  LEU A 715      68.171  -2.476  45.349  1.00  0.00           C  
ATOM   1106  CD1 LEU A 715      67.398  -2.422  46.654  1.00  0.00           C  
ATOM   1107  CD2 LEU A 715      67.528  -3.427  44.397  1.00  0.00           C  
ATOM   1108  N   MET A 716      70.445   1.101  43.227  1.00  0.00           N  
ATOM   1109  CA  MET A 716      70.712   2.521  43.118  1.00  0.00           C  
ATOM   1110  C   MET A 716      70.581   3.041  41.712  1.00  0.00           C  
ATOM   1111  O   MET A 716      70.040   4.113  41.519  1.00  0.00           O  
ATOM   1112  CB  MET A 716      72.127   2.834  43.623  1.00  0.00           C  
ATOM   1113  CG  MET A 716      72.521   2.162  44.943  1.00  0.00           C  
ATOM   1114  SD  MET A 716      71.852   2.885  46.464  1.00  0.00           S  
ATOM   1115  CE  MET A 716      73.116   2.380  47.596  1.00  0.00           C  
ATOM   1116  N   ARG A 718      71.108   2.302  40.740  1.00  0.00           N  
ATOM   1117  CA  ARG A 718      71.052   2.729  39.340  1.00  0.00           C  
ATOM   1118  C   ARG A 718      70.629   1.529  38.558  1.00  0.00           C  
ATOM   1119  O   ARG A 718      71.458   0.652  38.261  1.00  0.00           O  
ATOM   1120  CB  ARG A 718      72.436   3.197  38.839  1.00  0.00           C  
ATOM   1121  CG  ARG A 718      72.429   4.110  37.595  1.00  0.00           C  
ATOM   1122  CD  ARG A 718      73.719   4.996  37.456  1.00  0.00           C  
ATOM   1123  NE  ARG A 718      73.745   6.240  38.263  1.00  0.00           N  
ATOM   1124  CZ  ARG A 718      72.871   7.257  38.168  1.00  0.00           C  
ATOM   1125  NH1 ARG A 718      71.866   7.212  37.303  1.00  0.00           N  
ATOM   1126  NH2 ARG A 718      72.999   8.343  38.922  1.00  0.00           N  
ATOM   1127  N   VAL A 723      69.337   1.499  38.229  1.00  0.00           N  
ATOM   1128  CA  VAL A 723      68.749   0.399  37.470  1.00  0.00           C  
ATOM   1129  C   VAL A 723      68.122   0.843  36.145  1.00  0.00           C  
ATOM   1130  O   VAL A 723      67.865   2.025  35.947  1.00  0.00           O  
ATOM   1131  CB  VAL A 723      67.690  -0.282  38.307  1.00  0.00           C  
ATOM   1132  CG1 VAL A 723      68.342  -1.088  39.388  1.00  0.00           C  
ATOM   1133  CG2 VAL A 723      66.798   0.753  38.921  1.00  0.00           C  
ATOM   1134  N   ARG A 724      67.891  -0.101  35.235  1.00  0.00           N  
ATOM   1135  CA  ARG A 724      67.268   0.216  33.952  1.00  0.00           C  
ATOM   1136  C   ARG A 724      65.730   0.371  34.148  1.00  0.00           C  
ATOM   1137  O   ARG A 724      65.062   1.110  33.408  1.00  0.00           O  
ATOM   1138  CB  ARG A 724      67.573  -0.894  32.937  1.00  0.00           C  
ATOM   1139  CG  ARG A 724      69.041  -1.073  32.581  1.00  0.00           C  
ATOM   1140  CD  ARG A 724      69.370  -0.381  31.268  1.00  0.00           C  
ATOM   1141  NE  ARG A 724      70.638  -0.776  30.611  1.00  0.00           N  
ATOM   1142  CZ  ARG A 724      70.956  -2.007  30.189  1.00  0.00           C  
ATOM   1143  NH1 ARG A 724      70.099  -3.013  30.372  1.00  0.00           N  
ATOM   1144  NH2 ARG A 724      72.106  -2.217  29.520  1.00  0.00           N  
ATOM   1145  N   GLY A 725      65.172  -0.299  35.155  1.00  0.00           N  
ATOM   1146  CA  GLY A 725      63.748  -0.205  35.370  1.00  0.00           C  
ATOM   1147  C   GLY A 725      63.334   0.041  36.796  1.00  0.00           C  
ATOM   1148  O   GLY A 725      63.365  -0.865  37.633  1.00  0.00           O  
ATOM   1149  N   PHE A 726      62.892   1.258  37.065  1.00  0.00           N  
ATOM   1150  CA  PHE A 726      62.471   1.624  38.404  1.00  0.00           C  
ATOM   1151  C   PHE A 726      61.079   2.212  38.550  1.00  0.00           C  
ATOM   1152  O   PHE A 726      60.294   2.222  37.624  1.00  0.00           O  
ATOM   1153  CB  PHE A 726      63.439   2.620  38.940  1.00  0.00           C  
ATOM   1154  CG  PHE A 726      63.612   3.772  38.049  1.00  0.00           C  
ATOM   1155  CD1 PHE A 726      64.508   3.686  36.966  1.00  0.00           C  
ATOM   1156  CD2 PHE A 726      62.878   4.945  38.288  1.00  0.00           C  
ATOM   1157  CE1 PHE A 726      64.684   4.751  36.124  1.00  0.00           C  
ATOM   1158  CE2 PHE A 726      63.032   6.026  37.463  1.00  0.00           C  
ATOM   1159  CZ  PHE A 726      63.948   5.939  36.362  1.00  0.00           C  
ATOM   1160  N   THR A 729      60.807   2.756  39.728  1.00  0.00           N  
ATOM   1161  CA  THR A 729      59.496   3.301  40.013  1.00  0.00           C  
ATOM   1162  C   THR A 729      59.502   4.634  40.722  1.00  0.00           C  
ATOM   1163  O   THR A 729      59.539   4.679  41.933  1.00  0.00           O  
ATOM   1164  CB  THR A 729      58.686   2.333  40.895  1.00  0.00           C  
ATOM   1165  OG1 THR A 729      58.598   1.052  40.245  1.00  0.00           O  
ATOM   1166  CG2 THR A 729      57.302   2.908  41.194  1.00  0.00           C  
ATOM   1167  N   GLN A 730      59.460   5.724  39.980  1.00  0.00           N  
ATOM   1168  CA  GLN A 730      59.394   7.042  40.607  1.00  0.00           C  
ATOM   1169  C   GLN A 730      58.143   7.232  41.465  1.00  0.00           C  
ATOM   1170  O   GLN A 730      57.106   6.618  41.232  1.00  0.00           O  
ATOM   1171  CB  GLN A 730      59.409   8.139  39.548  1.00  0.00           C  
ATOM   1172  CG  GLN A 730      60.697   8.197  38.795  1.00  0.00           C  
ATOM   1173  CD  GLN A 730      60.721   9.320  37.788  1.00  0.00           C  
ATOM   1174  OE1 GLN A 730      61.777   9.588  37.188  1.00  0.00           O  
ATOM   1175  NE2 GLN A 730      59.562   9.984  37.576  1.00  0.00           N  
ATOM   1176  N   ASP A 731      58.242   8.100  42.456  1.00  0.00           N  
ATOM   1177  CA  ASP A 731      57.099   8.352  43.337  1.00  0.00           C  
ATOM   1178  C   ASP A 731      56.649   9.740  43.006  1.00  0.00           C  
ATOM   1179  O   ASP A 731      56.061  10.430  43.866  1.00  0.00           O  
ATOM   1180  CB  ASP A 731      57.540   8.316  44.822  1.00  0.00           C  
ATOM   1181  CG  ASP A 731      58.327   9.558  45.236  1.00  0.00           C  
ATOM   1182  OD1 ASP A 731      59.431   9.831  44.646  1.00  0.00           O  
ATOM   1183  OD2 ASP A 731      57.803  10.243  46.151  1.00  0.00           O  
ATOM   1184  N   ASP A 732      56.917  10.157  41.767  1.00  0.00           N  
ATOM   1185  CA  ASP A 732      56.605  11.540  41.452  1.00  0.00           C  
ATOM   1186  C   ASP A 732      55.173  11.967  41.304  1.00  0.00           C  
ATOM   1187  O   ASP A 732      54.210  11.262  41.616  1.00  0.00           O  
ATOM   1188  CB  ASP A 732      57.426  12.085  40.259  1.00  0.00           C  
ATOM   1189  CG  ASP A 732      57.053  11.461  38.948  1.00  0.00           C  
ATOM   1190  OD1 ASP A 732      57.027  10.223  38.904  1.00  0.00           O  
ATOM   1191  OD2 ASP A 732      56.819  12.212  37.972  1.00  0.00           O  
ATOM   1192  N   ALA A 733      55.071  13.202  40.879  1.00  0.00           N  
ATOM   1193  CA  ALA A 733      53.815  13.816  40.685  1.00  0.00           C  
ATOM   1194  C   ALA A 733      54.226  15.043  39.873  1.00  0.00           C  
ATOM   1195  O   ALA A 733      55.436  15.295  39.676  1.00  0.00           O  
ATOM   1196  CB  ALA A 733      53.237  14.191  42.003  1.00  0.00           C  
ATOM   1197  N   HIS A 734      53.226  15.744  39.336  1.00  0.00           N  
ATOM   1198  CA  HIS A 734      53.460  16.958  38.601  1.00  0.00           C  
ATOM   1199  C   HIS A 734      52.402  17.932  39.089  1.00  0.00           C  
ATOM   1200  O   HIS A 734      51.225  17.574  39.358  1.00  0.00           O  
ATOM   1201  CB  HIS A 734      53.379  16.682  37.114  1.00  0.00           C  
ATOM   1202  CG  HIS A 734      54.538  15.887  36.594  1.00  0.00           C  
ATOM   1203  ND1 HIS A 734      54.534  14.511  36.581  1.00  0.00           N  
ATOM   1204  CD2 HIS A 734      55.759  16.267  36.127  1.00  0.00           C  
ATOM   1205  CE1 HIS A 734      55.705  14.079  36.137  1.00  0.00           C  
ATOM   1206  NE2 HIS A 734      56.464  15.124  35.855  1.00  0.00           N  
ATOM   1207  N   ILE A 735      52.843  19.160  39.305  1.00  0.00           N  
ATOM   1208  CA  ILE A 735      51.909  20.175  39.763  1.00  0.00           C  
ATOM   1209  C   ILE A 735      51.611  21.188  38.656  1.00  0.00           C  
ATOM   1210  O   ILE A 735      52.518  21.713  37.979  1.00  0.00           O  
ATOM   1211  CB  ILE A 735      52.420  20.903  41.035  1.00  0.00           C  
ATOM   1212  CG1 ILE A 735      52.244  19.994  42.254  1.00  0.00           C  
ATOM   1213  CG2 ILE A 735      51.594  22.150  41.281  1.00  0.00           C  
ATOM   1214  CD1 ILE A 735      52.394  20.686  43.578  1.00  0.00           C  
ATOM   1215  N   PHE A 736      50.323  21.433  38.457  1.00  0.00           N  
ATOM   1216  CA  PHE A 736      49.887  22.343  37.421  1.00  0.00           C  
ATOM   1217  C   PHE A 736      49.450  23.524  38.223  1.00  0.00           C  
ATOM   1218  O   PHE A 736      48.666  23.373  39.171  1.00  0.00           O  
ATOM   1219  CB  PHE A 736      48.710  21.715  36.633  1.00  0.00           C  
ATOM   1220  CG  PHE A 736      49.099  20.472  35.845  1.00  0.00           C  
ATOM   1221  CD1 PHE A 736      49.916  20.577  34.700  1.00  0.00           C  
ATOM   1222  CD2 PHE A 736      48.780  19.198  36.324  1.00  0.00           C  
ATOM   1223  CE1 PHE A 736      50.428  19.445  34.060  1.00  0.00           C  
ATOM   1224  CE2 PHE A 736      49.290  18.072  35.687  1.00  0.00           C  
ATOM   1225  CZ  PHE A 736      50.121  18.205  34.548  1.00  0.00           C  
ATOM   1226  N   CYS A 737      49.968  24.700  37.877  1.00  0.00           N  
ATOM   1227  CA  CYS A 737      49.617  25.902  38.641  1.00  0.00           C  
ATOM   1228  C   CYS A 737      49.984  27.188  37.939  1.00  0.00           C  
ATOM   1229  O   CYS A 737      50.775  27.186  36.977  1.00  0.00           O  
ATOM   1230  CB  CYS A 737      50.314  25.897  40.026  1.00  0.00           C  
ATOM   1231  SG  CYS A 737      52.159  26.006  39.974  1.00  0.00           S  
ATOM   1232  N   THR A 738      49.401  28.272  38.459  1.00  0.00           N  
ATOM   1233  CA  THR A 738      49.636  29.627  37.982  1.00  0.00           C  
ATOM   1234  C   THR A 738      51.016  29.897  38.526  1.00  0.00           C  
ATOM   1235  O   THR A 738      51.477  29.115  39.335  1.00  0.00           O  
ATOM   1236  CB  THR A 738      48.668  30.589  38.640  1.00  0.00           C  
ATOM   1237  OG1 THR A 738      49.177  30.935  39.924  1.00  0.00           O  
ATOM   1238  CG2 THR A 738      47.286  29.944  38.820  1.00  0.00           C  
ATOM   1239  N   GLU A 739      51.694  30.966  38.137  1.00  0.00           N  
ATOM   1240  CA  GLU A 739      53.025  31.149  38.712  1.00  0.00           C  
ATOM   1241  C   GLU A 739      53.101  31.850  40.050  1.00  0.00           C  
ATOM   1242  O   GLU A 739      54.165  31.863  40.660  1.00  0.00           O  
ATOM   1243  CB  GLU A 739      53.969  31.828  37.743  1.00  0.00           C  
ATOM   1244  CG  GLU A 739      53.371  32.964  37.003  1.00  0.00           C  
ATOM   1245  CD  GLU A 739      53.701  32.862  35.534  1.00  0.00           C  
ATOM   1246  OE1 GLU A 739      54.911  32.715  35.192  1.00  0.00           O  
ATOM   1247  OE2 GLU A 739      52.744  32.920  34.726  1.00  0.00           O  
ATOM   1248  N   GLU A 742      51.991  32.431  40.506  1.00  0.00           N  
ATOM   1249  CA  GLU A 742      51.976  33.075  41.817  1.00  0.00           C  
ATOM   1250  C   GLU A 742      51.967  31.899  42.750  1.00  0.00           C  
ATOM   1251  O   GLU A 742      52.359  31.995  43.900  1.00  0.00           O  
ATOM   1252  CB  GLU A 742      50.712  33.897  42.043  1.00  0.00           C  
ATOM   1253  CG  GLU A 742      50.572  35.082  41.097  1.00  0.00           C  
ATOM   1254  CD  GLU A 742      50.376  34.678  39.635  1.00  0.00           C  
ATOM   1255  OE1 GLU A 742      51.314  34.125  39.004  1.00  0.00           O  
ATOM   1256  OE2 GLU A 742      49.265  34.929  39.120  1.00  0.00           O  
ATOM   1257  N   GLN A 743      51.527  30.771  42.217  1.00  0.00           N  
ATOM   1258  CA  GLN A 743      51.470  29.549  42.980  1.00  0.00           C  
ATOM   1259  C   GLN A 743      52.851  28.901  43.027  1.00  0.00           C  
ATOM   1260  O   GLN A 743      53.147  28.145  43.952  1.00  0.00           O  
ATOM   1261  CB  GLN A 743      50.454  28.579  42.351  1.00  0.00           C  
ATOM   1262  CG  GLN A 743      49.118  29.233  41.952  1.00  0.00           C  
ATOM   1263  CD  GLN A 743      47.974  28.237  41.795  1.00  0.00           C  
ATOM   1264  OE1 GLN A 743      48.171  27.138  41.259  1.00  0.00           O  
ATOM   1265  NE2 GLN A 743      46.767  28.620  42.259  1.00  0.00           N  
ATOM   1266  N   ILE A 786      53.706  29.210  42.058  1.00  0.00           N  
ATOM   1267  CA  ILE A 786      55.004  28.577  42.038  1.00  0.00           C  
ATOM   1268  C   ILE A 786      55.693  28.576  43.377  1.00  0.00           C  
ATOM   1269  O   ILE A 786      56.245  27.565  43.785  1.00  0.00           O  
ATOM   1270  CB  ILE A 786      55.972  29.215  41.052  1.00  0.00           C  
ATOM   1271  CG1 ILE A 786      55.501  29.031  39.617  1.00  0.00           C  
ATOM   1272  CG2 ILE A 786      57.364  28.551  41.189  1.00  0.00           C  
ATOM   1273  CD1 ILE A 786      56.559  29.451  38.590  1.00  0.00           C  
ATOM   1274  N   ARG A 787      55.684  29.704  44.072  1.00  0.00           N  
ATOM   1275  CA  ARG A 787      56.352  29.751  45.360  1.00  0.00           C  
ATOM   1276  C   ARG A 787      55.795  28.690  46.285  1.00  0.00           C  
ATOM   1277  O   ARG A 787      56.372  27.598  46.404  1.00  0.00           O  
ATOM   1278  CB  ARG A 787      56.204  31.127  46.029  1.00  0.00           C  
ATOM   1279  CG  ARG A 787      56.758  31.153  47.471  1.00  0.00           C  
ATOM   1280  CD  ARG A 787      57.101  32.538  47.958  1.00  0.00           C  
ATOM   1281  NE  ARG A 787      58.197  33.071  47.164  1.00  0.00           N  
ATOM   1282  CZ  ARG A 787      58.381  34.363  46.923  1.00  0.00           C  
ATOM   1283  NH1 ARG A 787      57.531  35.252  47.423  1.00  0.00           N  
ATOM   1284  NH2 ARG A 787      59.402  34.769  46.174  1.00  0.00           N  
ATOM   1285  N   ASP A 788      54.666  29.017  46.917  1.00  0.00           N  
ATOM   1286  CA  ASP A 788      54.036  28.123  47.882  1.00  0.00           C  
ATOM   1287  C   ASP A 788      54.140  26.699  47.435  1.00  0.00           C  
ATOM   1288  O   ASP A 788      54.388  25.798  48.239  1.00  0.00           O  
ATOM   1289  CB  ASP A 788      52.573  28.470  48.052  1.00  0.00           C  
ATOM   1290  CG  ASP A 788      52.339  29.957  48.066  1.00  0.00           C  
ATOM   1291  OD1 ASP A 788      52.874  30.614  47.132  1.00  0.00           O  
ATOM   1292  OD2 ASP A 788      51.629  30.451  48.995  1.00  0.00           O  
ATOM   1293  N   GLU A 789      53.957  26.510  46.136  1.00  0.00           N  
ATOM   1294  CA  GLU A 789      54.009  25.190  45.558  1.00  0.00           C  
ATOM   1295  C   GLU A 789      55.361  24.510  45.736  1.00  0.00           C  
ATOM   1296  O   GLU A 789      55.430  23.371  46.189  1.00  0.00           O  
ATOM   1297  CB  GLU A 789      53.622  25.271  44.085  1.00  0.00           C  
ATOM   1298  CG  GLU A 789      52.523  24.311  43.762  1.00  0.00           C  
ATOM   1299  CD  GLU A 789      51.547  24.140  44.929  1.00  0.00           C  
ATOM   1300  OE1 GLU A 789      50.822  25.107  45.263  1.00  0.00           O  
ATOM   1301  OE2 GLU A 789      51.516  23.037  45.521  1.00  0.00           O  
ATOM   1302  N   VAL A 790      56.430  25.210  45.399  1.00  0.00           N  
ATOM   1303  CA  VAL A 790      57.748  24.636  45.505  1.00  0.00           C  
ATOM   1304  C   VAL A 790      58.088  24.419  46.955  1.00  0.00           C  
ATOM   1305  O   VAL A 790      58.631  23.385  47.335  1.00  0.00           O  
ATOM   1306  CB  VAL A 790      58.789  25.542  44.848  1.00  0.00           C  
ATOM   1307  CG1 VAL A 790      60.196  25.052  45.139  1.00  0.00           C  
ATOM   1308  CG2 VAL A 790      58.564  25.552  43.365  1.00  0.00           C  
ATOM   1309  N   ASN A 791      57.761  25.396  47.778  1.00  0.00           N  
ATOM   1310  CA  ASN A 791      58.042  25.287  49.203  1.00  0.00           C  
ATOM   1311  C   ASN A 791      57.403  24.004  49.711  1.00  0.00           C  
ATOM   1312  O   ASN A 791      58.079  23.144  50.281  1.00  0.00           O  
ATOM   1313  CB  ASN A 791      57.479  26.514  49.944  1.00  0.00           C  
ATOM   1314  CG  ASN A 791      58.173  27.797  49.531  1.00  0.00           C  
ATOM   1315  OD1 ASN A 791      58.447  28.016  48.349  1.00  0.00           O  
ATOM   1316  ND2 ASN A 791      58.464  28.646  50.494  1.00  0.00           N  
ATOM   1317  N   GLY A 792      56.103  23.867  49.483  1.00  0.00           N  
ATOM   1318  CA  GLY A 792      55.403  22.678  49.928  1.00  0.00           C  
ATOM   1319  C   GLY A 792      56.162  21.412  49.587  1.00  0.00           C  
ATOM   1320  O   GLY A 792      56.143  20.432  50.317  1.00  0.00           O  
ATOM   1321  N   CYS A 793      56.842  21.440  48.461  1.00  0.00           N  
ATOM   1322  CA  CYS A 793      57.601  20.294  48.024  1.00  0.00           C  
ATOM   1323  C   CYS A 793      58.742  20.106  48.960  1.00  0.00           C  
ATOM   1324  O   CYS A 793      58.878  19.061  49.589  1.00  0.00           O  
ATOM   1325  CB  CYS A 793      58.141  20.501  46.597  1.00  0.00           C  
ATOM   1326  SG  CYS A 793      56.925  20.178  45.296  1.00  0.00           S  
ATOM   1327  N   ILE A 794      59.577  21.129  49.023  1.00  0.00           N  
ATOM   1328  CA  ILE A 794      60.753  21.126  49.892  1.00  0.00           C  
ATOM   1329  C   ILE A 794      60.354  20.539  51.256  1.00  0.00           C  
ATOM   1330  O   ILE A 794      60.825  19.475  51.668  1.00  0.00           O  
ATOM   1331  CB  ILE A 794      61.271  22.564  50.121  1.00  0.00           C  
ATOM   1332  CG1 ILE A 794      61.442  23.310  48.797  1.00  0.00           C  
ATOM   1333  CG2 ILE A 794      62.573  22.497  50.829  1.00  0.00           C  
ATOM   1334  CD1 ILE A 794      62.496  22.708  47.889  1.00  0.00           C  
ATOM   1335  N   ARG A 795      59.461  21.250  51.931  1.00  0.00           N  
ATOM   1336  CA  ARG A 795      58.966  20.858  53.225  1.00  0.00           C  
ATOM   1337  C   ARG A 795      58.634  19.387  53.295  1.00  0.00           C  
ATOM   1338  O   ARG A 795      58.949  18.691  54.252  1.00  0.00           O  
ATOM   1339  CB  ARG A 795      57.749  21.696  53.538  1.00  0.00           C  
ATOM   1340  CG  ARG A 795      58.067  23.201  53.622  1.00  0.00           C  
ATOM   1341  CD  ARG A 795      56.838  24.075  53.340  1.00  0.00           C  
ATOM   1342  NE  ARG A 795      55.677  23.795  54.200  1.00  0.00           N  
ATOM   1343  CZ  ARG A 795      54.839  22.761  54.061  1.00  0.00           C  
ATOM   1344  NH1 ARG A 795      55.013  21.871  53.086  1.00  0.00           N  
ATOM   1345  NH2 ARG A 795      53.809  22.620  54.895  1.00  0.00           N  
ATOM   1346  N   LEU A 796      57.994  18.910  52.259  1.00  0.00           N  
ATOM   1347  CA  LEU A 796      57.624  17.514  52.172  1.00  0.00           C  
ATOM   1348  C   LEU A 796      58.849  16.595  52.173  1.00  0.00           C  
ATOM   1349  O   LEU A 796      58.838  15.579  52.838  1.00  0.00           O  
ATOM   1350  CB  LEU A 796      56.829  17.309  50.892  1.00  0.00           C  
ATOM   1351  CG  LEU A 796      55.966  16.085  50.870  1.00  0.00           C  
ATOM   1352  CD1 LEU A 796      54.991  16.102  52.062  1.00  0.00           C  
ATOM   1353  CD2 LEU A 796      55.264  16.077  49.560  1.00  0.00           C  
ATOM   1354  N   VAL A 797      59.884  16.958  51.420  1.00  0.00           N  
ATOM   1355  CA  VAL A 797      61.103  16.163  51.333  1.00  0.00           C  
ATOM   1356  C   VAL A 797      61.750  15.965  52.699  1.00  0.00           C  
ATOM   1357  O   VAL A 797      62.183  14.861  53.061  1.00  0.00           O  
ATOM   1358  CB  VAL A 797      62.173  16.846  50.482  1.00  0.00           C  
ATOM   1359  CG1 VAL A 797      63.244  15.839  50.055  1.00  0.00           C  
ATOM   1360  CG2 VAL A 797      61.549  17.537  49.336  1.00  0.00           C  
ATOM   1361  N   TYR A 798      61.849  17.064  53.443  1.00  0.00           N  
ATOM   1362  CA  TYR A 798      62.464  17.050  54.773  1.00  0.00           C  
ATOM   1363  C   TYR A 798      61.573  16.306  55.744  1.00  0.00           C  
ATOM   1364  O   TYR A 798      61.972  15.290  56.325  1.00  0.00           O  
ATOM   1365  CB  TYR A 798      62.727  18.496  55.266  1.00  0.00           C  
ATOM   1366  CG  TYR A 798      63.936  19.140  54.594  1.00  0.00           C  
ATOM   1367  CD1 TYR A 798      65.196  18.512  54.630  1.00  0.00           C  
ATOM   1368  CD2 TYR A 798      63.820  20.335  53.878  1.00  0.00           C  
ATOM   1369  CE1 TYR A 798      66.313  19.057  53.961  1.00  0.00           C  
ATOM   1370  CE2 TYR A 798      64.928  20.891  53.206  1.00  0.00           C  
ATOM   1371  CZ  TYR A 798      66.172  20.245  53.254  1.00  0.00           C  
ATOM   1372  OH  TYR A 798      67.279  20.780  52.625  1.00  0.00           O  
ATOM   1373  N   ASP A 799      60.360  16.815  55.895  1.00  0.00           N  
ATOM   1374  CA  ASP A 799      59.401  16.205  56.778  1.00  0.00           C  
ATOM   1375  C   ASP A 799      59.273  14.704  56.538  1.00  0.00           C  
ATOM   1376  O   ASP A 799      58.873  13.945  57.422  1.00  0.00           O  
ATOM   1377  CB  ASP A 799      58.043  16.882  56.605  1.00  0.00           C  
ATOM   1378  CG  ASP A 799      56.881  15.919  56.794  1.00  0.00           C  
ATOM   1379  OD1 ASP A 799      56.749  15.293  57.868  1.00  0.00           O  
ATOM   1380  OD2 ASP A 799      56.087  15.778  55.844  1.00  0.00           O  
ATOM   1381  N   MET A 800      59.617  14.257  55.346  1.00  0.00           N  
ATOM   1382  CA  MET A 800      59.486  12.839  55.059  1.00  0.00           C  
ATOM   1383  C   MET A 800      60.768  12.099  55.352  1.00  0.00           C  
ATOM   1384  O   MET A 800      60.758  11.041  55.965  1.00  0.00           O  
ATOM   1385  CB  MET A 800      59.076  12.636  53.595  1.00  0.00           C  
ATOM   1386  CG  MET A 800      57.928  11.625  53.409  1.00  0.00           C  
ATOM   1387  SD  MET A 800      57.285  11.520  51.730  1.00  0.00           S  
ATOM   1388  CE  MET A 800      56.649  13.140  51.658  1.00  0.00           C  
ATOM   1389  N   TYR A 801      61.874  12.659  54.898  1.00  0.00           N  
ATOM   1390  CA  TYR A 801      63.169  12.054  55.131  1.00  0.00           C  
ATOM   1391  C   TYR A 801      63.368  11.902  56.625  1.00  0.00           C  
ATOM   1392  O   TYR A 801      63.869  10.879  57.084  1.00  0.00           O  
ATOM   1393  CB  TYR A 801      64.248  12.949  54.560  1.00  0.00           C  
ATOM   1394  CG  TYR A 801      64.405  12.839  53.070  1.00  0.00           C  
ATOM   1395  CD1 TYR A 801      63.412  12.272  52.283  1.00  0.00           C  
ATOM   1396  CD2 TYR A 801      65.561  13.269  52.444  1.00  0.00           C  
ATOM   1397  CE1 TYR A 801      63.581  12.128  50.896  1.00  0.00           C  
ATOM   1398  CE2 TYR A 801      65.739  13.137  51.077  1.00  0.00           C  
ATOM   1399  CZ  TYR A 801      64.757  12.565  50.304  1.00  0.00           C  
ATOM   1400  OH  TYR A 801      64.982  12.411  48.952  1.00  0.00           O  
ATOM   1401  N   SER A 802      62.965  12.929  57.375  1.00  0.00           N  
ATOM   1402  CA  SER A 802      63.083  12.934  58.820  1.00  0.00           C  
ATOM   1403  C   SER A 802      62.563  11.642  59.430  1.00  0.00           C  
ATOM   1404  O   SER A 802      63.067  11.207  60.424  1.00  0.00           O  
ATOM   1405  CB  SER A 802      62.289  14.082  59.388  1.00  0.00           C  
ATOM   1406  OG  SER A 802      60.924  13.726  59.400  1.00  0.00           O  
ATOM   1407  N   THR A 803      61.547  11.031  58.852  1.00  0.00           N  
ATOM   1408  CA  THR A 803      61.030   9.787  59.400  1.00  0.00           C  
ATOM   1409  C   THR A 803      62.089   8.703  59.490  1.00  0.00           C  
ATOM   1410  O   THR A 803      62.018   7.822  60.333  1.00  0.00           O  
ATOM   1411  CB  THR A 803      59.888   9.247  58.538  1.00  0.00           C  
ATOM   1412  OG1 THR A 803      58.743  10.099  58.685  1.00  0.00           O  
ATOM   1413  CG2 THR A 803      59.537   7.829  58.956  1.00  0.00           C  
ATOM   1414  N   PHE A 804      63.076   8.787  58.613  1.00  0.00           N  
ATOM   1415  CA  PHE A 804      64.135   7.791  58.551  1.00  0.00           C  
ATOM   1416  C   PHE A 804      65.356   8.318  59.324  1.00  0.00           C  
ATOM   1417  O   PHE A 804      66.359   7.606  59.501  1.00  0.00           O  
ATOM   1418  CB  PHE A 804      64.487   7.505  57.076  1.00  0.00           C  
ATOM   1419  CG  PHE A 804      63.317   7.127  56.255  1.00  0.00           C  
ATOM   1420  CD1 PHE A 804      62.054   7.649  56.562  1.00  0.00           C  
ATOM   1421  CD2 PHE A 804      63.443   6.256  55.200  1.00  0.00           C  
ATOM   1422  CE1 PHE A 804      60.947   7.269  55.834  1.00  0.00           C  
ATOM   1423  CE2 PHE A 804      62.340   5.871  54.458  1.00  0.00           C  
ATOM   1424  CZ  PHE A 804      61.067   6.401  54.781  1.00  0.00           C  
ATOM   1425  N   GLY A 808      65.270   9.570  59.782  1.00  0.00           N  
ATOM   1426  CA  GLY A 808      66.369  10.161  60.520  1.00  0.00           C  
ATOM   1427  C   GLY A 808      67.618  10.229  59.679  1.00  0.00           C  
ATOM   1428  O   GLY A 808      68.649   9.631  60.012  1.00  0.00           O  
ATOM   1429  N   PHE A1143      67.531  10.958  58.573  1.00  0.00           N  
ATOM   1430  CA  PHE A1143      68.696  11.099  57.706  1.00  0.00           C  
ATOM   1431  C   PHE A1143      69.505  12.270  58.207  1.00  0.00           C  
ATOM   1432  O   PHE A1143      68.962  13.305  58.602  1.00  0.00           O  
ATOM   1433  CB  PHE A1143      68.320  11.335  56.223  1.00  0.00           C  
ATOM   1434  CG  PHE A1143      67.729  10.131  55.536  1.00  0.00           C  
ATOM   1435  CD1 PHE A1143      68.182   8.847  55.845  1.00  0.00           C  
ATOM   1436  CD2 PHE A1143      66.717  10.276  54.590  1.00  0.00           C  
ATOM   1437  CE1 PHE A1143      67.640   7.726  55.234  1.00  0.00           C  
ATOM   1438  CE2 PHE A1143      66.172   9.167  53.975  1.00  0.00           C  
ATOM   1439  CZ  PHE A1143      66.639   7.881  54.301  1.00  0.00           C  
ATOM   1440  N   GLU A1153      70.813  12.095  58.195  1.00  0.00           N  
ATOM   1441  CA  GLU A1153      71.686  13.148  58.635  1.00  0.00           C  
ATOM   1442  C   GLU A1153      72.187  13.928  57.423  1.00  0.00           C  
ATOM   1443  O   GLU A1153      71.985  15.151  57.318  1.00  0.00           O  
ATOM   1444  CB  GLU A1153      72.848  12.532  59.407  1.00  0.00           C  
ATOM   1445  CG  GLU A1153      72.415  11.638  60.589  1.00  0.00           C  
ATOM   1446  CD  GLU A1153      71.927  12.420  61.810  1.00  0.00           C  
ATOM   1447  OE1 GLU A1153      72.747  13.165  62.390  1.00  0.00           O  
ATOM   1448  OE2 GLU A1153      70.734  12.282  62.187  1.00  0.00           O  
ATOM   1449  N   LYS A1154      72.822  13.206  56.499  1.00  0.00           N  
ATOM   1450  CA  LYS A1154      73.363  13.817  55.284  1.00  0.00           C  
ATOM   1451  C   LYS A1154      72.308  13.985  54.183  1.00  0.00           C  
ATOM   1452  O   LYS A1154      71.871  13.004  53.546  1.00  0.00           O  
ATOM   1453  CB  LYS A1154      74.545  12.994  54.756  1.00  0.00           C  
ATOM   1454  CG  LYS A1154      75.495  13.776  53.852  1.00  0.00           C  
ATOM   1455  CD  LYS A1154      76.903  13.158  53.814  1.00  0.00           C  
ATOM   1456  CE  LYS A1154      77.897  14.118  53.164  1.00  0.00           C  
ATOM   1457  NZ  LYS A1154      79.314  13.664  53.275  1.00  0.00           N  
ATOM   1458  N   ILE A1155      71.919  15.252  53.987  1.00  0.00           N  
ATOM   1459  CA  ILE A1155      70.931  15.709  52.997  1.00  0.00           C  
ATOM   1460  C   ILE A1155      71.509  16.940  52.308  1.00  0.00           C  
ATOM   1461  O   ILE A1155      71.271  18.045  52.735  1.00  0.00           O  
ATOM   1462  CB  ILE A1155      69.621  16.116  53.697  1.00  0.00           C  
ATOM   1463  CG1 ILE A1155      68.915  14.880  54.196  1.00  0.00           C  
ATOM   1464  CG2 ILE A1155      68.744  16.922  52.786  1.00  0.00           C  
ATOM   1465  CD1 ILE A1155      67.661  15.208  54.937  1.00  0.00           C  
ATOM   1466  N   VAL A1156      72.266  16.769  51.249  1.00  0.00           N  
ATOM   1467  CA  VAL A1156      72.838  17.930  50.611  1.00  0.00           C  
ATOM   1468  C   VAL A1156      72.153  18.364  49.311  1.00  0.00           C  
ATOM   1469  O   VAL A1156      71.891  17.565  48.395  1.00  0.00           O  
ATOM   1470  CB  VAL A1156      74.367  17.720  50.385  1.00  0.00           C  
ATOM   1471  CG1 VAL A1156      74.717  16.293  50.651  1.00  0.00           C  
ATOM   1472  CG2 VAL A1156      74.786  18.108  48.971  1.00  0.00           C  
ATOM   1473  N   VAL A1157      71.896  19.660  49.232  1.00  0.00           N  
ATOM   1474  CA  VAL A1157      71.240  20.257  48.088  1.00  0.00           C  
ATOM   1475  C   VAL A1157      72.149  20.781  46.974  1.00  0.00           C  
ATOM   1476  O   VAL A1157      73.239  21.315  47.226  1.00  0.00           O  
ATOM   1477  CB  VAL A1157      70.348  21.375  48.586  1.00  0.00           C  
ATOM   1478  CG1 VAL A1157      69.656  22.063  47.444  1.00  0.00           C  
ATOM   1479  CG2 VAL A1157      69.360  20.796  49.563  1.00  0.00           C  
ATOM   1480  N   LYS A1158      71.676  20.615  45.741  1.00  0.00           N  
ATOM   1481  CA  LYS A1158      72.364  21.067  44.531  1.00  0.00           C  
ATOM   1482  C   LYS A1158      71.307  21.756  43.657  1.00  0.00           C  
ATOM   1483  O   LYS A1158      70.116  21.439  43.778  1.00  0.00           O  
ATOM   1484  CB  LYS A1158      72.937  19.869  43.764  1.00  0.00           C  
ATOM   1485  CG  LYS A1158      73.656  18.850  44.617  1.00  0.00           C  
ATOM   1486  CD  LYS A1158      75.093  19.262  44.886  1.00  0.00           C  
ATOM   1487  CE  LYS A1158      75.871  18.117  45.520  1.00  0.00           C  
ATOM   1488  NZ  LYS A1158      77.319  18.433  45.753  1.00  0.00           N  
ATOM   1489  N   LEU A1159      71.714  22.691  42.791  1.00  0.00           N  
ATOM   1490  CA  LEU A1159      70.747  23.354  41.906  1.00  0.00           C  
ATOM   1491  C   LEU A1159      71.192  23.344  40.466  1.00  0.00           C  
ATOM   1492  O   LEU A1159      71.638  24.356  39.961  1.00  0.00           O  
ATOM   1493  CB  LEU A1159      70.479  24.796  42.331  1.00  0.00           C  
ATOM   1494  CG  LEU A1159      69.412  25.509  41.491  1.00  0.00           C  
ATOM   1495  CD1 LEU A1159      68.276  24.554  41.205  1.00  0.00           C  
ATOM   1496  CD2 LEU A1159      68.873  26.751  42.226  1.00  0.00           C  
ATOM   1497  N   SER A1160      71.056  22.192  39.817  1.00  0.00           N  
ATOM   1498  CA  SER A1160      71.427  22.000  38.417  1.00  0.00           C  
ATOM   1499  C   SER A1160      70.815  23.046  37.468  1.00  0.00           C  
ATOM   1500  O   SER A1160      69.582  23.220  37.425  1.00  0.00           O  
ATOM   1501  CB  SER A1160      70.979  20.614  37.992  1.00  0.00           C  
ATOM   1502  OG  SER A1160      71.342  19.669  38.980  1.00  0.00           O  
ATOM   1503  N   THR A1161      71.671  23.708  36.684  1.00  0.00           N  
ATOM   1504  CA  THR A1161      71.233  24.760  35.763  1.00  0.00           C  
ATOM   1505  C   THR A1161      71.217  24.376  34.281  1.00  0.00           C  
ATOM   1506  O   THR A1161      71.970  23.498  33.864  1.00  0.00           O  
ATOM   1507  CB  THR A1161      72.119  25.962  35.910  1.00  0.00           C  
ATOM   1508  OG1 THR A1161      73.479  25.535  35.784  1.00  0.00           O  
ATOM   1509  CG2 THR A1161      71.899  26.615  37.253  1.00  0.00           C  
ATOM   1510  N   ARG A1162      70.390  25.074  33.492  1.00  0.00           N  
ATOM   1511  CA  ARG A1162      70.221  24.806  32.067  1.00  0.00           C  
ATOM   1512  C   ARG A1162      71.328  23.970  31.461  1.00  0.00           C  
ATOM   1513  O   ARG A1162      72.464  24.423  31.303  1.00  0.00           O  
ATOM   1514  CB  ARG A1162      70.056  26.100  31.273  1.00  0.00           C  
ATOM   1515  CG  ARG A1162      71.261  27.014  31.236  1.00  0.00           C  
ATOM   1516  CD  ARG A1162      71.223  27.986  32.385  1.00  0.00           C  
ATOM   1517  NE  ARG A1162      70.145  28.978  32.276  1.00  0.00           N  
ATOM   1518  CZ  ARG A1162      70.092  29.935  31.354  1.00  0.00           C  
ATOM   1519  NH1 ARG A1162      71.058  30.028  30.436  1.00  0.00           N  
ATOM   1520  NH2 ARG A1162      69.102  30.825  31.387  1.00  0.00           N  
ATOM   1521  N   PRO A1163      70.996  22.721  31.102  1.00  0.00           N  
ATOM   1522  CA  PRO A1163      71.920  21.751  30.504  1.00  0.00           C  
ATOM   1523  C   PRO A1163      72.238  22.101  29.081  1.00  0.00           C  
ATOM   1524  O   PRO A1163      71.737  23.096  28.548  1.00  0.00           O  
ATOM   1525  CB  PRO A1163      71.146  20.450  30.582  1.00  0.00           C  
ATOM   1526  CG  PRO A1163      69.755  20.912  30.280  1.00  0.00           C  
ATOM   1527  CD  PRO A1163      69.622  22.181  31.125  1.00  0.00           C  
ATOM   1528  N   GLU A1189      73.058  21.265  28.459  1.00  0.00           N  
ATOM   1529  CA  GLU A1189      73.427  21.477  27.070  1.00  0.00           C  
ATOM   1530  C   GLU A1189      72.175  21.603  26.186  1.00  0.00           C  
ATOM   1531  O   GLU A1189      71.868  22.676  25.669  1.00  0.00           O  
ATOM   1532  CB  GLU A1189      74.275  20.316  26.574  1.00  0.00           C  
ATOM   1533  CG  GLU A1189      74.743  20.518  25.155  1.00  0.00           C  
ATOM   1534  CD  GLU A1189      75.693  21.704  25.017  1.00  0.00           C  
ATOM   1535  OE1 GLU A1189      76.920  21.534  25.233  1.00  0.00           O  
ATOM   1536  OE2 GLU A1189      75.210  22.814  24.701  1.00  0.00           O  
ATOM   1537  N   LYS A1330      71.446  20.500  26.041  1.00  0.00           N  
ATOM   1538  CA  LYS A1330      70.244  20.475  25.215  1.00  0.00           C  
ATOM   1539  C   LYS A1330      68.951  20.698  25.974  1.00  0.00           C  
ATOM   1540  O   LYS A1330      68.286  19.753  26.374  1.00  0.00           O  
ATOM   1541  CB  LYS A1330      70.152  19.140  24.493  1.00  0.00           C  
ATOM   1542  CG  LYS A1330      71.458  18.684  23.875  1.00  0.00           C  
ATOM   1543  CD  LYS A1330      71.194  17.708  22.737  1.00  0.00           C  
ATOM   1544  CE  LYS A1330      70.354  18.376  21.644  1.00  0.00           C  
ATOM   1545  NZ  LYS A1330      70.063  17.491  20.480  1.00  0.00           N  
ATOM   1546  N   ARG A1334      68.589  21.953  26.172  1.00  0.00           N  
ATOM   1547  CA  ARG A1334      67.348  22.260  26.875  1.00  0.00           C  
ATOM   1548  C   ARG A1334      66.260  22.523  25.858  1.00  0.00           C  
ATOM   1549  O   ARG A1334      66.480  22.303  24.683  1.00  0.00           O  
ATOM   1550  CB  ARG A1334      67.519  23.473  27.818  1.00  0.00           C  
ATOM   1551  CG  ARG A1334      68.025  24.779  27.210  1.00  0.00           C  
ATOM   1552  CD  ARG A1334      69.512  24.964  27.447  1.00  0.00           C  
ATOM   1553  NE  ARG A1334      69.912  26.325  27.112  1.00  0.00           N  
ATOM   1554  CZ  ARG A1334      71.147  26.797  27.248  1.00  0.00           C  
ATOM   1555  NH1 ARG A1334      72.104  26.007  27.712  1.00  0.00           N  
ATOM   1556  NH2 ARG A1334      71.429  28.059  26.934  1.00  0.00           N  
ATOM   1557  N   ILE A1335      65.098  22.994  26.291  1.00  0.00           N  
ATOM   1558  CA  ILE A1335      64.035  23.233  25.339  1.00  0.00           C  
ATOM   1559  C   ILE A1335      63.273  24.551  25.489  1.00  0.00           C  
ATOM   1560  O   ILE A1335      62.299  24.812  24.754  1.00  0.00           O  
ATOM   1561  CB  ILE A1335      63.004  22.056  25.325  1.00  0.00           C  
ATOM   1562  CG1 ILE A1335      62.128  22.092  26.577  1.00  0.00           C  
ATOM   1563  CG2 ILE A1335      63.736  20.717  25.188  1.00  0.00           C  
ATOM   1564  CD1 ILE A1335      61.019  21.043  26.585  1.00  0.00           C  
ATOM   1565  N   GLY A1336      63.713  25.396  26.413  1.00  0.00           N  
ATOM   1566  CA  GLY A1336      63.035  26.672  26.592  1.00  0.00           C  
ATOM   1567  C   GLY A1336      63.920  27.861  26.257  1.00  0.00           C  
ATOM   1568  O   GLY A1336      65.145  27.708  26.157  1.00  0.00           O  
ATOM   1569  N   SER A1384      63.321  29.039  26.084  1.00  0.00           N  
ATOM   1570  CA  SER A1384      64.113  30.223  25.764  1.00  0.00           C  
ATOM   1571  C   SER A1384      64.929  30.593  26.970  1.00  0.00           C  
ATOM   1572  O   SER A1384      64.477  30.407  28.095  1.00  0.00           O  
ATOM   1573  CB  SER A1384      63.229  31.412  25.389  1.00  0.00           C  
ATOM   1574  OG  SER A1384      62.475  31.863  26.500  1.00  0.00           O  
ATOM   1575  N   ASP A1385      66.126  31.120  26.745  1.00  0.00           N  
ATOM   1576  CA  ASP A1385      66.975  31.501  27.859  1.00  0.00           C  
ATOM   1577  C   ASP A1385      66.130  32.321  28.798  1.00  0.00           C  
ATOM   1578  O   ASP A1385      66.091  32.066  29.995  1.00  0.00           O  
ATOM   1579  CB  ASP A1385      68.155  32.318  27.373  1.00  0.00           C  
ATOM   1580  CG  ASP A1385      68.872  31.645  26.241  1.00  0.00           C  
ATOM   1581  OD1 ASP A1385      68.235  31.500  25.172  1.00  0.00           O  
ATOM   1582  OD2 ASP A1385      70.051  31.256  26.423  1.00  0.00           O  
ATOM   1583  N   GLU A1386      65.430  33.295  28.237  1.00  0.00           N  
ATOM   1584  CA  GLU A1386      64.563  34.153  29.025  1.00  0.00           C  
ATOM   1585  C   GLU A1386      63.723  33.310  29.994  1.00  0.00           C  
ATOM   1586  O   GLU A1386      63.529  33.683  31.150  1.00  0.00           O  
ATOM   1587  CB  GLU A1386      63.676  34.971  28.077  1.00  0.00           C  
ATOM   1588  CG  GLU A1386      62.170  34.809  28.259  1.00  0.00           C  
ATOM   1589  CD  GLU A1386      61.629  35.572  29.466  1.00  0.00           C  
ATOM   1590  OE1 GLU A1386      61.893  36.793  29.567  1.00  0.00           O  
ATOM   1591  OE2 GLU A1386      60.935  34.953  30.307  1.00  0.00           O  
ATOM   1592  N   MET A1387      63.238  32.166  29.526  1.00  0.00           N  
ATOM   1593  CA  MET A1387      62.435  31.290  30.364  1.00  0.00           C  
ATOM   1594  C   MET A1387      63.285  30.668  31.453  1.00  0.00           C  
ATOM   1595  O   MET A1387      62.933  30.751  32.631  1.00  0.00           O  
ATOM   1596  CB  MET A1387      61.821  30.185  29.526  1.00  0.00           C  
ATOM   1597  CG  MET A1387      60.676  30.611  28.626  1.00  0.00           C  
ATOM   1598  SD  MET A1387      60.350  29.313  27.389  1.00  0.00           S  
ATOM   1599  CE  MET A1387      60.027  27.856  28.469  1.00  0.00           C  
ATOM   1600  N   TRP A1388      64.395  30.036  31.061  1.00  0.00           N  
ATOM   1601  CA  TRP A1388      65.312  29.403  32.024  1.00  0.00           C  
ATOM   1602  C   TRP A1388      65.801  30.373  33.101  1.00  0.00           C  
ATOM   1603  O   TRP A1388      65.978  29.998  34.263  1.00  0.00           O  
ATOM   1604  CB  TRP A1388      66.523  28.802  31.317  1.00  0.00           C  
ATOM   1605  CG  TRP A1388      66.257  27.462  30.745  1.00  0.00           C  
ATOM   1606  CD1 TRP A1388      65.708  27.181  29.537  1.00  0.00           C  
ATOM   1607  CD2 TRP A1388      66.533  26.202  31.364  1.00  0.00           C  
ATOM   1608  NE1 TRP A1388      65.628  25.824  29.354  1.00  0.00           N  
ATOM   1609  CE2 TRP A1388      66.129  25.197  30.466  1.00  0.00           C  
ATOM   1610  CE3 TRP A1388      67.087  25.822  32.597  1.00  0.00           C  
ATOM   1611  CZ2 TRP A1388      66.264  23.829  30.760  1.00  0.00           C  
ATOM   1612  CZ3 TRP A1388      67.220  24.462  32.883  1.00  0.00           C  
ATOM   1613  CH2 TRP A1388      66.812  23.489  31.967  1.00  0.00           C  
ATOM   1614  N   ASP A1389      66.036  31.615  32.690  1.00  0.00           N  
ATOM   1615  CA  ASP A1389      66.452  32.657  33.599  1.00  0.00           C  
ATOM   1616  C   ASP A1389      65.451  32.626  34.739  1.00  0.00           C  
ATOM   1617  O   ASP A1389      65.785  32.237  35.849  1.00  0.00           O  
ATOM   1618  CB  ASP A1389      66.405  34.009  32.895  1.00  0.00           C  
ATOM   1619  CG  ASP A1389      67.597  34.234  31.976  1.00  0.00           C  
ATOM   1620  OD1 ASP A1389      68.165  33.244  31.461  1.00  0.00           O  
ATOM   1621  OD2 ASP A1389      67.963  35.410  31.760  1.00  0.00           O  
ATOM   1622  N   ARG A1390      64.217  33.011  34.455  1.00  0.00           N  
ATOM   1623  CA  ARG A1390      63.179  33.014  35.468  1.00  0.00           C  
ATOM   1624  C   ARG A1390      63.147  31.684  36.237  1.00  0.00           C  
ATOM   1625  O   ARG A1390      63.255  31.652  37.473  1.00  0.00           O  
ATOM   1626  CB  ARG A1390      61.822  33.252  34.810  1.00  0.00           C  
ATOM   1627  CG  ARG A1390      60.688  33.488  35.802  1.00  0.00           C  
ATOM   1628  CD  ARG A1390      59.331  33.300  35.138  1.00  0.00           C  
ATOM   1629  NE  ARG A1390      59.258  33.986  33.849  1.00  0.00           N  
ATOM   1630  CZ  ARG A1390      58.202  33.949  33.040  1.00  0.00           C  
ATOM   1631  NH1 ARG A1390      57.118  33.254  33.390  1.00  0.00           N  
ATOM   1632  NH2 ARG A1390      58.233  34.604  31.882  1.00  0.00           N  
ATOM   1633  N   ALA A1391      63.001  30.590  35.495  1.00  0.00           N  
ATOM   1634  CA  ALA A1391      62.930  29.262  36.089  1.00  0.00           C  
ATOM   1635  C   ALA A1391      64.004  29.012  37.119  1.00  0.00           C  
ATOM   1636  O   ALA A1391      63.691  28.617  38.242  1.00  0.00           O  
ATOM   1637  CB  ALA A1391      63.010  28.226  35.020  1.00  0.00           C  
ATOM   1638  N   GLU A1392      65.261  29.227  36.722  1.00  0.00           N  
ATOM   1639  CA  GLU A1392      66.403  29.043  37.610  1.00  0.00           C  
ATOM   1640  C   GLU A1392      66.288  29.982  38.807  1.00  0.00           C  
ATOM   1641  O   GLU A1392      66.344  29.558  39.955  1.00  0.00           O  
ATOM   1642  CB  GLU A1392      67.690  29.323  36.873  1.00  0.00           C  
ATOM   1643  CG  GLU A1392      67.892  28.442  35.700  1.00  0.00           C  
ATOM   1644  CD  GLU A1392      69.223  28.688  35.051  1.00  0.00           C  
ATOM   1645  OE1 GLU A1392      69.413  29.795  34.503  1.00  0.00           O  
ATOM   1646  OE2 GLU A1392      70.083  27.783  35.105  1.00  0.00           O  
ATOM   1647  N   ALA A1393      66.129  31.266  38.540  1.00  0.00           N  
ATOM   1648  CA  ALA A1393      65.983  32.231  39.609  1.00  0.00           C  
ATOM   1649  C   ALA A1393      65.001  31.682  40.611  1.00  0.00           C  
ATOM   1650  O   ALA A1393      65.368  31.381  41.740  1.00  0.00           O  
ATOM   1651  CB  ALA A1393      65.474  33.537  39.072  1.00  0.00           C  
ATOM   1652  N   ASP A1394      63.752  31.547  40.182  1.00  0.00           N  
ATOM   1653  CA  ASP A1394      62.670  31.028  41.034  1.00  0.00           C  
ATOM   1654  C   ASP A1394      63.117  29.928  42.009  1.00  0.00           C  
ATOM   1655  O   ASP A1394      62.921  30.028  43.218  1.00  0.00           O  
ATOM   1656  CB  ASP A1394      61.523  30.477  40.167  1.00  0.00           C  
ATOM   1657  CG  ASP A1394      60.618  31.566  39.598  1.00  0.00           C  
ATOM   1658  OD1 ASP A1394      59.985  32.319  40.384  1.00  0.00           O  
ATOM   1659  OD2 ASP A1394      60.532  31.646  38.355  1.00  0.00           O  
ATOM   1660  N   LEU A1395      63.697  28.868  41.467  1.00  0.00           N  
ATOM   1661  CA  LEU A1395      64.163  27.765  42.290  1.00  0.00           C  
ATOM   1662  C   LEU A1395      65.169  28.225  43.333  1.00  0.00           C  
ATOM   1663  O   LEU A1395      64.974  27.974  44.534  1.00  0.00           O  
ATOM   1664  CB  LEU A1395      64.785  26.668  41.421  1.00  0.00           C  
ATOM   1665  CG  LEU A1395      63.760  25.755  40.742  1.00  0.00           C  
ATOM   1666  CD1 LEU A1395      64.495  24.651  39.995  1.00  0.00           C  
ATOM   1667  CD2 LEU A1395      62.795  25.180  41.792  1.00  0.00           C  
ATOM   1668  N   ALA A1396      66.240  28.882  42.877  1.00  0.00           N  
ATOM   1669  CA  ALA A1396      67.262  29.410  43.772  1.00  0.00           C  
ATOM   1670  C   ALA A1396      66.582  30.227  44.892  1.00  0.00           C  
ATOM   1671  O   ALA A1396      66.755  29.929  46.072  1.00  0.00           O  
ATOM   1672  CB  ALA A1396      68.238  30.272  42.993  1.00  0.00           C  
ATOM   1673  N   VAL A1397      65.818  31.246  44.528  1.00  0.00           N  
ATOM   1674  CA  VAL A1397      65.106  32.029  45.517  1.00  0.00           C  
ATOM   1675  C   VAL A1397      64.447  31.143  46.547  1.00  0.00           C  
ATOM   1676  O   VAL A1397      64.529  31.400  47.738  1.00  0.00           O  
ATOM   1677  CB  VAL A1397      63.979  32.808  44.916  1.00  0.00           C  
ATOM   1678  CG1 VAL A1397      63.153  33.463  46.043  1.00  0.00           C  
ATOM   1679  CG2 VAL A1397      64.527  33.816  43.914  1.00  0.00           C  
ATOM   1680  N   ALA A1398      63.753  30.119  46.076  1.00  0.00           N  
ATOM   1681  CA  ALA A1398      63.080  29.181  46.959  1.00  0.00           C  
ATOM   1682  C   ALA A1398      64.083  28.656  47.993  1.00  0.00           C  
ATOM   1683  O   ALA A1398      63.882  28.846  49.200  1.00  0.00           O  
ATOM   1684  CB  ALA A1398      62.506  28.023  46.147  1.00  0.00           C  
ATOM   1685  N   LEU A1400      65.151  27.997  47.525  1.00  0.00           N  
ATOM   1686  CA  LEU A1400      66.189  27.466  48.420  1.00  0.00           C  
ATOM   1687  C   LEU A1400      66.592  28.473  49.508  1.00  0.00           C  
ATOM   1688  O   LEU A1400      66.277  28.315  50.703  1.00  0.00           O  
ATOM   1689  CB  LEU A1400      67.474  27.103  47.660  1.00  0.00           C  
ATOM   1690  CG  LEU A1400      67.656  25.798  46.904  1.00  0.00           C  
ATOM   1691  CD1 LEU A1400      67.065  24.648  47.709  1.00  0.00           C  
ATOM   1692  CD2 LEU A1400      66.991  25.912  45.550  1.00  0.00           C  
ATOM   1693  N   GLU A1401      67.311  29.504  49.086  1.00  0.00           N  
ATOM   1694  CA  GLU A1401      67.773  30.512  50.001  1.00  0.00           C  
ATOM   1695  C   GLU A1401      66.681  31.167  50.818  1.00  0.00           C  
ATOM   1696  O   GLU A1401      66.943  31.742  51.859  1.00  0.00           O  
ATOM   1697  CB  GLU A1401      68.532  31.552  49.233  1.00  0.00           C  
ATOM   1698  CG  GLU A1401      67.742  32.162  48.140  1.00  0.00           C  
ATOM   1699  CD  GLU A1401      68.629  32.975  47.217  1.00  0.00           C  
ATOM   1700  OE1 GLU A1401      69.535  32.370  46.578  1.00  0.00           O  
ATOM   1701  OE2 GLU A1401      68.430  34.216  47.141  1.00  0.00           O  
ATOM   1702  N   GLU A1415      65.453  31.082  50.367  1.00  0.00           N  
ATOM   1703  CA  GLU A1415      64.351  31.666  51.110  1.00  0.00           C  
ATOM   1704  C   GLU A1415      63.993  30.793  52.312  1.00  0.00           C  
ATOM   1705  O   GLU A1415      63.323  31.235  53.245  1.00  0.00           O  
ATOM   1706  CB  GLU A1415      63.158  31.785  50.186  1.00  0.00           C  
ATOM   1707  CG  GLU A1415      61.962  32.525  50.731  1.00  0.00           C  
ATOM   1708  CD  GLU A1415      60.878  32.637  49.670  1.00  0.00           C  
ATOM   1709  OE1 GLU A1415      61.222  33.128  48.559  1.00  0.00           O  
ATOM   1710  OE2 GLU A1415      59.709  32.234  49.944  1.00  0.00           O  
ATOM   1711  N   ASN A1416      64.429  29.537  52.257  1.00  0.00           N  
ATOM   1712  CA  ASN A1416      64.206  28.564  53.325  1.00  0.00           C  
ATOM   1713  C   ASN A1416      65.550  28.252  53.965  1.00  0.00           C  
ATOM   1714  O   ASN A1416      65.655  27.373  54.818  1.00  0.00           O  
ATOM   1715  CB  ASN A1416      63.593  27.281  52.766  1.00  0.00           C  
ATOM   1716  CG  ASN A1416      62.184  27.491  52.265  1.00  0.00           C  
ATOM   1717  OD1 ASN A1416      61.977  28.246  51.337  1.00  0.00           O  
ATOM   1718  ND2 ASN A1416      61.206  26.826  52.885  1.00  0.00           N  
ATOM   1719  N   ASN A1418      66.570  28.972  53.516  1.00  0.00           N  
ATOM   1720  CA  ASN A1418      67.906  28.835  54.039  1.00  0.00           C  
ATOM   1721  C   ASN A1418      68.478  27.480  53.829  1.00  0.00           C  
ATOM   1722  O   ASN A1418      69.102  26.897  54.733  1.00  0.00           O  
ATOM   1723  CB  ASN A1418      67.926  29.158  55.530  1.00  0.00           C  
ATOM   1724  CG  ASN A1418      67.586  30.598  55.805  1.00  0.00           C  
ATOM   1725  OD1 ASN A1418      68.234  31.501  55.268  1.00  0.00           O  
ATOM   1726  ND2 ASN A1418      66.561  30.829  56.632  1.00  0.00           N  
ATOM   1727  N   ILE A1419      68.254  26.950  52.643  1.00  0.00           N  
ATOM   1728  CA  ILE A1419      68.832  25.649  52.351  1.00  0.00           C  
ATOM   1729  C   ILE A1419      70.126  25.967  51.603  1.00  0.00           C  
ATOM   1730  O   ILE A1419      70.139  26.701  50.604  1.00  0.00           O  
ATOM   1731  CB  ILE A1419      67.907  24.758  51.489  1.00  0.00           C  
ATOM   1732  CG1 ILE A1419      66.460  24.822  52.001  1.00  0.00           C  
ATOM   1733  CG2 ILE A1419      68.404  23.342  51.518  1.00  0.00           C  
ATOM   1734  CD1 ILE A1419      66.211  24.239  53.363  1.00  0.00           C  
ATOM   1735  N   PRO A1421      71.245  25.474  52.123  1.00  0.00           N  
ATOM   1736  CA  PRO A1421      72.525  25.735  51.477  1.00  0.00           C  
ATOM   1737  C   PRO A1421      72.667  24.865  50.260  1.00  0.00           C  
ATOM   1738  O   PRO A1421      72.190  23.746  50.278  1.00  0.00           O  
ATOM   1739  CB  PRO A1421      73.530  25.374  52.569  1.00  0.00           C  
ATOM   1740  CG  PRO A1421      72.744  25.599  53.865  1.00  0.00           C  
ATOM   1741  CD  PRO A1421      71.436  25.002  53.505  1.00  0.00           C  
ATOM   1742  N   PHE A1422      73.319  25.362  49.214  1.00  0.00           N  
ATOM   1743  CA  PHE A1422      73.488  24.550  48.027  1.00  0.00           C  
ATOM   1744  C   PHE A1422      74.600  24.993  47.118  1.00  0.00           C  
ATOM   1745  O   PHE A1422      75.300  25.968  47.399  1.00  0.00           O  
ATOM   1746  CB  PHE A1422      72.210  24.550  47.228  1.00  0.00           C  
ATOM   1747  CG  PHE A1422      71.740  25.916  46.850  1.00  0.00           C  
ATOM   1748  CD1 PHE A1422      71.102  26.736  47.781  1.00  0.00           C  
ATOM   1749  CD2 PHE A1422      71.898  26.369  45.549  1.00  0.00           C  
ATOM   1750  CE1 PHE A1422      70.620  27.989  47.413  1.00  0.00           C  
ATOM   1751  CE2 PHE A1422      71.422  27.621  45.175  1.00  0.00           C  
ATOM   1752  CZ  PHE A1422      70.779  28.434  46.103  1.00  0.00           C  
ATOM   1753  N   GLU A1423      74.740  24.272  46.012  1.00  0.00           N  
ATOM   1754  CA  GLU A1423      75.754  24.575  45.015  1.00  0.00           C  
ATOM   1755  C   GLU A1423      75.160  24.356  43.647  1.00  0.00           C  
ATOM   1756  O   GLU A1423      74.371  23.443  43.449  1.00  0.00           O  
ATOM   1757  CB  GLU A1423      76.950  23.651  45.159  1.00  0.00           C  
ATOM   1758  CG  GLU A1423      77.437  23.475  46.569  1.00  0.00           C  
ATOM   1759  CD  GLU A1423      78.447  22.350  46.670  1.00  0.00           C  
ATOM   1760  OE1 GLU A1423      78.209  21.293  46.037  1.00  0.00           O  
ATOM   1761  OE2 GLU A1423      79.459  22.514  47.389  1.00  0.00           O  
ATOM   1762  N   TYR A1424      75.550  25.182  42.693  1.00  0.00           N  
ATOM   1763  CA  TYR A1424      75.038  25.025  41.352  1.00  0.00           C  
ATOM   1764  C   TYR A1424      75.664  23.816  40.681  1.00  0.00           C  
ATOM   1765  O   TYR A1424      76.882  23.620  40.716  1.00  0.00           O  
ATOM   1766  CB  TYR A1424      75.278  26.306  40.544  1.00  0.00           C  
ATOM   1767  CG  TYR A1424      74.336  27.425  40.927  1.00  0.00           C  
ATOM   1768  CD1 TYR A1424      73.456  27.281  42.000  1.00  0.00           C  
ATOM   1769  CD2 TYR A1424      74.308  28.619  40.221  1.00  0.00           C  
ATOM   1770  CE1 TYR A1424      72.569  28.294  42.360  1.00  0.00           C  
ATOM   1771  CE2 TYR A1424      73.416  29.649  40.580  1.00  0.00           C  
ATOM   1772  CZ  TYR A1424      72.551  29.470  41.657  1.00  0.00           C  
ATOM   1773  OH  TYR A1424      71.682  30.456  42.059  1.00  0.00           O  
ATOM   1774  N   GLN A1425      74.808  22.989  40.092  1.00  0.00           N  
ATOM   1775  CA  GLN A1425      75.261  21.796  39.398  1.00  0.00           C  
ATOM   1776  C   GLN A1425      75.516  22.150  37.917  1.00  0.00           C  
ATOM   1777  O   GLN A1425      75.553  21.283  37.047  1.00  0.00           O  
ATOM   1778  CB  GLN A1425      74.198  20.702  39.531  1.00  0.00           C  
ATOM   1779  CG  GLN A1425      74.721  19.276  39.321  1.00  0.00           C  
ATOM   1780  CD  GLN A1425      75.574  18.785  40.464  1.00  0.00           C  
ATOM   1781  OE1 GLN A1425      75.144  18.806  41.620  1.00  0.00           O  
ATOM   1782  NE2 GLN A1425      76.785  18.331  40.152  1.00  0.00           N  
ATOM   1783  N   LEU A1426      75.686  23.443  37.665  1.00  0.00           N  
ATOM   1784  CA  LEU A1426      75.964  23.998  36.347  1.00  0.00           C  
ATOM   1785  C   LEU A1426      76.014  22.999  35.212  1.00  0.00           C  
ATOM   1786  O   LEU A1426      76.842  22.085  35.214  1.00  0.00           O  
ATOM   1787  CB  LEU A1426      77.297  24.745  36.383  1.00  0.00           C  
ATOM   1788  CG  LEU A1426      77.432  25.775  37.506  1.00  0.00           C  
ATOM   1789  CD1 LEU A1426      78.899  26.169  37.648  1.00  0.00           C  
ATOM   1790  CD2 LEU A1426      76.535  26.988  37.236  1.00  0.00           C  
ATOM   1791  N   GLY A1427      75.140  23.191  34.229  1.00  0.00           N  
ATOM   1792  CA  GLY A1427      75.134  22.305  33.085  1.00  0.00           C  
ATOM   1793  C   GLY A1427      74.289  21.078  33.297  1.00  0.00           C  
ATOM   1794  O   GLY A1427      74.179  20.254  32.395  1.00  0.00           O  
ATOM   1795  N   GLU A1437      73.703  20.951  34.488  1.00  0.00           N  
ATOM   1796  CA  GLU A1437      72.843  19.807  34.814  1.00  0.00           C  
ATOM   1797  C   GLU A1437      71.415  20.267  34.823  1.00  0.00           C  
ATOM   1798  O   GLU A1437      71.141  21.441  34.608  1.00  0.00           O  
ATOM   1799  CB  GLU A1437      73.149  19.244  36.194  1.00  0.00           C  
ATOM   1800  CG  GLU A1437      73.482  17.786  36.184  1.00  0.00           C  
ATOM   1801  CD  GLU A1437      74.941  17.550  35.840  1.00  0.00           C  
ATOM   1802  OE1 GLU A1437      75.625  18.498  35.404  1.00  0.00           O  
ATOM   1803  OE2 GLU A1437      75.410  16.412  36.006  1.00  0.00           O  
ATOM   1804  N   GLY A1438      70.501  19.350  35.095  1.00  0.00           N  
ATOM   1805  CA  GLY A1438      69.110  19.747  35.123  1.00  0.00           C  
ATOM   1806  C   GLY A1438      68.352  19.259  33.913  1.00  0.00           C  
ATOM   1807  O   GLY A1438      68.898  19.054  32.832  1.00  0.00           O  
ATOM   1808  N   ALA A1443      67.064  19.083  34.120  1.00  0.00           N  
ATOM   1809  CA  ALA A1443      66.171  18.580  33.110  1.00  0.00           C  
ATOM   1810  C   ALA A1443      66.372  19.258  31.787  1.00  0.00           C  
ATOM   1811  O   ALA A1443      66.612  20.466  31.749  1.00  0.00           O  
ATOM   1812  CB  ALA A1443      64.757  18.785  33.577  1.00  0.00           C  
ATOM   1813  N   PHE A1444      66.275  18.504  30.697  1.00  0.00           N  
ATOM   1814  CA  PHE A1444      66.397  19.145  29.403  1.00  0.00           C  
ATOM   1815  C   PHE A1444      65.203  20.128  29.310  1.00  0.00           C  
ATOM   1816  O   PHE A1444      65.144  20.955  28.404  1.00  0.00           O  
ATOM   1817  CB  PHE A1444      66.369  18.108  28.252  1.00  0.00           C  
ATOM   1818  CG  PHE A1444      65.016  17.478  28.002  1.00  0.00           C  
ATOM   1819  CD1 PHE A1444      63.925  18.243  27.593  1.00  0.00           C  
ATOM   1820  CD2 PHE A1444      64.826  16.135  28.209  1.00  0.00           C  
ATOM   1821  CE1 PHE A1444      62.666  17.677  27.403  1.00  0.00           C  
ATOM   1822  CE2 PHE A1444      63.571  15.560  28.023  1.00  0.00           C  
ATOM   1823  CZ  PHE A1444      62.488  16.337  27.622  1.00  0.00           C  
ATOM   1824  N   TYR A1448      64.269  20.037  30.256  1.00  0.00           N  
ATOM   1825  CA  TYR A1448      63.102  20.894  30.266  1.00  0.00           C  
ATOM   1826  C   TYR A1448      62.975  21.886  31.426  1.00  0.00           C  
ATOM   1827  O   TYR A1448      61.885  22.443  31.655  1.00  0.00           O  
ATOM   1828  CB  TYR A1448      61.864  20.034  30.234  1.00  0.00           C  
ATOM   1829  CG  TYR A1448      61.830  18.965  31.287  1.00  0.00           C  
ATOM   1830  CD1 TYR A1448      62.698  17.879  31.238  1.00  0.00           C  
ATOM   1831  CD2 TYR A1448      60.912  19.032  32.341  1.00  0.00           C  
ATOM   1832  CE1 TYR A1448      62.637  16.878  32.224  1.00  0.00           C  
ATOM   1833  CE2 TYR A1448      60.845  18.057  33.321  1.00  0.00           C  
ATOM   1834  CZ  TYR A1448      61.688  16.982  33.269  1.00  0.00           C  
ATOM   1835  OH  TYR A1448      61.530  16.007  34.226  1.00  0.00           O  
ATOM   1836  N   GLY A1456      64.067  22.106  32.163  1.00  0.00           N  
ATOM   1837  CA  GLY A1456      64.023  23.036  33.285  1.00  0.00           C  
ATOM   1838  C   GLY A1456      65.055  22.831  34.392  1.00  0.00           C  
ATOM   1839  O   GLY A1456      65.663  21.752  34.512  1.00  0.00           O  
ATOM   1840  N   PRO A1457      65.279  23.873  35.220  1.00  0.00           N  
ATOM   1841  CA  PRO A1457      66.229  23.821  36.325  1.00  0.00           C  
ATOM   1842  C   PRO A1457      65.811  22.708  37.260  1.00  0.00           C  
ATOM   1843  O   PRO A1457      64.636  22.291  37.273  1.00  0.00           O  
ATOM   1844  CB  PRO A1457      66.080  25.194  36.958  1.00  0.00           C  
ATOM   1845  CG  PRO A1457      64.652  25.537  36.679  1.00  0.00           C  
ATOM   1846  CD  PRO A1457      64.540  25.147  35.247  1.00  0.00           C  
ATOM   1847  N   LYS A1458      66.753  22.246  38.074  1.00  0.00           N  
ATOM   1848  CA  LYS A1458      66.440  21.140  38.960  1.00  0.00           C  
ATOM   1849  C   LYS A1458      67.101  21.126  40.344  1.00  0.00           C  
ATOM   1850  O   LYS A1458      68.327  20.966  40.446  1.00  0.00           O  
ATOM   1851  CB  LYS A1458      66.776  19.845  38.216  1.00  0.00           C  
ATOM   1852  CG  LYS A1458      66.408  18.589  38.948  1.00  0.00           C  
ATOM   1853  CD  LYS A1458      66.854  17.371  38.194  1.00  0.00           C  
ATOM   1854  CE  LYS A1458      68.353  17.357  38.039  1.00  0.00           C  
ATOM   1855  NZ  LYS A1458      68.781  16.095  37.408  1.00  0.00           N  
ATOM   1856  N   ILE A1459      66.288  21.288  41.397  1.00  0.00           N  
ATOM   1857  CA  ILE A1459      66.790  21.223  42.773  1.00  0.00           C  
ATOM   1858  C   ILE A1459      67.007  19.734  43.044  1.00  0.00           C  
ATOM   1859  O   ILE A1459      66.080  18.927  42.880  1.00  0.00           O  
ATOM   1860  CB  ILE A1459      65.770  21.710  43.798  1.00  0.00           C  
ATOM   1861  CG1 ILE A1459      65.572  23.218  43.696  1.00  0.00           C  
ATOM   1862  CG2 ILE A1459      66.231  21.334  45.164  1.00  0.00           C  
ATOM   1863  CD1 ILE A1459      64.506  23.760  44.682  1.00  0.00           C  
ATOM   1864  N   GLU A1460      68.219  19.369  43.441  1.00  0.00           N  
ATOM   1865  CA  GLU A1460      68.530  17.981  43.714  1.00  0.00           C  
ATOM   1866  C   GLU A1460      68.750  17.720  45.195  1.00  0.00           C  
ATOM   1867  O   GLU A1460      69.514  18.421  45.830  1.00  0.00           O  
ATOM   1868  CB  GLU A1460      69.806  17.571  43.000  1.00  0.00           C  
ATOM   1869  CG  GLU A1460      69.742  17.514  41.516  1.00  0.00           C  
ATOM   1870  CD  GLU A1460      71.032  16.940  40.949  1.00  0.00           C  
ATOM   1871  OE1 GLU A1460      71.538  15.927  41.504  1.00  0.00           O  
ATOM   1872  OE2 GLU A1460      71.544  17.491  39.951  1.00  0.00           O  
ATOM   1873  N   PHE A1461      68.095  16.711  45.753  1.00  0.00           N  
ATOM   1874  CA  PHE A1461      68.321  16.349  47.150  1.00  0.00           C  
ATOM   1875  C   PHE A1461      69.135  15.061  47.109  1.00  0.00           C  
ATOM   1876  O   PHE A1461      68.625  14.005  46.706  1.00  0.00           O  
ATOM   1877  CB  PHE A1461      67.007  16.118  47.864  1.00  0.00           C  
ATOM   1878  CG  PHE A1461      66.260  17.362  48.119  1.00  0.00           C  
ATOM   1879  CD1 PHE A1461      65.620  18.030  47.101  1.00  0.00           C  
ATOM   1880  CD2 PHE A1461      66.210  17.895  49.380  1.00  0.00           C  
ATOM   1881  CE1 PHE A1461      64.930  19.223  47.346  1.00  0.00           C  
ATOM   1882  CE2 PHE A1461      65.524  19.090  49.635  1.00  0.00           C  
ATOM   1883  CZ  PHE A1461      64.885  19.750  48.619  1.00  0.00           C  
ATOM   1884  N   THR A1462      70.402  15.146  47.505  1.00  0.00           N  
ATOM   1885  CA  THR A1462      71.287  13.985  47.476  1.00  0.00           C  
ATOM   1886  C   THR A1462      71.513  13.355  48.853  1.00  0.00           C  
ATOM   1887  O   THR A1462      71.771  14.048  49.830  1.00  0.00           O  
ATOM   1888  CB  THR A1462      72.642  14.378  46.870  1.00  0.00           C  
ATOM   1889  OG1 THR A1462      73.292  15.308  47.735  1.00  0.00           O  
ATOM   1890  CG2 THR A1462      72.440  15.083  45.527  1.00  0.00           C  
ATOM   1891  N   LEU A1463      71.385  12.037  48.931  1.00  0.00           N  
ATOM   1892  CA  LEU A1463      71.612  11.315  50.171  1.00  0.00           C  
ATOM   1893  C   LEU A1463      72.883  10.520  49.903  1.00  0.00           C  
ATOM   1894  O   LEU A1463      73.283  10.358  48.732  1.00  0.00           O  
ATOM   1895  CB  LEU A1463      70.469  10.357  50.460  1.00  0.00           C  
ATOM   1896  CG  LEU A1463      69.098  10.940  50.799  1.00  0.00           C  
ATOM   1897  CD1 LEU A1463      68.137   9.813  51.209  1.00  0.00           C  
ATOM   1898  CD2 LEU A1463      69.238  11.936  51.919  1.00  0.00           C  
ATOM   1899  N   TYR A1464      73.535  10.024  50.956  1.00  0.00           N  
ATOM   1900  CA  TYR A1464      74.766   9.263  50.744  1.00  0.00           C  
ATOM   1901  C   TYR A1464      74.700   7.856  51.248  1.00  0.00           C  
ATOM   1902  O   TYR A1464      73.934   7.548  52.162  1.00  0.00           O  
ATOM   1903  CB  TYR A1464      75.941   9.971  51.371  1.00  0.00           C  
ATOM   1904  CG  TYR A1464      76.161  11.306  50.735  1.00  0.00           C  
ATOM   1905  CD1 TYR A1464      75.207  12.325  50.856  1.00  0.00           C  
ATOM   1906  CD2 TYR A1464      77.286  11.541  49.955  1.00  0.00           C  
ATOM   1907  CE1 TYR A1464      75.366  13.536  50.211  1.00  0.00           C  
ATOM   1908  CE2 TYR A1464      77.462  12.762  49.300  1.00  0.00           C  
ATOM   1909  CZ  TYR A1464      76.494  13.760  49.431  1.00  0.00           C  
ATOM   1910  OH  TYR A1464      76.649  14.974  48.781  1.00  0.00           O  
ATOM   1911  N   ASP A1465      75.527   7.003  50.656  1.00  0.00           N  
ATOM   1912  CA  ASP A1465      75.516   5.594  51.011  1.00  0.00           C  
ATOM   1913  C   ASP A1465      76.693   5.059  51.832  1.00  0.00           C  
ATOM   1914  O   ASP A1465      77.429   5.814  52.468  1.00  0.00           O  
ATOM   1915  CB  ASP A1465      75.411   4.766  49.741  1.00  0.00           C  
ATOM   1916  CG  ASP A1465      76.699   4.737  48.971  1.00  0.00           C  
ATOM   1917  OD1 ASP A1465      77.168   5.822  48.602  1.00  0.00           O  
ATOM   1918  OD2 ASP A1465      77.242   3.634  48.744  1.00  0.00           O  
ATOM   1919  N   CYS A1475      76.839   3.727  51.800  1.00  0.00           N  
ATOM   1920  CA  CYS A1475      77.899   2.979  52.490  1.00  0.00           C  
ATOM   1921  C   CYS A1475      79.258   3.667  52.333  1.00  0.00           C  
ATOM   1922  O   CYS A1475      79.903   3.989  53.317  1.00  0.00           O  
ATOM   1923  CB  CYS A1475      77.968   1.548  51.928  1.00  0.00           C  
ATOM   1924  SG  CYS A1475      79.340   0.521  52.503  1.00  0.00           S  
ATOM   1925  N   LEU A1689      79.684   3.896  51.100  1.00  0.00           N  
ATOM   1926  CA  LEU A1689      80.952   4.543  50.868  1.00  0.00           C  
ATOM   1927  C   LEU A1689      80.784   6.031  50.683  1.00  0.00           C  
ATOM   1928  O   LEU A1689      81.502   6.665  49.897  1.00  0.00           O  
ATOM   1929  CB  LEU A1689      81.611   3.961  49.644  1.00  0.00           C  
ATOM   1930  CG  LEU A1689      81.609   2.444  49.643  1.00  0.00           C  
ATOM   1931  CD1 LEU A1689      82.586   1.990  48.566  1.00  0.00           C  
ATOM   1932  CD2 LEU A1689      81.999   1.899  50.989  1.00  0.00           C  
ATOM   1933  N   ASP A1690      79.832   6.591  51.413  1.00  0.00           N  
ATOM   1934  CA  ASP A1690      79.565   8.014  51.335  1.00  0.00           C  
ATOM   1935  C   ASP A1690      79.633   8.507  49.900  1.00  0.00           C  
ATOM   1936  O   ASP A1690      80.311   9.484  49.613  1.00  0.00           O  
ATOM   1937  CB  ASP A1690      80.576   8.782  52.173  1.00  0.00           C  
ATOM   1938  CG  ASP A1690      80.167  10.220  52.397  1.00  0.00           C  
ATOM   1939  OD1 ASP A1690      79.113  10.455  53.029  1.00  0.00           O  
ATOM   1940  OD2 ASP A1690      80.901  11.122  51.944  1.00  0.00           O  
ATOM   1941  N   ARG A1692      78.962   7.801  48.993  1.00  0.00           N  
ATOM   1942  CA  ARG A1692      78.906   8.192  47.581  1.00  0.00           C  
ATOM   1943  C   ARG A1692      77.607   8.991  47.475  1.00  0.00           C  
ATOM   1944  O   ARG A1692      76.606   8.667  48.141  1.00  0.00           O  
ATOM   1945  CB  ARG A1692      78.837   6.958  46.666  1.00  0.00           C  
ATOM   1946  CG  ARG A1692      80.055   6.050  46.729  1.00  0.00           C  
ATOM   1947  CD  ARG A1692      79.854   4.749  45.962  1.00  0.00           C  
ATOM   1948  NE  ARG A1692      78.835   3.889  46.573  1.00  0.00           N  
ATOM   1949  CZ  ARG A1692      78.722   2.574  46.351  1.00  0.00           C  
ATOM   1950  NH1 ARG A1692      79.576   1.969  45.526  1.00  0.00           N  
ATOM   1951  NH2 ARG A1692      77.763   1.855  46.953  1.00  0.00           N  
ATOM   1952  N   ALA A1693      77.618  10.043  46.664  1.00  0.00           N  
ATOM   1953  CA  ALA A1693      76.424  10.868  46.510  1.00  0.00           C  
ATOM   1954  C   ALA A1693      75.426  10.180  45.606  1.00  0.00           C  
ATOM   1955  O   ALA A1693      75.805   9.529  44.617  1.00  0.00           O  
ATOM   1956  CB  ALA A1693      76.789  12.230  45.940  1.00  0.00           C  
ATOM   1957  N   TRP A1700      74.151  10.304  45.961  1.00  0.00           N  
ATOM   1958  CA  TRP A1700      73.082   9.710  45.165  1.00  0.00           C  
ATOM   1959  C   TRP A1700      71.920  10.677  45.167  1.00  0.00           C  
ATOM   1960  O   TRP A1700      71.506  11.151  46.225  1.00  0.00           O  
ATOM   1961  CB  TRP A1700      72.638   8.363  45.745  1.00  0.00           C  
ATOM   1962  CG  TRP A1700      73.545   7.218  45.432  1.00  0.00           C  
ATOM   1963  CD1 TRP A1700      74.261   6.478  46.323  1.00  0.00           C  
ATOM   1964  CD2 TRP A1700      73.744   6.606  44.156  1.00  0.00           C  
ATOM   1965  NE1 TRP A1700      74.885   5.433  45.688  1.00  0.00           N  
ATOM   1966  CE2 TRP A1700      74.586   5.485  44.356  1.00  0.00           C  
ATOM   1967  CE3 TRP A1700      73.288   6.887  42.864  1.00  0.00           C  
ATOM   1968  CZ2 TRP A1700      74.978   4.640  43.306  1.00  0.00           C  
ATOM   1969  CZ3 TRP A1700      73.676   6.049  41.820  1.00  0.00           C  
ATOM   1970  CH2 TRP A1700      74.515   4.937  42.049  1.00  0.00           C  
ATOM   1971  N   GLN A1701      71.412  10.985  43.981  1.00  0.00           N  
ATOM   1972  CA  GLN A1701      70.296  11.902  43.873  1.00  0.00           C  
ATOM   1973  C   GLN A1701      69.009  11.154  44.198  1.00  0.00           C  
ATOM   1974  O   GLN A1701      68.692  10.154  43.562  1.00  0.00           O  
ATOM   1975  CB  GLN A1701      70.250  12.490  42.461  1.00  0.00           C  
ATOM   1976  CG  GLN A1701      69.106  13.490  42.207  1.00  0.00           C  
ATOM   1977  CD  GLN A1701      68.980  13.879  40.728  1.00  0.00           C  
ATOM   1978  OE1 GLN A1701      68.020  14.558  40.336  1.00  0.00           O  
ATOM   1979  NE2 GLN A1701      69.950  13.442  39.902  1.00  0.00           N  
ATOM   1980  N   CYS A1702      68.281  11.630  45.201  1.00  0.00           N  
ATOM   1981  CA  CYS A1702      67.034  10.985  45.597  1.00  0.00           C  
ATOM   1982  C   CYS A1702      65.828  11.866  45.376  1.00  0.00           C  
ATOM   1983  O   CYS A1702      65.059  11.625  44.453  1.00  0.00           O  
ATOM   1984  CB  CYS A1702      67.103  10.529  47.046  1.00  0.00           C  
ATOM   1985  SG  CYS A1702      68.155   9.071  47.167  1.00  0.00           S  
ATOM   1986  N   GLY A1703      65.633  12.874  46.214  1.00  0.00           N  
ATOM   1987  CA  GLY A1703      64.499  13.745  45.973  1.00  0.00           C  
ATOM   1988  C   GLY A1703      64.859  14.692  44.841  1.00  0.00           C  
ATOM   1989  O   GLY A1703      66.019  14.720  44.383  1.00  0.00           O  
ATOM   1990  N   THR A1704      63.875  15.447  44.354  1.00  0.00           N  
ATOM   1991  CA  THR A1704      64.125  16.440  43.302  1.00  0.00           C  
ATOM   1992  C   THR A1704      62.896  17.254  42.975  1.00  0.00           C  
ATOM   1993  O   THR A1704      61.767  16.738  42.964  1.00  0.00           O  
ATOM   1994  CB  THR A1704      64.685  15.801  42.014  1.00  0.00           C  
ATOM   1995  OG1 THR A1704      64.700  16.793  41.002  1.00  0.00           O  
ATOM   1996  CG2 THR A1704      63.852  14.562  41.558  1.00  0.00           C  
ATOM   1997  N   VAL A1705      63.116  18.548  42.770  1.00  0.00           N  
ATOM   1998  CA  VAL A1705      62.019  19.455  42.425  1.00  0.00           C  
ATOM   1999  C   VAL A1705      62.473  20.219  41.195  1.00  0.00           C  
ATOM   2000  O   VAL A1705      63.530  20.837  41.230  1.00  0.00           O  
ATOM   2001  CB  VAL A1705      61.668  20.424  43.586  1.00  0.00           C  
ATOM   2002  CG1 VAL A1705      60.740  21.488  43.111  1.00  0.00           C  
ATOM   2003  CG2 VAL A1705      60.954  19.668  44.695  1.00  0.00           C  
ATOM   2004  N   GLN A1706      61.696  20.137  40.107  1.00  0.00           N  
ATOM   2005  CA  GLN A1706      62.055  20.782  38.855  1.00  0.00           C  
ATOM   2006  C   GLN A1706      60.991  21.771  38.413  1.00  0.00           C  
ATOM   2007  O   GLN A1706      59.783  21.498  38.573  1.00  0.00           O  
ATOM   2008  CB  GLN A1706      62.233  19.703  37.812  1.00  0.00           C  
ATOM   2009  CG  GLN A1706      63.154  18.587  38.253  1.00  0.00           C  
ATOM   2010  CD  GLN A1706      62.935  17.308  37.467  1.00  0.00           C  
ATOM   2011  OE1 GLN A1706      62.390  17.334  36.370  1.00  0.00           O  
ATOM   2012  NE2 GLN A1706      63.368  16.187  38.014  1.00  0.00           N  
ATOM   2013  N   LEU A1707      61.430  22.917  37.873  1.00  0.00           N  
ATOM   2014  CA  LEU A1707      60.483  23.933  37.391  1.00  0.00           C  
ATOM   2015  C   LEU A1707      60.399  23.905  35.852  1.00  0.00           C  
ATOM   2016  O   LEU A1707      61.351  24.309  35.164  1.00  0.00           O  
ATOM   2017  CB  LEU A1707      60.893  25.323  37.858  1.00  0.00           C  
ATOM   2018  CG  LEU A1707      59.770  26.366  37.733  1.00  0.00           C  
ATOM   2019  CD1 LEU A1707      58.500  25.873  38.430  1.00  0.00           C  
ATOM   2020  CD2 LEU A1707      60.231  27.698  38.335  1.00  0.00           C  
ATOM   2021  N   ASP A1708      59.253  23.432  35.332  1.00  0.00           N  
ATOM   2022  CA  ASP A1708      59.021  23.279  33.892  1.00  0.00           C  
ATOM   2023  C   ASP A1708      58.215  24.390  33.247  1.00  0.00           C  
ATOM   2024  O   ASP A1708      57.081  24.684  33.671  1.00  0.00           O  
ATOM   2025  CB  ASP A1708      58.302  21.965  33.610  1.00  0.00           C  
ATOM   2026  CG  ASP A1708      58.529  21.490  32.205  1.00  0.00           C  
ATOM   2027  OD1 ASP A1708      58.518  22.328  31.288  1.00  0.00           O  
ATOM   2028  OD2 ASP A1708      58.721  20.281  32.017  1.00  0.00           O  
ATOM   2029  N   PHE A1709      58.789  24.983  32.198  1.00  0.00           N  
ATOM   2030  CA  PHE A1709      58.111  26.063  31.495  1.00  0.00           C  
ATOM   2031  C   PHE A1709      57.711  25.730  30.068  1.00  0.00           C  
ATOM   2032  O   PHE A1709      56.843  26.391  29.500  1.00  0.00           O  
ATOM   2033  CB  PHE A1709      58.960  27.339  31.531  1.00  0.00           C  
ATOM   2034  CG  PHE A1709      58.771  28.164  32.805  1.00  0.00           C  
ATOM   2035  CD1 PHE A1709      57.485  28.415  33.311  1.00  0.00           C  
ATOM   2036  CD2 PHE A1709      59.866  28.688  33.496  1.00  0.00           C  
ATOM   2037  CE1 PHE A1709      57.296  29.165  34.471  1.00  0.00           C  
ATOM   2038  CE2 PHE A1709      59.681  29.438  34.654  1.00  0.00           C  
ATOM   2039  CZ  PHE A1709      58.391  29.673  35.137  1.00  0.00           C  
ATOM   2040  N   SER A1710      58.335  24.697  29.504  1.00  0.00           N  
ATOM   2041  CA  SER A1710      58.043  24.249  28.149  1.00  0.00           C  
ATOM   2042  C   SER A1710      56.900  23.242  28.090  1.00  0.00           C  
ATOM   2043  O   SER A1710      55.763  23.622  27.835  1.00  0.00           O  
ATOM   2044  CB  SER A1710      59.282  23.644  27.517  1.00  0.00           C  
ATOM   2045  OG  SER A1710      60.318  24.602  27.519  1.00  0.00           O  
ATOM   2046  N   LEU A1725      57.187  21.968  28.334  1.00  0.00           N  
ATOM   2047  CA  LEU A1725      56.153  20.927  28.284  1.00  0.00           C  
ATOM   2048  C   LEU A1725      54.670  21.334  28.395  1.00  0.00           C  
ATOM   2049  O   LEU A1725      53.882  21.003  27.521  1.00  0.00           O  
ATOM   2050  CB  LEU A1725      56.451  19.828  29.310  1.00  0.00           C  
ATOM   2051  CG  LEU A1725      57.812  19.143  29.102  1.00  0.00           C  
ATOM   2052  CD1 LEU A1725      57.961  17.925  30.026  1.00  0.00           C  
ATOM   2053  CD2 LEU A1725      57.938  18.722  27.658  1.00  0.00           C  
ATOM   2054  N   PRO A1726      54.264  22.056  29.449  1.00  0.00           N  
ATOM   2055  CA  PRO A1726      52.837  22.417  29.513  1.00  0.00           C  
ATOM   2056  C   PRO A1726      52.272  23.026  28.202  1.00  0.00           C  
ATOM   2057  O   PRO A1726      51.080  22.847  27.846  1.00  0.00           O  
ATOM   2058  CB  PRO A1726      52.771  23.374  30.721  1.00  0.00           C  
ATOM   2059  CG  PRO A1726      54.168  23.950  30.779  1.00  0.00           C  
ATOM   2060  CD  PRO A1726      55.024  22.734  30.510  1.00  0.00           C  
ATOM   2061  N   SER A1727      53.127  23.746  27.485  1.00  0.00           N  
ATOM   2062  CA  SER A1727      52.711  24.336  26.220  1.00  0.00           C  
ATOM   2063  C   SER A1727      52.915  23.292  25.117  1.00  0.00           C  
ATOM   2064  O   SER A1727      52.008  23.059  24.323  1.00  0.00           O  
ATOM   2065  CB  SER A1727      53.532  25.587  25.893  1.00  0.00           C  
ATOM   2066  OG  SER A1727      54.430  25.330  24.815  1.00  0.00           O  
ATOM   2067  N   ARG A1728      54.096  22.672  25.075  1.00  0.00           N  
ATOM   2068  CA  ARG A1728      54.370  21.668  24.071  1.00  0.00           C  
ATOM   2069  C   ARG A1728      53.223  20.675  23.903  1.00  0.00           C  
ATOM   2070  O   ARG A1728      52.931  20.280  22.780  1.00  0.00           O  
ATOM   2071  CB  ARG A1728      55.638  20.910  24.390  1.00  0.00           C  
ATOM   2072  CG  ARG A1728      56.831  21.753  24.341  1.00  0.00           C  
ATOM   2073  CD  ARG A1728      57.915  21.072  23.557  1.00  0.00           C  
ATOM   2074  NE  ARG A1728      58.949  22.045  23.233  1.00  0.00           N  
ATOM   2075  CZ  ARG A1728      60.061  21.788  22.542  1.00  0.00           C  
ATOM   2076  NH1 ARG A1728      60.295  20.559  22.096  1.00  0.00           N  
ATOM   2077  NH2 ARG A1728      60.935  22.773  22.281  1.00  0.00           N  
ATOM   2078  N   LEU A1729      52.572  20.255  24.985  1.00  0.00           N  
ATOM   2079  CA  LEU A1729      51.469  19.323  24.827  1.00  0.00           C  
ATOM   2080  C   LEU A1729      50.204  20.089  25.014  1.00  0.00           C  
ATOM   2081  O   LEU A1729      49.181  19.528  25.428  1.00  0.00           O  
ATOM   2082  CB  LEU A1729      51.516  18.196  25.840  1.00  0.00           C  
ATOM   2083  CG  LEU A1729      52.872  17.531  26.088  1.00  0.00           C  
ATOM   2084  CD1 LEU A1729      52.597  16.188  26.727  1.00  0.00           C  
ATOM   2085  CD2 LEU A1729      53.696  17.350  24.816  1.00  0.00           C  
ATOM   2086  N   SER A1752      50.303  21.386  24.730  1.00  0.00           N  
ATOM   2087  CA  SER A1752      49.197  22.338  24.807  1.00  0.00           C  
ATOM   2088  C   SER A1752      48.153  22.073  25.868  1.00  0.00           C  
ATOM   2089  O   SER A1752      47.102  21.463  25.601  1.00  0.00           O  
ATOM   2090  CB  SER A1752      48.509  22.437  23.449  1.00  0.00           C  
ATOM   2091  OG  SER A1752      48.730  21.255  22.696  1.00  0.00           O  
ATOM   2092  N   ALA A1753      48.448  22.536  27.075  1.00  0.00           N  
ATOM   2093  CA  ALA A1753      47.502  22.382  28.158  1.00  0.00           C  
ATOM   2094  C   ALA A1753      47.117  23.803  28.479  1.00  0.00           C  
ATOM   2095  O   ALA A1753      47.840  24.720  28.064  1.00  0.00           O  
ATOM   2096  CB  ALA A1753      48.167  21.742  29.310  1.00  0.00           C  
ATOM   2097  N   SER A1757      46.001  24.002  29.182  1.00  0.00           N  
ATOM   2098  CA  SER A1757      45.603  25.360  29.521  1.00  0.00           C  
ATOM   2099  C   SER A1757      44.420  25.455  30.450  1.00  0.00           C  
ATOM   2100  O   SER A1757      43.641  24.513  30.592  1.00  0.00           O  
ATOM   2101  CB  SER A1757      45.285  26.134  28.253  1.00  0.00           C  
ATOM   2102  OG  SER A1757      44.329  25.435  27.470  1.00  0.00           O  
ATOM   2103  N   TYR A1758      44.282  26.612  31.081  1.00  0.00           N  
ATOM   2104  CA  TYR A1758      43.173  26.836  31.996  1.00  0.00           C  
ATOM   2105  C   TYR A1758      42.566  28.200  31.753  1.00  0.00           C  
ATOM   2106  O   TYR A1758      43.115  29.033  31.032  1.00  0.00           O  
ATOM   2107  CB  TYR A1758      43.625  26.731  33.466  1.00  0.00           C  
ATOM   2108  CG  TYR A1758      44.667  27.754  33.898  1.00  0.00           C  
ATOM   2109  CD1 TYR A1758      46.031  27.628  33.513  1.00  0.00           C  
ATOM   2110  CD2 TYR A1758      44.284  28.863  34.659  1.00  0.00           C  
ATOM   2111  CE1 TYR A1758      46.979  28.591  33.878  1.00  0.00           C  
ATOM   2112  CE2 TYR A1758      45.214  29.837  35.029  1.00  0.00           C  
ATOM   2113  CZ  TYR A1758      46.562  29.702  34.635  1.00  0.00           C  
ATOM   2114  OH  TYR A1758      47.467  30.695  34.980  1.00  0.00           O  
ATOM   2115  N   VAL A1759      41.443  28.431  32.397  1.00  0.00           N  
ATOM   2116  CA  VAL A1759      40.731  29.675  32.234  1.00  0.00           C  
ATOM   2117  C   VAL A1759      40.914  30.619  33.421  1.00  0.00           C  
ATOM   2118  O   VAL A1759      40.636  30.230  34.546  1.00  0.00           O  
ATOM   2119  CB  VAL A1759      39.224  29.374  32.092  1.00  0.00           C  
ATOM   2120  CG1 VAL A1759      38.488  30.545  31.475  1.00  0.00           C  
ATOM   2121  CG2 VAL A1759      39.033  28.122  31.280  1.00  0.00           C  
ATOM   2122  N   GLY A1760      41.376  31.848  33.184  1.00  0.00           N  
ATOM   2123  CA  GLY A1760      41.504  32.812  34.275  1.00  0.00           C  
ATOM   2124  C   GLY A1760      40.132  33.440  34.553  1.00  0.00           C  
ATOM   2125  O   GLY A1760      39.148  33.034  33.934  1.00  0.00           O  
ATOM   2126  N   GLU A1764      40.020  34.399  35.475  1.00  0.00           N  
ATOM   2127  CA  GLU A1764      38.708  35.016  35.721  1.00  0.00           C  
ATOM   2128  C   GLU A1764      38.449  35.846  34.483  1.00  0.00           C  
ATOM   2129  O   GLU A1764      37.298  36.104  34.108  1.00  0.00           O  
ATOM   2130  CB  GLU A1764      38.717  35.949  36.929  1.00  0.00           C  
ATOM   2131  CG  GLU A1764      39.079  35.288  38.237  1.00  0.00           C  
ATOM   2132  CD  GLU A1764      40.586  35.131  38.422  1.00  0.00           C  
ATOM   2133  OE1 GLU A1764      41.249  34.516  37.548  1.00  0.00           O  
ATOM   2134  OE2 GLU A1764      41.107  35.625  39.452  1.00  0.00           O  
ATOM   2135  N   ASP A1765      39.553  36.264  33.858  1.00  0.00           N  
ATOM   2136  CA  ASP A1765      39.529  37.055  32.635  1.00  0.00           C  
ATOM   2137  C   ASP A1765      39.029  36.150  31.524  1.00  0.00           C  
ATOM   2138  O   ASP A1765      39.230  36.429  30.356  1.00  0.00           O  
ATOM   2139  CB  ASP A1765      40.937  37.572  32.301  1.00  0.00           C  
ATOM   2140  CG  ASP A1765      41.951  36.449  32.116  1.00  0.00           C  
ATOM   2141  OD1 ASP A1765      41.940  35.492  32.916  1.00  0.00           O  
ATOM   2142  OD2 ASP A1765      42.775  36.527  31.185  1.00  0.00           O  
ATOM   2143  N   ASN A1767      38.376  35.058  31.905  1.00  0.00           N  
ATOM   2144  CA  ASN A1767      37.839  34.100  30.953  1.00  0.00           C  
ATOM   2145  C   ASN A1767      38.821  33.900  29.789  1.00  0.00           C  
ATOM   2146  O   ASN A1767      38.414  33.780  28.638  1.00  0.00           O  
ATOM   2147  CB  ASN A1767      36.485  34.608  30.467  1.00  0.00           C  
ATOM   2148  CG  ASN A1767      35.698  33.554  29.727  1.00  0.00           C  
ATOM   2149  OD1 ASN A1767      35.444  32.462  30.244  1.00  0.00           O  
ATOM   2150  ND2 ASN A1767      35.295  33.877  28.510  1.00  0.00           N  
ATOM   2151  N   GLU A1768      40.116  33.856  30.119  1.00  0.00           N  
ATOM   2152  CA  GLU A1768      41.194  33.698  29.143  1.00  0.00           C  
ATOM   2153  C   GLU A1768      42.069  32.473  29.253  1.00  0.00           C  
ATOM   2154  O   GLU A1768      42.332  31.946  30.330  1.00  0.00           O  
ATOM   2155  CB  GLU A1768      42.105  34.918  29.158  1.00  0.00           C  
ATOM   2156  CG  GLU A1768      41.555  36.102  28.374  1.00  0.00           C  
ATOM   2157  CD  GLU A1768      41.446  35.820  26.869  1.00  0.00           C  
ATOM   2158  OE1 GLU A1768      42.503  35.590  26.230  1.00  0.00           O  
ATOM   2159  OE2 GLU A1768      40.309  35.830  26.327  1.00  0.00           O  
ATOM   2160  N   ARG A1770      42.543  32.051  28.097  1.00  0.00           N  
ATOM   2161  CA  ARG A1770      43.399  30.891  27.979  1.00  0.00           C  
ATOM   2162  C   ARG A1770      44.766  31.199  28.541  1.00  0.00           C  
ATOM   2163  O   ARG A1770      45.370  32.200  28.165  1.00  0.00           O  
ATOM   2164  CB  ARG A1770      43.544  30.483  26.497  1.00  0.00           C  
ATOM   2165  CG  ARG A1770      42.388  29.662  25.918  1.00  0.00           C  
ATOM   2166  CD  ARG A1770      42.518  28.193  26.298  1.00  0.00           C  
ATOM   2167  NE  ARG A1770      41.225  27.518  26.399  1.00  0.00           N  
ATOM   2168  CZ  ARG A1770      40.381  27.347  25.389  1.00  0.00           C  
ATOM   2169  NH1 ARG A1770      40.697  27.807  24.183  1.00  0.00           N  
ATOM   2170  NH2 ARG A1770      39.225  26.719  25.587  1.00  0.00           N  
ATOM   2171  N   LYS A1771      45.247  30.347  29.443  1.00  0.00           N  
ATOM   2172  CA  LYS A1771      46.575  30.517  30.014  1.00  0.00           C  
ATOM   2173  C   LYS A1771      47.223  29.129  30.139  1.00  0.00           C  
ATOM   2174  O   LYS A1771      46.559  28.181  30.576  1.00  0.00           O  
ATOM   2175  CB  LYS A1771      46.481  31.184  31.398  1.00  0.00           C  
ATOM   2176  CG  LYS A1771      45.685  32.510  31.474  1.00  0.00           C  
ATOM   2177  CD  LYS A1771      46.477  33.665  32.153  1.00  0.00           C  
ATOM   2178  CE  LYS A1771      46.746  33.472  33.673  1.00  0.00           C  
ATOM   2179  NZ  LYS A1771      45.585  33.747  34.586  1.00  0.00           N  
ATOM   2180  N   VAL A1772      48.488  29.000  29.729  1.00  0.00           N  
ATOM   2181  CA  VAL A1772      49.182  27.727  29.857  1.00  0.00           C  
ATOM   2182  C   VAL A1772      49.625  27.613  31.307  1.00  0.00           C  
ATOM   2183  O   VAL A1772      50.203  28.536  31.869  1.00  0.00           O  
ATOM   2184  CB  VAL A1772      50.420  27.646  28.991  1.00  0.00           C  
ATOM   2185  CG1 VAL A1772      51.165  26.359  29.270  1.00  0.00           C  
ATOM   2186  CG2 VAL A1772      50.033  27.677  27.577  1.00  0.00           C  
ATOM   2187  N   PRO A1773      49.385  26.472  31.936  1.00  0.00           N  
ATOM   2188  CA  PRO A1773      49.808  26.395  33.322  1.00  0.00           C  
ATOM   2189  C   PRO A1773      51.319  26.192  33.444  1.00  0.00           C  
ATOM   2190  O   PRO A1773      52.007  25.892  32.446  1.00  0.00           O  
ATOM   2191  CB  PRO A1773      49.014  25.208  33.816  1.00  0.00           C  
ATOM   2192  CG  PRO A1773      49.174  24.258  32.646  1.00  0.00           C  
ATOM   2193  CD  PRO A1773      48.932  25.160  31.452  1.00  0.00           C  
ATOM   2194  N   VAL A1774      51.810  26.382  34.676  1.00  0.00           N  
ATOM   2195  CA  VAL A1774      53.219  26.183  35.000  1.00  0.00           C  
ATOM   2196  C   VAL A1774      53.233  24.782  35.533  1.00  0.00           C  
ATOM   2197  O   VAL A1774      52.264  24.358  36.191  1.00  0.00           O  
ATOM   2198  CB  VAL A1774      53.725  27.062  36.147  1.00  0.00           C  
ATOM   2199  CG1 VAL A1774      55.244  27.032  36.144  1.00  0.00           C  
ATOM   2200  CG2 VAL A1774      53.215  28.486  36.018  1.00  0.00           C  
ATOM   2201  N   MET A1775      54.309  24.054  35.272  1.00  0.00           N  
ATOM   2202  CA  MET A1775      54.342  22.690  35.757  1.00  0.00           C  
ATOM   2203  C   MET A1775      55.571  22.353  36.561  1.00  0.00           C  
ATOM   2204  O   MET A1775      56.700  22.511  36.088  1.00  0.00           O  
ATOM   2205  CB  MET A1775      54.206  21.719  34.591  1.00  0.00           C  
ATOM   2206  CG  MET A1775      54.183  20.259  34.999  1.00  0.00           C  
ATOM   2207  SD  MET A1775      53.507  19.241  33.703  1.00  0.00           S  
ATOM   2208  CE  MET A1775      54.353  19.882  32.306  1.00  0.00           C  
ATOM   2209  N   ILE A1776      55.329  21.864  37.775  1.00  0.00           N  
ATOM   2210  CA  ILE A1776      56.384  21.498  38.701  1.00  0.00           C  
ATOM   2211  C   ILE A1776      56.521  19.988  38.798  1.00  0.00           C  
ATOM   2212  O   ILE A1776      55.559  19.292  39.135  1.00  0.00           O  
ATOM   2213  CB  ILE A1776      56.073  22.044  40.096  1.00  0.00           C  
ATOM   2214  CG1 ILE A1776      56.035  23.575  40.064  1.00  0.00           C  
ATOM   2215  CG2 ILE A1776      57.096  21.548  41.065  1.00  0.00           C  
ATOM   2216  CD1 ILE A1776      55.605  24.196  41.365  1.00  0.00           C  
ATOM   2217  N   HIS A1777      57.716  19.496  38.476  1.00  0.00           N  
ATOM   2218  CA  HIS A1777      58.033  18.066  38.562  1.00  0.00           C  
ATOM   2219  C   HIS A1777      58.607  17.867  39.977  1.00  0.00           C  
ATOM   2220  O   HIS A1777      59.239  18.783  40.504  1.00  0.00           O  
ATOM   2221  CB  HIS A1777      59.131  17.664  37.559  1.00  0.00           C  
ATOM   2222  CG  HIS A1777      58.764  17.859  36.125  1.00  0.00           C  
ATOM   2223  ND1 HIS A1777      58.594  16.811  35.251  1.00  0.00           N  
ATOM   2224  CD2 HIS A1777      58.547  18.983  35.412  1.00  0.00           C  
ATOM   2225  CE1 HIS A1777      58.284  17.284  34.062  1.00  0.00           C  
ATOM   2226  NE2 HIS A1777      58.250  18.600  34.132  1.00  0.00           N  
ATOM   2227  N   ARG A1778      58.416  16.687  40.581  1.00  0.00           N  
ATOM   2228  CA  ARG A1778      58.938  16.441  41.926  1.00  0.00           C  
ATOM   2229  C   ARG A1778      58.728  15.019  42.435  1.00  0.00           C  
ATOM   2230  O   ARG A1778      57.681  14.426  42.291  1.00  0.00           O  
ATOM   2231  CB  ARG A1778      58.348  17.488  42.889  1.00  0.00           C  
ATOM   2232  CG  ARG A1778      57.703  17.009  44.174  1.00  0.00           C  
ATOM   2233  CD  ARG A1778      56.290  16.472  44.007  1.00  0.00           C  
ATOM   2234  NE  ARG A1778      56.324  15.048  44.273  1.00  0.00           N  
ATOM   2235  CZ  ARG A1778      55.443  14.406  45.041  1.00  0.00           C  
ATOM   2236  NH1 ARG A1778      54.428  15.085  45.620  1.00  0.00           N  
ATOM   2237  NH2 ARG A1778      55.612  13.086  45.270  1.00  0.00           N  
ATOM   2238  N   ALA A1779      59.777  14.464  43.003  1.00  0.00           N  
ATOM   2239  CA  ALA A1779      59.753  13.125  43.572  1.00  0.00           C  
ATOM   2240  C   ALA A1779      60.417  13.223  44.967  1.00  0.00           C  
ATOM   2241  O   ALA A1779      61.590  13.646  45.068  1.00  0.00           O  
ATOM   2242  CB  ALA A1779      60.556  12.175  42.686  1.00  0.00           C  
ATOM   2243  N   ILE A1780      59.689  12.865  46.031  1.00  0.00           N  
ATOM   2244  CA  ILE A1780      60.256  12.894  47.380  1.00  0.00           C  
ATOM   2245  C   ILE A1780      61.267  11.771  47.592  1.00  0.00           C  
ATOM   2246  O   ILE A1780      62.444  12.036  47.705  1.00  0.00           O  
ATOM   2247  CB  ILE A1780      59.162  12.789  48.434  1.00  0.00           C  
ATOM   2248  CG1 ILE A1780      58.675  14.185  48.783  1.00  0.00           C  
ATOM   2249  CG2 ILE A1780      59.677  12.098  49.681  1.00  0.00           C  
ATOM   2250  CD1 ILE A1780      58.346  15.011  47.601  1.00  0.00           C  
ATOM   2251  N   LEU A1781      60.837  10.519  47.652  1.00  0.00           N  
ATOM   2252  CA  LEU A1781      61.806   9.449  47.837  1.00  0.00           C  
ATOM   2253  C   LEU A1781      62.721   9.367  46.630  1.00  0.00           C  
ATOM   2254  O   LEU A1781      63.852   8.917  46.714  1.00  0.00           O  
ATOM   2255  CB  LEU A1781      61.110   8.103  48.036  1.00  0.00           C  
ATOM   2256  CG  LEU A1781      60.054   7.990  49.152  1.00  0.00           C  
ATOM   2257  CD1 LEU A1781      59.796   6.504  49.490  1.00  0.00           C  
ATOM   2258  CD2 LEU A1781      60.533   8.723  50.376  1.00  0.00           C  
ATOM   2259  N   GLY A1782      62.225   9.816  45.489  1.00  0.00           N  
ATOM   2260  CA  GLY A1782      63.022   9.782  44.268  1.00  0.00           C  
ATOM   2261  C   GLY A1782      62.693   8.595  43.380  1.00  0.00           C  
ATOM   2262  O   GLY A1782      62.053   8.751  42.345  1.00  0.00           O  
ATOM   2263  N   SER A1783      63.140   7.413  43.803  1.00  0.00           N  
ATOM   2264  CA  SER A1783      62.896   6.167  43.103  1.00  0.00           C  
ATOM   2265  C   SER A1783      62.778   5.083  44.152  1.00  0.00           C  
ATOM   2266  O   SER A1783      63.671   4.951  44.971  1.00  0.00           O  
ATOM   2267  CB  SER A1783      64.058   5.863  42.194  1.00  0.00           C  
ATOM   2268  OG  SER A1783      64.128   4.485  42.005  1.00  0.00           O  
ATOM   2269  N   MET A1784      61.687   4.315  44.125  1.00  0.00           N  
ATOM   2270  CA  MET A1784      61.461   3.231  45.095  1.00  0.00           C  
ATOM   2271  C   MET A1784      62.671   2.328  45.316  1.00  0.00           C  
ATOM   2272  O   MET A1784      63.081   2.097  46.429  1.00  0.00           O  
ATOM   2273  CB  MET A1784      60.279   2.353  44.691  1.00  0.00           C  
ATOM   2274  CG  MET A1784      58.946   2.955  44.959  1.00  0.00           C  
ATOM   2275  SD  MET A1784      58.886   3.636  46.555  1.00  0.00           S  
ATOM   2276  CE  MET A1784      57.436   2.732  47.375  1.00  0.00           C  
ATOM   2277  N   GLU A1785      63.248   1.811  44.254  1.00  0.00           N  
ATOM   2278  CA  GLU A1785      64.410   0.935  44.387  1.00  0.00           C  
ATOM   2279  C   GLU A1785      65.650   1.647  44.937  1.00  0.00           C  
ATOM   2280  O   GLU A1785      66.338   1.127  45.807  1.00  0.00           O  
ATOM   2281  CB  GLU A1785      64.757   0.269  43.025  1.00  0.00           C  
ATOM   2282  CG  GLU A1785      64.006   0.802  41.789  1.00  0.00           C  
ATOM   2283  CD  GLU A1785      62.512   0.449  41.792  1.00  0.00           C  
ATOM   2284  OE1 GLU A1785      62.191  -0.757  41.882  1.00  0.00           O  
ATOM   2285  OE2 GLU A1785      61.668   1.375  41.706  1.00  0.00           O  
ATOM   2286  N   ARG A1786      65.942   2.828  44.414  1.00  0.00           N  
ATOM   2287  CA  ARG A1786      67.100   3.580  44.868  1.00  0.00           C  
ATOM   2288  C   ARG A1786      66.936   3.880  46.351  1.00  0.00           C  
ATOM   2289  O   ARG A1786      67.745   3.445  47.159  1.00  0.00           O  
ATOM   2290  CB  ARG A1786      67.238   4.881  44.094  1.00  0.00           C  
ATOM   2291  CG  ARG A1786      68.430   5.664  44.498  1.00  0.00           C  
ATOM   2292  CD  ARG A1786      68.694   6.831  43.584  1.00  0.00           C  
ATOM   2293  NE  ARG A1786      69.394   6.436  42.362  1.00  0.00           N  
ATOM   2294  CZ  ARG A1786      69.749   7.281  41.388  1.00  0.00           C  
ATOM   2295  NH1 ARG A1786      69.471   8.591  41.485  1.00  0.00           N  
ATOM   2296  NH2 ARG A1786      70.378   6.818  40.305  1.00  0.00           N  
ATOM   2297  N   PHE A1787      65.887   4.603  46.723  1.00  0.00           N  
ATOM   2298  CA  PHE A1787      65.663   4.922  48.133  1.00  0.00           C  
ATOM   2299  C   PHE A1787      65.677   3.688  49.007  1.00  0.00           C  
ATOM   2300  O   PHE A1787      66.134   3.758  50.125  1.00  0.00           O  
ATOM   2301  CB  PHE A1787      64.345   5.647  48.302  1.00  0.00           C  
ATOM   2302  CG  PHE A1787      64.125   6.191  49.662  1.00  0.00           C  
ATOM   2303  CD1 PHE A1787      63.729   5.373  50.696  1.00  0.00           C  
ATOM   2304  CD2 PHE A1787      64.236   7.562  49.893  1.00  0.00           C  
ATOM   2305  CE1 PHE A1787      63.433   5.923  51.947  1.00  0.00           C  
ATOM   2306  CE2 PHE A1787      63.944   8.126  51.140  1.00  0.00           C  
ATOM   2307  CZ  PHE A1787      63.538   7.313  52.171  1.00  0.00           C  
ATOM   2308  N   ILE A1788      65.171   2.561  48.525  1.00  0.00           N  
ATOM   2309  CA  ILE A1788      65.216   1.347  49.337  1.00  0.00           C  
ATOM   2310  C   ILE A1788      66.687   0.981  49.532  1.00  0.00           C  
ATOM   2311  O   ILE A1788      67.115   0.634  50.635  1.00  0.00           O  
ATOM   2312  CB  ILE A1788      64.465   0.140  48.685  1.00  0.00           C  
ATOM   2313  CG1 ILE A1788      63.052   0.030  49.299  1.00  0.00           C  
ATOM   2314  CG2 ILE A1788      65.270  -1.157  48.852  1.00  0.00           C  
ATOM   2315  CD1 ILE A1788      62.320  -1.233  48.917  1.00  0.00           C  
ATOM   2316  N   GLY A1789      67.457   1.068  48.457  1.00  0.00           N  
ATOM   2317  CA  GLY A1789      68.878   0.758  48.537  1.00  0.00           C  
ATOM   2318  C   GLY A1789      69.553   1.554  49.642  1.00  0.00           C  
ATOM   2319  O   GLY A1789      70.318   0.999  50.422  1.00  0.00           O  
ATOM   2320  N   ILE A1790      69.264   2.853  49.703  1.00  0.00           N  
ATOM   2321  CA  ILE A1790      69.809   3.745  50.720  1.00  0.00           C  
ATOM   2322  C   ILE A1790      69.361   3.296  52.104  1.00  0.00           C  
ATOM   2323  O   ILE A1790      70.181   3.151  52.998  1.00  0.00           O  
ATOM   2324  CB  ILE A1790      69.363   5.210  50.466  1.00  0.00           C  
ATOM   2325  CG1 ILE A1790      69.945   5.690  49.146  1.00  0.00           C  
ATOM   2326  CG2 ILE A1790      69.793   6.122  51.561  1.00  0.00           C  
ATOM   2327  CD1 ILE A1790      71.276   5.133  48.823  1.00  0.00           C  
ATOM   2328  N   LEU A1791      68.071   3.073  52.300  1.00  0.00           N  
ATOM   2329  CA  LEU A1791      67.613   2.601  53.605  1.00  0.00           C  
ATOM   2330  C   LEU A1791      68.433   1.393  54.032  1.00  0.00           C  
ATOM   2331  O   LEU A1791      68.943   1.325  55.147  1.00  0.00           O  
ATOM   2332  CB  LEU A1791      66.153   2.179  53.566  1.00  0.00           C  
ATOM   2333  CG  LEU A1791      65.212   3.334  53.332  1.00  0.00           C  
ATOM   2334  CD1 LEU A1791      63.781   2.854  53.457  1.00  0.00           C  
ATOM   2335  CD2 LEU A1791      65.513   4.415  54.349  1.00  0.00           C  
ATOM   2336  N   THR A1792      68.542   0.425  53.137  1.00  0.00           N  
ATOM   2337  CA  THR A1792      69.306  -0.761  53.448  1.00  0.00           C  
ATOM   2338  C   THR A1792      70.678  -0.292  53.859  1.00  0.00           C  
ATOM   2339  O   THR A1792      71.129  -0.614  54.942  1.00  0.00           O  
ATOM   2340  CB  THR A1792      69.458  -1.674  52.243  1.00  0.00           C  
ATOM   2341  OG1 THR A1792      68.400  -1.397  51.323  1.00  0.00           O  
ATOM   2342  CG2 THR A1792      69.388  -3.143  52.674  1.00  0.00           C  
ATOM   2343  N   GLU A1793      71.341   0.468  52.996  1.00  0.00           N  
ATOM   2344  CA  GLU A1793      72.668   0.967  53.321  1.00  0.00           C  
ATOM   2345  C   GLU A1793      72.663   1.548  54.747  1.00  0.00           C  
ATOM   2346  O   GLU A1793      73.369   1.042  55.628  1.00  0.00           O  
ATOM   2347  CB  GLU A1793      73.116   2.028  52.305  1.00  0.00           C  
ATOM   2348  CG  GLU A1793      73.331   1.497  50.873  1.00  0.00           C  
ATOM   2349  CD  GLU A1793      74.706   0.873  50.655  1.00  0.00           C  
ATOM   2350  OE1 GLU A1793      75.233   0.315  51.629  1.00  0.00           O  
ATOM   2351  OE2 GLU A1793      75.258   0.922  49.522  1.00  0.00           O  
ATOM   2352  N   GLU A1794      71.864   2.582  54.994  1.00  0.00           N  
ATOM   2353  CA  GLU A1794      71.819   3.175  56.328  1.00  0.00           C  
ATOM   2354  C   GLU A1794      71.619   2.089  57.383  1.00  0.00           C  
ATOM   2355  O   GLU A1794      72.584   1.456  57.791  1.00  0.00           O  
ATOM   2356  CB  GLU A1794      70.693   4.193  56.434  1.00  0.00           C  
ATOM   2357  CG  GLU A1794      70.643   4.850  57.786  1.00  0.00           C  
ATOM   2358  CD  GLU A1794      70.923   6.330  57.712  1.00  0.00           C  
ATOM   2359  OE1 GLU A1794      71.669   6.729  56.780  1.00  0.00           O  
ATOM   2360  OE2 GLU A1794      70.403   7.078  58.590  1.00  0.00           O  
ATOM   2361  N   PHE A1795      70.379   1.872  57.818  1.00  0.00           N  
ATOM   2362  CA  PHE A1795      70.072   0.847  58.824  1.00  0.00           C  
ATOM   2363  C   PHE A1795      70.867  -0.466  58.692  1.00  0.00           C  
ATOM   2364  O   PHE A1795      70.980  -1.222  59.654  1.00  0.00           O  
ATOM   2365  CB  PHE A1795      68.581   0.529  58.787  1.00  0.00           C  
ATOM   2366  CG  PHE A1795      67.730   1.737  58.848  1.00  0.00           C  
ATOM   2367  CD1 PHE A1795      67.736   2.650  57.820  1.00  0.00           C  
ATOM   2368  CD2 PHE A1795      66.980   2.011  59.968  1.00  0.00           C  
ATOM   2369  CE1 PHE A1795      67.008   3.831  57.923  1.00  0.00           C  
ATOM   2370  CE2 PHE A1795      66.245   3.195  60.083  1.00  0.00           C  
ATOM   2371  CZ  PHE A1795      66.256   4.102  59.072  1.00  0.00           C  
ATOM   2372  N   ALA A1796      71.406  -0.723  57.497  1.00  0.00           N  
ATOM   2373  CA  ALA A1796      72.185  -1.930  57.193  1.00  0.00           C  
ATOM   2374  C   ALA A1796      71.459  -3.202  57.644  1.00  0.00           C  
ATOM   2375  O   ALA A1796      71.947  -3.984  58.449  1.00  0.00           O  
ATOM   2376  CB  ALA A1796      73.542  -1.825  57.838  1.00  0.00           C  
ATOM   2377  N   GLY A1797      70.276  -3.402  57.108  1.00  0.00           N  
ATOM   2378  CA  GLY A1797      69.522  -4.567  57.479  1.00  0.00           C  
ATOM   2379  C   GLY A1797      68.689  -4.330  58.718  1.00  0.00           C  
ATOM   2380  O   GLY A1797      67.921  -5.197  59.142  1.00  0.00           O  
ATOM   2381  N   PHE A1798      68.777  -3.151  59.299  1.00  0.00           N  
ATOM   2382  CA  PHE A1798      68.019  -2.960  60.524  1.00  0.00           C  
ATOM   2383  C   PHE A1798      66.858  -2.048  60.348  1.00  0.00           C  
ATOM   2384  O   PHE A1798      66.703  -1.057  61.051  1.00  0.00           O  
ATOM   2385  CB  PHE A1798      68.957  -2.474  61.653  1.00  0.00           C  
ATOM   2386  CG  PHE A1798      69.936  -3.547  62.129  1.00  0.00           C  
ATOM   2387  CD1 PHE A1798      70.957  -4.035  61.273  1.00  0.00           C  
ATOM   2388  CD2 PHE A1798      69.757  -4.167  63.369  1.00  0.00           C  
ATOM   2389  CE1 PHE A1798      71.757  -5.124  61.644  1.00  0.00           C  
ATOM   2390  CE2 PHE A1798      70.551  -5.244  63.730  1.00  0.00           C  
ATOM   2391  CZ  PHE A1798      71.553  -5.723  62.859  1.00  0.00           C  
ATOM   2392  N   PHE A1799      66.018  -2.411  59.400  1.00  0.00           N  
ATOM   2393  CA  PHE A1799      64.833  -1.628  59.080  1.00  0.00           C  
ATOM   2394  C   PHE A1799      63.983  -1.455  60.317  1.00  0.00           C  
ATOM   2395  O   PHE A1799      63.831  -2.372  61.081  1.00  0.00           O  
ATOM   2396  CB  PHE A1799      64.007  -2.336  57.972  1.00  0.00           C  
ATOM   2397  CG  PHE A1799      64.809  -2.676  56.719  1.00  0.00           C  
ATOM   2398  CD1 PHE A1799      65.265  -1.675  55.857  1.00  0.00           C  
ATOM   2399  CD2 PHE A1799      65.168  -3.990  56.447  1.00  0.00           C  
ATOM   2400  CE1 PHE A1799      66.079  -1.978  54.751  1.00  0.00           C  
ATOM   2401  CE2 PHE A1799      65.972  -4.299  55.355  1.00  0.00           C  
ATOM   2402  CZ  PHE A1799      66.428  -3.285  54.505  1.00  0.00           C  
ATOM   2403  N   PRO A1800      63.448  -0.254  60.538  1.00  0.00           N  
ATOM   2404  CA  PRO A1800      62.595  -0.008  61.709  1.00  0.00           C  
ATOM   2405  C   PRO A1800      61.438  -0.998  61.745  1.00  0.00           C  
ATOM   2406  O   PRO A1800      61.057  -1.561  60.731  1.00  0.00           O  
ATOM   2407  CB  PRO A1800      62.127   1.433  61.510  1.00  0.00           C  
ATOM   2408  CG  PRO A1800      63.337   2.066  60.855  1.00  0.00           C  
ATOM   2409  CD  PRO A1800      63.790   1.008  59.855  1.00  0.00           C  
ATOM   2410  N   THR A1801      60.877  -1.207  62.919  1.00  0.00           N  
ATOM   2411  CA  THR A1801      59.808  -2.167  63.033  1.00  0.00           C  
ATOM   2412  C   THR A1801      58.805  -2.095  61.894  1.00  0.00           C  
ATOM   2413  O   THR A1801      58.578  -3.110  61.207  1.00  0.00           O  
ATOM   2414  CB  THR A1801      59.082  -2.023  64.382  1.00  0.00           C  
ATOM   2415  OG1 THR A1801      59.951  -2.484  65.434  1.00  0.00           O  
ATOM   2416  CG2 THR A1801      57.785  -2.830  64.381  1.00  0.00           C  
ATOM   2417  N   TRP A1802      58.230  -0.909  61.672  1.00  0.00           N  
ATOM   2418  CA  TRP A1802      57.216  -0.738  60.613  1.00  0.00           C  
ATOM   2419  C   TRP A1802      57.665  -1.166  59.213  1.00  0.00           C  
ATOM   2420  O   TRP A1802      56.875  -1.673  58.420  1.00  0.00           O  
ATOM   2421  CB  TRP A1802      56.719   0.714  60.540  1.00  0.00           C  
ATOM   2422  CG  TRP A1802      57.696   1.696  59.945  1.00  0.00           C  
ATOM   2423  CD1 TRP A1802      58.731   2.306  60.585  1.00  0.00           C  
ATOM   2424  CD2 TRP A1802      57.658   2.259  58.627  1.00  0.00           C  
ATOM   2425  NE1 TRP A1802      59.328   3.224  59.762  1.00  0.00           N  
ATOM   2426  CE2 TRP A1802      58.690   3.215  58.551  1.00  0.00           C  
ATOM   2427  CE3 TRP A1802      56.847   2.057  57.508  1.00  0.00           C  
ATOM   2428  CZ2 TRP A1802      58.931   3.973  57.392  1.00  0.00           C  
ATOM   2429  CZ3 TRP A1802      57.086   2.812  56.363  1.00  0.00           C  
ATOM   2430  CH2 TRP A1802      58.119   3.758  56.316  1.00  0.00           C  
ATOM   2431  N   LEU A1803      58.934  -0.971  58.925  1.00  0.00           N  
ATOM   2432  CA  LEU A1803      59.454  -1.311  57.633  1.00  0.00           C  
ATOM   2433  C   LEU A1803      60.105  -2.696  57.548  1.00  0.00           C  
ATOM   2434  O   LEU A1803      60.697  -3.067  56.530  1.00  0.00           O  
ATOM   2435  CB  LEU A1803      60.465  -0.247  57.258  1.00  0.00           C  
ATOM   2436  CG  LEU A1803      60.103   0.645  56.089  1.00  0.00           C  
ATOM   2437  CD1 LEU A1803      61.033   1.839  56.021  1.00  0.00           C  
ATOM   2438  CD2 LEU A1803      60.212  -0.186  54.818  1.00  0.00           C  
ATOM   2439  N   ALA A1804      59.989  -3.474  58.609  1.00  0.00           N  
ATOM   2440  CA  ALA A1804      60.650  -4.765  58.622  1.00  0.00           C  
ATOM   2441  C   ALA A1804      59.897  -5.841  57.888  1.00  0.00           C  
ATOM   2442  O   ALA A1804      58.733  -6.055  58.179  1.00  0.00           O  
ATOM   2443  CB  ALA A1804      60.866  -5.186  60.046  1.00  0.00           C  
ATOM   2444  N   PRO A1805      60.534  -6.519  56.916  1.00  0.00           N  
ATOM   2445  CA  PRO A1805      59.889  -7.593  56.170  1.00  0.00           C  
ATOM   2446  C   PRO A1805      59.173  -8.479  57.148  1.00  0.00           C  
ATOM   2447  O   PRO A1805      57.993  -8.763  56.979  1.00  0.00           O  
ATOM   2448  CB  PRO A1805      61.051  -8.269  55.502  1.00  0.00           C  
ATOM   2449  CG  PRO A1805      61.791  -7.085  55.041  1.00  0.00           C  
ATOM   2450  CD  PRO A1805      61.785  -6.151  56.256  1.00  0.00           C  
ATOM   2451  N   VAL A1806      59.890  -8.931  58.178  1.00  0.00           N  
ATOM   2452  CA  VAL A1806      59.242  -9.696  59.257  1.00  0.00           C  
ATOM   2453  C   VAL A1806      59.427  -8.869  60.506  1.00  0.00           C  
ATOM   2454  O   VAL A1806      60.529  -8.423  60.793  1.00  0.00           O  
ATOM   2455  CB  VAL A1806      59.856 -11.055  59.519  1.00  0.00           C  
ATOM   2456  CG1 VAL A1806      59.285 -11.600  60.834  1.00  0.00           C  
ATOM   2457  CG2 VAL A1806      59.518 -11.994  58.386  1.00  0.00           C  
ATOM   2458  N   GLN A1807      58.350  -8.669  61.237  1.00  0.00           N  
ATOM   2459  CA  GLN A1807      58.423  -7.854  62.415  1.00  0.00           C  
ATOM   2460  C   GLN A1807      58.638  -8.673  63.671  1.00  0.00           C  
ATOM   2461  O   GLN A1807      59.368  -8.260  64.559  1.00  0.00           O  
ATOM   2462  CB  GLN A1807      57.149  -7.003  62.523  1.00  0.00           C  
ATOM   2463  CG  GLN A1807      56.958  -6.039  61.355  1.00  0.00           C  
ATOM   2464  CD  GLN A1807      55.621  -5.300  61.430  1.00  0.00           C  
ATOM   2465  OE1 GLN A1807      54.565  -5.900  61.687  1.00  0.00           O  
ATOM   2466  NE2 GLN A1807      55.659  -3.994  61.193  1.00  0.00           N  
ATOM   2467  N   VAL A1808      58.020  -9.842  63.741  1.00  0.00           N  
ATOM   2468  CA  VAL A1808      58.145 -10.677  64.922  1.00  0.00           C  
ATOM   2469  C   VAL A1808      58.363 -12.132  64.554  1.00  0.00           C  
ATOM   2470  O   VAL A1808      58.086 -12.543  63.434  1.00  0.00           O  
ATOM   2471  CB  VAL A1808      56.877 -10.567  65.806  1.00  0.00           C  
ATOM   2472  CG1 VAL A1808      57.032 -11.415  67.036  1.00  0.00           C  
ATOM   2473  CG2 VAL A1808      56.637  -9.124  66.205  1.00  0.00           C  
ATOM   2474  N   VAL A1809      58.904 -12.894  65.499  1.00  0.00           N  
ATOM   2475  CA  VAL A1809      59.135 -14.329  65.341  1.00  0.00           C  
ATOM   2476  C   VAL A1809      58.793 -14.962  66.681  1.00  0.00           C  
ATOM   2477  O   VAL A1809      59.278 -14.519  67.713  1.00  0.00           O  
ATOM   2478  CB  VAL A1809      60.592 -14.698  65.021  1.00  0.00           C  
ATOM   2479  CG1 VAL A1809      60.690 -16.199  64.926  1.00  0.00           C  
ATOM   2480  CG2 VAL A1809      61.037 -14.055  63.735  1.00  0.00           C  
ATOM   2481  N   ILE A1810      57.941 -15.974  66.678  1.00  0.00           N  
ATOM   2482  CA  ILE A1810      57.574 -16.646  67.907  1.00  0.00           C  
ATOM   2483  C   ILE A1810      58.090 -18.070  67.771  1.00  0.00           C  
ATOM   2484  O   ILE A1810      57.848 -18.753  66.779  1.00  0.00           O  
ATOM   2485  CB  ILE A1810      56.050 -16.622  68.128  1.00  0.00           C  
ATOM   2486  CG1 ILE A1810      55.574 -15.163  68.160  1.00  0.00           C  
ATOM   2487  CG2 ILE A1810      55.685 -17.339  69.419  1.00  0.00           C  
ATOM   2488  CD1 ILE A1810      54.091 -14.993  68.475  1.00  0.00           C  
ATOM   2489  N   MET A1811      58.844 -18.506  68.767  1.00  0.00           N  
ATOM   2490  CA  MET A1811      59.404 -19.842  68.742  1.00  0.00           C  
ATOM   2491  C   MET A1811      59.226 -20.596  70.074  1.00  0.00           C  
ATOM   2492  O   MET A1811      59.209 -20.001  71.171  1.00  0.00           O  
ATOM   2493  CB  MET A1811      60.881 -19.746  68.335  1.00  0.00           C  
ATOM   2494  CG  MET A1811      61.692 -18.723  69.138  1.00  0.00           C  
ATOM   2495  SD  MET A1811      63.194 -18.183  68.274  1.00  0.00           S  
ATOM   2496  CE  MET A1811      62.792 -16.395  68.096  1.00  0.00           C  
ATOM   2497  N   ASN A1812      59.065 -21.912  69.948  1.00  0.00           N  
ATOM   2498  CA  ASN A1812      58.885 -22.820  71.079  1.00  0.00           C  
ATOM   2499  C   ASN A1812      60.244 -23.398  71.436  1.00  0.00           C  
ATOM   2500  O   ASN A1812      61.105 -23.519  70.556  1.00  0.00           O  
ATOM   2501  CB  ASN A1812      57.967 -23.964  70.672  1.00  0.00           C  
ATOM   2502  CG  ASN A1812      58.494 -24.722  69.458  1.00  0.00           C  
ATOM   2503  OD1 ASN A1812      58.868 -24.119  68.457  1.00  0.00           O  
ATOM   2504  ND2 ASN A1812      58.522 -26.045  69.544  1.00  0.00           N  
ATOM   2505  N   ILE A1813      60.431 -23.775  72.704  1.00  0.00           N  
ATOM   2506  CA  ILE A1813      61.708 -24.328  73.128  1.00  0.00           C  
ATOM   2507  C   ILE A1813      61.723 -25.817  72.880  1.00  0.00           C  
ATOM   2508  O   ILE A1813      62.740 -26.391  72.482  1.00  0.00           O  
ATOM   2509  CB  ILE A1813      61.951 -24.059  74.591  1.00  0.00           C  
ATOM   2510  CG1 ILE A1813      61.845 -22.560  74.847  1.00  0.00           C  
ATOM   2511  CG2 ILE A1813      63.334 -24.544  74.975  1.00  0.00           C  
ATOM   2512  CD1 ILE A1813      61.845 -22.207  76.297  1.00  0.00           C  
ATOM   2513  N   THR A1814      60.577 -26.438  73.117  1.00  0.00           N  
ATOM   2514  CA  THR A1814      60.429 -27.866  72.891  1.00  0.00           C  
ATOM   2515  C   THR A1814      59.144 -28.091  72.117  1.00  0.00           C  
ATOM   2516  O   THR A1814      58.331 -27.177  71.975  1.00  0.00           O  
ATOM   2517  CB  THR A1814      60.363 -28.651  74.218  1.00  0.00           C  
ATOM   2518  OG1 THR A1814      60.010 -30.018  73.948  1.00  0.00           O  
ATOM   2519  CG2 THR A1814      59.350 -28.016  75.175  1.00  0.00           C  
ATOM   2520  N   ASP A1815      58.960 -29.313  71.629  1.00  0.00           N  
ATOM   2521  CA  ASP A1815      57.777 -29.676  70.849  1.00  0.00           C  
ATOM   2522  C   ASP A1815      56.465 -29.588  71.622  1.00  0.00           C  
ATOM   2523  O   ASP A1815      55.412 -29.959  71.109  1.00  0.00           O  
ATOM   2524  CB  ASP A1815      57.969 -31.082  70.296  1.00  0.00           C  
ATOM   2525  CG  ASP A1815      59.206 -31.189  69.419  1.00  0.00           C  
ATOM   2526  OD1 ASP A1815      60.235 -30.528  69.724  1.00  0.00           O  
ATOM   2527  OD2 ASP A1815      59.156 -31.943  68.425  1.00  0.00           O  
ATOM   2528  N   SER A1816      56.541 -29.079  72.849  1.00  0.00           N  
ATOM   2529  CA  SER A1816      55.376 -28.944  73.714  1.00  0.00           C  
ATOM   2530  C   SER A1816      54.611 -27.675  73.421  1.00  0.00           C  
ATOM   2531  O   SER A1816      53.546 -27.703  72.802  1.00  0.00           O  
ATOM   2532  CB  SER A1816      55.805 -28.915  75.179  1.00  0.00           C  
ATOM   2533  OG  SER A1816      56.604 -30.036  75.502  1.00  0.00           O  
ATOM   2534  N   GLN A1817      55.168 -26.562  73.883  1.00  0.00           N  
ATOM   2535  CA  GLN A1817      54.564 -25.246  73.702  1.00  0.00           C  
ATOM   2536  C   GLN A1817      54.329 -24.880  72.215  1.00  0.00           C  
ATOM   2537  O   GLN A1817      53.856 -23.777  71.902  1.00  0.00           O  
ATOM   2538  CB  GLN A1817      55.453 -24.181  74.366  1.00  0.00           C  
ATOM   2539  CG  GLN A1817      56.278 -24.687  75.552  1.00  0.00           C  
ATOM   2540  CD  GLN A1817      57.623 -25.286  75.133  1.00  0.00           C  
ATOM   2541  OE1 GLN A1817      57.695 -26.094  74.213  1.00  0.00           O  
ATOM   2542  NE2 GLN A1817      58.687 -24.893  75.819  1.00  0.00           N  
ATOM   2543  N   SER A1818      54.642 -25.803  71.305  1.00  0.00           N  
ATOM   2544  CA  SER A1818      54.478 -25.550  69.876  1.00  0.00           C  
ATOM   2545  C   SER A1818      53.076 -25.083  69.486  1.00  0.00           C  
ATOM   2546  O   SER A1818      52.922 -24.304  68.554  1.00  0.00           O  
ATOM   2547  CB  SER A1818      54.869 -26.796  69.066  1.00  0.00           C  
ATOM   2548  OG  SER A1818      54.098 -27.929  69.416  1.00  0.00           O  
ATOM   2549  N   GLU A1819      52.058 -25.545  70.203  1.00  0.00           N  
ATOM   2550  CA  GLU A1819      50.688 -25.153  69.899  1.00  0.00           C  
ATOM   2551  C   GLU A1819      50.406 -23.764  70.435  1.00  0.00           C  
ATOM   2552  O   GLU A1819      49.707 -22.973  69.793  1.00  0.00           O  
ATOM   2553  CB  GLU A1819      49.699 -26.133  70.515  1.00  0.00           C  
ATOM   2554  CG  GLU A1819      48.255 -25.769  70.237  1.00  0.00           C  
ATOM   2555  CD  GLU A1819      47.285 -26.506  71.144  1.00  0.00           C  
ATOM   2556  OE1 GLU A1819      47.307 -26.265  72.372  1.00  0.00           O  
ATOM   2557  OE2 GLU A1819      46.501 -27.329  70.632  1.00  0.00           O  
ATOM   2558  N   TYR A1820      50.935 -23.486  71.625  1.00  0.00           N  
ATOM   2559  CA  TYR A1820      50.763 -22.185  72.255  1.00  0.00           C  
ATOM   2560  C   TYR A1820      51.493 -21.132  71.410  1.00  0.00           C  
ATOM   2561  O   TYR A1820      51.242 -19.932  71.540  1.00  0.00           O  
ATOM   2562  CB  TYR A1820      51.310 -22.211  73.688  1.00  0.00           C  
ATOM   2563  CG  TYR A1820      51.377 -20.859  74.390  1.00  0.00           C  
ATOM   2564  CD1 TYR A1820      50.220 -20.145  74.708  1.00  0.00           C  
ATOM   2565  CD2 TYR A1820      52.613 -20.315  74.781  1.00  0.00           C  
ATOM   2566  CE1 TYR A1820      50.292 -18.924  75.412  1.00  0.00           C  
ATOM   2567  CE2 TYR A1820      52.698 -19.094  75.480  1.00  0.00           C  
ATOM   2568  CZ  TYR A1820      51.534 -18.410  75.798  1.00  0.00           C  
ATOM   2569  OH  TYR A1820      51.621 -17.249  76.534  1.00  0.00           O  
ATOM   2570  N   VAL A1821      52.393 -21.581  70.539  1.00  0.00           N  
ATOM   2571  CA  VAL A1821      53.117 -20.663  69.664  1.00  0.00           C  
ATOM   2572  C   VAL A1821      52.218 -20.300  68.483  1.00  0.00           C  
ATOM   2573  O   VAL A1821      52.056 -19.122  68.155  1.00  0.00           O  
ATOM   2574  CB  VAL A1821      54.422 -21.298  69.162  1.00  0.00           C  
ATOM   2575  CG1 VAL A1821      55.012 -20.484  68.033  1.00  0.00           C  
ATOM   2576  CG2 VAL A1821      55.406 -21.368  70.306  1.00  0.00           C  
ATOM   2577  N   ASN A1822      51.634 -21.323  67.857  1.00  0.00           N  
ATOM   2578  CA  ASN A1822      50.720 -21.138  66.736  1.00  0.00           C  
ATOM   2579  C   ASN A1822      49.620 -20.264  67.261  1.00  0.00           C  
ATOM   2580  O   ASN A1822      49.087 -19.412  66.572  1.00  0.00           O  
ATOM   2581  CB  ASN A1822      50.139 -22.474  66.317  1.00  0.00           C  
ATOM   2582  CG  ASN A1822      51.144 -23.329  65.588  1.00  0.00           C  
ATOM   2583  OD1 ASN A1822      50.934 -24.528  65.390  1.00  0.00           O  
ATOM   2584  ND2 ASN A1822      52.247 -22.714  65.168  1.00  0.00           N  
ATOM   2585  N   GLU A1830      49.291 -20.511  68.511  1.00  0.00           N  
ATOM   2586  CA  GLU A1830      48.279 -19.769  69.233  1.00  0.00           C  
ATOM   2587  C   GLU A1830      48.527 -18.275  69.104  1.00  0.00           C  
ATOM   2588  O   GLU A1830      47.708 -17.534  68.575  1.00  0.00           O  
ATOM   2589  CB  GLU A1830      48.371 -20.158  70.703  1.00  0.00           C  
ATOM   2590  CG  GLU A1830      47.397 -19.461  71.605  1.00  0.00           C  
ATOM   2591  CD  GLU A1830      46.047 -20.103  71.543  1.00  0.00           C  
ATOM   2592  OE1 GLU A1830      45.932 -21.276  71.977  1.00  0.00           O  
ATOM   2593  OE2 GLU A1830      45.112 -19.438  71.050  1.00  0.00           O  
ATOM   2594  N   LEU A1831      49.679 -17.856  69.616  1.00  0.00           N  
ATOM   2595  CA  LEU A1831      50.086 -16.467  69.614  1.00  0.00           C  
ATOM   2596  C   LEU A1831      50.382 -15.901  68.251  1.00  0.00           C  
ATOM   2597  O   LEU A1831      49.929 -14.806  67.945  1.00  0.00           O  
ATOM   2598  CB  LEU A1831      51.309 -16.275  70.505  1.00  0.00           C  
ATOM   2599  CG  LEU A1831      51.004 -16.121  71.994  1.00  0.00           C  
ATOM   2600  CD1 LEU A1831      50.232 -17.328  72.477  1.00  0.00           C  
ATOM   2601  CD2 LEU A1831      52.304 -15.955  72.774  1.00  0.00           C  
ATOM   2602  N   THR A1832      51.150 -16.618  67.433  1.00  0.00           N  
ATOM   2603  CA  THR A1832      51.465 -16.106  66.101  1.00  0.00           C  
ATOM   2604  C   THR A1832      50.147 -15.735  65.431  1.00  0.00           C  
ATOM   2605  O   THR A1832      50.077 -14.811  64.621  1.00  0.00           O  
ATOM   2606  CB  THR A1832      52.210 -17.139  65.235  1.00  0.00           C  
ATOM   2607  OG1 THR A1832      51.408 -18.313  65.108  1.00  0.00           O  
ATOM   2608  CG2 THR A1832      53.522 -17.505  65.857  1.00  0.00           C  
ATOM   2609  N   GLN A1833      49.094 -16.448  65.797  1.00  0.00           N  
ATOM   2610  CA  GLN A1833      47.783 -16.182  65.247  1.00  0.00           C  
ATOM   2611  C   GLN A1833      47.277 -14.844  65.759  1.00  0.00           C  
ATOM   2612  O   GLN A1833      47.138 -13.898  64.993  1.00  0.00           O  
ATOM   2613  CB  GLN A1833      46.806 -17.278  65.660  1.00  0.00           C  
ATOM   2614  CG  GLN A1833      45.415 -17.063  65.099  1.00  0.00           C  
ATOM   2615  CD  GLN A1833      45.463 -16.840  63.605  1.00  0.00           C  
ATOM   2616  OE1 GLN A1833      45.405 -17.781  62.823  1.00  0.00           O  
ATOM   2617  NE2 GLN A1833      45.603 -15.585  63.205  1.00  0.00           N  
ATOM   2618  N   LYS A1834      46.999 -14.785  67.059  1.00  0.00           N  
ATOM   2619  CA  LYS A1834      46.506 -13.579  67.725  1.00  0.00           C  
ATOM   2620  C   LYS A1834      47.250 -12.332  67.206  1.00  0.00           C  
ATOM   2621  O   LYS A1834      46.668 -11.266  67.045  1.00  0.00           O  
ATOM   2622  CB  LYS A1834      46.709 -13.738  69.239  1.00  0.00           C  
ATOM   2623  CG  LYS A1834      45.706 -13.024  70.123  1.00  0.00           C  
ATOM   2624  CD  LYS A1834      46.174 -13.082  71.577  1.00  0.00           C  
ATOM   2625  CE  LYS A1834      45.109 -12.614  72.560  1.00  0.00           C  
ATOM   2626  NZ  LYS A1834      43.985 -13.594  72.681  1.00  0.00           N  
ATOM   2627  N   LEU A1835      48.542 -12.491  66.940  1.00  0.00           N  
ATOM   2628  CA  LEU A1835      49.397 -11.412  66.446  1.00  0.00           C  
ATOM   2629  C   LEU A1835      49.178 -11.107  64.970  1.00  0.00           C  
ATOM   2630  O   LEU A1835      49.287  -9.955  64.533  1.00  0.00           O  
ATOM   2631  CB  LEU A1835      50.880 -11.760  66.672  1.00  0.00           C  
ATOM   2632  CG  LEU A1835      51.597 -11.068  67.846  1.00  0.00           C  
ATOM   2633  CD1 LEU A1835      50.789 -11.252  69.124  1.00  0.00           C  
ATOM   2634  CD2 LEU A1835      53.012 -11.619  67.982  1.00  0.00           C  
ATOM   2635  N   SER A1836      48.893 -12.146  64.197  1.00  0.00           N  
ATOM   2636  CA  SER A1836      48.649 -11.962  62.781  1.00  0.00           C  
ATOM   2637  C   SER A1836      47.363 -11.167  62.631  1.00  0.00           C  
ATOM   2638  O   SER A1836      47.271 -10.328  61.754  1.00  0.00           O  
ATOM   2639  CB  SER A1836      48.520 -13.305  62.071  1.00  0.00           C  
ATOM   2640  OG  SER A1836      48.591 -13.126  60.670  1.00  0.00           O  
ATOM   2641  N   ASN A1837      46.378 -11.425  63.488  1.00  0.00           N  
ATOM   2642  CA  ASN A1837      45.112 -10.695  63.441  1.00  0.00           C  
ATOM   2643  C   ASN A1837      45.353  -9.312  63.968  1.00  0.00           C  
ATOM   2644  O   ASN A1837      44.648  -8.377  63.627  1.00  0.00           O  
ATOM   2645  CB  ASN A1837      44.065 -11.339  64.320  1.00  0.00           C  
ATOM   2646  CG  ASN A1837      44.015 -12.805  64.135  1.00  0.00           C  
ATOM   2647  OD1 ASN A1837      44.011 -13.277  63.008  1.00  0.00           O  
ATOM   2648  ND2 ASN A1837      43.983 -13.555  65.236  1.00  0.00           N  
ATOM   2649  N   ALA A1838      46.344  -9.191  64.836  1.00  0.00           N  
ATOM   2650  CA  ALA A1838      46.685  -7.900  65.400  1.00  0.00           C  
ATOM   2651  C   ALA A1838      47.207  -7.076  64.235  1.00  0.00           C  
ATOM   2652  O   ALA A1838      47.316  -5.854  64.307  1.00  0.00           O  
ATOM   2653  CB  ALA A1838      47.765  -8.066  66.458  1.00  0.00           C  
ATOM   2654  N   GLY A1839      47.539  -7.760  63.153  1.00  0.00           N  
ATOM   2655  CA  GLY A1839      48.034  -7.054  61.999  1.00  0.00           C  
ATOM   2656  C   GLY A1839      49.522  -6.870  62.085  1.00  0.00           C  
ATOM   2657  O   GLY A1839      50.065  -5.858  61.646  1.00  0.00           O  
ATOM   2658  N   ILE A1840      50.189  -7.859  62.663  1.00  0.00           N  
ATOM   2659  CA  ILE A1840      51.636  -7.794  62.801  1.00  0.00           C  
ATOM   2660  C   ILE A1840      52.320  -8.854  61.968  1.00  0.00           C  
ATOM   2661  O   ILE A1840      52.010 -10.033  62.077  1.00  0.00           O  
ATOM   2662  CB  ILE A1840      52.064  -8.006  64.237  1.00  0.00           C  
ATOM   2663  CG1 ILE A1840      51.665  -6.794  65.083  1.00  0.00           C  
ATOM   2664  CG2 ILE A1840      53.565  -8.268  64.270  1.00  0.00           C  
ATOM   2665  CD1 ILE A1840      51.832  -6.988  66.568  1.00  0.00           C  
ATOM   2666  N   ARG A1841      53.262  -8.433  61.142  1.00  0.00           N  
ATOM   2667  CA  ARG A1841      53.963  -9.379  60.305  1.00  0.00           C  
ATOM   2668  C   ARG A1841      54.715 -10.276  61.252  1.00  0.00           C  
ATOM   2669  O   ARG A1841      55.837  -9.961  61.636  1.00  0.00           O  
ATOM   2670  CB  ARG A1841      54.949  -8.669  59.358  1.00  0.00           C  
ATOM   2671  CG  ARG A1841      54.316  -7.844  58.239  1.00  0.00           C  
ATOM   2672  CD  ARG A1841      55.342  -7.413  57.199  1.00  0.00           C  
ATOM   2673  NE  ARG A1841      56.078  -6.227  57.599  1.00  0.00           N  
ATOM   2674  CZ  ARG A1841      55.575  -4.997  57.607  1.00  0.00           C  
ATOM   2675  NH1 ARG A1841      54.325  -4.779  57.230  1.00  0.00           N  
ATOM   2676  NH2 ARG A1841      56.324  -3.975  57.998  1.00  0.00           N  
ATOM   2677  N   VAL A1842      54.087 -11.384  61.636  1.00  0.00           N  
ATOM   2678  CA  VAL A1842      54.700 -12.351  62.546  1.00  0.00           C  
ATOM   2679  C   VAL A1842      54.789 -13.731  61.926  1.00  0.00           C  
ATOM   2680  O   VAL A1842      54.065 -14.044  61.004  1.00  0.00           O  
ATOM   2681  CB  VAL A1842      53.920 -12.440  63.885  1.00  0.00           C  
ATOM   2682  CG1 VAL A1842      52.457 -12.806  63.631  1.00  0.00           C  
ATOM   2683  CG2 VAL A1842      54.608 -13.427  64.813  1.00  0.00           C  
ATOM   2684  N   LYS A1843      55.699 -14.544  62.429  1.00  0.00           N  
ATOM   2685  CA  LYS A1843      55.874 -15.895  61.925  1.00  0.00           C  
ATOM   2686  C   LYS A1843      56.277 -16.823  63.071  1.00  0.00           C  
ATOM   2687  O   LYS A1843      56.862 -16.369  64.036  1.00  0.00           O  
ATOM   2688  CB  LYS A1843      56.948 -15.909  60.837  1.00  0.00           C  
ATOM   2689  CG  LYS A1843      56.565 -15.113  59.614  1.00  0.00           C  
ATOM   2690  CD  LYS A1843      56.700 -15.930  58.330  1.00  0.00           C  
ATOM   2691  CE  LYS A1843      56.095 -15.190  57.128  1.00  0.00           C  
ATOM   2692  NZ  LYS A1843      56.115 -15.998  55.861  1.00  0.00           N  
ATOM   2693  N   ALA A1844      55.968 -18.114  62.974  1.00  0.00           N  
ATOM   2694  CA  ALA A1844      56.323 -19.058  64.030  1.00  0.00           C  
ATOM   2695  C   ALA A1844      57.436 -20.021  63.606  1.00  0.00           C  
ATOM   2696  O   ALA A1844      57.351 -20.671  62.560  1.00  0.00           O  
ATOM   2697  CB  ALA A1844      55.093 -19.841  64.462  1.00  0.00           C  
ATOM   2698  N   ASP A1845      58.488 -20.099  64.417  1.00  0.00           N  
ATOM   2699  CA  ASP A1845      59.587 -20.997  64.121  1.00  0.00           C  
ATOM   2700  C   ASP A1845      59.441 -22.177  65.046  1.00  0.00           C  
ATOM   2701  O   ASP A1845      60.057 -22.212  66.111  1.00  0.00           O  
ATOM   2702  CB  ASP A1845      60.923 -20.342  64.390  1.00  0.00           C  
ATOM   2703  CG  ASP A1845      62.063 -21.186  63.902  1.00  0.00           C  
ATOM   2704  OD1 ASP A1845      61.894 -22.426  63.789  1.00  0.00           O  
ATOM   2705  OD2 ASP A1845      63.131 -20.610  63.632  1.00  0.00           O  
ATOM   2706  N   LEU A1847      58.612 -23.135  64.655  1.00  0.00           N  
ATOM   2707  CA  LEU A1847      58.401 -24.299  65.486  1.00  0.00           C  
ATOM   2708  C   LEU A1847      59.433 -25.360  65.160  1.00  0.00           C  
ATOM   2709  O   LEU A1847      59.547 -26.364  65.872  1.00  0.00           O  
ATOM   2710  CB  LEU A1847      56.992 -24.859  65.290  1.00  0.00           C  
ATOM   2711  CG  LEU A1847      55.812 -23.994  65.732  1.00  0.00           C  
ATOM   2712  CD1 LEU A1847      54.540 -24.800  65.572  1.00  0.00           C  
ATOM   2713  CD2 LEU A1847      55.960 -23.558  67.169  1.00  0.00           C  
ATOM   2714  N   ARG A1848      60.193 -25.127  64.094  1.00  0.00           N  
ATOM   2715  CA  ARG A1848      61.217 -26.071  63.654  1.00  0.00           C  
ATOM   2716  C   ARG A1848      61.865 -26.877  64.765  1.00  0.00           C  
ATOM   2717  O   ARG A1848      61.946 -26.428  65.916  1.00  0.00           O  
ATOM   2718  CB  ARG A1848      62.311 -25.338  62.901  1.00  0.00           C  
ATOM   2719  CG  ARG A1848      61.922 -24.931  61.524  1.00  0.00           C  
ATOM   2720  CD  ARG A1848      63.080 -24.241  60.889  1.00  0.00           C  
ATOM   2721  NE  ARG A1848      63.494 -23.096  61.687  1.00  0.00           N  
ATOM   2722  CZ  ARG A1848      64.573 -22.370  61.421  1.00  0.00           C  
ATOM   2723  NH1 ARG A1848      65.335 -22.690  60.380  1.00  0.00           N  
ATOM   2724  NH2 ARG A1848      64.893 -21.324  62.179  1.00  0.00           N  
ATOM   2725  N   ASN A1849      62.329 -28.074  64.416  1.00  0.00           N  
ATOM   2726  CA  ASN A1849      62.991 -28.916  65.398  1.00  0.00           C  
ATOM   2727  C   ASN A1849      64.438 -28.457  65.523  1.00  0.00           C  
ATOM   2728  O   ASN A1849      65.346 -29.012  64.889  1.00  0.00           O  
ATOM   2729  CB  ASN A1849      62.956 -30.378  64.975  1.00  0.00           C  
ATOM   2730  CG  ASN A1849      63.530 -31.286  66.035  1.00  0.00           C  
ATOM   2731  OD1 ASN A1849      63.032 -31.332  67.176  1.00  0.00           O  
ATOM   2732  ND2 ASN A1849      64.591 -32.010  65.678  1.00  0.00           N  
ATOM   2733  N   GLU A1869      64.644 -27.438  66.352  1.00  0.00           N  
ATOM   2734  CA  GLU A1869      65.970 -26.886  66.537  1.00  0.00           C  
ATOM   2735  C   GLU A1869      66.143 -26.296  67.919  1.00  0.00           C  
ATOM   2736  O   GLU A1869      65.170 -25.960  68.609  1.00  0.00           O  
ATOM   2737  CB  GLU A1869      66.216 -25.786  65.519  1.00  0.00           C  
ATOM   2738  CG  GLU A1869      67.641 -25.654  65.096  1.00  0.00           C  
ATOM   2739  CD  GLU A1869      68.076 -26.842  64.279  1.00  0.00           C  
ATOM   2740  OE1 GLU A1869      67.203 -27.629  63.852  1.00  0.00           O  
ATOM   2741  OE2 GLU A1869      69.290 -26.986  64.054  1.00  0.00           O  
ATOM   2742  N   LYS A1870      67.405 -26.163  68.307  1.00  0.00           N  
ATOM   2743  CA  LYS A1870      67.743 -25.597  69.596  1.00  0.00           C  
ATOM   2744  C   LYS A1870      67.316 -24.139  69.554  1.00  0.00           C  
ATOM   2745  O   LYS A1870      67.633 -23.431  68.601  1.00  0.00           O  
ATOM   2746  CB  LYS A1870      69.263 -25.711  69.844  1.00  0.00           C  
ATOM   2747  CG  LYS A1870      69.719 -26.999  70.565  1.00  0.00           C  
ATOM   2748  CD  LYS A1870      71.260 -27.130  70.647  1.00  0.00           C  
ATOM   2749  CE  LYS A1870      71.948 -25.902  71.277  1.00  0.00           C  
ATOM   2750  NZ  LYS A1870      72.119 -24.720  70.356  1.00  0.00           N  
ATOM   2751  N   ILE A1871      66.579 -23.702  70.570  1.00  0.00           N  
ATOM   2752  CA  ILE A1871      66.141 -22.315  70.645  1.00  0.00           C  
ATOM   2753  C   ILE A1871      67.316 -21.369  70.394  1.00  0.00           C  
ATOM   2754  O   ILE A1871      67.167 -20.345  69.744  1.00  0.00           O  
ATOM   2755  CB  ILE A1871      65.503 -21.994  72.013  1.00  0.00           C  
ATOM   2756  CG1 ILE A1871      65.137 -20.520  72.088  1.00  0.00           C  
ATOM   2757  CG2 ILE A1871      66.460 -22.301  73.121  1.00  0.00           C  
ATOM   2758  CD1 ILE A1871      64.357 -20.162  73.317  1.00  0.00           C  
ATOM   2759  N   GLY A1872      68.489 -21.721  70.897  1.00  0.00           N  
ATOM   2760  CA  GLY A1872      69.660 -20.894  70.678  1.00  0.00           C  
ATOM   2761  C   GLY A1872      69.895 -20.693  69.196  1.00  0.00           C  
ATOM   2762  O   GLY A1872      70.242 -19.594  68.776  1.00  0.00           O  
ATOM   2763  N   PHE A1873      69.703 -21.752  68.407  1.00  0.00           N  
ATOM   2764  CA  PHE A1873      69.882 -21.666  66.956  1.00  0.00           C  
ATOM   2765  C   PHE A1873      68.902 -20.655  66.385  1.00  0.00           C  
ATOM   2766  O   PHE A1873      69.286 -19.717  65.671  1.00  0.00           O  
ATOM   2767  CB  PHE A1873      69.610 -23.004  66.261  1.00  0.00           C  
ATOM   2768  CG  PHE A1873      69.976 -23.001  64.796  1.00  0.00           C  
ATOM   2769  CD1 PHE A1873      70.148 -21.789  64.109  1.00  0.00           C  
ATOM   2770  CD2 PHE A1873      70.199 -24.197  64.116  1.00  0.00           C  
ATOM   2771  CE1 PHE A1873      70.538 -21.766  62.781  1.00  0.00           C  
ATOM   2772  CE2 PHE A1873      70.592 -24.203  62.786  1.00  0.00           C  
ATOM   2773  CZ  PHE A1873      70.764 -22.982  62.111  1.00  0.00           C  
ATOM   2774  N   LYS A1874      67.628 -20.891  66.681  1.00  0.00           N  
ATOM   2775  CA  LYS A1874      66.571 -20.023  66.223  1.00  0.00           C  
ATOM   2776  C   LYS A1874      66.957 -18.582  66.484  1.00  0.00           C  
ATOM   2777  O   LYS A1874      67.077 -17.790  65.549  1.00  0.00           O  
ATOM   2778  CB  LYS A1874      65.258 -20.361  66.927  1.00  0.00           C  
ATOM   2779  CG  LYS A1874      64.767 -21.751  66.586  1.00  0.00           C  
ATOM   2780  CD  LYS A1874      63.430 -22.063  67.255  1.00  0.00           C  
ATOM   2781  CE  LYS A1874      62.962 -23.496  66.941  1.00  0.00           C  
ATOM   2782  NZ  LYS A1874      61.720 -23.914  67.680  1.00  0.00           N  
ATOM   2783  N   ILE A1875      67.190 -18.244  67.741  1.00  0.00           N  
ATOM   2784  CA  ILE A1875      67.546 -16.874  68.079  1.00  0.00           C  
ATOM   2785  C   ILE A1875      68.689 -16.387  67.217  1.00  0.00           C  
ATOM   2786  O   ILE A1875      68.762 -15.220  66.860  1.00  0.00           O  
ATOM   2787  CB  ILE A1875      67.971 -16.730  69.553  1.00  0.00           C  
ATOM   2788  CG1 ILE A1875      67.124 -17.647  70.448  1.00  0.00           C  
ATOM   2789  CG2 ILE A1875      67.811 -15.261  69.999  1.00  0.00           C  
ATOM   2790  CD1 ILE A1875      65.640 -17.349  70.434  1.00  0.00           C  
ATOM   2791  N   ARG A1876      69.580 -17.297  66.879  1.00  0.00           N  
ATOM   2792  CA  ARG A1876      70.716 -16.929  66.069  1.00  0.00           C  
ATOM   2793  C   ARG A1876      70.235 -16.479  64.725  1.00  0.00           C  
ATOM   2794  O   ARG A1876      70.184 -15.282  64.418  1.00  0.00           O  
ATOM   2795  CB  ARG A1876      71.645 -18.118  65.871  1.00  0.00           C  
ATOM   2796  CG  ARG A1876      73.056 -17.701  65.538  1.00  0.00           C  
ATOM   2797  CD  ARG A1876      73.532 -18.207  64.205  1.00  0.00           C  
ATOM   2798  NE  ARG A1876      74.911 -17.770  63.933  1.00  0.00           N  
ATOM   2799  CZ  ARG A1876      75.585 -18.057  62.820  1.00  0.00           C  
ATOM   2800  NH1 ARG A1876      75.002 -18.781  61.871  1.00  0.00           N  
ATOM   2801  NH2 ARG A1876      76.841 -17.640  62.656  1.00  0.00           N  
ATOM   2802  N   GLU A1877      69.883 -17.476  63.922  1.00  0.00           N  
ATOM   2803  CA  GLU A1877      69.392 -17.277  62.561  1.00  0.00           C  
ATOM   2804  C   GLU A1877      68.556 -16.006  62.357  1.00  0.00           C  
ATOM   2805  O   GLU A1877      68.866 -15.175  61.500  1.00  0.00           O  
ATOM   2806  CB  GLU A1877      68.588 -18.505  62.140  1.00  0.00           C  
ATOM   2807  CG  GLU A1877      68.512 -18.667  60.650  1.00  0.00           C  
ATOM   2808  CD  GLU A1877      68.400 -20.106  60.254  1.00  0.00           C  
ATOM   2809  OE1 GLU A1877      67.323 -20.693  60.489  1.00  0.00           O  
ATOM   2810  OE2 GLU A1877      69.397 -20.647  59.723  1.00  0.00           O  
ATOM   2811  N   HIS A1878      67.505 -15.867  63.151  1.00  0.00           N  
ATOM   2812  CA  HIS A1878      66.650 -14.709  63.058  1.00  0.00           C  
ATOM   2813  C   HIS A1878      67.306 -13.390  63.416  1.00  0.00           C  
ATOM   2814  O   HIS A1878      66.915 -12.342  62.890  1.00  0.00           O  
ATOM   2815  CB  HIS A1878      65.415 -14.927  63.913  1.00  0.00           C  
ATOM   2816  CG  HIS A1878      64.560 -16.044  63.419  1.00  0.00           C  
ATOM   2817  ND1 HIS A1878      63.900 -16.913  64.258  1.00  0.00           N  
ATOM   2818  CD2 HIS A1878      64.282 -16.458  62.161  1.00  0.00           C  
ATOM   2819  CE1 HIS A1878      63.258 -17.817  63.540  1.00  0.00           C  
ATOM   2820  NE2 HIS A1878      63.474 -17.564  62.263  1.00  0.00           N  
ATOM   2821  N   THR A1879      68.294 -13.419  64.306  1.00  0.00           N  
ATOM   2822  CA  THR A1879      68.957 -12.176  64.681  1.00  0.00           C  
ATOM   2823  C   THR A1879      69.792 -11.692  63.493  1.00  0.00           C  
ATOM   2824  O   THR A1879      69.760 -10.511  63.164  1.00  0.00           O  
ATOM   2825  CB  THR A1879      69.820 -12.323  65.980  1.00  0.00           C  
ATOM   2826  OG1 THR A1879      68.959 -12.591  67.097  1.00  0.00           O  
ATOM   2827  CG2 THR A1879      70.554 -11.033  66.291  1.00  0.00           C  
ATOM   2828  N   LEU A1880      70.516 -12.575  62.818  1.00  0.00           N  
ATOM   2829  CA  LEU A1880      71.270 -12.074  61.681  1.00  0.00           C  
ATOM   2830  C   LEU A1880      70.319 -11.883  60.527  1.00  0.00           C  
ATOM   2831  O   LEU A1880      70.723 -11.483  59.435  1.00  0.00           O  
ATOM   2832  CB  LEU A1880      72.390 -13.019  61.279  1.00  0.00           C  
ATOM   2833  CG  LEU A1880      72.118 -14.509  61.375  1.00  0.00           C  
ATOM   2834  CD1 LEU A1880      73.174 -15.246  60.582  1.00  0.00           C  
ATOM   2835  CD2 LEU A1880      72.133 -14.929  62.814  1.00  0.00           C  
ATOM   2836  N   ARG A1881      69.051 -12.189  60.785  1.00  0.00           N  
ATOM   2837  CA  ARG A1881      67.986 -12.034  59.799  1.00  0.00           C  
ATOM   2838  C   ARG A1881      67.393 -10.649  60.045  1.00  0.00           C  
ATOM   2839  O   ARG A1881      66.738 -10.083  59.187  1.00  0.00           O  
ATOM   2840  CB  ARG A1881      66.910 -13.094  60.008  1.00  0.00           C  
ATOM   2841  CG  ARG A1881      66.269 -13.621  58.730  1.00  0.00           C  
ATOM   2842  CD  ARG A1881      67.205 -14.571  58.001  1.00  0.00           C  
ATOM   2843  NE  ARG A1881      66.585 -15.105  56.791  1.00  0.00           N  
ATOM   2844  CZ  ARG A1881      66.287 -14.375  55.718  1.00  0.00           C  
ATOM   2845  NH1 ARG A1881      66.555 -13.071  55.705  1.00  0.00           N  
ATOM   2846  NH2 ARG A1881      65.726 -14.946  54.653  1.00  0.00           N  
ATOM   2847  N   ARG A1882      67.625 -10.137  61.246  1.00  0.00           N  
ATOM   2848  CA  ARG A1882      67.218  -8.801  61.681  1.00  0.00           C  
ATOM   2849  C   ARG A1882      65.808  -8.604  62.205  1.00  0.00           C  
ATOM   2850  O   ARG A1882      65.357  -7.461  62.354  1.00  0.00           O  
ATOM   2851  CB  ARG A1882      67.503  -7.776  60.579  1.00  0.00           C  
ATOM   2852  CG  ARG A1882      68.847  -7.990  59.866  1.00  0.00           C  
ATOM   2853  CD  ARG A1882      70.007  -8.066  60.841  1.00  0.00           C  
ATOM   2854  NE  ARG A1882      71.234  -8.483  60.172  1.00  0.00           N  
ATOM   2855  CZ  ARG A1882      72.412  -8.606  60.776  1.00  0.00           C  
ATOM   2856  NH1 ARG A1882      72.528  -8.339  62.069  1.00  0.00           N  
ATOM   2857  NH2 ARG A1882      73.472  -9.007  60.086  1.00  0.00           N  
ATOM   2858  N   VAL A1883      65.123  -9.694  62.525  1.00  0.00           N  
ATOM   2859  CA  VAL A1883      63.769  -9.550  63.041  1.00  0.00           C  
ATOM   2860  C   VAL A1883      63.675  -8.644  64.245  1.00  0.00           C  
ATOM   2861  O   VAL A1883      64.138  -8.990  65.304  1.00  0.00           O  
ATOM   2862  CB  VAL A1883      63.179 -10.875  63.474  1.00  0.00           C  
ATOM   2863  CG1 VAL A1883      61.655 -10.716  63.671  1.00  0.00           C  
ATOM   2864  CG2 VAL A1883      63.533 -11.955  62.456  1.00  0.00           C  
ATOM   2865  N   PRO A1884      63.038  -7.479  64.113  1.00  0.00           N  
ATOM   2866  CA  PRO A1884      62.908  -6.552  65.240  1.00  0.00           C  
ATOM   2867  C   PRO A1884      62.559  -7.195  66.605  1.00  0.00           C  
ATOM   2868  O   PRO A1884      62.922  -6.676  67.650  1.00  0.00           O  
ATOM   2869  CB  PRO A1884      61.800  -5.593  64.766  1.00  0.00           C  
ATOM   2870  CG  PRO A1884      62.033  -5.524  63.344  1.00  0.00           C  
ATOM   2871  CD  PRO A1884      62.253  -6.987  62.977  1.00  0.00           C  
ATOM   2872  N   TYR A1885      61.857  -8.314  66.595  1.00  0.00           N  
ATOM   2873  CA  TYR A1885      61.472  -8.927  67.845  1.00  0.00           C  
ATOM   2874  C   TYR A1885      61.392 -10.423  67.773  1.00  0.00           C  
ATOM   2875  O   TYR A1885      60.923 -10.976  66.787  1.00  0.00           O  
ATOM   2876  CB  TYR A1885      60.120  -8.389  68.303  1.00  0.00           C  
ATOM   2877  CG  TYR A1885      60.189  -6.969  68.721  1.00  0.00           C  
ATOM   2878  CD1 TYR A1885      60.897  -6.607  69.835  1.00  0.00           C  
ATOM   2879  CD2 TYR A1885      59.590  -5.972  67.980  1.00  0.00           C  
ATOM   2880  CE1 TYR A1885      61.018  -5.274  70.211  1.00  0.00           C  
ATOM   2881  CE2 TYR A1885      59.701  -4.633  68.345  1.00  0.00           C  
ATOM   2882  CZ  TYR A1885      60.421  -4.294  69.465  1.00  0.00           C  
ATOM   2883  OH  TYR A1885      60.563  -2.986  69.855  1.00  0.00           O  
ATOM   2884  N   MET A1886      61.845 -11.076  68.837  1.00  0.00           N  
ATOM   2885  CA  MET A1886      61.805 -12.530  68.947  1.00  0.00           C  
ATOM   2886  C   MET A1886      61.064 -12.889  70.241  1.00  0.00           C  
ATOM   2887  O   MET A1886      61.296 -12.282  71.299  1.00  0.00           O  
ATOM   2888  CB  MET A1886      63.226 -13.070  68.936  1.00  0.00           C  
ATOM   2889  CG  MET A1886      63.990 -12.504  67.785  1.00  0.00           C  
ATOM   2890  SD  MET A1886      65.766 -12.727  67.767  1.00  0.00           S  
ATOM   2891  CE  MET A1886      65.834 -14.205  66.829  1.00  0.00           C  
ATOM   2892  N   LEU A1887      60.146 -13.844  70.140  1.00  0.00           N  
ATOM   2893  CA  LEU A1887      59.371 -14.280  71.284  1.00  0.00           C  
ATOM   2894  C   LEU A1887      59.630 -15.744  71.596  1.00  0.00           C  
ATOM   2895  O   LEU A1887      59.409 -16.623  70.767  1.00  0.00           O  
ATOM   2896  CB  LEU A1887      57.890 -14.057  71.035  1.00  0.00           C  
ATOM   2897  CG  LEU A1887      57.546 -12.580  70.910  1.00  0.00           C  
ATOM   2898  CD1 LEU A1887      56.275 -12.469  70.124  1.00  0.00           C  
ATOM   2899  CD2 LEU A1887      57.400 -11.913  72.269  1.00  0.00           C  
ATOM   2900  N   VAL A1888      60.130 -15.986  72.804  1.00  0.00           N  
ATOM   2901  CA  VAL A1888      60.427 -17.329  73.262  1.00  0.00           C  
ATOM   2902  C   VAL A1888      59.236 -17.809  74.068  1.00  0.00           C  
ATOM   2903  O   VAL A1888      58.713 -17.101  74.937  1.00  0.00           O  
ATOM   2904  CB  VAL A1888      61.720 -17.370  74.147  1.00  0.00           C  
ATOM   2905  CG1 VAL A1888      61.828 -18.700  74.853  1.00  0.00           C  
ATOM   2906  CG2 VAL A1888      62.956 -17.175  73.295  1.00  0.00           C  
ATOM   2907  N   CYS A1889      58.785 -19.006  73.739  1.00  0.00           N  
ATOM   2908  CA  CYS A1889      57.682 -19.595  74.454  1.00  0.00           C  
ATOM   2909  C   CYS A1889      58.099 -20.968  74.969  1.00  0.00           C  
ATOM   2910  O   CYS A1889      58.200 -21.936  74.209  1.00  0.00           O  
ATOM   2911  CB  CYS A1889      56.448 -19.685  73.553  1.00  0.00           C  
ATOM   2912  SG  CYS A1889      55.565 -18.117  73.436  1.00  0.00           S  
ATOM   2913  N   GLY A1890      58.375 -21.025  76.268  1.00  0.00           N  
ATOM   2914  CA  GLY A1890      58.766 -22.266  76.894  1.00  0.00           C  
ATOM   2915  C   GLY A1890      57.633 -22.690  77.795  1.00  0.00           C  
ATOM   2916  O   GLY A1890      56.617 -21.998  77.886  1.00  0.00           O  
ATOM   2917  N   ASP A1891      57.787 -23.826  78.459  1.00  0.00           N  
ATOM   2918  CA  ASP A1891      56.740 -24.288  79.345  1.00  0.00           C  
ATOM   2919  C   ASP A1891      56.366 -23.152  80.275  1.00  0.00           C  
ATOM   2920  O   ASP A1891      55.196 -22.858  80.452  1.00  0.00           O  
ATOM   2921  CB  ASP A1891      57.221 -25.493  80.137  1.00  0.00           C  
ATOM   2922  CG  ASP A1891      57.505 -26.679  79.255  1.00  0.00           C  
ATOM   2923  OD1 ASP A1891      56.550 -27.192  78.647  1.00  0.00           O  
ATOM   2924  OD2 ASP A1891      58.678 -27.093  79.162  1.00  0.00           O  
ATOM   2925  N   LYS A1892      57.370 -22.487  80.836  1.00  0.00           N  
ATOM   2926  CA  LYS A1892      57.136 -21.380  81.760  1.00  0.00           C  
ATOM   2927  C   LYS A1892      56.070 -20.390  81.276  1.00  0.00           C  
ATOM   2928  O   LYS A1892      55.081 -20.130  81.970  1.00  0.00           O  
ATOM   2929  CB  LYS A1892      58.449 -20.630  82.009  1.00  0.00           C  
ATOM   2930  CG  LYS A1892      58.419 -19.687  83.224  1.00  0.00           C  
ATOM   2931  CD  LYS A1892      59.707 -18.857  83.323  1.00  0.00           C  
ATOM   2932  CE  LYS A1892      59.866 -18.184  84.690  1.00  0.00           C  
ATOM   2933  NZ  LYS A1892      60.126 -19.157  85.809  1.00  0.00           N  
ATOM   2934  N   GLU A1893      56.275 -19.843  80.081  1.00  0.00           N  
ATOM   2935  CA  GLU A1893      55.350 -18.863  79.511  1.00  0.00           C  
ATOM   2936  C   GLU A1893      53.960 -19.410  79.172  1.00  0.00           C  
ATOM   2937  O   GLU A1893      52.982 -18.655  79.159  1.00  0.00           O  
ATOM   2938  CB  GLU A1893      55.955 -18.230  78.249  1.00  0.00           C  
ATOM   2939  CG  GLU A1893      57.204 -17.380  78.468  1.00  0.00           C  
ATOM   2940  CD  GLU A1893      58.420 -18.191  78.888  1.00  0.00           C  
ATOM   2941  OE1 GLU A1893      58.487 -19.390  78.544  1.00  0.00           O  
ATOM   2942  OE2 GLU A1893      59.323 -17.628  79.546  1.00  0.00           O  
ATOM   2943  N   VAL A1894      53.867 -20.710  78.889  1.00  0.00           N  
ATOM   2944  CA  VAL A1894      52.585 -21.316  78.532  1.00  0.00           C  
ATOM   2945  C   VAL A1894      51.557 -21.171  79.654  1.00  0.00           C  
ATOM   2946  O   VAL A1894      50.390 -20.897  79.405  1.00  0.00           O  
ATOM   2947  CB  VAL A1894      52.748 -22.817  78.173  1.00  0.00           C  
ATOM   2948  CG1 VAL A1894      51.420 -23.388  77.722  1.00  0.00           C  
ATOM   2949  CG2 VAL A1894      53.796 -22.990  77.093  1.00  0.00           C  
ATOM   2950  N   GLU A1895      51.998 -21.364  80.889  1.00  0.00           N  
ATOM   2951  CA  GLU A1895      51.124 -21.246  82.044  1.00  0.00           C  
ATOM   2952  C   GLU A1895      51.376 -19.882  82.618  1.00  0.00           C  
ATOM   2953  O   GLU A1895      51.655 -19.740  83.809  1.00  0.00           O  
ATOM   2954  CB  GLU A1895      51.453 -22.308  83.096  1.00  0.00           C  
ATOM   2955  CG  GLU A1895      52.850 -22.895  82.972  1.00  0.00           C  
ATOM   2956  CD  GLU A1895      52.973 -23.860  81.793  1.00  0.00           C  
ATOM   2957  OE1 GLU A1895      52.028 -23.922  80.974  1.00  0.00           O  
ATOM   2958  OE2 GLU A1895      54.012 -24.554  81.681  1.00  0.00           O  
ATOM   2959  N   SER A1896      51.296 -18.881  81.750  1.00  0.00           N  
ATOM   2960  CA  SER A1896      51.520 -17.503  82.149  1.00  0.00           C  
ATOM   2961  C   SER A1896      50.817 -16.590  81.169  1.00  0.00           C  
ATOM   2962  O   SER A1896      50.425 -15.472  81.517  1.00  0.00           O  
ATOM   2963  CB  SER A1896      53.016 -17.176  82.126  1.00  0.00           C  
ATOM   2964  OG  SER A1896      53.772 -18.137  82.832  1.00  0.00           O  
ATOM   2965  N   GLY A1898      50.661 -17.072  79.938  1.00  0.00           N  
ATOM   2966  CA  GLY A1898      50.046 -16.259  78.908  1.00  0.00           C  
ATOM   2967  C   GLY A1898      51.048 -15.169  78.572  1.00  0.00           C  
ATOM   2968  O   GLY A1898      50.795 -14.276  77.780  1.00  0.00           O  
ATOM   2969  N   LYS A1899      52.209 -15.255  79.200  1.00  0.00           N  
ATOM   2970  CA  LYS A1899      53.275 -14.292  78.993  1.00  0.00           C  
ATOM   2971  C   LYS A1899      54.153 -14.774  77.852  1.00  0.00           C  
ATOM   2972  O   LYS A1899      54.082 -15.935  77.438  1.00  0.00           O  
ATOM   2973  CB  LYS A1899      54.133 -14.155  80.267  1.00  0.00           C  
ATOM   2974  CG  LYS A1899      53.378 -13.763  81.551  1.00  0.00           C  
ATOM   2975  CD  LYS A1899      52.803 -12.355  81.469  1.00  0.00           C  
ATOM   2976  CE  LYS A1899      52.089 -11.964  82.754  1.00  0.00           C  
ATOM   2977  NZ  LYS A1899      51.515 -10.589  82.690  1.00  0.00           N  
ATOM   2978  N   VAL A1900      54.995 -13.877  77.361  1.00  0.00           N  
ATOM   2979  CA  VAL A1900      55.894 -14.209  76.270  1.00  0.00           C  
ATOM   2980  C   VAL A1900      57.281 -13.664  76.575  1.00  0.00           C  
ATOM   2981  O   VAL A1900      57.427 -12.495  76.938  1.00  0.00           O  
ATOM   2982  CB  VAL A1900      55.425 -13.574  74.933  1.00  0.00           C  
ATOM   2983  CG1 VAL A1900      55.766 -14.504  73.758  1.00  0.00           C  
ATOM   2984  CG2 VAL A1900      53.936 -13.259  74.992  1.00  0.00           C  
ATOM   2985  N   ALA A1901      58.297 -14.505  76.418  1.00  0.00           N  
ATOM   2986  CA  ALA A1901      59.664 -14.075  76.664  1.00  0.00           C  
ATOM   2987  C   ALA A1901      60.074 -13.195  75.518  1.00  0.00           C  
ATOM   2988  O   ALA A1901      60.397 -13.692  74.453  1.00  0.00           O  
ATOM   2989  CB  ALA A1901      60.584 -15.268  76.743  1.00  0.00           C  
ATOM   2990  N   VAL A1902      60.072 -11.887  75.748  1.00  0.00           N  
ATOM   2991  CA  VAL A1902      60.414 -10.899  74.719  1.00  0.00           C  
ATOM   2992  C   VAL A1902      61.899 -10.586  74.637  1.00  0.00           C  
ATOM   2993  O   VAL A1902      62.580 -10.597  75.649  1.00  0.00           O  
ATOM   2994  CB  VAL A1902      59.680  -9.584  74.988  1.00  0.00           C  
ATOM   2995  CG1 VAL A1902      60.103  -8.570  73.995  1.00  0.00           C  
ATOM   2996  CG2 VAL A1902      58.188  -9.799  74.945  1.00  0.00           C  
ATOM   2997  N   ARG A1903      62.398 -10.297  73.441  1.00  0.00           N  
ATOM   2998  CA  ARG A1903      63.810  -9.972  73.290  1.00  0.00           C  
ATOM   2999  C   ARG A1903      64.125  -9.283  71.959  1.00  0.00           C  
ATOM   3000  O   ARG A1903      63.940  -9.875  70.896  1.00  0.00           O  
ATOM   3001  CB  ARG A1903      64.674 -11.247  73.453  1.00  0.00           C  
ATOM   3002  CG  ARG A1903      64.980 -12.041  72.181  1.00  0.00           C  
ATOM   3003  CD  ARG A1903      66.364 -11.705  71.572  1.00  0.00           C  
ATOM   3004  NE  ARG A1903      67.469 -12.463  72.170  1.00  0.00           N  
ATOM   3005  CZ  ARG A1903      68.720 -12.474  71.703  1.00  0.00           C  
ATOM   3006  NH1 ARG A1903      69.046 -11.768  70.622  1.00  0.00           N  
ATOM   3007  NH2 ARG A1903      69.650 -13.194  72.322  1.00  0.00           N  
ATOM   3008  N   THR A1904      64.593  -8.035  72.016  1.00  0.00           N  
ATOM   3009  CA  THR A1904      64.952  -7.289  70.813  1.00  0.00           C  
ATOM   3010  C   THR A1904      66.017  -8.009  70.000  1.00  0.00           C  
ATOM   3011  O   THR A1904      66.686  -8.897  70.488  1.00  0.00           O  
ATOM   3012  CB  THR A1904      65.464  -5.867  71.150  1.00  0.00           C  
ATOM   3013  OG1 THR A1904      66.071  -5.283  70.000  1.00  0.00           O  
ATOM   3014  CG2 THR A1904      66.508  -5.907  72.177  1.00  0.00           C  
ATOM   3015  N   ARG A1905      66.164  -7.632  68.743  1.00  0.00           N  
ATOM   3016  CA  ARG A1905      67.154  -8.279  67.892  1.00  0.00           C  
ATOM   3017  C   ARG A1905      68.540  -7.896  68.370  1.00  0.00           C  
ATOM   3018  O   ARG A1905      69.506  -8.672  68.258  1.00  0.00           O  
ATOM   3019  CB  ARG A1905      66.963  -7.858  66.424  1.00  0.00           C  
ATOM   3020  CG  ARG A1905      66.844  -6.363  66.173  1.00  0.00           C  
ATOM   3021  CD  ARG A1905      66.604  -6.074  64.689  1.00  0.00           C  
ATOM   3022  NE  ARG A1905      66.178  -4.695  64.452  1.00  0.00           N  
ATOM   3023  CZ  ARG A1905      65.842  -4.196  63.265  1.00  0.00           C  
ATOM   3024  NH1 ARG A1905      65.873  -4.950  62.172  1.00  0.00           N  
ATOM   3025  NH2 ARG A1905      65.476  -2.928  63.174  1.00  0.00           N  
ATOM   3026  N   ARG A1906      68.608  -6.683  68.913  1.00  0.00           N  
ATOM   3027  CA  ARG A1906      69.840  -6.119  69.419  1.00  0.00           C  
ATOM   3028  C   ARG A1906      70.315  -7.011  70.549  1.00  0.00           C  
ATOM   3029  O   ARG A1906      71.471  -6.943  70.960  1.00  0.00           O  
ATOM   3030  CB  ARG A1906      69.586  -4.689  69.913  1.00  0.00           C  
ATOM   3031  CG  ARG A1906      69.073  -3.750  68.822  1.00  0.00           C  
ATOM   3032  CD  ARG A1906      70.163  -3.386  67.778  1.00  0.00           C  
ATOM   3033  NE  ARG A1906      69.609  -2.878  66.516  1.00  0.00           N  
ATOM   3034  CZ  ARG A1906      68.686  -1.921  66.418  1.00  0.00           C  
ATOM   3035  NH1 ARG A1906      68.193  -1.340  67.509  1.00  0.00           N  
ATOM   3036  NH2 ARG A1906      68.240  -1.555  65.221  1.00  0.00           N  
ATOM   3037  N   GLY A1907      69.418  -7.862  71.040  1.00  0.00           N  
ATOM   3038  CA  GLY A1907      69.770  -8.766  72.123  1.00  0.00           C  
ATOM   3039  C   GLY A1907      69.101  -8.463  73.456  1.00  0.00           C  
ATOM   3040  O   GLY A1907      68.781  -9.384  74.200  1.00  0.00           O  
ATOM   3041  N   LYS A1909      68.873  -7.183  73.759  1.00  0.00           N  
ATOM   3042  CA  LYS A1909      68.267  -6.793  75.034  1.00  0.00           C  
ATOM   3043  C   LYS A1909      67.042  -7.613  75.424  1.00  0.00           C  
ATOM   3044  O   LYS A1909      65.932  -7.376  74.957  1.00  0.00           O  
ATOM   3045  CB  LYS A1909      67.903  -5.299  75.050  1.00  0.00           C  
ATOM   3046  CG  LYS A1909      67.297  -4.858  76.377  1.00  0.00           C  
ATOM   3047  CD  LYS A1909      66.908  -3.389  76.406  1.00  0.00           C  
ATOM   3048  CE  LYS A1909      66.360  -3.007  77.782  1.00  0.00           C  
ATOM   3049  NZ  LYS A1909      65.925  -1.587  77.866  1.00  0.00           N  
ATOM   3050  N   ASP A1910      67.253  -8.587  76.294  1.00  0.00           N  
ATOM   3051  CA  ASP A1910      66.157  -9.403  76.755  1.00  0.00           C  
ATOM   3052  C   ASP A1910      65.179  -8.473  77.450  1.00  0.00           C  
ATOM   3053  O   ASP A1910      65.505  -7.902  78.481  1.00  0.00           O  
ATOM   3054  CB  ASP A1910      66.652 -10.435  77.742  1.00  0.00           C  
ATOM   3055  CG  ASP A1910      65.522 -11.185  78.382  1.00  0.00           C  
ATOM   3056  OD1 ASP A1910      64.886 -11.999  77.684  1.00  0.00           O  
ATOM   3057  OD2 ASP A1910      65.253 -10.953  79.579  1.00  0.00           O  
ATOM   3058  N   LEU A1913      63.988  -8.311  76.884  1.00  0.00           N  
ATOM   3059  CA  LEU A1913      62.980  -7.432  77.473  1.00  0.00           C  
ATOM   3060  C   LEU A1913      62.164  -8.129  78.560  1.00  0.00           C  
ATOM   3061  O   LEU A1913      61.217  -7.549  79.107  1.00  0.00           O  
ATOM   3062  CB  LEU A1913      62.056  -6.892  76.378  1.00  0.00           C  
ATOM   3063  CG  LEU A1913      62.776  -5.975  75.387  1.00  0.00           C  
ATOM   3064  CD1 LEU A1913      61.838  -5.582  74.265  1.00  0.00           C  
ATOM   3065  CD2 LEU A1913      63.288  -4.739  76.121  1.00  0.00           C  
ATOM   3066  N   GLY A1914      62.546  -9.368  78.874  1.00  0.00           N  
ATOM   3067  CA  GLY A1914      61.852 -10.136  79.895  1.00  0.00           C  
ATOM   3068  C   GLY A1914      60.422 -10.461  79.515  1.00  0.00           C  
ATOM   3069  O   GLY A1914      59.745  -9.639  78.911  1.00  0.00           O  
ATOM   3070  N   SER A1915      59.953 -11.652  79.877  1.00  0.00           N  
ATOM   3071  CA  SER A1915      58.591 -12.067  79.543  1.00  0.00           C  
ATOM   3072  C   SER A1915      57.570 -10.999  79.912  1.00  0.00           C  
ATOM   3073  O   SER A1915      57.722 -10.290  80.906  1.00  0.00           O  
ATOM   3074  CB  SER A1915      58.235 -13.391  80.237  1.00  0.00           C  
ATOM   3075  OG  SER A1915      58.097 -13.230  81.633  1.00  0.00           O  
ATOM   3076  N   MET A1916      56.534 -10.877  79.092  1.00  0.00           N  
ATOM   3077  CA  MET A1916      55.504  -9.890  79.344  1.00  0.00           C  
ATOM   3078  C   MET A1916      54.167 -10.280  78.734  1.00  0.00           C  
ATOM   3079  O   MET A1916      54.089 -11.149  77.856  1.00  0.00           O  
ATOM   3080  CB  MET A1916      55.936  -8.504  78.826  1.00  0.00           C  
ATOM   3081  CG  MET A1916      56.257  -8.426  77.334  1.00  0.00           C  
ATOM   3082  SD  MET A1916      56.694  -6.750  76.800  1.00  0.00           S  
ATOM   3083  CE  MET A1916      58.495  -6.872  76.710  1.00  0.00           C  
ATOM   3084  N   ASP A1917      53.125  -9.623  79.237  1.00  0.00           N  
ATOM   3085  CA  ASP A1917      51.746  -9.823  78.824  1.00  0.00           C  
ATOM   3086  C   ASP A1917      51.603  -9.795  77.297  1.00  0.00           C  
ATOM   3087  O   ASP A1917      52.228  -8.968  76.628  1.00  0.00           O  
ATOM   3088  CB  ASP A1917      50.899  -8.728  79.462  1.00  0.00           C  
ATOM   3089  CG  ASP A1917      49.432  -9.042  79.428  1.00  0.00           C  
ATOM   3090  OD1 ASP A1917      48.861  -9.169  78.318  1.00  0.00           O  
ATOM   3091  OD2 ASP A1917      48.848  -9.169  80.523  1.00  0.00           O  
ATOM   3092  N   VAL A1918      50.781 -10.690  76.747  1.00  0.00           N  
ATOM   3093  CA  VAL A1918      50.580 -10.759  75.297  1.00  0.00           C  
ATOM   3094  C   VAL A1918      50.034  -9.464  74.719  1.00  0.00           C  
ATOM   3095  O   VAL A1918      50.739  -8.752  74.008  1.00  0.00           O  
ATOM   3096  CB  VAL A1918      49.637 -11.936  74.900  1.00  0.00           C  
ATOM   3097  CG1 VAL A1918      49.031 -11.697  73.523  1.00  0.00           C  
ATOM   3098  CG2 VAL A1918      50.424 -13.248  74.877  1.00  0.00           C  
ATOM   3099  N   ASN A1929      48.782  -9.158  75.023  1.00  0.00           N  
ATOM   3100  CA  ASN A1929      48.177  -7.944  74.506  1.00  0.00           C  
ATOM   3101  C   ASN A1929      49.180  -6.811  74.628  1.00  0.00           C  
ATOM   3102  O   ASN A1929      49.369  -6.019  73.706  1.00  0.00           O  
ATOM   3103  CB  ASN A1929      46.920  -7.617  75.296  1.00  0.00           C  
ATOM   3104  CG  ASN A1929      46.053  -8.837  75.524  1.00  0.00           C  
ATOM   3105  OD1 ASN A1929      45.705  -9.561  74.582  1.00  0.00           O  
ATOM   3106  ND2 ASN A1929      45.701  -9.079  76.781  1.00  0.00           N  
ATOM   3107  N   GLU A1930      49.837  -6.768  75.777  1.00  0.00           N  
ATOM   3108  CA  GLU A1930      50.838  -5.762  76.093  1.00  0.00           C  
ATOM   3109  C   GLU A1930      51.857  -5.615  74.982  1.00  0.00           C  
ATOM   3110  O   GLU A1930      52.115  -4.511  74.525  1.00  0.00           O  
ATOM   3111  CB  GLU A1930      51.550  -6.150  77.382  1.00  0.00           C  
ATOM   3112  CG  GLU A1930      52.591  -5.165  77.874  1.00  0.00           C  
ATOM   3113  CD  GLU A1930      53.489  -5.770  78.945  1.00  0.00           C  
ATOM   3114  OE1 GLU A1930      52.948  -6.376  79.905  1.00  0.00           O  
ATOM   3115  OE2 GLU A1930      54.729  -5.634  78.816  1.00  0.00           O  
ATOM   3116  N   VAL A1931      52.444  -6.725  74.558  1.00  0.00           N  
ATOM   3117  CA  VAL A1931      53.428  -6.678  73.491  1.00  0.00           C  
ATOM   3118  C   VAL A1931      52.747  -6.167  72.215  1.00  0.00           C  
ATOM   3119  O   VAL A1931      53.290  -5.326  71.495  1.00  0.00           O  
ATOM   3120  CB  VAL A1931      54.027  -8.073  73.201  1.00  0.00           C  
ATOM   3121  CG1 VAL A1931      54.331  -8.785  74.482  1.00  0.00           C  
ATOM   3122  CG2 VAL A1931      53.084  -8.893  72.372  1.00  0.00           C  
ATOM   3123  N   ILE A1934      51.553  -6.682  71.938  1.00  0.00           N  
ATOM   3124  CA  ILE A1934      50.795  -6.274  70.769  1.00  0.00           C  
ATOM   3125  C   ILE A1934      50.606  -4.760  70.816  1.00  0.00           C  
ATOM   3126  O   ILE A1934      51.253  -4.037  70.052  1.00  0.00           O  
ATOM   3127  CB  ILE A1934      49.424  -6.982  70.742  1.00  0.00           C  
ATOM   3128  CG1 ILE A1934      49.637  -8.480  70.511  1.00  0.00           C  
ATOM   3129  CG2 ILE A1934      48.553  -6.408  69.666  1.00  0.00           C  
ATOM   3130  CD1 ILE A1934      48.353  -9.286  70.436  1.00  0.00           C  
ATOM   3131  N   GLU A1950      49.753  -4.288  71.732  1.00  0.00           N  
ATOM   3132  CA  GLU A1950      49.467  -2.855  71.882  1.00  0.00           C  
ATOM   3133  C   GLU A1950      50.708  -2.019  71.715  1.00  0.00           C  
ATOM   3134  O   GLU A1950      50.674  -0.964  71.114  1.00  0.00           O  
ATOM   3135  CB  GLU A1950      48.871  -2.571  73.245  1.00  0.00           C  
ATOM   3136  CG  GLU A1950      47.787  -3.560  73.638  1.00  0.00           C  
ATOM   3137  CD  GLU A1950      47.493  -3.565  75.140  1.00  0.00           C  
ATOM   3138  OE1 GLU A1950      48.446  -3.691  75.946  1.00  0.00           O  
ATOM   3139  OE2 GLU A1950      46.305  -3.454  75.519  1.00  0.00           O  
ATOM   3140  N   LYS A1951      51.810  -2.506  72.241  1.00  0.00           N  
ATOM   3141  CA  LYS A1951      53.065  -1.796  72.142  1.00  0.00           C  
ATOM   3142  C   LYS A1951      53.696  -1.858  70.755  1.00  0.00           C  
ATOM   3143  O   LYS A1951      54.236  -0.865  70.266  1.00  0.00           O  
ATOM   3144  CB  LYS A1951      54.049  -2.346  73.174  1.00  0.00           C  
ATOM   3145  CG  LYS A1951      53.736  -1.999  74.635  1.00  0.00           C  
ATOM   3146  CD  LYS A1951      54.783  -2.621  75.542  1.00  0.00           C  
ATOM   3147  CE  LYS A1951      54.619  -2.177  76.966  1.00  0.00           C  
ATOM   3148  NZ  LYS A1951      55.656  -2.833  77.820  1.00  0.00           N  
ATOM   3149  N   LEU A1952      53.647  -3.027  70.130  1.00  0.00           N  
ATOM   3150  CA  LEU A1952      54.211  -3.191  68.793  1.00  0.00           C  
ATOM   3151  C   LEU A1952      53.450  -2.304  67.824  1.00  0.00           C  
ATOM   3152  O   LEU A1952      54.039  -1.561  67.034  1.00  0.00           O  
ATOM   3153  CB  LEU A1952      54.086  -4.642  68.332  1.00  0.00           C  
ATOM   3154  CG  LEU A1952      54.998  -5.625  69.040  1.00  0.00           C  
ATOM   3155  CD1 LEU A1952      54.639  -7.038  68.624  1.00  0.00           C  
ATOM   3156  CD2 LEU A1952      56.436  -5.288  68.723  1.00  0.00           C  
ATOM   3157  N   GLN A1953      52.125  -2.406  67.898  1.00  0.00           N  
ATOM   3158  CA  GLN A1953      51.227  -1.622  67.055  1.00  0.00           C  
ATOM   3159  C   GLN A1953      51.620  -0.165  67.180  1.00  0.00           C  
ATOM   3160  O   GLN A1953      51.764   0.548  66.184  1.00  0.00           O  
ATOM   3161  CB  GLN A1953      49.777  -1.806  67.512  1.00  0.00           C  
ATOM   3162  CG  GLN A1953      49.445  -3.250  67.841  1.00  0.00           C  
ATOM   3163  CD  GLN A1953      47.952  -3.540  67.899  1.00  0.00           C  
ATOM   3164  OE1 GLN A1953      47.166  -2.825  68.537  1.00  0.00           O  
ATOM   3165  NE2 GLN A1953      47.558  -4.614  67.239  1.00  0.00           N  
ATOM   3166  N   GLN A1954      51.784   0.257  68.425  1.00  0.00           N  
ATOM   3167  CA  GLN A1954      52.194   1.603  68.738  1.00  0.00           C  
ATOM   3168  C   GLN A1954      53.465   1.945  67.975  1.00  0.00           C  
ATOM   3169  O   GLN A1954      53.563   2.979  67.333  1.00  0.00           O  
ATOM   3170  CB  GLN A1954      52.457   1.706  70.229  1.00  0.00           C  
ATOM   3171  CG  GLN A1954      53.184   2.959  70.629  1.00  0.00           C  
ATOM   3172  CD  GLN A1954      52.564   4.216  70.021  1.00  0.00           C  
ATOM   3173  OE1 GLN A1954      51.368   4.494  70.193  1.00  0.00           O  
ATOM   3174  NE2 GLN A1954      53.382   4.986  69.307  1.00  0.00           N  
ATOM   3175  N   GLU A1955      54.441   1.061  68.046  1.00  0.00           N  
ATOM   3176  CA  GLU A1955      55.700   1.285  67.367  1.00  0.00           C  
ATOM   3177  C   GLU A1955      55.585   1.289  65.834  1.00  0.00           C  
ATOM   3178  O   GLU A1955      56.315   2.019  65.142  1.00  0.00           O  
ATOM   3179  CB  GLU A1955      56.689   0.211  67.788  1.00  0.00           C  
ATOM   3180  CG  GLU A1955      58.120   0.668  67.743  1.00  0.00           C  
ATOM   3181  CD  GLU A1955      59.063  -0.489  67.701  1.00  0.00           C  
ATOM   3182  OE1 GLU A1955      58.890  -1.389  68.537  1.00  0.00           O  
ATOM   3183  OE2 GLU A1955      59.972  -0.509  66.842  1.00  0.00           O  
ATOM   3184  N   ILE A1956      54.684   0.450  65.312  1.00  0.00           N  
ATOM   3185  CA  ILE A1956      54.467   0.345  63.873  1.00  0.00           C  
ATOM   3186  C   ILE A1956      53.630   1.525  63.429  1.00  0.00           C  
ATOM   3187  O   ILE A1956      54.012   2.259  62.519  1.00  0.00           O  
ATOM   3188  CB  ILE A1956      53.733  -0.953  63.508  1.00  0.00           C  
ATOM   3189  CG1 ILE A1956      54.494  -2.157  64.028  1.00  0.00           C  
ATOM   3190  CG2 ILE A1956      53.676  -1.098  62.018  1.00  0.00           C  
ATOM   3191  CD1 ILE A1956      53.872  -3.465  63.633  1.00  0.00           C  
ATOM   3192  N   ARG A1957      52.494   1.711  64.094  1.00  0.00           N  
ATOM   3193  CA  ARG A1957      51.591   2.810  63.778  1.00  0.00           C  
ATOM   3194  C   ARG A1957      52.311   4.144  63.673  1.00  0.00           C  
ATOM   3195  O   ARG A1957      51.963   4.973  62.853  1.00  0.00           O  
ATOM   3196  CB  ARG A1957      50.488   2.925  64.830  1.00  0.00           C  
ATOM   3197  CG  ARG A1957      49.184   2.189  64.510  1.00  0.00           C  
ATOM   3198  CD  ARG A1957      48.173   2.377  65.646  1.00  0.00           C  
ATOM   3199  NE  ARG A1957      48.237   3.733  66.215  1.00  0.00           N  
ATOM   3200  CZ  ARG A1957      48.936   4.081  67.302  1.00  0.00           C  
ATOM   3201  NH1 ARG A1957      49.640   3.166  67.964  1.00  0.00           N  
ATOM   3202  NH2 ARG A1957      48.943   5.346  67.733  1.00  0.00           N  
ATOM   3203  N   SER A1958      53.322   4.343  64.501  1.00  0.00           N  
ATOM   3204  CA  SER A1958      54.088   5.586  64.514  1.00  0.00           C  
ATOM   3205  C   SER A1958      55.377   5.506  63.694  1.00  0.00           C  
ATOM   3206  O   SER A1958      56.192   6.430  63.700  1.00  0.00           O  
ATOM   3207  CB  SER A1958      54.444   5.933  65.956  1.00  0.00           C  
ATOM   3208  OG  SER A1958      55.158   4.860  66.570  1.00  0.00           O  
ATOM   3209  N   ARG A1959      55.555   4.401  62.984  1.00  0.00           N  
ATOM   3210  CA  ARG A1959      56.758   4.196  62.194  1.00  0.00           C  
ATOM   3211  C   ARG A1959      57.979   4.747  62.924  1.00  0.00           C  
ATOM   3212  O   ARG A1959      58.840   5.414  62.318  1.00  0.00           O  
ATOM   3213  CB  ARG A1959      56.657   4.860  60.829  1.00  0.00           C  
ATOM   3214  CG  ARG A1959      55.551   4.339  59.932  1.00  0.00           C  
ATOM   3215  CD  ARG A1959      55.693   4.945  58.529  1.00  0.00           C  
ATOM   3216  NE  ARG A1959      54.434   5.475  58.015  1.00  0.00           N  
ATOM   3217  CZ  ARG A1959      53.568   4.790  57.280  1.00  0.00           C  
ATOM   3218  NH1 ARG A1959      53.813   3.516  56.950  1.00  0.00           N  
ATOM   3219  NH2 ARG A1959      52.457   5.397  56.869  1.00  0.00           N  
ATOM   3220  N   SER A1960      58.039   4.463  64.229  1.00  0.00           N  
ATOM   3221  CA  SER A1960      59.160   4.877  65.066  1.00  0.00           C  
ATOM   3222  C   SER A1960      60.410   4.033  64.758  1.00  0.00           C  
ATOM   3223  O   SER A1960      60.323   2.825  64.471  1.00  0.00           O  
ATOM   3224  CB  SER A1960      58.805   4.741  66.543  1.00  0.00           C  
ATOM   3225  OG  SER A1960      59.848   5.267  67.349  1.00  0.00           O  
ATOM   3226  N   LEU A1961      61.572   4.674  64.822  1.00  0.00           N  
ATOM   3227  CA  LEU A1961      62.804   3.983  64.512  1.00  0.00           C  
ATOM   3228  C   LEU A1961      63.304   3.163  65.681  1.00  0.00           C  
ATOM   3229  O   LEU A1961      63.862   2.084  65.500  1.00  0.00           O  
ATOM   3230  CB  LEU A1961      63.870   4.979  64.078  1.00  0.00           C  
ATOM   3231  CG  LEU A1961      63.392   5.989  63.035  1.00  0.00           C  
ATOM   3232  CD1 LEU A1961      62.681   7.145  63.756  1.00  0.00           C  
ATOM   3233  CD2 LEU A1961      64.573   6.489  62.204  1.00  0.00           C  
ATOM   3234  N   LYS A1962      63.097   3.667  66.890  1.00  0.00           N  
ATOM   3235  CA  LYS A1962      63.547   2.947  68.073  1.00  0.00           C  
ATOM   3236  C   LYS A1962      62.521   1.921  68.532  1.00  0.00           C  
ATOM   3237  O   LYS A1962      61.312   2.180  68.551  1.00  0.00           O  
ATOM   3238  CB  LYS A1962      63.855   3.914  69.225  1.00  0.00           C  
ATOM   3239  CG  LYS A1962      62.626   4.449  69.995  1.00  0.00           C  
ATOM   3240  CD  LYS A1962      61.921   5.612  69.284  1.00  0.00           C  
ATOM   3241  CE  LYS A1962      60.765   6.175  70.122  1.00  0.00           C  
ATOM   3242  NZ  LYS A1962      61.201   6.715  71.450  1.00  0.00           N  
ATOM   3243  N   GLN A1963      63.023   0.753  68.915  1.00  0.00           N  
ATOM   3244  CA  GLN A1963      62.181  -0.340  69.376  1.00  0.00           C  
ATOM   3245  C   GLN A1963      61.777  -0.134  70.836  1.00  0.00           C  
ATOM   3246  O   GLN A1963      62.154   0.858  71.452  1.00  0.00           O  
ATOM   3247  CB  GLN A1963      62.935  -1.654  69.179  1.00  0.00           C  
ATOM   3248  CG  GLN A1963      63.423  -1.799  67.755  1.00  0.00           C  
ATOM   3249  CD  GLN A1963      64.172  -3.073  67.530  1.00  0.00           C  
ATOM   3250  OE1 GLN A1963      63.633  -4.156  67.742  1.00  0.00           O  
ATOM   3251  NE2 GLN A1963      65.426  -2.961  67.095  1.00  0.00           N  
ATOM   3252  N   LEU A1964      60.985  -1.055  71.375  1.00  0.00           N  
ATOM   3253  CA  LEU A1964      60.534  -0.960  72.757  1.00  0.00           C  
ATOM   3254  C   LEU A1964      61.695  -0.956  73.748  1.00  0.00           C  
ATOM   3255  O   LEU A1964      62.593  -1.795  73.660  1.00  0.00           O  
ATOM   3256  CB  LEU A1964      59.609  -2.126  73.098  1.00  0.00           C  
ATOM   3257  CG  LEU A1964      58.149  -2.027  72.690  1.00  0.00           C  
ATOM   3258  CD1 LEU A1964      58.018  -2.033  71.186  1.00  0.00           C  
ATOM   3259  CD2 LEU A1964      57.398  -3.193  73.295  1.00  0.00           C  
ATOM   3260  N   GLU A1965      61.672  -0.010  74.684  1.00  0.00           N  
ATOM   3261  CA  GLU A1965      62.701   0.102  75.723  1.00  0.00           C  
ATOM   3262  C   GLU A1965      64.061   0.624  75.263  1.00  0.00           C  
ATOM   3263  O   GLU A1965      65.063   0.415  75.946  1.00  0.00           O  
ATOM   3264  CB  GLU A1965      62.914  -1.253  76.420  1.00  0.00           C  
ATOM   3265  CG  GLU A1965      62.681  -1.272  77.935  1.00  0.00           C  
ATOM   3266  CD  GLU A1965      61.264  -1.665  78.311  1.00  0.00           C  
ATOM   3267  OE1 GLU A1965      60.330  -0.877  78.048  1.00  0.00           O  
ATOM   3268  OE2 GLU A1965      61.084  -2.770  78.868  1.00  0.00           O  
ATOM   3269  N   GLU A1966      64.117   1.292  74.115  1.00  0.00           N  
ATOM   3270  CA  GLU A1966      65.391   1.838  73.628  1.00  0.00           C  
ATOM   3271  C   GLU A1966      65.265   3.308  73.197  1.00  0.00           C  
ATOM   3272  O   GLU A1966      66.133   4.117  73.595  1.00  0.00           O  
ATOM   3273  CB  GLU A1966      65.954   0.989  72.466  1.00  0.00           C  
ATOM   3274  CG  GLU A1966      65.207   1.100  71.137  1.00  0.00           C  
ATOM   3275  CD  GLU A1966      66.032   0.613  69.950  1.00  0.00           C  
ATOM   3276  OE1 GLU A1966      67.143   1.142  69.742  1.00  0.00           O  
ATOM   3277  OE2 GLU A1966      65.572  -0.290  69.218  1.00  0.00           O  
ATOM   3278  OXT GLU A1966      64.307   3.643  72.465  1.00  0.00           O  
HETATM 3279  CG2 TSB A2002      60.252  14.058  39.305  1.00  0.00           C  
HETATM 3280  N   TSB A2002      59.732  13.599  35.550  1.00  0.00           N  
HETATM 3281  CA  TSB A2002      60.453  13.920  36.780  1.00  0.00           C  
HETATM 3282  CB  TSB A2002      59.549  13.621  38.026  1.00  0.00           C  
HETATM 3283  OG1 TSB A2002      58.272  14.301  37.915  1.00  0.00           O  
HETATM 3284  C   TSB A2002      61.680  13.015  36.786  1.00  0.00           C  
HETATM 3285  O   TSB A2002      61.661  12.013  36.095  1.00  0.00           O  
HETATM 3286  N8  TSB A2002      62.731  13.342  37.537  1.00  0.00           N  
HETATM 3287  S1  TSB A2002      64.226  12.684  37.325  1.00  0.00           S  
HETATM 3288  O1S TSB A2002      64.415  12.070  36.005  1.00  0.00           O  
HETATM 3289  O2S TSB A2002      65.199  13.695  37.796  1.00  0.00           O  
HETATM 3290  O5' TSB A2002      64.307  11.437  38.312  1.00  0.00           O  
HETATM 3291  C5' TSB A2002      63.644  11.460  39.581  1.00  0.00           C  
HETATM 3292  C4' TSB A2002      64.293  10.481  40.550  1.00  0.00           C  
HETATM 3293  O4' TSB A2002      64.180   9.115  40.069  1.00  0.00           O  
HETATM 3294  C3' TSB A2002      65.786  10.652  40.792  1.00  0.00           C  
HETATM 3295  O3' TSB A2002      66.025  11.710  41.726  1.00  0.00           O  
HETATM 3296  C2' TSB A2002      66.167   9.297  41.369  1.00  0.00           C  
HETATM 3297  O2' TSB A2002      65.860   9.198  42.741  1.00  0.00           O  
HETATM 3298  C1' TSB A2002      65.253   8.356  40.581  1.00  0.00           C  
HETATM 3299  N9  TSB A2002      65.954   7.754  39.465  1.00  0.00           N  
HETATM 3300  C8  TSB A2002      66.282   8.333  38.280  1.00  0.00           C  
HETATM 3301  N7  TSB A2002      66.958   7.544  37.472  1.00  0.00           N  
HETATM 3302  C5  TSB A2002      67.071   6.365  38.178  1.00  0.00           C  
HETATM 3303  C6  TSB A2002      67.690   5.140  37.871  1.00  0.00           C  
HETATM 3304  N6  TSB A2002      68.325   4.905  36.736  1.00  0.00           N  
HETATM 3305  N1  TSB A2002      67.628   4.156  38.788  1.00  0.00           N  
HETATM 3306  C2  TSB A2002      66.969   4.410  39.942  1.00  0.00           C  
HETATM 3307  N3  TSB A2002      66.345   5.532  40.344  1.00  0.00           N  
HETATM 3308  C4  TSB A2002      66.443   6.477  39.406  1.00  0.00           C  
TER
END
