# Supplementary material for: Backbone Brackets and Arginine Tweezers delineate Class I and Class II aminoacyl tRNA synthetases
Source: PLoS Comput Biol. 2018 Apr 16;14(4):e1006101. doi: 10.1371/journal.pcbi.1006101 (PMC5919687; doi:10.1371/journal.pcbi.1006101)
Supplement: S12 File — All structures of Class II aaRS with residues renumbered according to the MSA. (GZ) [file pcbi.1006101.s024.tar.gz › 1kog_B_renum.pdb]

ATOM      1  N   ARG B 283      24.201   0.617  32.274  1.00  0.00           N  
ATOM      2  CA  ARG B 283      24.673   1.071  30.931  1.00  0.00           C  
ATOM      3  C   ARG B 283      26.064   0.532  30.590  1.00  0.00           C  
ATOM      4  O   ARG B 283      26.602  -0.282  31.320  1.00  0.00           O  
ATOM      5  CB  ARG B 283      24.681   2.609  30.860  1.00  0.00           C  
ATOM      6  CG  ARG B 283      23.380   3.214  30.368  1.00  0.00           C  
ATOM      7  CD  ARG B 283      23.619   4.387  29.398  1.00  0.00           C  
ATOM      8  NE  ARG B 283      24.485   4.073  28.235  1.00  0.00           N  
ATOM      9  CZ  ARG B 283      24.195   3.240  27.227  1.00  0.00           C  
ATOM     10  NH1 ARG B 283      23.031   2.580  27.185  1.00  0.00           N  
ATOM     11  NH2 ARG B 283      25.092   3.082  26.253  1.00  0.00           N  
ATOM     12  N   ASP B 291      26.643   0.995  29.481  1.00  0.00           N  
ATOM     13  CA  ASP B 291      27.969   0.560  29.028  1.00  0.00           C  
ATOM     14  C   ASP B 291      29.056   1.185  29.883  1.00  0.00           C  
ATOM     15  O   ASP B 291      29.072   2.399  30.094  1.00  0.00           O  
ATOM     16  CB  ASP B 291      28.179   0.948  27.551  1.00  0.00           C  
ATOM     17  CG  ASP B 291      29.511   0.447  26.979  1.00  0.00           C  
ATOM     18  OD1 ASP B 291      29.782  -0.766  27.058  1.00  0.00           O  
ATOM     19  OD2 ASP B 291      30.298   1.237  26.423  1.00  0.00           O  
ATOM     20  N   HIS B 292      29.971   0.365  30.381  1.00  0.00           N  
ATOM     21  CA  HIS B 292      31.047   0.905  31.193  1.00  0.00           C  
ATOM     22  C   HIS B 292      31.739   2.072  30.477  1.00  0.00           C  
ATOM     23  O   HIS B 292      31.871   3.149  31.051  1.00  0.00           O  
ATOM     24  CB  HIS B 292      32.070  -0.177  31.567  1.00  0.00           C  
ATOM     25  CG  HIS B 292      32.861  -0.701  30.415  1.00  0.00           C  
ATOM     26  ND1 HIS B 292      32.375  -1.668  29.566  1.00  0.00           N  
ATOM     27  CD2 HIS B 292      34.116  -0.406  29.981  1.00  0.00           C  
ATOM     28  CE1 HIS B 292      33.303  -1.944  28.660  1.00  0.00           C  
ATOM     29  NE2 HIS B 292      34.374  -1.193  28.889  1.00  0.00           N  
ATOM     30  N   ARG B 293      32.157   1.876  29.233  1.00  0.00           N  
ATOM     31  CA  ARG B 293      32.800   2.939  28.497  1.00  0.00           C  
ATOM     32  C   ARG B 293      32.117   4.291  28.670  1.00  0.00           C  
ATOM     33  O   ARG B 293      32.760   5.340  28.635  1.00  0.00           O  
ATOM     34  CB  ARG B 293      32.810   2.595  27.039  1.00  0.00           C  
ATOM     35  CG  ARG B 293      33.853   1.599  26.670  1.00  0.00           C  
ATOM     36  CD  ARG B 293      33.831   1.352  25.176  1.00  0.00           C  
ATOM     37  NE  ARG B 293      32.565   0.762  24.775  1.00  0.00           N  
ATOM     38  CZ  ARG B 293      32.390   0.165  23.610  1.00  0.00           C  
ATOM     39  NH1 ARG B 293      33.412   0.097  22.748  1.00  0.00           N  
ATOM     40  NH2 ARG B 293      31.214  -0.387  23.324  1.00  0.00           N  
ATOM     41  N   LYS B 296      30.807   4.281  28.841  1.00  0.00           N  
ATOM     42  CA  LYS B 296      30.107   5.525  29.020  1.00  0.00           C  
ATOM     43  C   LYS B 296      30.219   5.952  30.458  1.00  0.00           C  
ATOM     44  O   LYS B 296      30.720   7.049  30.748  1.00  0.00           O  
ATOM     45  CB  LYS B 296      28.638   5.388  28.650  1.00  0.00           C  
ATOM     46  CG  LYS B 296      27.881   6.698  28.808  1.00  0.00           C  
ATOM     47  CD  LYS B 296      26.431   6.570  28.370  1.00  0.00           C  
ATOM     48  CE  LYS B 296      25.732   7.944  28.288  1.00  0.00           C  
ATOM     49  NZ  LYS B 296      26.357   8.897  27.279  1.00  0.00           N  
ATOM     50  N   ILE B 297      29.746   5.086  31.357  1.00  0.00           N  
ATOM     51  CA  ILE B 297      29.797   5.356  32.793  1.00  0.00           C  
ATOM     52  C   ILE B 297      31.208   5.808  33.176  1.00  0.00           C  
ATOM     53  O   ILE B 297      31.383   6.604  34.089  1.00  0.00           O  
ATOM     54  CB  ILE B 297      29.501   4.114  33.619  1.00  0.00           C  
ATOM     55  CG1 ILE B 297      28.410   3.284  32.975  1.00  0.00           C  
ATOM     56  CG2 ILE B 297      29.036   4.520  34.982  1.00  0.00           C  
ATOM     57  CD1 ILE B 297      28.060   2.063  33.792  1.00  0.00           C  
ATOM     58  N   GLY B 298      32.205   5.278  32.476  1.00  0.00           N  
ATOM     59  CA  GLY B 298      33.581   5.636  32.729  1.00  0.00           C  
ATOM     60  C   GLY B 298      33.770   7.099  32.426  1.00  0.00           C  
ATOM     61  O   GLY B 298      34.130   7.882  33.292  1.00  0.00           O  
ATOM     62  N   LYS B 303      33.521   7.480  31.186  1.00  0.00           N  
ATOM     63  CA  LYS B 303      33.664   8.865  30.802  1.00  0.00           C  
ATOM     64  C   LYS B 303      32.808   9.686  31.725  1.00  0.00           C  
ATOM     65  O   LYS B 303      33.152  10.793  32.072  1.00  0.00           O  
ATOM     66  CB  LYS B 303      33.191   9.035  29.378  1.00  0.00           C  
ATOM     67  CG  LYS B 303      34.078   8.329  28.371  1.00  0.00           C  
ATOM     68  CD  LYS B 303      35.534   8.841  28.410  1.00  0.00           C  
ATOM     69  CE  LYS B 303      35.618  10.347  28.722  1.00  0.00           C  
ATOM     70  NZ  LYS B 303      34.531  11.154  28.062  1.00  0.00           N  
ATOM     71  N   GLN B 305      31.692   9.102  32.120  1.00  0.00           N  
ATOM     72  CA  GLN B 305      30.728   9.731  32.999  1.00  0.00           C  
ATOM     73  C   GLN B 305      31.265  10.117  34.350  1.00  0.00           C  
ATOM     74  O   GLN B 305      31.200  11.272  34.733  1.00  0.00           O  
ATOM     75  CB  GLN B 305      29.531   8.793  33.221  1.00  0.00           C  
ATOM     76  CG  GLN B 305      28.546   8.696  32.068  1.00  0.00           C  
ATOM     77  CD  GLN B 305      27.882  10.031  31.791  1.00  0.00           C  
ATOM     78  OE1 GLN B 305      27.177  10.172  30.797  1.00  0.00           O  
ATOM     79  NE2 GLN B 305      28.102  11.025  32.674  1.00  0.00           N  
ATOM     80  N   LEU B 306      31.771   9.125  35.077  1.00  0.00           N  
ATOM     81  CA  LEU B 306      32.303   9.306  36.433  1.00  0.00           C  
ATOM     82  C   LEU B 306      33.799   9.588  36.467  1.00  0.00           C  
ATOM     83  O   LEU B 306      34.459   9.426  37.451  1.00  0.00           O  
ATOM     84  CB  LEU B 306      31.967   8.062  37.266  1.00  0.00           C  
ATOM     85  CG  LEU B 306      30.475   7.690  37.218  1.00  0.00           C  
ATOM     86  CD1 LEU B 306      30.224   6.437  38.028  1.00  0.00           C  
ATOM     87  CD2 LEU B 306      29.640   8.849  37.755  1.00  0.00           C  
ATOM     88  N   ASP B 307      34.318  10.022  35.354  1.00  0.00           N  
ATOM     89  CA  ASP B 307      35.713  10.332  35.240  1.00  0.00           C  
ATOM     90  C   ASP B 307      36.616   9.179  35.713  1.00  0.00           C  
ATOM     91  O   ASP B 307      37.724   9.392  36.185  1.00  0.00           O  
ATOM     92  CB  ASP B 307      35.996  11.655  35.971  1.00  0.00           C  
ATOM     93  CG  ASP B 307      37.435  12.182  35.714  1.00  0.00           C  
ATOM     94  OD1 ASP B 307      37.951  12.159  34.562  1.00  0.00           O  
ATOM     95  OD2 ASP B 307      38.072  12.628  36.693  1.00  0.00           O  
ATOM     96  N   LEU B 308      36.157   7.948  35.546  1.00  0.00           N  
ATOM     97  CA  LEU B 308      36.958   6.814  35.950  1.00  0.00           C  
ATOM     98  C   LEU B 308      38.184   6.653  35.111  1.00  0.00           C  
ATOM     99  O   LEU B 308      39.113   5.985  35.511  1.00  0.00           O  
ATOM    100  CB  LEU B 308      36.158   5.537  35.895  1.00  0.00           C  
ATOM    101  CG  LEU B 308      34.871   5.690  36.703  1.00  0.00           C  
ATOM    102  CD1 LEU B 308      34.374   4.347  37.123  1.00  0.00           C  
ATOM    103  CD2 LEU B 308      35.098   6.528  37.935  1.00  0.00           C  
ATOM    104  N   TYR B 309      38.208   7.250  33.934  1.00  0.00           N  
ATOM    105  CA  TYR B 309      39.401   7.124  33.087  1.00  0.00           C  
ATOM    106  C   TYR B 309      39.151   7.651  31.688  1.00  0.00           C  
ATOM    107  O   TYR B 309      38.093   8.240  31.442  1.00  0.00           O  
ATOM    108  CB  TYR B 309      39.860   5.670  32.961  1.00  0.00           C  
ATOM    109  CG  TYR B 309      38.997   4.868  32.029  1.00  0.00           C  
ATOM    110  CD1 TYR B 309      37.748   4.365  32.435  1.00  0.00           C  
ATOM    111  CD2 TYR B 309      39.421   4.629  30.730  1.00  0.00           C  
ATOM    112  CE1 TYR B 309      36.947   3.639  31.561  1.00  0.00           C  
ATOM    113  CE2 TYR B 309      38.630   3.901  29.834  1.00  0.00           C  
ATOM    114  CZ  TYR B 309      37.391   3.407  30.257  1.00  0.00           C  
ATOM    115  OH  TYR B 309      36.616   2.689  29.356  1.00  0.00           O  
ATOM    116  N   HIS B 310      40.122   7.429  30.795  1.00  0.00           N  
ATOM    117  CA  HIS B 310      40.022   7.877  29.421  1.00  0.00           C  
ATOM    118  C   HIS B 310      41.082   7.160  28.618  1.00  0.00           C  
ATOM    119  O   HIS B 310      41.961   6.563  29.206  1.00  0.00           O  
ATOM    120  CB  HIS B 310      40.227   9.404  29.333  1.00  0.00           C  
ATOM    121  CG  HIS B 310      41.616   9.832  28.940  1.00  0.00           C  
ATOM    122  ND1 HIS B 310      42.622  10.046  29.854  1.00  0.00           N  
ATOM    123  CD2 HIS B 310      42.153  10.123  27.726  1.00  0.00           C  
ATOM    124  CE1 HIS B 310      43.716  10.454  29.225  1.00  0.00           C  
ATOM    125  NE2 HIS B 310      43.458  10.510  27.934  1.00  0.00           N  
ATOM    126  N   MET B 311      40.988   7.206  27.287  1.00  0.00           N  
ATOM    127  CA  MET B 311      41.991   6.595  26.406  1.00  0.00           C  
ATOM    128  C   MET B 311      42.279   7.483  25.209  1.00  0.00           C  
ATOM    129  O   MET B 311      41.438   8.261  24.775  1.00  0.00           O  
ATOM    130  CB  MET B 311      41.531   5.240  25.916  1.00  0.00           C  
ATOM    131  CG  MET B 311      41.390   4.281  27.009  1.00  0.00           C  
ATOM    132  SD  MET B 311      41.292   2.701  26.371  1.00  0.00           S  
ATOM    133  CE  MET B 311      39.490   2.284  26.999  1.00  0.00           C  
ATOM    134  N   GLN B 312      43.473   7.366  24.665  1.00  0.00           N  
ATOM    135  CA  GLN B 312      43.832   8.212  23.543  1.00  0.00           C  
ATOM    136  C   GLN B 312      44.314   7.325  22.448  1.00  0.00           C  
ATOM    137  O   GLN B 312      44.697   6.193  22.701  1.00  0.00           O  
ATOM    138  CB  GLN B 312      44.939   9.197  23.938  1.00  0.00           C  
ATOM    139  CG  GLN B 312      44.610  10.008  25.207  1.00  0.00           C  
ATOM    140  CD  GLN B 312      45.551  11.167  25.452  1.00  0.00           C  
ATOM    141  OE1 GLN B 312      45.412  11.876  26.442  1.00  0.00           O  
ATOM    142  NE2 GLN B 312      46.506  11.366  24.550  1.00  0.00           N  
ATOM    143  N   GLU B 313      44.318   7.847  21.236  1.00  0.00           N  
ATOM    144  CA  GLU B 313      44.716   7.049  20.110  1.00  0.00           C  
ATOM    145  C   GLU B 313      46.209   6.800  20.038  1.00  0.00           C  
ATOM    146  O   GLU B 313      46.636   5.744  19.579  1.00  0.00           O  
ATOM    147  CB  GLU B 313      44.193   7.676  18.798  1.00  0.00           C  
ATOM    148  CG  GLU B 313      44.877   8.969  18.346  1.00  0.00           C  
ATOM    149  CD  GLU B 313      45.907   8.763  17.217  1.00  0.00           C  
ATOM    150  OE1 GLU B 313      47.016   8.216  17.474  1.00  0.00           O  
ATOM    151  OE2 GLU B 313      45.598   9.157  16.063  1.00  0.00           O  
ATOM    152  N   GLU B 314      47.019   7.746  20.496  1.00  0.00           N  
ATOM    153  CA  GLU B 314      48.469   7.547  20.417  1.00  0.00           C  
ATOM    154  C   GLU B 314      48.907   6.452  21.377  1.00  0.00           C  
ATOM    155  O   GLU B 314      50.078   6.065  21.389  1.00  0.00           O  
ATOM    156  CB  GLU B 314      49.224   8.850  20.708  1.00  0.00           C  
ATOM    157  CG  GLU B 314      48.533   9.753  21.703  1.00  0.00           C  
ATOM    158  CD  GLU B 314      47.342  10.461  21.109  1.00  0.00           C  
ATOM    159  OE1 GLU B 314      47.537  11.260  20.166  1.00  0.00           O  
ATOM    160  OE2 GLU B 314      46.216  10.211  21.584  1.00  0.00           O  
ATOM    161  N   ALA B 315      47.951   5.964  22.176  1.00  0.00           N  
ATOM    162  CA  ALA B 315      48.179   4.895  23.149  1.00  0.00           C  
ATOM    163  C   ALA B 315      46.968   3.982  23.068  1.00  0.00           C  
ATOM    164  O   ALA B 315      46.101   4.007  23.959  1.00  0.00           O  
ATOM    165  CB  ALA B 315      48.298   5.458  24.537  1.00  0.00           C  
ATOM    166  N   PRO B 316      46.904   3.165  21.989  1.00  0.00           N  
ATOM    167  CA  PRO B 316      45.857   2.197  21.655  1.00  0.00           C  
ATOM    168  C   PRO B 316      45.782   1.008  22.574  1.00  0.00           C  
ATOM    169  O   PRO B 316      46.725   0.232  22.654  1.00  0.00           O  
ATOM    170  CB  PRO B 316      46.248   1.767  20.259  1.00  0.00           C  
ATOM    171  CG  PRO B 316      47.757   1.748  20.329  1.00  0.00           C  
ATOM    172  CD  PRO B 316      48.007   3.081  20.998  1.00  0.00           C  
ATOM    173  N   GLY B 317      44.642   0.848  23.235  1.00  0.00           N  
ATOM    174  CA  GLY B 317      44.475  -0.262  24.166  1.00  0.00           C  
ATOM    175  C   GLY B 317      45.241  -0.128  25.480  1.00  0.00           C  
ATOM    176  O   GLY B 317      45.474  -1.104  26.184  1.00  0.00           O  
ATOM    177  N   MET B 318      45.623   1.107  25.792  1.00  0.00           N  
ATOM    178  CA  MET B 318      46.362   1.470  26.998  1.00  0.00           C  
ATOM    179  C   MET B 318      45.457   2.415  27.788  1.00  0.00           C  
ATOM    180  O   MET B 318      45.030   3.460  27.255  1.00  0.00           O  
ATOM    181  CB  MET B 318      47.632   2.221  26.622  1.00  0.00           C  
ATOM    182  CG  MET B 318      48.496   1.534  25.623  1.00  0.00           C  
ATOM    183  SD  MET B 318      49.193   0.120  26.289  1.00  0.00           S  
ATOM    184  CE  MET B 318      51.007   0.659  26.447  1.00  0.00           C  
ATOM    185  N   VAL B 319      45.160   2.059  29.038  1.00  0.00           N  
ATOM    186  CA  VAL B 319      44.300   2.903  29.864  1.00  0.00           C  
ATOM    187  C   VAL B 319      45.047   4.079  30.538  1.00  0.00           C  
ATOM    188  O   VAL B 319      46.234   3.984  30.899  1.00  0.00           O  
ATOM    189  CB  VAL B 319      43.602   2.102  30.970  1.00  0.00           C  
ATOM    190  CG1 VAL B 319      42.599   2.967  31.675  1.00  0.00           C  
ATOM    191  CG2 VAL B 319      42.930   0.918  30.417  1.00  0.00           C  
ATOM    192  N   PHE B 320      44.340   5.204  30.663  1.00  0.00           N  
ATOM    193  CA  PHE B 320      44.859   6.394  31.311  1.00  0.00           C  
ATOM    194  C   PHE B 320      43.989   6.497  32.541  1.00  0.00           C  
ATOM    195  O   PHE B 320      43.058   7.313  32.578  1.00  0.00           O  
ATOM    196  CB  PHE B 320      44.630   7.654  30.491  1.00  0.00           C  
ATOM    197  CG  PHE B 320      45.657   7.909  29.452  1.00  0.00           C  
ATOM    198  CD1 PHE B 320      45.635   7.244  28.242  1.00  0.00           C  
ATOM    199  CD2 PHE B 320      46.683   8.804  29.692  1.00  0.00           C  
ATOM    200  CE1 PHE B 320      46.665   7.478  27.275  1.00  0.00           C  
ATOM    201  CE2 PHE B 320      47.721   9.047  28.741  1.00  0.00           C  
ATOM    202  CZ  PHE B 320      47.721   8.395  27.552  1.00  0.00           C  
ATOM    203  N   TRP B 321      44.280   5.656  33.536  1.00  0.00           N  
ATOM    204  CA  TRP B 321      43.523   5.648  34.791  1.00  0.00           C  
ATOM    205  C   TRP B 321      43.488   6.973  35.512  1.00  0.00           C  
ATOM    206  O   TRP B 321      44.508   7.449  35.997  1.00  0.00           O  
ATOM    207  CB  TRP B 321      44.070   4.609  35.732  1.00  0.00           C  
ATOM    208  CG  TRP B 321      43.676   3.263  35.312  1.00  0.00           C  
ATOM    209  CD1 TRP B 321      44.480   2.315  34.717  1.00  0.00           C  
ATOM    210  CD2 TRP B 321      42.390   2.675  35.485  1.00  0.00           C  
ATOM    211  NE1 TRP B 321      43.760   1.160  34.531  1.00  0.00           N  
ATOM    212  CE2 TRP B 321      42.475   1.346  34.985  1.00  0.00           C  
ATOM    213  CE3 TRP B 321      41.181   3.133  36.006  1.00  0.00           C  
ATOM    214  CZ2 TRP B 321      41.380   0.454  35.005  1.00  0.00           C  
ATOM    215  CZ3 TRP B 321      40.087   2.255  36.032  1.00  0.00           C  
ATOM    216  CH2 TRP B 321      40.192   0.924  35.536  1.00  0.00           C  
ATOM    217  N   HIS B 322      42.292   7.551  35.550  1.00  0.00           N  
ATOM    218  CA  HIS B 322      42.059   8.816  36.188  1.00  0.00           C  
ATOM    219  C   HIS B 322      41.970   8.532  37.639  1.00  0.00           C  
ATOM    220  O   HIS B 322      41.812   7.389  38.043  1.00  0.00           O  
ATOM    221  CB  HIS B 322      40.751   9.431  35.702  1.00  0.00           C  
ATOM    222  CG  HIS B 322      40.889  10.151  34.404  1.00  0.00           C  
ATOM    223  ND1 HIS B 322      41.539   9.595  33.322  1.00  0.00           N  
ATOM    224  CD2 HIS B 322      40.502  11.391  34.023  1.00  0.00           C  
ATOM    225  CE1 HIS B 322      41.549  10.462  32.328  1.00  0.00           C  
ATOM    226  NE2 HIS B 322      40.927  11.558  32.728  1.00  0.00           N  
ATOM    227  N   ASN B 323      42.039   9.592  38.424  1.00  0.00           N  
ATOM    228  CA  ASN B 323      42.013   9.433  39.848  1.00  0.00           C  
ATOM    229  C   ASN B 323      40.930   8.555  40.380  1.00  0.00           C  
ATOM    230  O   ASN B 323      41.207   7.575  41.084  1.00  0.00           O  
ATOM    231  CB  ASN B 323      41.918  10.780  40.534  1.00  0.00           C  
ATOM    232  CG  ASN B 323      41.903  10.641  42.023  1.00  0.00           C  
ATOM    233  OD1 ASN B 323      40.890  10.208  42.594  1.00  0.00           O  
ATOM    234  ND2 ASN B 323      43.038  10.966  42.672  1.00  0.00           N  
ATOM    235  N   ASP B 324      39.697   8.846  40.022  1.00  0.00           N  
ATOM    236  CA  ASP B 324      38.649   8.009  40.633  1.00  0.00           C  
ATOM    237  C   ASP B 324      38.621   6.528  40.196  1.00  0.00           C  
ATOM    238  O   ASP B 324      38.225   5.616  40.939  1.00  0.00           O  
ATOM    239  CB  ASP B 324      37.327   8.537  40.282  1.00  0.00           C  
ATOM    240  CG  ASP B 324      37.083   9.888  40.878  1.00  0.00           C  
ATOM    241  OD1 ASP B 324      36.380   9.969  41.764  1.00  0.00           O  
ATOM    242  OD2 ASP B 324      37.617  10.805  40.467  1.00  0.00           O  
ATOM    243  N   GLY B 325      39.054   6.247  38.977  1.00  0.00           N  
ATOM    244  CA  GLY B 325      39.029   4.873  38.493  1.00  0.00           C  
ATOM    245  C   GLY B 325      40.126   4.231  39.265  1.00  0.00           C  
ATOM    246  O   GLY B 325      39.918   3.179  39.808  1.00  0.00           O  
ATOM    247  N   TRP B 332      41.272   4.896  39.355  1.00  0.00           N  
ATOM    248  CA  TRP B 332      42.395   4.338  40.079  1.00  0.00           C  
ATOM    249  C   TRP B 332      41.968   3.871  41.430  1.00  0.00           C  
ATOM    250  O   TRP B 332      42.305   2.777  41.832  1.00  0.00           O  
ATOM    251  CB  TRP B 332      43.497   5.356  40.267  1.00  0.00           C  
ATOM    252  CG  TRP B 332      44.687   4.704  40.685  1.00  0.00           C  
ATOM    253  CD1 TRP B 332      45.357   4.878  41.850  1.00  0.00           C  
ATOM    254  CD2 TRP B 332      45.340   3.664  39.989  1.00  0.00           C  
ATOM    255  NE1 TRP B 332      46.399   3.991  41.927  1.00  0.00           N  
ATOM    256  CE2 TRP B 332      46.408   3.231  40.785  1.00  0.00           C  
ATOM    257  CE3 TRP B 332      45.125   3.043  38.762  1.00  0.00           C  
ATOM    258  CZ2 TRP B 332      47.267   2.198  40.387  1.00  0.00           C  
ATOM    259  CZ3 TRP B 332      45.987   2.008  38.367  1.00  0.00           C  
ATOM    260  CH2 TRP B 332      47.035   1.601  39.174  1.00  0.00           C  
ATOM    261  N   THR B 333      41.241   4.720  42.143  1.00  0.00           N  
ATOM    262  CA  THR B 333      40.754   4.380  43.464  1.00  0.00           C  
ATOM    263  C   THR B 333      40.100   3.017  43.464  1.00  0.00           C  
ATOM    264  O   THR B 333      40.382   2.195  44.329  1.00  0.00           O  
ATOM    265  CB  THR B 333      39.754   5.447  43.962  1.00  0.00           C  
ATOM    266  OG1 THR B 333      40.417   6.719  43.886  1.00  0.00           O  
ATOM    267  CG2 THR B 333      39.287   5.192  45.438  1.00  0.00           C  
ATOM    268  N   ILE B 334      39.239   2.775  42.480  1.00  0.00           N  
ATOM    269  CA  ILE B 334      38.529   1.494  42.346  1.00  0.00           C  
ATOM    270  C   ILE B 334      39.539   0.391  42.108  1.00  0.00           C  
ATOM    271  O   ILE B 334      39.504  -0.625  42.773  1.00  0.00           O  
ATOM    272  CB  ILE B 334      37.543   1.545  41.173  1.00  0.00           C  
ATOM    273  CG1 ILE B 334      36.361   2.447  41.540  1.00  0.00           C  
ATOM    274  CG2 ILE B 334      37.082   0.159  40.816  1.00  0.00           C  
ATOM    275  CD1 ILE B 334      35.603   2.958  40.345  1.00  0.00           C  
ATOM    276  N   PHE B 335      40.427   0.619  41.151  1.00  0.00           N  
ATOM    277  CA  PHE B 335      41.479  -0.307  40.798  1.00  0.00           C  
ATOM    278  C   PHE B 335      42.212  -0.661  42.084  1.00  0.00           C  
ATOM    279  O   PHE B 335      42.297  -1.834  42.488  1.00  0.00           O  
ATOM    280  CB  PHE B 335      42.449   0.373  39.850  1.00  0.00           C  
ATOM    281  CG  PHE B 335      43.534  -0.508  39.353  1.00  0.00           C  
ATOM    282  CD1 PHE B 335      44.347  -1.205  40.208  1.00  0.00           C  
ATOM    283  CD2 PHE B 335      43.753  -0.631  37.999  1.00  0.00           C  
ATOM    284  CE1 PHE B 335      45.362  -2.018  39.712  1.00  0.00           C  
ATOM    285  CE2 PHE B 335      44.779  -1.446  37.482  1.00  0.00           C  
ATOM    286  CZ  PHE B 335      45.587  -2.144  38.336  1.00  0.00           C  
ATOM    287  N   ARG B 336      42.750   0.376  42.723  1.00  0.00           N  
ATOM    288  CA  ARG B 336      43.516   0.238  43.948  1.00  0.00           C  
ATOM    289  C   ARG B 336      42.728  -0.521  45.049  1.00  0.00           C  
ATOM    290  O   ARG B 336      43.203  -1.520  45.602  1.00  0.00           O  
ATOM    291  CB  ARG B 336      43.925   1.643  44.396  1.00  0.00           C  
ATOM    292  CG  ARG B 336      45.188   1.709  45.231  1.00  0.00           C  
ATOM    293  CD  ARG B 336      45.229   3.016  46.015  1.00  0.00           C  
ATOM    294  NE  ARG B 336      44.959   4.161  45.159  1.00  0.00           N  
ATOM    295  CZ  ARG B 336      44.269   5.231  45.554  1.00  0.00           C  
ATOM    296  NH1 ARG B 336      43.781   5.303  46.802  1.00  0.00           N  
ATOM    297  NH2 ARG B 336      44.032   6.223  44.687  1.00  0.00           N  
ATOM    298  N   GLU B 337      41.525  -0.050  45.343  1.00  0.00           N  
ATOM    299  CA  GLU B 337      40.697  -0.646  46.371  1.00  0.00           C  
ATOM    300  C   GLU B 337      40.457  -2.125  46.117  1.00  0.00           C  
ATOM    301  O   GLU B 337      40.116  -2.884  47.025  1.00  0.00           O  
ATOM    302  CB  GLU B 337      39.376   0.098  46.428  1.00  0.00           C  
ATOM    303  CG  GLU B 337      38.405  -0.391  47.463  1.00  0.00           C  
ATOM    304  CD  GLU B 337      38.803   0.026  48.866  1.00  0.00           C  
ATOM    305  OE1 GLU B 337      39.017   1.249  49.079  1.00  0.00           O  
ATOM    306  OE2 GLU B 337      38.896  -0.876  49.750  1.00  0.00           O  
ATOM    307  N   LEU B 338      40.624  -2.534  44.862  1.00  0.00           N  
ATOM    308  CA  LEU B 338      40.416  -3.942  44.489  1.00  0.00           C  
ATOM    309  C   LEU B 338      41.628  -4.718  44.928  1.00  0.00           C  
ATOM    310  O   LEU B 338      41.515  -5.816  45.442  1.00  0.00           O  
ATOM    311  CB  LEU B 338      40.170  -4.124  42.961  1.00  0.00           C  
ATOM    312  CG  LEU B 338      38.738  -3.748  42.487  1.00  0.00           C  
ATOM    313  CD1 LEU B 338      38.640  -3.876  40.968  1.00  0.00           C  
ATOM    314  CD2 LEU B 338      37.695  -4.631  43.172  1.00  0.00           C  
ATOM    315  N   GLU B 339      42.791  -4.119  44.746  1.00  0.00           N  
ATOM    316  CA  GLU B 339      44.039  -4.752  45.147  1.00  0.00           C  
ATOM    317  C   GLU B 339      43.952  -5.082  46.628  1.00  0.00           C  
ATOM    318  O   GLU B 339      44.111  -6.216  47.038  1.00  0.00           O  
ATOM    319  CB  GLU B 339      45.208  -3.803  44.947  1.00  0.00           C  
ATOM    320  CG  GLU B 339      45.413  -3.312  43.530  1.00  0.00           C  
ATOM    321  CD  GLU B 339      46.815  -2.751  43.340  1.00  0.00           C  
ATOM    322  OE1 GLU B 339      47.225  -1.948  44.224  1.00  0.00           O  
ATOM    323  OE2 GLU B 339      47.515  -3.103  42.334  1.00  0.00           O  
ATOM    324  N   VAL B 340      43.700  -4.068  47.434  1.00  0.00           N  
ATOM    325  CA  VAL B 340      43.599  -4.252  48.867  1.00  0.00           C  
ATOM    326  C   VAL B 340      42.684  -5.395  49.177  1.00  0.00           C  
ATOM    327  O   VAL B 340      42.911  -6.118  50.123  1.00  0.00           O  
ATOM    328  CB  VAL B 340      43.044  -2.997  49.570  1.00  0.00           C  
ATOM    329  CG1 VAL B 340      43.669  -1.747  48.939  1.00  0.00           C  
ATOM    330  CG2 VAL B 340      41.503  -2.986  49.511  1.00  0.00           C  
ATOM    331  N   PHE B 341      41.636  -5.542  48.377  1.00  0.00           N  
ATOM    332  CA  PHE B 341      40.658  -6.630  48.545  1.00  0.00           C  
ATOM    333  C   PHE B 341      41.329  -8.000  48.249  1.00  0.00           C  
ATOM    334  O   PHE B 341      41.270  -8.940  49.047  1.00  0.00           O  
ATOM    335  CB  PHE B 341      39.462  -6.392  47.597  1.00  0.00           C  
ATOM    336  CG  PHE B 341      38.525  -7.563  47.492  1.00  0.00           C  
ATOM    337  CD1 PHE B 341      37.694  -7.913  48.545  1.00  0.00           C  
ATOM    338  CD2 PHE B 341      38.502  -8.342  46.338  1.00  0.00           C  
ATOM    339  CE1 PHE B 341      36.860  -9.031  48.456  1.00  0.00           C  
ATOM    340  CE2 PHE B 341      37.669  -9.463  46.242  1.00  0.00           C  
ATOM    341  CZ  PHE B 341      36.844  -9.805  47.306  1.00  0.00           C  
ATOM    342  N   VAL B 342      41.969  -8.091  47.095  1.00  0.00           N  
ATOM    343  CA  VAL B 342      42.667  -9.287  46.694  1.00  0.00           C  
ATOM    344  C   VAL B 342      43.673  -9.649  47.757  1.00  0.00           C  
ATOM    345  O   VAL B 342      43.669 -10.782  48.245  1.00  0.00           O  
ATOM    346  CB  VAL B 342      43.391  -9.045  45.396  1.00  0.00           C  
ATOM    347  CG1 VAL B 342      44.013 -10.299  44.866  1.00  0.00           C  
ATOM    348  CG2 VAL B 342      42.410  -8.514  44.425  1.00  0.00           C  
ATOM    349  N   ARG B 343      44.544  -8.697  48.108  1.00  0.00           N  
ATOM    350  CA  ARG B 343      45.558  -8.899  49.165  1.00  0.00           C  
ATOM    351  C   ARG B 343      44.869  -9.640  50.331  1.00  0.00           C  
ATOM    352  O   ARG B 343      45.230 -10.750  50.709  1.00  0.00           O  
ATOM    353  CB  ARG B 343      46.057  -7.542  49.684  1.00  0.00           C  
ATOM    354  CG  ARG B 343      46.756  -6.636  48.656  1.00  0.00           C  
ATOM    355  CD  ARG B 343      48.311  -6.762  48.624  1.00  0.00           C  
ATOM    356  NE  ARG B 343      48.909  -5.952  47.559  1.00  0.00           N  
ATOM    357  CZ  ARG B 343      49.034  -4.626  47.598  1.00  0.00           C  
ATOM    358  NH1 ARG B 343      48.607  -3.956  48.681  1.00  0.00           N  
ATOM    359  NH2 ARG B 343      49.556  -3.963  46.551  1.00  0.00           N  
ATOM    360  N   SER B 344      43.864  -8.984  50.879  1.00  0.00           N  
ATOM    361  CA  SER B 344      43.050  -9.513  51.938  1.00  0.00           C  
ATOM    362  C   SER B 344      42.669 -10.959  51.783  1.00  0.00           C  
ATOM    363  O   SER B 344      42.951 -11.768  52.656  1.00  0.00           O  
ATOM    364  CB  SER B 344      41.745  -8.736  52.040  1.00  0.00           C  
ATOM    365  OG  SER B 344      40.747  -9.484  52.763  1.00  0.00           O  
ATOM    366  N   LYS B 345      41.975 -11.290  50.699  1.00  0.00           N  
ATOM    367  CA  LYS B 345      41.552 -12.687  50.490  1.00  0.00           C  
ATOM    368  C   LYS B 345      42.753 -13.646  50.417  1.00  0.00           C  
ATOM    369  O   LYS B 345      42.671 -14.769  50.911  1.00  0.00           O  
ATOM    370  CB  LYS B 345      40.686 -12.834  49.214  1.00  0.00           C  
ATOM    371  CG  LYS B 345      39.248 -12.359  49.329  1.00  0.00           C  
ATOM    372  CD  LYS B 345      38.495 -13.167  50.332  1.00  0.00           C  
ATOM    373  CE  LYS B 345      37.045 -12.676  50.438  1.00  0.00           C  
ATOM    374  NZ  LYS B 345      36.205 -13.403  51.466  1.00  0.00           N  
ATOM    375  N   LEU B 347      43.850 -13.197  49.816  1.00  0.00           N  
ATOM    376  CA  LEU B 347      45.021 -14.024  49.688  1.00  0.00           C  
ATOM    377  C   LEU B 347      45.766 -14.290  50.985  1.00  0.00           C  
ATOM    378  O   LEU B 347      46.409 -15.342  51.123  1.00  0.00           O  
ATOM    379  CB  LEU B 347      45.961 -13.402  48.690  1.00  0.00           C  
ATOM    380  CG  LEU B 347      45.376 -13.565  47.301  1.00  0.00           C  
ATOM    381  CD1 LEU B 347      45.944 -12.523  46.381  1.00  0.00           C  
ATOM    382  CD2 LEU B 347      45.657 -14.961  46.770  1.00  0.00           C  
ATOM    383  N   LYS B 348      45.692 -13.348  51.931  1.00  0.00           N  
ATOM    384  CA  LYS B 348      46.361 -13.494  53.224  1.00  0.00           C  
ATOM    385  C   LYS B 348      46.016 -14.816  53.856  1.00  0.00           C  
ATOM    386  O   LYS B 348      46.903 -15.568  54.218  1.00  0.00           O  
ATOM    387  CB  LYS B 348      45.954 -12.387  54.172  1.00  0.00           C  
ATOM    388  CG  LYS B 348      46.671 -12.460  55.500  1.00  0.00           C  
ATOM    389  CD  LYS B 348      46.495 -11.195  56.350  1.00  0.00           C  
ATOM    390  CE  LYS B 348      47.241 -11.309  57.688  1.00  0.00           C  
ATOM    391  NZ  LYS B 348      47.092 -10.088  58.542  1.00  0.00           N  
ATOM    392  N   GLU B 349      44.728 -15.099  53.991  1.00  0.00           N  
ATOM    393  CA  GLU B 349      44.295 -16.366  54.558  1.00  0.00           C  
ATOM    394  C   GLU B 349      45.136 -17.529  53.999  1.00  0.00           C  
ATOM    395  O   GLU B 349      45.823 -18.236  54.727  1.00  0.00           O  
ATOM    396  CB  GLU B 349      42.837 -16.655  54.202  1.00  0.00           C  
ATOM    397  CG  GLU B 349      41.856 -15.528  54.381  1.00  0.00           C  
ATOM    398  CD  GLU B 349      40.482 -15.886  53.807  1.00  0.00           C  
ATOM    399  OE1 GLU B 349      39.970 -16.989  54.139  1.00  0.00           O  
ATOM    400  OE2 GLU B 349      39.922 -15.069  53.029  1.00  0.00           O  
ATOM    401  N   TYR B 352      45.062 -17.726  52.690  1.00  0.00           N  
ATOM    402  CA  TYR B 352      45.749 -18.813  52.008  1.00  0.00           C  
ATOM    403  C   TYR B 352      47.249 -18.650  51.952  1.00  0.00           C  
ATOM    404  O   TYR B 352      47.955 -19.479  51.359  1.00  0.00           O  
ATOM    405  CB  TYR B 352      45.212 -18.929  50.591  1.00  0.00           C  
ATOM    406  CG  TYR B 352      43.744 -19.242  50.491  1.00  0.00           C  
ATOM    407  CD1 TYR B 352      42.839 -18.813  51.469  1.00  0.00           C  
ATOM    408  CD2 TYR B 352      43.241 -19.874  49.356  1.00  0.00           C  
ATOM    409  CE1 TYR B 352      41.467 -18.988  51.316  1.00  0.00           C  
ATOM    410  CE2 TYR B 352      41.867 -20.062  49.183  1.00  0.00           C  
ATOM    411  CZ  TYR B 352      40.978 -19.610  50.166  1.00  0.00           C  
ATOM    412  OH  TYR B 352      39.611 -19.742  49.957  1.00  0.00           O  
ATOM    413  N   GLN B 361      47.731 -17.572  52.549  1.00  0.00           N  
ATOM    414  CA  GLN B 361      49.158 -17.309  52.574  1.00  0.00           C  
ATOM    415  C   GLN B 361      49.844 -17.368  51.220  1.00  0.00           C  
ATOM    416  O   GLN B 361      50.445 -18.376  50.819  1.00  0.00           O  
ATOM    417  CB  GLN B 361      49.835 -18.274  53.527  1.00  0.00           C  
ATOM    418  CG  GLN B 361      49.562 -17.944  54.956  1.00  0.00           C  
ATOM    419  CD  GLN B 361      49.593 -19.168  55.811  1.00  0.00           C  
ATOM    420  OE1 GLN B 361      48.750 -20.067  55.655  1.00  0.00           O  
ATOM    421  NE2 GLN B 361      50.570 -19.233  56.721  1.00  0.00           N  
ATOM    422  N   TYR B 362      49.746 -16.260  50.515  1.00  0.00           N  
ATOM    423  CA  TYR B 362      50.363 -16.171  49.224  1.00  0.00           C  
ATOM    424  C   TYR B 362      51.508 -15.213  49.402  1.00  0.00           C  
ATOM    425  O   TYR B 362      51.444 -14.366  50.272  1.00  0.00           O  
ATOM    426  CB  TYR B 362      49.368 -15.587  48.200  1.00  0.00           C  
ATOM    427  CG  TYR B 362      48.453 -16.578  47.481  1.00  0.00           C  
ATOM    428  CD1 TYR B 362      47.411 -17.230  48.156  1.00  0.00           C  
ATOM    429  CD2 TYR B 362      48.628 -16.853  46.126  1.00  0.00           C  
ATOM    430  CE1 TYR B 362      46.567 -18.132  47.489  1.00  0.00           C  
ATOM    431  CE2 TYR B 362      47.796 -17.752  45.464  1.00  0.00           C  
ATOM    432  CZ  TYR B 362      46.774 -18.385  46.149  1.00  0.00           C  
ATOM    433  OH  TYR B 362      45.977 -19.283  45.491  1.00  0.00           O  
ATOM    434  N   GLN B 363      52.541 -15.349  48.584  1.00  0.00           N  
ATOM    435  CA  GLN B 363      53.668 -14.437  48.626  1.00  0.00           C  
ATOM    436  C   GLN B 363      53.364 -13.400  47.570  1.00  0.00           C  
ATOM    437  O   GLN B 363      52.911 -13.786  46.495  1.00  0.00           O  
ATOM    438  CB  GLN B 363      54.944 -15.104  48.160  1.00  0.00           C  
ATOM    439  CG  GLN B 363      55.556 -16.134  49.046  1.00  0.00           C  
ATOM    440  CD  GLN B 363      56.757 -16.764  48.356  1.00  0.00           C  
ATOM    441  OE1 GLN B 363      57.549 -16.062  47.705  1.00  0.00           O  
ATOM    442  NE2 GLN B 363      56.900 -18.086  48.485  1.00  0.00           N  
ATOM    443  N   GLU B 364      53.594 -12.108  47.832  1.00  0.00           N  
ATOM    444  CA  GLU B 364      53.381 -11.096  46.783  1.00  0.00           C  
ATOM    445  C   GLU B 364      54.726 -10.606  46.322  1.00  0.00           C  
ATOM    446  O   GLU B 364      55.405  -9.916  47.047  1.00  0.00           O  
ATOM    447  CB  GLU B 364      52.565  -9.902  47.263  1.00  0.00           C  
ATOM    448  CG  GLU B 364      52.222  -8.945  46.116  1.00  0.00           C  
ATOM    449  CD  GLU B 364      51.200  -7.877  46.520  1.00  0.00           C  
ATOM    450  OE1 GLU B 364      50.234  -8.192  47.267  1.00  0.00           O  
ATOM    451  OE2 GLU B 364      51.349  -6.715  46.075  1.00  0.00           O  
ATOM    452  N   VAL B 365      55.117 -10.988  45.125  1.00  0.00           N  
ATOM    453  CA  VAL B 365      56.394 -10.585  44.550  1.00  0.00           C  
ATOM    454  C   VAL B 365      56.184  -9.449  43.536  1.00  0.00           C  
ATOM    455  O   VAL B 365      55.234  -8.661  43.670  1.00  0.00           O  
ATOM    456  CB  VAL B 365      57.031 -11.795  43.860  1.00  0.00           C  
ATOM    457  CG1 VAL B 365      57.109 -12.912  44.848  1.00  0.00           C  
ATOM    458  CG2 VAL B 365      56.183 -12.274  42.721  1.00  0.00           C  
ATOM    459  N   LYS B 366      57.062  -9.362  42.538  1.00  0.00           N  
ATOM    460  CA  LYS B 366      56.949  -8.371  41.475  1.00  0.00           C  
ATOM    461  C   LYS B 366      58.074  -8.580  40.509  1.00  0.00           C  
ATOM    462  O   LYS B 366      59.211  -8.360  40.832  1.00  0.00           O  
ATOM    463  CB  LYS B 366      57.025  -6.941  42.002  1.00  0.00           C  
ATOM    464  CG  LYS B 366      56.860  -5.874  40.909  1.00  0.00           C  
ATOM    465  CD  LYS B 366      55.481  -6.080  40.256  1.00  0.00           C  
ATOM    466  CE  LYS B 366      55.280  -5.358  38.907  1.00  0.00           C  
ATOM    467  NZ  LYS B 366      53.926  -5.638  38.299  1.00  0.00           N  
ATOM    468  N   GLY B 368      57.762  -9.010  39.301  1.00  0.00           N  
ATOM    469  CA  GLY B 368      58.816  -9.244  38.329  1.00  0.00           C  
ATOM    470  C   GLY B 368      59.129  -8.188  37.268  1.00  0.00           C  
ATOM    471  O   GLY B 368      58.373  -7.226  37.035  1.00  0.00           O  
ATOM    472  N   PRO B 370      60.272  -8.358  36.595  1.00  0.00           N  
ATOM    473  CA  PRO B 370      60.755  -7.476  35.546  1.00  0.00           C  
ATOM    474  C   PRO B 370      59.715  -7.238  34.497  1.00  0.00           C  
ATOM    475  O   PRO B 370      58.967  -8.122  34.096  1.00  0.00           O  
ATOM    476  CB  PRO B 370      61.967  -8.206  35.007  1.00  0.00           C  
ATOM    477  CG  PRO B 370      62.538  -8.718  36.227  1.00  0.00           C  
ATOM    478  CD  PRO B 370      61.326  -9.306  36.960  1.00  0.00           C  
ATOM    479  N   PHE B 371      59.718  -5.998  34.060  1.00  0.00           N  
ATOM    480  CA  PHE B 371      58.826  -5.434  33.081  1.00  0.00           C  
ATOM    481  C   PHE B 371      59.203  -5.976  31.716  1.00  0.00           C  
ATOM    482  O   PHE B 371      58.520  -5.736  30.741  1.00  0.00           O  
ATOM    483  CB  PHE B 371      58.994  -3.925  33.222  1.00  0.00           C  
ATOM    484  CG  PHE B 371      59.577  -3.513  34.607  1.00  0.00           C  
ATOM    485  CD1 PHE B 371      60.930  -3.784  34.942  1.00  0.00           C  
ATOM    486  CD2 PHE B 371      58.765  -2.942  35.601  1.00  0.00           C  
ATOM    487  CE1 PHE B 371      61.449  -3.501  36.239  1.00  0.00           C  
ATOM    488  CE2 PHE B 371      59.285  -2.658  36.902  1.00  0.00           C  
ATOM    489  CZ  PHE B 371      60.623  -2.942  37.213  1.00  0.00           C  
ATOM    490  N   MET B 372      60.281  -6.753  31.684  1.00  0.00           N  
ATOM    491  CA  MET B 372      60.780  -7.362  30.462  1.00  0.00           C  
ATOM    492  C   MET B 372      62.068  -8.154  30.735  1.00  0.00           C  
ATOM    493  O   MET B 372      62.894  -7.752  31.549  1.00  0.00           O  
ATOM    494  CB  MET B 372      61.078  -6.284  29.428  1.00  0.00           C  
ATOM    495  CG  MET B 372      62.493  -5.768  29.501  1.00  0.00           C  
ATOM    496  SD  MET B 372      62.625  -4.105  28.910  1.00  0.00           S  
ATOM    497  CE  MET B 372      63.077  -4.372  27.166  1.00  0.00           C  
ATOM    498  N   MET B 373      62.230  -9.276  30.040  1.00  0.00           N  
ATOM    499  CA  MET B 373      63.400 -10.125  30.181  1.00  0.00           C  
ATOM    500  C   MET B 373      63.960 -10.428  28.812  1.00  0.00           C  
ATOM    501  O   MET B 373      63.441  -9.971  27.806  1.00  0.00           O  
ATOM    502  CB  MET B 373      63.031 -11.422  30.870  1.00  0.00           C  
ATOM    503  CG  MET B 373      62.321 -11.213  32.168  1.00  0.00           C  
ATOM    504  SD  MET B 373      62.218 -12.745  33.102  1.00  0.00           S  
ATOM    505  CE  MET B 373      60.785 -13.491  32.479  1.00  0.00           C  
ATOM    506  N   ASP B 374      65.007 -11.232  28.771  1.00  0.00           N  
ATOM    507  CA  ASP B 374      65.649 -11.549  27.510  1.00  0.00           C  
ATOM    508  C   ASP B 374      64.876 -12.496  26.624  1.00  0.00           C  
ATOM    509  O   ASP B 374      64.408 -13.529  27.072  1.00  0.00           O  
ATOM    510  CB  ASP B 374      67.051 -12.100  27.768  1.00  0.00           C  
ATOM    511  CG  ASP B 374      67.837 -12.334  26.484  1.00  0.00           C  
ATOM    512  OD1 ASP B 374      67.749 -11.504  25.553  1.00  0.00           O  
ATOM    513  OD2 ASP B 374      68.562 -13.347  26.409  1.00  0.00           O  
ATOM    514  N   ARG B 375      64.746 -12.114  25.356  1.00  0.00           N  
ATOM    515  CA  ARG B 375      64.047 -12.911  24.343  1.00  0.00           C  
ATOM    516  C   ARG B 375      64.436 -14.375  24.466  1.00  0.00           C  
ATOM    517  O   ARG B 375      63.597 -15.279  24.348  1.00  0.00           O  
ATOM    518  CB  ARG B 375      64.401 -12.412  22.929  1.00  0.00           C  
ATOM    519  CG  ARG B 375      64.234 -13.460  21.839  1.00  0.00           C  
ATOM    520  CD  ARG B 375      64.420 -12.877  20.463  1.00  0.00           C  
ATOM    521  NE  ARG B 375      64.344 -13.902  19.423  1.00  0.00           N  
ATOM    522  CZ  ARG B 375      64.245 -13.650  18.114  1.00  0.00           C  
ATOM    523  NH1 ARG B 375      64.204 -12.395  17.668  1.00  0.00           N  
ATOM    524  NH2 ARG B 375      64.199 -14.652  17.236  1.00  0.00           N  
ATOM    525  N   VAL B 376      65.721 -14.596  24.705  1.00  0.00           N  
ATOM    526  CA  VAL B 376      66.239 -15.934  24.843  1.00  0.00           C  
ATOM    527  C   VAL B 376      65.418 -16.726  25.844  1.00  0.00           C  
ATOM    528  O   VAL B 376      65.113 -17.891  25.636  1.00  0.00           O  
ATOM    529  CB  VAL B 376      67.697 -15.893  25.284  1.00  0.00           C  
ATOM    530  CG1 VAL B 376      68.163 -17.297  25.650  1.00  0.00           C  
ATOM    531  CG2 VAL B 376      68.559 -15.285  24.166  1.00  0.00           C  
ATOM    532  N   LEU B 377      65.040 -16.080  26.927  1.00  0.00           N  
ATOM    533  CA  LEU B 377      64.259 -16.750  27.943  1.00  0.00           C  
ATOM    534  C   LEU B 377      62.966 -17.283  27.352  1.00  0.00           C  
ATOM    535  O   LEU B 377      62.680 -18.478  27.429  1.00  0.00           O  
ATOM    536  CB  LEU B 377      63.933 -15.783  29.071  1.00  0.00           C  
ATOM    537  CG  LEU B 377      63.766 -16.452  30.423  1.00  0.00           C  
ATOM    538  CD1 LEU B 377      63.282 -15.433  31.432  1.00  0.00           C  
ATOM    539  CD2 LEU B 377      62.782 -17.587  30.303  1.00  0.00           C  
ATOM    540  N   TRP B 378      62.181 -16.394  26.758  1.00  0.00           N  
ATOM    541  CA  TRP B 378      60.924 -16.813  26.195  1.00  0.00           C  
ATOM    542  C   TRP B 378      61.072 -17.874  25.131  1.00  0.00           C  
ATOM    543  O   TRP B 378      60.165 -18.688  24.930  1.00  0.00           O  
ATOM    544  CB  TRP B 378      60.165 -15.604  25.675  1.00  0.00           C  
ATOM    545  CG  TRP B 378      59.473 -14.890  26.784  1.00  0.00           C  
ATOM    546  CD1 TRP B 378      58.357 -15.305  27.509  1.00  0.00           C  
ATOM    547  CD2 TRP B 378      59.868 -13.666  27.339  1.00  0.00           C  
ATOM    548  NE1 TRP B 378      58.051 -14.387  28.488  1.00  0.00           N  
ATOM    549  CE2 TRP B 378      58.963 -13.371  28.406  1.00  0.00           C  
ATOM    550  CE3 TRP B 378      60.906 -12.774  27.048  1.00  0.00           C  
ATOM    551  CZ2 TRP B 378      59.073 -12.227  29.170  1.00  0.00           C  
ATOM    552  CZ3 TRP B 378      61.023 -11.635  27.804  1.00  0.00           C  
ATOM    553  CH2 TRP B 378      60.109 -11.364  28.861  1.00  0.00           C  
ATOM    554  N   GLU B 388      62.207 -17.894  24.449  1.00  0.00           N  
ATOM    555  CA  GLU B 388      62.375 -18.913  23.436  1.00  0.00           C  
ATOM    556  C   GLU B 388      62.251 -20.237  24.170  1.00  0.00           C  
ATOM    557  O   GLU B 388      61.550 -21.143  23.737  1.00  0.00           O  
ATOM    558  CB  GLU B 388      63.733 -18.785  22.768  1.00  0.00           C  
ATOM    559  CG  GLU B 388      63.964 -17.409  22.197  1.00  0.00           C  
ATOM    560  CD  GLU B 388      65.134 -17.369  21.235  1.00  0.00           C  
ATOM    561  OE1 GLU B 388      66.141 -18.059  21.498  1.00  0.00           O  
ATOM    562  OE2 GLU B 388      65.054 -16.640  20.223  1.00  0.00           O  
ATOM    563  N   LYS B 389      62.903 -20.323  25.316  1.00  0.00           N  
ATOM    564  CA  LYS B 389      62.854 -21.534  26.105  1.00  0.00           C  
ATOM    565  C   LYS B 389      61.461 -21.907  26.602  1.00  0.00           C  
ATOM    566  O   LYS B 389      60.998 -23.026  26.379  1.00  0.00           O  
ATOM    567  CB  LYS B 389      63.807 -21.432  27.297  1.00  0.00           C  
ATOM    568  CG  LYS B 389      65.273 -21.636  26.935  1.00  0.00           C  
ATOM    569  CD  LYS B 389      66.087 -22.047  28.160  1.00  0.00           C  
ATOM    570  CE  LYS B 389      67.518 -22.444  27.785  1.00  0.00           C  
ATOM    571  NZ  LYS B 389      68.292 -22.998  28.943  1.00  0.00           N  
ATOM    572  N   THR B 390      60.791 -20.988  27.280  1.00  0.00           N  
ATOM    573  CA  THR B 390      59.463 -21.288  27.804  1.00  0.00           C  
ATOM    574  C   THR B 390      58.551 -21.820  26.713  1.00  0.00           C  
ATOM    575  O   THR B 390      57.832 -22.794  26.912  1.00  0.00           O  
ATOM    576  CB  THR B 390      58.786 -20.044  28.411  1.00  0.00           C  
ATOM    577  OG1 THR B 390      58.445 -19.134  27.366  1.00  0.00           O  
ATOM    578  CG2 THR B 390      59.716 -19.343  29.376  1.00  0.00           C  
ATOM    579  N   GLY B 397      58.591 -21.165  25.557  1.00  0.00           N  
ATOM    580  CA  GLY B 397      57.754 -21.565  24.443  1.00  0.00           C  
ATOM    581  C   GLY B 397      57.045 -20.370  23.851  1.00  0.00           C  
ATOM    582  O   GLY B 397      56.673 -20.365  22.688  1.00  0.00           O  
ATOM    583  N   HIS B 398      56.867 -19.339  24.662  1.00  0.00           N  
ATOM    584  CA  HIS B 398      56.204 -18.119  24.221  1.00  0.00           C  
ATOM    585  C   HIS B 398      56.660 -17.672  22.843  1.00  0.00           C  
ATOM    586  O   HIS B 398      55.855 -17.293  21.990  1.00  0.00           O  
ATOM    587  CB  HIS B 398      56.464 -16.991  25.220  1.00  0.00           C  
ATOM    588  CG  HIS B 398      55.719 -17.145  26.507  1.00  0.00           C  
ATOM    589  ND1 HIS B 398      56.040 -18.105  27.439  1.00  0.00           N  
ATOM    590  CD2 HIS B 398      54.614 -16.518  26.973  1.00  0.00           C  
ATOM    591  CE1 HIS B 398      55.157 -18.069  28.421  1.00  0.00           C  
ATOM    592  NE2 HIS B 398      54.282 -17.116  28.160  1.00  0.00           N  
ATOM    593  N   TRP B 404      57.961 -17.734  22.620  1.00  0.00           N  
ATOM    594  CA  TRP B 404      58.490 -17.297  21.354  1.00  0.00           C  
ATOM    595  C   TRP B 404      58.018 -18.103  20.167  1.00  0.00           C  
ATOM    596  O   TRP B 404      57.865 -17.570  19.073  1.00  0.00           O  
ATOM    597  CB  TRP B 404      60.007 -17.310  21.371  1.00  0.00           C  
ATOM    598  CG  TRP B 404      60.497 -16.636  20.176  1.00  0.00           C  
ATOM    599  CD1 TRP B 404      60.981 -17.216  19.052  1.00  0.00           C  
ATOM    600  CD2 TRP B 404      60.446 -15.233  19.917  1.00  0.00           C  
ATOM    601  NE1 TRP B 404      61.236 -16.264  18.093  1.00  0.00           N  
ATOM    602  CE2 TRP B 404      60.916 -15.035  18.602  1.00  0.00           C  
ATOM    603  CE3 TRP B 404      60.041 -14.120  20.670  1.00  0.00           C  
ATOM    604  CZ2 TRP B 404      61.003 -13.770  18.020  1.00  0.00           C  
ATOM    605  CZ3 TRP B 404      60.126 -12.859  20.092  1.00  0.00           C  
ATOM    606  CH2 TRP B 404      60.604 -12.695  18.777  1.00  0.00           C  
ATOM    607  N   ASP B 406      57.778 -19.386  20.380  1.00  0.00           N  
ATOM    608  CA  ASP B 406      57.371 -20.256  19.287  1.00  0.00           C  
ATOM    609  C   ASP B 406      55.888 -20.448  19.120  1.00  0.00           C  
ATOM    610  O   ASP B 406      55.454 -21.156  18.222  1.00  0.00           O  
ATOM    611  CB  ASP B 406      58.056 -21.603  19.437  1.00  0.00           C  
ATOM    612  CG  ASP B 406      59.557 -21.457  19.581  1.00  0.00           C  
ATOM    613  OD1 ASP B 406      60.220 -21.153  18.562  1.00  0.00           O  
ATOM    614  OD2 ASP B 406      60.070 -21.620  20.715  1.00  0.00           O  
ATOM    615  N   ASN B 486      55.108 -19.833  19.990  1.00  0.00           N  
ATOM    616  CA  ASN B 486      53.668 -19.923  19.881  1.00  0.00           C  
ATOM    617  C   ASN B 486      53.003 -18.846  20.696  1.00  0.00           C  
ATOM    618  O   ASN B 486      52.183 -19.128  21.560  1.00  0.00           O  
ATOM    619  CB  ASN B 486      53.120 -21.306  20.291  1.00  0.00           C  
ATOM    620  CG  ASN B 486      54.023 -22.070  21.232  1.00  0.00           C  
ATOM    621  OD1 ASN B 486      54.357 -21.604  22.323  1.00  0.00           O  
ATOM    622  ND2 ASN B 486      54.404 -23.277  20.818  1.00  0.00           N  
ATOM    623  N   TYR B 487      53.359 -17.600  20.405  1.00  0.00           N  
ATOM    624  CA  TYR B 487      52.795 -16.451  21.107  1.00  0.00           C  
ATOM    625  C   TYR B 487      53.557 -15.218  20.656  1.00  0.00           C  
ATOM    626  O   TYR B 487      53.133 -14.076  20.890  1.00  0.00           O  
ATOM    627  CB  TYR B 487      52.968 -16.615  22.617  1.00  0.00           C  
ATOM    628  CG  TYR B 487      51.914 -15.935  23.453  1.00  0.00           C  
ATOM    629  CD1 TYR B 487      51.720 -14.564  23.406  1.00  0.00           C  
ATOM    630  CD2 TYR B 487      51.096 -16.680  24.302  1.00  0.00           C  
ATOM    631  CE1 TYR B 487      50.720 -13.954  24.197  1.00  0.00           C  
ATOM    632  CE2 TYR B 487      50.096 -16.081  25.094  1.00  0.00           C  
ATOM    633  CZ  TYR B 487      49.910 -14.736  25.038  1.00  0.00           C  
ATOM    634  OH  TYR B 487      48.891 -14.232  25.806  1.00  0.00           O  
ATOM    635  N   LYS B 488      54.679 -15.457  19.990  1.00  0.00           N  
ATOM    636  CA  LYS B 488      55.514 -14.360  19.554  1.00  0.00           C  
ATOM    637  C   LYS B 488      54.753 -13.259  18.822  1.00  0.00           C  
ATOM    638  O   LYS B 488      55.173 -12.099  18.785  1.00  0.00           O  
ATOM    639  CB  LYS B 488      56.682 -14.901  18.721  1.00  0.00           C  
ATOM    640  CG  LYS B 488      56.535 -14.919  17.222  1.00  0.00           C  
ATOM    641  CD  LYS B 488      57.879 -15.368  16.629  1.00  0.00           C  
ATOM    642  CE  LYS B 488      57.973 -15.178  15.114  1.00  0.00           C  
ATOM    643  NZ  LYS B 488      59.281 -15.677  14.557  1.00  0.00           N  
ATOM    644  N   ASP B 495      53.608 -13.622  18.274  1.00  0.00           N  
ATOM    645  CA  ASP B 495      52.785 -12.679  17.540  1.00  0.00           C  
ATOM    646  C   ASP B 495      52.097 -11.666  18.461  1.00  0.00           C  
ATOM    647  O   ASP B 495      51.842 -10.530  18.073  1.00  0.00           O  
ATOM    648  CB  ASP B 495      51.756 -13.467  16.706  1.00  0.00           C  
ATOM    649  CG  ASP B 495      51.429 -14.843  17.314  1.00  0.00           C  
ATOM    650  OD1 ASP B 495      52.365 -15.677  17.422  1.00  0.00           O  
ATOM    651  OD2 ASP B 495      50.247 -15.090  17.682  1.00  0.00           O  
ATOM    652  N   ALA B 496      51.809 -12.071  19.687  1.00  0.00           N  
ATOM    653  CA  ALA B 496      51.130 -11.183  20.619  1.00  0.00           C  
ATOM    654  C   ALA B 496      52.113 -10.508  21.553  1.00  0.00           C  
ATOM    655  O   ALA B 496      51.742  -9.714  22.424  1.00  0.00           O  
ATOM    656  CB  ALA B 496      50.111 -11.957  21.427  1.00  0.00           C  
ATOM    657  N   MET B 497      53.379 -10.818  21.346  1.00  0.00           N  
ATOM    658  CA  MET B 497      54.445 -10.288  22.174  1.00  0.00           C  
ATOM    659  C   MET B 497      55.063  -8.993  21.692  1.00  0.00           C  
ATOM    660  O   MET B 497      55.352  -8.849  20.508  1.00  0.00           O  
ATOM    661  CB  MET B 497      55.545 -11.330  22.267  1.00  0.00           C  
ATOM    662  CG  MET B 497      55.948 -11.668  23.668  1.00  0.00           C  
ATOM    663  SD  MET B 497      56.674 -13.284  23.702  1.00  0.00           S  
ATOM    664  CE  MET B 497      55.140 -14.252  23.892  1.00  0.00           C  
ATOM    665  N   PHE B 498      55.289  -8.060  22.608  1.00  0.00           N  
ATOM    666  CA  PHE B 498      55.926  -6.791  22.264  1.00  0.00           C  
ATOM    667  C   PHE B 498      57.421  -6.917  22.471  1.00  0.00           C  
ATOM    668  O   PHE B 498      57.844  -7.694  23.310  1.00  0.00           O  
ATOM    669  CB  PHE B 498      55.401  -5.714  23.164  1.00  0.00           C  
ATOM    670  CG  PHE B 498      54.175  -5.078  22.664  1.00  0.00           C  
ATOM    671  CD1 PHE B 498      54.248  -4.131  21.656  1.00  0.00           C  
ATOM    672  CD2 PHE B 498      52.942  -5.402  23.209  1.00  0.00           C  
ATOM    673  CE1 PHE B 498      53.106  -3.502  21.192  1.00  0.00           C  
ATOM    674  CE2 PHE B 498      51.778  -4.779  22.753  1.00  0.00           C  
ATOM    675  CZ  PHE B 498      51.860  -3.827  21.744  1.00  0.00           C  
ATOM    676  N   THR B 499      58.230  -6.157  21.745  1.00  0.00           N  
ATOM    677  CA  THR B 499      59.673  -6.286  21.925  1.00  0.00           C  
ATOM    678  C   THR B 499      60.531  -5.033  21.760  1.00  0.00           C  
ATOM    679  O   THR B 499      60.243  -4.189  20.896  1.00  0.00           O  
ATOM    680  CB  THR B 499      60.272  -7.353  20.984  1.00  0.00           C  
ATOM    681  OG1 THR B 499      59.932  -7.057  19.634  1.00  0.00           O  
ATOM    682  CG2 THR B 499      59.760  -8.711  21.333  1.00  0.00           C  
ATOM    683  N   THR B 500      61.585  -4.932  22.592  1.00  0.00           N  
ATOM    684  CA  THR B 500      62.547  -3.830  22.555  1.00  0.00           C  
ATOM    685  C   THR B 500      63.895  -4.448  22.686  1.00  0.00           C  
ATOM    686  O   THR B 500      64.019  -5.663  22.717  1.00  0.00           O  
ATOM    687  CB  THR B 500      62.459  -2.916  23.733  1.00  0.00           C  
ATOM    688  OG1 THR B 500      61.104  -2.839  24.164  1.00  0.00           O  
ATOM    689  CG2 THR B 500      62.992  -1.525  23.350  1.00  0.00           C  
ATOM    690  N   SER B 501      64.907  -3.600  22.819  1.00  0.00           N  
ATOM    691  CA  SER B 501      66.271  -4.077  22.959  1.00  0.00           C  
ATOM    692  C   SER B 501      67.274  -2.963  23.161  1.00  0.00           C  
ATOM    693  O   SER B 501      67.047  -1.832  22.733  1.00  0.00           O  
ATOM    694  CB  SER B 501      66.657  -4.872  21.722  1.00  0.00           C  
ATOM    695  OG  SER B 501      66.173  -4.212  20.568  1.00  0.00           O  
ATOM    696  N   SER B 502      68.377  -3.306  23.826  1.00  0.00           N  
ATOM    697  CA  SER B 502      69.487  -2.386  24.087  1.00  0.00           C  
ATOM    698  C   SER B 502      70.694  -2.934  23.322  1.00  0.00           C  
ATOM    699  O   SER B 502      70.594  -3.978  22.676  1.00  0.00           O  
ATOM    700  CB  SER B 502      69.794  -2.304  25.597  1.00  0.00           C  
ATOM    701  OG  SER B 502      70.086  -3.573  26.154  1.00  0.00           O  
ATOM    702  N   GLU B 651      71.823  -2.235  23.371  1.00  0.00           N  
ATOM    703  CA  GLU B 651      73.024  -2.698  22.670  1.00  0.00           C  
ATOM    704  C   GLU B 651      73.168  -4.163  23.039  1.00  0.00           C  
ATOM    705  O   GLU B 651      73.410  -5.033  22.190  1.00  0.00           O  
ATOM    706  CB  GLU B 651      74.262  -1.935  23.152  1.00  0.00           C  
ATOM    707  CG  GLU B 651      73.951  -0.594  23.800  1.00  0.00           C  
ATOM    708  CD  GLU B 651      73.005   0.246  22.954  1.00  0.00           C  
ATOM    709  OE1 GLU B 651      73.337   0.495  21.772  1.00  0.00           O  
ATOM    710  OE2 GLU B 651      71.936   0.653  23.469  1.00  0.00           O  
ATOM    711  N   ASN B 652      73.003  -4.396  24.340  1.00  0.00           N  
ATOM    712  CA  ASN B 652      73.066  -5.716  24.955  1.00  0.00           C  
ATOM    713  C   ASN B 652      72.297  -6.770  24.070  1.00  0.00           C  
ATOM    714  O   ASN B 652      72.752  -7.156  22.969  1.00  0.00           O  
ATOM    715  CB  ASN B 652      72.460  -5.641  26.397  1.00  0.00           C  
ATOM    716  CG  ASN B 652      73.153  -4.605  27.314  1.00  0.00           C  
ATOM    717  OD1 ASN B 652      73.315  -3.434  26.978  1.00  0.00           O  
ATOM    718  ND2 ASN B 652      73.518  -5.048  28.490  1.00  0.00           N  
ATOM    719  N   ARG B 653      71.130  -7.207  24.555  1.00  0.00           N  
ATOM    720  CA  ARG B 653      70.317  -8.215  23.870  1.00  0.00           C  
ATOM    721  C   ARG B 653      69.027  -7.629  23.332  1.00  0.00           C  
ATOM    722  O   ARG B 653      68.955  -6.458  22.982  1.00  0.00           O  
ATOM    723  CB  ARG B 653      69.948  -9.339  24.846  1.00  0.00           C  
ATOM    724  CG  ARG B 653      70.942  -9.546  25.990  1.00  0.00           C  
ATOM    725  CD  ARG B 653      70.331 -10.334  27.144  1.00  0.00           C  
ATOM    726  NE  ARG B 653      71.261 -10.425  28.255  1.00  0.00           N  
ATOM    727  CZ  ARG B 653      71.802  -9.367  28.842  1.00  0.00           C  
ATOM    728  NH1 ARG B 653      71.494  -8.146  28.418  1.00  0.00           N  
ATOM    729  NH2 ARG B 653      72.662  -9.528  29.841  1.00  0.00           N  
ATOM    730  N   GLU B 654      68.008  -8.476  23.277  1.00  0.00           N  
ATOM    731  CA  GLU B 654      66.689  -8.089  22.820  1.00  0.00           C  
ATOM    732  C   GLU B 654      65.689  -8.691  23.783  1.00  0.00           C  
ATOM    733  O   GLU B 654      65.719  -9.876  24.049  1.00  0.00           O  
ATOM    734  CB  GLU B 654      66.427  -8.618  21.427  1.00  0.00           C  
ATOM    735  CG  GLU B 654      64.999  -8.363  20.979  1.00  0.00           C  
ATOM    736  CD  GLU B 654      64.725  -8.841  19.553  1.00  0.00           C  
ATOM    737  OE1 GLU B 654      65.017 -10.026  19.265  1.00  0.00           O  
ATOM    738  OE2 GLU B 654      64.215  -8.035  18.731  1.00  0.00           O  
ATOM    739  N   TYR B 655      64.784  -7.879  24.290  1.00  0.00           N  
ATOM    740  CA  TYR B 655      63.838  -8.370  25.269  1.00  0.00           C  
ATOM    741  C   TYR B 655      62.423  -8.303  24.787  1.00  0.00           C  
ATOM    742  O   TYR B 655      62.117  -7.577  23.866  1.00  0.00           O  
ATOM    743  CB  TYR B 655      63.942  -7.542  26.570  1.00  0.00           C  
ATOM    744  CG  TYR B 655      65.335  -7.050  26.912  1.00  0.00           C  
ATOM    745  CD1 TYR B 655      65.887  -5.954  26.250  1.00  0.00           C  
ATOM    746  CD2 TYR B 655      66.124  -7.719  27.846  1.00  0.00           C  
ATOM    747  CE1 TYR B 655      67.194  -5.537  26.502  1.00  0.00           C  
ATOM    748  CE2 TYR B 655      67.436  -7.312  28.104  1.00  0.00           C  
ATOM    749  CZ  TYR B 655      67.965  -6.217  27.425  1.00  0.00           C  
ATOM    750  OH  TYR B 655      69.264  -5.804  27.653  1.00  0.00           O  
ATOM    751  N   CYS B 656      61.560  -9.059  25.443  1.00  0.00           N  
ATOM    752  CA  CYS B 656      60.139  -9.060  25.137  1.00  0.00           C  
ATOM    753  C   CYS B 656      59.445  -8.430  26.319  1.00  0.00           C  
ATOM    754  O   CYS B 656      59.823  -8.676  27.443  1.00  0.00           O  
ATOM    755  CB  CYS B 656      59.602 -10.476  25.018  1.00  0.00           C  
ATOM    756  SG  CYS B 656      60.392 -11.508  23.806  1.00  0.00           S  
ATOM    757  N   ILE B 657      58.434  -7.617  26.095  1.00  0.00           N  
ATOM    758  CA  ILE B 657      57.734  -7.047  27.229  1.00  0.00           C  
ATOM    759  C   ILE B 657      56.866  -8.176  27.746  1.00  0.00           C  
ATOM    760  O   ILE B 657      56.192  -8.852  26.975  1.00  0.00           O  
ATOM    761  CB  ILE B 657      56.877  -5.863  26.809  1.00  0.00           C  
ATOM    762  CG1 ILE B 657      57.790  -4.660  26.522  1.00  0.00           C  
ATOM    763  CG2 ILE B 657      55.817  -5.575  27.893  1.00  0.00           C  
ATOM    764  CD1 ILE B 657      58.907  -4.912  25.560  1.00  0.00           C  
ATOM    765  N   LYS B 658      56.866  -8.390  29.048  1.00  0.00           N  
ATOM    766  CA  LYS B 658      56.100  -9.504  29.544  1.00  0.00           C  
ATOM    767  C   LYS B 658      54.603  -9.563  29.215  1.00  0.00           C  
ATOM    768  O   LYS B 658      53.860  -8.601  29.417  1.00  0.00           O  
ATOM    769  CB  LYS B 658      56.316  -9.649  31.056  1.00  0.00           C  
ATOM    770  CG  LYS B 658      55.561  -8.679  31.980  1.00  0.00           C  
ATOM    771  CD  LYS B 658      55.749  -9.104  33.453  1.00  0.00           C  
ATOM    772  CE  LYS B 658      54.946  -8.268  34.410  1.00  0.00           C  
ATOM    773  NZ  LYS B 658      55.346  -8.529  35.807  1.00  0.00           N  
ATOM    774  N   PRO B 659      54.153 -10.709  28.674  1.00  0.00           N  
ATOM    775  CA  PRO B 659      52.769 -11.029  28.290  1.00  0.00           C  
ATOM    776  C   PRO B 659      52.120 -11.617  29.546  1.00  0.00           C  
ATOM    777  O   PRO B 659      50.994 -11.288  29.886  1.00  0.00           O  
ATOM    778  CB  PRO B 659      52.932 -12.102  27.225  1.00  0.00           C  
ATOM    779  CG  PRO B 659      54.375 -11.974  26.780  1.00  0.00           C  
ATOM    780  CD  PRO B 659      55.082 -11.666  28.056  1.00  0.00           C  
ATOM    781  N   MET B 660      52.865 -12.502  30.224  1.00  0.00           N  
ATOM    782  CA  MET B 660      52.442 -13.170  31.473  1.00  0.00           C  
ATOM    783  C   MET B 660      53.587 -13.020  32.505  1.00  0.00           C  
ATOM    784  O   MET B 660      54.674 -12.521  32.192  1.00  0.00           O  
ATOM    785  CB  MET B 660      52.161 -14.645  31.207  1.00  0.00           C  
ATOM    786  CG  MET B 660      51.563 -14.872  29.844  1.00  0.00           C  
ATOM    787  SD  MET B 660      51.484 -16.577  29.314  1.00  0.00           S  
ATOM    788  CE  MET B 660      49.836 -16.988  29.848  1.00  0.00           C  
ATOM    789  N   ASN B 661      53.353 -13.449  33.734  1.00  0.00           N  
ATOM    790  CA  ASN B 661      54.384 -13.304  34.745  1.00  0.00           C  
ATOM    791  C   ASN B 661      54.875 -14.678  35.174  1.00  0.00           C  
ATOM    792  O   ASN B 661      55.669 -14.822  36.110  1.00  0.00           O  
ATOM    793  CB  ASN B 661      53.783 -12.580  35.925  1.00  0.00           C  
ATOM    794  CG  ASN B 661      52.627 -11.719  35.527  1.00  0.00           C  
ATOM    795  OD1 ASN B 661      52.781 -10.504  35.277  1.00  0.00           O  
ATOM    796  ND2 ASN B 661      51.451 -12.342  35.440  1.00  0.00           N  
ATOM    797  N   CYS B 662      54.379 -15.695  34.485  1.00  0.00           N  
ATOM    798  CA  CYS B 662      54.739 -17.065  34.780  1.00  0.00           C  
ATOM    799  C   CYS B 662      56.263 -17.180  34.772  1.00  0.00           C  
ATOM    800  O   CYS B 662      56.877 -17.421  35.799  1.00  0.00           O  
ATOM    801  CB  CYS B 662      54.146 -18.047  33.735  1.00  0.00           C  
ATOM    802  SG  CYS B 662      52.492 -17.770  33.033  1.00  0.00           S  
ATOM    803  N   PRO B 663      56.893 -16.949  33.621  1.00  0.00           N  
ATOM    804  CA  PRO B 663      58.350 -17.070  33.551  1.00  0.00           C  
ATOM    805  C   PRO B 663      59.012 -16.394  34.715  1.00  0.00           C  
ATOM    806  O   PRO B 663      59.782 -17.006  35.450  1.00  0.00           O  
ATOM    807  CB  PRO B 663      58.698 -16.424  32.212  1.00  0.00           C  
ATOM    808  CG  PRO B 663      57.655 -15.357  32.100  1.00  0.00           C  
ATOM    809  CD  PRO B 663      56.396 -16.091  32.540  1.00  0.00           C  
ATOM    810  N   GLY B 664      58.681 -15.127  34.898  1.00  0.00           N  
ATOM    811  CA  GLY B 664      59.272 -14.378  35.989  1.00  0.00           C  
ATOM    812  C   GLY B 664      59.215 -15.120  37.310  1.00  0.00           C  
ATOM    813  O   GLY B 664      60.259 -15.385  37.903  1.00  0.00           O  
ATOM    814  N   HIS B 665      58.009 -15.447  37.762  1.00  0.00           N  
ATOM    815  CA  HIS B 665      57.858 -16.127  39.012  1.00  0.00           C  
ATOM    816  C   HIS B 665      58.784 -17.326  39.164  1.00  0.00           C  
ATOM    817  O   HIS B 665      59.318 -17.576  40.247  1.00  0.00           O  
ATOM    818  CB  HIS B 665      56.434 -16.561  39.170  1.00  0.00           C  
ATOM    819  CG  HIS B 665      55.503 -15.437  39.423  1.00  0.00           C  
ATOM    820  ND1 HIS B 665      54.248 -15.618  39.968  1.00  0.00           N  
ATOM    821  CD2 HIS B 665      55.656 -14.109  39.250  1.00  0.00           C  
ATOM    822  CE1 HIS B 665      53.667 -14.443  40.130  1.00  0.00           C  
ATOM    823  NE2 HIS B 665      54.501 -13.512  39.701  1.00  0.00           N  
ATOM    824  N   VAL B 666      58.968 -18.076  38.089  1.00  0.00           N  
ATOM    825  CA  VAL B 666      59.850 -19.226  38.108  1.00  0.00           C  
ATOM    826  C   VAL B 666      61.291 -18.817  38.442  1.00  0.00           C  
ATOM    827  O   VAL B 666      61.981 -19.503  39.189  1.00  0.00           O  
ATOM    828  CB  VAL B 666      59.786 -19.916  36.767  1.00  0.00           C  
ATOM    829  CG1 VAL B 666      60.981 -20.805  36.564  1.00  0.00           C  
ATOM    830  CG2 VAL B 666      58.489 -20.694  36.704  1.00  0.00           C  
ATOM    831  N   GLN B 667      61.741 -17.699  37.888  1.00  0.00           N  
ATOM    832  CA  GLN B 667      63.078 -17.175  38.163  1.00  0.00           C  
ATOM    833  C   GLN B 667      63.240 -16.942  39.660  1.00  0.00           C  
ATOM    834  O   GLN B 667      64.192 -17.390  40.271  1.00  0.00           O  
ATOM    835  CB  GLN B 667      63.257 -15.869  37.417  1.00  0.00           C  
ATOM    836  CG  GLN B 667      62.994 -16.057  35.974  1.00  0.00           C  
ATOM    837  CD  GLN B 667      63.911 -17.121  35.383  1.00  0.00           C  
ATOM    838  OE1 GLN B 667      64.191 -18.135  36.020  1.00  0.00           O  
ATOM    839  NE2 GLN B 667      64.380 -16.895  34.157  1.00  0.00           N  
ATOM    840  N   ILE B 668      62.293 -16.221  40.234  1.00  0.00           N  
ATOM    841  CA  ILE B 668      62.278 -15.958  41.647  1.00  0.00           C  
ATOM    842  C   ILE B 668      62.223 -17.271  42.423  1.00  0.00           C  
ATOM    843  O   ILE B 668      62.769 -17.375  43.522  1.00  0.00           O  
ATOM    844  CB  ILE B 668      61.062 -15.112  42.009  1.00  0.00           C  
ATOM    845  CG1 ILE B 668      61.293 -13.678  41.539  1.00  0.00           C  
ATOM    846  CG2 ILE B 668      60.803 -15.156  43.490  1.00  0.00           C  
ATOM    847  CD1 ILE B 668      60.368 -12.667  42.226  1.00  0.00           C  
ATOM    848  N   PHE B 669      61.567 -18.279  41.864  1.00  0.00           N  
ATOM    849  CA  PHE B 669      61.474 -19.575  42.541  1.00  0.00           C  
ATOM    850  C   PHE B 669      62.805 -20.307  42.535  1.00  0.00           C  
ATOM    851  O   PHE B 669      63.153 -21.011  43.486  1.00  0.00           O  
ATOM    852  CB  PHE B 669      60.457 -20.467  41.864  1.00  0.00           C  
ATOM    853  CG  PHE B 669      60.381 -21.835  42.448  1.00  0.00           C  
ATOM    854  CD1 PHE B 669      59.758 -22.040  43.675  1.00  0.00           C  
ATOM    855  CD2 PHE B 669      60.925 -22.926  41.773  1.00  0.00           C  
ATOM    856  CE1 PHE B 669      59.665 -23.320  44.223  1.00  0.00           C  
ATOM    857  CE2 PHE B 669      60.838 -24.214  42.314  1.00  0.00           C  
ATOM    858  CZ  PHE B 669      60.207 -24.409  43.540  1.00  0.00           C  
ATOM    859  N   ASN B 670      63.546 -20.141  41.452  1.00  0.00           N  
ATOM    860  CA  ASN B 670      64.841 -20.783  41.314  1.00  0.00           C  
ATOM    861  C   ASN B 670      65.971 -20.269  42.228  1.00  0.00           C  
ATOM    862  O   ASN B 670      67.017 -20.896  42.345  1.00  0.00           O  
ATOM    863  CB  ASN B 670      65.259 -20.736  39.851  1.00  0.00           C  
ATOM    864  CG  ASN B 670      64.466 -21.700  39.013  1.00  0.00           C  
ATOM    865  OD1 ASN B 670      64.446 -21.599  37.789  1.00  0.00           O  
ATOM    866  ND2 ASN B 670      63.805 -22.659  39.675  1.00  0.00           N  
ATOM    867  N   GLN B 671      65.777 -19.135  42.880  1.00  0.00           N  
ATOM    868  CA  GLN B 671      66.802 -18.664  43.780  1.00  0.00           C  
ATOM    869  C   GLN B 671      66.873 -19.630  44.964  1.00  0.00           C  
ATOM    870  O   GLN B 671      65.907 -19.761  45.737  1.00  0.00           O  
ATOM    871  CB  GLN B 671      66.470 -17.271  44.303  1.00  0.00           C  
ATOM    872  CG  GLN B 671      66.579 -16.201  43.290  1.00  0.00           C  
ATOM    873  CD  GLN B 671      67.714 -16.454  42.357  1.00  0.00           C  
ATOM    874  OE1 GLN B 671      67.569 -17.160  41.357  1.00  0.00           O  
ATOM    875  NE2 GLN B 671      68.868 -15.893  42.678  1.00  0.00           N  
ATOM    876  N   GLY B 672      68.007 -20.317  45.095  1.00  0.00           N  
ATOM    877  CA  GLY B 672      68.199 -21.235  46.208  1.00  0.00           C  
ATOM    878  C   GLY B 672      67.690 -22.641  45.991  1.00  0.00           C  
ATOM    879  O   GLY B 672      67.084 -22.949  44.960  1.00  0.00           O  
ATOM    880  N   LEU B 675      67.933 -23.506  46.970  1.00  0.00           N  
ATOM    881  CA  LEU B 675      67.484 -24.888  46.870  1.00  0.00           C  
ATOM    882  C   LEU B 675      66.177 -25.064  47.620  1.00  0.00           C  
ATOM    883  O   LEU B 675      66.094 -24.845  48.828  1.00  0.00           O  
ATOM    884  CB  LEU B 675      68.528 -25.833  47.439  1.00  0.00           C  
ATOM    885  CG  LEU B 675      68.328 -27.318  47.140  1.00  0.00           C  
ATOM    886  CD1 LEU B 675      68.563 -27.610  45.655  1.00  0.00           C  
ATOM    887  CD2 LEU B 675      69.306 -28.110  47.991  1.00  0.00           C  
ATOM    888  N   LYS B 677      65.145 -25.452  46.884  1.00  0.00           N  
ATOM    889  CA  LYS B 677      63.831 -25.631  47.468  1.00  0.00           C  
ATOM    890  C   LYS B 677      63.587 -27.100  47.764  1.00  0.00           C  
ATOM    891  O   LYS B 677      63.853 -27.954  46.927  1.00  0.00           O  
ATOM    892  CB  LYS B 677      62.758 -25.117  46.497  1.00  0.00           C  
ATOM    893  CG  LYS B 677      62.842 -23.633  46.119  1.00  0.00           C  
ATOM    894  CD  LYS B 677      62.609 -22.716  47.335  1.00  0.00           C  
ATOM    895  CE  LYS B 677      62.192 -21.299  46.938  1.00  0.00           C  
ATOM    896  NZ  LYS B 677      63.124 -20.682  45.953  1.00  0.00           N  
ATOM    897  N   SER B 678      63.094 -27.394  48.958  1.00  0.00           N  
ATOM    898  CA  SER B 678      62.792 -28.766  49.311  1.00  0.00           C  
ATOM    899  C   SER B 678      61.301 -28.931  49.141  1.00  0.00           C  
ATOM    900  O   SER B 678      60.583 -27.961  48.962  1.00  0.00           O  
ATOM    901  CB  SER B 678      63.098 -29.034  50.770  1.00  0.00           C  
ATOM    902  OG  SER B 678      61.935 -28.799  51.563  1.00  0.00           O  
ATOM    903  N   TYR B 682      60.837 -30.166  49.225  1.00  0.00           N  
ATOM    904  CA  TYR B 682      59.422 -30.425  49.115  1.00  0.00           C  
ATOM    905  C   TYR B 682      58.719 -29.611  50.199  1.00  0.00           C  
ATOM    906  O   TYR B 682      57.607 -29.145  50.016  1.00  0.00           O  
ATOM    907  CB  TYR B 682      59.143 -31.907  49.349  1.00  0.00           C  
ATOM    908  CG  TYR B 682      59.480 -32.350  50.766  1.00  0.00           C  
ATOM    909  CD1 TYR B 682      58.708 -31.937  51.858  1.00  0.00           C  
ATOM    910  CD2 TYR B 682      60.574 -33.171  51.023  1.00  0.00           C  
ATOM    911  CE1 TYR B 682      59.021 -32.331  53.159  1.00  0.00           C  
ATOM    912  CE2 TYR B 682      60.882 -33.566  52.323  1.00  0.00           C  
ATOM    913  CZ  TYR B 682      60.102 -33.145  53.382  1.00  0.00           C  
ATOM    914  OH  TYR B 682      60.379 -33.550  54.667  1.00  0.00           O  
ATOM    915  N   ARG B 683      59.378 -29.427  51.329  1.00  0.00           N  
ATOM    916  CA  ARG B 683      58.754 -28.735  52.435  1.00  0.00           C  
ATOM    917  C   ARG B 683      58.478 -27.276  52.187  1.00  0.00           C  
ATOM    918  O   ARG B 683      57.798 -26.622  52.976  1.00  0.00           O  
ATOM    919  CB  ARG B 683      59.602 -28.902  53.676  1.00  0.00           C  
ATOM    920  CG  ARG B 683      58.792 -28.893  54.969  1.00  0.00           C  
ATOM    921  CD  ARG B 683      59.689 -29.205  56.160  1.00  0.00           C  
ATOM    922  NE  ARG B 683      60.725 -30.162  55.778  1.00  0.00           N  
ATOM    923  CZ  ARG B 683      61.720 -30.545  56.569  1.00  0.00           C  
ATOM    924  NH1 ARG B 683      61.813 -30.053  57.804  1.00  0.00           N  
ATOM    925  NH2 ARG B 683      62.628 -31.406  56.116  1.00  0.00           N  
ATOM    926  N   ASP B 684      59.021 -26.753  51.096  1.00  0.00           N  
ATOM    927  CA  ASP B 684      58.762 -25.362  50.738  1.00  0.00           C  
ATOM    928  C   ASP B 684      57.423 -25.319  49.954  1.00  0.00           C  
ATOM    929  O   ASP B 684      56.901 -24.242  49.638  1.00  0.00           O  
ATOM    930  CB  ASP B 684      59.900 -24.806  49.872  1.00  0.00           C  
ATOM    931  CG  ASP B 684      61.196 -24.714  50.616  1.00  0.00           C  
ATOM    932  OD1 ASP B 684      61.185 -24.117  51.710  1.00  0.00           O  
ATOM    933  OD2 ASP B 684      62.221 -25.227  50.112  1.00  0.00           O  
ATOM    934  N   LEU B 685      56.882 -26.509  49.664  1.00  0.00           N  
ATOM    935  CA  LEU B 685      55.626 -26.695  48.922  1.00  0.00           C  
ATOM    936  C   LEU B 685      54.418 -27.024  49.799  1.00  0.00           C  
ATOM    937  O   LEU B 685      54.526 -27.667  50.836  1.00  0.00           O  
ATOM    938  CB  LEU B 685      55.784 -27.807  47.897  1.00  0.00           C  
ATOM    939  CG  LEU B 685      56.923 -27.541  46.928  1.00  0.00           C  
ATOM    940  CD1 LEU B 685      57.004 -28.678  45.911  1.00  0.00           C  
ATOM    941  CD2 LEU B 685      56.698 -26.195  46.262  1.00  0.00           C  
ATOM    942  N   PRO B 686      53.238 -26.594  49.377  1.00  0.00           N  
ATOM    943  CA  PRO B 686      52.985 -25.833  48.151  1.00  0.00           C  
ATOM    944  C   PRO B 686      53.471 -24.398  48.245  1.00  0.00           C  
ATOM    945  O   PRO B 686      53.303 -23.735  49.278  1.00  0.00           O  
ATOM    946  CB  PRO B 686      51.487 -25.890  48.043  1.00  0.00           C  
ATOM    947  CG  PRO B 686      51.090 -25.753  49.510  1.00  0.00           C  
ATOM    948  CD  PRO B 686      52.017 -26.728  50.186  1.00  0.00           C  
ATOM    949  N   LEU B 687      54.048 -23.918  47.150  1.00  0.00           N  
ATOM    950  CA  LEU B 687      54.566 -22.556  47.104  1.00  0.00           C  
ATOM    951  C   LEU B 687      53.628 -21.619  46.371  1.00  0.00           C  
ATOM    952  O   LEU B 687      53.552 -21.649  45.148  1.00  0.00           O  
ATOM    953  CB  LEU B 687      55.947 -22.538  46.435  1.00  0.00           C  
ATOM    954  CG  LEU B 687      56.909 -21.447  46.927  1.00  0.00           C  
ATOM    955  CD1 LEU B 687      56.846 -20.263  46.044  1.00  0.00           C  
ATOM    956  CD2 LEU B 687      56.551 -21.057  48.368  1.00  0.00           C  
ATOM    957  N   ARG B 688      52.931 -20.778  47.124  1.00  0.00           N  
ATOM    958  CA  ARG B 688      51.979 -19.852  46.540  1.00  0.00           C  
ATOM    959  C   ARG B 688      52.507 -18.444  46.266  1.00  0.00           C  
ATOM    960  O   ARG B 688      52.455 -17.566  47.133  1.00  0.00           O  
ATOM    961  CB  ARG B 688      50.755 -19.783  47.439  1.00  0.00           C  
ATOM    962  CG  ARG B 688      49.935 -21.005  47.328  1.00  0.00           C  
ATOM    963  CD  ARG B 688      49.138 -21.227  48.562  1.00  0.00           C  
ATOM    964  NE  ARG B 688      48.795 -22.643  48.613  1.00  0.00           N  
ATOM    965  CZ  ARG B 688      48.225 -23.243  49.658  1.00  0.00           C  
ATOM    966  NH1 ARG B 688      47.934 -22.520  50.740  1.00  0.00           N  
ATOM    967  NH2 ARG B 688      47.963 -24.560  49.631  1.00  0.00           N  
ATOM    968  N   MET B 689      52.980 -18.216  45.046  1.00  0.00           N  
ATOM    969  CA  MET B 689      53.525 -16.918  44.678  1.00  0.00           C  
ATOM    970  C   MET B 689      52.608 -16.058  43.803  1.00  0.00           C  
ATOM    971  O   MET B 689      52.435 -16.330  42.600  1.00  0.00           O  
ATOM    972  CB  MET B 689      54.824 -17.125  43.956  1.00  0.00           C  
ATOM    973  CG  MET B 689      55.585 -15.881  43.789  1.00  0.00           C  
ATOM    974  SD  MET B 689      56.953 -16.185  42.662  1.00  0.00           S  
ATOM    975  CE  MET B 689      57.764 -17.499  43.447  1.00  0.00           C  
ATOM    976  N   ALA B 690      52.040 -15.008  44.394  1.00  0.00           N  
ATOM    977  CA  ALA B 690      51.136 -14.111  43.686  1.00  0.00           C  
ATOM    978  C   ALA B 690      51.808 -12.792  43.319  1.00  0.00           C  
ATOM    979  O   ALA B 690      52.874 -12.492  43.839  1.00  0.00           O  
ATOM    980  CB  ALA B 690      49.927 -13.851  44.543  1.00  0.00           C  
ATOM    981  N   GLU B 691      51.179 -11.999  42.446  1.00  0.00           N  
ATOM    982  CA  GLU B 691      51.732 -10.712  42.001  1.00  0.00           C  
ATOM    983  C   GLU B 691      50.667  -9.980  41.214  1.00  0.00           C  
ATOM    984  O   GLU B 691      49.893 -10.604  40.494  1.00  0.00           O  
ATOM    985  CB  GLU B 691      52.931 -10.946  41.080  1.00  0.00           C  
ATOM    986  CG  GLU B 691      53.649  -9.717  40.657  1.00  0.00           C  
ATOM    987  CD  GLU B 691      54.460  -9.897  39.358  1.00  0.00           C  
ATOM    988  OE1 GLU B 691      55.120 -10.940  39.106  1.00  0.00           O  
ATOM    989  OE2 GLU B 691      54.452  -8.944  38.555  1.00  0.00           O  
ATOM    990  N   PHE B 692      50.598  -8.665  41.359  1.00  0.00           N  
ATOM    991  CA  PHE B 692      49.643  -7.889  40.577  1.00  0.00           C  
ATOM    992  C   PHE B 692      50.495  -7.530  39.374  1.00  0.00           C  
ATOM    993  O   PHE B 692      50.944  -6.403  39.219  1.00  0.00           O  
ATOM    994  CB  PHE B 692      49.187  -6.673  41.373  1.00  0.00           C  
ATOM    995  CG  PHE B 692      48.285  -7.024  42.492  1.00  0.00           C  
ATOM    996  CD1 PHE B 692      48.265  -8.324  42.986  1.00  0.00           C  
ATOM    997  CD2 PHE B 692      47.433  -6.076  43.056  1.00  0.00           C  
ATOM    998  CE1 PHE B 692      47.392  -8.676  44.039  1.00  0.00           C  
ATOM    999  CE2 PHE B 692      46.545  -6.403  44.115  1.00  0.00           C  
ATOM   1000  CZ  PHE B 692      46.521  -7.699  44.608  1.00  0.00           C  
ATOM   1001  N   GLY B 693      50.738  -8.557  38.559  1.00  0.00           N  
ATOM   1002  CA  GLY B 693      51.566  -8.456  37.364  1.00  0.00           C  
ATOM   1003  C   GLY B 693      51.028  -7.748  36.137  1.00  0.00           C  
ATOM   1004  O   GLY B 693      50.066  -8.196  35.499  1.00  0.00           O  
ATOM   1005  N   SER B 695      51.685  -6.642  35.802  1.00  0.00           N  
ATOM   1006  CA  SER B 695      51.313  -5.815  34.676  1.00  0.00           C  
ATOM   1007  C   SER B 695      51.772  -6.454  33.361  1.00  0.00           C  
ATOM   1008  O   SER B 695      52.979  -6.533  33.089  1.00  0.00           O  
ATOM   1009  CB  SER B 695      51.948  -4.440  34.855  1.00  0.00           C  
ATOM   1010  OG  SER B 695      51.559  -3.546  33.833  1.00  0.00           O  
ATOM   1011  N   CYS B 696      50.801  -6.886  32.541  1.00  0.00           N  
ATOM   1012  CA  CYS B 696      51.112  -7.535  31.270  1.00  0.00           C  
ATOM   1013  C   CYS B 696      50.835  -6.675  30.063  1.00  0.00           C  
ATOM   1014  O   CYS B 696      50.135  -5.679  30.133  1.00  0.00           O  
ATOM   1015  CB  CYS B 696      50.302  -8.808  31.104  1.00  0.00           C  
ATOM   1016  SG  CYS B 696      50.406 -10.001  32.375  1.00  0.00           S  
ATOM   1017  N   HIS B 697      51.377  -7.115  28.939  1.00  0.00           N  
ATOM   1018  CA  HIS B 697      51.218  -6.441  27.660  1.00  0.00           C  
ATOM   1019  C   HIS B 697      51.127  -7.397  26.504  1.00  0.00           C  
ATOM   1020  O   HIS B 697      51.979  -8.278  26.345  1.00  0.00           O  
ATOM   1021  CB  HIS B 697      52.378  -5.524  27.443  1.00  0.00           C  
ATOM   1022  CG  HIS B 697      52.345  -4.372  28.364  1.00  0.00           C  
ATOM   1023  ND1 HIS B 697      51.654  -3.222  28.069  1.00  0.00           N  
ATOM   1024  CD2 HIS B 697      52.766  -4.246  29.639  1.00  0.00           C  
ATOM   1025  CE1 HIS B 697      51.647  -2.432  29.124  1.00  0.00           C  
ATOM   1026  NE2 HIS B 697      52.313  -3.031  30.091  1.00  0.00           N  
ATOM   1027  N   ARG B 698      50.102  -7.204  25.683  1.00  0.00           N  
ATOM   1028  CA  ARG B 698      49.890  -8.068  24.546  1.00  0.00           C  
ATOM   1029  C   ARG B 698      49.448  -7.255  23.346  1.00  0.00           C  
ATOM   1030  O   ARG B 698      48.633  -6.329  23.482  1.00  0.00           O  
ATOM   1031  CB  ARG B 698      48.836  -9.120  24.919  1.00  0.00           C  
ATOM   1032  CG  ARG B 698      49.309 -10.089  25.995  1.00  0.00           C  
ATOM   1033  CD  ARG B 698      48.189 -10.800  26.705  1.00  0.00           C  
ATOM   1034  NE  ARG B 698      48.750 -11.893  27.481  1.00  0.00           N  
ATOM   1035  CZ  ARG B 698      48.043 -12.691  28.276  1.00  0.00           C  
ATOM   1036  NH1 ARG B 698      46.738 -12.519  28.414  1.00  0.00           N  
ATOM   1037  NH2 ARG B 698      48.638 -13.681  28.929  1.00  0.00           N  
ATOM   1038  N   ASN B 699      50.012  -7.591  22.184  1.00  0.00           N  
ATOM   1039  CA  ASN B 699      49.664  -6.933  20.930  1.00  0.00           C  
ATOM   1040  C   ASN B 699      48.348  -7.543  20.428  1.00  0.00           C  
ATOM   1041  O   ASN B 699      48.321  -8.370  19.524  1.00  0.00           O  
ATOM   1042  CB  ASN B 699      50.786  -7.120  19.904  1.00  0.00           C  
ATOM   1043  CG  ASN B 699      50.587  -6.280  18.661  1.00  0.00           C  
ATOM   1044  OD1 ASN B 699      50.275  -5.084  18.725  1.00  0.00           O  
ATOM   1045  ND2 ASN B 699      50.770  -6.904  17.515  1.00  0.00           N  
ATOM   1046  N   GLU B 700      47.258  -7.156  21.074  1.00  0.00           N  
ATOM   1047  CA  GLU B 700      45.951  -7.633  20.698  1.00  0.00           C  
ATOM   1048  C   GLU B 700      45.618  -6.911  19.399  1.00  0.00           C  
ATOM   1049  O   GLU B 700      45.881  -5.707  19.252  1.00  0.00           O  
ATOM   1050  CB  GLU B 700      44.918  -7.276  21.766  1.00  0.00           C  
ATOM   1051  CG  GLU B 700      45.143  -7.938  23.110  1.00  0.00           C  
ATOM   1052  CD  GLU B 700      44.943  -9.436  23.056  1.00  0.00           C  
ATOM   1053  OE1 GLU B 700      45.036  -9.986  21.937  1.00  0.00           O  
ATOM   1054  OE2 GLU B 700      44.717 -10.065  24.125  1.00  0.00           O  
ATOM   1055  N   PRO B 703      45.060  -7.646  18.425  1.00  0.00           N  
ATOM   1056  CA  PRO B 703      44.680  -7.106  17.120  1.00  0.00           C  
ATOM   1057  C   PRO B 703      43.758  -5.891  17.238  1.00  0.00           C  
ATOM   1058  O   PRO B 703      42.719  -5.940  17.918  1.00  0.00           O  
ATOM   1059  CB  PRO B 703      44.012  -8.295  16.455  1.00  0.00           C  
ATOM   1060  CG  PRO B 703      44.842  -9.438  16.964  1.00  0.00           C  
ATOM   1061  CD  PRO B 703      44.926  -9.113  18.437  1.00  0.00           C  
ATOM   1062  N   SER B 704      44.163  -4.813  16.565  1.00  0.00           N  
ATOM   1063  CA  SER B 704      43.444  -3.556  16.587  1.00  0.00           C  
ATOM   1064  C   SER B 704      41.955  -3.776  16.686  1.00  0.00           C  
ATOM   1065  O   SER B 704      41.274  -3.162  17.494  1.00  0.00           O  
ATOM   1066  CB  SER B 704      43.777  -2.751  15.341  1.00  0.00           C  
ATOM   1067  OG  SER B 704      45.181  -2.555  15.211  1.00  0.00           O  
ATOM   1068  N   GLY B 710      41.450  -4.684  15.872  1.00  0.00           N  
ATOM   1069  CA  GLY B 710      40.027  -4.941  15.885  1.00  0.00           C  
ATOM   1070  C   GLY B 710      39.457  -5.478  17.181  1.00  0.00           C  
ATOM   1071  O   GLY B 710      38.405  -5.035  17.628  1.00  0.00           O  
ATOM   1072  N   SER B 711      40.153  -6.420  17.800  1.00  0.00           N  
ATOM   1073  CA  SER B 711      39.652  -7.049  19.012  1.00  0.00           C  
ATOM   1074  C   SER B 711      39.558  -6.210  20.256  1.00  0.00           C  
ATOM   1075  O   SER B 711      39.003  -6.679  21.238  1.00  0.00           O  
ATOM   1076  CB  SER B 711      40.496  -8.280  19.322  1.00  0.00           C  
ATOM   1077  OG  SER B 711      41.884  -7.939  19.333  1.00  0.00           O  
ATOM   1078  N   LEU B 712      40.087  -4.986  20.232  1.00  0.00           N  
ATOM   1079  CA  LEU B 712      40.056  -4.128  21.428  1.00  0.00           C  
ATOM   1080  C   LEU B 712      38.648  -3.716  21.827  1.00  0.00           C  
ATOM   1081  O   LEU B 712      37.757  -3.700  21.018  1.00  0.00           O  
ATOM   1082  CB  LEU B 712      40.935  -2.893  21.237  1.00  0.00           C  
ATOM   1083  CG  LEU B 712      42.408  -3.209  20.934  1.00  0.00           C  
ATOM   1084  CD1 LEU B 712      43.222  -1.951  20.805  1.00  0.00           C  
ATOM   1085  CD2 LEU B 712      42.978  -4.035  22.020  1.00  0.00           C  
ATOM   1086  N   HIS B 713      38.446  -3.400  23.094  1.00  0.00           N  
ATOM   1087  CA  HIS B 713      37.132  -3.010  23.577  1.00  0.00           C  
ATOM   1088  C   HIS B 713      37.234  -2.508  25.016  1.00  0.00           C  
ATOM   1089  O   HIS B 713      37.655  -3.250  25.898  1.00  0.00           O  
ATOM   1090  CB  HIS B 713      36.199  -4.200  23.520  1.00  0.00           C  
ATOM   1091  CG  HIS B 713      34.820  -3.914  24.016  1.00  0.00           C  
ATOM   1092  ND1 HIS B 713      33.949  -3.084  23.351  1.00  0.00           N  
ATOM   1093  CD2 HIS B 713      34.159  -4.347  25.119  1.00  0.00           C  
ATOM   1094  CE1 HIS B 713      32.809  -3.014  24.027  1.00  0.00           C  
ATOM   1095  NE2 HIS B 713      32.911  -3.771  25.104  1.00  0.00           N  
ATOM   1096  N   GLY B 714      36.866  -1.244  25.231  1.00  0.00           N  
ATOM   1097  CA  GLY B 714      36.893  -0.631  26.550  1.00  0.00           C  
ATOM   1098  C   GLY B 714      37.967  -1.168  27.472  1.00  0.00           C  
ATOM   1099  O   GLY B 714      39.163  -1.340  27.090  1.00  0.00           O  
ATOM   1100  N   LEU B 715      37.541  -1.434  28.705  1.00  0.00           N  
ATOM   1101  CA  LEU B 715      38.466  -1.987  29.681  1.00  0.00           C  
ATOM   1102  C   LEU B 715      38.508  -3.509  29.552  1.00  0.00           C  
ATOM   1103  O   LEU B 715      39.393  -4.135  30.118  1.00  0.00           O  
ATOM   1104  CB  LEU B 715      38.016  -1.629  31.087  1.00  0.00           C  
ATOM   1105  CG  LEU B 715      37.811  -0.154  31.414  1.00  0.00           C  
ATOM   1106  CD1 LEU B 715      37.301  -0.031  32.852  1.00  0.00           C  
ATOM   1107  CD2 LEU B 715      39.104   0.643  31.223  1.00  0.00           C  
ATOM   1108  N   MET B 716      37.567  -4.087  28.799  1.00  0.00           N  
ATOM   1109  CA  MET B 716      37.475  -5.517  28.644  1.00  0.00           C  
ATOM   1110  C   MET B 716      38.605  -6.156  27.828  1.00  0.00           C  
ATOM   1111  O   MET B 716      39.108  -7.232  28.196  1.00  0.00           O  
ATOM   1112  CB  MET B 716      36.146  -5.893  28.029  1.00  0.00           C  
ATOM   1113  CG  MET B 716      34.996  -5.085  28.447  1.00  0.00           C  
ATOM   1114  SD  MET B 716      34.206  -5.597  29.919  1.00  0.00           S  
ATOM   1115  CE  MET B 716      32.508  -5.029  29.702  1.00  0.00           C  
ATOM   1116  N   ARG B 718      39.022  -5.543  26.735  1.00  0.00           N  
ATOM   1117  CA  ARG B 718      40.078  -6.168  25.958  1.00  0.00           C  
ATOM   1118  C   ARG B 718      41.028  -5.063  25.593  1.00  0.00           C  
ATOM   1119  O   ARG B 718      40.759  -4.284  24.691  1.00  0.00           O  
ATOM   1120  CB  ARG B 718      39.485  -6.854  24.710  1.00  0.00           C  
ATOM   1121  CG  ARG B 718      40.405  -7.858  23.950  1.00  0.00           C  
ATOM   1122  CD  ARG B 718      39.568  -8.811  23.002  1.00  0.00           C  
ATOM   1123  NE  ARG B 718      38.872  -9.921  23.694  1.00  0.00           N  
ATOM   1124  CZ  ARG B 718      39.486 -10.905  24.379  1.00  0.00           C  
ATOM   1125  NH1 ARG B 718      40.822 -10.956  24.494  1.00  0.00           N  
ATOM   1126  NH2 ARG B 718      38.773 -11.861  24.954  1.00  0.00           N  
ATOM   1127  N   VAL B 723      42.142  -4.994  26.320  1.00  0.00           N  
ATOM   1128  CA  VAL B 723      43.156  -3.950  26.139  1.00  0.00           C  
ATOM   1129  C   VAL B 723      44.513  -4.503  25.835  1.00  0.00           C  
ATOM   1130  O   VAL B 723      44.761  -5.663  26.031  1.00  0.00           O  
ATOM   1131  CB  VAL B 723      43.251  -3.095  27.386  1.00  0.00           C  
ATOM   1132  CG1 VAL B 723      42.005  -2.192  27.516  1.00  0.00           C  
ATOM   1133  CG2 VAL B 723      43.303  -4.013  28.587  1.00  0.00           C  
ATOM   1134  N   ARG B 724      45.398  -3.663  25.341  1.00  0.00           N  
ATOM   1135  CA  ARG B 724      46.751  -4.098  24.987  1.00  0.00           C  
ATOM   1136  C   ARG B 724      47.635  -4.139  26.246  1.00  0.00           C  
ATOM   1137  O   ARG B 724      48.581  -4.921  26.318  1.00  0.00           O  
ATOM   1138  CB  ARG B 724      47.368  -3.146  23.944  1.00  0.00           C  
ATOM   1139  CG  ARG B 724      46.679  -3.097  22.551  1.00  0.00           C  
ATOM   1140  CD  ARG B 724      47.413  -3.966  21.538  1.00  0.00           C  
ATOM   1141  NE  ARG B 724      47.099  -3.713  20.126  1.00  0.00           N  
ATOM   1142  CZ  ARG B 724      47.293  -2.557  19.497  1.00  0.00           C  
ATOM   1143  NH1 ARG B 724      47.788  -1.502  20.141  1.00  0.00           N  
ATOM   1144  NH2 ARG B 724      47.040  -2.468  18.195  1.00  0.00           N  
ATOM   1145  N   GLY B 725      47.308  -3.307  27.236  1.00  0.00           N  
ATOM   1146  CA  GLY B 725      48.062  -3.262  28.479  1.00  0.00           C  
ATOM   1147  C   GLY B 725      47.200  -3.338  29.737  1.00  0.00           C  
ATOM   1148  O   GLY B 725      46.521  -2.370  30.113  1.00  0.00           O  
ATOM   1149  N   PHE B 726      47.239  -4.492  30.399  1.00  0.00           N  
ATOM   1150  CA  PHE B 726      46.469  -4.724  31.623  1.00  0.00           C  
ATOM   1151  C   PHE B 726      47.298  -5.255  32.823  1.00  0.00           C  
ATOM   1152  O   PHE B 726      48.526  -5.443  32.755  1.00  0.00           O  
ATOM   1153  CB  PHE B 726      45.343  -5.710  31.344  1.00  0.00           C  
ATOM   1154  CG  PHE B 726      45.820  -7.008  30.750  1.00  0.00           C  
ATOM   1155  CD1 PHE B 726      46.128  -7.096  29.396  1.00  0.00           C  
ATOM   1156  CD2 PHE B 726      46.027  -8.116  31.554  1.00  0.00           C  
ATOM   1157  CE1 PHE B 726      46.636  -8.265  28.849  1.00  0.00           C  
ATOM   1158  CE2 PHE B 726      46.535  -9.286  31.024  1.00  0.00           C  
ATOM   1159  CZ  PHE B 726      46.843  -9.361  29.661  1.00  0.00           C  
ATOM   1160  N   THR B 729      46.582  -5.552  33.907  1.00  0.00           N  
ATOM   1161  CA  THR B 729      47.184  -6.008  35.158  1.00  0.00           C  
ATOM   1162  C   THR B 729      46.536  -7.254  35.764  1.00  0.00           C  
ATOM   1163  O   THR B 729      45.555  -7.135  36.511  1.00  0.00           O  
ATOM   1164  CB  THR B 729      47.059  -4.923  36.212  1.00  0.00           C  
ATOM   1165  OG1 THR B 729      47.621  -3.699  35.732  1.00  0.00           O  
ATOM   1166  CG2 THR B 729      47.771  -5.325  37.414  1.00  0.00           C  
ATOM   1167  N   GLN B 730      47.092  -8.433  35.470  1.00  0.00           N  
ATOM   1168  CA  GLN B 730      46.558  -9.689  35.999  1.00  0.00           C  
ATOM   1169  C   GLN B 730      46.727  -9.724  37.493  1.00  0.00           C  
ATOM   1170  O   GLN B 730      47.643  -9.124  38.024  1.00  0.00           O  
ATOM   1171  CB  GLN B 730      47.309 -10.872  35.403  1.00  0.00           C  
ATOM   1172  CG  GLN B 730      46.990 -11.111  33.979  1.00  0.00           C  
ATOM   1173  CD  GLN B 730      47.719 -12.292  33.409  1.00  0.00           C  
ATOM   1174  OE1 GLN B 730      47.430 -12.703  32.286  1.00  0.00           O  
ATOM   1175  NE2 GLN B 730      48.672 -12.850  34.161  1.00  0.00           N  
ATOM   1176  N   ASP B 731      45.852 -10.439  38.172  1.00  0.00           N  
ATOM   1177  CA  ASP B 731      45.942 -10.573  39.618  1.00  0.00           C  
ATOM   1178  C   ASP B 731      46.412 -12.012  39.878  1.00  0.00           C  
ATOM   1179  O   ASP B 731      46.134 -12.605  40.928  1.00  0.00           O  
ATOM   1180  CB  ASP B 731      44.559 -10.353  40.249  1.00  0.00           C  
ATOM   1181  CG  ASP B 731      43.643 -11.566  40.113  1.00  0.00           C  
ATOM   1182  OD1 ASP B 731      43.338 -12.009  38.993  1.00  0.00           O  
ATOM   1183  OD2 ASP B 731      43.221 -12.097  41.143  1.00  0.00           O  
ATOM   1184  N   ASP B 732      47.158 -12.574  38.940  1.00  0.00           N  
ATOM   1185  CA  ASP B 732      47.520 -13.944  39.119  1.00  0.00           C  
ATOM   1186  C   ASP B 732      48.557 -14.238  40.117  1.00  0.00           C  
ATOM   1187  O   ASP B 732      49.008 -13.386  40.857  1.00  0.00           O  
ATOM   1188  CB  ASP B 732      47.916 -14.614  37.814  1.00  0.00           C  
ATOM   1189  CG  ASP B 732      49.225 -14.128  37.288  1.00  0.00           C  
ATOM   1190  OD1 ASP B 732      49.438 -12.907  37.315  1.00  0.00           O  
ATOM   1191  OD2 ASP B 732      50.022 -14.963  36.818  1.00  0.00           O  
ATOM   1192  N   ALA B 733      48.903 -15.515  40.100  1.00  0.00           N  
ATOM   1193  CA  ALA B 733      49.862 -16.133  40.976  1.00  0.00           C  
ATOM   1194  C   ALA B 733      50.187 -17.459  40.294  1.00  0.00           C  
ATOM   1195  O   ALA B 733      49.529 -17.864  39.322  1.00  0.00           O  
ATOM   1196  CB  ALA B 733      49.190 -16.388  42.319  1.00  0.00           C  
ATOM   1197  N   HIS B 734      51.227 -18.111  40.774  1.00  0.00           N  
ATOM   1198  CA  HIS B 734      51.565 -19.417  40.274  1.00  0.00           C  
ATOM   1199  C   HIS B 734      51.864 -20.270  41.500  1.00  0.00           C  
ATOM   1200  O   HIS B 734      52.514 -19.819  42.441  1.00  0.00           O  
ATOM   1201  CB  HIS B 734      52.736 -19.346  39.311  1.00  0.00           C  
ATOM   1202  CG  HIS B 734      52.398 -18.644  38.036  1.00  0.00           C  
ATOM   1203  ND1 HIS B 734      52.471 -17.278  37.897  1.00  0.00           N  
ATOM   1204  CD2 HIS B 734      51.916 -19.111  36.860  1.00  0.00           C  
ATOM   1205  CE1 HIS B 734      52.052 -16.932  36.690  1.00  0.00           C  
ATOM   1206  NE2 HIS B 734      51.709 -18.027  36.040  1.00  0.00           N  
ATOM   1207  N   ILE B 735      51.325 -21.483  41.516  1.00  0.00           N  
ATOM   1208  CA  ILE B 735      51.542 -22.385  42.629  1.00  0.00           C  
ATOM   1209  C   ILE B 735      52.486 -23.493  42.222  1.00  0.00           C  
ATOM   1210  O   ILE B 735      52.315 -24.135  41.177  1.00  0.00           O  
ATOM   1211  CB  ILE B 735      50.239 -22.985  43.137  1.00  0.00           C  
ATOM   1212  CG1 ILE B 735      49.510 -21.952  43.972  1.00  0.00           C  
ATOM   1213  CG2 ILE B 735      50.501 -24.159  43.998  1.00  0.00           C  
ATOM   1214  CD1 ILE B 735      48.309 -22.494  44.718  1.00  0.00           C  
ATOM   1215  N   PHE B 736      53.519 -23.672  43.042  1.00  0.00           N  
ATOM   1216  CA  PHE B 736      54.515 -24.698  42.820  1.00  0.00           C  
ATOM   1217  C   PHE B 736      54.144 -25.765  43.823  1.00  0.00           C  
ATOM   1218  O   PHE B 736      53.967 -25.464  45.017  1.00  0.00           O  
ATOM   1219  CB  PHE B 736      55.885 -24.116  43.087  1.00  0.00           C  
ATOM   1220  CG  PHE B 736      56.248 -23.024  42.138  1.00  0.00           C  
ATOM   1221  CD1 PHE B 736      56.677 -23.319  40.842  1.00  0.00           C  
ATOM   1222  CD2 PHE B 736      56.116 -21.693  42.514  1.00  0.00           C  
ATOM   1223  CE1 PHE B 736      56.973 -22.287  39.918  1.00  0.00           C  
ATOM   1224  CE2 PHE B 736      56.405 -20.651  41.608  1.00  0.00           C  
ATOM   1225  CZ  PHE B 736      56.837 -20.950  40.301  1.00  0.00           C  
ATOM   1226  N   CYS B 737      53.982 -27.001  43.344  1.00  0.00           N  
ATOM   1227  CA  CYS B 737      53.589 -28.088  44.236  1.00  0.00           C  
ATOM   1228  C   CYS B 737      53.807 -29.466  43.658  1.00  0.00           C  
ATOM   1229  O   CYS B 737      54.034 -29.624  42.459  1.00  0.00           O  
ATOM   1230  CB  CYS B 737      52.114 -27.954  44.626  1.00  0.00           C  
ATOM   1231  SG  CYS B 737      50.942 -28.316  43.293  1.00  0.00           S  
ATOM   1232  N   THR B 738      53.744 -30.452  44.553  1.00  0.00           N  
ATOM   1233  CA  THR B 738      53.883 -31.870  44.217  1.00  0.00           C  
ATOM   1234  C   THR B 738      52.524 -32.159  43.603  1.00  0.00           C  
ATOM   1235  O   THR B 738      51.631 -31.324  43.735  1.00  0.00           O  
ATOM   1236  CB  THR B 738      53.991 -32.700  45.473  1.00  0.00           C  
ATOM   1237  OG1 THR B 738      52.674 -32.913  45.990  1.00  0.00           O  
ATOM   1238  CG2 THR B 738      54.794 -31.953  46.532  1.00  0.00           C  
ATOM   1239  N   GLU B 739      52.319 -33.310  42.966  1.00  0.00           N  
ATOM   1240  CA  GLU B 739      51.003 -33.515  42.370  1.00  0.00           C  
ATOM   1241  C   GLU B 739      49.907 -34.066  43.259  1.00  0.00           C  
ATOM   1242  O   GLU B 739      48.739 -34.126  42.863  1.00  0.00           O  
ATOM   1243  CB  GLU B 739      51.091 -34.346  41.105  1.00  0.00           C  
ATOM   1244  CG  GLU B 739      51.981 -35.494  41.199  1.00  0.00           C  
ATOM   1245  CD  GLU B 739      52.863 -35.571  39.990  1.00  0.00           C  
ATOM   1246  OE1 GLU B 739      52.321 -35.560  38.860  1.00  0.00           O  
ATOM   1247  OE2 GLU B 739      54.101 -35.634  40.163  1.00  0.00           O  
ATOM   1248  N   GLU B 742      50.263 -34.472  44.462  1.00  0.00           N  
ATOM   1249  CA  GLU B 742      49.248 -34.972  45.371  1.00  0.00           C  
ATOM   1250  C   GLU B 742      48.606 -33.682  45.829  1.00  0.00           C  
ATOM   1251  O   GLU B 742      47.451 -33.647  46.253  1.00  0.00           O  
ATOM   1252  CB  GLU B 742      49.869 -35.705  46.569  1.00  0.00           C  
ATOM   1253  CG  GLU B 742      50.649 -36.956  46.220  1.00  0.00           C  
ATOM   1254  CD  GLU B 742      51.916 -36.675  45.412  1.00  0.00           C  
ATOM   1255  OE1 GLU B 742      51.806 -36.266  44.226  1.00  0.00           O  
ATOM   1256  OE2 GLU B 742      53.027 -36.864  45.969  1.00  0.00           O  
ATOM   1257  N   GLN B 743      49.379 -32.608  45.711  1.00  0.00           N  
ATOM   1258  CA  GLN B 743      48.912 -31.300  46.122  1.00  0.00           C  
ATOM   1259  C   GLN B 743      47.992 -30.709  45.051  1.00  0.00           C  
ATOM   1260  O   GLN B 743      47.144 -29.868  45.354  1.00  0.00           O  
ATOM   1261  CB  GLN B 743      50.109 -30.363  46.376  1.00  0.00           C  
ATOM   1262  CG  GLN B 743      51.263 -30.988  47.167  1.00  0.00           C  
ATOM   1263  CD  GLN B 743      52.223 -29.970  47.770  1.00  0.00           C  
ATOM   1264  OE1 GLN B 743      52.585 -28.977  47.140  1.00  0.00           O  
ATOM   1265  NE2 GLN B 743      52.650 -30.228  48.996  1.00  0.00           N  
ATOM   1266  N   ILE B 786      48.134 -31.157  43.803  1.00  0.00           N  
ATOM   1267  CA  ILE B 786      47.302 -30.617  42.721  1.00  0.00           C  
ATOM   1268  C   ILE B 786      45.856 -30.517  43.117  1.00  0.00           C  
ATOM   1269  O   ILE B 786      45.255 -29.499  42.935  1.00  0.00           O  
ATOM   1270  CB  ILE B 786      47.367 -31.443  41.426  1.00  0.00           C  
ATOM   1271  CG1 ILE B 786      48.759 -31.327  40.794  1.00  0.00           C  
ATOM   1272  CG2 ILE B 786      46.355 -30.922  40.452  1.00  0.00           C  
ATOM   1273  CD1 ILE B 786      48.889 -31.992  39.427  1.00  0.00           C  
ATOM   1274  N   ARG B 787      45.295 -31.563  43.684  1.00  0.00           N  
ATOM   1275  CA  ARG B 787      43.907 -31.482  44.051  1.00  0.00           C  
ATOM   1276  C   ARG B 787      43.634 -30.307  44.928  1.00  0.00           C  
ATOM   1277  O   ARG B 787      43.240 -29.270  44.446  1.00  0.00           O  
ATOM   1278  CB  ARG B 787      43.434 -32.736  44.768  1.00  0.00           C  
ATOM   1279  CG  ARG B 787      41.991 -32.610  45.295  1.00  0.00           C  
ATOM   1280  CD  ARG B 787      41.335 -33.973  45.497  1.00  0.00           C  
ATOM   1281  NE  ARG B 787      41.192 -34.682  44.224  1.00  0.00           N  
ATOM   1282  CZ  ARG B 787      41.167 -36.004  44.097  1.00  0.00           C  
ATOM   1283  NH1 ARG B 787      41.275 -36.777  45.169  1.00  0.00           N  
ATOM   1284  NH2 ARG B 787      41.044 -36.550  42.893  1.00  0.00           N  
ATOM   1285  N   ASP B 788      43.834 -30.486  46.224  1.00  0.00           N  
ATOM   1286  CA  ASP B 788      43.582 -29.440  47.221  1.00  0.00           C  
ATOM   1287  C   ASP B 788      43.983 -28.095  46.696  1.00  0.00           C  
ATOM   1288  O   ASP B 788      43.330 -27.111  46.978  1.00  0.00           O  
ATOM   1289  CB  ASP B 788      44.389 -29.672  48.504  1.00  0.00           C  
ATOM   1290  CG  ASP B 788      44.482 -31.139  48.891  1.00  0.00           C  
ATOM   1291  OD1 ASP B 788      44.899 -31.952  48.019  1.00  0.00           O  
ATOM   1292  OD2 ASP B 788      44.151 -31.466  50.061  1.00  0.00           O  
ATOM   1293  N   GLU B 789      45.073 -28.057  45.942  1.00  0.00           N  
ATOM   1294  CA  GLU B 789      45.564 -26.806  45.398  1.00  0.00           C  
ATOM   1295  C   GLU B 789      44.558 -26.161  44.436  1.00  0.00           C  
ATOM   1296  O   GLU B 789      44.181 -24.983  44.598  1.00  0.00           O  
ATOM   1297  CB  GLU B 789      46.916 -27.038  44.710  1.00  0.00           C  
ATOM   1298  CG  GLU B 789      47.973 -26.075  45.178  1.00  0.00           C  
ATOM   1299  CD  GLU B 789      47.773 -25.712  46.625  1.00  0.00           C  
ATOM   1300  OE1 GLU B 789      47.930 -26.592  47.489  1.00  0.00           O  
ATOM   1301  OE2 GLU B 789      47.434 -24.548  46.902  1.00  0.00           O  
ATOM   1302  N   VAL B 790      44.109 -26.937  43.447  1.00  0.00           N  
ATOM   1303  CA  VAL B 790      43.150 -26.446  42.466  1.00  0.00           C  
ATOM   1304  C   VAL B 790      41.835 -26.113  43.144  1.00  0.00           C  
ATOM   1305  O   VAL B 790      41.269 -25.069  42.902  1.00  0.00           O  
ATOM   1306  CB  VAL B 790      42.944 -27.451  41.368  1.00  0.00           C  
ATOM   1307  CG1 VAL B 790      41.827 -27.030  40.529  1.00  0.00           C  
ATOM   1308  CG2 VAL B 790      44.198 -27.536  40.533  1.00  0.00           C  
ATOM   1309  N   ASN B 791      41.355 -26.985  44.004  1.00  0.00           N  
ATOM   1310  CA  ASN B 791      40.123 -26.704  44.716  1.00  0.00           C  
ATOM   1311  C   ASN B 791      40.243 -25.365  45.431  1.00  0.00           C  
ATOM   1312  O   ASN B 791      39.371 -24.526  45.333  1.00  0.00           O  
ATOM   1313  CB  ASN B 791      39.823 -27.805  45.740  1.00  0.00           C  
ATOM   1314  CG  ASN B 791      39.647 -29.164  45.094  1.00  0.00           C  
ATOM   1315  OD1 ASN B 791      40.393 -29.530  44.172  1.00  0.00           O  
ATOM   1316  ND2 ASN B 791      38.664 -29.924  45.570  1.00  0.00           N  
ATOM   1317  N   GLY B 792      41.334 -25.160  46.140  1.00  0.00           N  
ATOM   1318  CA  GLY B 792      41.502 -23.921  46.866  1.00  0.00           C  
ATOM   1319  C   GLY B 792      41.317 -22.745  45.948  1.00  0.00           C  
ATOM   1320  O   GLY B 792      40.770 -21.707  46.369  1.00  0.00           O  
ATOM   1321  N   CYS B 793      41.783 -22.898  44.706  1.00  0.00           N  
ATOM   1322  CA  CYS B 793      41.611 -21.843  43.717  1.00  0.00           C  
ATOM   1323  C   CYS B 793      40.122 -21.630  43.459  1.00  0.00           C  
ATOM   1324  O   CYS B 793      39.566 -20.563  43.755  1.00  0.00           O  
ATOM   1325  CB  CYS B 793      42.287 -22.228  42.438  1.00  0.00           C  
ATOM   1326  SG  CYS B 793      44.055 -22.000  42.588  1.00  0.00           S  
ATOM   1327  N   ILE B 794      39.489 -22.656  42.905  1.00  0.00           N  
ATOM   1328  CA  ILE B 794      38.059 -22.652  42.651  1.00  0.00           C  
ATOM   1329  C   ILE B 794      37.357 -21.893  43.775  1.00  0.00           C  
ATOM   1330  O   ILE B 794      36.798 -20.824  43.574  1.00  0.00           O  
ATOM   1331  CB  ILE B 794      37.493 -24.116  42.633  1.00  0.00           C  
ATOM   1332  CG1 ILE B 794      38.327 -25.008  41.706  1.00  0.00           C  
ATOM   1333  CG2 ILE B 794      36.069 -24.133  42.225  1.00  0.00           C  
ATOM   1334  CD1 ILE B 794      38.448 -24.584  40.302  1.00  0.00           C  
ATOM   1335  N   ARG B 795      37.400 -22.469  44.962  1.00  0.00           N  
ATOM   1336  CA  ARG B 795      36.756 -21.901  46.140  1.00  0.00           C  
ATOM   1337  C   ARG B 795      37.020 -20.413  46.247  1.00  0.00           C  
ATOM   1338  O   ARG B 795      36.121 -19.621  46.557  1.00  0.00           O  
ATOM   1339  CB  ARG B 795      37.260 -22.630  47.386  1.00  0.00           C  
ATOM   1340  CG  ARG B 795      36.966 -24.148  47.375  1.00  0.00           C  
ATOM   1341  CD  ARG B 795      37.983 -24.970  48.198  1.00  0.00           C  
ATOM   1342  NE  ARG B 795      38.080 -24.526  49.593  1.00  0.00           N  
ATOM   1343  CZ  ARG B 795      38.763 -23.458  50.010  1.00  0.00           C  
ATOM   1344  NH1 ARG B 795      39.431 -22.705  49.135  1.00  0.00           N  
ATOM   1345  NH2 ARG B 795      38.766 -23.137  51.306  1.00  0.00           N  
ATOM   1346  N   LEU B 796      38.253 -20.032  45.956  1.00  0.00           N  
ATOM   1347  CA  LEU B 796      38.636 -18.637  46.034  1.00  0.00           C  
ATOM   1348  C   LEU B 796      37.838 -17.761  45.075  1.00  0.00           C  
ATOM   1349  O   LEU B 796      37.354 -16.682  45.449  1.00  0.00           O  
ATOM   1350  CB  LEU B 796      40.125 -18.520  45.750  1.00  0.00           C  
ATOM   1351  CG  LEU B 796      40.778 -17.254  46.293  1.00  0.00           C  
ATOM   1352  CD1 LEU B 796      40.465 -16.969  47.809  1.00  0.00           C  
ATOM   1353  CD2 LEU B 796      42.255 -17.423  46.024  1.00  0.00           C  
ATOM   1354  N   VAL B 797      37.705 -18.248  43.837  1.00  0.00           N  
ATOM   1355  CA  VAL B 797      36.960 -17.568  42.762  1.00  0.00           C  
ATOM   1356  C   VAL B 797      35.519 -17.304  43.162  1.00  0.00           C  
ATOM   1357  O   VAL B 797      34.995 -16.223  42.980  1.00  0.00           O  
ATOM   1358  CB  VAL B 797      36.870 -18.406  41.494  1.00  0.00           C  
ATOM   1359  CG1 VAL B 797      36.526 -17.534  40.348  1.00  0.00           C  
ATOM   1360  CG2 VAL B 797      38.153 -19.107  41.229  1.00  0.00           C  
ATOM   1361  N   TYR B 798      34.875 -18.318  43.694  1.00  0.00           N  
ATOM   1362  CA  TYR B 798      33.500 -18.167  44.106  1.00  0.00           C  
ATOM   1363  C   TYR B 798      33.384 -17.253  45.297  1.00  0.00           C  
ATOM   1364  O   TYR B 798      32.716 -16.216  45.253  1.00  0.00           O  
ATOM   1365  CB  TYR B 798      32.879 -19.548  44.414  1.00  0.00           C  
ATOM   1366  CG  TYR B 798      32.543 -20.345  43.156  1.00  0.00           C  
ATOM   1367  CD1 TYR B 798      31.662 -19.832  42.194  1.00  0.00           C  
ATOM   1368  CD2 TYR B 798      33.173 -21.544  42.872  1.00  0.00           C  
ATOM   1369  CE1 TYR B 798      31.436 -20.488  40.981  1.00  0.00           C  
ATOM   1370  CE2 TYR B 798      32.948 -22.204  41.659  1.00  0.00           C  
ATOM   1371  CZ  TYR B 798      32.086 -21.670  40.723  1.00  0.00           C  
ATOM   1372  OH  TYR B 798      31.889 -22.315  39.524  1.00  0.00           O  
ATOM   1373  N   ASP B 799      34.050 -17.648  46.366  1.00  0.00           N  
ATOM   1374  CA  ASP B 799      34.033 -16.883  47.598  1.00  0.00           C  
ATOM   1375  C   ASP B 799      34.361 -15.419  47.366  1.00  0.00           C  
ATOM   1376  O   ASP B 799      33.936 -14.553  48.129  1.00  0.00           O  
ATOM   1377  CB  ASP B 799      35.029 -17.496  48.587  1.00  0.00           C  
ATOM   1378  CG  ASP B 799      35.693 -16.465  49.483  1.00  0.00           C  
ATOM   1379  OD1 ASP B 799      34.970 -15.742  50.219  1.00  0.00           O  
ATOM   1380  OD2 ASP B 799      36.950 -16.403  49.442  1.00  0.00           O  
ATOM   1381  N   MET B 800      35.117 -15.132  46.315  1.00  0.00           N  
ATOM   1382  CA  MET B 800      35.473 -13.743  46.048  1.00  0.00           C  
ATOM   1383  C   MET B 800      34.414 -13.036  45.220  1.00  0.00           C  
ATOM   1384  O   MET B 800      33.997 -11.920  45.550  1.00  0.00           O  
ATOM   1385  CB  MET B 800      36.828 -13.676  45.362  1.00  0.00           C  
ATOM   1386  CG  MET B 800      37.716 -12.652  46.014  1.00  0.00           C  
ATOM   1387  SD  MET B 800      39.403 -12.748  45.450  1.00  0.00           S  
ATOM   1388  CE  MET B 800      39.830 -14.333  45.956  1.00  0.00           C  
ATOM   1389  N   TYR B 801      33.989 -13.709  44.150  1.00  0.00           N  
ATOM   1390  CA  TYR B 801      32.968 -13.213  43.255  1.00  0.00           C  
ATOM   1391  C   TYR B 801      31.734 -12.911  44.077  1.00  0.00           C  
ATOM   1392  O   TYR B 801      31.108 -11.871  43.924  1.00  0.00           O  
ATOM   1393  CB  TYR B 801      32.668 -14.270  42.212  1.00  0.00           C  
ATOM   1394  CG  TYR B 801      33.676 -14.303  41.083  1.00  0.00           C  
ATOM   1395  CD1 TYR B 801      34.897 -13.692  41.206  1.00  0.00           C  
ATOM   1396  CD2 TYR B 801      33.401 -14.951  39.884  1.00  0.00           C  
ATOM   1397  CE1 TYR B 801      35.825 -13.720  40.152  1.00  0.00           C  
ATOM   1398  CE2 TYR B 801      34.307 -14.985  38.850  1.00  0.00           C  
ATOM   1399  CZ  TYR B 801      35.514 -14.373  38.977  1.00  0.00           C  
ATOM   1400  OH  TYR B 801      36.432 -14.410  37.944  1.00  0.00           O  
ATOM   1401  N   SER B 802      31.403 -13.814  44.974  1.00  0.00           N  
ATOM   1402  CA  SER B 802      30.249 -13.636  45.823  1.00  0.00           C  
ATOM   1403  C   SER B 802      30.190 -12.263  46.489  1.00  0.00           C  
ATOM   1404  O   SER B 802      29.111 -11.793  46.865  1.00  0.00           O  
ATOM   1405  CB  SER B 802      30.277 -14.681  46.911  1.00  0.00           C  
ATOM   1406  OG  SER B 802      31.276 -14.354  47.850  1.00  0.00           O  
ATOM   1407  N   THR B 803      31.344 -11.633  46.679  1.00  0.00           N  
ATOM   1408  CA  THR B 803      31.359 -10.319  47.309  1.00  0.00           C  
ATOM   1409  C   THR B 803      30.604  -9.304  46.470  1.00  0.00           C  
ATOM   1410  O   THR B 803      30.000  -8.370  46.995  1.00  0.00           O  
ATOM   1411  CB  THR B 803      32.801  -9.796  47.495  1.00  0.00           C  
ATOM   1412  OG1 THR B 803      33.479 -10.584  48.473  1.00  0.00           O  
ATOM   1413  CG2 THR B 803      32.773  -8.348  47.966  1.00  0.00           C  
ATOM   1414  N   PHE B 804      30.639  -9.510  45.159  1.00  0.00           N  
ATOM   1415  CA  PHE B 804      30.020  -8.599  44.238  1.00  0.00           C  
ATOM   1416  C   PHE B 804      28.632  -9.086  43.860  1.00  0.00           C  
ATOM   1417  O   PHE B 804      27.920  -8.442  43.101  1.00  0.00           O  
ATOM   1418  CB  PHE B 804      30.888  -8.485  43.025  1.00  0.00           C  
ATOM   1419  CG  PHE B 804      32.291  -8.152  43.333  1.00  0.00           C  
ATOM   1420  CD1 PHE B 804      32.883  -8.621  44.472  1.00  0.00           C  
ATOM   1421  CD2 PHE B 804      33.038  -7.379  42.474  1.00  0.00           C  
ATOM   1422  CE1 PHE B 804      34.202  -8.315  44.750  1.00  0.00           C  
ATOM   1423  CE2 PHE B 804      34.362  -7.069  42.744  1.00  0.00           C  
ATOM   1424  CZ  PHE B 804      34.951  -7.538  43.884  1.00  0.00           C  
ATOM   1425  N   GLY B 808      28.242 -10.236  44.395  1.00  0.00           N  
ATOM   1426  CA  GLY B 808      26.928 -10.791  44.111  1.00  0.00           C  
ATOM   1427  C   GLY B 808      26.743 -11.088  42.646  1.00  0.00           C  
ATOM   1428  O   GLY B 808      25.799 -10.589  42.056  1.00  0.00           O  
ATOM   1429  N   PHE B1143      27.635 -11.883  42.060  1.00  0.00           N  
ATOM   1430  CA  PHE B1143      27.499 -12.232  40.668  1.00  0.00           C  
ATOM   1431  C   PHE B1143      26.544 -13.392  40.530  1.00  0.00           C  
ATOM   1432  O   PHE B1143      26.594 -14.342  41.300  1.00  0.00           O  
ATOM   1433  CB  PHE B1143      28.834 -12.615  40.068  1.00  0.00           C  
ATOM   1434  CG  PHE B1143      29.769 -11.476  39.921  1.00  0.00           C  
ATOM   1435  CD1 PHE B1143      29.290 -10.193  39.716  1.00  0.00           C  
ATOM   1436  CD2 PHE B1143      31.137 -11.686  39.934  1.00  0.00           C  
ATOM   1437  CE1 PHE B1143      30.163  -9.127  39.515  1.00  0.00           C  
ATOM   1438  CE2 PHE B1143      32.031 -10.637  39.740  1.00  0.00           C  
ATOM   1439  CZ  PHE B1143      31.538  -9.351  39.527  1.00  0.00           C  
ATOM   1440  N   GLU B1153      25.665 -13.308  39.544  1.00  0.00           N  
ATOM   1441  CA  GLU B1153      24.699 -14.366  39.307  1.00  0.00           C  
ATOM   1442  C   GLU B1153      25.229 -15.272  38.195  1.00  0.00           C  
ATOM   1443  O   GLU B1153      25.357 -16.472  38.375  1.00  0.00           O  
ATOM   1444  CB  GLU B1153      23.360 -13.757  38.897  1.00  0.00           C  
ATOM   1445  CG  GLU B1153      22.830 -12.706  39.853  1.00  0.00           C  
ATOM   1446  CD  GLU B1153      22.219 -13.311  41.107  1.00  0.00           C  
ATOM   1447  OE1 GLU B1153      21.191 -14.025  40.995  1.00  0.00           O  
ATOM   1448  OE2 GLU B1153      22.766 -13.069  42.206  1.00  0.00           O  
ATOM   1449  N   LYS B1154      25.570 -14.685  37.057  1.00  0.00           N  
ATOM   1450  CA  LYS B1154      26.052 -15.464  35.939  1.00  0.00           C  
ATOM   1451  C   LYS B1154      27.541 -15.718  36.025  1.00  0.00           C  
ATOM   1452  O   LYS B1154      28.359 -14.802  35.809  1.00  0.00           O  
ATOM   1453  CB  LYS B1154      25.698 -14.772  34.602  1.00  0.00           C  
ATOM   1454  CG  LYS B1154      25.753 -15.685  33.349  1.00  0.00           C  
ATOM   1455  CD  LYS B1154      24.925 -15.155  32.184  1.00  0.00           C  
ATOM   1456  CE  LYS B1154      24.690 -16.247  31.152  1.00  0.00           C  
ATOM   1457  NZ  LYS B1154      23.618 -15.944  30.150  1.00  0.00           N  
ATOM   1458  N   ILE B1155      27.868 -16.976  36.333  1.00  0.00           N  
ATOM   1459  CA  ILE B1155      29.234 -17.456  36.452  1.00  0.00           C  
ATOM   1460  C   ILE B1155      29.273 -18.782  35.732  1.00  0.00           C  
ATOM   1461  O   ILE B1155      28.947 -19.799  36.320  1.00  0.00           O  
ATOM   1462  CB  ILE B1155      29.601 -17.689  37.930  1.00  0.00           C  
ATOM   1463  CG1 ILE B1155      29.824 -16.355  38.638  1.00  0.00           C  
ATOM   1464  CG2 ILE B1155      30.870 -18.496  38.044  1.00  0.00           C  
ATOM   1465  CD1 ILE B1155      30.163 -16.495  40.090  1.00  0.00           C  
ATOM   1466  N   VAL B1156      29.664 -18.791  34.469  1.00  0.00           N  
ATOM   1467  CA  VAL B1156      29.687 -20.054  33.756  1.00  0.00           C  
ATOM   1468  C   VAL B1156      31.084 -20.582  33.466  1.00  0.00           C  
ATOM   1469  O   VAL B1156      31.978 -19.855  33.015  1.00  0.00           O  
ATOM   1470  CB  VAL B1156      28.847 -19.969  32.456  1.00  0.00           C  
ATOM   1471  CG1 VAL B1156      28.446 -18.567  32.229  1.00  0.00           C  
ATOM   1472  CG2 VAL B1156      29.623 -20.518  31.243  1.00  0.00           C  
ATOM   1473  N   VAL B1157      31.238 -21.881  33.716  1.00  0.00           N  
ATOM   1474  CA  VAL B1157      32.512 -22.568  33.535  1.00  0.00           C  
ATOM   1475  C   VAL B1157      32.732 -23.276  32.194  1.00  0.00           C  
ATOM   1476  O   VAL B1157      31.805 -23.818  31.574  1.00  0.00           O  
ATOM   1477  CB  VAL B1157      32.704 -23.574  34.669  1.00  0.00           C  
ATOM   1478  CG1 VAL B1157      34.036 -24.240  34.528  1.00  0.00           C  
ATOM   1479  CG2 VAL B1157      32.577 -22.870  36.020  1.00  0.00           C  
ATOM   1480  N   LYS B1158      33.983 -23.259  31.761  1.00  0.00           N  
ATOM   1481  CA  LYS B1158      34.396 -23.883  30.511  1.00  0.00           C  
ATOM   1482  C   LYS B1158      35.726 -24.568  30.788  1.00  0.00           C  
ATOM   1483  O   LYS B1158      36.449 -24.151  31.671  1.00  0.00           O  
ATOM   1484  CB  LYS B1158      34.622 -22.828  29.428  1.00  0.00           C  
ATOM   1485  CG  LYS B1158      33.547 -21.749  29.323  1.00  0.00           C  
ATOM   1486  CD  LYS B1158      32.352 -22.175  28.487  1.00  0.00           C  
ATOM   1487  CE  LYS B1158      31.438 -20.974  28.238  1.00  0.00           C  
ATOM   1488  NZ  LYS B1158      30.270 -21.290  27.378  1.00  0.00           N  
ATOM   1489  N   LEU B1159      36.065 -25.604  30.036  1.00  0.00           N  
ATOM   1490  CA  LEU B1159      37.317 -26.289  30.268  1.00  0.00           C  
ATOM   1491  C   LEU B1159      38.116 -26.476  29.014  1.00  0.00           C  
ATOM   1492  O   LEU B1159      38.181 -27.564  28.472  1.00  0.00           O  
ATOM   1493  CB  LEU B1159      37.066 -27.646  30.927  1.00  0.00           C  
ATOM   1494  CG  LEU B1159      38.364 -28.406  31.259  1.00  0.00           C  
ATOM   1495  CD1 LEU B1159      39.419 -27.440  31.793  1.00  0.00           C  
ATOM   1496  CD2 LEU B1159      38.081 -29.519  32.279  1.00  0.00           C  
ATOM   1497  N   SER B1160      38.748 -25.410  28.565  1.00  0.00           N  
ATOM   1498  CA  SER B1160      39.549 -25.439  27.335  1.00  0.00           C  
ATOM   1499  C   SER B1160      40.596 -26.547  27.284  1.00  0.00           C  
ATOM   1500  O   SER B1160      41.410 -26.649  28.184  1.00  0.00           O  
ATOM   1501  CB  SER B1160      40.231 -24.090  27.153  1.00  0.00           C  
ATOM   1502  OG  SER B1160      39.295 -23.044  27.338  1.00  0.00           O  
ATOM   1503  N   THR B1161      40.592 -27.341  26.211  1.00  0.00           N  
ATOM   1504  CA  THR B1161      41.518 -28.472  26.050  1.00  0.00           C  
ATOM   1505  C   THR B1161      42.656 -28.271  25.054  1.00  0.00           C  
ATOM   1506  O   THR B1161      42.571 -27.466  24.154  1.00  0.00           O  
ATOM   1507  CB  THR B1161      40.753 -29.719  25.646  1.00  0.00           C  
ATOM   1508  OG1 THR B1161      40.008 -29.430  24.468  1.00  0.00           O  
ATOM   1509  CG2 THR B1161      39.771 -30.134  26.735  1.00  0.00           C  
ATOM   1510  N   ARG B1162      43.709 -29.059  25.198  1.00  0.00           N  
ATOM   1511  CA  ARG B1162      44.902 -28.917  24.361  1.00  0.00           C  
ATOM   1512  C   ARG B1162      44.696 -28.183  23.055  1.00  0.00           C  
ATOM   1513  O   ARG B1162      44.066 -28.693  22.151  1.00  0.00           O  
ATOM   1514  CB  ARG B1162      45.581 -30.275  24.101  1.00  0.00           C  
ATOM   1515  CG  ARG B1162      44.789 -31.262  23.313  1.00  0.00           C  
ATOM   1516  CD  ARG B1162      43.863 -32.058  24.201  1.00  0.00           C  
ATOM   1517  NE  ARG B1162      44.576 -33.024  25.031  1.00  0.00           N  
ATOM   1518  CZ  ARG B1162      45.244 -34.078  24.568  1.00  0.00           C  
ATOM   1519  NH1 ARG B1162      45.306 -34.318  23.268  1.00  0.00           N  
ATOM   1520  NH2 ARG B1162      45.841 -34.907  25.413  1.00  0.00           N  
ATOM   1521  N   PRO B1163      45.247 -26.964  22.944  1.00  0.00           N  
ATOM   1522  CA  PRO B1163      45.135 -26.126  21.751  1.00  0.00           C  
ATOM   1523  C   PRO B1163      45.994 -26.669  20.636  1.00  0.00           C  
ATOM   1524  O   PRO B1163      46.677 -27.677  20.797  1.00  0.00           O  
ATOM   1525  CB  PRO B1163      45.657 -24.786  22.233  1.00  0.00           C  
ATOM   1526  CG  PRO B1163      46.805 -25.220  23.085  1.00  0.00           C  
ATOM   1527  CD  PRO B1163      46.168 -26.337  23.908  1.00  0.00           C  
ATOM   1528  N   GLU B1189      45.960 -25.974  19.509  1.00  0.00           N  
ATOM   1529  CA  GLU B1189      46.737 -26.366  18.351  1.00  0.00           C  
ATOM   1530  C   GLU B1189      48.206 -26.519  18.715  1.00  0.00           C  
ATOM   1531  O   GLU B1189      48.746 -27.622  18.699  1.00  0.00           O  
ATOM   1532  CB  GLU B1189      46.601 -25.319  17.245  1.00  0.00           C  
ATOM   1533  CG  GLU B1189      47.364 -25.682  15.976  1.00  0.00           C  
ATOM   1534  CD  GLU B1189      46.806 -26.912  15.294  1.00  0.00           C  
ATOM   1535  OE1 GLU B1189      45.826 -26.775  14.527  1.00  0.00           O  
ATOM   1536  OE2 GLU B1189      47.337 -28.017  15.541  1.00  0.00           O  
ATOM   1537  N   LYS B1330      48.844 -25.399  19.052  1.00  0.00           N  
ATOM   1538  CA  LYS B1330      50.261 -25.385  19.399  1.00  0.00           C  
ATOM   1539  C   LYS B1330      50.532 -25.449  20.889  1.00  0.00           C  
ATOM   1540  O   LYS B1330      50.728 -24.419  21.526  1.00  0.00           O  
ATOM   1541  CB  LYS B1330      50.932 -24.131  18.836  1.00  0.00           C  
ATOM   1542  CG  LYS B1330      50.579 -23.831  17.391  1.00  0.00           C  
ATOM   1543  CD  LYS B1330      51.647 -22.976  16.730  1.00  0.00           C  
ATOM   1544  CE  LYS B1330      52.990 -23.721  16.717  1.00  0.00           C  
ATOM   1545  NZ  LYS B1330      54.116 -22.960  16.094  1.00  0.00           N  
ATOM   1546  N   ARG B1334      50.539 -26.655  21.444  1.00  0.00           N  
ATOM   1547  CA  ARG B1334      50.831 -26.816  22.863  1.00  0.00           C  
ATOM   1548  C   ARG B1334      52.326 -27.150  23.012  1.00  0.00           C  
ATOM   1549  O   ARG B1334      53.060 -27.105  22.014  1.00  0.00           O  
ATOM   1550  CB  ARG B1334      49.950 -27.907  23.488  1.00  0.00           C  
ATOM   1551  CG  ARG B1334      50.037 -29.276  22.844  1.00  0.00           C  
ATOM   1552  CD  ARG B1334      48.874 -29.522  21.918  1.00  0.00           C  
ATOM   1553  NE  ARG B1334      48.783 -30.931  21.570  1.00  0.00           N  
ATOM   1554  CZ  ARG B1334      47.817 -31.447  20.825  1.00  0.00           C  
ATOM   1555  NH1 ARG B1334      46.857 -30.667  20.348  1.00  0.00           N  
ATOM   1556  NH2 ARG B1334      47.805 -32.743  20.556  1.00  0.00           N  
ATOM   1557  N   ILE B1335      52.787 -27.466  24.228  1.00  0.00           N  
ATOM   1558  CA  ILE B1335      54.211 -27.768  24.419  1.00  0.00           C  
ATOM   1559  C   ILE B1335      54.532 -29.024  25.228  1.00  0.00           C  
ATOM   1560  O   ILE B1335      55.708 -29.321  25.468  1.00  0.00           O  
ATOM   1561  CB  ILE B1335      54.968 -26.566  25.063  1.00  0.00           C  
ATOM   1562  CG1 ILE B1335      54.541 -26.372  26.520  1.00  0.00           C  
ATOM   1563  CG2 ILE B1335      54.666 -25.298  24.296  1.00  0.00           C  
ATOM   1564  CD1 ILE B1335      55.270 -25.259  27.230  1.00  0.00           C  
ATOM   1565  N   GLY B1336      53.498 -29.761  25.636  1.00  0.00           N  
ATOM   1566  CA  GLY B1336      53.711 -30.972  26.414  1.00  0.00           C  
ATOM   1567  C   GLY B1336      53.292 -32.233  25.676  1.00  0.00           C  
ATOM   1568  O   GLY B1336      52.531 -32.155  24.716  1.00  0.00           O  
ATOM   1569  N   SER B1384      53.781 -33.394  26.109  1.00  0.00           N  
ATOM   1570  CA  SER B1384      53.418 -34.651  25.459  1.00  0.00           C  
ATOM   1571  C   SER B1384      51.939 -34.919  25.700  1.00  0.00           C  
ATOM   1572  O   SER B1384      51.395 -34.574  26.754  1.00  0.00           O  
ATOM   1573  CB  SER B1384      54.234 -35.817  26.017  1.00  0.00           C  
ATOM   1574  OG  SER B1384      53.850 -36.120  27.346  1.00  0.00           O  
ATOM   1575  N   ASP B1385      51.286 -35.529  24.721  1.00  0.00           N  
ATOM   1576  CA  ASP B1385      49.878 -35.825  24.858  1.00  0.00           C  
ATOM   1577  C   ASP B1385      49.691 -36.477  26.199  1.00  0.00           C  
ATOM   1578  O   ASP B1385      48.847 -36.065  26.984  1.00  0.00           O  
ATOM   1579  CB  ASP B1385      49.441 -36.762  23.754  1.00  0.00           C  
ATOM   1580  CG  ASP B1385      49.857 -36.269  22.395  1.00  0.00           C  
ATOM   1581  OD1 ASP B1385      51.079 -36.193  22.149  1.00  0.00           O  
ATOM   1582  OD2 ASP B1385      48.964 -35.949  21.583  1.00  0.00           O  
ATOM   1583  N   GLU B1386      50.511 -37.488  26.463  1.00  0.00           N  
ATOM   1584  CA  GLU B1386      50.467 -38.207  27.725  1.00  0.00           C  
ATOM   1585  C   GLU B1386      50.331 -37.205  28.884  1.00  0.00           C  
ATOM   1586  O   GLU B1386      49.544 -37.417  29.814  1.00  0.00           O  
ATOM   1587  CB  GLU B1386      51.738 -39.068  27.853  1.00  0.00           C  
ATOM   1588  CG  GLU B1386      52.625 -38.799  29.072  1.00  0.00           C  
ATOM   1589  CD  GLU B1386      52.065 -39.382  30.372  1.00  0.00           C  
ATOM   1590  OE1 GLU B1386      51.768 -40.599  30.382  1.00  0.00           O  
ATOM   1591  OE2 GLU B1386      51.930 -38.635  31.377  1.00  0.00           O  
ATOM   1592  N   MET B1387      51.077 -36.103  28.813  1.00  0.00           N  
ATOM   1593  CA  MET B1387      51.025 -35.090  29.853  1.00  0.00           C  
ATOM   1594  C   MET B1387      49.681 -34.415  29.856  1.00  0.00           C  
ATOM   1595  O   MET B1387      49.000 -34.381  30.875  1.00  0.00           O  
ATOM   1596  CB  MET B1387      52.105 -34.046  29.635  1.00  0.00           C  
ATOM   1597  CG  MET B1387      53.496 -34.504  30.004  1.00  0.00           C  
ATOM   1598  SD  MET B1387      54.723 -33.366  29.347  1.00  0.00           S  
ATOM   1599  CE  MET B1387      54.150 -31.777  30.006  1.00  0.00           C  
ATOM   1600  N   TRP B1388      49.294 -33.883  28.706  1.00  0.00           N  
ATOM   1601  CA  TRP B1388      48.016 -33.201  28.601  1.00  0.00           C  
ATOM   1602  C   TRP B1388      46.850 -34.064  29.056  1.00  0.00           C  
ATOM   1603  O   TRP B1388      45.890 -33.566  29.652  1.00  0.00           O  
ATOM   1604  CB  TRP B1388      47.784 -32.740  27.171  1.00  0.00           C  
ATOM   1605  CG  TRP B1388      48.457 -31.446  26.837  1.00  0.00           C  
ATOM   1606  CD1 TRP B1388      49.728 -31.276  26.381  1.00  0.00           C  
ATOM   1607  CD2 TRP B1388      47.870 -30.146  26.897  1.00  0.00           C  
ATOM   1608  NE1 TRP B1388      49.969 -29.952  26.142  1.00  0.00           N  
ATOM   1609  CE2 TRP B1388      48.843 -29.234  26.450  1.00  0.00           C  
ATOM   1610  CE3 TRP B1388      46.612 -29.662  27.287  1.00  0.00           C  
ATOM   1611  CZ2 TRP B1388      48.601 -27.862  26.377  1.00  0.00           C  
ATOM   1612  CZ3 TRP B1388      46.373 -28.306  27.218  1.00  0.00           C  
ATOM   1613  CH2 TRP B1388      47.364 -27.419  26.762  1.00  0.00           C  
ATOM   1614  N   ASP B1389      46.937 -35.355  28.759  1.00  0.00           N  
ATOM   1615  CA  ASP B1389      45.904 -36.301  29.158  1.00  0.00           C  
ATOM   1616  C   ASP B1389      45.675 -36.099  30.637  1.00  0.00           C  
ATOM   1617  O   ASP B1389      44.602 -35.666  31.068  1.00  0.00           O  
ATOM   1618  CB  ASP B1389      46.370 -37.734  28.894  1.00  0.00           C  
ATOM   1619  CG  ASP B1389      46.245 -38.130  27.428  1.00  0.00           C  
ATOM   1620  OD1 ASP B1389      46.368 -37.247  26.549  1.00  0.00           O  
ATOM   1621  OD2 ASP B1389      46.031 -39.329  27.149  1.00  0.00           O  
ATOM   1622  N   ARG B1390      46.709 -36.398  31.409  1.00  0.00           N  
ATOM   1623  CA  ARG B1390      46.645 -36.242  32.846  1.00  0.00           C  
ATOM   1624  C   ARG B1390      46.139 -34.847  33.215  1.00  0.00           C  
ATOM   1625  O   ARG B1390      45.125 -34.705  33.909  1.00  0.00           O  
ATOM   1626  CB  ARG B1390      48.027 -36.459  33.452  1.00  0.00           C  
ATOM   1627  CG  ARG B1390      48.017 -36.538  34.976  1.00  0.00           C  
ATOM   1628  CD  ARG B1390      49.416 -36.375  35.549  1.00  0.00           C  
ATOM   1629  NE  ARG B1390      50.395 -37.193  34.835  1.00  0.00           N  
ATOM   1630  CZ  ARG B1390      51.705 -37.174  35.074  1.00  0.00           C  
ATOM   1631  NH1 ARG B1390      52.202 -36.376  36.016  1.00  0.00           N  
ATOM   1632  NH2 ARG B1390      52.521 -37.951  34.367  1.00  0.00           N  
ATOM   1633  N   ALA B1391      46.846 -33.824  32.733  1.00  0.00           N  
ATOM   1634  CA  ALA B1391      46.512 -32.416  33.000  1.00  0.00           C  
ATOM   1635  C   ALA B1391      45.031 -32.101  32.821  1.00  0.00           C  
ATOM   1636  O   ALA B1391      44.391 -31.507  33.712  1.00  0.00           O  
ATOM   1637  CB  ALA B1391      47.335 -31.501  32.101  1.00  0.00           C  
ATOM   1638  N   GLU B1392      44.499 -32.483  31.662  1.00  0.00           N  
ATOM   1639  CA  GLU B1392      43.102 -32.261  31.362  1.00  0.00           C  
ATOM   1640  C   GLU B1392      42.240 -33.016  32.353  1.00  0.00           C  
ATOM   1641  O   GLU B1392      41.380 -32.442  33.025  1.00  0.00           O  
ATOM   1642  CB  GLU B1392      42.802 -32.725  29.956  1.00  0.00           C  
ATOM   1643  CG  GLU B1392      43.599 -31.980  28.916  1.00  0.00           C  
ATOM   1644  CD  GLU B1392      43.194 -32.346  27.493  1.00  0.00           C  
ATOM   1645  OE1 GLU B1392      43.338 -33.534  27.123  1.00  0.00           O  
ATOM   1646  OE2 GLU B1392      42.731 -31.446  26.744  1.00  0.00           O  
ATOM   1647  N   ALA B1393      42.485 -34.311  32.450  1.00  0.00           N  
ATOM   1648  CA  ALA B1393      41.735 -35.148  33.364  1.00  0.00           C  
ATOM   1649  C   ALA B1393      41.626 -34.456  34.705  1.00  0.00           C  
ATOM   1650  O   ALA B1393      40.538 -34.108  35.170  1.00  0.00           O  
ATOM   1651  CB  ALA B1393      42.435 -36.450  33.519  1.00  0.00           C  
ATOM   1652  N   ASP B1394      42.785 -34.256  35.318  1.00  0.00           N  
ATOM   1653  CA  ASP B1394      42.880 -33.599  36.623  1.00  0.00           C  
ATOM   1654  C   ASP B1394      41.893 -32.438  36.762  1.00  0.00           C  
ATOM   1655  O   ASP B1394      41.023 -32.437  37.649  1.00  0.00           O  
ATOM   1656  CB  ASP B1394      44.311 -33.083  36.859  1.00  0.00           C  
ATOM   1657  CG  ASP B1394      45.295 -34.191  37.257  1.00  0.00           C  
ATOM   1658  OD1 ASP B1394      45.055 -34.868  38.298  1.00  0.00           O  
ATOM   1659  OD2 ASP B1394      46.310 -34.367  36.532  1.00  0.00           O  
ATOM   1660  N   LEU B1395      42.028 -31.454  35.878  1.00  0.00           N  
ATOM   1661  CA  LEU B1395      41.158 -30.300  35.928  1.00  0.00           C  
ATOM   1662  C   LEU B1395      39.685 -30.687  35.931  1.00  0.00           C  
ATOM   1663  O   LEU B1395      38.929 -30.309  36.837  1.00  0.00           O  
ATOM   1664  CB  LEU B1395      41.479 -29.379  34.761  1.00  0.00           C  
ATOM   1665  CG  LEU B1395      42.705 -28.483  34.974  1.00  0.00           C  
ATOM   1666  CD1 LEU B1395      42.912 -27.509  33.810  1.00  0.00           C  
ATOM   1667  CD2 LEU B1395      42.473 -27.697  36.261  1.00  0.00           C  
ATOM   1668  N   ALA B1396      39.288 -31.451  34.922  1.00  0.00           N  
ATOM   1669  CA  ALA B1396      37.911 -31.907  34.810  1.00  0.00           C  
ATOM   1670  C   ALA B1396      37.444 -32.535  36.124  1.00  0.00           C  
ATOM   1671  O   ALA B1396      36.415 -32.123  36.689  1.00  0.00           O  
ATOM   1672  CB  ALA B1396      37.798 -32.909  33.685  1.00  0.00           C  
ATOM   1673  N   VAL B1397      38.203 -33.525  36.603  1.00  0.00           N  
ATOM   1674  CA  VAL B1397      37.878 -34.200  37.847  1.00  0.00           C  
ATOM   1675  C   VAL B1397      37.566 -33.171  38.897  1.00  0.00           C  
ATOM   1676  O   VAL B1397      36.571 -33.276  39.620  1.00  0.00           O  
ATOM   1677  CB  VAL B1397      39.038 -34.980  38.371  1.00  0.00           C  
ATOM   1678  CG1 VAL B1397      38.686 -35.531  39.773  1.00  0.00           C  
ATOM   1679  CG2 VAL B1397      39.398 -36.070  37.410  1.00  0.00           C  
ATOM   1680  N   ALA B1398      38.448 -32.179  38.979  1.00  0.00           N  
ATOM   1681  CA  ALA B1398      38.291 -31.113  39.943  1.00  0.00           C  
ATOM   1682  C   ALA B1398      36.877 -30.546  39.825  1.00  0.00           C  
ATOM   1683  O   ALA B1398      36.078 -30.621  40.775  1.00  0.00           O  
ATOM   1684  CB  ALA B1398      39.323 -30.041  39.689  1.00  0.00           C  
ATOM   1685  N   LEU B1400      36.561 -30.015  38.648  1.00  0.00           N  
ATOM   1686  CA  LEU B1400      35.253 -29.424  38.425  1.00  0.00           C  
ATOM   1687  C   LEU B1400      34.131 -30.285  38.952  1.00  0.00           C  
ATOM   1688  O   LEU B1400      33.476 -29.956  39.949  1.00  0.00           O  
ATOM   1689  CB  LEU B1400      35.015 -29.182  36.939  1.00  0.00           C  
ATOM   1690  CG  LEU B1400      35.539 -27.974  36.149  1.00  0.00           C  
ATOM   1691  CD1 LEU B1400      35.387 -26.695  36.978  1.00  0.00           C  
ATOM   1692  CD2 LEU B1400      36.952 -28.227  35.722  1.00  0.00           C  
ATOM   1693  N   GLU B1401      33.923 -31.401  38.269  1.00  0.00           N  
ATOM   1694  CA  GLU B1401      32.847 -32.322  38.614  1.00  0.00           C  
ATOM   1695  C   GLU B1401      32.891 -32.801  40.044  1.00  0.00           C  
ATOM   1696  O   GLU B1401      31.882 -33.251  40.584  1.00  0.00           O  
ATOM   1697  CB  GLU B1401      32.858 -33.518  37.661  1.00  0.00           C  
ATOM   1698  CG  GLU B1401      34.173 -34.190  37.585  1.00  0.00           C  
ATOM   1699  CD  GLU B1401      34.234 -35.132  36.428  1.00  0.00           C  
ATOM   1700  OE1 GLU B1401      34.236 -34.649  35.281  1.00  0.00           O  
ATOM   1701  OE2 GLU B1401      34.270 -36.358  36.664  1.00  0.00           O  
ATOM   1702  N   GLU B1415      34.059 -32.691  40.662  1.00  0.00           N  
ATOM   1703  CA  GLU B1415      34.217 -33.127  42.038  1.00  0.00           C  
ATOM   1704  C   GLU B1415      33.575 -32.119  42.966  1.00  0.00           C  
ATOM   1705  O   GLU B1415      33.230 -32.439  44.105  1.00  0.00           O  
ATOM   1706  CB  GLU B1415      35.696 -33.265  42.347  1.00  0.00           C  
ATOM   1707  CG  GLU B1415      36.023 -33.947  43.651  1.00  0.00           C  
ATOM   1708  CD  GLU B1415      37.510 -34.134  43.789  1.00  0.00           C  
ATOM   1709  OE1 GLU B1415      38.089 -34.824  42.913  1.00  0.00           O  
ATOM   1710  OE2 GLU B1415      38.091 -33.583  44.759  1.00  0.00           O  
ATOM   1711  N   ASN B1416      33.424 -30.899  42.454  1.00  0.00           N  
ATOM   1712  CA  ASN B1416      32.820 -29.802  43.195  1.00  0.00           C  
ATOM   1713  C   ASN B1416      31.465 -29.513  42.603  1.00  0.00           C  
ATOM   1714  O   ASN B1416      30.807 -28.560  43.000  1.00  0.00           O  
ATOM   1715  CB  ASN B1416      33.683 -28.542  43.112  1.00  0.00           C  
ATOM   1716  CG  ASN B1416      35.004 -28.682  43.855  1.00  0.00           C  
ATOM   1717  OD1 ASN B1416      35.847 -29.516  43.502  1.00  0.00           O  
ATOM   1718  ND2 ASN B1416      35.194 -27.862  44.890  1.00  0.00           N  
ATOM   1719  N   ASN B1418      31.059 -30.341  41.645  1.00  0.00           N  
ATOM   1720  CA  ASN B1418      29.771 -30.182  40.989  1.00  0.00           C  
ATOM   1721  C   ASN B1418      29.620 -28.875  40.233  1.00  0.00           C  
ATOM   1722  O   ASN B1418      28.574 -28.209  40.280  1.00  0.00           O  
ATOM   1723  CB  ASN B1418      28.645 -30.297  42.002  1.00  0.00           C  
ATOM   1724  CG  ASN B1418      28.564 -31.656  42.588  1.00  0.00           C  
ATOM   1725  OD1 ASN B1418      28.486 -32.643  41.859  1.00  0.00           O  
ATOM   1726  ND2 ASN B1418      28.590 -31.737  43.909  1.00  0.00           N  
ATOM   1727  N   ILE B1419      30.675 -28.491  39.537  1.00  0.00           N  
ATOM   1728  CA  ILE B1419      30.617 -27.270  38.762  1.00  0.00           C  
ATOM   1729  C   ILE B1419      30.307 -27.745  37.359  1.00  0.00           C  
ATOM   1730  O   ILE B1419      31.042 -28.555  36.788  1.00  0.00           O  
ATOM   1731  CB  ILE B1419      31.975 -26.509  38.760  1.00  0.00           C  
ATOM   1732  CG1 ILE B1419      32.516 -26.392  40.191  1.00  0.00           C  
ATOM   1733  CG2 ILE B1419      31.782 -25.125  38.200  1.00  0.00           C  
ATOM   1734  CD1 ILE B1419      31.574 -25.659  41.181  1.00  0.00           C  
ATOM   1735  N   PRO B1421      29.185 -27.289  36.799  1.00  0.00           N  
ATOM   1736  CA  PRO B1421      28.806 -27.691  35.443  1.00  0.00           C  
ATOM   1737  C   PRO B1421      29.677 -26.985  34.434  1.00  0.00           C  
ATOM   1738  O   PRO B1421      30.041 -25.853  34.640  1.00  0.00           O  
ATOM   1739  CB  PRO B1421      27.367 -27.246  35.360  1.00  0.00           C  
ATOM   1740  CG  PRO B1421      26.913 -27.270  36.816  1.00  0.00           C  
ATOM   1741  CD  PRO B1421      28.055 -26.674  37.508  1.00  0.00           C  
ATOM   1742  N   PHE B1422      30.021 -27.640  33.345  1.00  0.00           N  
ATOM   1743  CA  PHE B1422      30.837 -26.971  32.351  1.00  0.00           C  
ATOM   1744  C   PHE B1422      30.768 -27.546  30.936  1.00  0.00           C  
ATOM   1745  O   PHE B1422      30.017 -28.488  30.661  1.00  0.00           O  
ATOM   1746  CB  PHE B1422      32.270 -26.987  32.804  1.00  0.00           C  
ATOM   1747  CG  PHE B1422      32.797 -28.351  33.038  1.00  0.00           C  
ATOM   1748  CD1 PHE B1422      32.408 -29.060  34.154  1.00  0.00           C  
ATOM   1749  CD2 PHE B1422      33.694 -28.935  32.137  1.00  0.00           C  
ATOM   1750  CE1 PHE B1422      32.909 -30.340  34.380  1.00  0.00           C  
ATOM   1751  CE2 PHE B1422      34.197 -30.210  32.354  1.00  0.00           C  
ATOM   1752  CZ  PHE B1422      33.809 -30.915  33.473  1.00  0.00           C  
ATOM   1753  N   GLU B1423      31.556 -26.968  30.036  1.00  0.00           N  
ATOM   1754  CA  GLU B1423      31.606 -27.453  28.670  1.00  0.00           C  
ATOM   1755  C   GLU B1423      33.031 -27.362  28.197  1.00  0.00           C  
ATOM   1756  O   GLU B1423      33.730 -26.439  28.560  1.00  0.00           O  
ATOM   1757  CB  GLU B1423      30.753 -26.595  27.761  1.00  0.00           C  
ATOM   1758  CG  GLU B1423      29.376 -26.300  28.295  1.00  0.00           C  
ATOM   1759  CD  GLU B1423      28.682 -25.219  27.475  1.00  0.00           C  
ATOM   1760  OE1 GLU B1423      29.374 -24.233  27.110  1.00  0.00           O  
ATOM   1761  OE2 GLU B1423      27.458 -25.346  27.208  1.00  0.00           O  
ATOM   1762  N   TYR B1424      33.463 -28.310  27.382  1.00  0.00           N  
ATOM   1763  CA  TYR B1424      34.817 -28.268  26.874  1.00  0.00           C  
ATOM   1764  C   TYR B1424      34.954 -27.210  25.803  1.00  0.00           C  
ATOM   1765  O   TYR B1424      34.165 -27.114  24.884  1.00  0.00           O  
ATOM   1766  CB  TYR B1424      35.240 -29.633  26.330  1.00  0.00           C  
ATOM   1767  CG  TYR B1424      35.498 -30.656  27.417  1.00  0.00           C  
ATOM   1768  CD1 TYR B1424      35.244 -30.355  28.758  1.00  0.00           C  
ATOM   1769  CD2 TYR B1424      35.997 -31.923  27.113  1.00  0.00           C  
ATOM   1770  CE1 TYR B1424      35.483 -31.285  29.772  1.00  0.00           C  
ATOM   1771  CE2 TYR B1424      36.235 -32.865  28.126  1.00  0.00           C  
ATOM   1772  CZ  TYR B1424      35.976 -32.532  29.452  1.00  0.00           C  
ATOM   1773  OH  TYR B1424      36.212 -33.434  30.460  1.00  0.00           O  
ATOM   1774  N   GLN B1425      35.981 -26.401  25.943  1.00  0.00           N  
ATOM   1775  CA  GLN B1425      36.254 -25.326  25.010  1.00  0.00           C  
ATOM   1776  C   GLN B1425      37.187 -25.868  23.932  1.00  0.00           C  
ATOM   1777  O   GLN B1425      37.914 -25.130  23.283  1.00  0.00           O  
ATOM   1778  CB  GLN B1425      36.923 -24.170  25.763  1.00  0.00           C  
ATOM   1779  CG  GLN B1425      36.808 -22.800  25.110  1.00  0.00           C  
ATOM   1780  CD  GLN B1425      35.398 -22.235  25.187  1.00  0.00           C  
ATOM   1781  OE1 GLN B1425      34.800 -22.146  26.265  1.00  0.00           O  
ATOM   1782  NE2 GLN B1425      34.862 -21.845  24.035  1.00  0.00           N  
ATOM   1783  N   LEU B1426      37.167 -27.179  23.784  1.00  0.00           N  
ATOM   1784  CA  LEU B1426      37.968 -27.889  22.799  1.00  0.00           C  
ATOM   1785  C   LEU B1426      38.852 -27.034  21.907  1.00  0.00           C  
ATOM   1786  O   LEU B1426      38.366 -26.189  21.183  1.00  0.00           O  
ATOM   1787  CB  LEU B1426      37.036 -28.720  21.913  1.00  0.00           C  
ATOM   1788  CG  LEU B1426      36.059 -29.611  22.684  1.00  0.00           C  
ATOM   1789  CD1 LEU B1426      34.957 -30.057  21.741  1.00  0.00           C  
ATOM   1790  CD2 LEU B1426      36.796 -30.793  23.317  1.00  0.00           C  
ATOM   1791  N   GLY B1427      40.151 -27.272  21.941  1.00  0.00           N  
ATOM   1792  CA  GLY B1427      41.044 -26.518  21.085  1.00  0.00           C  
ATOM   1793  C   GLY B1427      41.542 -25.249  21.722  1.00  0.00           C  
ATOM   1794  O   GLY B1427      42.389 -24.556  21.157  1.00  0.00           O  
ATOM   1795  N   GLU B1437      41.004 -24.947  22.900  1.00  0.00           N  
ATOM   1796  CA  GLU B1437      41.402 -23.760  23.649  1.00  0.00           C  
ATOM   1797  C   GLU B1437      42.329 -24.140  24.778  1.00  0.00           C  
ATOM   1798  O   GLU B1437      42.661 -25.313  24.995  1.00  0.00           O  
ATOM   1799  CB  GLU B1437      40.197 -23.053  24.259  1.00  0.00           C  
ATOM   1800  CG  GLU B1437      40.069 -21.614  23.838  1.00  0.00           C  
ATOM   1801  CD  GLU B1437      39.372 -21.481  22.499  1.00  0.00           C  
ATOM   1802  OE1 GLU B1437      39.209 -22.513  21.810  1.00  0.00           O  
ATOM   1803  OE2 GLU B1437      38.986 -20.351  22.132  1.00  0.00           O  
ATOM   1804  N   GLY B1438      42.741 -23.142  25.525  1.00  0.00           N  
ATOM   1805  CA  GLY B1438      43.615 -23.461  26.615  1.00  0.00           C  
ATOM   1806  C   GLY B1438      45.041 -23.105  26.288  1.00  0.00           C  
ATOM   1807  O   GLY B1438      45.482 -23.110  25.129  1.00  0.00           O  
ATOM   1808  N   ALA B1443      45.744 -22.776  27.365  1.00  0.00           N  
ATOM   1809  CA  ALA B1443      47.143 -22.390  27.359  1.00  0.00           C  
ATOM   1810  C   ALA B1443      47.993 -23.207  26.430  1.00  0.00           C  
ATOM   1811  O   ALA B1443      47.849 -24.409  26.368  1.00  0.00           O  
ATOM   1812  CB  ALA B1443      47.694 -22.509  28.788  1.00  0.00           C  
ATOM   1813  N   PHE B1444      48.907 -22.578  25.716  1.00  0.00           N  
ATOM   1814  CA  PHE B1444      49.757 -23.380  24.855  1.00  0.00           C  
ATOM   1815  C   PHE B1444      50.561 -24.296  25.773  1.00  0.00           C  
ATOM   1816  O   PHE B1444      51.262 -25.202  25.328  1.00  0.00           O  
ATOM   1817  CB  PHE B1444      50.701 -22.500  24.018  1.00  0.00           C  
ATOM   1818  CG  PHE B1444      51.790 -21.831  24.801  1.00  0.00           C  
ATOM   1819  CD1 PHE B1444      52.806 -22.566  25.377  1.00  0.00           C  
ATOM   1820  CD2 PHE B1444      51.815 -20.455  24.946  1.00  0.00           C  
ATOM   1821  CE1 PHE B1444      53.835 -21.937  26.087  1.00  0.00           C  
ATOM   1822  CE2 PHE B1444      52.840 -19.819  25.652  1.00  0.00           C  
ATOM   1823  CZ  PHE B1444      53.848 -20.561  26.221  1.00  0.00           C  
ATOM   1824  N   TYR B1448      50.427 -24.076  27.075  1.00  0.00           N  
ATOM   1825  CA  TYR B1448      51.186 -24.829  28.069  1.00  0.00           C  
ATOM   1826  C   TYR B1448      50.315 -25.674  29.036  1.00  0.00           C  
ATOM   1827  O   TYR B1448      50.804 -26.192  30.053  1.00  0.00           O  
ATOM   1828  CB  TYR B1448      52.099 -23.844  28.843  1.00  0.00           C  
ATOM   1829  CG  TYR B1448      51.423 -22.674  29.441  1.00  0.00           C  
ATOM   1830  CD1 TYR B1448      51.211 -21.519  28.751  1.00  0.00           C  
ATOM   1831  CD2 TYR B1448      50.915 -22.719  30.711  1.00  0.00           C  
ATOM   1832  CE1 TYR B1448      50.516 -20.423  29.331  1.00  0.00           C  
ATOM   1833  CE2 TYR B1448      50.167 -21.660  31.287  1.00  0.00           C  
ATOM   1834  CZ  TYR B1448      49.978 -20.498  30.599  1.00  0.00           C  
ATOM   1835  OH  TYR B1448      49.282 -19.510  31.182  1.00  0.00           O  
ATOM   1836  N   GLY B1456      49.023 -25.803  28.746  1.00  0.00           N  
ATOM   1837  CA  GLY B1456      48.166 -26.613  29.608  1.00  0.00           C  
ATOM   1838  C   GLY B1456      46.667 -26.361  29.577  1.00  0.00           C  
ATOM   1839  O   GLY B1456      46.214 -25.311  29.170  1.00  0.00           O  
ATOM   1840  N   PRO B1457      45.868 -27.338  29.985  1.00  0.00           N  
ATOM   1841  CA  PRO B1457      44.423 -27.190  30.012  1.00  0.00           C  
ATOM   1842  C   PRO B1457      44.054 -25.947  30.783  1.00  0.00           C  
ATOM   1843  O   PRO B1457      44.850 -25.439  31.559  1.00  0.00           O  
ATOM   1844  CB  PRO B1457      43.957 -28.445  30.726  1.00  0.00           C  
ATOM   1845  CG  PRO B1457      45.080 -28.796  31.592  1.00  0.00           C  
ATOM   1846  CD  PRO B1457      46.264 -28.585  30.644  1.00  0.00           C  
ATOM   1847  N   LYS B1458      42.828 -25.478  30.608  1.00  0.00           N  
ATOM   1848  CA  LYS B1458      42.433 -24.259  31.275  1.00  0.00           C  
ATOM   1849  C   LYS B1458      40.973 -24.109  31.699  1.00  0.00           C  
ATOM   1850  O   LYS B1458      40.095 -24.008  30.871  1.00  0.00           O  
ATOM   1851  CB  LYS B1458      42.835 -23.089  30.381  1.00  0.00           C  
ATOM   1852  CG  LYS B1458      42.545 -21.737  30.998  1.00  0.00           C  
ATOM   1853  CD  LYS B1458      42.929 -20.605  30.056  1.00  0.00           C  
ATOM   1854  CE  LYS B1458      42.085 -20.623  28.793  1.00  0.00           C  
ATOM   1855  NZ  LYS B1458      42.352 -19.463  27.913  1.00  0.00           N  
ATOM   1856  N   ILE B1459      40.720 -24.102  33.000  1.00  0.00           N  
ATOM   1857  CA  ILE B1459      39.369 -23.909  33.504  1.00  0.00           C  
ATOM   1858  C   ILE B1459      39.101 -22.431  33.336  1.00  0.00           C  
ATOM   1859  O   ILE B1459      39.881 -21.614  33.786  1.00  0.00           O  
ATOM   1860  CB  ILE B1459      39.251 -24.206  35.009  1.00  0.00           C  
ATOM   1861  CG1 ILE B1459      39.451 -25.695  35.276  1.00  0.00           C  
ATOM   1862  CG2 ILE B1459      37.896 -23.735  35.530  1.00  0.00           C  
ATOM   1863  CD1 ILE B1459      39.394 -26.062  36.741  1.00  0.00           C  
ATOM   1864  N   GLU B1460      37.998 -22.074  32.698  1.00  0.00           N  
ATOM   1865  CA  GLU B1460      37.665 -20.664  32.486  1.00  0.00           C  
ATOM   1866  C   GLU B1460      36.440 -20.262  33.261  1.00  0.00           C  
ATOM   1867  O   GLU B1460      35.428 -20.961  33.259  1.00  0.00           O  
ATOM   1868  CB  GLU B1460      37.369 -20.375  31.008  1.00  0.00           C  
ATOM   1869  CG  GLU B1460      38.543 -20.486  30.045  1.00  0.00           C  
ATOM   1870  CD  GLU B1460      38.161 -20.071  28.628  1.00  0.00           C  
ATOM   1871  OE1 GLU B1460      37.440 -19.060  28.491  1.00  0.00           O  
ATOM   1872  OE2 GLU B1460      38.578 -20.738  27.656  1.00  0.00           O  
ATOM   1873  N   PHE B1461      36.531 -19.137  33.942  1.00  0.00           N  
ATOM   1874  CA  PHE B1461      35.370 -18.622  34.653  1.00  0.00           C  
ATOM   1875  C   PHE B1461      34.934 -17.392  33.851  1.00  0.00           C  
ATOM   1876  O   PHE B1461      35.646 -16.380  33.783  1.00  0.00           O  
ATOM   1877  CB  PHE B1461      35.710 -18.242  36.083  1.00  0.00           C  
ATOM   1878  CG  PHE B1461      35.925 -19.413  36.959  1.00  0.00           C  
ATOM   1879  CD1 PHE B1461      37.123 -20.133  36.895  1.00  0.00           C  
ATOM   1880  CD2 PHE B1461      34.923 -19.826  37.842  1.00  0.00           C  
ATOM   1881  CE1 PHE B1461      37.326 -21.249  37.697  1.00  0.00           C  
ATOM   1882  CE2 PHE B1461      35.107 -20.944  38.659  1.00  0.00           C  
ATOM   1883  CZ  PHE B1461      36.315 -21.652  38.580  1.00  0.00           C  
ATOM   1884  N   THR B1462      33.766 -17.498  33.217  1.00  0.00           N  
ATOM   1885  CA  THR B1462      33.259 -16.419  32.384  1.00  0.00           C  
ATOM   1886  C   THR B1462      32.113 -15.672  33.068  1.00  0.00           C  
ATOM   1887  O   THR B1462      31.213 -16.285  33.657  1.00  0.00           O  
ATOM   1888  CB  THR B1462      32.794 -16.974  30.992  1.00  0.00           C  
ATOM   1889  OG1 THR B1462      31.668 -17.824  31.192  1.00  0.00           O  
ATOM   1890  CG2 THR B1462      33.926 -17.801  30.281  1.00  0.00           C  
ATOM   1891  N   LEU B1463      32.200 -14.342  33.021  1.00  0.00           N  
ATOM   1892  CA  LEU B1463      31.179 -13.461  33.586  1.00  0.00           C  
ATOM   1893  C   LEU B1463      30.600 -12.755  32.379  1.00  0.00           C  
ATOM   1894  O   LEU B1463      31.265 -12.686  31.337  1.00  0.00           O  
ATOM   1895  CB  LEU B1463      31.791 -12.424  34.526  1.00  0.00           C  
ATOM   1896  CG  LEU B1463      32.366 -12.871  35.865  1.00  0.00           C  
ATOM   1897  CD1 LEU B1463      32.773 -11.661  36.671  1.00  0.00           C  
ATOM   1898  CD2 LEU B1463      31.322 -13.679  36.620  1.00  0.00           C  
ATOM   1899  N   TYR B1464      29.387 -12.217  32.510  1.00  0.00           N  
ATOM   1900  CA  TYR B1464      28.755 -11.557  31.364  1.00  0.00           C  
ATOM   1901  C   TYR B1464      28.480 -10.087  31.560  1.00  0.00           C  
ATOM   1902  O   TYR B1464      28.259  -9.639  32.673  1.00  0.00           O  
ATOM   1903  CB  TYR B1464      27.462 -12.275  30.999  1.00  0.00           C  
ATOM   1904  CG  TYR B1464      27.711 -13.685  30.562  1.00  0.00           C  
ATOM   1905  CD1 TYR B1464      28.162 -14.631  31.448  1.00  0.00           C  
ATOM   1906  CD2 TYR B1464      27.608 -14.039  29.248  1.00  0.00           C  
ATOM   1907  CE1 TYR B1464      28.518 -15.881  31.032  1.00  0.00           C  
ATOM   1908  CE2 TYR B1464      27.960 -15.305  28.823  1.00  0.00           C  
ATOM   1909  CZ  TYR B1464      28.419 -16.219  29.718  1.00  0.00           C  
ATOM   1910  OH  TYR B1464      28.794 -17.469  29.281  1.00  0.00           O  
ATOM   1911  N   ASP B1465      28.453  -9.340  30.469  1.00  0.00           N  
ATOM   1912  CA  ASP B1465      28.262  -7.913  30.560  1.00  0.00           C  
ATOM   1913  C   ASP B1465      26.899  -7.345  30.180  1.00  0.00           C  
ATOM   1914  O   ASP B1465      25.884  -8.040  30.201  1.00  0.00           O  
ATOM   1915  CB  ASP B1465      29.319  -7.246  29.712  1.00  0.00           C  
ATOM   1916  CG  ASP B1465      29.028  -7.367  28.264  1.00  0.00           C  
ATOM   1917  OD1 ASP B1465      28.903  -8.495  27.781  1.00  0.00           O  
ATOM   1918  OD2 ASP B1465      28.909  -6.322  27.613  1.00  0.00           O  
ATOM   1919  N   CYS B1475      26.908  -6.050  29.851  1.00  0.00           N  
ATOM   1920  CA  CYS B1475      25.722  -5.300  29.446  1.00  0.00           C  
ATOM   1921  C   CYS B1475      24.869  -6.105  28.447  1.00  0.00           C  
ATOM   1922  O   CYS B1475      23.689  -6.409  28.688  1.00  0.00           O  
ATOM   1923  CB  CYS B1475      26.148  -3.948  28.819  1.00  0.00           C  
ATOM   1924  SG  CYS B1475      24.807  -2.888  28.077  1.00  0.00           S  
ATOM   1925  N   LEU B1689      25.493  -6.467  27.332  1.00  0.00           N  
ATOM   1926  CA  LEU B1689      24.823  -7.195  26.285  1.00  0.00           C  
ATOM   1927  C   LEU B1689      25.012  -8.668  26.478  1.00  0.00           C  
ATOM   1928  O   LEU B1689      25.189  -9.413  25.516  1.00  0.00           O  
ATOM   1929  CB  LEU B1689      25.394  -6.772  24.941  1.00  0.00           C  
ATOM   1930  CG  LEU B1689      25.409  -5.268  24.748  1.00  0.00           C  
ATOM   1931  CD1 LEU B1689      25.705  -4.999  23.287  1.00  0.00           C  
ATOM   1932  CD2 LEU B1689      24.056  -4.654  25.166  1.00  0.00           C  
ATOM   1933  N   ASP B1690      24.968  -9.088  27.722  1.00  0.00           N  
ATOM   1934  CA  ASP B1690      25.161 -10.484  28.015  1.00  0.00           C  
ATOM   1935  C   ASP B1690      26.199 -11.160  27.105  1.00  0.00           C  
ATOM   1936  O   ASP B1690      25.950 -12.237  26.589  1.00  0.00           O  
ATOM   1937  CB  ASP B1690      23.829 -11.194  27.913  1.00  0.00           C  
ATOM   1938  CG  ASP B1690      23.856 -12.576  28.517  1.00  0.00           C  
ATOM   1939  OD1 ASP B1690      24.054 -12.682  29.730  1.00  0.00           O  
ATOM   1940  OD2 ASP B1690      23.669 -13.565  27.791  1.00  0.00           O  
ATOM   1941  N   ARG B1692      27.341 -10.508  26.888  1.00  0.00           N  
ATOM   1942  CA  ARG B1692      28.417 -11.083  26.083  1.00  0.00           C  
ATOM   1943  C   ARG B1692      29.316 -11.831  27.084  1.00  0.00           C  
ATOM   1944  O   ARG B1692      29.489 -11.401  28.228  1.00  0.00           O  
ATOM   1945  CB  ARG B1692      29.222  -9.984  25.378  1.00  0.00           C  
ATOM   1946  CG  ARG B1692      28.410  -9.112  24.439  1.00  0.00           C  
ATOM   1947  CD  ARG B1692      29.192  -7.893  23.914  1.00  0.00           C  
ATOM   1948  NE  ARG B1692      29.469  -6.914  24.964  1.00  0.00           N  
ATOM   1949  CZ  ARG B1692      29.760  -5.632  24.740  1.00  0.00           C  
ATOM   1950  NH1 ARG B1692      29.803  -5.188  23.487  1.00  0.00           N  
ATOM   1951  NH2 ARG B1692      30.006  -4.794  25.759  1.00  0.00           N  
ATOM   1952  N   ALA B1693      29.873 -12.963  26.674  1.00  0.00           N  
ATOM   1953  CA  ALA B1693      30.729 -13.733  27.570  1.00  0.00           C  
ATOM   1954  C   ALA B1693      32.119 -13.126  27.604  1.00  0.00           C  
ATOM   1955  O   ALA B1693      32.651 -12.677  26.582  1.00  0.00           O  
ATOM   1956  CB  ALA B1693      30.808 -15.173  27.121  1.00  0.00           C  
ATOM   1957  N   TRP B1700      32.699 -13.106  28.798  1.00  0.00           N  
ATOM   1958  CA  TRP B1700      34.032 -12.555  29.014  1.00  0.00           C  
ATOM   1959  C   TRP B1700      34.747 -13.432  30.025  1.00  0.00           C  
ATOM   1960  O   TRP B1700      34.203 -13.720  31.108  1.00  0.00           O  
ATOM   1961  CB  TRP B1700      33.927 -11.130  29.563  1.00  0.00           C  
ATOM   1962  CG  TRP B1700      33.624 -10.063  28.548  1.00  0.00           C  
ATOM   1963  CD1 TRP B1700      32.519  -9.262  28.506  1.00  0.00           C  
ATOM   1964  CD2 TRP B1700      34.496  -9.602  27.509  1.00  0.00           C  
ATOM   1965  NE1 TRP B1700      32.665  -8.323  27.512  1.00  0.00           N  
ATOM   1966  CE2 TRP B1700      33.876  -8.513  26.894  1.00  0.00           C  
ATOM   1967  CE3 TRP B1700      35.753 -10.004  27.050  1.00  0.00           C  
ATOM   1968  CZ2 TRP B1700      34.455  -7.824  25.852  1.00  0.00           C  
ATOM   1969  CZ3 TRP B1700      36.343  -9.303  25.979  1.00  0.00           C  
ATOM   1970  CH2 TRP B1700      35.695  -8.232  25.409  1.00  0.00           C  
ATOM   1971  N   GLN B1701      35.957 -13.853  29.672  1.00  0.00           N  
ATOM   1972  CA  GLN B1701      36.738 -14.715  30.549  1.00  0.00           C  
ATOM   1973  C   GLN B1701      37.368 -13.848  31.623  1.00  0.00           C  
ATOM   1974  O   GLN B1701      38.075 -12.894  31.326  1.00  0.00           O  
ATOM   1975  CB  GLN B1701      37.812 -15.437  29.733  1.00  0.00           C  
ATOM   1976  CG  GLN B1701      38.695 -16.385  30.521  1.00  0.00           C  
ATOM   1977  CD  GLN B1701      39.855 -16.917  29.682  1.00  0.00           C  
ATOM   1978  OE1 GLN B1701      40.754 -17.605  30.189  1.00  0.00           O  
ATOM   1979  NE2 GLN B1701      39.837 -16.598  28.389  1.00  0.00           N  
ATOM   1980  N   CYS B1702      37.082 -14.158  32.879  1.00  0.00           N  
ATOM   1981  CA  CYS B1702      37.649 -13.389  33.989  1.00  0.00           C  
ATOM   1982  C   CYS B1702      38.584 -14.258  34.827  1.00  0.00           C  
ATOM   1983  O   CYS B1702      39.800 -14.119  34.716  1.00  0.00           O  
ATOM   1984  CB  CYS B1702      36.532 -12.814  34.848  1.00  0.00           C  
ATOM   1985  SG  CYS B1702      35.698 -11.497  34.024  1.00  0.00           S  
ATOM   1986  N   GLY B1703      38.018 -15.139  35.658  1.00  0.00           N  
ATOM   1987  CA  GLY B1703      38.831 -16.046  36.440  1.00  0.00           C  
ATOM   1988  C   GLY B1703      39.418 -17.152  35.547  1.00  0.00           C  
ATOM   1989  O   GLY B1703      39.012 -17.346  34.410  1.00  0.00           O  
ATOM   1990  N   THR B1704      40.407 -17.866  36.047  1.00  0.00           N  
ATOM   1991  CA  THR B1704      41.002 -18.941  35.302  1.00  0.00           C  
ATOM   1992  C   THR B1704      42.042 -19.689  36.146  1.00  0.00           C  
ATOM   1993  O   THR B1704      42.813 -19.074  36.921  1.00  0.00           O  
ATOM   1994  CB  THR B1704      41.657 -18.446  33.975  1.00  0.00           C  
ATOM   1995  OG1 THR B1704      42.413 -19.509  33.354  1.00  0.00           O  
ATOM   1996  CG2 THR B1704      42.568 -17.285  34.242  1.00  0.00           C  
ATOM   1997  N   VAL B1705      42.016 -21.031  36.015  1.00  0.00           N  
ATOM   1998  CA  VAL B1705      42.946 -21.954  36.683  1.00  0.00           C  
ATOM   1999  C   VAL B1705      43.533 -22.881  35.598  1.00  0.00           C  
ATOM   2000  O   VAL B1705      42.829 -23.592  34.908  1.00  0.00           O  
ATOM   2001  CB  VAL B1705      42.238 -22.775  37.799  1.00  0.00           C  
ATOM   2002  CG1 VAL B1705      43.185 -23.772  38.361  1.00  0.00           C  
ATOM   2003  CG2 VAL B1705      41.807 -21.882  38.925  1.00  0.00           C  
ATOM   2004  N   GLN B1706      44.836 -22.839  35.440  1.00  0.00           N  
ATOM   2005  CA  GLN B1706      45.505 -23.645  34.444  1.00  0.00           C  
ATOM   2006  C   GLN B1706      46.517 -24.612  35.062  1.00  0.00           C  
ATOM   2007  O   GLN B1706      47.259 -24.242  35.963  1.00  0.00           O  
ATOM   2008  CB  GLN B1706      46.227 -22.725  33.500  1.00  0.00           C  
ATOM   2009  CG  GLN B1706      45.346 -21.624  32.995  1.00  0.00           C  
ATOM   2010  CD  GLN B1706      46.138 -20.449  32.433  1.00  0.00           C  
ATOM   2011  OE1 GLN B1706      47.312 -20.572  32.025  1.00  0.00           O  
ATOM   2012  NE2 GLN B1706      45.488 -19.293  32.402  1.00  0.00           N  
ATOM   2013  N   LEU B1707      46.559 -25.846  34.564  1.00  0.00           N  
ATOM   2014  CA  LEU B1707      47.486 -26.861  35.072  1.00  0.00           C  
ATOM   2015  C   LEU B1707      48.685 -27.027  34.139  1.00  0.00           C  
ATOM   2016  O   LEU B1707      48.591 -27.642  33.066  1.00  0.00           O  
ATOM   2017  CB  LEU B1707      46.765 -28.201  35.246  1.00  0.00           C  
ATOM   2018  CG  LEU B1707      47.557 -29.195  36.100  1.00  0.00           C  
ATOM   2019  CD1 LEU B1707      47.887 -28.590  37.473  1.00  0.00           C  
ATOM   2020  CD2 LEU B1707      46.753 -30.469  36.254  1.00  0.00           C  
ATOM   2021  N   ASP B1708      49.825 -26.496  34.571  1.00  0.00           N  
ATOM   2022  CA  ASP B1708      51.042 -26.529  33.768  1.00  0.00           C  
ATOM   2023  C   ASP B1708      51.979 -27.676  34.042  1.00  0.00           C  
ATOM   2024  O   ASP B1708      52.366 -27.899  35.181  1.00  0.00           O  
ATOM   2025  CB  ASP B1708      51.802 -25.252  33.976  1.00  0.00           C  
ATOM   2026  CG  ASP B1708      52.786 -25.010  32.890  1.00  0.00           C  
ATOM   2027  OD1 ASP B1708      53.421 -25.992  32.410  1.00  0.00           O  
ATOM   2028  OD2 ASP B1708      52.927 -23.821  32.522  1.00  0.00           O  
ATOM   2029  N   PHE B1709      52.374 -28.393  33.002  1.00  0.00           N  
ATOM   2030  CA  PHE B1709      53.276 -29.504  33.223  1.00  0.00           C  
ATOM   2031  C   PHE B1709      54.615 -29.297  32.552  1.00  0.00           C  
ATOM   2032  O   PHE B1709      55.584 -29.960  32.905  1.00  0.00           O  
ATOM   2033  CB  PHE B1709      52.639 -30.831  32.770  1.00  0.00           C  
ATOM   2034  CG  PHE B1709      51.787 -31.489  33.827  1.00  0.00           C  
ATOM   2035  CD1 PHE B1709      52.253 -31.634  35.130  1.00  0.00           C  
ATOM   2036  CD2 PHE B1709      50.524 -31.954  33.534  1.00  0.00           C  
ATOM   2037  CE1 PHE B1709      51.465 -32.236  36.127  1.00  0.00           C  
ATOM   2038  CE2 PHE B1709      49.724 -32.561  34.538  1.00  0.00           C  
ATOM   2039  CZ  PHE B1709      50.198 -32.696  35.829  1.00  0.00           C  
ATOM   2040  N   SER B1710      54.682 -28.359  31.611  1.00  0.00           N  
ATOM   2041  CA  SER B1710      55.937 -28.100  30.905  1.00  0.00           C  
ATOM   2042  C   SER B1710      56.830 -27.062  31.564  1.00  0.00           C  
ATOM   2043  O   SER B1710      57.811 -27.410  32.204  1.00  0.00           O  
ATOM   2044  CB  SER B1710      55.652 -27.687  29.473  1.00  0.00           C  
ATOM   2045  OG  SER B1710      54.893 -28.694  28.840  1.00  0.00           O  
ATOM   2046  N   LEU B1725      56.486 -25.791  31.420  1.00  0.00           N  
ATOM   2047  CA  LEU B1725      57.265 -24.699  31.996  1.00  0.00           C  
ATOM   2048  C   LEU B1725      58.158 -25.012  33.211  1.00  0.00           C  
ATOM   2049  O   LEU B1725      59.372 -24.744  33.171  1.00  0.00           O  
ATOM   2050  CB  LEU B1725      56.331 -23.538  32.329  1.00  0.00           C  
ATOM   2051  CG  LEU B1725      55.633 -22.962  31.097  1.00  0.00           C  
ATOM   2052  CD1 LEU B1725      54.874 -21.693  31.468  1.00  0.00           C  
ATOM   2053  CD2 LEU B1725      56.681 -22.662  30.013  1.00  0.00           C  
ATOM   2054  N   PRO B1726      57.584 -25.567  34.307  1.00  0.00           N  
ATOM   2055  CA  PRO B1726      58.454 -25.855  35.442  1.00  0.00           C  
ATOM   2056  C   PRO B1726      59.758 -26.560  35.035  1.00  0.00           C  
ATOM   2057  O   PRO B1726      60.820 -26.291  35.598  1.00  0.00           O  
ATOM   2058  CB  PRO B1726      57.553 -26.688  36.372  1.00  0.00           C  
ATOM   2059  CG  PRO B1726      56.562 -27.279  35.482  1.00  0.00           C  
ATOM   2060  CD  PRO B1726      56.248 -26.128  34.550  1.00  0.00           C  
ATOM   2061  N   SER B1727      59.695 -27.446  34.052  1.00  0.00           N  
ATOM   2062  CA  SER B1727      60.899 -28.125  33.626  1.00  0.00           C  
ATOM   2063  C   SER B1727      61.640 -27.237  32.641  1.00  0.00           C  
ATOM   2064  O   SER B1727      62.841 -27.072  32.733  1.00  0.00           O  
ATOM   2065  CB  SER B1727      60.561 -29.462  32.972  1.00  0.00           C  
ATOM   2066  OG  SER B1727      60.890 -29.442  31.591  1.00  0.00           O  
ATOM   2067  N   ARG B1728      60.918 -26.654  31.695  1.00  0.00           N  
ATOM   2068  CA  ARG B1728      61.542 -25.803  30.693  1.00  0.00           C  
ATOM   2069  C   ARG B1728      62.524 -24.809  31.299  1.00  0.00           C  
ATOM   2070  O   ARG B1728      63.617 -24.586  30.756  1.00  0.00           O  
ATOM   2071  CB  ARG B1728      60.467 -25.068  29.901  1.00  0.00           C  
ATOM   2072  CG  ARG B1728      59.626 -25.988  29.070  1.00  0.00           C  
ATOM   2073  CD  ARG B1728      59.597 -25.540  27.613  1.00  0.00           C  
ATOM   2074  NE  ARG B1728      59.091 -26.608  26.752  1.00  0.00           N  
ATOM   2075  CZ  ARG B1728      58.910 -26.500  25.440  1.00  0.00           C  
ATOM   2076  NH1 ARG B1728      59.192 -25.359  24.831  1.00  0.00           N  
ATOM   2077  NH2 ARG B1728      58.464 -27.542  24.736  1.00  0.00           N  
ATOM   2078  N   LEU B1729      62.143 -24.213  32.425  1.00  0.00           N  
ATOM   2079  CA  LEU B1729      63.026 -23.250  33.065  1.00  0.00           C  
ATOM   2080  C   LEU B1729      63.733 -23.929  34.217  1.00  0.00           C  
ATOM   2081  O   LEU B1729      64.201 -23.282  35.162  1.00  0.00           O  
ATOM   2082  CB  LEU B1729      62.243 -22.052  33.580  1.00  0.00           C  
ATOM   2083  CG  LEU B1729      61.214 -21.430  32.650  1.00  0.00           C  
ATOM   2084  CD1 LEU B1729      60.990 -20.019  33.133  1.00  0.00           C  
ATOM   2085  CD2 LEU B1729      61.687 -21.436  31.204  1.00  0.00           C  
ATOM   2086  N   SER B1752      63.789 -25.253  34.120  1.00  0.00           N  
ATOM   2087  CA  SER B1752      64.439 -26.113  35.107  1.00  0.00           C  
ATOM   2088  C   SER B1752      64.328 -25.671  36.552  1.00  0.00           C  
ATOM   2089  O   SER B1752      65.213 -25.014  37.088  1.00  0.00           O  
ATOM   2090  CB  SER B1752      65.912 -26.311  34.726  1.00  0.00           C  
ATOM   2091  OG  SER B1752      66.367 -25.233  33.924  1.00  0.00           O  
ATOM   2092  N   ALA B1753      63.216 -26.029  37.167  1.00  0.00           N  
ATOM   2093  CA  ALA B1753      62.988 -25.718  38.558  1.00  0.00           C  
ATOM   2094  C   ALA B1753      62.931 -27.097  39.202  1.00  0.00           C  
ATOM   2095  O   ALA B1753      62.721 -28.098  38.498  1.00  0.00           O  
ATOM   2096  CB  ALA B1753      61.681 -24.993  38.730  1.00  0.00           C  
ATOM   2097  N   SER B1757      63.132 -27.161  40.521  1.00  0.00           N  
ATOM   2098  CA  SER B1757      63.110 -28.443  41.210  1.00  0.00           C  
ATOM   2099  C   SER B1757      63.203 -28.334  42.710  1.00  0.00           C  
ATOM   2100  O   SER B1757      63.705 -27.354  43.254  1.00  0.00           O  
ATOM   2101  CB  SER B1757      64.258 -29.307  40.715  1.00  0.00           C  
ATOM   2102  OG  SER B1757      65.471 -28.591  40.844  1.00  0.00           O  
ATOM   2103  N   TYR B1758      62.710 -29.370  43.370  1.00  0.00           N  
ATOM   2104  CA  TYR B1758      62.745 -29.425  44.813  1.00  0.00           C  
ATOM   2105  C   TYR B1758      63.285 -30.775  45.282  1.00  0.00           C  
ATOM   2106  O   TYR B1758      63.471 -31.702  44.488  1.00  0.00           O  
ATOM   2107  CB  TYR B1758      61.356 -29.182  45.407  1.00  0.00           C  
ATOM   2108  CG  TYR B1758      60.325 -30.223  45.051  1.00  0.00           C  
ATOM   2109  CD1 TYR B1758      59.729 -30.239  43.802  1.00  0.00           C  
ATOM   2110  CD2 TYR B1758      59.956 -31.198  45.966  1.00  0.00           C  
ATOM   2111  CE1 TYR B1758      58.787 -31.200  43.469  1.00  0.00           C  
ATOM   2112  CE2 TYR B1758      59.019 -32.165  45.647  1.00  0.00           C  
ATOM   2113  CZ  TYR B1758      58.434 -32.165  44.397  1.00  0.00           C  
ATOM   2114  OH  TYR B1758      57.501 -33.143  44.089  1.00  0.00           O  
ATOM   2115  N   VAL B1759      63.520 -30.880  46.584  1.00  0.00           N  
ATOM   2116  CA  VAL B1759      64.063 -32.089  47.166  1.00  0.00           C  
ATOM   2117  C   VAL B1759      63.016 -32.883  47.936  1.00  0.00           C  
ATOM   2118  O   VAL B1759      62.383 -32.346  48.844  1.00  0.00           O  
ATOM   2119  CB  VAL B1759      65.185 -31.720  48.126  1.00  0.00           C  
ATOM   2120  CG1 VAL B1759      66.054 -32.929  48.411  1.00  0.00           C  
ATOM   2121  CG2 VAL B1759      65.998 -30.570  47.546  1.00  0.00           C  
ATOM   2122  N   GLY B1760      62.833 -34.154  47.573  1.00  0.00           N  
ATOM   2123  CA  GLY B1760      61.871 -34.997  48.278  1.00  0.00           C  
ATOM   2124  C   GLY B1760      62.534 -35.537  49.534  1.00  0.00           C  
ATOM   2125  O   GLY B1760      63.692 -35.196  49.776  1.00  0.00           O  
ATOM   2126  N   GLU B1764      61.850 -36.352  50.341  1.00  0.00           N  
ATOM   2127  CA  GLU B1764      62.503 -36.883  51.545  1.00  0.00           C  
ATOM   2128  C   GLU B1764      63.557 -37.817  51.027  1.00  0.00           C  
ATOM   2129  O   GLU B1764      64.576 -38.046  51.670  1.00  0.00           O  
ATOM   2130  CB  GLU B1764      61.549 -37.674  52.432  1.00  0.00           C  
ATOM   2131  CG  GLU B1764      60.369 -36.887  52.930  1.00  0.00           C  
ATOM   2132  CD  GLU B1764      59.262 -36.804  51.900  1.00  0.00           C  
ATOM   2133  OE1 GLU B1764      59.516 -36.338  50.764  1.00  0.00           O  
ATOM   2134  OE2 GLU B1764      58.128 -37.216  52.225  1.00  0.00           O  
ATOM   2135  N   ASP B1765      63.284 -38.350  49.839  1.00  0.00           N  
ATOM   2136  CA  ASP B1765      64.181 -39.267  49.154  1.00  0.00           C  
ATOM   2137  C   ASP B1765      65.396 -38.484  48.699  1.00  0.00           C  
ATOM   2138  O   ASP B1765      66.135 -38.913  47.822  1.00  0.00           O  
ATOM   2139  CB  ASP B1765      63.465 -39.899  47.955  1.00  0.00           C  
ATOM   2140  CG  ASP B1765      62.976 -38.872  46.956  1.00  0.00           C  
ATOM   2141  OD1 ASP B1765      62.424 -37.837  47.373  1.00  0.00           O  
ATOM   2142  OD2 ASP B1765      63.127 -39.103  45.742  1.00  0.00           O  
ATOM   2143  N   ASN B1767      65.587 -37.323  49.311  1.00  0.00           N  
ATOM   2144  CA  ASN B1767      66.709 -36.466  48.993  1.00  0.00           C  
ATOM   2145  C   ASN B1767      66.928 -36.486  47.473  1.00  0.00           C  
ATOM   2146  O   ASN B1767      68.066 -36.531  46.993  1.00  0.00           O  
ATOM   2147  CB  ASN B1767      67.947 -36.968  49.744  1.00  0.00           C  
ATOM   2148  CG  ASN B1767      69.078 -35.969  49.741  1.00  0.00           C  
ATOM   2149  OD1 ASN B1767      68.901 -34.814  50.144  1.00  0.00           O  
ATOM   2150  ND2 ASN B1767      70.255 -36.405  49.290  1.00  0.00           N  
ATOM   2151  N   GLU B1768      65.823 -36.442  46.726  1.00  0.00           N  
ATOM   2152  CA  GLU B1768      65.870 -36.465  45.266  1.00  0.00           C  
ATOM   2153  C   GLU B1768      65.266 -35.270  44.533  1.00  0.00           C  
ATOM   2154  O   GLU B1768      64.312 -34.635  45.004  1.00  0.00           O  
ATOM   2155  CB  GLU B1768      65.207 -37.738  44.742  1.00  0.00           C  
ATOM   2156  CG  GLU B1768      66.097 -38.967  44.785  1.00  0.00           C  
ATOM   2157  CD  GLU B1768      67.286 -38.847  43.848  1.00  0.00           C  
ATOM   2158  OE1 GLU B1768      67.066 -38.753  42.622  1.00  0.00           O  
ATOM   2159  OE2 GLU B1768      68.437 -38.843  44.336  1.00  0.00           O  
ATOM   2160  N   ARG B1770      65.845 -35.003  43.361  1.00  0.00           N  
ATOM   2161  CA  ARG B1770      65.433 -33.920  42.472  1.00  0.00           C  
ATOM   2162  C   ARG B1770      64.087 -34.235  41.824  1.00  0.00           C  
ATOM   2163  O   ARG B1770      63.931 -35.284  41.199  1.00  0.00           O  
ATOM   2164  CB  ARG B1770      66.480 -33.724  41.364  1.00  0.00           C  
ATOM   2165  CG  ARG B1770      67.707 -32.925  41.778  1.00  0.00           C  
ATOM   2166  CD  ARG B1770      67.406 -31.427  41.780  1.00  0.00           C  
ATOM   2167  NE  ARG B1770      68.232 -30.666  42.723  1.00  0.00           N  
ATOM   2168  CZ  ARG B1770      69.554 -30.554  42.658  1.00  0.00           C  
ATOM   2169  NH1 ARG B1770      70.220 -31.157  41.687  1.00  0.00           N  
ATOM   2170  NH2 ARG B1770      70.205 -29.838  43.569  1.00  0.00           N  
ATOM   2171  N   LYS B1771      63.120 -33.332  41.977  1.00  0.00           N  
ATOM   2172  CA  LYS B1771      61.795 -33.512  41.388  1.00  0.00           C  
ATOM   2173  C   LYS B1771      61.373 -32.150  40.840  1.00  0.00           C  
ATOM   2174  O   LYS B1771      61.565 -31.132  41.513  1.00  0.00           O  
ATOM   2175  CB  LYS B1771      60.776 -33.983  42.450  1.00  0.00           C  
ATOM   2176  CG  LYS B1771      61.173 -35.239  43.248  1.00  0.00           C  
ATOM   2177  CD  LYS B1771      60.087 -36.344  43.215  1.00  0.00           C  
ATOM   2178  CE  LYS B1771      58.791 -36.003  43.991  1.00  0.00           C  
ATOM   2179  NZ  LYS B1771      58.880 -36.123  45.481  1.00  0.00           N  
ATOM   2180  N   VAL B1772      60.838 -32.118  39.618  1.00  0.00           N  
ATOM   2181  CA  VAL B1772      60.367 -30.861  39.029  1.00  0.00           C  
ATOM   2182  C   VAL B1772      58.999 -30.616  39.610  1.00  0.00           C  
ATOM   2183  O   VAL B1772      58.178 -31.518  39.667  1.00  0.00           O  
ATOM   2184  CB  VAL B1772      60.210 -30.947  37.540  1.00  0.00           C  
ATOM   2185  CG1 VAL B1772      59.537 -29.707  37.040  1.00  0.00           C  
ATOM   2186  CG2 VAL B1772      61.552 -31.095  36.903  1.00  0.00           C  
ATOM   2187  N   PRO B1773      58.720 -29.386  40.032  1.00  0.00           N  
ATOM   2188  CA  PRO B1773      57.399 -29.158  40.611  1.00  0.00           C  
ATOM   2189  C   PRO B1773      56.317 -29.030  39.567  1.00  0.00           C  
ATOM   2190  O   PRO B1773      56.590 -28.851  38.380  1.00  0.00           O  
ATOM   2191  CB  PRO B1773      57.590 -27.869  41.389  1.00  0.00           C  
ATOM   2192  CG  PRO B1773      58.463 -27.105  40.436  1.00  0.00           C  
ATOM   2193  CD  PRO B1773      59.477 -28.130  39.929  1.00  0.00           C  
ATOM   2194  N   VAL B1774      55.080 -29.150  40.025  1.00  0.00           N  
ATOM   2195  CA  VAL B1774      53.939 -29.004  39.154  1.00  0.00           C  
ATOM   2196  C   VAL B1774      53.615 -27.541  39.350  1.00  0.00           C  
ATOM   2197  O   VAL B1774      53.810 -27.006  40.448  1.00  0.00           O  
ATOM   2198  CB  VAL B1774      52.729 -29.790  39.648  1.00  0.00           C  
ATOM   2199  CG1 VAL B1774      51.674 -29.795  38.579  1.00  0.00           C  
ATOM   2200  CG2 VAL B1774      53.118 -31.188  40.020  1.00  0.00           C  
ATOM   2201  N   MET B1775      53.124 -26.884  38.307  1.00  0.00           N  
ATOM   2202  CA  MET B1775      52.783 -25.471  38.431  1.00  0.00           C  
ATOM   2203  C   MET B1775      51.361 -25.129  37.999  1.00  0.00           C  
ATOM   2204  O   MET B1775      50.926 -25.425  36.890  1.00  0.00           O  
ATOM   2205  CB  MET B1775      53.781 -24.616  37.660  1.00  0.00           C  
ATOM   2206  CG  MET B1775      53.528 -23.145  37.825  1.00  0.00           C  
ATOM   2207  SD  MET B1775      54.961 -22.213  37.258  1.00  0.00           S  
ATOM   2208  CE  MET B1775      55.618 -23.203  35.915  1.00  0.00           C  
ATOM   2209  N   ILE B1776      50.642 -24.496  38.904  1.00  0.00           N  
ATOM   2210  CA  ILE B1776      49.276 -24.110  38.658  1.00  0.00           C  
ATOM   2211  C   ILE B1776      49.208 -22.601  38.431  1.00  0.00           C  
ATOM   2212  O   ILE B1776      49.654 -21.845  39.281  1.00  0.00           O  
ATOM   2213  CB  ILE B1776      48.414 -24.462  39.877  1.00  0.00           C  
ATOM   2214  CG1 ILE B1776      48.367 -25.978  40.063  1.00  0.00           C  
ATOM   2215  CG2 ILE B1776      47.030 -23.902  39.728  1.00  0.00           C  
ATOM   2216  CD1 ILE B1776      47.531 -26.426  41.278  1.00  0.00           C  
ATOM   2217  N   HIS B1777      48.688 -22.165  37.274  1.00  0.00           N  
ATOM   2218  CA  HIS B1777      48.492 -20.736  36.951  1.00  0.00           C  
ATOM   2219  C   HIS B1777      47.074 -20.379  37.425  1.00  0.00           C  
ATOM   2220  O   HIS B1777      46.180 -21.219  37.399  1.00  0.00           O  
ATOM   2221  CB  HIS B1777      48.530 -20.514  35.459  1.00  0.00           C  
ATOM   2222  CG  HIS B1777      49.830 -20.854  34.839  1.00  0.00           C  
ATOM   2223  ND1 HIS B1777      50.692 -19.901  34.339  1.00  0.00           N  
ATOM   2224  CD2 HIS B1777      50.430 -22.047  34.634  1.00  0.00           C  
ATOM   2225  CE1 HIS B1777      51.771 -20.495  33.854  1.00  0.00           C  
ATOM   2226  NE2 HIS B1777      51.635 -21.799  34.019  1.00  0.00           N  
ATOM   2227  N   ARG B1778      46.834 -19.149  37.847  1.00  0.00           N  
ATOM   2228  CA  ARG B1778      45.491 -18.827  38.274  1.00  0.00           C  
ATOM   2229  C   ARG B1778      45.329 -17.345  38.586  1.00  0.00           C  
ATOM   2230  O   ARG B1778      46.219 -16.719  39.158  1.00  0.00           O  
ATOM   2231  CB  ARG B1778      45.116 -19.725  39.463  1.00  0.00           C  
ATOM   2232  CG  ARG B1778      44.571 -19.062  40.730  1.00  0.00           C  
ATOM   2233  CD  ARG B1778      45.661 -18.471  41.637  1.00  0.00           C  
ATOM   2234  NE  ARG B1778      45.622 -17.015  41.600  1.00  0.00           N  
ATOM   2235  CZ  ARG B1778      45.604 -16.236  42.668  1.00  0.00           C  
ATOM   2236  NH1 ARG B1778      45.631 -16.777  43.866  1.00  0.00           N  
ATOM   2237  NH2 ARG B1778      45.518 -14.920  42.542  1.00  0.00           N  
ATOM   2238  N   ALA B1779      44.198 -16.776  38.166  1.00  0.00           N  
ATOM   2239  CA  ALA B1779      43.867 -15.361  38.409  1.00  0.00           C  
ATOM   2240  C   ALA B1779      42.409 -15.330  38.839  1.00  0.00           C  
ATOM   2241  O   ALA B1779      41.566 -15.814  38.121  1.00  0.00           O  
ATOM   2242  CB  ALA B1779      44.026 -14.560  37.145  1.00  0.00           C  
ATOM   2243  N   ILE B1780      42.099 -14.778  39.997  1.00  0.00           N  
ATOM   2244  CA  ILE B1780      40.716 -14.739  40.418  1.00  0.00           C  
ATOM   2245  C   ILE B1780      39.938 -13.669  39.683  1.00  0.00           C  
ATOM   2246  O   ILE B1780      39.044 -13.982  38.911  1.00  0.00           O  
ATOM   2247  CB  ILE B1780      40.585 -14.514  41.933  1.00  0.00           C  
ATOM   2248  CG1 ILE B1780      40.525 -15.854  42.657  1.00  0.00           C  
ATOM   2249  CG2 ILE B1780      39.294 -13.788  42.242  1.00  0.00           C  
ATOM   2250  CD1 ILE B1780      41.660 -16.763  42.289  1.00  0.00           C  
ATOM   2251  N   LEU B1781      40.258 -12.407  39.915  1.00  0.00           N  
ATOM   2252  CA  LEU B1781      39.541 -11.359  39.217  1.00  0.00           C  
ATOM   2253  C   LEU B1781      39.825 -11.467  37.698  1.00  0.00           C  
ATOM   2254  O   LEU B1781      38.999 -11.058  36.858  1.00  0.00           O  
ATOM   2255  CB  LEU B1781      39.974  -9.986  39.735  1.00  0.00           C  
ATOM   2256  CG  LEU B1781      39.713  -9.643  41.193  1.00  0.00           C  
ATOM   2257  CD1 LEU B1781      39.738  -8.140  41.388  1.00  0.00           C  
ATOM   2258  CD2 LEU B1781      38.373 -10.193  41.601  1.00  0.00           C  
ATOM   2259  N   GLY B1782      40.992 -12.028  37.362  1.00  0.00           N  
ATOM   2260  CA  GLY B1782      41.391 -12.196  35.970  1.00  0.00           C  
ATOM   2261  C   GLY B1782      42.324 -11.100  35.492  1.00  0.00           C  
ATOM   2262  O   GLY B1782      43.533 -11.323  35.295  1.00  0.00           O  
ATOM   2263  N   SER B1783      41.746  -9.911  35.289  1.00  0.00           N  
ATOM   2264  CA  SER B1783      42.494  -8.716  34.886  1.00  0.00           C  
ATOM   2265  C   SER B1783      41.844  -7.520  35.567  1.00  0.00           C  
ATOM   2266  O   SER B1783      40.626  -7.391  35.562  1.00  0.00           O  
ATOM   2267  CB  SER B1783      42.460  -8.529  33.386  1.00  0.00           C  
ATOM   2268  OG  SER B1783      42.659  -7.163  33.098  1.00  0.00           O  
ATOM   2269  N   MET B1784      42.658  -6.661  36.168  1.00  0.00           N  
ATOM   2270  CA  MET B1784      42.135  -5.504  36.888  1.00  0.00           C  
ATOM   2271  C   MET B1784      41.171  -4.638  36.068  1.00  0.00           C  
ATOM   2272  O   MET B1784      40.034  -4.319  36.512  1.00  0.00           O  
ATOM   2273  CB  MET B1784      43.300  -4.650  37.431  1.00  0.00           C  
ATOM   2274  CG  MET B1784      43.908  -5.162  38.732  1.00  0.00           C  
ATOM   2275  SD  MET B1784      42.602  -5.542  40.018  1.00  0.00           S  
ATOM   2276  CE  MET B1784      43.019  -4.489  41.397  1.00  0.00           C  
ATOM   2277  N   GLU B1785      41.632  -4.263  34.876  1.00  0.00           N  
ATOM   2278  CA  GLU B1785      40.822  -3.456  34.004  1.00  0.00           C  
ATOM   2279  C   GLU B1785      39.539  -4.188  33.572  1.00  0.00           C  
ATOM   2280  O   GLU B1785      38.415  -3.645  33.711  1.00  0.00           O  
ATOM   2281  CB  GLU B1785      41.628  -3.037  32.786  1.00  0.00           C  
ATOM   2282  CG  GLU B1785      42.955  -3.703  32.623  1.00  0.00           C  
ATOM   2283  CD  GLU B1785      43.941  -3.248  33.640  1.00  0.00           C  
ATOM   2284  OE1 GLU B1785      44.135  -2.024  33.771  1.00  0.00           O  
ATOM   2285  OE2 GLU B1785      44.524  -4.120  34.310  1.00  0.00           O  
ATOM   2286  N   ARG B1786      39.695  -5.418  33.062  1.00  0.00           N  
ATOM   2287  CA  ARG B1786      38.532  -6.196  32.626  1.00  0.00           C  
ATOM   2288  C   ARG B1786      37.490  -6.319  33.742  1.00  0.00           C  
ATOM   2289  O   ARG B1786      36.354  -5.892  33.606  1.00  0.00           O  
ATOM   2290  CB  ARG B1786      38.951  -7.574  32.137  1.00  0.00           C  
ATOM   2291  CG  ARG B1786      37.782  -8.355  31.601  1.00  0.00           C  
ATOM   2292  CD  ARG B1786      38.237  -9.625  30.923  1.00  0.00           C  
ATOM   2293  NE  ARG B1786      38.867  -9.388  29.620  1.00  0.00           N  
ATOM   2294  CZ  ARG B1786      39.262 -10.355  28.788  1.00  0.00           C  
ATOM   2295  NH1 ARG B1786      39.106 -11.638  29.124  1.00  0.00           N  
ATOM   2296  NH2 ARG B1786      39.776 -10.053  27.600  1.00  0.00           N  
ATOM   2297  N   PHE B1787      37.894  -6.861  34.872  1.00  0.00           N  
ATOM   2298  CA  PHE B1787      36.974  -7.027  35.969  1.00  0.00           C  
ATOM   2299  C   PHE B1787      36.340  -5.719  36.350  1.00  0.00           C  
ATOM   2300  O   PHE B1787      35.149  -5.677  36.728  1.00  0.00           O  
ATOM   2301  CB  PHE B1787      37.695  -7.639  37.170  1.00  0.00           C  
ATOM   2302  CG  PHE B1787      36.774  -8.065  38.283  1.00  0.00           C  
ATOM   2303  CD1 PHE B1787      36.220  -7.120  39.126  1.00  0.00           C  
ATOM   2304  CD2 PHE B1787      36.490  -9.415  38.503  1.00  0.00           C  
ATOM   2305  CE1 PHE B1787      35.413  -7.495  40.172  1.00  0.00           C  
ATOM   2306  CE2 PHE B1787      35.665  -9.804  39.561  1.00  0.00           C  
ATOM   2307  CZ  PHE B1787      35.124  -8.844  40.407  1.00  0.00           C  
ATOM   2308  N   ILE B1788      37.120  -4.638  36.261  1.00  0.00           N  
ATOM   2309  CA  ILE B1788      36.551  -3.340  36.633  1.00  0.00           C  
ATOM   2310  C   ILE B1788      35.419  -3.061  35.674  1.00  0.00           C  
ATOM   2311  O   ILE B1788      34.310  -2.689  36.107  1.00  0.00           O  
ATOM   2312  CB  ILE B1788      37.602  -2.197  36.605  1.00  0.00           C  
ATOM   2313  CG1 ILE B1788      38.101  -1.931  38.029  1.00  0.00           C  
ATOM   2314  CG2 ILE B1788      36.977  -0.933  36.040  1.00  0.00           C  
ATOM   2315  CD1 ILE B1788      38.918  -0.702  38.148  1.00  0.00           C  
ATOM   2316  N   GLY B1789      35.718  -3.284  34.384  1.00  0.00           N  
ATOM   2317  CA  GLY B1789      34.744  -3.098  33.315  1.00  0.00           C  
ATOM   2318  C   GLY B1789      33.424  -3.781  33.654  1.00  0.00           C  
ATOM   2319  O   GLY B1789      32.355  -3.178  33.618  1.00  0.00           O  
ATOM   2320  N   ILE B1790      33.511  -5.048  34.010  1.00  0.00           N  
ATOM   2321  CA  ILE B1790      32.351  -5.819  34.386  1.00  0.00           C  
ATOM   2322  C   ILE B1790      31.635  -5.208  35.571  1.00  0.00           C  
ATOM   2323  O   ILE B1790      30.428  -5.134  35.574  1.00  0.00           O  
ATOM   2324  CB  ILE B1790      32.756  -7.288  34.739  1.00  0.00           C  
ATOM   2325  CG1 ILE B1790      33.405  -7.947  33.531  1.00  0.00           C  
ATOM   2326  CG2 ILE B1790      31.569  -8.086  35.213  1.00  0.00           C  
ATOM   2327  CD1 ILE B1790      32.731  -7.558  32.248  1.00  0.00           C  
ATOM   2328  N   LEU B1791      32.363  -4.776  36.588  1.00  0.00           N  
ATOM   2329  CA  LEU B1791      31.693  -4.211  37.764  1.00  0.00           C  
ATOM   2330  C   LEU B1791      30.887  -3.017  37.373  1.00  0.00           C  
ATOM   2331  O   LEU B1791      29.733  -2.845  37.826  1.00  0.00           O  
ATOM   2332  CB  LEU B1791      32.701  -3.775  38.812  1.00  0.00           C  
ATOM   2333  CG  LEU B1791      33.448  -4.881  39.530  1.00  0.00           C  
ATOM   2334  CD1 LEU B1791      34.350  -4.286  40.586  1.00  0.00           C  
ATOM   2335  CD2 LEU B1791      32.411  -5.804  40.133  1.00  0.00           C  
ATOM   2336  N   THR B1792      31.518  -2.176  36.548  1.00  0.00           N  
ATOM   2337  CA  THR B1792      30.853  -0.986  36.067  1.00  0.00           C  
ATOM   2338  C   THR B1792      29.578  -1.462  35.390  1.00  0.00           C  
ATOM   2339  O   THR B1792      28.464  -1.077  35.813  1.00  0.00           O  
ATOM   2340  CB  THR B1792      31.679  -0.256  35.056  1.00  0.00           C  
ATOM   2341  OG1 THR B1792      33.058  -0.563  35.257  1.00  0.00           O  
ATOM   2342  CG2 THR B1792      31.462   1.222  35.230  1.00  0.00           C  
ATOM   2343  N   GLU B1793      29.743  -2.315  34.361  1.00  0.00           N  
ATOM   2344  CA  GLU B1793      28.600  -2.873  33.632  1.00  0.00           C  
ATOM   2345  C   GLU B1793      27.554  -3.302  34.656  1.00  0.00           C  
ATOM   2346  O   GLU B1793      26.488  -2.733  34.676  1.00  0.00           O  
ATOM   2347  CB  GLU B1793      29.005  -4.066  32.762  1.00  0.00           C  
ATOM   2348  CG  GLU B1793      29.995  -3.727  31.613  1.00  0.00           C  
ATOM   2349  CD  GLU B1793      29.328  -3.221  30.358  1.00  0.00           C  
ATOM   2350  OE1 GLU B1793      28.280  -2.595  30.538  1.00  0.00           O  
ATOM   2351  OE2 GLU B1793      29.849  -3.431  29.228  1.00  0.00           O  
ATOM   2352  N   GLU B1794      27.855  -4.262  35.529  1.00  0.00           N  
ATOM   2353  CA  GLU B1794      26.875  -4.687  36.510  1.00  0.00           C  
ATOM   2354  C   GLU B1794      26.259  -3.523  37.235  1.00  0.00           C  
ATOM   2355  O   GLU B1794      25.293  -2.976  36.770  1.00  0.00           O  
ATOM   2356  CB  GLU B1794      27.466  -5.633  37.521  1.00  0.00           C  
ATOM   2357  CG  GLU B1794      26.402  -6.133  38.478  1.00  0.00           C  
ATOM   2358  CD  GLU B1794      26.248  -7.643  38.438  1.00  0.00           C  
ATOM   2359  OE1 GLU B1794      26.466  -8.245  37.351  1.00  0.00           O  
ATOM   2360  OE2 GLU B1794      25.894  -8.238  39.485  1.00  0.00           O  
ATOM   2361  N   PHE B1795      26.805  -3.138  38.369  1.00  0.00           N  
ATOM   2362  CA  PHE B1795      26.271  -2.019  39.134  1.00  0.00           C  
ATOM   2363  C   PHE B1795      25.878  -0.778  38.271  1.00  0.00           C  
ATOM   2364  O   PHE B1795      25.017   0.057  38.661  1.00  0.00           O  
ATOM   2365  CB  PHE B1795      27.312  -1.632  40.178  1.00  0.00           C  
ATOM   2366  CG  PHE B1795      27.777  -2.787  41.013  1.00  0.00           C  
ATOM   2367  CD1 PHE B1795      28.610  -3.757  40.478  1.00  0.00           C  
ATOM   2368  CD2 PHE B1795      27.301  -2.958  42.313  1.00  0.00           C  
ATOM   2369  CE1 PHE B1795      28.935  -4.878  41.227  1.00  0.00           C  
ATOM   2370  CE2 PHE B1795      27.623  -4.072  43.059  1.00  0.00           C  
ATOM   2371  CZ  PHE B1795      28.428  -5.026  42.526  1.00  0.00           C  
ATOM   2372  N   ALA B1796      26.513  -0.666  37.099  1.00  0.00           N  
ATOM   2373  CA  ALA B1796      26.244   0.432  36.175  1.00  0.00           C  
ATOM   2374  C   ALA B1796      26.437   1.749  36.888  1.00  0.00           C  
ATOM   2375  O   ALA B1796      25.508   2.536  37.045  1.00  0.00           O  
ATOM   2376  CB  ALA B1796      24.831   0.323  35.643  1.00  0.00           C  
ATOM   2377  N   GLY B1797      27.665   1.979  37.330  1.00  0.00           N  
ATOM   2378  CA  GLY B1797      27.975   3.195  38.055  1.00  0.00           C  
ATOM   2379  C   GLY B1797      27.542   3.210  39.508  1.00  0.00           C  
ATOM   2380  O   GLY B1797      27.776   4.177  40.214  1.00  0.00           O  
ATOM   2381  N   PHE B1798      26.905   2.153  39.969  1.00  0.00           N  
ATOM   2382  CA  PHE B1798      26.493   2.127  41.352  1.00  0.00           C  
ATOM   2383  C   PHE B1798      27.366   1.227  42.227  1.00  0.00           C  
ATOM   2384  O   PHE B1798      26.853   0.363  42.955  1.00  0.00           O  
ATOM   2385  CB  PHE B1798      25.031   1.728  41.440  1.00  0.00           C  
ATOM   2386  CG  PHE B1798      24.112   2.771  40.912  1.00  0.00           C  
ATOM   2387  CD1 PHE B1798      24.156   3.123  39.567  1.00  0.00           C  
ATOM   2388  CD2 PHE B1798      23.251   3.451  41.764  1.00  0.00           C  
ATOM   2389  CE1 PHE B1798      23.360   4.150  39.079  1.00  0.00           C  
ATOM   2390  CE2 PHE B1798      22.460   4.465  41.297  1.00  0.00           C  
ATOM   2391  CZ  PHE B1798      22.509   4.825  39.950  1.00  0.00           C  
ATOM   2392  N   PHE B1799      28.682   1.451  42.148  1.00  0.00           N  
ATOM   2393  CA  PHE B1799      29.658   0.708  42.919  1.00  0.00           C  
ATOM   2394  C   PHE B1799      29.251   0.749  44.393  1.00  0.00           C  
ATOM   2395  O   PHE B1799      28.763   1.757  44.882  1.00  0.00           O  
ATOM   2396  CB  PHE B1799      30.998   1.362  42.739  1.00  0.00           C  
ATOM   2397  CG  PHE B1799      31.397   1.527  41.319  1.00  0.00           C  
ATOM   2398  CD1 PHE B1799      31.785   0.441  40.566  1.00  0.00           C  
ATOM   2399  CD2 PHE B1799      31.390   2.772  40.726  1.00  0.00           C  
ATOM   2400  CE1 PHE B1799      32.163   0.582  39.226  1.00  0.00           C  
ATOM   2401  CE2 PHE B1799      31.766   2.926  39.386  1.00  0.00           C  
ATOM   2402  CZ  PHE B1799      32.155   1.818  38.638  1.00  0.00           C  
ATOM   2403  N   PRO B1800      29.426  -0.360  45.116  1.00  0.00           N  
ATOM   2404  CA  PRO B1800      29.056  -0.410  46.542  1.00  0.00           C  
ATOM   2405  C   PRO B1800      29.850   0.619  47.300  1.00  0.00           C  
ATOM   2406  O   PRO B1800      30.929   1.040  46.824  1.00  0.00           O  
ATOM   2407  CB  PRO B1800      29.425  -1.825  46.945  1.00  0.00           C  
ATOM   2408  CG  PRO B1800      29.148  -2.595  45.660  1.00  0.00           C  
ATOM   2409  CD  PRO B1800      29.753  -1.699  44.596  1.00  0.00           C  
ATOM   2410  N   THR B1801      29.344   1.012  48.475  1.00  0.00           N  
ATOM   2411  CA  THR B1801      30.029   2.038  49.268  1.00  0.00           C  
ATOM   2412  C   THR B1801      31.544   1.874  49.342  1.00  0.00           C  
ATOM   2413  O   THR B1801      32.282   2.805  49.068  1.00  0.00           O  
ATOM   2414  CB  THR B1801      29.527   2.106  50.682  1.00  0.00           C  
ATOM   2415  OG1 THR B1801      28.190   2.577  50.714  1.00  0.00           O  
ATOM   2416  CG2 THR B1801      30.355   3.068  51.416  1.00  0.00           C  
ATOM   2417  N   TRP B1802      32.008   0.690  49.702  1.00  0.00           N  
ATOM   2418  CA  TRP B1802      33.428   0.486  49.790  1.00  0.00           C  
ATOM   2419  C   TRP B1802      34.210   0.721  48.512  1.00  0.00           C  
ATOM   2420  O   TRP B1802      35.377   1.098  48.568  1.00  0.00           O  
ATOM   2421  CB  TRP B1802      33.718  -0.936  50.270  1.00  0.00           C  
ATOM   2422  CG  TRP B1802      33.495  -2.049  49.281  1.00  0.00           C  
ATOM   2423  CD1 TRP B1802      32.315  -2.665  49.023  1.00  0.00           C  
ATOM   2424  CD2 TRP B1802      34.502  -2.744  48.504  1.00  0.00           C  
ATOM   2425  NE1 TRP B1802      32.521  -3.710  48.151  1.00  0.00           N  
ATOM   2426  CE2 TRP B1802      33.849  -3.776  47.820  1.00  0.00           C  
ATOM   2427  CE3 TRP B1802      35.879  -2.585  48.334  1.00  0.00           C  
ATOM   2428  CZ2 TRP B1802      34.515  -4.654  46.980  1.00  0.00           C  
ATOM   2429  CZ3 TRP B1802      36.557  -3.463  47.495  1.00  0.00           C  
ATOM   2430  CH2 TRP B1802      35.870  -4.488  46.829  1.00  0.00           C  
ATOM   2431  N   LEU B1803      33.563   0.479  47.371  1.00  0.00           N  
ATOM   2432  CA  LEU B1803      34.207   0.590  46.077  1.00  0.00           C  
ATOM   2433  C   LEU B1803      33.976   1.911  45.368  1.00  0.00           C  
ATOM   2434  O   LEU B1803      34.542   2.155  44.275  1.00  0.00           O  
ATOM   2435  CB  LEU B1803      33.732  -0.563  45.197  1.00  0.00           C  
ATOM   2436  CG  LEU B1803      34.857  -1.516  44.811  1.00  0.00           C  
ATOM   2437  CD1 LEU B1803      34.194  -2.735  44.153  1.00  0.00           C  
ATOM   2438  CD2 LEU B1803      35.943  -0.821  43.923  1.00  0.00           C  
ATOM   2439  N   ALA B1804      33.180   2.774  45.996  1.00  0.00           N  
ATOM   2440  CA  ALA B1804      32.819   4.064  45.402  1.00  0.00           C  
ATOM   2441  C   ALA B1804      33.911   5.101  45.376  1.00  0.00           C  
ATOM   2442  O   ALA B1804      34.405   5.489  46.436  1.00  0.00           O  
ATOM   2443  CB  ALA B1804      31.630   4.611  46.118  1.00  0.00           C  
ATOM   2444  N   PRO B1805      34.285   5.586  44.182  1.00  0.00           N  
ATOM   2445  CA  PRO B1805      35.348   6.586  44.101  1.00  0.00           C  
ATOM   2446  C   PRO B1805      35.112   7.660  45.127  1.00  0.00           C  
ATOM   2447  O   PRO B1805      36.051   8.127  45.747  1.00  0.00           O  
ATOM   2448  CB  PRO B1805      35.277   7.053  42.663  1.00  0.00           C  
ATOM   2449  CG  PRO B1805      35.064   5.772  41.975  1.00  0.00           C  
ATOM   2450  CD  PRO B1805      33.948   5.097  42.848  1.00  0.00           C  
ATOM   2451  N   VAL B1806      33.878   8.077  45.307  1.00  0.00           N  
ATOM   2452  CA  VAL B1806      33.644   9.019  46.378  1.00  0.00           C  
ATOM   2453  C   VAL B1806      32.523   8.363  47.102  1.00  0.00           C  
ATOM   2454  O   VAL B1806      31.561   7.911  46.481  1.00  0.00           O  
ATOM   2455  CB  VAL B1806      33.188  10.391  45.938  1.00  0.00           C  
ATOM   2456  CG1 VAL B1806      32.478  11.127  47.103  1.00  0.00           C  
ATOM   2457  CG2 VAL B1806      34.389  11.168  45.447  1.00  0.00           C  
ATOM   2458  N   GLN B1807      32.643   8.313  48.419  1.00  0.00           N  
ATOM   2459  CA  GLN B1807      31.659   7.658  49.245  1.00  0.00           C  
ATOM   2460  C   GLN B1807      30.663   8.620  49.827  1.00  0.00           C  
ATOM   2461  O   GLN B1807      29.485   8.292  49.950  1.00  0.00           O  
ATOM   2462  CB  GLN B1807      32.357   6.856  50.347  1.00  0.00           C  
ATOM   2463  CG  GLN B1807      33.370   5.823  49.801  1.00  0.00           C  
ATOM   2464  CD  GLN B1807      34.187   5.147  50.892  1.00  0.00           C  
ATOM   2465  OE1 GLN B1807      34.752   5.808  51.770  1.00  0.00           O  
ATOM   2466  NE2 GLN B1807      34.265   3.823  50.834  1.00  0.00           N  
ATOM   2467  N   VAL B1808      31.104   9.819  50.179  1.00  0.00           N  
ATOM   2468  CA  VAL B1808      30.164  10.781  50.746  1.00  0.00           C  
ATOM   2469  C   VAL B1808      30.359  12.178  50.195  1.00  0.00           C  
ATOM   2470  O   VAL B1808      31.396  12.494  49.621  1.00  0.00           O  
ATOM   2471  CB  VAL B1808      30.293  10.848  52.272  1.00  0.00           C  
ATOM   2472  CG1 VAL B1808      29.268  11.780  52.829  1.00  0.00           C  
ATOM   2473  CG2 VAL B1808      30.104   9.480  52.878  1.00  0.00           C  
ATOM   2474  N   VAL B1809      29.338  13.007  50.341  1.00  0.00           N  
ATOM   2475  CA  VAL B1809      29.413  14.391  49.884  1.00  0.00           C  
ATOM   2476  C   VAL B1809      28.628  15.172  50.902  1.00  0.00           C  
ATOM   2477  O   VAL B1809      27.482  14.823  51.230  1.00  0.00           O  
ATOM   2478  CB  VAL B1809      28.739  14.649  48.490  1.00  0.00           C  
ATOM   2479  CG1 VAL B1809      28.743  16.142  48.186  1.00  0.00           C  
ATOM   2480  CG2 VAL B1809      29.461  13.886  47.374  1.00  0.00           C  
ATOM   2481  N   ILE B1810      29.256  16.222  51.414  1.00  0.00           N  
ATOM   2482  CA  ILE B1810      28.604  17.063  52.402  1.00  0.00           C  
ATOM   2483  C   ILE B1810      28.447  18.420  51.747  1.00  0.00           C  
ATOM   2484  O   ILE B1810      29.407  18.958  51.166  1.00  0.00           O  
ATOM   2485  CB  ILE B1810      29.449  17.159  53.707  1.00  0.00           C  
ATOM   2486  CG1 ILE B1810      29.696  15.752  54.262  1.00  0.00           C  
ATOM   2487  CG2 ILE B1810      28.715  17.983  54.759  1.00  0.00           C  
ATOM   2488  CD1 ILE B1810      30.432  15.732  55.563  1.00  0.00           C  
ATOM   2489  N   MET B1811      27.226  18.949  51.815  1.00  0.00           N  
ATOM   2490  CA  MET B1811      26.926  20.235  51.213  1.00  0.00           C  
ATOM   2491  C   MET B1811      26.057  21.136  52.097  1.00  0.00           C  
ATOM   2492  O   MET B1811      25.183  20.673  52.847  1.00  0.00           O  
ATOM   2493  CB  MET B1811      26.273  20.012  49.844  1.00  0.00           C  
ATOM   2494  CG  MET B1811      25.027  19.107  49.872  1.00  0.00           C  
ATOM   2495  SD  MET B1811      24.682  18.336  48.280  1.00  0.00           S  
ATOM   2496  CE  MET B1811      25.028  16.583  48.631  1.00  0.00           C  
ATOM   2497  N   ASN B1812      26.333  22.433  51.995  1.00  0.00           N  
ATOM   2498  CA  ASN B1812      25.640  23.471  52.743  1.00  0.00           C  
ATOM   2499  C   ASN B1812      24.522  23.994  51.891  1.00  0.00           C  
ATOM   2500  O   ASN B1812      24.613  23.953  50.667  1.00  0.00           O  
ATOM   2501  CB  ASN B1812      26.598  24.622  53.032  1.00  0.00           C  
ATOM   2502  CG  ASN B1812      27.238  25.189  51.764  1.00  0.00           C  
ATOM   2503  OD1 ASN B1812      27.770  24.453  50.933  1.00  0.00           O  
ATOM   2504  ND2 ASN B1812      27.199  26.506  51.626  1.00  0.00           N  
ATOM   2505  N   ILE B1813      23.473  24.500  52.527  1.00  0.00           N  
ATOM   2506  CA  ILE B1813      22.337  25.053  51.786  1.00  0.00           C  
ATOM   2507  C   ILE B1813      22.590  26.520  51.443  1.00  0.00           C  
ATOM   2508  O   ILE B1813      22.245  26.991  50.357  1.00  0.00           O  
ATOM   2509  CB  ILE B1813      21.062  24.956  52.588  1.00  0.00           C  
ATOM   2510  CG1 ILE B1813      20.834  23.518  52.992  1.00  0.00           C  
ATOM   2511  CG2 ILE B1813      19.913  25.418  51.764  1.00  0.00           C  
ATOM   2512  CD1 ILE B1813      19.725  23.354  53.976  1.00  0.00           C  
ATOM   2513  N   THR B1814      23.193  27.236  52.385  1.00  0.00           N  
ATOM   2514  CA  THR B1814      23.534  28.629  52.194  1.00  0.00           C  
ATOM   2515  C   THR B1814      24.984  28.826  52.631  1.00  0.00           C  
ATOM   2516  O   THR B1814      25.582  27.940  53.241  1.00  0.00           O  
ATOM   2517  CB  THR B1814      22.603  29.546  52.995  1.00  0.00           C  
ATOM   2518  OG1 THR B1814      23.105  30.886  52.935  1.00  0.00           O  
ATOM   2519  CG2 THR B1814      22.505  29.089  54.440  1.00  0.00           C  
ATOM   2520  N   ASP B1815      25.540  29.988  52.310  1.00  0.00           N  
ATOM   2521  CA  ASP B1815      26.924  30.310  52.627  1.00  0.00           C  
ATOM   2522  C   ASP B1815      27.202  30.368  54.111  1.00  0.00           C  
ATOM   2523  O   ASP B1815      28.305  30.721  54.516  1.00  0.00           O  
ATOM   2524  CB  ASP B1815      27.291  31.641  51.978  1.00  0.00           C  
ATOM   2525  CG  ASP B1815      27.142  31.607  50.476  1.00  0.00           C  
ATOM   2526  OD1 ASP B1815      26.195  30.950  49.977  1.00  0.00           O  
ATOM   2527  OD2 ASP B1815      27.967  32.248  49.793  1.00  0.00           O  
ATOM   2528  N   SER B1816      26.204  30.012  54.915  1.00  0.00           N  
ATOM   2529  CA  SER B1816      26.335  30.025  56.368  1.00  0.00           C  
ATOM   2530  C   SER B1816      27.006  28.755  56.872  1.00  0.00           C  
ATOM   2531  O   SER B1816      28.194  28.732  57.210  1.00  0.00           O  
ATOM   2532  CB  SER B1816      24.957  30.148  57.026  1.00  0.00           C  
ATOM   2533  OG  SER B1816      24.249  31.251  56.493  1.00  0.00           O  
ATOM   2534  N   GLN B1817      26.227  27.687  56.903  1.00  0.00           N  
ATOM   2535  CA  GLN B1817      26.697  26.415  57.391  1.00  0.00           C  
ATOM   2536  C   GLN B1817      27.922  25.922  56.666  1.00  0.00           C  
ATOM   2537  O   GLN B1817      28.392  24.829  56.924  1.00  0.00           O  
ATOM   2538  CB  GLN B1817      25.581  25.395  57.268  1.00  0.00           C  
ATOM   2539  CG  GLN B1817      24.181  25.990  57.415  1.00  0.00           C  
ATOM   2540  CD  GLN B1817      23.628  26.477  56.108  1.00  0.00           C  
ATOM   2541  OE1 GLN B1817      24.327  27.137  55.345  1.00  0.00           O  
ATOM   2542  NE2 GLN B1817      22.364  26.159  55.839  1.00  0.00           N  
ATOM   2543  N   SER B1818      28.456  26.734  55.773  1.00  0.00           N  
ATOM   2544  CA  SER B1818      29.613  26.321  54.999  1.00  0.00           C  
ATOM   2545  C   SER B1818      30.809  25.908  55.834  1.00  0.00           C  
ATOM   2546  O   SER B1818      31.610  25.065  55.414  1.00  0.00           O  
ATOM   2547  CB  SER B1818      30.025  27.426  54.033  1.00  0.00           C  
ATOM   2548  OG  SER B1818      30.338  28.607  54.734  1.00  0.00           O  
ATOM   2549  N   GLU B1819      30.949  26.492  57.012  1.00  0.00           N  
ATOM   2550  CA  GLU B1819      32.077  26.131  57.849  1.00  0.00           C  
ATOM   2551  C   GLU B1819      31.793  24.809  58.558  1.00  0.00           C  
ATOM   2552  O   GLU B1819      32.681  23.954  58.699  1.00  0.00           O  
ATOM   2553  CB  GLU B1819      32.328  27.227  58.869  1.00  0.00           C  
ATOM   2554  CG  GLU B1819      33.496  26.924  59.793  1.00  0.00           C  
ATOM   2555  CD  GLU B1819      33.505  27.804  61.034  1.00  0.00           C  
ATOM   2556  OE1 GLU B1819      32.555  27.716  61.851  1.00  0.00           O  
ATOM   2557  OE2 GLU B1819      34.467  28.584  61.189  1.00  0.00           O  
ATOM   2558  N   TYR B1820      30.548  24.654  59.001  1.00  0.00           N  
ATOM   2559  CA  TYR B1820      30.117  23.441  59.684  1.00  0.00           C  
ATOM   2560  C   TYR B1820      30.223  22.250  58.733  1.00  0.00           C  
ATOM   2561  O   TYR B1820      30.225  21.099  59.159  1.00  0.00           O  
ATOM   2562  CB  TYR B1820      28.676  23.604  60.182  1.00  0.00           C  
ATOM   2563  CG  TYR B1820      28.027  22.350  60.743  1.00  0.00           C  
ATOM   2564  CD1 TYR B1820      28.551  21.693  61.840  1.00  0.00           C  
ATOM   2565  CD2 TYR B1820      26.862  21.840  60.189  1.00  0.00           C  
ATOM   2566  CE1 TYR B1820      27.922  20.549  62.383  1.00  0.00           C  
ATOM   2567  CE2 TYR B1820      26.223  20.699  60.719  1.00  0.00           C  
ATOM   2568  CZ  TYR B1820      26.756  20.062  61.817  1.00  0.00           C  
ATOM   2569  OH  TYR B1820      26.101  18.972  62.359  1.00  0.00           O  
ATOM   2570  N   VAL B1821      30.305  22.534  57.440  1.00  0.00           N  
ATOM   2571  CA  VAL B1821      30.432  21.494  56.433  1.00  0.00           C  
ATOM   2572  C   VAL B1821      31.895  21.061  56.351  1.00  0.00           C  
ATOM   2573  O   VAL B1821      32.189  19.867  56.358  1.00  0.00           O  
ATOM   2574  CB  VAL B1821      29.946  22.007  55.077  1.00  0.00           C  
ATOM   2575  CG1 VAL B1821      30.400  21.080  53.968  1.00  0.00           C  
ATOM   2576  CG2 VAL B1821      28.449  22.126  55.113  1.00  0.00           C  
ATOM   2577  N   ASN B1822      32.797  22.037  56.280  1.00  0.00           N  
ATOM   2578  CA  ASN B1822      34.226  21.777  56.225  1.00  0.00           C  
ATOM   2579  C   ASN B1822      34.523  21.032  57.485  1.00  0.00           C  
ATOM   2580  O   ASN B1822      35.382  20.153  57.539  1.00  0.00           O  
ATOM   2581  CB  ASN B1822      34.979  23.084  56.238  1.00  0.00           C  
ATOM   2582  CG  ASN B1822      34.888  23.797  54.939  1.00  0.00           C  
ATOM   2583  OD1 ASN B1822      35.203  24.976  54.842  1.00  0.00           O  
ATOM   2584  ND2 ASN B1822      34.464  23.082  53.911  1.00  0.00           N  
ATOM   2585  N   GLU B1830      33.786  21.430  58.504  1.00  0.00           N  
ATOM   2586  CA  GLU B1830      33.880  20.834  59.807  1.00  0.00           C  
ATOM   2587  C   GLU B1830      33.745  19.316  59.679  1.00  0.00           C  
ATOM   2588  O   GLU B1830      34.688  18.558  59.950  1.00  0.00           O  
ATOM   2589  CB  GLU B1830      32.740  21.381  60.667  1.00  0.00           C  
ATOM   2590  CG  GLU B1830      32.668  20.848  62.111  1.00  0.00           C  
ATOM   2591  CD  GLU B1830      33.638  21.554  63.028  1.00  0.00           C  
ATOM   2592  OE1 GLU B1830      33.437  22.768  63.260  1.00  0.00           O  
ATOM   2593  OE2 GLU B1830      34.598  20.901  63.501  1.00  0.00           O  
ATOM   2594  N   LEU B1831      32.557  18.891  59.252  1.00  0.00           N  
ATOM   2595  CA  LEU B1831      32.227  17.486  59.108  1.00  0.00           C  
ATOM   2596  C   LEU B1831      33.026  16.747  58.083  1.00  0.00           C  
ATOM   2597  O   LEU B1831      33.494  15.653  58.347  1.00  0.00           O  
ATOM   2598  CB  LEU B1831      30.754  17.333  58.807  1.00  0.00           C  
ATOM   2599  CG  LEU B1831      29.831  17.412  60.030  1.00  0.00           C  
ATOM   2600  CD1 LEU B1831      30.013  18.716  60.729  1.00  0.00           C  
ATOM   2601  CD2 LEU B1831      28.385  17.269  59.616  1.00  0.00           C  
ATOM   2602  N   THR B1832      33.176  17.326  56.903  1.00  0.00           N  
ATOM   2603  CA  THR B1832      33.959  16.662  55.871  1.00  0.00           C  
ATOM   2604  C   THR B1832      35.320  16.304  56.476  1.00  0.00           C  
ATOM   2605  O   THR B1832      35.955  15.309  56.118  1.00  0.00           O  
ATOM   2606  CB  THR B1832      34.144  17.555  54.630  1.00  0.00           C  
ATOM   2607  OG1 THR B1832      34.849  18.743  54.984  1.00  0.00           O  
ATOM   2608  CG2 THR B1832      32.807  17.939  54.082  1.00  0.00           C  
ATOM   2609  N   GLN B1833      35.755  17.107  57.430  1.00  0.00           N  
ATOM   2610  CA  GLN B1833      37.022  16.846  58.068  1.00  0.00           C  
ATOM   2611  C   GLN B1833      36.917  15.601  58.927  1.00  0.00           C  
ATOM   2612  O   GLN B1833      37.558  14.580  58.652  1.00  0.00           O  
ATOM   2613  CB  GLN B1833      37.414  18.026  58.945  1.00  0.00           C  
ATOM   2614  CG  GLN B1833      38.748  17.823  59.641  1.00  0.00           C  
ATOM   2615  CD  GLN B1833      39.836  17.413  58.656  1.00  0.00           C  
ATOM   2616  OE1 GLN B1833      40.534  18.255  58.085  1.00  0.00           O  
ATOM   2617  NE2 GLN B1833      39.964  16.107  58.434  1.00  0.00           N  
ATOM   2618  N   LYS B1834      36.104  15.709  59.974  1.00  0.00           N  
ATOM   2619  CA  LYS B1834      35.870  14.621  60.914  1.00  0.00           C  
ATOM   2620  C   LYS B1834      35.724  13.302  60.154  1.00  0.00           C  
ATOM   2621  O   LYS B1834      36.232  12.276  60.584  1.00  0.00           O  
ATOM   2622  CB  LYS B1834      34.607  14.911  61.712  1.00  0.00           C  
ATOM   2623  CG  LYS B1834      34.579  14.359  63.106  1.00  0.00           C  
ATOM   2624  CD  LYS B1834      33.201  14.609  63.729  1.00  0.00           C  
ATOM   2625  CE  LYS B1834      33.121  14.321  65.233  1.00  0.00           C  
ATOM   2626  NZ  LYS B1834      33.808  15.386  66.036  1.00  0.00           N  
ATOM   2627  N   LEU B1835      35.041  13.347  59.010  1.00  0.00           N  
ATOM   2628  CA  LEU B1835      34.815  12.178  58.168  1.00  0.00           C  
ATOM   2629  C   LEU B1835      36.058  11.738  57.413  1.00  0.00           C  
ATOM   2630  O   LEU B1835      36.266  10.554  57.201  1.00  0.00           O  
ATOM   2631  CB  LEU B1835      33.692  12.471  57.186  1.00  0.00           C  
ATOM   2632  CG  LEU B1835      32.317  11.895  57.519  1.00  0.00           C  
ATOM   2633  CD1 LEU B1835      31.900  12.278  58.878  1.00  0.00           C  
ATOM   2634  CD2 LEU B1835      31.314  12.397  56.532  1.00  0.00           C  
ATOM   2635  N   SER B1836      36.881  12.683  57.000  1.00  0.00           N  
ATOM   2636  CA  SER B1836      38.092  12.338  56.291  1.00  0.00           C  
ATOM   2637  C   SER B1836      39.031  11.587  57.229  1.00  0.00           C  
ATOM   2638  O   SER B1836      39.759  10.673  56.815  1.00  0.00           O  
ATOM   2639  CB  SER B1836      38.781  13.594  55.784  1.00  0.00           C  
ATOM   2640  OG  SER B1836      39.859  13.264  54.921  1.00  0.00           O  
ATOM   2641  N   ASN B1837      39.017  11.981  58.498  1.00  0.00           N  
ATOM   2642  CA  ASN B1837      39.859  11.340  59.497  1.00  0.00           C  
ATOM   2643  C   ASN B1837      39.263  10.006  59.800  1.00  0.00           C  
ATOM   2644  O   ASN B1837      39.976   9.076  60.158  1.00  0.00           O  
ATOM   2645  CB  ASN B1837      39.883  12.139  60.776  1.00  0.00           C  
ATOM   2646  CG  ASN B1837      40.146  13.578  60.527  1.00  0.00           C  
ATOM   2647  OD1 ASN B1837      41.041  13.926  59.757  1.00  0.00           O  
ATOM   2648  ND2 ASN B1837      39.375  14.441  61.173  1.00  0.00           N  
ATOM   2649  N   ALA B1838      37.938   9.923  59.671  1.00  0.00           N  
ATOM   2650  CA  ALA B1838      37.216   8.677  59.927  1.00  0.00           C  
ATOM   2651  C   ALA B1838      37.688   7.692  58.875  1.00  0.00           C  
ATOM   2652  O   ALA B1838      37.476   6.486  58.993  1.00  0.00           O  
ATOM   2653  CB  ALA B1838      35.701   8.899  59.833  1.00  0.00           C  
ATOM   2654  N   GLY B1839      38.362   8.232  57.861  1.00  0.00           N  
ATOM   2655  CA  GLY B1839      38.885   7.426  56.777  1.00  0.00           C  
ATOM   2656  C   GLY B1839      37.826   7.175  55.720  1.00  0.00           C  
ATOM   2657  O   GLY B1839      37.791   6.113  55.096  1.00  0.00           O  
ATOM   2658  N   ILE B1840      36.949   8.151  55.519  1.00  0.00           N  
ATOM   2659  CA  ILE B1840      35.883   8.021  54.537  1.00  0.00           C  
ATOM   2660  C   ILE B1840      36.138   8.914  53.340  1.00  0.00           C  
ATOM   2661  O   ILE B1840      36.391  10.091  53.501  1.00  0.00           O  
ATOM   2662  CB  ILE B1840      34.546   8.407  55.139  1.00  0.00           C  
ATOM   2663  CG1 ILE B1840      34.109   7.322  56.114  1.00  0.00           C  
ATOM   2664  CG2 ILE B1840      33.544   8.657  54.028  1.00  0.00           C  
ATOM   2665  CD1 ILE B1840      32.876   7.669  56.921  1.00  0.00           C  
ATOM   2666  N   ARG B1841      36.090   8.359  52.139  1.00  0.00           N  
ATOM   2667  CA  ARG B1841      36.304   9.170  50.960  1.00  0.00           C  
ATOM   2668  C   ARG B1841      35.137  10.143  50.928  1.00  0.00           C  
ATOM   2669  O   ARG B1841      34.057   9.812  50.439  1.00  0.00           O  
ATOM   2670  CB  ARG B1841      36.306   8.294  49.718  1.00  0.00           C  
ATOM   2671  CG  ARG B1841      37.539   7.431  49.571  1.00  0.00           C  
ATOM   2672  CD  ARG B1841      37.638   6.779  48.187  1.00  0.00           C  
ATOM   2673  NE  ARG B1841      36.750   5.631  48.066  1.00  0.00           N  
ATOM   2674  CZ  ARG B1841      37.040   4.424  48.524  1.00  0.00           C  
ATOM   2675  NH1 ARG B1841      38.200   4.197  49.128  1.00  0.00           N  
ATOM   2676  NH2 ARG B1841      36.160   3.447  48.399  1.00  0.00           N  
ATOM   2677  N   VAL B1842      35.338  11.339  51.480  1.00  0.00           N  
ATOM   2678  CA  VAL B1842      34.276  12.346  51.519  1.00  0.00           C  
ATOM   2679  C   VAL B1842      34.782  13.626  50.912  1.00  0.00           C  
ATOM   2680  O   VAL B1842      35.992  13.811  50.822  1.00  0.00           O  
ATOM   2681  CB  VAL B1842      33.802  12.619  52.952  1.00  0.00           C  
ATOM   2682  CG1 VAL B1842      34.960  13.049  53.788  1.00  0.00           C  
ATOM   2683  CG2 VAL B1842      32.724  13.675  52.965  1.00  0.00           C  
ATOM   2684  N   LYS B1843      33.848  14.472  50.461  1.00  0.00           N  
ATOM   2685  CA  LYS B1843      34.151  15.758  49.846  1.00  0.00           C  
ATOM   2686  C   LYS B1843      33.055  16.755  50.168  1.00  0.00           C  
ATOM   2687  O   LYS B1843      31.903  16.372  50.438  1.00  0.00           O  
ATOM   2688  CB  LYS B1843      34.297  15.600  48.349  1.00  0.00           C  
ATOM   2689  CG  LYS B1843      35.442  14.695  47.965  1.00  0.00           C  
ATOM   2690  CD  LYS B1843      36.354  15.338  46.951  1.00  0.00           C  
ATOM   2691  CE  LYS B1843      37.609  14.522  46.703  1.00  0.00           C  
ATOM   2692  NZ  LYS B1843      38.571  15.140  45.713  1.00  0.00           N  
ATOM   2693  N   ALA B1844      33.408  18.039  50.156  1.00  0.00           N  
ATOM   2694  CA  ALA B1844      32.422  19.068  50.493  1.00  0.00           C  
ATOM   2695  C   ALA B1844      32.079  19.911  49.295  1.00  0.00           C  
ATOM   2696  O   ALA B1844      32.973  20.421  48.608  1.00  0.00           O  
ATOM   2697  CB  ALA B1844      32.945  19.970  51.601  1.00  0.00           C  
ATOM   2698  N   ASP B1845      30.779  20.059  49.042  1.00  0.00           N  
ATOM   2699  CA  ASP B1845      30.305  20.860  47.914  1.00  0.00           C  
ATOM   2700  C   ASP B1845      29.775  22.136  48.500  1.00  0.00           C  
ATOM   2701  O   ASP B1845      28.582  22.260  48.761  1.00  0.00           O  
ATOM   2702  CB  ASP B1845      29.166  20.160  47.173  1.00  0.00           C  
ATOM   2703  CG  ASP B1845      28.739  20.907  45.913  1.00  0.00           C  
ATOM   2704  OD1 ASP B1845      28.978  22.129  45.818  1.00  0.00           O  
ATOM   2705  OD2 ASP B1845      28.141  20.278  45.023  1.00  0.00           O  
ATOM   2706  N   LEU B1847      30.668  23.080  48.730  1.00  0.00           N  
ATOM   2707  CA  LEU B1847      30.251  24.339  49.301  1.00  0.00           C  
ATOM   2708  C   LEU B1847      29.868  25.308  48.192  1.00  0.00           C  
ATOM   2709  O   LEU B1847      29.323  26.384  48.470  1.00  0.00           O  
ATOM   2710  CB  LEU B1847      31.376  24.932  50.153  1.00  0.00           C  
ATOM   2711  CG  LEU B1847      31.785  24.186  51.425  1.00  0.00           C  
ATOM   2712  CD1 LEU B1847      32.825  25.006  52.167  1.00  0.00           C  
ATOM   2713  CD2 LEU B1847      30.565  23.949  52.310  1.00  0.00           C  
ATOM   2714  N   ARG B1848      30.144  24.913  46.942  1.00  0.00           N  
ATOM   2715  CA  ARG B1848      29.861  25.736  45.761  1.00  0.00           C  
ATOM   2716  C   ARG B1848      28.644  26.604  45.905  1.00  0.00           C  
ATOM   2717  O   ARG B1848      27.713  26.262  46.644  1.00  0.00           O  
ATOM   2718  CB  ARG B1848      29.671  24.878  44.537  1.00  0.00           C  
ATOM   2719  CG  ARG B1848      30.943  24.353  43.983  1.00  0.00           C  
ATOM   2720  CD  ARG B1848      30.630  23.523  42.774  1.00  0.00           C  
ATOM   2721  NE  ARG B1848      29.657  22.493  43.110  1.00  0.00           N  
ATOM   2722  CZ  ARG B1848      29.100  21.677  42.227  1.00  0.00           C  
ATOM   2723  NH1 ARG B1848      29.418  21.774  40.942  1.00  0.00           N  
ATOM   2724  NH2 ARG B1848      28.229  20.765  42.635  1.00  0.00           N  
ATOM   2725  N   ASN B1849      28.646  27.728  45.188  1.00  0.00           N  
ATOM   2726  CA  ASN B1849      27.513  28.645  45.263  1.00  0.00           C  
ATOM   2727  C   ASN B1849      26.435  28.132  44.346  1.00  0.00           C  
ATOM   2728  O   ASN B1849      26.325  28.598  43.227  1.00  0.00           O  
ATOM   2729  CB  ASN B1849      27.915  30.060  44.839  1.00  0.00           C  
ATOM   2730  CG  ASN B1849      26.771  31.067  45.008  1.00  0.00           C  
ATOM   2731  OD1 ASN B1849      26.257  31.284  46.115  1.00  0.00           O  
ATOM   2732  ND2 ASN B1849      26.369  31.682  43.903  1.00  0.00           N  
ATOM   2733  N   GLU B1869      25.644  27.173  44.820  1.00  0.00           N  
ATOM   2734  CA  GLU B1869      24.595  26.578  44.003  1.00  0.00           C  
ATOM   2735  C   GLU B1869      23.412  26.147  44.810  1.00  0.00           C  
ATOM   2736  O   GLU B1869      23.514  25.935  46.014  1.00  0.00           O  
ATOM   2737  CB  GLU B1869      25.115  25.364  43.289  1.00  0.00           C  
ATOM   2738  CG  GLU B1869      24.445  25.134  42.000  1.00  0.00           C  
ATOM   2739  CD  GLU B1869      24.860  26.152  40.975  1.00  0.00           C  
ATOM   2740  OE1 GLU B1869      25.880  26.821  41.190  1.00  0.00           O  
ATOM   2741  OE2 GLU B1869      24.176  26.271  39.944  1.00  0.00           O  
ATOM   2742  N   LYS B1870      22.283  26.000  44.135  1.00  0.00           N  
ATOM   2743  CA  LYS B1870      21.066  25.595  44.818  1.00  0.00           C  
ATOM   2744  C   LYS B1870      21.290  24.175  45.295  1.00  0.00           C  
ATOM   2745  O   LYS B1870      21.798  23.339  44.534  1.00  0.00           O  
ATOM   2746  CB  LYS B1870      19.865  25.661  43.865  1.00  0.00           C  
ATOM   2747  CG  LYS B1870      19.100  26.990  43.851  1.00  0.00           C  
ATOM   2748  CD  LYS B1870      18.027  27.044  42.753  1.00  0.00           C  
ATOM   2749  CE  LYS B1870      17.025  25.855  42.779  1.00  0.00           C  
ATOM   2750  NZ  LYS B1870      17.506  24.580  42.113  1.00  0.00           N  
ATOM   2751  N   ILE B1871      20.928  23.898  46.548  1.00  0.00           N  
ATOM   2752  CA  ILE B1871      21.117  22.559  47.104  1.00  0.00           C  
ATOM   2753  C   ILE B1871      20.538  21.516  46.154  1.00  0.00           C  
ATOM   2754  O   ILE B1871      21.143  20.462  45.904  1.00  0.00           O  
ATOM   2755  CB  ILE B1871      20.484  22.441  48.508  1.00  0.00           C  
ATOM   2756  CG1 ILE B1871      20.666  21.029  49.019  1.00  0.00           C  
ATOM   2757  CG2 ILE B1871      19.042  22.836  48.491  1.00  0.00           C  
ATOM   2758  CD1 ILE B1871      20.225  20.855  50.420  1.00  0.00           C  
ATOM   2759  N   GLY B1872      19.377  21.835  45.597  1.00  0.00           N  
ATOM   2760  CA  GLY B1872      18.748  20.935  44.654  1.00  0.00           C  
ATOM   2761  C   GLY B1872      19.701  20.575  43.521  1.00  0.00           C  
ATOM   2762  O   GLY B1872      19.728  19.439  43.065  1.00  0.00           O  
ATOM   2763  N   PHE B1873      20.485  21.538  43.055  1.00  0.00           N  
ATOM   2764  CA  PHE B1873      21.414  21.266  41.978  1.00  0.00           C  
ATOM   2765  C   PHE B1873      22.435  20.272  42.465  1.00  0.00           C  
ATOM   2766  O   PHE B1873      22.696  19.260  41.812  1.00  0.00           O  
ATOM   2767  CB  PHE B1873      22.162  22.527  41.545  1.00  0.00           C  
ATOM   2768  CG  PHE B1873      23.013  22.332  40.309  1.00  0.00           C  
ATOM   2769  CD1 PHE B1873      23.382  21.055  39.889  1.00  0.00           C  
ATOM   2770  CD2 PHE B1873      23.443  23.424  39.559  1.00  0.00           C  
ATOM   2771  CE1 PHE B1873      24.163  20.869  38.744  1.00  0.00           C  
ATOM   2772  CE2 PHE B1873      24.230  23.251  38.406  1.00  0.00           C  
ATOM   2773  CZ  PHE B1873      24.591  21.975  37.999  1.00  0.00           C  
ATOM   2774  N   LYS B1874      23.031  20.581  43.607  1.00  0.00           N  
ATOM   2775  CA  LYS B1874      24.058  19.731  44.155  1.00  0.00           C  
ATOM   2776  C   LYS B1874      23.565  18.305  44.234  1.00  0.00           C  
ATOM   2777  O   LYS B1874      24.180  17.392  43.670  1.00  0.00           O  
ATOM   2778  CB  LYS B1874      24.482  20.248  45.527  1.00  0.00           C  
ATOM   2779  CG  LYS B1874      25.155  21.625  45.487  1.00  0.00           C  
ATOM   2780  CD  LYS B1874      25.501  22.107  46.874  1.00  0.00           C  
ATOM   2781  CE  LYS B1874      26.116  23.487  46.844  1.00  0.00           C  
ATOM   2782  NZ  LYS B1874      26.397  24.021  48.221  1.00  0.00           N  
ATOM   2783  N   ILE B1875      22.437  18.111  44.904  1.00  0.00           N  
ATOM   2784  CA  ILE B1875      21.900  16.761  45.044  1.00  0.00           C  
ATOM   2785  C   ILE B1875      21.805  16.085  43.683  1.00  0.00           C  
ATOM   2786  O   ILE B1875      22.078  14.897  43.532  1.00  0.00           O  
ATOM   2787  CB  ILE B1875      20.508  16.766  45.672  1.00  0.00           C  
ATOM   2788  CG1 ILE B1875      20.428  17.820  46.772  1.00  0.00           C  
ATOM   2789  CG2 ILE B1875      20.201  15.396  46.234  1.00  0.00           C  
ATOM   2790  CD1 ILE B1875      21.422  17.638  47.886  1.00  0.00           C  
ATOM   2791  N   ARG B1876      21.428  16.866  42.684  1.00  0.00           N  
ATOM   2792  CA  ARG B1876      21.283  16.352  41.333  1.00  0.00           C  
ATOM   2793  C   ARG B1876      22.644  15.825  40.883  1.00  0.00           C  
ATOM   2794  O   ARG B1876      22.911  14.634  40.931  1.00  0.00           O  
ATOM   2795  CB  ARG B1876      20.790  17.479  40.396  1.00  0.00           C  
ATOM   2796  CG  ARG B1876      20.088  16.997  39.154  1.00  0.00           C  
ATOM   2797  CD  ARG B1876      20.878  17.306  37.894  1.00  0.00           C  
ATOM   2798  NE  ARG B1876      20.200  16.739  36.738  1.00  0.00           N  
ATOM   2799  CZ  ARG B1876      20.633  16.837  35.488  1.00  0.00           C  
ATOM   2800  NH1 ARG B1876      21.765  17.489  35.219  1.00  0.00           N  
ATOM   2801  NH2 ARG B1876      19.914  16.312  34.497  1.00  0.00           N  
ATOM   2802  N   GLU B1877      23.501  16.747  40.485  1.00  0.00           N  
ATOM   2803  CA  GLU B1877      24.805  16.427  39.983  1.00  0.00           C  
ATOM   2804  C   GLU B1877      25.441  15.214  40.602  1.00  0.00           C  
ATOM   2805  O   GLU B1877      25.897  14.321  39.904  1.00  0.00           O  
ATOM   2806  CB  GLU B1877      25.708  17.633  40.156  1.00  0.00           C  
ATOM   2807  CG  GLU B1877      26.916  17.622  39.238  1.00  0.00           C  
ATOM   2808  CD  GLU B1877      27.371  19.032  38.860  1.00  0.00           C  
ATOM   2809  OE1 GLU B1877      27.998  19.698  39.708  1.00  0.00           O  
ATOM   2810  OE2 GLU B1877      27.090  19.482  37.720  1.00  0.00           O  
ATOM   2811  N   HIS B1878      25.470  15.182  41.926  1.00  0.00           N  
ATOM   2812  CA  HIS B1878      26.089  14.072  42.645  1.00  0.00           C  
ATOM   2813  C   HIS B1878      25.304  12.790  42.548  1.00  0.00           C  
ATOM   2814  O   HIS B1878      25.893  11.713  42.581  1.00  0.00           O  
ATOM   2815  CB  HIS B1878      26.308  14.439  44.106  1.00  0.00           C  
ATOM   2816  CG  HIS B1878      27.338  15.496  44.292  1.00  0.00           C  
ATOM   2817  ND1 HIS B1878      27.163  16.541  45.172  1.00  0.00           N  
ATOM   2818  CD2 HIS B1878      28.536  15.689  43.689  1.00  0.00           C  
ATOM   2819  CE1 HIS B1878      28.214  17.338  45.099  1.00  0.00           C  
ATOM   2820  NE2 HIS B1878      29.061  16.843  44.208  1.00  0.00           N  
ATOM   2821  N   THR B1879      23.986  12.883  42.430  1.00  0.00           N  
ATOM   2822  CA  THR B1879      23.237  11.659  42.304  1.00  0.00           C  
ATOM   2823  C   THR B1879      23.584  10.981  40.989  1.00  0.00           C  
ATOM   2824  O   THR B1879      23.831   9.781  40.952  1.00  0.00           O  
ATOM   2825  CB  THR B1879      21.748  11.884  42.410  1.00  0.00           C  
ATOM   2826  OG1 THR B1879      21.438  12.351  43.718  1.00  0.00           O  
ATOM   2827  CG2 THR B1879      21.019  10.602  42.246  1.00  0.00           C  
ATOM   2828  N   LEU B1880      23.643  11.727  39.900  1.00  0.00           N  
ATOM   2829  CA  LEU B1880      23.991  11.077  38.646  1.00  0.00           C  
ATOM   2830  C   LEU B1880      25.463  10.822  38.611  1.00  0.00           C  
ATOM   2831  O   LEU B1880      25.979  10.303  37.626  1.00  0.00           O  
ATOM   2832  CB  LEU B1880      23.580  11.901  37.427  1.00  0.00           C  
ATOM   2833  CG  LEU B1880      23.765  13.398  37.483  1.00  0.00           C  
ATOM   2834  CD1 LEU B1880      23.712  13.959  36.095  1.00  0.00           C  
ATOM   2835  CD2 LEU B1880      22.673  13.975  38.344  1.00  0.00           C  
ATOM   2836  N   ARG B1881      26.129  11.196  39.695  1.00  0.00           N  
ATOM   2837  CA  ARG B1881      27.559  10.986  39.826  1.00  0.00           C  
ATOM   2838  C   ARG B1881      27.701   9.639  40.568  1.00  0.00           C  
ATOM   2839  O   ARG B1881      28.735   8.953  40.505  1.00  0.00           O  
ATOM   2840  CB  ARG B1881      28.153  12.125  40.630  1.00  0.00           C  
ATOM   2841  CG  ARG B1881      29.547  12.511  40.207  1.00  0.00           C  
ATOM   2842  CD  ARG B1881      29.538  13.335  38.932  1.00  0.00           C  
ATOM   2843  NE  ARG B1881      30.890  13.761  38.561  1.00  0.00           N  
ATOM   2844  CZ  ARG B1881      31.853  12.927  38.173  1.00  0.00           C  
ATOM   2845  NH1 ARG B1881      31.601  11.622  38.107  1.00  0.00           N  
ATOM   2846  NH2 ARG B1881      33.063  13.386  37.852  1.00  0.00           N  
ATOM   2847  N   ARG B1882      26.617   9.281  41.258  1.00  0.00           N  
ATOM   2848  CA  ARG B1882      26.489   8.027  41.996  1.00  0.00           C  
ATOM   2849  C   ARG B1882      27.009   7.968  43.435  1.00  0.00           C  
ATOM   2850  O   ARG B1882      27.135   6.885  43.984  1.00  0.00           O  
ATOM   2851  CB  ARG B1882      27.122   6.897  41.178  1.00  0.00           C  
ATOM   2852  CG  ARG B1882      26.770   6.931  39.704  1.00  0.00           C  
ATOM   2853  CD  ARG B1882      25.259   7.001  39.478  1.00  0.00           C  
ATOM   2854  NE  ARG B1882      24.946   7.264  38.073  1.00  0.00           N  
ATOM   2855  CZ  ARG B1882      23.717   7.415  37.580  1.00  0.00           C  
ATOM   2856  NH1 ARG B1882      22.646   7.323  38.368  1.00  0.00           N  
ATOM   2857  NH2 ARG B1882      23.557   7.691  36.290  1.00  0.00           N  
ATOM   2858  N   VAL B1883      27.297   9.110  44.050  1.00  0.00           N  
ATOM   2859  CA  VAL B1883      27.802   9.121  45.424  1.00  0.00           C  
ATOM   2860  C   VAL B1883      26.869   8.370  46.354  1.00  0.00           C  
ATOM   2861  O   VAL B1883      25.734   8.765  46.548  1.00  0.00           O  
ATOM   2862  CB  VAL B1883      27.940  10.543  45.979  1.00  0.00           C  
ATOM   2863  CG1 VAL B1883      28.772  10.507  47.243  1.00  0.00           C  
ATOM   2864  CG2 VAL B1883      28.576  11.461  44.935  1.00  0.00           C  
ATOM   2865  N   PRO B1884      27.361   7.290  46.971  1.00  0.00           N  
ATOM   2866  CA  PRO B1884      26.544   6.484  47.878  1.00  0.00           C  
ATOM   2867  C   PRO B1884      25.805   7.282  48.918  1.00  0.00           C  
ATOM   2868  O   PRO B1884      24.728   6.896  49.367  1.00  0.00           O  
ATOM   2869  CB  PRO B1884      27.546   5.526  48.497  1.00  0.00           C  
ATOM   2870  CG  PRO B1884      28.529   5.318  47.401  1.00  0.00           C  
ATOM   2871  CD  PRO B1884      28.717   6.727  46.846  1.00  0.00           C  
ATOM   2872  N   TYR B1885      26.363   8.414  49.309  1.00  0.00           N  
ATOM   2873  CA  TYR B1885      25.702   9.212  50.340  1.00  0.00           C  
ATOM   2874  C   TYR B1885      25.868  10.714  50.214  1.00  0.00           C  
ATOM   2875  O   TYR B1885      26.948  11.221  49.875  1.00  0.00           O  
ATOM   2876  CB  TYR B1885      26.196   8.776  51.713  1.00  0.00           C  
ATOM   2877  CG  TYR B1885      25.758   7.398  52.110  1.00  0.00           C  
ATOM   2878  CD1 TYR B1885      24.414   7.135  52.365  1.00  0.00           C  
ATOM   2879  CD2 TYR B1885      26.685   6.356  52.210  1.00  0.00           C  
ATOM   2880  CE1 TYR B1885      23.991   5.876  52.706  1.00  0.00           C  
ATOM   2881  CE2 TYR B1885      26.281   5.087  52.548  1.00  0.00           C  
ATOM   2882  CZ  TYR B1885      24.925   4.846  52.798  1.00  0.00           C  
ATOM   2883  OH  TYR B1885      24.497   3.575  53.139  1.00  0.00           O  
ATOM   2884  N   MET B1886      24.788  11.418  50.521  1.00  0.00           N  
ATOM   2885  CA  MET B1886      24.810  12.856  50.434  1.00  0.00           C  
ATOM   2886  C   MET B1886      24.321  13.387  51.744  1.00  0.00           C  
ATOM   2887  O   MET B1886      23.318  12.889  52.277  1.00  0.00           O  
ATOM   2888  CB  MET B1886      23.907  13.313  49.299  1.00  0.00           C  
ATOM   2889  CG  MET B1886      24.258  12.637  47.998  1.00  0.00           C  
ATOM   2890  SD  MET B1886      23.030  12.861  46.754  1.00  0.00           S  
ATOM   2891  CE  MET B1886      23.831  14.127  45.778  1.00  0.00           C  
ATOM   2892  N   LEU B1887      25.047  14.382  52.269  1.00  0.00           N  
ATOM   2893  CA  LEU B1887      24.726  15.015  53.561  1.00  0.00           C  
ATOM   2894  C   LEU B1887      24.401  16.494  53.413  1.00  0.00           C  
ATOM   2895  O   LEU B1887      25.234  17.311  52.985  1.00  0.00           O  
ATOM   2896  CB  LEU B1887      25.895  14.860  54.535  1.00  0.00           C  
ATOM   2897  CG  LEU B1887      26.163  13.410  54.872  1.00  0.00           C  
ATOM   2898  CD1 LEU B1887      27.573  13.284  55.270  1.00  0.00           C  
ATOM   2899  CD2 LEU B1887      25.197  12.921  55.928  1.00  0.00           C  
ATOM   2900  N   VAL B1888      23.174  16.828  53.774  1.00  0.00           N  
ATOM   2901  CA  VAL B1888      22.711  18.198  53.703  1.00  0.00           C  
ATOM   2902  C   VAL B1888      22.907  18.865  55.059  1.00  0.00           C  
ATOM   2903  O   VAL B1888      22.508  18.353  56.103  1.00  0.00           O  
ATOM   2904  CB  VAL B1888      21.215  18.246  53.312  1.00  0.00           C  
ATOM   2905  CG1 VAL B1888      20.645  19.617  53.573  1.00  0.00           C  
ATOM   2906  CG2 VAL B1888      21.053  17.887  51.846  1.00  0.00           C  
ATOM   2907  N   CYS B1889      23.543  20.017  55.045  1.00  0.00           N  
ATOM   2908  CA  CYS B1889      23.759  20.727  56.279  1.00  0.00           C  
ATOM   2909  C   CYS B1889      23.172  22.107  56.118  1.00  0.00           C  
ATOM   2910  O   CYS B1889      23.714  22.952  55.395  1.00  0.00           O  
ATOM   2911  CB  CYS B1889      25.255  20.801  56.594  1.00  0.00           C  
ATOM   2912  SG  CYS B1889      25.915  19.273  57.253  1.00  0.00           S  
ATOM   2913  N   GLY B1890      22.035  22.306  56.771  1.00  0.00           N  
ATOM   2914  CA  GLY B1890      21.367  23.589  56.720  1.00  0.00           C  
ATOM   2915  C   GLY B1890      21.433  24.199  58.094  1.00  0.00           C  
ATOM   2916  O   GLY B1890      21.977  23.577  59.003  1.00  0.00           O  
ATOM   2917  N   ASP B1891      20.893  25.399  58.266  1.00  0.00           N  
ATOM   2918  CA  ASP B1891      20.941  26.012  59.575  1.00  0.00           C  
ATOM   2919  C   ASP B1891      20.436  24.999  60.588  1.00  0.00           C  
ATOM   2920  O   ASP B1891      21.090  24.744  61.597  1.00  0.00           O  
ATOM   2921  CB  ASP B1891      20.103  27.285  59.593  1.00  0.00           C  
ATOM   2922  CG  ASP B1891      20.666  28.355  58.679  1.00  0.00           C  
ATOM   2923  OD1 ASP B1891      21.803  28.818  58.923  1.00  0.00           O  
ATOM   2924  OD2 ASP B1891      19.975  28.727  57.710  1.00  0.00           O  
ATOM   2925  N   LYS B1892      19.302  24.377  60.298  1.00  0.00           N  
ATOM   2926  CA  LYS B1892      18.732  23.397  61.213  1.00  0.00           C  
ATOM   2927  C   LYS B1892      19.747  22.417  61.796  1.00  0.00           C  
ATOM   2928  O   LYS B1892      19.845  22.278  63.002  1.00  0.00           O  
ATOM   2929  CB  LYS B1892      17.645  22.614  60.501  1.00  0.00           C  
ATOM   2930  CG  LYS B1892      16.740  21.827  61.432  1.00  0.00           C  
ATOM   2931  CD  LYS B1892      15.783  20.942  60.632  1.00  0.00           C  
ATOM   2932  CE  LYS B1892      14.618  20.414  61.491  1.00  0.00           C  
ATOM   2933  NZ  LYS B1892      13.643  21.481  61.919  1.00  0.00           N  
ATOM   2934  N   GLU B1893      20.494  21.739  60.933  1.00  0.00           N  
ATOM   2935  CA  GLU B1893      21.491  20.755  61.363  1.00  0.00           C  
ATOM   2936  C   GLU B1893      22.712  21.329  62.096  1.00  0.00           C  
ATOM   2937  O   GLU B1893      23.372  20.612  62.866  1.00  0.00           O  
ATOM   2938  CB  GLU B1893      21.998  19.932  60.165  1.00  0.00           C  
ATOM   2939  CG  GLU B1893      20.969  19.044  59.463  1.00  0.00           C  
ATOM   2940  CD  GLU B1893      19.904  19.833  58.727  1.00  0.00           C  
ATOM   2941  OE1 GLU B1893      20.201  20.958  58.278  1.00  0.00           O  
ATOM   2942  OE2 GLU B1893      18.776  19.322  58.583  1.00  0.00           O  
ATOM   2943  N   VAL B1894      23.030  22.599  61.850  1.00  0.00           N  
ATOM   2944  CA  VAL B1894      24.178  23.219  62.497  1.00  0.00           C  
ATOM   2945  C   VAL B1894      23.987  23.271  64.004  1.00  0.00           C  
ATOM   2946  O   VAL B1894      24.924  23.045  64.750  1.00  0.00           O  
ATOM   2947  CB  VAL B1894      24.421  24.630  61.986  1.00  0.00           C  
ATOM   2948  CG1 VAL B1894      25.670  25.191  62.594  1.00  0.00           C  
ATOM   2949  CG2 VAL B1894      24.569  24.609  60.507  1.00  0.00           C  
ATOM   2950  N   GLU B1895      22.778  23.578  64.455  1.00  0.00           N  
ATOM   2951  CA  GLU B1895      22.482  23.623  65.886  1.00  0.00           C  
ATOM   2952  C   GLU B1895      21.824  22.305  66.247  1.00  0.00           C  
ATOM   2953  O   GLU B1895      20.741  22.274  66.834  1.00  0.00           O  
ATOM   2954  CB  GLU B1895      21.534  24.780  66.230  1.00  0.00           C  
ATOM   2955  CG  GLU B1895      20.731  25.297  65.061  1.00  0.00           C  
ATOM   2956  CD  GLU B1895      21.591  26.082  64.080  1.00  0.00           C  
ATOM   2957  OE1 GLU B1895      22.837  26.052  64.207  1.00  0.00           O  
ATOM   2958  OE2 GLU B1895      21.025  26.729  63.173  1.00  0.00           O  
ATOM   2959  N   SER B1896      22.481  21.215  65.874  1.00  0.00           N  
ATOM   2960  CA  SER B1896      21.968  19.890  66.151  1.00  0.00           C  
ATOM   2961  C   SER B1896      23.121  18.925  66.105  1.00  0.00           C  
ATOM   2962  O   SER B1896      23.057  17.866  66.716  1.00  0.00           O  
ATOM   2963  CB  SER B1896      20.953  19.470  65.094  1.00  0.00           C  
ATOM   2964  OG  SER B1896      19.955  20.450  64.915  1.00  0.00           O  
ATOM   2965  N   GLY B1898      24.171  19.289  65.374  1.00  0.00           N  
ATOM   2966  CA  GLY B1898      25.310  18.404  65.249  1.00  0.00           C  
ATOM   2967  C   GLY B1898      24.848  17.227  64.416  1.00  0.00           C  
ATOM   2968  O   GLY B1898      25.581  16.259  64.199  1.00  0.00           O  
ATOM   2969  N   LYS B1899      23.601  17.315  63.960  1.00  0.00           N  
ATOM   2970  CA  LYS B1899      22.997  16.279  63.136  1.00  0.00           C  
ATOM   2971  C   LYS B1899      23.295  16.583  61.660  1.00  0.00           C  
ATOM   2972  O   LYS B1899      23.709  17.699  61.314  1.00  0.00           O  
ATOM   2973  CB  LYS B1899      21.481  16.239  63.356  1.00  0.00           C  
ATOM   2974  CG  LYS B1899      21.041  16.023  64.798  1.00  0.00           C  
ATOM   2975  CD  LYS B1899      21.423  14.650  65.324  1.00  0.00           C  
ATOM   2976  CE  LYS B1899      20.884  14.429  66.739  1.00  0.00           C  
ATOM   2977  NZ  LYS B1899      21.261  13.098  67.305  1.00  0.00           N  
ATOM   2978  N   VAL B1900      23.085  15.585  60.801  1.00  0.00           N  
ATOM   2979  CA  VAL B1900      23.332  15.734  59.377  1.00  0.00           C  
ATOM   2980  C   VAL B1900      22.156  15.145  58.619  1.00  0.00           C  
ATOM   2981  O   VAL B1900      21.756  14.018  58.887  1.00  0.00           O  
ATOM   2982  CB  VAL B1900      24.601  14.965  58.929  1.00  0.00           C  
ATOM   2983  CG1 VAL B1900      25.312  15.721  57.830  1.00  0.00           C  
ATOM   2984  CG2 VAL B1900      25.517  14.751  60.088  1.00  0.00           C  
ATOM   2985  N   ALA B1901      21.599  15.907  57.682  1.00  0.00           N  
ATOM   2986  CA  ALA B1901      20.499  15.423  56.860  1.00  0.00           C  
ATOM   2987  C   ALA B1901      21.093  14.394  55.899  1.00  0.00           C  
ATOM   2988  O   ALA B1901      21.811  14.731  54.946  1.00  0.00           O  
ATOM   2989  CB  ALA B1901      19.891  16.564  56.091  1.00  0.00           C  
ATOM   2990  N   VAL B1902      20.799  13.129  56.168  1.00  0.00           N  
ATOM   2991  CA  VAL B1902      21.321  12.032  55.353  1.00  0.00           C  
ATOM   2992  C   VAL B1902      20.364  11.638  54.234  1.00  0.00           C  
ATOM   2993  O   VAL B1902      19.154  11.764  54.386  1.00  0.00           O  
ATOM   2994  CB  VAL B1902      21.580  10.780  56.221  1.00  0.00           C  
ATOM   2995  CG1 VAL B1902      22.029   9.625  55.347  1.00  0.00           C  
ATOM   2996  CG2 VAL B1902      22.623  11.089  57.294  1.00  0.00           C  
ATOM   2997  N   ARG B1903      20.901  11.167  53.110  1.00  0.00           N  
ATOM   2998  CA  ARG B1903      20.048  10.740  52.005  1.00  0.00           C  
ATOM   2999  C   ARG B1903      20.827   9.906  51.009  1.00  0.00           C  
ATOM   3000  O   ARG B1903      21.827  10.380  50.452  1.00  0.00           O  
ATOM   3001  CB  ARG B1903      19.435  11.954  51.311  1.00  0.00           C  
ATOM   3002  CG  ARG B1903      20.262  12.546  50.169  1.00  0.00           C  
ATOM   3003  CD  ARG B1903      19.782  12.098  48.765  1.00  0.00           C  
ATOM   3004  NE  ARG B1903      18.624  12.857  48.265  1.00  0.00           N  
ATOM   3005  CZ  ARG B1903      18.147  12.774  47.024  1.00  0.00           C  
ATOM   3006  NH1 ARG B1903      18.719  11.965  46.132  1.00  0.00           N  
ATOM   3007  NH2 ARG B1903      17.098  13.501  46.676  1.00  0.00           N  
ATOM   3008  N   THR B1904      20.381   8.664  50.801  1.00  0.00           N  
ATOM   3009  CA  THR B1904      21.054   7.753  49.875  1.00  0.00           C  
ATOM   3010  C   THR B1904      21.005   8.311  48.446  1.00  0.00           C  
ATOM   3011  O   THR B1904      20.226   9.216  48.159  1.00  0.00           O  
ATOM   3012  CB  THR B1904      20.416   6.339  49.925  1.00  0.00           C  
ATOM   3013  OG1 THR B1904      20.940   5.524  48.865  1.00  0.00           O  
ATOM   3014  CG2 THR B1904      18.911   6.430  49.817  1.00  0.00           C  
ATOM   3015  N   ARG B1905      21.851   7.797  47.559  1.00  0.00           N  
ATOM   3016  CA  ARG B1905      21.864   8.263  46.182  1.00  0.00           C  
ATOM   3017  C   ARG B1905      20.573   7.839  45.500  1.00  0.00           C  
ATOM   3018  O   ARG B1905      20.052   8.526  44.629  1.00  0.00           O  
ATOM   3019  CB  ARG B1905      23.064   7.680  45.437  1.00  0.00           C  
ATOM   3020  CG  ARG B1905      23.196   6.161  45.488  1.00  0.00           C  
ATOM   3021  CD  ARG B1905      24.461   5.700  44.764  1.00  0.00           C  
ATOM   3022  NE  ARG B1905      24.833   4.324  45.103  1.00  0.00           N  
ATOM   3023  CZ  ARG B1905      25.930   3.714  44.648  1.00  0.00           C  
ATOM   3024  NH1 ARG B1905      26.787   4.337  43.822  1.00  0.00           N  
ATOM   3025  NH2 ARG B1905      26.176   2.470  45.032  1.00  0.00           N  
ATOM   3026  N   ARG B1906      20.064   6.690  45.912  1.00  0.00           N  
ATOM   3027  CA  ARG B1906      18.820   6.153  45.394  1.00  0.00           C  
ATOM   3028  C   ARG B1906      17.711   7.140  45.728  1.00  0.00           C  
ATOM   3029  O   ARG B1906      16.627   7.070  45.191  1.00  0.00           O  
ATOM   3030  CB  ARG B1906      18.531   4.794  46.045  1.00  0.00           C  
ATOM   3031  CG  ARG B1906      19.656   3.776  45.852  1.00  0.00           C  
ATOM   3032  CD  ARG B1906      19.729   3.235  44.404  1.00  0.00           C  
ATOM   3033  NE  ARG B1906      21.028   2.614  44.082  1.00  0.00           N  
ATOM   3034  CZ  ARG B1906      21.660   1.708  44.839  1.00  0.00           C  
ATOM   3035  NH1 ARG B1906      21.135   1.285  45.986  1.00  0.00           N  
ATOM   3036  NH2 ARG B1906      22.832   1.222  44.451  1.00  0.00           N  
ATOM   3037  N   GLY B1907      17.978   8.064  46.627  1.00  0.00           N  
ATOM   3038  CA  GLY B1907      16.964   9.027  46.952  1.00  0.00           C  
ATOM   3039  C   GLY B1907      16.389   8.908  48.336  1.00  0.00           C  
ATOM   3040  O   GLY B1907      16.047   9.916  48.939  1.00  0.00           O  
ATOM   3041  N   LYS B1909      16.295   7.697  48.862  1.00  0.00           N  
ATOM   3042  CA  LYS B1909      15.715   7.512  50.193  1.00  0.00           C  
ATOM   3043  C   LYS B1909      16.256   8.445  51.249  1.00  0.00           C  
ATOM   3044  O   LYS B1909      17.355   8.252  51.743  1.00  0.00           O  
ATOM   3045  CB  LYS B1909      15.895   6.076  50.679  1.00  0.00           C  
ATOM   3046  CG  LYS B1909      15.194   5.828  52.008  1.00  0.00           C  
ATOM   3047  CD  LYS B1909      15.357   4.394  52.489  1.00  0.00           C  
ATOM   3048  CE  LYS B1909      14.636   4.187  53.820  1.00  0.00           C  
ATOM   3049  NZ  LYS B1909      14.824   2.810  54.380  1.00  0.00           N  
ATOM   3050  N   ASP B1910      15.485   9.461  51.594  1.00  0.00           N  
ATOM   3051  CA  ASP B1910      15.912  10.404  52.615  1.00  0.00           C  
ATOM   3052  C   ASP B1910      16.006   9.642  53.918  1.00  0.00           C  
ATOM   3053  O   ASP B1910      14.991   9.214  54.447  1.00  0.00           O  
ATOM   3054  CB  ASP B1910      14.888  11.529  52.772  1.00  0.00           C  
ATOM   3055  CG  ASP B1910      15.185  12.429  53.963  1.00  0.00           C  
ATOM   3056  OD1 ASP B1910      16.164  13.213  53.901  1.00  0.00           O  
ATOM   3057  OD2 ASP B1910      14.443  12.343  54.965  1.00  0.00           O  
ATOM   3058  N   LEU B1913      17.217   9.476  54.440  1.00  0.00           N  
ATOM   3059  CA  LEU B1913      17.405   8.736  55.684  1.00  0.00           C  
ATOM   3060  C   LEU B1913      17.165   9.597  56.923  1.00  0.00           C  
ATOM   3061  O   LEU B1913      17.358   9.143  58.047  1.00  0.00           O  
ATOM   3062  CB  LEU B1913      18.812   8.125  55.716  1.00  0.00           C  
ATOM   3063  CG  LEU B1913      19.058   7.059  54.648  1.00  0.00           C  
ATOM   3064  CD1 LEU B1913      20.489   6.613  54.647  1.00  0.00           C  
ATOM   3065  CD2 LEU B1913      18.142   5.882  54.902  1.00  0.00           C  
ATOM   3066  N   GLY B1914      16.727  10.837  56.709  1.00  0.00           N  
ATOM   3067  CA  GLY B1914      16.465  11.747  57.815  1.00  0.00           C  
ATOM   3068  C   GLY B1914      17.721  12.106  58.578  1.00  0.00           C  
ATOM   3069  O   GLY B1914      18.599  11.270  58.748  1.00  0.00           O  
ATOM   3070  N   SER B1915      17.806  13.349  59.043  1.00  0.00           N  
ATOM   3071  CA  SER B1915      18.982  13.809  59.789  1.00  0.00           C  
ATOM   3072  C   SER B1915      19.304  12.857  60.922  1.00  0.00           C  
ATOM   3073  O   SER B1915      18.412  12.288  61.547  1.00  0.00           O  
ATOM   3074  CB  SER B1915      18.770  15.209  60.364  1.00  0.00           C  
ATOM   3075  OG  SER B1915      17.859  15.160  61.441  1.00  0.00           O  
ATOM   3076  N   MET B1916      20.596  12.690  61.165  1.00  0.00           N  
ATOM   3077  CA  MET B1916      21.052  11.796  62.203  1.00  0.00           C  
ATOM   3078  C   MET B1916      22.430  12.186  62.751  1.00  0.00           C  
ATOM   3079  O   MET B1916      23.198  12.910  62.121  1.00  0.00           O  
ATOM   3080  CB  MET B1916      21.061  10.344  61.678  1.00  0.00           C  
ATOM   3081  CG  MET B1916      21.963  10.092  60.459  1.00  0.00           C  
ATOM   3082  SD  MET B1916      22.065   8.354  59.922  1.00  0.00           S  
ATOM   3083  CE  MET B1916      20.895   8.338  58.651  1.00  0.00           C  
ATOM   3084  N   ASP B1917      22.707  11.696  63.952  1.00  0.00           N  
ATOM   3085  CA  ASP B1917      23.943  11.929  64.670  1.00  0.00           C  
ATOM   3086  C   ASP B1917      25.171  11.714  63.765  1.00  0.00           C  
ATOM   3087  O   ASP B1917      25.202  10.777  62.966  1.00  0.00           O  
ATOM   3088  CB  ASP B1917      23.952  10.968  65.851  1.00  0.00           C  
ATOM   3089  CG  ASP B1917      24.935  11.347  66.886  1.00  0.00           C  
ATOM   3090  OD1 ASP B1917      26.154  11.326  66.584  1.00  0.00           O  
ATOM   3091  OD2 ASP B1917      24.476  11.667  67.999  1.00  0.00           O  
ATOM   3092  N   VAL B1918      26.176  12.580  63.893  1.00  0.00           N  
ATOM   3093  CA  VAL B1918      27.396  12.472  63.086  1.00  0.00           C  
ATOM   3094  C   VAL B1918      28.167  11.169  63.280  1.00  0.00           C  
ATOM   3095  O   VAL B1918      28.300  10.385  62.362  1.00  0.00           O  
ATOM   3096  CB  VAL B1918      28.370  13.619  63.365  1.00  0.00           C  
ATOM   3097  CG1 VAL B1918      29.744  13.240  62.895  1.00  0.00           C  
ATOM   3098  CG2 VAL B1918      27.934  14.863  62.649  1.00  0.00           C  
ATOM   3099  N   ASN B1929      28.700  10.947  64.471  1.00  0.00           N  
ATOM   3100  CA  ASN B1929      29.441   9.725  64.735  1.00  0.00           C  
ATOM   3101  C   ASN B1929      28.614   8.574  64.195  1.00  0.00           C  
ATOM   3102  O   ASN B1929      29.130   7.692  63.508  1.00  0.00           O  
ATOM   3103  CB  ASN B1929      29.653   9.562  66.236  1.00  0.00           C  
ATOM   3104  CG  ASN B1929      30.135  10.838  66.893  1.00  0.00           C  
ATOM   3105  OD1 ASN B1929      31.115  11.447  66.454  1.00  0.00           O  
ATOM   3106  ND2 ASN B1929      29.448  11.253  67.951  1.00  0.00           N  
ATOM   3107  N   GLU B1930      27.320   8.616  64.497  1.00  0.00           N  
ATOM   3108  CA  GLU B1930      26.359   7.604  64.051  1.00  0.00           C  
ATOM   3109  C   GLU B1930      26.522   7.262  62.567  1.00  0.00           C  
ATOM   3110  O   GLU B1930      26.657   6.096  62.187  1.00  0.00           O  
ATOM   3111  CB  GLU B1930      24.940   8.100  64.289  1.00  0.00           C  
ATOM   3112  CG  GLU B1930      23.871   7.103  63.974  1.00  0.00           C  
ATOM   3113  CD  GLU B1930      22.504   7.749  63.954  1.00  0.00           C  
ATOM   3114  OE1 GLU B1930      22.193   8.496  64.910  1.00  0.00           O  
ATOM   3115  OE2 GLU B1930      21.738   7.510  62.988  1.00  0.00           O  
ATOM   3116  N   VAL B1931      26.501   8.283  61.725  1.00  0.00           N  
ATOM   3117  CA  VAL B1931      26.661   8.055  60.304  1.00  0.00           C  
ATOM   3118  C   VAL B1931      28.021   7.441  60.052  1.00  0.00           C  
ATOM   3119  O   VAL B1931      28.148   6.513  59.268  1.00  0.00           O  
ATOM   3120  CB  VAL B1931      26.553   9.358  59.491  1.00  0.00           C  
ATOM   3121  CG1 VAL B1931      25.417  10.204  60.021  1.00  0.00           C  
ATOM   3122  CG2 VAL B1931      27.841  10.108  59.521  1.00  0.00           C  
ATOM   3123  N   ILE B1934      29.034   7.952  60.739  1.00  0.00           N  
ATOM   3124  CA  ILE B1934      30.391   7.470  60.568  1.00  0.00           C  
ATOM   3125  C   ILE B1934      30.460   6.014  60.914  1.00  0.00           C  
ATOM   3126  O   ILE B1934      30.660   5.183  60.047  1.00  0.00           O  
ATOM   3127  CB  ILE B1934      31.382   8.253  61.444  1.00  0.00           C  
ATOM   3128  CG1 ILE B1934      31.405   9.723  61.015  1.00  0.00           C  
ATOM   3129  CG2 ILE B1934      32.760   7.631  61.331  1.00  0.00           C  
ATOM   3130  CD1 ILE B1934      32.375  10.546  61.708  1.00  0.00           C  
ATOM   3131  N   GLU B1950      30.272   5.706  62.184  1.00  0.00           N  
ATOM   3132  CA  GLU B1950      30.316   4.321  62.648  1.00  0.00           C  
ATOM   3133  C   GLU B1950      29.573   3.400  61.677  1.00  0.00           C  
ATOM   3134  O   GLU B1950      30.028   2.272  61.401  1.00  0.00           O  
ATOM   3135  CB  GLU B1950      29.682   4.205  64.041  1.00  0.00           C  
ATOM   3136  CG  GLU B1950      30.146   5.270  65.016  1.00  0.00           C  
ATOM   3137  CD  GLU B1950      29.200   5.441  66.204  1.00  0.00           C  
ATOM   3138  OE1 GLU B1950      27.964   5.588  65.996  1.00  0.00           O  
ATOM   3139  OE2 GLU B1950      29.700   5.440  67.354  1.00  0.00           O  
ATOM   3140  N   LYS B1951      28.440   3.886  61.159  1.00  0.00           N  
ATOM   3141  CA  LYS B1951      27.623   3.106  60.232  1.00  0.00           C  
ATOM   3142  C   LYS B1951      28.261   2.974  58.861  1.00  0.00           C  
ATOM   3143  O   LYS B1951      28.263   1.911  58.282  1.00  0.00           O  
ATOM   3144  CB  LYS B1951      26.236   3.711  60.114  1.00  0.00           C  
ATOM   3145  CG  LYS B1951      25.352   3.509  61.320  1.00  0.00           C  
ATOM   3146  CD  LYS B1951      24.028   4.208  61.100  1.00  0.00           C  
ATOM   3147  CE  LYS B1951      23.030   3.932  62.213  1.00  0.00           C  
ATOM   3148  NZ  LYS B1951      21.704   4.598  61.961  1.00  0.00           N  
ATOM   3149  N   LEU B1952      28.806   4.053  58.342  1.00  0.00           N  
ATOM   3150  CA  LEU B1952      29.469   4.004  57.059  1.00  0.00           C  
ATOM   3151  C   LEU B1952      30.670   3.085  57.097  1.00  0.00           C  
ATOM   3152  O   LEU B1952      30.882   2.295  56.199  1.00  0.00           O  
ATOM   3153  CB  LEU B1952      29.946   5.389  56.655  1.00  0.00           C  
ATOM   3154  CG  LEU B1952      28.836   6.398  56.378  1.00  0.00           C  
ATOM   3155  CD1 LEU B1952      29.432   7.769  56.189  1.00  0.00           C  
ATOM   3156  CD2 LEU B1952      28.104   6.004  55.147  1.00  0.00           C  
ATOM   3157  N   GLN B1953      31.470   3.210  58.140  1.00  0.00           N  
ATOM   3158  CA  GLN B1953      32.680   2.409  58.295  1.00  0.00           C  
ATOM   3159  C   GLN B1953      32.267   0.983  58.296  1.00  0.00           C  
ATOM   3160  O   GLN B1953      32.906   0.150  57.686  1.00  0.00           O  
ATOM   3161  CB  GLN B1953      33.359   2.734  59.620  1.00  0.00           C  
ATOM   3162  CG  GLN B1953      33.313   4.225  59.972  1.00  0.00           C  
ATOM   3163  CD  GLN B1953      34.273   4.607  61.068  1.00  0.00           C  
ATOM   3164  OE1 GLN B1953      34.284   3.999  62.147  1.00  0.00           O  
ATOM   3165  NE2 GLN B1953      35.091   5.626  60.804  1.00  0.00           N  
ATOM   3166  N   GLN B1954      31.185   0.720  59.008  1.00  0.00           N  
ATOM   3167  CA  GLN B1954      30.633  -0.619  59.099  1.00  0.00           C  
ATOM   3168  C   GLN B1954      30.390  -1.165  57.688  1.00  0.00           C  
ATOM   3169  O   GLN B1954      30.834  -2.260  57.330  1.00  0.00           O  
ATOM   3170  CB  GLN B1954      29.318  -0.571  59.898  1.00  0.00           C  
ATOM   3171  CG  GLN B1954      28.450  -1.796  59.760  1.00  0.00           C  
ATOM   3172  CD  GLN B1954      29.250  -3.055  59.950  1.00  0.00           C  
ATOM   3173  OE1 GLN B1954      29.897  -3.234  60.991  1.00  0.00           O  
ATOM   3174  NE2 GLN B1954      29.227  -3.940  58.946  1.00  0.00           N  
ATOM   3175  N   GLU B1955      29.691  -0.368  56.887  1.00  0.00           N  
ATOM   3176  CA  GLU B1955      29.348  -0.718  55.514  1.00  0.00           C  
ATOM   3177  C   GLU B1955      30.575  -0.850  54.616  1.00  0.00           C  
ATOM   3178  O   GLU B1955      30.590  -1.647  53.700  1.00  0.00           O  
ATOM   3179  CB  GLU B1955      28.410   0.344  54.950  1.00  0.00           C  
ATOM   3180  CG  GLU B1955      27.460  -0.161  53.914  1.00  0.00           C  
ATOM   3181  CD  GLU B1955      26.930   0.953  53.053  1.00  0.00           C  
ATOM   3182  OE1 GLU B1955      26.391   1.920  53.637  1.00  0.00           O  
ATOM   3183  OE2 GLU B1955      27.061   0.840  51.803  1.00  0.00           O  
ATOM   3184  N   ILE B1956      31.594  -0.046  54.875  1.00  0.00           N  
ATOM   3185  CA  ILE B1956      32.814  -0.081  54.090  1.00  0.00           C  
ATOM   3186  C   ILE B1956      33.667  -1.231  54.540  1.00  0.00           C  
ATOM   3187  O   ILE B1956      34.158  -1.999  53.726  1.00  0.00           O  
ATOM   3188  CB  ILE B1956      33.653   1.198  54.260  1.00  0.00           C  
ATOM   3189  CG1 ILE B1956      32.798   2.425  53.969  1.00  0.00           C  
ATOM   3190  CG2 ILE B1956      34.854   1.157  53.336  1.00  0.00           C  
ATOM   3191  CD1 ILE B1956      33.538   3.742  53.950  1.00  0.00           C  
ATOM   3192  N   ARG B1957      33.859  -1.328  55.852  1.00  0.00           N  
ATOM   3193  CA  ARG B1957      34.664  -2.397  56.456  1.00  0.00           C  
ATOM   3194  C   ARG B1957      34.190  -3.792  56.024  1.00  0.00           C  
ATOM   3195  O   ARG B1957      34.991  -4.708  55.877  1.00  0.00           O  
ATOM   3196  CB  ARG B1957      34.595  -2.307  57.984  1.00  0.00           C  
ATOM   3197  CG  ARG B1957      35.750  -1.555  58.687  1.00  0.00           C  
ATOM   3198  CD  ARG B1957      35.559  -1.532  60.231  1.00  0.00           C  
ATOM   3199  NE  ARG B1957      35.029  -2.804  60.740  1.00  0.00           N  
ATOM   3200  CZ  ARG B1957      33.737  -3.058  60.968  1.00  0.00           C  
ATOM   3201  NH1 ARG B1957      32.824  -2.121  60.747  1.00  0.00           N  
ATOM   3202  NH2 ARG B1957      33.348  -4.260  61.393  1.00  0.00           N  
ATOM   3203  N   SER B1958      32.885  -3.948  55.830  1.00  0.00           N  
ATOM   3204  CA  SER B1958      32.320  -5.219  55.411  1.00  0.00           C  
ATOM   3205  C   SER B1958      32.094  -5.296  53.905  1.00  0.00           C  
ATOM   3206  O   SER B1958      31.515  -6.240  53.417  1.00  0.00           O  
ATOM   3207  CB  SER B1958      30.994  -5.421  56.112  1.00  0.00           C  
ATOM   3208  OG  SER B1958      30.146  -4.314  55.913  1.00  0.00           O  
ATOM   3209  N   ARG B1959      32.545  -4.295  53.167  1.00  0.00           N  
ATOM   3210  CA  ARG B1959      32.362  -4.248  51.722  1.00  0.00           C  
ATOM   3211  C   ARG B1959      30.959  -4.715  51.321  1.00  0.00           C  
ATOM   3212  O   ARG B1959      30.786  -5.392  50.308  1.00  0.00           O  
ATOM   3213  CB  ARG B1959      33.424  -5.097  51.036  1.00  0.00           C  
ATOM   3214  CG  ARG B1959      34.839  -4.615  51.239  1.00  0.00           C  
ATOM   3215  CD  ARG B1959      35.735  -5.340  50.268  1.00  0.00           C  
ATOM   3216  NE  ARG B1959      36.968  -5.866  50.853  1.00  0.00           N  
ATOM   3217  CZ  ARG B1959      38.136  -5.222  50.924  1.00  0.00           C  
ATOM   3218  NH1 ARG B1959      38.294  -3.988  50.456  1.00  0.00           N  
ATOM   3219  NH2 ARG B1959      39.180  -5.832  51.454  1.00  0.00           N  
ATOM   3220  N   SER B1960      29.968  -4.333  52.125  1.00  0.00           N  
ATOM   3221  CA  SER B1960      28.582  -4.690  51.897  1.00  0.00           C  
ATOM   3222  C   SER B1960      28.039  -3.975  50.679  1.00  0.00           C  
ATOM   3223  O   SER B1960      28.388  -2.812  50.429  1.00  0.00           O  
ATOM   3224  CB  SER B1960      27.738  -4.318  53.103  1.00  0.00           C  
ATOM   3225  OG  SER B1960      26.423  -4.793  52.931  1.00  0.00           O  
ATOM   3226  N   LEU B1961      27.169  -4.662  49.935  1.00  0.00           N  
ATOM   3227  CA  LEU B1961      26.597  -4.097  48.720  1.00  0.00           C  
ATOM   3228  C   LEU B1961      25.431  -3.176  49.029  1.00  0.00           C  
ATOM   3229  O   LEU B1961      25.279  -2.129  48.408  1.00  0.00           O  
ATOM   3230  CB  LEU B1961      26.162  -5.211  47.758  1.00  0.00           C  
ATOM   3231  CG  LEU B1961      27.229  -6.270  47.501  1.00  0.00           C  
ATOM   3232  CD1 LEU B1961      27.104  -7.276  48.620  1.00  0.00           C  
ATOM   3233  CD2 LEU B1961      27.069  -6.951  46.176  1.00  0.00           C  
ATOM   3234  N   LYS B1962      24.614  -3.544  49.997  1.00  0.00           N  
ATOM   3235  CA  LYS B1962      23.491  -2.696  50.322  1.00  0.00           C  
ATOM   3236  C   LYS B1962      23.898  -1.565  51.260  1.00  0.00           C  
ATOM   3237  O   LYS B1962      24.700  -1.752  52.177  1.00  0.00           O  
ATOM   3238  CB  LYS B1962      22.364  -3.509  50.952  1.00  0.00           C  
ATOM   3239  CG  LYS B1962      22.577  -3.886  52.431  1.00  0.00           C  
ATOM   3240  CD  LYS B1962      23.535  -5.072  52.638  1.00  0.00           C  
ATOM   3241  CE  LYS B1962      23.637  -5.473  54.123  1.00  0.00           C  
ATOM   3242  NZ  LYS B1962      22.319  -5.890  54.715  1.00  0.00           N  
ATOM   3243  N   GLN B1963      23.326  -0.390  51.028  1.00  0.00           N  
ATOM   3244  CA  GLN B1963      23.613   0.793  51.827  1.00  0.00           C  
ATOM   3245  C   GLN B1963      22.766   0.808  53.092  1.00  0.00           C  
ATOM   3246  O   GLN B1963      21.975  -0.095  53.319  1.00  0.00           O  
ATOM   3247  CB  GLN B1963      23.358   2.036  50.973  1.00  0.00           C  
ATOM   3248  CG  GLN B1963      24.111   2.001  49.635  1.00  0.00           C  
ATOM   3249  CD  GLN B1963      23.848   3.213  48.755  1.00  0.00           C  
ATOM   3250  OE1 GLN B1963      24.104   4.346  49.160  1.00  0.00           O  
ATOM   3251  NE2 GLN B1963      23.342   2.977  47.541  1.00  0.00           N  
ATOM   3252  N   LEU B1964      22.950   1.828  53.919  1.00  0.00           N  
ATOM   3253  CA  LEU B1964      22.207   1.929  55.166  1.00  0.00           C  
ATOM   3254  C   LEU B1964      20.714   1.984  54.950  1.00  0.00           C  
ATOM   3255  O   LEU B1964      20.240   2.766  54.142  1.00  0.00           O  
ATOM   3256  CB  LEU B1964      22.625   3.171  55.955  1.00  0.00           C  
ATOM   3257  CG  LEU B1964      23.890   3.101  56.800  1.00  0.00           C  
ATOM   3258  CD1 LEU B1964      25.107   2.923  55.912  1.00  0.00           C  
ATOM   3259  CD2 LEU B1964      23.984   4.371  57.624  1.00  0.00           C  
ATOM   3260  N   GLU B1965      19.980   1.152  55.685  1.00  0.00           N  
ATOM   3261  CA  GLU B1965      18.517   1.107  55.611  1.00  0.00           C  
ATOM   3262  C   GLU B1965      17.924   0.445  54.347  1.00  0.00           C  
ATOM   3263  O   GLU B1965      16.754   0.668  54.016  1.00  0.00           O  
ATOM   3264  CB  GLU B1965      17.930   2.528  55.757  1.00  0.00           C  
ATOM   3265  CG  GLU B1965      16.954   2.735  56.925  1.00  0.00           C  
ATOM   3266  CD  GLU B1965      17.634   3.243  58.187  1.00  0.00           C  
ATOM   3267  OE1 GLU B1965      18.441   2.497  58.781  1.00  0.00           O  
ATOM   3268  OE2 GLU B1965      17.362   4.396  58.586  1.00  0.00           O  
ATOM   3269  N   GLU B1966      18.713  -0.361  53.639  1.00  0.00           N  
ATOM   3270  CA  GLU B1966      18.204  -1.028  52.441  1.00  0.00           C  
ATOM   3271  C   GLU B1966      18.543  -2.521  52.432  1.00  0.00           C  
ATOM   3272  O   GLU B1966      17.622  -3.328  52.164  1.00  0.00           O  
ATOM   3273  CB  GLU B1966      18.734  -0.357  51.163  1.00  0.00           C  
ATOM   3274  CG  GLU B1966      20.213  -0.578  50.881  1.00  0.00           C  
ATOM   3275  CD  GLU B1966      20.567  -0.274  49.439  1.00  0.00           C  
ATOM   3276  OE1 GLU B1966      19.953  -0.884  48.544  1.00  0.00           O  
ATOM   3277  OE2 GLU B1966      21.456   0.566  49.192  1.00  0.00           O  
ATOM   3278  OXT GLU B1966      19.717  -2.879  52.688  1.00  0.00           O  
HETATM 3279  CG2 TSB B3002      46.702 -16.887  35.317  1.00  0.00           C  
HETATM 3280  N   TSB B3002      49.873 -16.785  33.260  1.00  0.00           N  
HETATM 3281  CA  TSB B3002      48.459 -17.023  33.517  1.00  0.00           C  
HETATM 3282  CB  TSB B3002      48.121 -16.550  34.959  1.00  0.00           C  
HETATM 3283  OG1 TSB B3002      48.996 -17.179  35.907  1.00  0.00           O  
HETATM 3284  C   TSB B3002      47.700 -16.192  32.451  1.00  0.00           C  
HETATM 3285  O   TSB B3002      48.327 -15.356  31.792  1.00  0.00           O  
HETATM 3286  N8  TSB B3002      46.363 -16.404  32.265  1.00  0.00           N  
HETATM 3287  S1  TSB B3002      45.534 -15.875  30.934  1.00  0.00           S  
HETATM 3288  O1S TSB B3002      46.532 -15.526  29.848  1.00  0.00           O  
HETATM 3289  O2S TSB B3002      44.416 -16.836  30.656  1.00  0.00           O  
HETATM 3290  O5' TSB B3002      44.810 -14.544  31.364  1.00  0.00           O  
HETATM 3291  C5' TSB B3002      44.304 -14.430  32.650  1.00  0.00           C  
HETATM 3292  C4' TSB B3002      43.218 -13.391  32.684  1.00  0.00           C  
HETATM 3293  O4' TSB B3002      43.728 -12.092  32.273  1.00  0.00           O  
HETATM 3294  C3' TSB B3002      42.040 -13.624  31.767  1.00  0.00           C  
HETATM 3295  O3' TSB B3002      41.147 -14.571  32.359  1.00  0.00           O  
HETATM 3296  C2' TSB B3002      41.434 -12.221  31.683  1.00  0.00           C  
HETATM 3297  O2' TSB B3002      40.594 -11.926  32.766  1.00  0.00           O  
HETATM 3298  C1' TSB B3002      42.674 -11.326  31.734  1.00  0.00           C  
HETATM 3299  N9  TSB B3002      43.096 -10.873  30.420  1.00  0.00           N  
HETATM 3300  C8  TSB B3002      43.827 -11.580  29.494  1.00  0.00           C  
HETATM 3301  N7  TSB B3002      44.068 -10.912  28.384  1.00  0.00           N  
HETATM 3302  C5  TSB B3002      43.455  -9.685  28.600  1.00  0.00           C  
HETATM 3303  C6  TSB B3002      43.358  -8.542  27.811  1.00  0.00           C  
HETATM 3304  N6  TSB B3002      43.887  -8.453  26.593  1.00  0.00           N  
HETATM 3305  N1  TSB B3002      42.690  -7.487  28.317  1.00  0.00           N  
HETATM 3306  C2  TSB B3002      42.149  -7.596  29.537  1.00  0.00           C  
HETATM 3307  N3  TSB B3002      42.168  -8.625  30.379  1.00  0.00           N  
HETATM 3308  C4  TSB B3002      42.849  -9.650  29.848  1.00  0.00           C  
TER
END
