# Supplementary material for: Backbone Brackets and Arginine Tweezers delineate Class I and Class II aminoacyl tRNA synthetases
Source: PLoS Comput Biol. 2018 Apr 16;14(4):e1006101. doi: 10.1371/journal.pcbi.1006101 (PMC5919687; doi:10.1371/journal.pcbi.1006101)
Supplement: S12 File — All structures of Class II aaRS with residues renumbered according to the MSA. (GZ) [file pcbi.1006101.s024.tar.gz › 1kog_C_renum.pdb]

ATOM      1  N   ARG C 283     -38.445 -15.358  51.605  1.00  0.00           N  
ATOM      2  CA  ARG C 283     -38.854 -16.635  52.268  1.00  0.00           C  
ATOM      3  C   ARG C 283     -40.224 -17.126  51.796  1.00  0.00           C  
ATOM      4  O   ARG C 283     -40.781 -16.571  50.854  1.00  0.00           O  
ATOM      5  CB  ARG C 283     -38.882 -16.455  53.785  1.00  0.00           C  
ATOM      6  CG  ARG C 283     -37.574 -16.771  54.456  1.00  0.00           C  
ATOM      7  CD  ARG C 283     -37.820 -17.423  55.806  1.00  0.00           C  
ATOM      8  NE  ARG C 283     -38.641 -18.636  55.734  1.00  0.00           N  
ATOM      9  CZ  ARG C 283     -38.310 -19.754  55.085  1.00  0.00           C  
ATOM     10  NH1 ARG C 283     -37.160 -19.844  54.418  1.00  0.00           N  
ATOM     11  NH2 ARG C 283     -39.130 -20.802  55.123  1.00  0.00           N  
ATOM     12  N   ASP C 291     -40.761 -18.159  52.455  1.00  0.00           N  
ATOM     13  CA  ASP C 291     -42.072 -18.733  52.112  1.00  0.00           C  
ATOM     14  C   ASP C 291     -43.209 -17.830  52.598  1.00  0.00           C  
ATOM     15  O   ASP C 291     -43.238 -17.412  53.758  1.00  0.00           O  
ATOM     16  CB  ASP C 291     -42.213 -20.130  52.729  1.00  0.00           C  
ATOM     17  CG  ASP C 291     -43.510 -20.815  52.347  1.00  0.00           C  
ATOM     18  OD1 ASP C 291     -43.740 -20.992  51.141  1.00  0.00           O  
ATOM     19  OD2 ASP C 291     -44.296 -21.183  53.246  1.00  0.00           O  
ATOM     20  N   HIS C 292     -44.142 -17.526  51.701  1.00  0.00           N  
ATOM     21  CA  HIS C 292     -45.253 -16.662  52.056  1.00  0.00           C  
ATOM     22  C   HIS C 292     -45.925 -17.174  53.340  1.00  0.00           C  
ATOM     23  O   HIS C 292     -46.117 -16.416  54.299  1.00  0.00           O  
ATOM     24  CB  HIS C 292     -46.260 -16.550  50.887  1.00  0.00           C  
ATOM     25  CG  HIS C 292     -46.965 -17.833  50.541  1.00  0.00           C  
ATOM     26  ND1 HIS C 292     -46.400 -18.824  49.759  1.00  0.00           N  
ATOM     27  CD2 HIS C 292     -48.206 -18.276  50.859  1.00  0.00           C  
ATOM     28  CE1 HIS C 292     -47.261 -19.816  49.610  1.00  0.00           C  
ATOM     29  NE2 HIS C 292     -48.366 -19.509  50.268  1.00  0.00           N  
ATOM     30  N   ARG C 293     -46.251 -18.465  53.377  1.00  0.00           N  
ATOM     31  CA  ARG C 293     -46.897 -19.045  54.547  1.00  0.00           C  
ATOM     32  C   ARG C 293     -46.282 -18.548  55.837  1.00  0.00           C  
ATOM     33  O   ARG C 293     -46.973 -18.314  56.833  1.00  0.00           O  
ATOM     34  CB  ARG C 293     -46.803 -20.561  54.494  1.00  0.00           C  
ATOM     35  CG  ARG C 293     -47.841 -21.167  53.617  1.00  0.00           C  
ATOM     36  CD  ARG C 293     -47.739 -22.657  53.635  1.00  0.00           C  
ATOM     37  NE  ARG C 293     -46.455 -23.104  53.117  1.00  0.00           N  
ATOM     38  CZ  ARG C 293     -46.218 -24.349  52.716  1.00  0.00           C  
ATOM     39  NH1 ARG C 293     -47.181 -25.264  52.776  1.00  0.00           N  
ATOM     40  NH2 ARG C 293     -45.020 -24.686  52.251  1.00  0.00           N  
ATOM     41  N   LYS C 296     -44.968 -18.397  55.821  1.00  0.00           N  
ATOM     42  CA  LYS C 296     -44.295 -17.921  57.003  1.00  0.00           C  
ATOM     43  C   LYS C 296     -44.485 -16.410  57.129  1.00  0.00           C  
ATOM     44  O   LYS C 296     -45.023 -15.931  58.131  1.00  0.00           O  
ATOM     45  CB  LYS C 296     -42.808 -18.266  56.944  1.00  0.00           C  
ATOM     46  CG  LYS C 296     -42.057 -17.794  58.184  1.00  0.00           C  
ATOM     47  CD  LYS C 296     -40.584 -18.143  58.133  1.00  0.00           C  
ATOM     48  CE  LYS C 296     -39.925 -17.898  59.490  1.00  0.00           C  
ATOM     49  NZ  LYS C 296     -40.538 -18.703  60.612  1.00  0.00           N  
ATOM     50  N   ILE C 297     -44.053 -15.674  56.104  1.00  0.00           N  
ATOM     51  CA  ILE C 297     -44.157 -14.222  56.101  1.00  0.00           C  
ATOM     52  C   ILE C 297     -45.571 -13.810  56.468  1.00  0.00           C  
ATOM     53  O   ILE C 297     -45.780 -12.732  57.050  1.00  0.00           O  
ATOM     54  CB  ILE C 297     -43.856 -13.625  54.722  1.00  0.00           C  
ATOM     55  CG1 ILE C 297     -42.709 -14.380  54.050  1.00  0.00           C  
ATOM     56  CG2 ILE C 297     -43.534 -12.137  54.873  1.00  0.00           C  
ATOM     57  CD1 ILE C 297     -42.348 -13.830  52.686  1.00  0.00           C  
ATOM     58  N   GLY C 298     -46.532 -14.673  56.108  1.00  0.00           N  
ATOM     59  CA  GLY C 298     -47.938 -14.410  56.382  1.00  0.00           C  
ATOM     60  C   GLY C 298     -48.160 -14.414  57.872  1.00  0.00           C  
ATOM     61  O   GLY C 298     -48.604 -13.426  58.481  1.00  0.00           O  
ATOM     62  N   LYS C 303     -47.835 -15.553  58.464  1.00  0.00           N  
ATOM     63  CA  LYS C 303     -47.960 -15.705  59.899  1.00  0.00           C  
ATOM     64  C   LYS C 303     -47.169 -14.572  60.542  1.00  0.00           C  
ATOM     65  O   LYS C 303     -47.562 -14.010  61.571  1.00  0.00           O  
ATOM     66  CB  LYS C 303     -47.380 -17.056  60.326  1.00  0.00           C  
ATOM     67  CG  LYS C 303     -48.185 -18.259  59.858  1.00  0.00           C  
ATOM     68  CD  LYS C 303     -49.651 -18.195  60.326  1.00  0.00           C  
ATOM     69  CE  LYS C 303     -49.809 -17.591  61.732  1.00  0.00           C  
ATOM     70  NZ  LYS C 303     -48.706 -17.971  62.665  1.00  0.00           N  
ATOM     71  N   GLN C 305     -46.052 -14.245  59.897  1.00  0.00           N  
ATOM     72  CA  GLN C 305     -45.138 -13.201  60.347  1.00  0.00           C  
ATOM     73  C   GLN C 305     -45.757 -11.826  60.460  1.00  0.00           C  
ATOM     74  O   GLN C 305     -45.756 -11.223  61.535  1.00  0.00           O  
ATOM     75  CB  GLN C 305     -43.940 -13.109  59.396  1.00  0.00           C  
ATOM     76  CG  GLN C 305     -42.926 -14.237  59.544  1.00  0.00           C  
ATOM     77  CD  GLN C 305     -42.255 -14.239  60.912  1.00  0.00           C  
ATOM     78  OE1 GLN C 305     -41.506 -15.166  61.249  1.00  0.00           O  
ATOM     79  NE2 GLN C 305     -42.520 -13.195  61.709  1.00  0.00           N  
ATOM     80  N   LEU C 306     -46.273 -11.339  59.336  1.00  0.00           N  
ATOM     81  CA  LEU C 306     -46.858 -10.014  59.267  1.00  0.00           C  
ATOM     82  C   LEU C 306     -48.341  -9.983  59.550  1.00  0.00           C  
ATOM     83  O   LEU C 306     -49.016  -8.991  59.261  1.00  0.00           O  
ATOM     84  CB  LEU C 306     -46.559  -9.417  57.902  1.00  0.00           C  
ATOM     85  CG  LEU C 306     -45.070  -9.497  57.548  1.00  0.00           C  
ATOM     86  CD1 LEU C 306     -44.824  -8.943  56.160  1.00  0.00           C  
ATOM     87  CD2 LEU C 306     -44.264  -8.721  58.579  1.00  0.00           C  
ATOM     88  N   ASP C 307     -48.839 -11.074  60.127  1.00  0.00           N  
ATOM     89  CA  ASP C 307     -50.251 -11.184  60.496  1.00  0.00           C  
ATOM     90  C   ASP C 307     -51.150 -10.935  59.285  1.00  0.00           C  
ATOM     91  O   ASP C 307     -52.244 -10.356  59.393  1.00  0.00           O  
ATOM     92  CB  ASP C 307     -50.576 -10.174  61.622  1.00  0.00           C  
ATOM     93  CG  ASP C 307     -51.970 -10.373  62.236  1.00  0.00           C  
ATOM     94  OD1 ASP C 307     -52.336 -11.531  62.556  1.00  0.00           O  
ATOM     95  OD2 ASP C 307     -52.684  -9.356  62.413  1.00  0.00           O  
ATOM     96  N   LEU C 308     -50.692 -11.381  58.123  1.00  0.00           N  
ATOM     97  CA  LEU C 308     -51.478 -11.190  56.915  1.00  0.00           C  
ATOM     98  C   LEU C 308     -52.719 -12.072  56.891  1.00  0.00           C  
ATOM     99  O   LEU C 308     -53.691 -11.772  56.196  1.00  0.00           O  
ATOM    100  CB  LEU C 308     -50.599 -11.451  55.703  1.00  0.00           C  
ATOM    101  CG  LEU C 308     -49.377 -10.526  55.680  1.00  0.00           C  
ATOM    102  CD1 LEU C 308     -48.904 -10.385  54.245  1.00  0.00           C  
ATOM    103  CD2 LEU C 308     -49.738  -9.135  56.240  1.00  0.00           C  
ATOM    104  N   TYR C 309     -52.686 -13.148  57.671  1.00  0.00           N  
ATOM    105  CA  TYR C 309     -53.817 -14.055  57.746  1.00  0.00           C  
ATOM    106  C   TYR C 309     -53.494 -15.307  58.556  1.00  0.00           C  
ATOM    107  O   TYR C 309     -52.455 -15.398  59.216  1.00  0.00           O  
ATOM    108  CB  TYR C 309     -54.206 -14.481  56.349  1.00  0.00           C  
ATOM    109  CG  TYR C 309     -53.274 -15.515  55.764  1.00  0.00           C  
ATOM    110  CD1 TYR C 309     -52.072 -15.154  55.174  1.00  0.00           C  
ATOM    111  CD2 TYR C 309     -53.618 -16.872  55.808  1.00  0.00           C  
ATOM    112  CE1 TYR C 309     -51.232 -16.130  54.626  1.00  0.00           C  
ATOM    113  CE2 TYR C 309     -52.803 -17.854  55.280  1.00  0.00           C  
ATOM    114  CZ  TYR C 309     -51.608 -17.497  54.679  1.00  0.00           C  
ATOM    115  OH  TYR C 309     -50.844 -18.523  54.110  1.00  0.00           O  
ATOM    116  N   HIS C 310     -54.397 -16.277  58.481  1.00  0.00           N  
ATOM    117  CA  HIS C 310     -54.230 -17.543  59.159  1.00  0.00           C  
ATOM    118  C   HIS C 310     -55.235 -18.527  58.589  1.00  0.00           C  
ATOM    119  O   HIS C 310     -56.110 -18.141  57.831  1.00  0.00           O  
ATOM    120  CB  HIS C 310     -54.454 -17.364  60.660  1.00  0.00           C  
ATOM    121  CG  HIS C 310     -55.830 -17.732  61.132  1.00  0.00           C  
ATOM    122  ND1 HIS C 310     -56.864 -16.822  61.207  1.00  0.00           N  
ATOM    123  CD2 HIS C 310     -56.319 -18.896  61.632  1.00  0.00           C  
ATOM    124  CE1 HIS C 310     -57.925 -17.402  61.743  1.00  0.00           C  
ATOM    125  NE2 HIS C 310     -57.620 -18.661  62.010  1.00  0.00           N  
ATOM    126  N   MET C 311     -55.098 -19.799  58.938  1.00  0.00           N  
ATOM    127  CA  MET C 311     -56.029 -20.820  58.478  1.00  0.00           C  
ATOM    128  C   MET C 311     -56.261 -21.835  59.584  1.00  0.00           C  
ATOM    129  O   MET C 311     -55.382 -22.082  60.400  1.00  0.00           O  
ATOM    130  CB  MET C 311     -55.502 -21.527  57.226  1.00  0.00           C  
ATOM    131  CG  MET C 311     -55.448 -20.626  56.004  1.00  0.00           C  
ATOM    132  SD  MET C 311     -55.166 -21.552  54.467  1.00  0.00           S  
ATOM    133  CE  MET C 311     -53.473 -20.983  54.019  1.00  0.00           C  
ATOM    134  N   GLN C 312     -57.454 -22.413  59.618  1.00  0.00           N  
ATOM    135  CA  GLN C 312     -57.776 -23.400  60.635  1.00  0.00           C  
ATOM    136  C   GLN C 312     -58.141 -24.693  59.936  1.00  0.00           C  
ATOM    137  O   GLN C 312     -58.434 -24.685  58.744  1.00  0.00           O  
ATOM    138  CB  GLN C 312     -58.928 -22.895  61.488  1.00  0.00           C  
ATOM    139  CG  GLN C 312     -58.680 -21.488  61.999  1.00  0.00           C  
ATOM    140  CD  GLN C 312     -59.641 -21.073  63.123  1.00  0.00           C  
ATOM    141  OE1 GLN C 312     -59.585 -19.934  63.650  1.00  0.00           O  
ATOM    142  NE2 GLN C 312     -60.530 -21.994  63.499  1.00  0.00           N  
ATOM    143  N   GLU C 313     -58.112 -25.803  60.664  1.00  0.00           N  
ATOM    144  CA  GLU C 313     -58.438 -27.095  60.067  1.00  0.00           C  
ATOM    145  C   GLU C 313     -59.936 -27.305  59.824  1.00  0.00           C  
ATOM    146  O   GLU C 313     -60.309 -28.003  58.874  1.00  0.00           O  
ATOM    147  CB  GLU C 313     -57.887 -28.239  60.927  1.00  0.00           C  
ATOM    148  CG  GLU C 313     -58.587 -28.451  62.289  1.00  0.00           C  
ATOM    149  CD  GLU C 313     -59.560 -29.645  62.303  1.00  0.00           C  
ATOM    150  OE1 GLU C 313     -60.658 -29.546  61.703  1.00  0.00           O  
ATOM    151  OE2 GLU C 313     -59.219 -30.688  62.917  1.00  0.00           O  
ATOM    152  N   GLU C 314     -60.793 -26.717  60.668  1.00  0.00           N  
ATOM    153  CA  GLU C 314     -62.249 -26.852  60.489  1.00  0.00           C  
ATOM    154  C   GLU C 314     -62.739 -26.115  59.225  1.00  0.00           C  
ATOM    155  O   GLU C 314     -63.909 -26.211  58.839  1.00  0.00           O  
ATOM    156  CB  GLU C 314     -63.010 -26.339  61.728  1.00  0.00           C  
ATOM    157  CG  GLU C 314     -62.380 -25.149  62.438  1.00  0.00           C  
ATOM    158  CD  GLU C 314     -61.163 -25.542  63.257  1.00  0.00           C  
ATOM    159  OE1 GLU C 314     -61.308 -26.337  64.220  1.00  0.00           O  
ATOM    160  OE2 GLU C 314     -60.060 -25.054  62.931  1.00  0.00           O  
ATOM    161  N   ALA C 315     -61.823 -25.384  58.595  1.00  0.00           N  
ATOM    162  CA  ALA C 315     -62.084 -24.641  57.369  1.00  0.00           C  
ATOM    163  C   ALA C 315     -60.868 -24.854  56.453  1.00  0.00           C  
ATOM    164  O   ALA C 315     -60.072 -23.929  56.245  1.00  0.00           O  
ATOM    165  CB  ALA C 315     -62.260 -23.164  57.688  1.00  0.00           C  
ATOM    166  N   PRO C 316     -60.717 -26.083  55.899  1.00  0.00           N  
ATOM    167  CA  PRO C 316     -59.634 -26.518  55.005  1.00  0.00           C  
ATOM    168  C   PRO C 316     -59.587 -25.816  53.655  1.00  0.00           C  
ATOM    169  O   PRO C 316     -60.540 -25.889  52.876  1.00  0.00           O  
ATOM    170  CB  PRO C 316     -59.895 -28.016  54.857  1.00  0.00           C  
ATOM    171  CG  PRO C 316     -61.365 -28.076  54.871  1.00  0.00           C  
ATOM    172  CD  PRO C 316     -61.714 -27.160  56.035  1.00  0.00           C  
ATOM    173  N   GLY C 317     -58.472 -25.151  53.376  1.00  0.00           N  
ATOM    174  CA  GLY C 317     -58.337 -24.457  52.114  1.00  0.00           C  
ATOM    175  C   GLY C 317     -59.183 -23.201  52.068  1.00  0.00           C  
ATOM    176  O   GLY C 317     -59.538 -22.728  50.991  1.00  0.00           O  
ATOM    177  N   MET C 318     -59.505 -22.667  53.241  1.00  0.00           N  
ATOM    178  CA  MET C 318     -60.316 -21.458  53.369  1.00  0.00           C  
ATOM    179  C   MET C 318     -59.499 -20.436  54.135  1.00  0.00           C  
ATOM    180  O   MET C 318     -59.111 -20.684  55.271  1.00  0.00           O  
ATOM    181  CB  MET C 318     -61.603 -21.748  54.157  1.00  0.00           C  
ATOM    182  CG  MET C 318     -62.476 -22.865  53.593  1.00  0.00           C  
ATOM    183  SD  MET C 318     -63.263 -22.414  52.043  1.00  0.00           S  
ATOM    184  CE  MET C 318     -64.976 -22.182  52.586  1.00  0.00           C  
ATOM    185  N   VAL C 319     -59.258 -19.280  53.530  1.00  0.00           N  
ATOM    186  CA  VAL C 319     -58.458 -18.240  54.174  1.00  0.00           C  
ATOM    187  C   VAL C 319     -59.200 -17.375  55.172  1.00  0.00           C  
ATOM    188  O   VAL C 319     -60.346 -17.002  54.962  1.00  0.00           O  
ATOM    189  CB  VAL C 319     -57.834 -17.277  53.143  1.00  0.00           C  
ATOM    190  CG1 VAL C 319     -56.955 -16.269  53.850  1.00  0.00           C  
ATOM    191  CG2 VAL C 319     -57.040 -18.058  52.099  1.00  0.00           C  
ATOM    192  N   PHE C 320     -58.521 -17.062  56.267  1.00  0.00           N  
ATOM    193  CA  PHE C 320     -59.072 -16.192  57.306  1.00  0.00           C  
ATOM    194  C   PHE C 320     -58.319 -14.878  57.192  1.00  0.00           C  
ATOM    195  O   PHE C 320     -57.463 -14.552  58.023  1.00  0.00           O  
ATOM    196  CB  PHE C 320     -58.847 -16.749  58.720  1.00  0.00           C  
ATOM    197  CG  PHE C 320     -59.853 -17.771  59.149  1.00  0.00           C  
ATOM    198  CD1 PHE C 320     -59.774 -19.099  58.692  1.00  0.00           C  
ATOM    199  CD2 PHE C 320     -60.889 -17.396  60.015  1.00  0.00           C  
ATOM    200  CE1 PHE C 320     -60.712 -20.038  59.089  1.00  0.00           C  
ATOM    201  CE2 PHE C 320     -61.845 -18.318  60.428  1.00  0.00           C  
ATOM    202  CZ  PHE C 320     -61.760 -19.645  59.964  1.00  0.00           C  
ATOM    203  N   TRP C 321     -58.624 -14.130  56.148  1.00  0.00           N  
ATOM    204  CA  TRP C 321     -57.947 -12.872  55.944  1.00  0.00           C  
ATOM    205  C   TRP C 321     -57.963 -11.951  57.139  1.00  0.00           C  
ATOM    206  O   TRP C 321     -59.018 -11.451  57.557  1.00  0.00           O  
ATOM    207  CB  TRP C 321     -58.518 -12.140  54.733  1.00  0.00           C  
ATOM    208  CG  TRP C 321     -58.096 -12.771  53.475  1.00  0.00           C  
ATOM    209  CD1 TRP C 321     -58.819 -13.632  52.708  1.00  0.00           C  
ATOM    210  CD2 TRP C 321     -56.812 -12.654  52.858  1.00  0.00           C  
ATOM    211  NE1 TRP C 321     -58.064 -14.065  51.646  1.00  0.00           N  
ATOM    212  CE2 TRP C 321     -56.825 -13.484  51.714  1.00  0.00           C  
ATOM    213  CE3 TRP C 321     -55.645 -11.934  53.164  1.00  0.00           C  
ATOM    214  CZ2 TRP C 321     -55.715 -13.611  50.866  1.00  0.00           C  
ATOM    215  CZ3 TRP C 321     -54.542 -12.060  52.324  1.00  0.00           C  
ATOM    216  CH2 TRP C 321     -54.585 -12.895  51.190  1.00  0.00           C  
ATOM    217  N   HIS C 322     -56.767 -11.734  57.675  1.00  0.00           N  
ATOM    218  CA  HIS C 322     -56.588 -10.846  58.802  1.00  0.00           C  
ATOM    219  C   HIS C 322     -56.562  -9.456  58.274  1.00  0.00           C  
ATOM    220  O   HIS C 322     -56.382  -9.261  57.085  1.00  0.00           O  
ATOM    221  CB  HIS C 322     -55.284 -11.141  59.505  1.00  0.00           C  
ATOM    222  CG  HIS C 322     -55.370 -12.302  60.441  1.00  0.00           C  
ATOM    223  ND1 HIS C 322     -55.863 -13.531  60.054  1.00  0.00           N  
ATOM    224  CD2 HIS C 322     -55.061 -12.414  61.755  1.00  0.00           C  
ATOM    225  CE1 HIS C 322     -55.856 -14.348  61.091  1.00  0.00           C  
ATOM    226  NE2 HIS C 322     -55.373 -13.696  62.134  1.00  0.00           N  
ATOM    227  N   ASN C 323     -56.711  -8.492  59.163  1.00  0.00           N  
ATOM    228  CA  ASN C 323     -56.741  -7.113  58.741  1.00  0.00           C  
ATOM    229  C   ASN C 323     -55.675  -6.702  57.739  1.00  0.00           C  
ATOM    230  O   ASN C 323     -55.981  -6.162  56.665  1.00  0.00           O  
ATOM    231  CB  ASN C 323     -56.668  -6.179  59.940  1.00  0.00           C  
ATOM    232  CG  ASN C 323     -56.718  -4.737  59.526  1.00  0.00           C  
ATOM    233  OD1 ASN C 323     -55.750  -4.203  58.987  1.00  0.00           O  
ATOM    234  ND2 ASN C 323     -57.864  -4.103  59.736  1.00  0.00           N  
ATOM    235  N   ASP C 324     -54.421  -6.955  58.074  1.00  0.00           N  
ATOM    236  CA  ASP C 324     -53.346  -6.550  57.179  1.00  0.00           C  
ATOM    237  C   ASP C 324     -53.360  -7.235  55.837  1.00  0.00           C  
ATOM    238  O   ASP C 324     -53.138  -6.582  54.813  1.00  0.00           O  
ATOM    239  CB  ASP C 324     -52.006  -6.775  57.847  1.00  0.00           C  
ATOM    240  CG  ASP C 324     -51.793  -5.830  59.017  1.00  0.00           C  
ATOM    241  OD1 ASP C 324     -51.716  -4.619  58.798  1.00  0.00           O  
ATOM    242  OD2 ASP C 324     -51.738  -6.294  60.152  1.00  0.00           O  
ATOM    243  N   GLY C 325     -53.609  -8.546  55.840  1.00  0.00           N  
ATOM    244  CA  GLY C 325     -53.671  -9.268  54.582  1.00  0.00           C  
ATOM    245  C   GLY C 325     -54.786  -8.670  53.749  1.00  0.00           C  
ATOM    246  O   GLY C 325     -54.642  -8.413  52.554  1.00  0.00           O  
ATOM    247  N   TRP C 332     -55.912  -8.441  54.401  1.00  0.00           N  
ATOM    248  CA  TRP C 332     -57.040  -7.871  53.718  1.00  0.00           C  
ATOM    249  C   TRP C 332     -56.650  -6.602  52.992  1.00  0.00           C  
ATOM    250  O   TRP C 332     -56.969  -6.436  51.817  1.00  0.00           O  
ATOM    251  CB  TRP C 332     -58.168  -7.541  54.684  1.00  0.00           C  
ATOM    252  CG  TRP C 332     -59.414  -7.309  53.927  1.00  0.00           C  
ATOM    253  CD1 TRP C 332     -60.157  -6.155  53.860  1.00  0.00           C  
ATOM    254  CD2 TRP C 332     -60.017  -8.234  53.023  1.00  0.00           C  
ATOM    255  NE1 TRP C 332     -61.183  -6.312  52.958  1.00  0.00           N  
ATOM    256  CE2 TRP C 332     -61.118  -7.578  52.428  1.00  0.00           C  
ATOM    257  CE3 TRP C 332     -59.726  -9.560  52.651  1.00  0.00           C  
ATOM    258  CZ2 TRP C 332     -61.928  -8.201  51.481  1.00  0.00           C  
ATOM    259  CZ3 TRP C 332     -60.530 -10.175  51.711  1.00  0.00           C  
ATOM    260  CH2 TRP C 332     -61.619  -9.496  51.136  1.00  0.00           C  
ATOM    261  N   THR C 333     -55.968  -5.701  53.689  1.00  0.00           N  
ATOM    262  CA  THR C 333     -55.565  -4.435  53.081  1.00  0.00           C  
ATOM    263  C   THR C 333     -54.866  -4.642  51.739  1.00  0.00           C  
ATOM    264  O   THR C 333     -55.113  -3.893  50.781  1.00  0.00           O  
ATOM    265  CB  THR C 333     -54.635  -3.650  54.005  1.00  0.00           C  
ATOM    266  OG1 THR C 333     -55.217  -3.600  55.310  1.00  0.00           O  
ATOM    267  CG2 THR C 333     -54.445  -2.219  53.484  1.00  0.00           C  
ATOM    268  N   ILE C 334     -53.999  -5.656  51.681  1.00  0.00           N  
ATOM    269  CA  ILE C 334     -53.263  -5.988  50.462  1.00  0.00           C  
ATOM    270  C   ILE C 334     -54.238  -6.464  49.399  1.00  0.00           C  
ATOM    271  O   ILE C 334     -54.215  -6.000  48.253  1.00  0.00           O  
ATOM    272  CB  ILE C 334     -52.233  -7.091  50.737  1.00  0.00           C  
ATOM    273  CG1 ILE C 334     -51.100  -6.518  51.596  1.00  0.00           C  
ATOM    274  CG2 ILE C 334     -51.713  -7.674  49.427  1.00  0.00           C  
ATOM    275  CD1 ILE C 334     -50.268  -7.561  52.323  1.00  0.00           C  
ATOM    276  N   PHE C 335     -55.087  -7.404  49.804  1.00  0.00           N  
ATOM    277  CA  PHE C 335     -56.139  -7.970  48.956  1.00  0.00           C  
ATOM    278  C   PHE C 335     -56.947  -6.811  48.367  1.00  0.00           C  
ATOM    279  O   PHE C 335     -57.033  -6.637  47.152  1.00  0.00           O  
ATOM    280  CB  PHE C 335     -57.063  -8.846  49.816  1.00  0.00           C  
ATOM    281  CG  PHE C 335     -58.101  -9.592  49.039  1.00  0.00           C  
ATOM    282  CD1 PHE C 335     -58.956  -8.920  48.175  1.00  0.00           C  
ATOM    283  CD2 PHE C 335     -58.220 -10.975  49.167  1.00  0.00           C  
ATOM    284  CE1 PHE C 335     -59.914  -9.615  47.444  1.00  0.00           C  
ATOM    285  CE2 PHE C 335     -59.172 -11.683  48.447  1.00  0.00           C  
ATOM    286  CZ  PHE C 335     -60.022 -11.003  47.581  1.00  0.00           C  
ATOM    287  N   ARG C 336     -57.540  -6.027  49.256  1.00  0.00           N  
ATOM    288  CA  ARG C 336     -58.343  -4.874  48.886  1.00  0.00           C  
ATOM    289  C   ARG C 336     -57.596  -3.913  47.952  1.00  0.00           C  
ATOM    290  O   ARG C 336     -58.082  -3.557  46.882  1.00  0.00           O  
ATOM    291  CB  ARG C 336     -58.754  -4.139  50.158  1.00  0.00           C  
ATOM    292  CG  ARG C 336     -60.042  -3.353  50.051  1.00  0.00           C  
ATOM    293  CD  ARG C 336     -60.140  -2.388  51.211  1.00  0.00           C  
ATOM    294  NE  ARG C 336     -59.797  -3.017  52.488  1.00  0.00           N  
ATOM    295  CZ  ARG C 336     -59.162  -2.397  53.487  1.00  0.00           C  
ATOM    296  NH1 ARG C 336     -58.790  -1.124  53.364  1.00  0.00           N  
ATOM    297  NH2 ARG C 336     -58.899  -3.052  54.616  1.00  0.00           N  
ATOM    298  N   GLU C 337     -56.408  -3.494  48.372  1.00  0.00           N  
ATOM    299  CA  GLU C 337     -55.586  -2.571  47.594  1.00  0.00           C  
ATOM    300  C   GLU C 337     -55.322  -3.089  46.176  1.00  0.00           C  
ATOM    301  O   GLU C 337     -55.091  -2.312  45.245  1.00  0.00           O  
ATOM    302  CB  GLU C 337     -54.260  -2.334  48.326  1.00  0.00           C  
ATOM    303  CG  GLU C 337     -53.341  -1.315  47.670  1.00  0.00           C  
ATOM    304  CD  GLU C 337     -53.851   0.128  47.775  1.00  0.00           C  
ATOM    305  OE1 GLU C 337     -54.103   0.610  48.907  1.00  0.00           O  
ATOM    306  OE2 GLU C 337     -53.983   0.785  46.716  1.00  0.00           O  
ATOM    307  N   LEU C 338     -55.348  -4.407  46.018  1.00  0.00           N  
ATOM    308  CA  LEU C 338     -55.122  -5.008  44.714  1.00  0.00           C  
ATOM    309  C   LEU C 338     -56.363  -4.824  43.870  1.00  0.00           C  
ATOM    310  O   LEU C 338     -56.282  -4.630  42.662  1.00  0.00           O  
ATOM    311  CB  LEU C 338     -54.808  -6.494  44.851  1.00  0.00           C  
ATOM    312  CG  LEU C 338     -53.394  -6.849  45.320  1.00  0.00           C  
ATOM    313  CD1 LEU C 338     -53.243  -8.355  45.501  1.00  0.00           C  
ATOM    314  CD2 LEU C 338     -52.409  -6.365  44.293  1.00  0.00           C  
ATOM    315  N   GLU C 339     -57.516  -4.894  44.513  1.00  0.00           N  
ATOM    316  CA  GLU C 339     -58.763  -4.701  43.803  1.00  0.00           C  
ATOM    317  C   GLU C 339     -58.749  -3.309  43.169  1.00  0.00           C  
ATOM    318  O   GLU C 339     -58.904  -3.152  41.957  1.00  0.00           O  
ATOM    319  CB  GLU C 339     -59.947  -4.769  44.767  1.00  0.00           C  
ATOM    320  CG  GLU C 339     -60.135  -6.069  45.518  1.00  0.00           C  
ATOM    321  CD  GLU C 339     -61.561  -6.206  46.058  1.00  0.00           C  
ATOM    322  OE1 GLU C 339     -62.095  -5.232  46.648  1.00  0.00           O  
ATOM    323  OE2 GLU C 339     -62.153  -7.293  45.887  1.00  0.00           O  
ATOM    324  N   VAL C 340     -58.563  -2.302  44.014  1.00  0.00           N  
ATOM    325  CA  VAL C 340     -58.555  -0.915  43.582  1.00  0.00           C  
ATOM    326  C   VAL C 340     -57.648  -0.763  42.375  1.00  0.00           C  
ATOM    327  O   VAL C 340     -57.900   0.038  41.469  1.00  0.00           O  
ATOM    328  CB  VAL C 340     -58.055  -0.013  44.720  1.00  0.00           C  
ATOM    329  CG1 VAL C 340     -58.651  -0.469  46.047  1.00  0.00           C  
ATOM    330  CG2 VAL C 340     -56.541  -0.062  44.797  1.00  0.00           C  
ATOM    331  N   PHE C 341     -56.580  -1.550  42.383  1.00  0.00           N  
ATOM    332  CA  PHE C 341     -55.599  -1.537  41.308  1.00  0.00           C  
ATOM    333  C   PHE C 341     -56.253  -2.092  40.040  1.00  0.00           C  
ATOM    334  O   PHE C 341     -56.264  -1.448  38.994  1.00  0.00           O  
ATOM    335  CB  PHE C 341     -54.369  -2.384  41.720  1.00  0.00           C  
ATOM    336  CG  PHE C 341     -53.399  -2.665  40.590  1.00  0.00           C  
ATOM    337  CD1 PHE C 341     -52.616  -1.651  40.045  1.00  0.00           C  
ATOM    338  CD2 PHE C 341     -53.295  -3.947  40.050  1.00  0.00           C  
ATOM    339  CE1 PHE C 341     -51.748  -1.917  38.972  1.00  0.00           C  
ATOM    340  CE2 PHE C 341     -52.430  -4.214  38.981  1.00  0.00           C  
ATOM    341  CZ  PHE C 341     -51.659  -3.201  38.443  1.00  0.00           C  
ATOM    342  N   VAL C 342     -56.807  -3.289  40.153  1.00  0.00           N  
ATOM    343  CA  VAL C 342     -57.459  -3.947  39.040  1.00  0.00           C  
ATOM    344  C   VAL C 342     -58.532  -3.027  38.480  1.00  0.00           C  
ATOM    345  O   VAL C 342     -58.560  -2.767  37.282  1.00  0.00           O  
ATOM    346  CB  VAL C 342     -58.077  -5.263  39.513  1.00  0.00           C  
ATOM    347  CG1 VAL C 342     -58.630  -6.030  38.353  1.00  0.00           C  
ATOM    348  CG2 VAL C 342     -57.023  -6.084  40.250  1.00  0.00           C  
ATOM    349  N   ARG C 343     -59.408  -2.534  39.352  1.00  0.00           N  
ATOM    350  CA  ARG C 343     -60.474  -1.620  38.935  1.00  0.00           C  
ATOM    351  C   ARG C 343     -59.829  -0.617  38.001  1.00  0.00           C  
ATOM    352  O   ARG C 343     -60.188  -0.510  36.826  1.00  0.00           O  
ATOM    353  CB  ARG C 343     -61.052  -0.860  40.134  1.00  0.00           C  
ATOM    354  CG  ARG C 343     -61.675  -1.734  41.225  1.00  0.00           C  
ATOM    355  CD  ARG C 343     -63.210  -1.861  41.143  1.00  0.00           C  
ATOM    356  NE  ARG C 343     -63.731  -2.796  42.150  1.00  0.00           N  
ATOM    357  CZ  ARG C 343     -63.881  -2.514  43.445  1.00  0.00           C  
ATOM    358  NH1 ARG C 343     -63.568  -1.308  43.916  1.00  0.00           N  
ATOM    359  NH2 ARG C 343     -64.303  -3.454  44.284  1.00  0.00           N  
ATOM    360  N   SER C 344     -58.864   0.104  38.559  1.00  0.00           N  
ATOM    361  CA  SER C 344     -58.089   1.117  37.855  1.00  0.00           C  
ATOM    362  C   SER C 344     -57.655   0.735  36.421  1.00  0.00           C  
ATOM    363  O   SER C 344     -57.952   1.451  35.453  1.00  0.00           O  
ATOM    364  CB  SER C 344     -56.854   1.447  38.701  1.00  0.00           C  
ATOM    365  OG  SER C 344     -55.845   2.087  37.936  1.00  0.00           O  
ATOM    366  N   LYS C 345     -56.935  -0.379  36.289  1.00  0.00           N  
ATOM    367  CA  LYS C 345     -56.465  -0.823  34.981  1.00  0.00           C  
ATOM    368  C   LYS C 345     -57.634  -1.126  34.057  1.00  0.00           C  
ATOM    369  O   LYS C 345     -57.558  -0.869  32.859  1.00  0.00           O  
ATOM    370  CB  LYS C 345     -55.575  -2.071  35.107  1.00  0.00           C  
ATOM    371  CG  LYS C 345     -54.150  -1.800  35.546  1.00  0.00           C  
ATOM    372  CD  LYS C 345     -53.416  -0.936  34.536  1.00  0.00           C  
ATOM    373  CE  LYS C 345     -51.956  -0.709  34.930  1.00  0.00           C  
ATOM    374  NZ  LYS C 345     -51.207   0.204  33.995  1.00  0.00           N  
ATOM    375  N   LEU C 347     -58.720  -1.661  34.610  1.00  0.00           N  
ATOM    376  CA  LEU C 347     -59.887  -2.009  33.805  1.00  0.00           C  
ATOM    377  C   LEU C 347     -60.683  -0.816  33.287  1.00  0.00           C  
ATOM    378  O   LEU C 347     -61.242  -0.872  32.193  1.00  0.00           O  
ATOM    379  CB  LEU C 347     -60.778  -2.949  34.602  1.00  0.00           C  
ATOM    380  CG  LEU C 347     -60.093  -4.315  34.705  1.00  0.00           C  
ATOM    381  CD1 LEU C 347     -60.619  -5.067  35.885  1.00  0.00           C  
ATOM    382  CD2 LEU C 347     -60.298  -5.100  33.438  1.00  0.00           C  
ATOM    383  N   LYS C 348     -60.717   0.261  34.067  1.00  0.00           N  
ATOM    384  CA  LYS C 348     -61.431   1.465  33.675  1.00  0.00           C  
ATOM    385  C   LYS C 348     -61.089   1.875  32.248  1.00  0.00           C  
ATOM    386  O   LYS C 348     -61.991   2.128  31.448  1.00  0.00           O  
ATOM    387  CB  LYS C 348     -61.108   2.621  34.618  1.00  0.00           C  
ATOM    388  CG  LYS C 348     -61.841   3.896  34.255  1.00  0.00           C  
ATOM    389  CD  LYS C 348     -61.754   4.959  35.343  1.00  0.00           C  
ATOM    390  CE  LYS C 348     -62.560   6.216  34.966  1.00  0.00           C  
ATOM    391  NZ  LYS C 348     -62.483   7.303  36.004  1.00  0.00           N  
ATOM    392  N   GLU C 349     -59.794   1.950  31.928  1.00  0.00           N  
ATOM    393  CA  GLU C 349     -59.348   2.323  30.575  1.00  0.00           C  
ATOM    394  C   GLU C 349     -60.131   1.551  29.518  1.00  0.00           C  
ATOM    395  O   GLU C 349     -60.804   2.139  28.670  1.00  0.00           O  
ATOM    396  CB  GLU C 349     -57.869   1.987  30.366  1.00  0.00           C  
ATOM    397  CG  GLU C 349     -56.918   2.445  31.460  1.00  0.00           C  
ATOM    398  CD  GLU C 349     -55.502   1.915  31.241  1.00  0.00           C  
ATOM    399  OE1 GLU C 349     -55.000   2.033  30.094  1.00  0.00           O  
ATOM    400  OE2 GLU C 349     -54.893   1.387  32.209  1.00  0.00           O  
ATOM    401  N   TYR C 352     -60.023   0.224  29.595  1.00  0.00           N  
ATOM    402  CA  TYR C 352     -60.668  -0.706  28.667  1.00  0.00           C  
ATOM    403  C   TYR C 352     -62.191  -0.795  28.811  1.00  0.00           C  
ATOM    404  O   TYR C 352     -62.872  -1.527  28.078  1.00  0.00           O  
ATOM    405  CB  TYR C 352     -60.059  -2.094  28.854  1.00  0.00           C  
ATOM    406  CG  TYR C 352     -58.569  -2.190  28.577  1.00  0.00           C  
ATOM    407  CD1 TYR C 352     -57.712  -1.109  28.821  1.00  0.00           C  
ATOM    408  CD2 TYR C 352     -58.002  -3.396  28.146  1.00  0.00           C  
ATOM    409  CE1 TYR C 352     -56.332  -1.231  28.654  1.00  0.00           C  
ATOM    410  CE2 TYR C 352     -56.622  -3.527  27.978  1.00  0.00           C  
ATOM    411  CZ  TYR C 352     -55.795  -2.444  28.239  1.00  0.00           C  
ATOM    412  OH  TYR C 352     -54.435  -2.601  28.132  1.00  0.00           O  
ATOM    413  N   GLN C 361     -62.720  -0.048  29.769  1.00  0.00           N  
ATOM    414  CA  GLN C 361     -64.152  -0.029  30.009  1.00  0.00           C  
ATOM    415  C   GLN C 361     -64.757  -1.404  30.193  1.00  0.00           C  
ATOM    416  O   GLN C 361     -65.310  -2.003  29.266  1.00  0.00           O  
ATOM    417  CB  GLN C 361     -64.858   0.691  28.875  1.00  0.00           C  
ATOM    418  CG  GLN C 361     -64.667   2.174  28.927  1.00  0.00           C  
ATOM    419  CD  GLN C 361     -64.708   2.787  27.552  1.00  0.00           C  
ATOM    420  OE1 GLN C 361     -63.835   2.518  26.713  1.00  0.00           O  
ATOM    421  NE2 GLN C 361     -65.725   3.611  27.298  1.00  0.00           N  
ATOM    422  N   TYR C 362     -64.630  -1.900  31.412  1.00  0.00           N  
ATOM    423  CA  TYR C 362     -65.185  -3.175  31.765  1.00  0.00           C  
ATOM    424  C   TYR C 362     -66.351  -2.843  32.674  1.00  0.00           C  
ATOM    425  O   TYR C 362     -66.401  -1.778  33.297  1.00  0.00           O  
ATOM    426  CB  TYR C 362     -64.169  -4.013  32.533  1.00  0.00           C  
ATOM    427  CG  TYR C 362     -63.229  -4.837  31.692  1.00  0.00           C  
ATOM    428  CD1 TYR C 362     -62.253  -4.245  30.904  1.00  0.00           C  
ATOM    429  CD2 TYR C 362     -63.290  -6.226  31.719  1.00  0.00           C  
ATOM    430  CE1 TYR C 362     -61.341  -5.030  30.155  1.00  0.00           C  
ATOM    431  CE2 TYR C 362     -62.397  -7.021  30.977  1.00  0.00           C  
ATOM    432  CZ  TYR C 362     -61.421  -6.417  30.197  1.00  0.00           C  
ATOM    433  OH  TYR C 362     -60.532  -7.191  29.465  1.00  0.00           O  
ATOM    434  N   GLN C 363     -67.304  -3.755  32.727  1.00  0.00           N  
ATOM    435  CA  GLN C 363     -68.452  -3.587  33.591  1.00  0.00           C  
ATOM    436  C   GLN C 363     -68.103  -4.415  34.811  1.00  0.00           C  
ATOM    437  O   GLN C 363     -67.557  -5.512  34.663  1.00  0.00           O  
ATOM    438  CB  GLN C 363     -69.702  -4.230  32.994  1.00  0.00           C  
ATOM    439  CG  GLN C 363     -70.371  -3.574  31.809  1.00  0.00           C  
ATOM    440  CD  GLN C 363     -71.530  -4.428  31.307  1.00  0.00           C  
ATOM    441  OE1 GLN C 363     -72.330  -4.949  32.106  1.00  0.00           O  
ATOM    442  NE2 GLN C 363     -71.624  -4.584  29.987  1.00  0.00           N  
ATOM    443  N   GLU C 364     -68.400  -3.919  36.010  1.00  0.00           N  
ATOM    444  CA  GLU C 364     -68.147  -4.736  37.195  1.00  0.00           C  
ATOM    445  C   GLU C 364     -69.482  -5.157  37.759  1.00  0.00           C  
ATOM    446  O   GLU C 364     -70.246  -4.345  38.281  1.00  0.00           O  
ATOM    447  CB  GLU C 364     -67.367  -3.997  38.279  1.00  0.00           C  
ATOM    448  CG  GLU C 364     -66.968  -4.931  39.436  1.00  0.00           C  
ATOM    449  CD  GLU C 364     -66.005  -4.287  40.419  1.00  0.00           C  
ATOM    450  OE1 GLU C 364     -65.116  -3.533  39.976  1.00  0.00           O  
ATOM    451  OE2 GLU C 364     -66.120  -4.542  41.634  1.00  0.00           O  
ATOM    452  N   VAL C 365     -69.755  -6.441  37.640  1.00  0.00           N  
ATOM    453  CA  VAL C 365     -70.998  -6.987  38.122  1.00  0.00           C  
ATOM    454  C   VAL C 365     -70.749  -7.762  39.425  1.00  0.00           C  
ATOM    455  O   VAL C 365     -69.819  -7.452  40.173  1.00  0.00           O  
ATOM    456  CB  VAL C 365     -71.569  -7.906  37.057  1.00  0.00           C  
ATOM    457  CG1 VAL C 365     -71.761  -7.124  35.772  1.00  0.00           C  
ATOM    458  CG2 VAL C 365     -70.617  -9.061  36.813  1.00  0.00           C  
ATOM    459  N   LYS C 366     -71.591  -8.753  39.699  1.00  0.00           N  
ATOM    460  CA  LYS C 366     -71.470  -9.592  40.887  1.00  0.00           C  
ATOM    461  C   LYS C 366     -72.577 -10.637  40.852  1.00  0.00           C  
ATOM    462  O   LYS C 366     -73.761 -10.321  41.011  1.00  0.00           O  
ATOM    463  CB  LYS C 366     -71.588  -8.772  42.177  1.00  0.00           C  
ATOM    464  CG  LYS C 366     -71.356  -9.630  43.414  1.00  0.00           C  
ATOM    465  CD  LYS C 366     -69.979 -10.307  43.321  1.00  0.00           C  
ATOM    466  CE  LYS C 366     -69.740 -11.419  44.363  1.00  0.00           C  
ATOM    467  NZ  LYS C 366     -68.370 -12.046  44.239  1.00  0.00           N  
ATOM    468  N   GLY C 368     -72.189 -11.889  40.660  1.00  0.00           N  
ATOM    469  CA  GLY C 368     -73.184 -12.931  40.581  1.00  0.00           C  
ATOM    470  C   GLY C 368     -73.477 -13.766  41.806  1.00  0.00           C  
ATOM    471  O   GLY C 368     -72.743 -13.750  42.791  1.00  0.00           O  
ATOM    472  N   PRO C 370     -74.589 -14.506  41.766  1.00  0.00           N  
ATOM    473  CA  PRO C 370     -75.021 -15.374  42.850  1.00  0.00           C  
ATOM    474  C   PRO C 370     -73.942 -16.342  43.278  1.00  0.00           C  
ATOM    475  O   PRO C 370     -73.168 -16.882  42.478  1.00  0.00           O  
ATOM    476  CB  PRO C 370     -76.234 -16.066  42.260  1.00  0.00           C  
ATOM    477  CG  PRO C 370     -76.859 -14.956  41.505  1.00  0.00           C  
ATOM    478  CD  PRO C 370     -75.671 -14.349  40.781  1.00  0.00           C  
ATOM    479  N   PHE C 371     -73.946 -16.538  44.580  1.00  0.00           N  
ATOM    480  CA  PHE C 371     -73.031 -17.370  45.316  1.00  0.00           C  
ATOM    481  C   PHE C 371     -73.315 -18.858  45.027  1.00  0.00           C  
ATOM    482  O   PHE C 371     -72.556 -19.753  45.406  1.00  0.00           O  
ATOM    483  CB  PHE C 371     -73.225 -16.949  46.777  1.00  0.00           C  
ATOM    484  CG  PHE C 371     -73.858 -15.548  46.914  1.00  0.00           C  
ATOM    485  CD1 PHE C 371     -75.215 -15.338  46.603  1.00  0.00           C  
ATOM    486  CD2 PHE C 371     -73.093 -14.438  47.290  1.00  0.00           C  
ATOM    487  CE1 PHE C 371     -75.797 -14.054  46.661  1.00  0.00           C  
ATOM    488  CE2 PHE C 371     -73.674 -13.145  47.350  1.00  0.00           C  
ATOM    489  CZ  PHE C 371     -75.029 -12.960  47.033  1.00  0.00           C  
ATOM    490  N   MET C 372     -74.404 -19.097  44.308  1.00  0.00           N  
ATOM    491  CA  MET C 372     -74.815 -20.444  43.929  1.00  0.00           C  
ATOM    492  C   MET C 372     -76.111 -20.376  43.118  1.00  0.00           C  
ATOM    493  O   MET C 372     -76.996 -19.551  43.389  1.00  0.00           O  
ATOM    494  CB  MET C 372     -75.074 -21.291  45.156  1.00  0.00           C  
ATOM    495  CG  MET C 372     -76.493 -21.134  45.653  1.00  0.00           C  
ATOM    496  SD  MET C 372     -76.635 -21.365  47.399  1.00  0.00           S  
ATOM    497  CE  MET C 372     -76.930 -23.191  47.480  1.00  0.00           C  
ATOM    498  N   MET C 373     -76.218 -21.263  42.133  1.00  0.00           N  
ATOM    499  CA  MET C 373     -77.389 -21.326  41.262  1.00  0.00           C  
ATOM    500  C   MET C 373     -77.888 -22.756  41.217  1.00  0.00           C  
ATOM    501  O   MET C 373     -77.332 -23.624  41.892  1.00  0.00           O  
ATOM    502  CB  MET C 373     -77.038 -20.860  39.848  1.00  0.00           C  
ATOM    503  CG  MET C 373     -76.429 -19.480  39.806  1.00  0.00           C  
ATOM    504  SD  MET C 373     -76.365 -18.853  38.150  1.00  0.00           S  
ATOM    505  CE  MET C 373     -74.853 -19.598  37.487  1.00  0.00           C  
ATOM    506  N   ASP C 374     -78.916 -23.001  40.408  1.00  0.00           N  
ATOM    507  CA  ASP C 374     -79.502 -24.327  40.315  1.00  0.00           C  
ATOM    508  C   ASP C 374     -78.676 -25.350  39.555  1.00  0.00           C  
ATOM    509  O   ASP C 374     -78.223 -25.091  38.443  1.00  0.00           O  
ATOM    510  CB  ASP C 374     -80.893 -24.231  39.704  1.00  0.00           C  
ATOM    511  CG  ASP C 374     -81.621 -25.550  39.733  1.00  0.00           C  
ATOM    512  OD1 ASP C 374     -81.494 -26.287  40.737  1.00  0.00           O  
ATOM    513  OD2 ASP C 374     -82.332 -25.844  38.755  1.00  0.00           O  
ATOM    514  N   ARG C 375     -78.486 -26.513  40.179  1.00  0.00           N  
ATOM    515  CA  ARG C 375     -77.722 -27.616  39.596  1.00  0.00           C  
ATOM    516  C   ARG C 375     -78.088 -27.808  38.139  1.00  0.00           C  
ATOM    517  O   ARG C 375     -77.244 -28.092  37.282  1.00  0.00           O  
ATOM    518  CB  ARG C 375     -78.006 -28.922  40.351  1.00  0.00           C  
ATOM    519  CG  ARG C 375     -77.732 -30.181  39.531  1.00  0.00           C  
ATOM    520  CD  ARG C 375     -77.874 -31.431  40.372  1.00  0.00           C  
ATOM    521  NE  ARG C 375     -77.742 -32.646  39.566  1.00  0.00           N  
ATOM    522  CZ  ARG C 375     -77.594 -33.876  40.065  1.00  0.00           C  
ATOM    523  NH1 ARG C 375     -77.553 -34.071  41.379  1.00  0.00           N  
ATOM    524  NH2 ARG C 375     -77.485 -34.922  39.249  1.00  0.00           N  
ATOM    525  N   VAL C 376     -79.374 -27.664  37.873  1.00  0.00           N  
ATOM    526  CA  VAL C 376     -79.879 -27.814  36.528  1.00  0.00           C  
ATOM    527  C   VAL C 376     -79.075 -26.937  35.572  1.00  0.00           C  
ATOM    528  O   VAL C 376     -78.714 -27.365  34.473  1.00  0.00           O  
ATOM    529  CB  VAL C 376     -81.374 -27.430  36.473  1.00  0.00           C  
ATOM    530  CG1 VAL C 376     -81.854 -27.375  35.024  1.00  0.00           C  
ATOM    531  CG2 VAL C 376     -82.195 -28.447  37.284  1.00  0.00           C  
ATOM    532  N   LEU C 377     -78.775 -25.718  36.009  1.00  0.00           N  
ATOM    533  CA  LEU C 377     -78.036 -24.792  35.174  1.00  0.00           C  
ATOM    534  C   LEU C 377     -76.728 -25.412  34.745  1.00  0.00           C  
ATOM    535  O   LEU C 377     -76.457 -25.552  33.553  1.00  0.00           O  
ATOM    536  CB  LEU C 377     -77.768 -23.496  35.926  1.00  0.00           C  
ATOM    537  CG  LEU C 377     -77.690 -22.297  34.996  1.00  0.00           C  
ATOM    538  CD1 LEU C 377     -77.293 -21.089  35.800  1.00  0.00           C  
ATOM    539  CD2 LEU C 377     -76.696 -22.566  33.875  1.00  0.00           C  
ATOM    540  N   TRP C 378     -75.923 -25.794  35.729  1.00  0.00           N  
ATOM    541  CA  TRP C 378     -74.628 -26.387  35.429  1.00  0.00           C  
ATOM    542  C   TRP C 378     -74.708 -27.655  34.605  1.00  0.00           C  
ATOM    543  O   TRP C 378     -73.766 -27.987  33.875  1.00  0.00           O  
ATOM    544  CB  TRP C 378     -73.826 -26.633  36.709  1.00  0.00           C  
ATOM    545  CG  TRP C 378     -73.206 -25.366  37.209  1.00  0.00           C  
ATOM    546  CD1 TRP C 378     -72.127 -24.680  36.674  1.00  0.00           C  
ATOM    547  CD2 TRP C 378     -73.660 -24.597  38.310  1.00  0.00           C  
ATOM    548  NE1 TRP C 378     -71.894 -23.530  37.390  1.00  0.00           N  
ATOM    549  CE2 TRP C 378     -72.820 -23.455  38.399  1.00  0.00           C  
ATOM    550  CE3 TRP C 378     -74.702 -24.758  39.238  1.00  0.00           C  
ATOM    551  CZ2 TRP C 378     -72.994 -22.490  39.379  1.00  0.00           C  
ATOM    552  CZ3 TRP C 378     -74.875 -23.800  40.212  1.00  0.00           C  
ATOM    553  CH2 TRP C 378     -74.027 -22.678  40.279  1.00  0.00           C  
ATOM    554  N   GLU C 388     -75.818 -28.370  34.700  1.00  0.00           N  
ATOM    555  CA  GLU C 388     -75.914 -29.564  33.898  1.00  0.00           C  
ATOM    556  C   GLU C 388     -75.800 -29.090  32.455  1.00  0.00           C  
ATOM    557  O   GLU C 388     -75.064 -29.667  31.649  1.00  0.00           O  
ATOM    558  CB  GLU C 388     -77.244 -30.251  34.144  1.00  0.00           C  
ATOM    559  CG  GLU C 388     -77.502 -30.506  35.610  1.00  0.00           C  
ATOM    560  CD  GLU C 388     -78.605 -31.517  35.832  1.00  0.00           C  
ATOM    561  OE1 GLU C 388     -79.615 -31.459  35.102  1.00  0.00           O  
ATOM    562  OE2 GLU C 388     -78.471 -32.364  36.739  1.00  0.00           O  
ATOM    563  N   LYS C 389     -76.499 -28.001  32.149  1.00  0.00           N  
ATOM    564  CA  LYS C 389     -76.488 -27.452  30.802  1.00  0.00           C  
ATOM    565  C   LYS C 389     -75.123 -26.974  30.320  1.00  0.00           C  
ATOM    566  O   LYS C 389     -74.658 -27.380  29.251  1.00  0.00           O  
ATOM    567  CB  LYS C 389     -77.500 -26.308  30.686  1.00  0.00           C  
ATOM    568  CG  LYS C 389     -78.947 -26.777  30.534  1.00  0.00           C  
ATOM    569  CD  LYS C 389     -79.839 -25.683  29.924  1.00  0.00           C  
ATOM    570  CE  LYS C 389     -81.253 -26.185  29.584  1.00  0.00           C  
ATOM    571  NZ  LYS C 389     -82.065 -25.172  28.832  1.00  0.00           N  
ATOM    572  N   THR C 390     -74.486 -26.106  31.099  1.00  0.00           N  
ATOM    573  CA  THR C 390     -73.183 -25.575  30.716  1.00  0.00           C  
ATOM    574  C   THR C 390     -72.213 -26.713  30.416  1.00  0.00           C  
ATOM    575  O   THR C 390     -71.489 -26.681  29.424  1.00  0.00           O  
ATOM    576  CB  THR C 390     -72.569 -24.709  31.834  1.00  0.00           C  
ATOM    577  OG1 THR C 390     -72.191 -25.550  32.928  1.00  0.00           O  
ATOM    578  CG2 THR C 390     -73.569 -23.673  32.336  1.00  0.00           C  
ATOM    579  N   GLY C 397     -72.210 -27.721  31.279  1.00  0.00           N  
ATOM    580  CA  GLY C 397     -71.314 -28.847  31.100  1.00  0.00           C  
ATOM    581  C   GLY C 397     -70.578 -29.156  32.387  1.00  0.00           C  
ATOM    582  O   GLY C 397     -70.115 -30.266  32.596  1.00  0.00           O  
ATOM    583  N   HIS C 398     -70.479 -28.161  33.256  1.00  0.00           N  
ATOM    584  CA  HIS C 398     -69.808 -28.323  34.530  1.00  0.00           C  
ATOM    585  C   HIS C 398     -70.211 -29.599  35.234  1.00  0.00           C  
ATOM    586  O   HIS C 398     -69.374 -30.317  35.781  1.00  0.00           O  
ATOM    587  CB  HIS C 398     -70.114 -27.143  35.441  1.00  0.00           C  
ATOM    588  CG  HIS C 398     -69.414 -25.887  35.037  1.00  0.00           C  
ATOM    589  ND1 HIS C 398     -69.785 -25.149  33.933  1.00  0.00           N  
ATOM    590  CD2 HIS C 398     -68.322 -25.270  35.548  1.00  0.00           C  
ATOM    591  CE1 HIS C 398     -68.953 -24.135  33.780  1.00  0.00           C  
ATOM    592  NE2 HIS C 398     -68.054 -24.186  34.746  1.00  0.00           N  
ATOM    593  N   TRP C 404     -71.501 -29.889  35.222  1.00  0.00           N  
ATOM    594  CA  TRP C 404     -71.968 -31.082  35.888  1.00  0.00           C  
ATOM    595  C   TRP C 404     -71.433 -32.390  35.317  1.00  0.00           C  
ATOM    596  O   TRP C 404     -71.235 -33.357  36.048  1.00  0.00           O  
ATOM    597  CB  TRP C 404     -73.486 -31.141  35.877  1.00  0.00           C  
ATOM    598  CG  TRP C 404     -73.932 -32.235  36.765  1.00  0.00           C  
ATOM    599  CD1 TRP C 404     -74.341 -33.489  36.398  1.00  0.00           C  
ATOM    600  CD2 TRP C 404     -73.883 -32.231  38.197  1.00  0.00           C  
ATOM    601  NE1 TRP C 404     -74.542 -34.270  37.519  1.00  0.00           N  
ATOM    602  CE2 TRP C 404     -74.266 -33.522  38.634  1.00  0.00           C  
ATOM    603  CE3 TRP C 404     -73.543 -31.260  39.155  1.00  0.00           C  
ATOM    604  CZ2 TRP C 404     -74.325 -33.864  39.984  1.00  0.00           C  
ATOM    605  CZ3 TRP C 404     -73.601 -31.601  40.496  1.00  0.00           C  
ATOM    606  CH2 TRP C 404     -73.987 -32.895  40.898  1.00  0.00           C  
ATOM    607  N   ASP C 406     -71.190 -32.420  34.015  1.00  0.00           N  
ATOM    608  CA  ASP C 406     -70.725 -33.642  33.372  1.00  0.00           C  
ATOM    609  C   ASP C 406     -69.226 -33.793  33.218  1.00  0.00           C  
ATOM    610  O   ASP C 406     -68.756 -34.809  32.698  1.00  0.00           O  
ATOM    611  CB  ASP C 406     -71.399 -33.766  32.021  1.00  0.00           C  
ATOM    612  CG  ASP C 406     -72.897 -33.651  32.134  1.00  0.00           C  
ATOM    613  OD1 ASP C 406     -73.518 -34.616  32.624  1.00  0.00           O  
ATOM    614  OD2 ASP C 406     -73.449 -32.592  31.762  1.00  0.00           O  
ATOM    615  N   ASN C 486     -68.481 -32.780  33.655  1.00  0.00           N  
ATOM    616  CA  ASN C 486     -67.016 -32.806  33.597  1.00  0.00           C  
ATOM    617  C   ASN C 486     -66.413 -31.753  34.519  1.00  0.00           C  
ATOM    618  O   ASN C 486     -65.661 -30.884  34.083  1.00  0.00           O  
ATOM    619  CB  ASN C 486     -66.484 -32.622  32.147  1.00  0.00           C  
ATOM    620  CG  ASN C 486     -67.458 -31.876  31.217  1.00  0.00           C  
ATOM    621  OD1 ASN C 486     -67.893 -30.758  31.505  1.00  0.00           O  
ATOM    622  ND2 ASN C 486     -67.783 -32.499  30.082  1.00  0.00           N  
ATOM    623  N   TYR C 487     -66.747 -31.852  35.802  1.00  0.00           N  
ATOM    624  CA  TYR C 487     -66.260 -30.903  36.796  1.00  0.00           C  
ATOM    625  C   TYR C 487     -67.035 -31.118  38.092  1.00  0.00           C  
ATOM    626  O   TYR C 487     -66.652 -30.631  39.160  1.00  0.00           O  
ATOM    627  CB  TYR C 487     -66.496 -29.469  36.310  1.00  0.00           C  
ATOM    628  CG  TYR C 487     -65.514 -28.440  36.830  1.00  0.00           C  
ATOM    629  CD1 TYR C 487     -65.345 -28.221  38.200  1.00  0.00           C  
ATOM    630  CD2 TYR C 487     -64.739 -27.693  35.945  1.00  0.00           C  
ATOM    631  CE1 TYR C 487     -64.417 -27.278  38.672  1.00  0.00           C  
ATOM    632  CE2 TYR C 487     -63.814 -26.755  36.403  1.00  0.00           C  
ATOM    633  CZ  TYR C 487     -63.653 -26.553  37.765  1.00  0.00           C  
ATOM    634  OH  TYR C 487     -62.711 -25.650  38.212  1.00  0.00           O  
ATOM    635  N   LYS C 488     -68.132 -31.856  37.991  1.00  0.00           N  
ATOM    636  CA  LYS C 488     -68.970 -32.103  39.151  1.00  0.00           C  
ATOM    637  C   LYS C 488     -68.181 -32.591  40.365  1.00  0.00           C  
ATOM    638  O   LYS C 488     -68.611 -32.415  41.508  1.00  0.00           O  
ATOM    639  CB  LYS C 488     -70.101 -33.086  38.778  1.00  0.00           C  
ATOM    640  CG  LYS C 488     -69.864 -34.592  38.987  1.00  0.00           C  
ATOM    641  CD  LYS C 488     -71.171 -35.352  38.665  1.00  0.00           C  
ATOM    642  CE  LYS C 488     -71.161 -36.805  39.117  1.00  0.00           C  
ATOM    643  NZ  LYS C 488     -72.451 -37.477  38.770  1.00  0.00           N  
ATOM    644  N   ASP C 495     -67.015 -33.178  40.106  1.00  0.00           N  
ATOM    645  CA  ASP C 495     -66.159 -33.702  41.159  1.00  0.00           C  
ATOM    646  C   ASP C 495     -65.513 -32.594  41.980  1.00  0.00           C  
ATOM    647  O   ASP C 495     -65.250 -32.775  43.165  1.00  0.00           O  
ATOM    648  CB  ASP C 495     -65.093 -34.614  40.544  1.00  0.00           C  
ATOM    649  CG  ASP C 495     -64.786 -34.255  39.097  1.00  0.00           C  
ATOM    650  OD1 ASP C 495     -65.709 -34.342  38.249  1.00  0.00           O  
ATOM    651  OD2 ASP C 495     -63.626 -33.883  38.803  1.00  0.00           O  
ATOM    652  N   ALA C 496     -65.268 -31.443  41.362  1.00  0.00           N  
ATOM    653  CA  ALA C 496     -64.642 -30.325  42.074  1.00  0.00           C  
ATOM    654  C   ALA C 496     -65.687 -29.328  42.551  1.00  0.00           C  
ATOM    655  O   ALA C 496     -65.358 -28.302  43.158  1.00  0.00           O  
ATOM    656  CB  ALA C 496     -63.638 -29.624  41.171  1.00  0.00           C  
ATOM    657  N   MET C 497     -66.945 -29.657  42.283  1.00  0.00           N  
ATOM    658  CA  MET C 497     -68.061 -28.805  42.634  1.00  0.00           C  
ATOM    659  C   MET C 497     -68.673 -29.072  43.997  1.00  0.00           C  
ATOM    660  O   MET C 497     -68.876 -30.213  44.374  1.00  0.00           O  
ATOM    661  CB  MET C 497     -69.134 -28.951  41.567  1.00  0.00           C  
ATOM    662  CG  MET C 497     -69.611 -27.638  40.993  1.00  0.00           C  
ATOM    663  SD  MET C 497     -70.266 -27.929  39.350  1.00  0.00           S  
ATOM    664  CE  MET C 497     -68.763 -27.914  38.404  1.00  0.00           C  
ATOM    665  N   PHE C 498     -68.979 -28.004  44.722  1.00  0.00           N  
ATOM    666  CA  PHE C 498     -69.599 -28.109  46.036  1.00  0.00           C  
ATOM    667  C   PHE C 498     -71.089 -27.985  45.852  1.00  0.00           C  
ATOM    668  O   PHE C 498     -71.522 -27.319  44.922  1.00  0.00           O  
ATOM    669  CB  PHE C 498     -69.125 -26.976  46.922  1.00  0.00           C  
ATOM    670  CG  PHE C 498     -67.867 -27.282  47.670  1.00  0.00           C  
ATOM    671  CD1 PHE C 498     -67.900 -28.099  48.794  1.00  0.00           C  
ATOM    672  CD2 PHE C 498     -66.647 -26.752  47.258  1.00  0.00           C  
ATOM    673  CE1 PHE C 498     -66.742 -28.382  49.494  1.00  0.00           C  
ATOM    674  CE2 PHE C 498     -65.485 -27.031  47.952  1.00  0.00           C  
ATOM    675  CZ  PHE C 498     -65.534 -27.847  49.071  1.00  0.00           C  
ATOM    676  N   THR C 499     -71.877 -28.592  46.735  1.00  0.00           N  
ATOM    677  CA  THR C 499     -73.332 -28.522  46.586  1.00  0.00           C  
ATOM    678  C   THR C 499     -74.190 -28.469  47.851  1.00  0.00           C  
ATOM    679  O   THR C 499     -73.881 -29.108  48.851  1.00  0.00           O  
ATOM    680  CB  THR C 499     -73.853 -29.710  45.726  1.00  0.00           C  
ATOM    681  OG1 THR C 499     -73.363 -30.950  46.255  1.00  0.00           O  
ATOM    682  CG2 THR C 499     -73.388 -29.573  44.287  1.00  0.00           C  
ATOM    683  N   THR C 500     -75.275 -27.699  47.781  1.00  0.00           N  
ATOM    684  CA  THR C 500     -76.238 -27.571  48.876  1.00  0.00           C  
ATOM    685  C   THR C 500     -77.594 -27.647  48.238  1.00  0.00           C  
ATOM    686  O   THR C 500     -77.707 -27.895  47.035  1.00  0.00           O  
ATOM    687  CB  THR C 500     -76.221 -26.215  49.557  1.00  0.00           C  
ATOM    688  OG1 THR C 500     -74.883 -25.734  49.606  1.00  0.00           O  
ATOM    689  CG2 THR C 500     -76.794 -26.327  50.975  1.00  0.00           C  
ATOM    690  N   SER C 501     -78.621 -27.392  49.043  1.00  0.00           N  
ATOM    691  CA  SER C 501     -79.988 -27.425  48.551  1.00  0.00           C  
ATOM    692  C   SER C 501     -81.018 -27.043  49.611  1.00  0.00           C  
ATOM    693  O   SER C 501     -80.775 -27.207  50.807  1.00  0.00           O  
ATOM    694  CB  SER C 501     -80.303 -28.824  47.992  1.00  0.00           C  
ATOM    695  OG  SER C 501     -79.772 -29.841  48.826  1.00  0.00           O  
ATOM    696  N   SER C 502     -82.151 -26.507  49.149  1.00  0.00           N  
ATOM    697  CA  SER C 502     -83.277 -26.126  50.006  1.00  0.00           C  
ATOM    698  C   SER C 502     -84.444 -27.036  49.581  1.00  0.00           C  
ATOM    699  O   SER C 502     -84.292 -27.858  48.665  1.00  0.00           O  
ATOM    700  CB  SER C 502     -83.646 -24.640  49.815  1.00  0.00           C  
ATOM    701  OG  SER C 502     -83.939 -24.329  48.462  1.00  0.00           O  
ATOM    702  N   GLU C 651     -85.593 -26.910  50.240  1.00  0.00           N  
ATOM    703  CA  GLU C 651     -86.754 -27.738  49.903  1.00  0.00           C  
ATOM    704  C   GLU C 651     -86.901 -27.662  48.402  1.00  0.00           C  
ATOM    705  O   GLU C 651     -87.100 -28.669  47.717  1.00  0.00           O  
ATOM    706  CB  GLU C 651     -88.012 -27.177  50.554  1.00  0.00           C  
ATOM    707  CG  GLU C 651     -87.738 -26.285  51.762  1.00  0.00           C  
ATOM    708  CD  GLU C 651     -86.778 -26.915  52.767  1.00  0.00           C  
ATOM    709  OE1 GLU C 651     -87.072 -28.033  53.254  1.00  0.00           O  
ATOM    710  OE2 GLU C 651     -85.731 -26.288  53.066  1.00  0.00           O  
ATOM    711  N   ASN C 652     -86.788 -26.428  47.923  1.00  0.00           N  
ATOM    712  CA  ASN C 652     -86.863 -26.088  46.513  1.00  0.00           C  
ATOM    713  C   ASN C 652     -86.044 -27.093  45.661  1.00  0.00           C  
ATOM    714  O   ASN C 652     -86.437 -28.254  45.500  1.00  0.00           O  
ATOM    715  CB  ASN C 652     -86.335 -24.648  46.313  1.00  0.00           C  
ATOM    716  CG  ASN C 652     -87.081 -23.602  47.160  1.00  0.00           C  
ATOM    717  OD1 ASN C 652     -87.254 -23.761  48.367  1.00  0.00           O  
ATOM    718  ND2 ASN C 652     -87.502 -22.521  46.518  1.00  0.00           N  
ATOM    719  N   ARG C 653     -84.901 -26.645  45.140  1.00  0.00           N  
ATOM    720  CA  ARG C 653     -84.041 -27.479  44.291  1.00  0.00           C  
ATOM    721  C   ARG C 653     -82.727 -27.846  44.979  1.00  0.00           C  
ATOM    722  O   ARG C 653     -82.655 -27.986  46.201  1.00  0.00           O  
ATOM    723  CB  ARG C 653     -83.699 -26.729  42.995  1.00  0.00           C  
ATOM    724  CG  ARG C 653     -84.747 -25.722  42.554  1.00  0.00           C  
ATOM    725  CD  ARG C 653     -84.184 -24.707  41.559  1.00  0.00           C  
ATOM    726  NE  ARG C 653     -85.161 -23.660  41.275  1.00  0.00           N  
ATOM    727  CZ  ARG C 653     -85.730 -22.897  42.209  1.00  0.00           C  
ATOM    728  NH1 ARG C 653     -85.422 -23.054  43.493  1.00  0.00           N  
ATOM    729  NH2 ARG C 653     -86.627 -21.984  41.865  1.00  0.00           N  
ATOM    730  N   GLU C 654     -81.694 -28.008  44.158  1.00  0.00           N  
ATOM    731  CA  GLU C 654     -80.352 -28.318  44.620  1.00  0.00           C  
ATOM    732  C   GLU C 654     -79.409 -27.417  43.841  1.00  0.00           C  
ATOM    733  O   GLU C 654     -79.456 -27.370  42.610  1.00  0.00           O  
ATOM    734  CB  GLU C 654     -79.995 -29.777  44.357  1.00  0.00           C  
ATOM    735  CG  GLU C 654     -78.558 -30.086  44.718  1.00  0.00           C  
ATOM    736  CD  GLU C 654     -78.203 -31.528  44.497  1.00  0.00           C  
ATOM    737  OE1 GLU C 654     -78.443 -32.030  43.375  1.00  0.00           O  
ATOM    738  OE2 GLU C 654     -77.679 -32.153  45.446  1.00  0.00           O  
ATOM    739  N   TYR C 655     -78.552 -26.703  44.560  1.00  0.00           N  
ATOM    740  CA  TYR C 655     -77.617 -25.784  43.927  1.00  0.00           C  
ATOM    741  C   TYR C 655     -76.162 -26.191  44.085  1.00  0.00           C  
ATOM    742  O   TYR C 655     -75.810 -26.976  44.972  1.00  0.00           O  
ATOM    743  CB  TYR C 655     -77.783 -24.377  44.507  1.00  0.00           C  
ATOM    744  CG  TYR C 655     -79.195 -24.052  44.902  1.00  0.00           C  
ATOM    745  CD1 TYR C 655     -79.735 -24.540  46.083  1.00  0.00           C  
ATOM    746  CD2 TYR C 655     -80.008 -23.280  44.082  1.00  0.00           C  
ATOM    747  CE1 TYR C 655     -81.056 -24.270  46.444  1.00  0.00           C  
ATOM    748  CE2 TYR C 655     -81.340 -23.000  44.432  1.00  0.00           C  
ATOM    749  CZ  TYR C 655     -81.855 -23.501  45.618  1.00  0.00           C  
ATOM    750  OH  TYR C 655     -83.161 -23.235  45.976  1.00  0.00           O  
ATOM    751  N   CYS C 656     -75.326 -25.647  43.206  1.00  0.00           N  
ATOM    752  CA  CYS C 656     -73.895 -25.885  43.246  1.00  0.00           C  
ATOM    753  C   CYS C 656     -73.306 -24.544  43.630  1.00  0.00           C  
ATOM    754  O   CYS C 656     -73.796 -23.492  43.209  1.00  0.00           O  
ATOM    755  CB  CYS C 656     -73.341 -26.278  41.878  1.00  0.00           C  
ATOM    756  SG  CYS C 656     -74.027 -27.775  41.169  1.00  0.00           S  
ATOM    757  N   ILE C 657     -72.277 -24.568  44.464  1.00  0.00           N  
ATOM    758  CA  ILE C 657     -71.632 -23.324  44.840  1.00  0.00           C  
ATOM    759  C   ILE C 657     -70.754 -23.030  43.631  1.00  0.00           C  
ATOM    760  O   ILE C 657     -70.033 -23.919  43.127  1.00  0.00           O  
ATOM    761  CB  ILE C 657     -70.777 -23.490  46.096  1.00  0.00           C  
ATOM    762  CG1 ILE C 657     -71.687 -23.555  47.322  1.00  0.00           C  
ATOM    763  CG2 ILE C 657     -69.767 -22.352  46.177  1.00  0.00           C  
ATOM    764  CD1 ILE C 657     -72.701 -24.669  47.272  1.00  0.00           C  
ATOM    765  N   LYS C 658     -70.818 -21.791  43.160  1.00  0.00           N  
ATOM    766  CA  LYS C 658     -70.061 -21.452  41.975  1.00  0.00           C  
ATOM    767  C   LYS C 658     -68.565 -21.709  41.996  1.00  0.00           C  
ATOM    768  O   LYS C 658     -67.857 -21.305  42.925  1.00  0.00           O  
ATOM    769  CB  LYS C 658     -70.332 -20.007  41.562  1.00  0.00           C  
ATOM    770  CG  LYS C 658     -69.640 -18.922  42.352  1.00  0.00           C  
ATOM    771  CD  LYS C 658     -69.930 -17.578  41.674  1.00  0.00           C  
ATOM    772  CE  LYS C 658     -69.220 -16.411  42.333  1.00  0.00           C  
ATOM    773  NZ  LYS C 658     -69.609 -15.102  41.737  1.00  0.00           N  
ATOM    774  N   PRO C 659     -68.079 -22.434  40.969  1.00  0.00           N  
ATOM    775  CA  PRO C 659     -66.680 -22.815  40.732  1.00  0.00           C  
ATOM    776  C   PRO C 659     -66.056 -21.677  39.936  1.00  0.00           C  
ATOM    777  O   PRO C 659     -64.918 -21.257  40.201  1.00  0.00           O  
ATOM    778  CB  PRO C 659     -66.786 -24.089  39.876  1.00  0.00           C  
ATOM    779  CG  PRO C 659     -68.193 -24.566  40.098  1.00  0.00           C  
ATOM    780  CD  PRO C 659     -68.970 -23.284  40.162  1.00  0.00           C  
ATOM    781  N   MET C 660     -66.836 -21.202  38.954  1.00  0.00           N  
ATOM    782  CA  MET C 660     -66.472 -20.100  38.046  1.00  0.00           C  
ATOM    783  C   MET C 660     -67.646 -19.110  38.014  1.00  0.00           C  
ATOM    784  O   MET C 660     -68.710 -19.372  38.590  1.00  0.00           O  
ATOM    785  CB  MET C 660     -66.215 -20.653  36.650  1.00  0.00           C  
ATOM    786  CG  MET C 660     -65.515 -21.996  36.689  1.00  0.00           C  
ATOM    787  SD  MET C 660     -65.423 -22.826  35.100  1.00  0.00           S  
ATOM    788  CE  MET C 660     -63.793 -22.315  34.566  1.00  0.00           C  
ATOM    789  N   ASN C 661     -67.467 -17.973  37.353  1.00  0.00           N  
ATOM    790  CA  ASN C 661     -68.552 -16.985  37.300  1.00  0.00           C  
ATOM    791  C   ASN C 661     -69.025 -16.839  35.868  1.00  0.00           C  
ATOM    792  O   ASN C 661     -69.838 -15.959  35.552  1.00  0.00           O  
ATOM    793  CB  ASN C 661     -68.043 -15.657  37.805  1.00  0.00           C  
ATOM    794  CG  ASN C 661     -66.907 -15.834  38.721  1.00  0.00           C  
ATOM    795  OD1 ASN C 661     -67.090 -15.817  39.930  1.00  0.00           O  
ATOM    796  ND2 ASN C 661     -65.707 -16.063  38.159  1.00  0.00           N  
ATOM    797  N   CYS C 662     -68.490 -17.705  35.009  1.00  0.00           N  
ATOM    798  CA  CYS C 662     -68.853 -17.717  33.611  1.00  0.00           C  
ATOM    799  C   CYS C 662     -70.389 -17.815  33.479  1.00  0.00           C  
ATOM    800  O   CYS C 662     -71.050 -16.875  33.008  1.00  0.00           O  
ATOM    801  CB  CYS C 662     -68.196 -18.914  32.912  1.00  0.00           C  
ATOM    802  SG  CYS C 662     -66.575 -19.381  33.525  1.00  0.00           S  
ATOM    803  N   PRO C 663     -70.979 -18.944  33.930  1.00  0.00           N  
ATOM    804  CA  PRO C 663     -72.430 -19.102  33.825  1.00  0.00           C  
ATOM    805  C   PRO C 663     -73.150 -17.849  34.265  1.00  0.00           C  
ATOM    806  O   PRO C 663     -73.911 -17.271  33.501  1.00  0.00           O  
ATOM    807  CB  PRO C 663     -72.716 -20.302  34.722  1.00  0.00           C  
ATOM    808  CG  PRO C 663     -71.672 -20.193  35.767  1.00  0.00           C  
ATOM    809  CD  PRO C 663     -70.440 -19.883  34.929  1.00  0.00           C  
ATOM    810  N   GLY C 664     -72.884 -17.415  35.489  1.00  0.00           N  
ATOM    811  CA  GLY C 664     -73.521 -16.217  36.009  1.00  0.00           C  
ATOM    812  C   GLY C 664     -73.517 -15.035  35.054  1.00  0.00           C  
ATOM    813  O   GLY C 664     -74.571 -14.490  34.726  1.00  0.00           O  
ATOM    814  N   HIS C 665     -72.333 -14.634  34.603  1.00  0.00           N  
ATOM    815  CA  HIS C 665     -72.218 -13.502  33.690  1.00  0.00           C  
ATOM    816  C   HIS C 665     -73.139 -13.621  32.491  1.00  0.00           C  
ATOM    817  O   HIS C 665     -73.729 -12.641  32.048  1.00  0.00           O  
ATOM    818  CB  HIS C 665     -70.773 -13.354  33.213  1.00  0.00           C  
ATOM    819  CG  HIS C 665     -69.847 -12.873  34.277  1.00  0.00           C  
ATOM    820  ND1 HIS C 665     -68.600 -12.354  34.001  1.00  0.00           N  
ATOM    821  CD2 HIS C 665     -70.015 -12.778  35.618  1.00  0.00           C  
ATOM    822  CE1 HIS C 665     -68.046 -11.949  35.129  1.00  0.00           C  
ATOM    823  NE2 HIS C 665     -68.883 -12.195  36.124  1.00  0.00           N  
ATOM    824  N   VAL C 666     -73.251 -14.833  31.964  1.00  0.00           N  
ATOM    825  CA  VAL C 666     -74.109 -15.096  30.820  1.00  0.00           C  
ATOM    826  C   VAL C 666     -75.546 -14.741  31.164  1.00  0.00           C  
ATOM    827  O   VAL C 666     -76.250 -14.141  30.373  1.00  0.00           O  
ATOM    828  CB  VAL C 666     -73.996 -16.575  30.403  1.00  0.00           C  
ATOM    829  CG1 VAL C 666     -75.164 -16.983  29.553  1.00  0.00           C  
ATOM    830  CG2 VAL C 666     -72.689 -16.771  29.655  1.00  0.00           C  
ATOM    831  N   GLN C 667     -75.970 -15.099  32.360  1.00  0.00           N  
ATOM    832  CA  GLN C 667     -77.318 -14.805  32.800  1.00  0.00           C  
ATOM    833  C   GLN C 667     -77.550 -13.322  32.738  1.00  0.00           C  
ATOM    834  O   GLN C 667     -78.524 -12.863  32.154  1.00  0.00           O  
ATOM    835  CB  GLN C 667     -77.508 -15.305  34.220  1.00  0.00           C  
ATOM    836  CG  GLN C 667     -77.146 -16.757  34.330  1.00  0.00           C  
ATOM    837  CD  GLN C 667     -77.969 -17.621  33.402  1.00  0.00           C  
ATOM    838  OE1 GLN C 667     -78.237 -17.251  32.255  1.00  0.00           O  
ATOM    839  NE2 GLN C 667     -78.366 -18.790  33.890  1.00  0.00           N  
ATOM    840  N   ILE C 668     -76.643 -12.574  33.344  1.00  0.00           N  
ATOM    841  CA  ILE C 668     -76.737 -11.130  33.344  1.00  0.00           C  
ATOM    842  C   ILE C 668     -76.705 -10.611  31.906  1.00  0.00           C  
ATOM    843  O   ILE C 668     -77.311  -9.587  31.587  1.00  0.00           O  
ATOM    844  CB  ILE C 668     -75.574 -10.518  34.149  1.00  0.00           C  
ATOM    845  CG1 ILE C 668     -75.822 -10.736  35.641  1.00  0.00           C  
ATOM    846  CG2 ILE C 668     -75.422  -9.035  33.830  1.00  0.00           C  
ATOM    847  CD1 ILE C 668     -74.987  -9.840  36.530  1.00  0.00           C  
ATOM    848  N   PHE C 669     -76.009 -11.323  31.033  1.00  0.00           N  
ATOM    849  CA  PHE C 669     -75.928 -10.889  29.648  1.00  0.00           C  
ATOM    850  C   PHE C 669     -77.243 -11.079  28.925  1.00  0.00           C  
ATOM    851  O   PHE C 669     -77.611 -10.293  28.053  1.00  0.00           O  
ATOM    852  CB  PHE C 669     -74.867 -11.677  28.902  1.00  0.00           C  
ATOM    853  CG  PHE C 669     -74.795 -11.347  27.440  1.00  0.00           C  
ATOM    854  CD1 PHE C 669     -74.246 -10.137  27.014  1.00  0.00           C  
ATOM    855  CD2 PHE C 669     -75.273 -12.249  26.486  1.00  0.00           C  
ATOM    856  CE1 PHE C 669     -74.166  -9.832  25.661  1.00  0.00           C  
ATOM    857  CE2 PHE C 669     -75.200 -11.957  25.122  1.00  0.00           C  
ATOM    858  CZ  PHE C 669     -74.646 -10.748  24.708  1.00  0.00           C  
ATOM    859  N   ASN C 670     -77.942 -12.143  29.287  1.00  0.00           N  
ATOM    860  CA  ASN C 670     -79.203 -12.478  28.660  1.00  0.00           C  
ATOM    861  C   ASN C 670     -80.373 -11.556  28.965  1.00  0.00           C  
ATOM    862  O   ASN C 670     -81.393 -11.619  28.282  1.00  0.00           O  
ATOM    863  CB  ASN C 670     -79.540 -13.924  28.981  1.00  0.00           C  
ATOM    864  CG  ASN C 670     -78.702 -14.896  28.166  1.00  0.00           C  
ATOM    865  OD1 ASN C 670     -78.587 -16.076  28.500  1.00  0.00           O  
ATOM    866  ND2 ASN C 670     -78.120 -14.400  27.077  1.00  0.00           N  
ATOM    867  N   GLN C 671     -80.241 -10.693  29.969  1.00  0.00           N  
ATOM    868  CA  GLN C 671     -81.318  -9.752  30.266  1.00  0.00           C  
ATOM    869  C   GLN C 671     -81.463  -8.760  29.118  1.00  0.00           C  
ATOM    870  O   GLN C 671     -80.568  -7.946  28.876  1.00  0.00           O  
ATOM    871  CB  GLN C 671     -81.035  -8.966  31.541  1.00  0.00           C  
ATOM    872  CG  GLN C 671     -81.079  -9.800  32.793  1.00  0.00           C  
ATOM    873  CD  GLN C 671     -82.164 -10.842  32.733  1.00  0.00           C  
ATOM    874  OE1 GLN C 671     -81.951 -11.950  32.231  1.00  0.00           O  
ATOM    875  NE2 GLN C 671     -83.347 -10.490  33.229  1.00  0.00           N  
ATOM    876  N   GLY C 672     -82.585  -8.836  28.409  1.00  0.00           N  
ATOM    877  CA  GLY C 672     -82.815  -7.928  27.300  1.00  0.00           C  
ATOM    878  C   GLY C 672     -82.246  -8.383  25.971  1.00  0.00           C  
ATOM    879  O   GLY C 672     -81.564  -9.400  25.879  1.00  0.00           O  
ATOM    880  N   LEU C 675     -82.528  -7.615  24.930  1.00  0.00           N  
ATOM    881  CA  LEU C 675     -82.045  -7.946  23.599  1.00  0.00           C  
ATOM    882  C   LEU C 675     -80.771  -7.173  23.302  1.00  0.00           C  
ATOM    883  O   LEU C 675     -80.753  -5.935  23.304  1.00  0.00           O  
ATOM    884  CB  LEU C 675     -83.107  -7.611  22.549  1.00  0.00           C  
ATOM    885  CG  LEU C 675     -82.910  -8.158  21.129  1.00  0.00           C  
ATOM    886  CD1 LEU C 675     -83.072  -9.679  21.140  1.00  0.00           C  
ATOM    887  CD2 LEU C 675     -83.931  -7.516  20.185  1.00  0.00           C  
ATOM    888  N   LYS C 677     -79.703  -7.916  23.044  1.00  0.00           N  
ATOM    889  CA  LYS C 677     -78.420  -7.306  22.752  1.00  0.00           C  
ATOM    890  C   LYS C 677     -78.152  -7.296  21.251  1.00  0.00           C  
ATOM    891  O   LYS C 677     -78.321  -8.306  20.572  1.00  0.00           O  
ATOM    892  CB  LYS C 677     -77.311  -8.082  23.463  1.00  0.00           C  
ATOM    893  CG  LYS C 677     -77.428  -8.158  24.985  1.00  0.00           C  
ATOM    894  CD  LYS C 677     -77.338  -6.787  25.635  1.00  0.00           C  
ATOM    895  CE  LYS C 677     -76.865  -6.906  27.070  1.00  0.00           C  
ATOM    896  NZ  LYS C 677     -77.694  -7.852  27.854  1.00  0.00           N  
ATOM    897  N   SER C 678     -77.742  -6.145  20.734  1.00  0.00           N  
ATOM    898  CA  SER C 678     -77.434  -6.035  19.316  1.00  0.00           C  
ATOM    899  C   SER C 678     -75.941  -6.182  19.183  1.00  0.00           C  
ATOM    900  O   SER C 678     -75.223  -6.199  20.179  1.00  0.00           O  
ATOM    901  CB  SER C 678     -77.813  -4.660  18.774  1.00  0.00           C  
ATOM    902  OG  SER C 678     -76.708  -3.767  18.829  1.00  0.00           O  
ATOM    903  N   TYR C 682     -75.467  -6.267  17.951  1.00  0.00           N  
ATOM    904  CA  TYR C 682     -74.044  -6.376  17.727  1.00  0.00           C  
ATOM    905  C   TYR C 682     -73.403  -5.137  18.326  1.00  0.00           C  
ATOM    906  O   TYR C 682     -72.290  -5.191  18.831  1.00  0.00           O  
ATOM    907  CB  TYR C 682     -73.736  -6.406  16.233  1.00  0.00           C  
ATOM    908  CG  TYR C 682     -74.115  -5.124  15.526  1.00  0.00           C  
ATOM    909  CD1 TYR C 682     -73.414  -3.940  15.749  1.00  0.00           C  
ATOM    910  CD2 TYR C 682     -75.207  -5.078  14.676  1.00  0.00           C  
ATOM    911  CE1 TYR C 682     -73.797  -2.745  15.149  1.00  0.00           C  
ATOM    912  CE2 TYR C 682     -75.595  -3.891  14.067  1.00  0.00           C  
ATOM    913  CZ  TYR C 682     -74.884  -2.726  14.309  1.00  0.00           C  
ATOM    914  OH  TYR C 682     -75.251  -1.542  13.706  1.00  0.00           O  
ATOM    915  N   ARG C 683     -74.115  -4.019  18.281  1.00  0.00           N  
ATOM    916  CA  ARG C 683     -73.561  -2.771  18.776  1.00  0.00           C  
ATOM    917  C   ARG C 683     -73.297  -2.729  20.280  1.00  0.00           C  
ATOM    918  O   ARG C 683     -72.675  -1.785  20.786  1.00  0.00           O  
ATOM    919  CB  ARG C 683     -74.460  -1.619  18.366  1.00  0.00           C  
ATOM    920  CG  ARG C 683     -73.700  -0.315  18.143  1.00  0.00           C  
ATOM    921  CD  ARG C 683     -74.652   0.743  17.634  1.00  0.00           C  
ATOM    922  NE  ARG C 683     -75.657   0.138  16.765  1.00  0.00           N  
ATOM    923  CZ  ARG C 683     -76.670   0.801  16.222  1.00  0.00           C  
ATOM    924  NH1 ARG C 683     -76.810   2.103  16.455  1.00  0.00           N  
ATOM    925  NH2 ARG C 683     -77.547   0.158  15.458  1.00  0.00           N  
ATOM    926  N   ASP C 684     -73.772  -3.743  20.997  1.00  0.00           N  
ATOM    927  CA  ASP C 684     -73.529  -3.813  22.426  1.00  0.00           C  
ATOM    928  C   ASP C 684     -72.169  -4.501  22.616  1.00  0.00           C  
ATOM    929  O   ASP C 684     -71.652  -4.582  23.727  1.00  0.00           O  
ATOM    930  CB  ASP C 684     -74.632  -4.614  23.121  1.00  0.00           C  
ATOM    931  CG  ASP C 684     -75.978  -3.913  23.098  1.00  0.00           C  
ATOM    932  OD1 ASP C 684     -76.043  -2.735  23.522  1.00  0.00           O  
ATOM    933  OD2 ASP C 684     -76.976  -4.545  22.672  1.00  0.00           O  
ATOM    934  N   LEU C 685     -71.595  -4.972  21.508  1.00  0.00           N  
ATOM    935  CA  LEU C 685     -70.301  -5.667  21.477  1.00  0.00           C  
ATOM    936  C   LEU C 685     -69.126  -4.823  20.987  1.00  0.00           C  
ATOM    937  O   LEU C 685     -69.273  -3.934  20.157  1.00  0.00           O  
ATOM    938  CB  LEU C 685     -70.389  -6.914  20.588  1.00  0.00           C  
ATOM    939  CG  LEU C 685     -71.461  -7.911  21.012  1.00  0.00           C  
ATOM    940  CD1 LEU C 685     -71.439  -9.093  20.094  1.00  0.00           C  
ATOM    941  CD2 LEU C 685     -71.204  -8.348  22.441  1.00  0.00           C  
ATOM    942  N   PRO C 686     -67.928  -5.102  21.501  1.00  0.00           N  
ATOM    943  CA  PRO C 686     -67.622  -6.152  22.477  1.00  0.00           C  
ATOM    944  C   PRO C 686     -68.134  -5.804  23.881  1.00  0.00           C  
ATOM    945  O   PRO C 686     -68.038  -4.651  24.335  1.00  0.00           O  
ATOM    946  CB  PRO C 686     -66.112  -6.211  22.433  1.00  0.00           C  
ATOM    947  CG  PRO C 686     -65.778  -4.737  22.304  1.00  0.00           C  
ATOM    948  CD  PRO C 686     -66.738  -4.277  21.229  1.00  0.00           C  
ATOM    949  N   LEU C 687     -68.668  -6.816  24.561  1.00  0.00           N  
ATOM    950  CA  LEU C 687     -69.201  -6.628  25.895  1.00  0.00           C  
ATOM    951  C   LEU C 687     -68.216  -7.156  26.928  1.00  0.00           C  
ATOM    952  O   LEU C 687     -68.015  -8.374  27.064  1.00  0.00           O  
ATOM    953  CB  LEU C 687     -70.548  -7.342  26.022  1.00  0.00           C  
ATOM    954  CG  LEU C 687     -71.542  -6.695  27.000  1.00  0.00           C  
ATOM    955  CD1 LEU C 687     -71.466  -7.339  28.346  1.00  0.00           C  
ATOM    956  CD2 LEU C 687     -71.249  -5.203  27.101  1.00  0.00           C  
ATOM    957  N   ARG C 688     -67.594  -6.229  27.655  1.00  0.00           N  
ATOM    958  CA  ARG C 688     -66.600  -6.587  28.670  1.00  0.00           C  
ATOM    959  C   ARG C 688     -67.138  -6.582  30.088  1.00  0.00           C  
ATOM    960  O   ARG C 688     -67.189  -5.539  30.763  1.00  0.00           O  
ATOM    961  CB  ARG C 688     -65.399  -5.654  28.575  1.00  0.00           C  
ATOM    962  CG  ARG C 688     -64.530  -5.989  27.404  1.00  0.00           C  
ATOM    963  CD  ARG C 688     -63.875  -4.764  26.889  1.00  0.00           C  
ATOM    964  NE  ARG C 688     -63.500  -4.962  25.503  1.00  0.00           N  
ATOM    965  CZ  ARG C 688     -63.007  -4.001  24.731  1.00  0.00           C  
ATOM    966  NH1 ARG C 688     -62.835  -2.766  25.225  1.00  0.00           N  
ATOM    967  NH2 ARG C 688     -62.683  -4.275  23.469  1.00  0.00           N  
ATOM    968  N   MET C 689     -67.507  -7.771  30.550  1.00  0.00           N  
ATOM    969  CA  MET C 689     -68.065  -7.912  31.882  1.00  0.00           C  
ATOM    970  C   MET C 689     -67.127  -8.591  32.862  1.00  0.00           C  
ATOM    971  O   MET C 689     -66.857  -9.803  32.759  1.00  0.00           O  
ATOM    972  CB  MET C 689     -69.365  -8.695  31.818  1.00  0.00           C  
ATOM    973  CG  MET C 689     -70.169  -8.643  33.091  1.00  0.00           C  
ATOM    974  SD  MET C 689     -71.506  -9.810  32.999  1.00  0.00           S  
ATOM    975  CE  MET C 689     -72.265  -9.318  31.531  1.00  0.00           C  
ATOM    976  N   ALA C 690     -66.654  -7.797  33.825  1.00  0.00           N  
ATOM    977  CA  ALA C 690     -65.746  -8.282  34.854  1.00  0.00           C  
ATOM    978  C   ALA C 690     -66.409  -8.347  36.233  1.00  0.00           C  
ATOM    979  O   ALA C 690     -67.464  -7.749  36.481  1.00  0.00           O  
ATOM    980  CB  ALA C 690     -64.505  -7.403  34.908  1.00  0.00           C  
ATOM    981  N   GLU C 691     -65.760  -9.073  37.135  1.00  0.00           N  
ATOM    982  CA  GLU C 691     -66.278  -9.250  38.479  1.00  0.00           C  
ATOM    983  C   GLU C 691     -65.167  -9.867  39.334  1.00  0.00           C  
ATOM    984  O   GLU C 691     -64.344 -10.662  38.833  1.00  0.00           O  
ATOM    985  CB  GLU C 691     -67.484 -10.201  38.421  1.00  0.00           C  
ATOM    986  CG  GLU C 691     -68.233 -10.452  39.730  1.00  0.00           C  
ATOM    987  CD  GLU C 691     -68.904 -11.842  39.789  1.00  0.00           C  
ATOM    988  OE1 GLU C 691     -69.472 -12.314  38.782  1.00  0.00           O  
ATOM    989  OE2 GLU C 691     -68.875 -12.470  40.863  1.00  0.00           O  
ATOM    990  N   PHE C 692     -65.124  -9.478  40.608  1.00  0.00           N  
ATOM    991  CA  PHE C 692     -64.150 -10.047  41.538  1.00  0.00           C  
ATOM    992  C   PHE C 692     -64.937 -11.212  42.119  1.00  0.00           C  
ATOM    993  O   PHE C 692     -65.371 -11.194  43.268  1.00  0.00           O  
ATOM    994  CB  PHE C 692     -63.774  -9.002  42.582  1.00  0.00           C  
ATOM    995  CG  PHE C 692     -62.927  -7.899  42.025  1.00  0.00           C  
ATOM    996  CD1 PHE C 692     -62.892  -7.660  40.647  1.00  0.00           C  
ATOM    997  CD2 PHE C 692     -62.158  -7.103  42.855  1.00  0.00           C  
ATOM    998  CE1 PHE C 692     -62.099  -6.642  40.104  1.00  0.00           C  
ATOM    999  CE2 PHE C 692     -61.362  -6.081  42.326  1.00  0.00           C  
ATOM   1000  CZ  PHE C 692     -61.331  -5.848  40.948  1.00  0.00           C  
ATOM   1001  N   GLY C 693     -65.127 -12.214  41.263  1.00  0.00           N  
ATOM   1002  CA  GLY C 693     -65.914 -13.383  41.598  1.00  0.00           C  
ATOM   1003  C   GLY C 693     -65.341 -14.418  42.526  1.00  0.00           C  
ATOM   1004  O   GLY C 693     -64.376 -15.101  42.198  1.00  0.00           O  
ATOM   1005  N   SER C 695     -65.980 -14.551  43.678  1.00  0.00           N  
ATOM   1006  CA  SER C 695     -65.570 -15.503  44.682  1.00  0.00           C  
ATOM   1007  C   SER C 695     -65.937 -16.948  44.302  1.00  0.00           C  
ATOM   1008  O   SER C 695     -67.099 -17.312  44.306  1.00  0.00           O  
ATOM   1009  CB  SER C 695     -66.226 -15.112  45.989  1.00  0.00           C  
ATOM   1010  OG  SER C 695     -65.775 -15.953  47.020  1.00  0.00           O  
ATOM   1011  N   CYS C 696     -64.946 -17.776  43.994  1.00  0.00           N  
ATOM   1012  CA  CYS C 696     -65.200 -19.171  43.606  1.00  0.00           C  
ATOM   1013  C   CYS C 696     -64.895 -20.216  44.672  1.00  0.00           C  
ATOM   1014  O   CYS C 696     -64.232 -19.936  45.653  1.00  0.00           O  
ATOM   1015  CB  CYS C 696     -64.372 -19.532  42.387  1.00  0.00           C  
ATOM   1016  SG  CYS C 696     -64.511 -18.376  41.096  1.00  0.00           S  
ATOM   1017  N   HIS C 697     -65.349 -21.439  44.443  1.00  0.00           N  
ATOM   1018  CA  HIS C 697     -65.118 -22.519  45.374  1.00  0.00           C  
ATOM   1019  C   HIS C 697     -64.946 -23.809  44.666  1.00  0.00           C  
ATOM   1020  O   HIS C 697     -65.739 -24.160  43.814  1.00  0.00           O  
ATOM   1021  CB  HIS C 697     -66.279 -22.613  46.308  1.00  0.00           C  
ATOM   1022  CG  HIS C 697     -66.316 -21.484  47.269  1.00  0.00           C  
ATOM   1023  ND1 HIS C 697     -65.632 -21.518  48.464  1.00  0.00           N  
ATOM   1024  CD2 HIS C 697     -66.834 -20.238  47.163  1.00  0.00           C  
ATOM   1025  CE1 HIS C 697     -65.724 -20.339  49.053  1.00  0.00           C  
ATOM   1026  NE2 HIS C 697     -66.447 -19.544  48.285  1.00  0.00           N  
ATOM   1027  N   ARG C 698     -63.907 -24.536  45.025  1.00  0.00           N  
ATOM   1028  CA  ARG C 698     -63.643 -25.811  44.380  1.00  0.00           C  
ATOM   1029  C   ARG C 698     -63.154 -26.823  45.403  1.00  0.00           C  
ATOM   1030  O   ARG C 698     -62.354 -26.494  46.291  1.00  0.00           O  
ATOM   1031  CB  ARG C 698     -62.605 -25.624  43.270  1.00  0.00           C  
ATOM   1032  CG  ARG C 698     -63.119 -24.776  42.141  1.00  0.00           C  
ATOM   1033  CD  ARG C 698     -62.023 -24.188  41.281  1.00  0.00           C  
ATOM   1034  NE  ARG C 698     -62.615 -23.632  40.071  1.00  0.00           N  
ATOM   1035  CZ  ARG C 698     -61.952 -22.954  39.145  1.00  0.00           C  
ATOM   1036  NH1 ARG C 698     -60.652 -22.727  39.276  1.00  0.00           N  
ATOM   1037  NH2 ARG C 698     -62.596 -22.518  38.075  1.00  0.00           N  
ATOM   1038  N   ASN C 699     -63.660 -28.049  45.284  1.00  0.00           N  
ATOM   1039  CA  ASN C 699     -63.271 -29.118  46.189  1.00  0.00           C  
ATOM   1040  C   ASN C 699     -61.936 -29.660  45.701  1.00  0.00           C  
ATOM   1041  O   ASN C 699     -61.866 -30.712  45.051  1.00  0.00           O  
ATOM   1042  CB  ASN C 699     -64.329 -30.223  46.204  1.00  0.00           C  
ATOM   1043  CG  ASN C 699     -64.051 -31.288  47.260  1.00  0.00           C  
ATOM   1044  OD1 ASN C 699     -63.790 -30.967  48.420  1.00  0.00           O  
ATOM   1045  ND2 ASN C 699     -64.120 -32.562  46.866  1.00  0.00           N  
ATOM   1046  N   GLU C 700     -60.879 -28.904  45.990  1.00  0.00           N  
ATOM   1047  CA  GLU C 700     -59.538 -29.298  45.597  1.00  0.00           C  
ATOM   1048  C   GLU C 700     -59.144 -30.444  46.517  1.00  0.00           C  
ATOM   1049  O   GLU C 700     -59.384 -30.385  47.732  1.00  0.00           O  
ATOM   1050  CB  GLU C 700     -58.552 -28.122  45.752  1.00  0.00           C  
ATOM   1051  CG  GLU C 700     -58.814 -26.935  44.828  1.00  0.00           C  
ATOM   1052  CD  GLU C 700     -58.600 -27.268  43.356  1.00  0.00           C  
ATOM   1053  OE1 GLU C 700     -58.589 -28.475  43.005  1.00  0.00           O  
ATOM   1054  OE2 GLU C 700     -58.455 -26.321  42.547  1.00  0.00           O  
ATOM   1055  N   PRO C 703     -58.574 -31.523  45.942  1.00  0.00           N  
ATOM   1056  CA  PRO C 703     -58.145 -32.686  46.729  1.00  0.00           C  
ATOM   1057  C   PRO C 703     -57.249 -32.289  47.927  1.00  0.00           C  
ATOM   1058  O   PRO C 703     -56.255 -31.568  47.774  1.00  0.00           O  
ATOM   1059  CB  PRO C 703     -57.420 -33.548  45.691  1.00  0.00           C  
ATOM   1060  CG  PRO C 703     -58.222 -33.284  44.450  1.00  0.00           C  
ATOM   1061  CD  PRO C 703     -58.426 -31.783  44.494  1.00  0.00           C  
ATOM   1062  N   SER C 704     -57.628 -32.757  49.115  1.00  0.00           N  
ATOM   1063  CA  SER C 704     -56.899 -32.478  50.354  1.00  0.00           C  
ATOM   1064  C   SER C 704     -55.394 -32.316  50.118  1.00  0.00           C  
ATOM   1065  O   SER C 704     -54.780 -31.338  50.568  1.00  0.00           O  
ATOM   1066  CB  SER C 704     -57.152 -33.612  51.368  1.00  0.00           C  
ATOM   1067  OG  SER C 704     -58.546 -33.828  51.604  1.00  0.00           O  
ATOM   1068  N   GLY C 710     -54.822 -33.280  49.396  1.00  0.00           N  
ATOM   1069  CA  GLY C 710     -53.401 -33.270  49.095  1.00  0.00           C  
ATOM   1070  C   GLY C 710     -52.875 -32.072  48.327  1.00  0.00           C  
ATOM   1071  O   GLY C 710     -51.858 -31.499  48.696  1.00  0.00           O  
ATOM   1072  N   SER C 711     -53.565 -31.677  47.265  1.00  0.00           N  
ATOM   1073  CA  SER C 711     -53.122 -30.555  46.443  1.00  0.00           C  
ATOM   1074  C   SER C 711     -53.168 -29.149  47.058  1.00  0.00           C  
ATOM   1075  O   SER C 711     -52.722 -28.194  46.429  1.00  0.00           O  
ATOM   1076  CB  SER C 711     -53.911 -30.551  45.141  1.00  0.00           C  
ATOM   1077  OG  SER C 711     -55.299 -30.510  45.422  1.00  0.00           O  
ATOM   1078  N   LEU C 712     -53.692 -29.001  48.269  1.00  0.00           N  
ATOM   1079  CA  LEU C 712     -53.760 -27.670  48.870  1.00  0.00           C  
ATOM   1080  C   LEU C 712     -52.368 -27.112  49.171  1.00  0.00           C  
ATOM   1081  O   LEU C 712     -51.410 -27.876  49.289  1.00  0.00           O  
ATOM   1082  CB  LEU C 712     -54.619 -27.708  50.143  1.00  0.00           C  
ATOM   1083  CG  LEU C 712     -56.080 -28.111  49.908  1.00  0.00           C  
ATOM   1084  CD1 LEU C 712     -56.864 -28.046  51.203  1.00  0.00           C  
ATOM   1085  CD2 LEU C 712     -56.707 -27.176  48.887  1.00  0.00           C  
ATOM   1086  N   HIS C 713     -52.254 -25.786  49.277  1.00  0.00           N  
ATOM   1087  CA  HIS C 713     -50.971 -25.152  49.569  1.00  0.00           C  
ATOM   1088  C   HIS C 713     -51.131 -23.665  49.812  1.00  0.00           C  
ATOM   1089  O   HIS C 713     -51.544 -22.946  48.935  1.00  0.00           O  
ATOM   1090  CB  HIS C 713     -49.991 -25.385  48.418  1.00  0.00           C  
ATOM   1091  CG  HIS C 713     -48.647 -24.754  48.629  1.00  0.00           C  
ATOM   1092  ND1 HIS C 713     -47.767 -25.182  49.595  1.00  0.00           N  
ATOM   1093  CD2 HIS C 713     -48.041 -23.718  48.004  1.00  0.00           C  
ATOM   1094  CE1 HIS C 713     -46.674 -24.436  49.558  1.00  0.00           C  
ATOM   1095  NE2 HIS C 713     -46.817 -23.541  48.602  1.00  0.00           N  
ATOM   1096  N   GLY C 714     -50.793 -23.223  51.015  1.00  0.00           N  
ATOM   1097  CA  GLY C 714     -50.901 -21.821  51.394  1.00  0.00           C  
ATOM   1098  C   GLY C 714     -51.992 -21.068  50.673  1.00  0.00           C  
ATOM   1099  O   GLY C 714     -53.122 -21.539  50.592  1.00  0.00           O  
ATOM   1100  N   LEU C 715     -51.650 -19.894  50.150  1.00  0.00           N  
ATOM   1101  CA  LEU C 715     -52.590 -19.074  49.399  1.00  0.00           C  
ATOM   1102  C   LEU C 715     -52.561 -19.464  47.913  1.00  0.00           C  
ATOM   1103  O   LEU C 715     -53.390 -19.012  47.119  1.00  0.00           O  
ATOM   1104  CB  LEU C 715     -52.208 -17.609  49.508  1.00  0.00           C  
ATOM   1105  CG  LEU C 715     -51.990 -17.024  50.883  1.00  0.00           C  
ATOM   1106  CD1 LEU C 715     -51.565 -15.585  50.735  1.00  0.00           C  
ATOM   1107  CD2 LEU C 715     -53.257 -17.125  51.688  1.00  0.00           C  
ATOM   1108  N   MET C 716     -51.610 -20.311  47.541  1.00  0.00           N  
ATOM   1109  CA  MET C 716     -51.462 -20.715  46.149  1.00  0.00           C  
ATOM   1110  C   MET C 716     -52.535 -21.659  45.644  1.00  0.00           C  
ATOM   1111  O   MET C 716     -53.021 -21.472  44.535  1.00  0.00           O  
ATOM   1112  CB  MET C 716     -50.090 -21.355  45.912  1.00  0.00           C  
ATOM   1113  CG  MET C 716     -48.943 -20.644  46.613  1.00  0.00           C  
ATOM   1114  SD  MET C 716     -48.247 -19.179  45.804  1.00  0.00           S  
ATOM   1115  CE  MET C 716     -46.600 -19.253  46.456  1.00  0.00           C  
ATOM   1116  N   ARG C 718     -52.889 -22.678  46.424  1.00  0.00           N  
ATOM   1117  CA  ARG C 718     -53.912 -23.634  46.003  1.00  0.00           C  
ATOM   1118  C   ARG C 718     -54.862 -23.796  47.183  1.00  0.00           C  
ATOM   1119  O   ARG C 718     -54.544 -24.469  48.166  1.00  0.00           O  
ATOM   1120  CB  ARG C 718     -53.260 -24.970  45.600  1.00  0.00           C  
ATOM   1121  CG  ARG C 718     -54.122 -25.869  44.746  1.00  0.00           C  
ATOM   1122  CD  ARG C 718     -53.287 -26.927  44.018  1.00  0.00           C  
ATOM   1123  NE  ARG C 718     -52.625 -26.459  42.792  1.00  0.00           N  
ATOM   1124  CZ  ARG C 718     -53.259 -25.995  41.702  1.00  0.00           C  
ATOM   1125  NH1 ARG C 718     -54.589 -25.914  41.652  1.00  0.00           N  
ATOM   1126  NH2 ARG C 718     -52.562 -25.626  40.634  1.00  0.00           N  
ATOM   1127  N   VAL C 723     -56.016 -23.142  47.087  1.00  0.00           N  
ATOM   1128  CA  VAL C 723     -57.022 -23.164  48.136  1.00  0.00           C  
ATOM   1129  C   VAL C 723     -58.364 -23.662  47.632  1.00  0.00           C  
ATOM   1130  O   VAL C 723     -58.591 -23.743  46.430  1.00  0.00           O  
ATOM   1131  CB  VAL C 723     -57.214 -21.755  48.730  1.00  0.00           C  
ATOM   1132  CG1 VAL C 723     -56.016 -21.394  49.590  1.00  0.00           C  
ATOM   1133  CG2 VAL C 723     -57.378 -20.732  47.612  1.00  0.00           C  
ATOM   1134  N   ARG C 724     -59.250 -24.000  48.564  1.00  0.00           N  
ATOM   1135  CA  ARG C 724     -60.590 -24.483  48.231  1.00  0.00           C  
ATOM   1136  C   ARG C 724     -61.522 -23.286  47.934  1.00  0.00           C  
ATOM   1137  O   ARG C 724     -62.464 -23.397  47.132  1.00  0.00           O  
ATOM   1138  CB  ARG C 724     -61.151 -25.324  49.400  1.00  0.00           C  
ATOM   1139  CG  ARG C 724     -60.407 -26.655  49.702  1.00  0.00           C  
ATOM   1140  CD  ARG C 724     -61.078 -27.870  49.009  1.00  0.00           C  
ATOM   1141  NE  ARG C 724     -60.696 -29.198  49.529  1.00  0.00           N  
ATOM   1142  CZ  ARG C 724     -60.853 -29.613  50.791  1.00  0.00           C  
ATOM   1143  NH1 ARG C 724     -61.375 -28.820  51.716  1.00  0.00           N  
ATOM   1144  NH2 ARG C 724     -60.521 -30.850  51.130  1.00  0.00           N  
ATOM   1145  N   GLY C 725     -61.242 -22.148  48.572  1.00  0.00           N  
ATOM   1146  CA  GLY C 725     -62.055 -20.959  48.379  1.00  0.00           C  
ATOM   1147  C   GLY C 725     -61.277 -19.687  48.068  1.00  0.00           C  
ATOM   1148  O   GLY C 725     -60.693 -19.078  48.967  1.00  0.00           O  
ATOM   1149  N   PHE C 726     -61.300 -19.268  46.799  1.00  0.00           N  
ATOM   1150  CA  PHE C 726     -60.592 -18.071  46.338  1.00  0.00           C  
ATOM   1151  C   PHE C 726     -61.443 -17.034  45.612  1.00  0.00           C  
ATOM   1152  O   PHE C 726     -62.655 -17.154  45.505  1.00  0.00           O  
ATOM   1153  CB  PHE C 726     -59.461 -18.476  45.418  1.00  0.00           C  
ATOM   1154  CG  PHE C 726     -59.908 -19.307  44.282  1.00  0.00           C  
ATOM   1155  CD1 PHE C 726     -60.103 -20.673  44.445  1.00  0.00           C  
ATOM   1156  CD2 PHE C 726     -60.179 -18.725  43.057  1.00  0.00           C  
ATOM   1157  CE1 PHE C 726     -60.566 -21.455  43.398  1.00  0.00           C  
ATOM   1158  CE2 PHE C 726     -60.642 -19.495  41.998  1.00  0.00           C  
ATOM   1159  CZ  PHE C 726     -60.837 -20.869  42.168  1.00  0.00           C  
ATOM   1160  N   THR C 729     -60.775 -16.029  45.072  1.00  0.00           N  
ATOM   1161  CA  THR C 729     -61.463 -14.944  44.399  1.00  0.00           C  
ATOM   1162  C   THR C 729     -60.848 -14.553  43.064  1.00  0.00           C  
ATOM   1163  O   THR C 729     -59.911 -13.767  43.030  1.00  0.00           O  
ATOM   1164  CB  THR C 729     -61.471 -13.693  45.290  1.00  0.00           C  
ATOM   1165  OG1 THR C 729     -62.057 -14.011  46.558  1.00  0.00           O  
ATOM   1166  CG2 THR C 729     -62.242 -12.582  44.632  1.00  0.00           C  
ATOM   1167  N   GLN C 730     -61.372 -15.084  41.964  1.00  0.00           N  
ATOM   1168  CA  GLN C 730     -60.853 -14.724  40.650  1.00  0.00           C  
ATOM   1169  C   GLN C 730     -61.107 -13.246  40.348  1.00  0.00           C  
ATOM   1170  O   GLN C 730     -62.053 -12.635  40.862  1.00  0.00           O  
ATOM   1171  CB  GLN C 730     -61.524 -15.566  39.577  1.00  0.00           C  
ATOM   1172  CG  GLN C 730     -61.144 -17.011  39.606  1.00  0.00           C  
ATOM   1173  CD  GLN C 730     -61.812 -17.839  38.509  1.00  0.00           C  
ATOM   1174  OE1 GLN C 730     -61.456 -18.995  38.327  1.00  0.00           O  
ATOM   1175  NE2 GLN C 730     -62.782 -17.257  37.780  1.00  0.00           N  
ATOM   1176  N   ASP C 731     -60.254 -12.668  39.514  1.00  0.00           N  
ATOM   1177  CA  ASP C 731     -60.412 -11.268  39.122  1.00  0.00           C  
ATOM   1178  C   ASP C 731     -60.872 -11.294  37.657  1.00  0.00           C  
ATOM   1179  O   ASP C 731     -60.630 -10.341  36.898  1.00  0.00           O  
ATOM   1180  CB  ASP C 731     -59.063 -10.549  39.191  1.00  0.00           C  
ATOM   1181  CG  ASP C 731     -58.150 -10.900  38.011  1.00  0.00           C  
ATOM   1182  OD1 ASP C 731     -57.831 -12.095  37.834  1.00  0.00           O  
ATOM   1183  OD2 ASP C 731     -57.764  -9.978  37.255  1.00  0.00           O  
ATOM   1184  N   ASP C 732     -61.545 -12.373  37.252  1.00  0.00           N  
ATOM   1185  CA  ASP C 732     -61.917 -12.487  35.856  1.00  0.00           C  
ATOM   1186  C   ASP C 732     -63.028 -11.626  35.384  1.00  0.00           C  
ATOM   1187  O   ASP C 732     -63.570 -10.771  36.094  1.00  0.00           O  
ATOM   1188  CB  ASP C 732     -62.182 -13.949  35.428  1.00  0.00           C  
ATOM   1189  CG  ASP C 732     -63.441 -14.516  35.995  1.00  0.00           C  
ATOM   1190  OD1 ASP C 732     -63.685 -14.321  37.194  1.00  0.00           O  
ATOM   1191  OD2 ASP C 732     -64.178 -15.178  35.248  1.00  0.00           O  
ATOM   1192  N   ALA C 733     -63.315 -11.877  34.122  1.00  0.00           N  
ATOM   1193  CA  ALA C 733     -64.316 -11.182  33.374  1.00  0.00           C  
ATOM   1194  C   ALA C 733     -64.555 -12.105  32.194  1.00  0.00           C  
ATOM   1195  O   ALA C 733     -63.802 -13.079  31.967  1.00  0.00           O  
ATOM   1196  CB  ALA C 733     -63.741  -9.869  32.895  1.00  0.00           C  
ATOM   1197  N   HIS C 734     -65.618 -11.820  31.458  1.00  0.00           N  
ATOM   1198  CA  HIS C 734     -65.904 -12.581  30.263  1.00  0.00           C  
ATOM   1199  C   HIS C 734     -66.246 -11.564  29.190  1.00  0.00           C  
ATOM   1200  O   HIS C 734     -66.929 -10.564  29.449  1.00  0.00           O  
ATOM   1201  CB  HIS C 734     -67.025 -13.565  30.530  1.00  0.00           C  
ATOM   1202  CG  HIS C 734     -66.628 -14.655  31.480  1.00  0.00           C  
ATOM   1203  ND1 HIS C 734     -66.766 -14.544  32.850  1.00  0.00           N  
ATOM   1204  CD2 HIS C 734     -66.035 -15.854  31.256  1.00  0.00           C  
ATOM   1205  CE1 HIS C 734     -66.276 -15.629  33.425  1.00  0.00           C  
ATOM   1206  NE2 HIS C 734     -65.827 -16.439  32.482  1.00  0.00           N  
ATOM   1207  N   ILE C 735     -65.700 -11.771  27.999  1.00  0.00           N  
ATOM   1208  CA  ILE C 735     -65.962 -10.853  26.912  1.00  0.00           C  
ATOM   1209  C   ILE C 735     -66.865 -11.496  25.880  1.00  0.00           C  
ATOM   1210  O   ILE C 735     -66.628 -12.614  25.409  1.00  0.00           O  
ATOM   1211  CB  ILE C 735     -64.670 -10.388  26.248  1.00  0.00           C  
ATOM   1212  CG1 ILE C 735     -63.996  -9.340  27.129  1.00  0.00           C  
ATOM   1213  CG2 ILE C 735     -64.969  -9.785  24.904  1.00  0.00           C  
ATOM   1214  CD1 ILE C 735     -62.837  -8.661  26.465  1.00  0.00           C  
ATOM   1215  N   PHE C 736     -67.926 -10.779  25.553  1.00  0.00           N  
ATOM   1216  CA  PHE C 736     -68.887 -11.249  24.585  1.00  0.00           C  
ATOM   1217  C   PHE C 736     -68.553 -10.466  23.345  1.00  0.00           C  
ATOM   1218  O   PHE C 736     -68.417  -9.243  23.402  1.00  0.00           O  
ATOM   1219  CB  PHE C 736     -70.284 -10.938  25.106  1.00  0.00           C  
ATOM   1220  CG  PHE C 736     -70.616 -11.676  26.363  1.00  0.00           C  
ATOM   1221  CD1 PHE C 736     -70.899 -13.045  26.328  1.00  0.00           C  
ATOM   1222  CD2 PHE C 736     -70.591 -11.031  27.584  1.00  0.00           C  
ATOM   1223  CE1 PHE C 736     -71.155 -13.768  27.501  1.00  0.00           C  
ATOM   1224  CE2 PHE C 736     -70.843 -11.741  28.765  1.00  0.00           C  
ATOM   1225  CZ  PHE C 736     -71.127 -13.119  28.721  1.00  0.00           C  
ATOM   1226  N   CYS C 737     -68.387 -11.159  22.227  1.00  0.00           N  
ATOM   1227  CA  CYS C 737     -68.034 -10.452  21.010  1.00  0.00           C  
ATOM   1228  C   CYS C 737     -68.205 -11.271  19.744  1.00  0.00           C  
ATOM   1229  O   CYS C 737     -68.355 -12.490  19.797  1.00  0.00           O  
ATOM   1230  CB  CYS C 737     -66.577  -9.982  21.101  1.00  0.00           C  
ATOM   1231  SG  CYS C 737     -65.345 -11.335  21.134  1.00  0.00           S  
ATOM   1232  N   THR C 738     -68.179 -10.568  18.613  1.00  0.00           N  
ATOM   1233  CA  THR C 738     -68.264 -11.169  17.284  1.00  0.00           C  
ATOM   1234  C   THR C 738     -66.877 -11.792  17.129  1.00  0.00           C  
ATOM   1235  O   THR C 738     -66.018 -11.491  17.942  1.00  0.00           O  
ATOM   1236  CB  THR C 738     -68.412 -10.079  16.228  1.00  0.00           C  
ATOM   1237  OG1 THR C 738     -67.120  -9.540  15.926  1.00  0.00           O  
ATOM   1238  CG2 THR C 738     -69.271  -8.945  16.762  1.00  0.00           C  
ATOM   1239  N   GLU C 739     -66.616 -12.626  16.122  1.00  0.00           N  
ATOM   1240  CA  GLU C 739     -65.269 -13.190  16.038  1.00  0.00           C  
ATOM   1241  C   GLU C 739     -64.209 -12.378  15.323  1.00  0.00           C  
ATOM   1242  O   GLU C 739     -63.030 -12.737  15.333  1.00  0.00           O  
ATOM   1243  CB  GLU C 739     -65.283 -14.583  15.462  1.00  0.00           C  
ATOM   1244  CG  GLU C 739     -66.157 -14.750  14.310  1.00  0.00           C  
ATOM   1245  CD  GLU C 739     -66.990 -15.985  14.483  1.00  0.00           C  
ATOM   1246  OE1 GLU C 739     -66.395 -17.062  14.726  1.00  0.00           O  
ATOM   1247  OE2 GLU C 739     -68.237 -15.883  14.389  1.00  0.00           O  
ATOM   1248  N   GLU C 742     -64.608 -11.285  14.697  1.00  0.00           N  
ATOM   1249  CA  GLU C 742     -63.625 -10.433  14.042  1.00  0.00           C  
ATOM   1250  C   GLU C 742     -63.024  -9.685  15.217  1.00  0.00           C  
ATOM   1251  O   GLU C 742     -61.887  -9.209  15.171  1.00  0.00           O  
ATOM   1252  CB  GLU C 742     -64.292  -9.439  13.077  1.00  0.00           C  
ATOM   1253  CG  GLU C 742     -65.039 -10.082  11.888  1.00  0.00           C  
ATOM   1254  CD  GLU C 742     -66.275 -10.893  12.308  1.00  0.00           C  
ATOM   1255  OE1 GLU C 742     -66.114 -11.963  12.952  1.00  0.00           O  
ATOM   1256  OE2 GLU C 742     -67.408 -10.452  11.993  1.00  0.00           O  
ATOM   1257  N   GLN C 743     -63.813  -9.602  16.283  1.00  0.00           N  
ATOM   1258  CA  GLN C 743     -63.380  -8.926  17.488  1.00  0.00           C  
ATOM   1259  C   GLN C 743     -62.417  -9.827  18.280  1.00  0.00           C  
ATOM   1260  O   GLN C 743     -61.600  -9.326  19.059  1.00  0.00           O  
ATOM   1261  CB  GLN C 743     -64.596  -8.553  18.358  1.00  0.00           C  
ATOM   1262  CG  GLN C 743     -65.803  -7.983  17.598  1.00  0.00           C  
ATOM   1263  CD  GLN C 743     -66.807  -7.234  18.495  1.00  0.00           C  
ATOM   1264  OE1 GLN C 743     -67.135  -7.663  19.602  1.00  0.00           O  
ATOM   1265  NE2 GLN C 743     -67.302  -6.110  18.000  1.00  0.00           N  
ATOM   1266  N   ILE C 786     -62.500 -11.147  18.073  1.00  0.00           N  
ATOM   1267  CA  ILE C 786     -61.645 -12.086  18.799  1.00  0.00           C  
ATOM   1268  C   ILE C 786     -60.211 -11.614  18.856  1.00  0.00           C  
ATOM   1269  O   ILE C 786     -59.628 -11.568  19.930  1.00  0.00           O  
ATOM   1270  CB  ILE C 786     -61.647 -13.510  18.194  1.00  0.00           C  
ATOM   1271  CG1 ILE C 786     -62.996 -14.182  18.440  1.00  0.00           C  
ATOM   1272  CG2 ILE C 786     -60.562 -14.337  18.841  1.00  0.00           C  
ATOM   1273  CD1 ILE C 786     -63.020 -15.653  18.089  1.00  0.00           C  
ATOM   1274  N   ARG C 787     -59.635 -11.254  17.715  1.00  0.00           N  
ATOM   1275  CA  ARG C 787     -58.255 -10.803  17.734  1.00  0.00           C  
ATOM   1276  C   ARG C 787     -58.047  -9.682  18.733  1.00  0.00           C  
ATOM   1277  O   ARG C 787     -57.654  -9.922  19.865  1.00  0.00           O  
ATOM   1278  CB  ARG C 787     -57.804 -10.340  16.360  1.00  0.00           C  
ATOM   1279  CG  ARG C 787     -56.412  -9.730  16.391  1.00  0.00           C  
ATOM   1280  CD  ARG C 787     -55.766  -9.736  15.017  1.00  0.00           C  
ATOM   1281  NE  ARG C 787     -55.536 -11.103  14.558  1.00  0.00           N  
ATOM   1282  CZ  ARG C 787     -55.489 -11.468  13.279  1.00  0.00           C  
ATOM   1283  NH1 ARG C 787     -55.660 -10.563  12.321  1.00  0.00           N  
ATOM   1284  NH2 ARG C 787     -55.278 -12.738  12.952  1.00  0.00           N  
ATOM   1285  N   ASP C 788     -58.315  -8.456  18.305  1.00  0.00           N  
ATOM   1286  CA  ASP C 788     -58.153  -7.270  19.152  1.00  0.00           C  
ATOM   1287  C   ASP C 788     -58.544  -7.570  20.578  1.00  0.00           C  
ATOM   1288  O   ASP C 788     -57.915  -7.099  21.514  1.00  0.00           O  
ATOM   1289  CB  ASP C 788     -59.043  -6.118  18.673  1.00  0.00           C  
ATOM   1290  CG  ASP C 788     -59.115  -6.023  17.163  1.00  0.00           C  
ATOM   1291  OD1 ASP C 788     -59.451  -7.050  16.513  1.00  0.00           O  
ATOM   1292  OD2 ASP C 788     -58.846  -4.918  16.634  1.00  0.00           O  
ATOM   1293  N   GLU C 789     -59.596  -8.353  20.739  1.00  0.00           N  
ATOM   1294  CA  GLU C 789     -60.058  -8.678  22.063  1.00  0.00           C  
ATOM   1295  C   GLU C 789     -59.047  -9.470  22.854  1.00  0.00           C  
ATOM   1296  O   GLU C 789     -58.737  -9.115  23.976  1.00  0.00           O  
ATOM   1297  CB  GLU C 789     -61.368  -9.438  21.984  1.00  0.00           C  
ATOM   1298  CG  GLU C 789     -62.431  -8.842  22.868  1.00  0.00           C  
ATOM   1299  CD  GLU C 789     -62.341  -7.332  22.903  1.00  0.00           C  
ATOM   1300  OE1 GLU C 789     -62.540  -6.685  21.861  1.00  0.00           O  
ATOM   1301  OE2 GLU C 789     -62.052  -6.788  23.979  1.00  0.00           O  
ATOM   1302  N   VAL C 790     -58.527 -10.540  22.274  1.00  0.00           N  
ATOM   1303  CA  VAL C 790     -57.540 -11.362  22.959  1.00  0.00           C  
ATOM   1304  C   VAL C 790     -56.268 -10.576  23.203  1.00  0.00           C  
ATOM   1305  O   VAL C 790     -55.717 -10.610  24.303  1.00  0.00           O  
ATOM   1306  CB  VAL C 790     -57.242 -12.613  22.143  1.00  0.00           C  
ATOM   1307  CG1 VAL C 790     -56.041 -13.341  22.682  1.00  0.00           C  
ATOM   1308  CG2 VAL C 790     -58.462 -13.506  22.178  1.00  0.00           C  
ATOM   1309  N   ASN C 791     -55.809  -9.866  22.180  1.00  0.00           N  
ATOM   1310  CA  ASN C 791     -54.618  -9.042  22.308  1.00  0.00           C  
ATOM   1311  C   ASN C 791     -54.774  -8.097  23.498  1.00  0.00           C  
ATOM   1312  O   ASN C 791     -53.911  -8.038  24.368  1.00  0.00           O  
ATOM   1313  CB  ASN C 791     -54.390  -8.228  21.031  1.00  0.00           C  
ATOM   1314  CG  ASN C 791     -54.139  -9.108  19.828  1.00  0.00           C  
ATOM   1315  OD1 ASN C 791     -54.817 -10.125  19.651  1.00  0.00           O  
ATOM   1316  ND2 ASN C 791     -53.164  -8.729  18.991  1.00  0.00           N  
ATOM   1317  N   GLY C 792     -55.880  -7.363  23.541  1.00  0.00           N  
ATOM   1318  CA  GLY C 792     -56.110  -6.437  24.638  1.00  0.00           C  
ATOM   1319  C   GLY C 792     -55.891  -7.098  25.980  1.00  0.00           C  
ATOM   1320  O   GLY C 792     -55.417  -6.449  26.923  1.00  0.00           O  
ATOM   1321  N   CYS C 793     -56.247  -8.388  26.051  1.00  0.00           N  
ATOM   1322  CA  CYS C 793     -56.089  -9.203  27.253  1.00  0.00           C  
ATOM   1323  C   CYS C 793     -54.602  -9.357  27.532  1.00  0.00           C  
ATOM   1324  O   CYS C 793     -54.102  -8.886  28.569  1.00  0.00           O  
ATOM   1325  CB  CYS C 793     -56.721 -10.581  27.055  1.00  0.00           C  
ATOM   1326  SG  CYS C 793     -58.490 -10.580  27.376  1.00  0.00           S  
ATOM   1327  N   ILE C 794     -53.907 -10.017  26.604  1.00  0.00           N  
ATOM   1328  CA  ILE C 794     -52.466 -10.224  26.699  1.00  0.00           C  
ATOM   1329  C   ILE C 794     -51.816  -8.946  27.226  1.00  0.00           C  
ATOM   1330  O   ILE C 794     -51.250  -8.925  28.312  1.00  0.00           O  
ATOM   1331  CB  ILE C 794     -51.873 -10.505  25.325  1.00  0.00           C  
ATOM   1332  CG1 ILE C 794     -52.668 -11.594  24.623  1.00  0.00           C  
ATOM   1333  CG2 ILE C 794     -50.442 -10.893  25.460  1.00  0.00           C  
ATOM   1334  CD1 ILE C 794     -52.651 -12.925  25.323  1.00  0.00           C  
ATOM   1335  N   ARG C 795     -51.924  -7.881  26.439  1.00  0.00           N  
ATOM   1336  CA  ARG C 795     -51.369  -6.579  26.769  1.00  0.00           C  
ATOM   1337  C   ARG C 795     -51.654  -6.198  28.205  1.00  0.00           C  
ATOM   1338  O   ARG C 795     -50.791  -5.702  28.915  1.00  0.00           O  
ATOM   1339  CB  ARG C 795     -51.947  -5.542  25.824  1.00  0.00           C  
ATOM   1340  CG  ARG C 795     -51.602  -5.816  24.354  1.00  0.00           C  
ATOM   1341  CD  ARG C 795     -52.625  -5.181  23.388  1.00  0.00           C  
ATOM   1342  NE  ARG C 795     -52.827  -3.729  23.567  1.00  0.00           N  
ATOM   1343  CZ  ARG C 795     -53.564  -3.153  24.528  1.00  0.00           C  
ATOM   1344  NH1 ARG C 795     -54.202  -3.890  25.440  1.00  0.00           N  
ATOM   1345  NH2 ARG C 795     -53.661  -1.825  24.580  1.00  0.00           N  
ATOM   1346  N   LEU C 796     -52.870  -6.448  28.639  1.00  0.00           N  
ATOM   1347  CA  LEU C 796     -53.255  -6.137  29.999  1.00  0.00           C  
ATOM   1348  C   LEU C 796     -52.451  -6.939  31.043  1.00  0.00           C  
ATOM   1349  O   LEU C 796     -52.042  -6.410  32.075  1.00  0.00           O  
ATOM   1350  CB  LEU C 796     -54.743  -6.422  30.150  1.00  0.00           C  
ATOM   1351  CG  LEU C 796     -55.439  -5.719  31.308  1.00  0.00           C  
ATOM   1352  CD1 LEU C 796     -55.218  -4.198  31.242  1.00  0.00           C  
ATOM   1353  CD2 LEU C 796     -56.906  -6.072  31.252  1.00  0.00           C  
ATOM   1354  N   VAL C 797     -52.241  -8.217  30.769  1.00  0.00           N  
ATOM   1355  CA  VAL C 797     -51.500  -9.090  31.659  1.00  0.00           C  
ATOM   1356  C   VAL C 797     -50.109  -8.554  31.878  1.00  0.00           C  
ATOM   1357  O   VAL C 797     -49.651  -8.446  33.002  1.00  0.00           O  
ATOM   1358  CB  VAL C 797     -51.309 -10.473  31.061  1.00  0.00           C  
ATOM   1359  CG1 VAL C 797     -50.927 -11.445  32.126  1.00  0.00           C  
ATOM   1360  CG2 VAL C 797     -52.547 -10.915  30.376  1.00  0.00           C  
ATOM   1361  N   TYR C 798     -49.419  -8.258  30.790  1.00  0.00           N  
ATOM   1362  CA  TYR C 798     -48.066  -7.739  30.872  1.00  0.00           C  
ATOM   1363  C   TYR C 798     -48.036  -6.363  31.504  1.00  0.00           C  
ATOM   1364  O   TYR C 798     -47.421  -6.174  32.533  1.00  0.00           O  
ATOM   1365  CB  TYR C 798     -47.436  -7.695  29.485  1.00  0.00           C  
ATOM   1366  CG  TYR C 798     -47.079  -9.073  28.962  1.00  0.00           C  
ATOM   1367  CD1 TYR C 798     -46.190  -9.869  29.637  1.00  0.00           C  
ATOM   1368  CD2 TYR C 798     -47.632  -9.577  27.793  1.00  0.00           C  
ATOM   1369  CE1 TYR C 798     -45.853 -11.136  29.168  1.00  0.00           C  
ATOM   1370  CE2 TYR C 798     -47.299 -10.847  27.322  1.00  0.00           C  
ATOM   1371  CZ  TYR C 798     -46.412 -11.617  28.020  1.00  0.00           C  
ATOM   1372  OH  TYR C 798     -46.106 -12.882  27.591  1.00  0.00           O  
ATOM   1373  N   ASP C 799     -48.701  -5.404  30.886  1.00  0.00           N  
ATOM   1374  CA  ASP C 799     -48.755  -4.055  31.419  1.00  0.00           C  
ATOM   1375  C   ASP C 799     -49.125  -4.022  32.901  1.00  0.00           C  
ATOM   1376  O   ASP C 799     -48.820  -3.057  33.601  1.00  0.00           O  
ATOM   1377  CB  ASP C 799     -49.773  -3.233  30.644  1.00  0.00           C  
ATOM   1378  CG  ASP C 799     -50.538  -2.264  31.535  1.00  0.00           C  
ATOM   1379  OD1 ASP C 799     -49.885  -1.370  32.133  1.00  0.00           O  
ATOM   1380  OD2 ASP C 799     -51.786  -2.412  31.636  1.00  0.00           O  
ATOM   1381  N   MET C 800     -49.796  -5.061  33.386  1.00  0.00           N  
ATOM   1382  CA  MET C 800     -50.181  -5.086  34.795  1.00  0.00           C  
ATOM   1383  C   MET C 800     -49.114  -5.747  35.660  1.00  0.00           C  
ATOM   1384  O   MET C 800     -48.751  -5.231  36.712  1.00  0.00           O  
ATOM   1385  CB  MET C 800     -51.513  -5.804  34.959  1.00  0.00           C  
ATOM   1386  CG  MET C 800     -52.453  -5.055  35.875  1.00  0.00           C  
ATOM   1387  SD  MET C 800     -54.089  -5.774  35.873  1.00  0.00           S  
ATOM   1388  CE  MET C 800     -54.508  -5.496  34.204  1.00  0.00           C  
ATOM   1389  N   TYR C 801     -48.628  -6.897  35.209  1.00  0.00           N  
ATOM   1390  CA  TYR C 801     -47.573  -7.618  35.898  1.00  0.00           C  
ATOM   1391  C   TYR C 801     -46.370  -6.693  36.070  1.00  0.00           C  
ATOM   1392  O   TYR C 801     -45.750  -6.640  37.135  1.00  0.00           O  
ATOM   1393  CB  TYR C 801     -47.161  -8.830  35.071  1.00  0.00           C  
ATOM   1394  CG  TYR C 801     -48.116  -9.959  35.211  1.00  0.00           C  
ATOM   1395  CD1 TYR C 801     -49.376  -9.762  35.776  1.00  0.00           C  
ATOM   1396  CD2 TYR C 801     -47.763 -11.238  34.796  1.00  0.00           C  
ATOM   1397  CE1 TYR C 801     -50.266 -10.824  35.928  1.00  0.00           C  
ATOM   1398  CE2 TYR C 801     -48.644 -12.321  34.938  1.00  0.00           C  
ATOM   1399  CZ  TYR C 801     -49.891 -12.116  35.507  1.00  0.00           C  
ATOM   1400  OH  TYR C 801     -50.751 -13.197  35.681  1.00  0.00           O  
ATOM   1401  N   SER C 802     -46.048  -5.968  35.005  1.00  0.00           N  
ATOM   1402  CA  SER C 802     -44.932  -5.034  35.000  1.00  0.00           C  
ATOM   1403  C   SER C 802     -44.944  -4.135  36.239  1.00  0.00           C  
ATOM   1404  O   SER C 802     -43.877  -3.704  36.686  1.00  0.00           O  
ATOM   1405  CB  SER C 802     -44.981  -4.149  33.753  1.00  0.00           C  
ATOM   1406  OG  SER C 802     -45.980  -3.145  33.901  1.00  0.00           O  
ATOM   1407  N   THR C 803     -46.123  -3.829  36.785  1.00  0.00           N  
ATOM   1408  CA  THR C 803     -46.182  -2.971  37.961  1.00  0.00           C  
ATOM   1409  C   THR C 803     -45.419  -3.578  39.113  1.00  0.00           C  
ATOM   1410  O   THR C 803     -44.873  -2.867  39.955  1.00  0.00           O  
ATOM   1411  CB  THR C 803     -47.634  -2.733  38.417  1.00  0.00           C  
ATOM   1412  OG1 THR C 803     -48.304  -1.912  37.457  1.00  0.00           O  
ATOM   1413  CG2 THR C 803     -47.651  -2.044  39.768  1.00  0.00           C  
ATOM   1414  N   PHE C 804     -45.355  -4.914  39.109  1.00  0.00           N  
ATOM   1415  CA  PHE C 804     -44.710  -5.688  40.189  1.00  0.00           C  
ATOM   1416  C   PHE C 804     -43.282  -6.064  39.784  1.00  0.00           C  
ATOM   1417  O   PHE C 804     -42.501  -6.610  40.572  1.00  0.00           O  
ATOM   1418  CB  PHE C 804     -45.569  -6.907  40.501  1.00  0.00           C  
ATOM   1419  CG  PHE C 804     -46.948  -6.611  40.822  1.00  0.00           C  
ATOM   1420  CD1 PHE C 804     -47.477  -5.367  40.481  1.00  0.00           C  
ATOM   1421  CD2 PHE C 804     -47.767  -7.521  41.435  1.00  0.00           C  
ATOM   1422  CE1 PHE C 804     -48.818  -5.035  40.756  1.00  0.00           C  
ATOM   1423  CE2 PHE C 804     -49.096  -7.197  41.725  1.00  0.00           C  
ATOM   1424  CZ  PHE C 804     -49.639  -5.951  41.396  1.00  0.00           C  
ATOM   1425  N   GLY C 808     -42.932  -5.729  38.542  1.00  0.00           N  
ATOM   1426  CA  GLY C 808     -41.599  -6.012  38.046  1.00  0.00           C  
ATOM   1427  C   GLY C 808     -41.348  -7.491  38.080  1.00  0.00           C  
ATOM   1428  O   GLY C 808     -40.400  -7.938  38.705  1.00  0.00           O  
ATOM   1429  N   PHE C1143     -42.195  -8.258  37.408  1.00  0.00           N  
ATOM   1430  CA  PHE C1143     -41.976  -9.697  37.365  1.00  0.00           C  
ATOM   1431  C   PHE C1143     -40.993 -10.006  36.261  1.00  0.00           C  
ATOM   1432  O   PHE C1143     -41.049  -9.413  35.178  1.00  0.00           O  
ATOM   1433  CB  PHE C1143     -43.274 -10.467  37.114  1.00  0.00           C  
ATOM   1434  CG  PHE C1143     -44.235 -10.399  38.248  1.00  0.00           C  
ATOM   1435  CD1 PHE C1143     -43.779 -10.342  39.541  1.00  0.00           C  
ATOM   1436  CD2 PHE C1143     -45.599 -10.407  38.029  1.00  0.00           C  
ATOM   1437  CE1 PHE C1143     -44.665 -10.295  40.601  1.00  0.00           C  
ATOM   1438  CE2 PHE C1143     -46.498 -10.361  39.094  1.00  0.00           C  
ATOM   1439  CZ  PHE C1143     -46.028 -10.305  40.376  1.00  0.00           C  
ATOM   1440  N   GLU C1153     -40.091 -10.935  36.538  1.00  0.00           N  
ATOM   1441  CA  GLU C1153     -39.101 -11.317  35.557  1.00  0.00           C  
ATOM   1442  C   GLU C1153     -39.555 -12.592  34.855  1.00  0.00           C  
ATOM   1443  O   GLU C1153     -39.649 -12.651  33.623  1.00  0.00           O  
ATOM   1444  CB  GLU C1153     -37.758 -11.531  36.244  1.00  0.00           C  
ATOM   1445  CG  GLU C1153     -37.289 -10.346  37.088  1.00  0.00           C  
ATOM   1446  CD  GLU C1153     -36.725  -9.194  36.263  1.00  0.00           C  
ATOM   1447  OE1 GLU C1153     -35.702  -9.387  35.570  1.00  0.00           O  
ATOM   1448  OE2 GLU C1153     -37.300  -8.088  36.314  1.00  0.00           O  
ATOM   1449  N   LYS C1154     -39.864 -13.608  35.648  1.00  0.00           N  
ATOM   1450  CA  LYS C1154     -40.289 -14.881  35.087  1.00  0.00           C  
ATOM   1451  C   LYS C1154     -41.784 -14.895  34.829  1.00  0.00           C  
ATOM   1452  O   LYS C1154     -42.594 -14.901  35.768  1.00  0.00           O  
ATOM   1453  CB  LYS C1154     -39.905 -16.045  36.014  1.00  0.00           C  
ATOM   1454  CG  LYS C1154     -39.840 -17.398  35.294  1.00  0.00           C  
ATOM   1455  CD  LYS C1154     -38.941 -18.407  36.005  1.00  0.00           C  
ATOM   1456  CE  LYS C1154     -38.649 -19.618  35.118  1.00  0.00           C  
ATOM   1457  NZ  LYS C1154     -37.592 -20.525  35.648  1.00  0.00           N  
ATOM   1458  N   ILE C1155     -42.121 -14.891  33.536  1.00  0.00           N  
ATOM   1459  CA  ILE C1155     -43.497 -14.912  33.023  1.00  0.00           C  
ATOM   1460  C   ILE C1155     -43.490 -15.884  31.846  1.00  0.00           C  
ATOM   1461  O   ILE C1155     -43.223 -15.495  30.724  1.00  0.00           O  
ATOM   1462  CB  ILE C1155     -43.918 -13.500  32.511  1.00  0.00           C  
ATOM   1463  CG1 ILE C1155     -44.200 -12.571  33.682  1.00  0.00           C  
ATOM   1464  CG2 ILE C1155     -45.123 -13.593  31.674  1.00  0.00           C  
ATOM   1465  CD1 ILE C1155     -44.612 -11.190  33.285  1.00  0.00           C  
ATOM   1466  N   VAL C1156     -43.763 -17.153  32.078  1.00  0.00           N  
ATOM   1467  CA  VAL C1156     -43.734 -18.078  30.951  1.00  0.00           C  
ATOM   1468  C   VAL C1156     -45.106 -18.529  30.457  1.00  0.00           C  
ATOM   1469  O   VAL C1156     -45.993 -18.904  31.235  1.00  0.00           O  
ATOM   1470  CB  VAL C1156     -42.873 -19.286  31.284  1.00  0.00           C  
ATOM   1471  CG1 VAL C1156     -42.543 -19.245  32.739  1.00  0.00           C  
ATOM   1472  CG2 VAL C1156     -43.576 -20.590  30.913  1.00  0.00           C  
ATOM   1473  N   VAL C1157     -45.259 -18.519  29.141  1.00  0.00           N  
ATOM   1474  CA  VAL C1157     -46.522 -18.872  28.531  1.00  0.00           C  
ATOM   1475  C   VAL C1157     -46.665 -20.325  28.077  1.00  0.00           C  
ATOM   1476  O   VAL C1157     -45.702 -20.972  27.647  1.00  0.00           O  
ATOM   1477  CB  VAL C1157     -46.769 -17.940  27.354  1.00  0.00           C  
ATOM   1478  CG1 VAL C1157     -48.055 -18.295  26.664  1.00  0.00           C  
ATOM   1479  CG2 VAL C1157     -46.801 -16.501  27.850  1.00  0.00           C  
ATOM   1480  N   LYS C1158     -47.893 -20.820  28.182  1.00  0.00           N  
ATOM   1481  CA  LYS C1158     -48.239 -22.177  27.791  1.00  0.00           C  
ATOM   1482  C   LYS C1158     -49.575 -22.085  27.053  1.00  0.00           C  
ATOM   1483  O   LYS C1158     -50.365 -21.171  27.300  1.00  0.00           O  
ATOM   1484  CB  LYS C1158     -48.438 -23.045  29.032  1.00  0.00           C  
ATOM   1485  CG  LYS C1158     -47.389 -22.888  30.117  1.00  0.00           C  
ATOM   1486  CD  LYS C1158     -46.156 -23.742  29.845  1.00  0.00           C  
ATOM   1487  CE  LYS C1158     -45.231 -23.751  31.069  1.00  0.00           C  
ATOM   1488  NZ  LYS C1158     -44.032 -24.643  30.929  1.00  0.00           N  
ATOM   1489  N   LEU C1159     -49.845 -23.033  26.162  1.00  0.00           N  
ATOM   1490  CA  LEU C1159     -51.110 -23.018  25.434  1.00  0.00           C  
ATOM   1491  C   LEU C1159     -51.820 -24.361  25.481  1.00  0.00           C  
ATOM   1492  O   LEU C1159     -51.769 -25.148  24.526  1.00  0.00           O  
ATOM   1493  CB  LEU C1159     -50.892 -22.611  23.976  1.00  0.00           C  
ATOM   1494  CG  LEU C1159     -52.188 -22.465  23.173  1.00  0.00           C  
ATOM   1495  CD1 LEU C1159     -53.241 -21.760  24.043  1.00  0.00           C  
ATOM   1496  CD2 LEU C1159     -51.925 -21.711  21.872  1.00  0.00           C  
ATOM   1497  N   SER C1160     -52.491 -24.603  26.604  1.00  0.00           N  
ATOM   1498  CA  SER C1160     -53.234 -25.838  26.850  1.00  0.00           C  
ATOM   1499  C   SER C1160     -54.266 -26.143  25.758  1.00  0.00           C  
ATOM   1500  O   SER C1160     -55.136 -25.316  25.466  1.00  0.00           O  
ATOM   1501  CB  SER C1160     -53.927 -25.727  28.203  1.00  0.00           C  
ATOM   1502  OG  SER C1160     -53.000 -25.297  29.187  1.00  0.00           O  
ATOM   1503  N   THR C1161     -54.178 -27.340  25.182  1.00  0.00           N  
ATOM   1504  CA  THR C1161     -55.073 -27.750  24.103  1.00  0.00           C  
ATOM   1505  C   THR C1161     -56.166 -28.739  24.502  1.00  0.00           C  
ATOM   1506  O   THR C1161     -56.012 -29.473  25.479  1.00  0.00           O  
ATOM   1507  CB  THR C1161     -54.264 -28.354  22.977  1.00  0.00           C  
ATOM   1508  OG1 THR C1161     -53.445 -29.405  23.502  1.00  0.00           O  
ATOM   1509  CG2 THR C1161     -53.384 -27.293  22.347  1.00  0.00           C  
ATOM   1510  N   ARG C1162     -57.246 -28.781  23.711  1.00  0.00           N  
ATOM   1511  CA  ARG C1162     -58.406 -29.647  23.982  1.00  0.00           C  
ATOM   1512  C   ARG C1162     -58.147 -30.804  24.954  1.00  0.00           C  
ATOM   1513  O   ARG C1162     -57.458 -31.781  24.639  1.00  0.00           O  
ATOM   1514  CB  ARG C1162     -59.036 -30.173  22.676  1.00  0.00           C  
ATOM   1515  CG  ARG C1162     -58.179 -31.106  21.852  1.00  0.00           C  
ATOM   1516  CD  ARG C1162     -57.310 -30.340  20.892  1.00  0.00           C  
ATOM   1517  NE  ARG C1162     -58.075 -29.735  19.804  1.00  0.00           N  
ATOM   1518  CZ  ARG C1162     -58.709 -30.419  18.855  1.00  0.00           C  
ATOM   1519  NH1 ARG C1162     -58.683 -31.747  18.854  1.00  0.00           N  
ATOM   1520  NH2 ARG C1162     -59.343 -29.772  17.889  1.00  0.00           N  
ATOM   1521  N   PRO C1163     -58.716 -30.698  26.162  1.00  0.00           N  
ATOM   1522  CA  PRO C1163     -58.557 -31.708  27.200  1.00  0.00           C  
ATOM   1523  C   PRO C1163     -59.325 -32.963  26.861  1.00  0.00           C  
ATOM   1524  O   PRO C1163     -59.967 -33.049  25.817  1.00  0.00           O  
ATOM   1525  CB  PRO C1163     -59.128 -31.010  28.424  1.00  0.00           C  
ATOM   1526  CG  PRO C1163     -60.301 -30.290  27.843  1.00  0.00           C  
ATOM   1527  CD  PRO C1163     -59.701 -29.682  26.584  1.00  0.00           C  
ATOM   1528  N   GLU C1189     -59.255 -33.930  27.765  1.00  0.00           N  
ATOM   1529  CA  GLU C1189     -59.959 -35.184  27.600  1.00  0.00           C  
ATOM   1530  C   GLU C1189     -61.449 -34.916  27.377  1.00  0.00           C  
ATOM   1531  O   GLU C1189     -61.981 -35.148  26.288  1.00  0.00           O  
ATOM   1532  CB  GLU C1189     -59.782 -36.052  28.846  1.00  0.00           C  
ATOM   1533  CG  GLU C1189     -60.468 -37.401  28.722  1.00  0.00           C  
ATOM   1534  CD  GLU C1189     -59.866 -38.263  27.615  1.00  0.00           C  
ATOM   1535  OE1 GLU C1189     -58.868 -38.963  27.886  1.00  0.00           O  
ATOM   1536  OE2 GLU C1189     -60.382 -38.232  26.475  1.00  0.00           O  
ATOM   1537  N   LYS C1330     -62.111 -34.413  28.415  1.00  0.00           N  
ATOM   1538  CA  LYS C1330     -63.537 -34.129  28.348  1.00  0.00           C  
ATOM   1539  C   LYS C1330     -63.872 -32.679  28.008  1.00  0.00           C  
ATOM   1540  O   LYS C1330     -64.101 -31.865  28.904  1.00  0.00           O  
ATOM   1541  CB  LYS C1330     -64.201 -34.488  29.678  1.00  0.00           C  
ATOM   1542  CG  LYS C1330     -63.796 -35.844  30.227  1.00  0.00           C  
ATOM   1543  CD  LYS C1330     -64.846 -36.374  31.196  1.00  0.00           C  
ATOM   1544  CE  LYS C1330     -66.178 -36.584  30.477  1.00  0.00           C  
ATOM   1545  NZ  LYS C1330     -67.261 -37.095  31.359  1.00  0.00           N  
ATOM   1546  N   ARG C1334     -63.902 -32.355  26.716  1.00  0.00           N  
ATOM   1547  CA  ARG C1334     -64.250 -31.004  26.288  1.00  0.00           C  
ATOM   1548  C   ARG C1334     -65.741 -30.992  25.938  1.00  0.00           C  
ATOM   1549  O   ARG C1334     -66.435 -31.981  26.183  1.00  0.00           O  
ATOM   1550  CB  ARG C1334     -63.400 -30.570  25.091  1.00  0.00           C  
ATOM   1551  CG  ARG C1334     -63.447 -31.480  23.884  1.00  0.00           C  
ATOM   1552  CD  ARG C1334     -62.235 -32.366  23.818  1.00  0.00           C  
ATOM   1553  NE  ARG C1334     -62.101 -32.958  22.493  1.00  0.00           N  
ATOM   1554  CZ  ARG C1334     -61.100 -33.753  22.124  1.00  0.00           C  
ATOM   1555  NH1 ARG C1334     -60.141 -34.057  22.992  1.00  0.00           N  
ATOM   1556  NH2 ARG C1334     -61.048 -34.238  20.883  1.00  0.00           N  
ATOM   1557  N   ILE C1335     -66.244 -29.889  25.385  1.00  0.00           N  
ATOM   1558  CA  ILE C1335     -67.670 -29.818  25.048  1.00  0.00           C  
ATOM   1559  C   ILE C1335     -68.027 -29.265  23.659  1.00  0.00           C  
ATOM   1560  O   ILE C1335     -69.207 -29.123  23.323  1.00  0.00           O  
ATOM   1561  CB  ILE C1335     -68.465 -29.014  26.121  1.00  0.00           C  
ATOM   1562  CG1 ILE C1335     -68.164 -27.521  26.011  1.00  0.00           C  
ATOM   1563  CG2 ILE C1335     -68.116 -29.527  27.521  1.00  0.00           C  
ATOM   1564  CD1 ILE C1335     -68.974 -26.657  26.966  1.00  0.00           C  
ATOM   1565  N   GLY C1336     -67.018 -28.964  22.850  1.00  0.00           N  
ATOM   1566  CA  GLY C1336     -67.276 -28.452  21.512  1.00  0.00           C  
ATOM   1567  C   GLY C1336     -66.800 -29.401  20.415  1.00  0.00           C  
ATOM   1568  O   GLY C1336     -65.994 -30.301  20.671  1.00  0.00           O  
ATOM   1569  N   SER C1384     -67.286 -29.215  19.188  1.00  0.00           N  
ATOM   1570  CA  SER C1384     -66.870 -30.086  18.086  1.00  0.00           C  
ATOM   1571  C   SER C1384     -65.403 -29.843  17.786  1.00  0.00           C  
ATOM   1572  O   SER C1384     -64.915 -28.722  17.941  1.00  0.00           O  
ATOM   1573  CB  SER C1384     -67.688 -29.810  16.821  1.00  0.00           C  
ATOM   1574  OG  SER C1384     -67.365 -28.548  16.278  1.00  0.00           O  
ATOM   1575  N   ASP C1385     -64.698 -30.886  17.362  1.00  0.00           N  
ATOM   1576  CA  ASP C1385     -63.287 -30.739  17.043  1.00  0.00           C  
ATOM   1577  C   ASP C1385     -63.148 -29.529  16.149  1.00  0.00           C  
ATOM   1578  O   ASP C1385     -62.335 -28.641  16.412  1.00  0.00           O  
ATOM   1579  CB  ASP C1385     -62.784 -31.981  16.336  1.00  0.00           C  
ATOM   1580  CG  ASP C1385     -63.127 -33.227  17.096  1.00  0.00           C  
ATOM   1581  OD1 ASP C1385     -64.338 -33.509  17.220  1.00  0.00           O  
ATOM   1582  OD2 ASP C1385     -62.199 -33.907  17.587  1.00  0.00           O  
ATOM   1583  N   GLU C1386     -63.971 -29.490  15.106  1.00  0.00           N  
ATOM   1584  CA  GLU C1386     -63.975 -28.372  14.167  1.00  0.00           C  
ATOM   1585  C   GLU C1386     -63.911 -27.029  14.929  1.00  0.00           C  
ATOM   1586  O   GLU C1386     -63.186 -26.114  14.534  1.00  0.00           O  
ATOM   1587  CB  GLU C1386     -65.233 -28.463  13.281  1.00  0.00           C  
ATOM   1588  CG  GLU C1386     -66.170 -27.248  13.318  1.00  0.00           C  
ATOM   1589  CD  GLU C1386     -65.646 -26.057  12.523  1.00  0.00           C  
ATOM   1590  OE1 GLU C1386     -65.301 -26.259  11.337  1.00  0.00           O  
ATOM   1591  OE2 GLU C1386     -65.589 -24.930  13.077  1.00  0.00           O  
ATOM   1592  N   MET C1387     -64.657 -26.923  16.028  1.00  0.00           N  
ATOM   1593  CA  MET C1387     -64.669 -25.708  16.834  1.00  0.00           C  
ATOM   1594  C   MET C1387     -63.340 -25.521  17.529  1.00  0.00           C  
ATOM   1595  O   MET C1387     -62.732 -24.470  17.424  1.00  0.00           O  
ATOM   1596  CB  MET C1387     -65.760 -25.779  17.888  1.00  0.00           C  
ATOM   1597  CG  MET C1387     -67.163 -25.590  17.369  1.00  0.00           C  
ATOM   1598  SD  MET C1387     -68.342 -26.121  18.633  1.00  0.00           S  
ATOM   1599  CE  MET C1387     -67.867 -25.102  20.057  1.00  0.00           C  
ATOM   1600  N   TRP C1388     -62.901 -26.540  18.256  1.00  0.00           N  
ATOM   1601  CA  TRP C1388     -61.626 -26.465  18.953  1.00  0.00           C  
ATOM   1602  C   TRP C1388     -60.482 -26.128  18.003  1.00  0.00           C  
ATOM   1603  O   TRP C1388     -59.565 -25.390  18.361  1.00  0.00           O  
ATOM   1604  CB  TRP C1388     -61.318 -27.779  19.671  1.00  0.00           C  
ATOM   1605  CG  TRP C1388     -61.988 -27.883  20.988  1.00  0.00           C  
ATOM   1606  CD1 TRP C1388     -63.254 -28.313  21.229  1.00  0.00           C  
ATOM   1607  CD2 TRP C1388     -61.422 -27.561  22.258  1.00  0.00           C  
ATOM   1608  NE1 TRP C1388     -63.517 -28.290  22.577  1.00  0.00           N  
ATOM   1609  CE2 TRP C1388     -62.406 -27.834  23.233  1.00  0.00           C  
ATOM   1610  CE3 TRP C1388     -60.175 -27.071  22.668  1.00  0.00           C  
ATOM   1611  CZ2 TRP C1388     -62.185 -27.637  24.594  1.00  0.00           C  
ATOM   1612  CZ3 TRP C1388     -59.955 -26.872  24.018  1.00  0.00           C  
ATOM   1613  CH2 TRP C1388     -60.958 -27.159  24.967  1.00  0.00           C  
ATOM   1614  N   ASP C1389     -60.530 -26.682  16.797  1.00  0.00           N  
ATOM   1615  CA  ASP C1389     -59.502 -26.408  15.806  1.00  0.00           C  
ATOM   1616  C   ASP C1389     -59.354 -24.902  15.745  1.00  0.00           C  
ATOM   1617  O   ASP C1389     -58.332 -24.346  16.135  1.00  0.00           O  
ATOM   1618  CB  ASP C1389     -59.927 -26.948  14.441  1.00  0.00           C  
ATOM   1619  CG  ASP C1389     -59.739 -28.448  14.323  1.00  0.00           C  
ATOM   1620  OD1 ASP C1389     -59.806 -29.149  15.360  1.00  0.00           O  
ATOM   1621  OD2 ASP C1389     -59.532 -28.928  13.186  1.00  0.00           O  
ATOM   1622  N   ARG C1390     -60.400 -24.241  15.277  1.00  0.00           N  
ATOM   1623  CA  ARG C1390     -60.403 -22.788  15.170  1.00  0.00           C  
ATOM   1624  C   ARG C1390     -59.954 -22.137  16.477  1.00  0.00           C  
ATOM   1625  O   ARG C1390     -58.990 -21.378  16.507  1.00  0.00           O  
ATOM   1626  CB  ARG C1390     -61.809 -22.300  14.826  1.00  0.00           C  
ATOM   1627  CG  ARG C1390     -61.886 -20.825  14.468  1.00  0.00           C  
ATOM   1628  CD  ARG C1390     -63.330 -20.317  14.504  1.00  0.00           C  
ATOM   1629  NE  ARG C1390     -64.262 -21.216  13.818  1.00  0.00           N  
ATOM   1630  CZ  ARG C1390     -65.581 -21.040  13.773  1.00  0.00           C  
ATOM   1631  NH1 ARG C1390     -66.143 -19.993  14.371  1.00  0.00           N  
ATOM   1632  NH2 ARG C1390     -66.336 -21.925  13.140  1.00  0.00           N  
ATOM   1633  N   ALA C1391     -60.668 -22.445  17.554  1.00  0.00           N  
ATOM   1634  CA  ALA C1391     -60.375 -21.894  18.873  1.00  0.00           C  
ATOM   1635  C   ALA C1391     -58.895 -21.943  19.214  1.00  0.00           C  
ATOM   1636  O   ALA C1391     -58.319 -20.932  19.607  1.00  0.00           O  
ATOM   1637  CB  ALA C1391     -61.181 -22.639  19.938  1.00  0.00           C  
ATOM   1638  N   GLU C1392     -58.295 -23.122  19.070  1.00  0.00           N  
ATOM   1639  CA  GLU C1392     -56.885 -23.315  19.361  1.00  0.00           C  
ATOM   1640  C   GLU C1392     -56.045 -22.470  18.430  1.00  0.00           C  
ATOM   1641  O   GLU C1392     -55.213 -21.691  18.874  1.00  0.00           O  
ATOM   1642  CB  GLU C1392     -56.504 -24.781  19.190  1.00  0.00           C  
ATOM   1643  CG  GLU C1392     -57.240 -25.715  20.130  1.00  0.00           C  
ATOM   1644  CD  GLU C1392     -56.758 -27.145  20.020  1.00  0.00           C  
ATOM   1645  OE1 GLU C1392     -56.871 -27.737  18.922  1.00  0.00           O  
ATOM   1646  OE2 GLU C1392     -56.261 -27.674  21.033  1.00  0.00           O  
ATOM   1647  N   ALA C1393     -56.257 -22.637  17.133  1.00  0.00           N  
ATOM   1648  CA  ALA C1393     -55.525 -21.867  16.142  1.00  0.00           C  
ATOM   1649  C   ALA C1393     -55.525 -20.411  16.573  1.00  0.00           C  
ATOM   1650  O   ALA C1393     -54.473 -19.853  16.855  1.00  0.00           O  
ATOM   1651  CB  ALA C1393     -56.189 -21.998  14.794  1.00  0.00           C  
ATOM   1652  N   ASP C1394     -56.716 -19.809  16.622  1.00  0.00           N  
ATOM   1653  CA  ASP C1394     -56.895 -18.413  17.023  1.00  0.00           C  
ATOM   1654  C   ASP C1394     -55.931 -17.991  18.131  1.00  0.00           C  
ATOM   1655  O   ASP C1394     -55.123 -17.071  17.939  1.00  0.00           O  
ATOM   1656  CB  ASP C1394     -58.340 -18.177  17.489  1.00  0.00           C  
ATOM   1657  CG  ASP C1394     -59.322 -18.056  16.331  1.00  0.00           C  
ATOM   1658  OD1 ASP C1394     -59.138 -17.176  15.467  1.00  0.00           O  
ATOM   1659  OD2 ASP C1394     -60.290 -18.838  16.286  1.00  0.00           O  
ATOM   1660  N   LEU C1395     -56.020 -18.656  19.289  1.00  0.00           N  
ATOM   1661  CA  LEU C1395     -55.153 -18.348  20.435  1.00  0.00           C  
ATOM   1662  C   LEU C1395     -53.674 -18.378  20.062  1.00  0.00           C  
ATOM   1663  O   LEU C1395     -52.970 -17.407  20.293  1.00  0.00           O  
ATOM   1664  CB  LEU C1395     -55.423 -19.317  21.577  1.00  0.00           C  
ATOM   1665  CG  LEU C1395     -56.693 -18.994  22.357  1.00  0.00           C  
ATOM   1666  CD1 LEU C1395     -56.864 -19.956  23.541  1.00  0.00           C  
ATOM   1667  CD2 LEU C1395     -56.591 -17.563  22.829  1.00  0.00           C  
ATOM   1668  N   ALA C1396     -53.214 -19.488  19.482  1.00  0.00           N  
ATOM   1669  CA  ALA C1396     -51.818 -19.637  19.048  1.00  0.00           C  
ATOM   1670  C   ALA C1396     -51.410 -18.442  18.192  1.00  0.00           C  
ATOM   1671  O   ALA C1396     -50.415 -17.767  18.459  1.00  0.00           O  
ATOM   1672  CB  ALA C1396     -51.647 -20.933  18.245  1.00  0.00           C  
ATOM   1673  N   VAL C1397     -52.179 -18.201  17.144  1.00  0.00           N  
ATOM   1674  CA  VAL C1397     -51.932 -17.066  16.271  1.00  0.00           C  
ATOM   1675  C   VAL C1397     -51.682 -15.824  17.101  1.00  0.00           C  
ATOM   1676  O   VAL C1397     -50.706 -15.109  16.880  1.00  0.00           O  
ATOM   1677  CB  VAL C1397     -53.145 -16.754  15.389  1.00  0.00           C  
ATOM   1678  CG1 VAL C1397     -52.904 -15.421  14.631  1.00  0.00           C  
ATOM   1679  CG2 VAL C1397     -53.401 -17.921  14.432  1.00  0.00           C  
ATOM   1680  N   ALA C1398     -52.592 -15.566  18.038  1.00  0.00           N  
ATOM   1681  CA  ALA C1398     -52.477 -14.411  18.920  1.00  0.00           C  
ATOM   1682  C   ALA C1398     -51.078 -14.353  19.515  1.00  0.00           C  
ATOM   1683  O   ALA C1398     -50.337 -13.400  19.291  1.00  0.00           O  
ATOM   1684  CB  ALA C1398     -53.510 -14.490  20.024  1.00  0.00           C  
ATOM   1685  N   LEU C1400     -50.716 -15.385  20.269  1.00  0.00           N  
ATOM   1686  CA  LEU C1400     -49.397 -15.463  20.872  1.00  0.00           C  
ATOM   1687  C   LEU C1400     -48.314 -15.075  19.885  1.00  0.00           C  
ATOM   1688  O   LEU C1400     -47.746 -13.989  19.959  1.00  0.00           O  
ATOM   1689  CB  LEU C1400     -49.087 -16.875  21.360  1.00  0.00           C  
ATOM   1690  CG  LEU C1400     -49.630 -17.417  22.682  1.00  0.00           C  
ATOM   1691  CD1 LEU C1400     -49.562 -16.346  23.752  1.00  0.00           C  
ATOM   1692  CD2 LEU C1400     -51.049 -17.886  22.507  1.00  0.00           C  
ATOM   1693  N   GLU C1401     -48.042 -15.966  18.947  1.00  0.00           N  
ATOM   1694  CA  GLU C1401     -46.987 -15.736  17.970  1.00  0.00           C  
ATOM   1695  C   GLU C1401     -47.090 -14.424  17.208  1.00  0.00           C  
ATOM   1696  O   GLU C1401     -46.126 -13.944  16.598  1.00  0.00           O  
ATOM   1697  CB  GLU C1401     -46.947 -16.902  16.997  1.00  0.00           C  
ATOM   1698  CG  GLU C1401     -48.275 -17.187  16.355  1.00  0.00           C  
ATOM   1699  CD  GLU C1401     -48.262 -18.505  15.615  1.00  0.00           C  
ATOM   1700  OE1 GLU C1401     -48.213 -19.561  16.277  1.00  0.00           O  
ATOM   1701  OE2 GLU C1401     -48.288 -18.488  14.365  1.00  0.00           O  
ATOM   1702  N   GLU C1415     -48.268 -13.841  17.251  1.00  0.00           N  
ATOM   1703  CA  GLU C1415     -48.483 -12.592  16.555  1.00  0.00           C  
ATOM   1704  C   GLU C1415     -47.929 -11.457  17.391  1.00  0.00           C  
ATOM   1705  O   GLU C1415     -47.688 -10.358  16.888  1.00  0.00           O  
ATOM   1706  CB  GLU C1415     -49.973 -12.409  16.328  1.00  0.00           C  
ATOM   1707  CG  GLU C1415     -50.380 -11.261  15.434  1.00  0.00           C  
ATOM   1708  CD  GLU C1415     -51.889 -11.256  15.240  1.00  0.00           C  
ATOM   1709  OE1 GLU C1415     -52.426 -12.293  14.752  1.00  0.00           O  
ATOM   1710  OE2 GLU C1415     -52.528 -10.228  15.591  1.00  0.00           O  
ATOM   1711  N   ASN C1416     -47.755 -11.729  18.680  1.00  0.00           N  
ATOM   1712  CA  ASN C1416     -47.200 -10.751  19.606  1.00  0.00           C  
ATOM   1713  C   ASN C1416     -45.822 -11.220  20.026  1.00  0.00           C  
ATOM   1714  O   ASN C1416     -45.198 -10.650  20.910  1.00  0.00           O  
ATOM   1715  CB  ASN C1416     -48.067 -10.611  20.836  1.00  0.00           C  
ATOM   1716  CG  ASN C1416     -49.383  -9.990  20.530  1.00  0.00           C  
ATOM   1717  OD1 ASN C1416     -50.164 -10.542  19.765  1.00  0.00           O  
ATOM   1718  ND2 ASN C1416     -49.647  -8.829  21.119  1.00  0.00           N  
ATOM   1719  N   ASN C1418     -45.354 -12.275  19.376  1.00  0.00           N  
ATOM   1720  CA  ASN C1418     -44.042 -12.842  19.657  1.00  0.00           C  
ATOM   1721  C   ASN C1418     -43.883 -13.327  21.058  1.00  0.00           C  
ATOM   1722  O   ASN C1418     -42.865 -13.079  21.674  1.00  0.00           O  
ATOM   1723  CB  ASN C1418     -42.950 -11.835  19.370  1.00  0.00           C  
ATOM   1724  CG  ASN C1418     -42.866 -11.507  17.925  1.00  0.00           C  
ATOM   1725  OD1 ASN C1418     -42.684 -12.397  17.087  1.00  0.00           O  
ATOM   1726  ND2 ASN C1418     -43.011 -10.222  17.603  1.00  0.00           N  
ATOM   1727  N   ILE C1419     -44.897 -13.996  21.574  1.00  0.00           N  
ATOM   1728  CA  ILE C1419     -44.799 -14.527  22.905  1.00  0.00           C  
ATOM   1729  C   ILE C1419     -44.410 -15.975  22.668  1.00  0.00           C  
ATOM   1730  O   ILE C1419     -45.059 -16.681  21.905  1.00  0.00           O  
ATOM   1731  CB  ILE C1419     -46.137 -14.449  23.654  1.00  0.00           C  
ATOM   1732  CG1 ILE C1419     -46.749 -13.062  23.485  1.00  0.00           C  
ATOM   1733  CG2 ILE C1419     -45.913 -14.705  25.126  1.00  0.00           C  
ATOM   1734  CD1 ILE C1419     -45.904 -11.931  24.031  1.00  0.00           C  
ATOM   1735  N   PRO C1421     -43.297 -16.417  23.267  1.00  0.00           N  
ATOM   1736  CA  PRO C1421     -42.844 -17.800  23.101  1.00  0.00           C  
ATOM   1737  C   PRO C1421     -43.669 -18.676  24.017  1.00  0.00           C  
ATOM   1738  O   PRO C1421     -44.054 -18.237  25.105  1.00  0.00           O  
ATOM   1739  CB  PRO C1421     -41.386 -17.739  23.538  1.00  0.00           C  
ATOM   1740  CG  PRO C1421     -41.002 -16.308  23.292  1.00  0.00           C  
ATOM   1741  CD  PRO C1421     -42.215 -15.587  23.811  1.00  0.00           C  
ATOM   1742  N   PHE C1422     -43.948 -19.904  23.592  1.00  0.00           N  
ATOM   1743  CA  PHE C1422     -44.737 -20.793  24.431  1.00  0.00           C  
ATOM   1744  C   PHE C1422     -44.592 -22.264  24.105  1.00  0.00           C  
ATOM   1745  O   PHE C1422     -43.836 -22.652  23.222  1.00  0.00           O  
ATOM   1746  CB  PHE C1422     -46.207 -20.428  24.334  1.00  0.00           C  
ATOM   1747  CG  PHE C1422     -46.740 -20.463  22.936  1.00  0.00           C  
ATOM   1748  CD1 PHE C1422     -46.433 -19.453  22.040  1.00  0.00           C  
ATOM   1749  CD2 PHE C1422     -47.552 -21.508  22.513  1.00  0.00           C  
ATOM   1750  CE1 PHE C1422     -46.933 -19.483  20.740  1.00  0.00           C  
ATOM   1751  CE2 PHE C1422     -48.054 -21.548  21.225  1.00  0.00           C  
ATOM   1752  CZ  PHE C1422     -47.746 -20.538  20.337  1.00  0.00           C  
ATOM   1753  N   GLU C1423     -45.335 -23.080  24.836  1.00  0.00           N  
ATOM   1754  CA  GLU C1423     -45.315 -24.508  24.614  1.00  0.00           C  
ATOM   1755  C   GLU C1423     -46.721 -25.016  24.814  1.00  0.00           C  
ATOM   1756  O   GLU C1423     -47.450 -24.512  25.680  1.00  0.00           O  
ATOM   1757  CB  GLU C1423     -44.424 -25.192  25.626  1.00  0.00           C  
ATOM   1758  CG  GLU C1423     -43.086 -24.528  25.850  1.00  0.00           C  
ATOM   1759  CD  GLU C1423     -42.364 -25.103  27.079  1.00  0.00           C  
ATOM   1760  OE1 GLU C1423     -43.042 -25.319  28.119  1.00  0.00           O  
ATOM   1761  OE2 GLU C1423     -41.127 -25.322  27.015  1.00  0.00           O  
ATOM   1762  N   TYR C1424     -47.101 -26.022  24.030  1.00  0.00           N  
ATOM   1763  CA  TYR C1424     -48.436 -26.588  24.155  1.00  0.00           C  
ATOM   1764  C   TYR C1424     -48.550 -27.437  25.404  1.00  0.00           C  
ATOM   1765  O   TYR C1424     -47.712 -28.290  25.685  1.00  0.00           O  
ATOM   1766  CB  TYR C1424     -48.791 -27.401  22.912  1.00  0.00           C  
ATOM   1767  CG  TYR C1424     -49.103 -26.533  21.711  1.00  0.00           C  
ATOM   1768  CD1 TYR C1424     -48.969 -25.145  21.774  1.00  0.00           C  
ATOM   1769  CD2 TYR C1424     -49.520 -27.093  20.507  1.00  0.00           C  
ATOM   1770  CE1 TYR C1424     -49.240 -24.338  20.672  1.00  0.00           C  
ATOM   1771  CE2 TYR C1424     -49.791 -26.288  19.392  1.00  0.00           C  
ATOM   1772  CZ  TYR C1424     -49.646 -24.910  19.487  1.00  0.00           C  
ATOM   1773  OH  TYR C1424     -49.893 -24.103  18.401  1.00  0.00           O  
ATOM   1774  N   GLN C1425     -49.596 -27.171  26.167  1.00  0.00           N  
ATOM   1775  CA  GLN C1425     -49.833 -27.890  27.395  1.00  0.00           C  
ATOM   1776  C   GLN C1425     -50.685 -29.119  27.057  1.00  0.00           C  
ATOM   1777  O   GLN C1425     -51.350 -29.677  27.931  1.00  0.00           O  
ATOM   1778  CB  GLN C1425     -50.561 -26.972  28.385  1.00  0.00           C  
ATOM   1779  CG  GLN C1425     -50.440 -27.366  29.844  1.00  0.00           C  
ATOM   1780  CD  GLN C1425     -49.050 -27.136  30.385  1.00  0.00           C  
ATOM   1781  OE1 GLN C1425     -48.519 -26.030  30.293  1.00  0.00           O  
ATOM   1782  NE2 GLN C1425     -48.450 -28.179  30.961  1.00  0.00           N  
ATOM   1783  N   LEU C1426     -50.661 -29.521  25.783  1.00  0.00           N  
ATOM   1784  CA  LEU C1426     -51.396 -30.688  25.267  1.00  0.00           C  
ATOM   1785  C   LEU C1426     -52.264 -31.457  26.268  1.00  0.00           C  
ATOM   1786  O   LEU C1426     -51.760 -32.001  27.248  1.00  0.00           O  
ATOM   1787  CB  LEU C1426     -50.407 -31.667  24.653  1.00  0.00           C  
ATOM   1788  CG  LEU C1426     -49.458 -31.027  23.656  1.00  0.00           C  
ATOM   1789  CD1 LEU C1426     -48.314 -31.976  23.383  1.00  0.00           C  
ATOM   1790  CD2 LEU C1426     -50.215 -30.674  22.382  1.00  0.00           C  
ATOM   1791  N   GLY C1427     -53.566 -31.524  26.015  1.00  0.00           N  
ATOM   1792  CA  GLY C1427     -54.441 -32.250  26.918  1.00  0.00           C  
ATOM   1793  C   GLY C1427     -54.952 -31.405  28.067  1.00  0.00           C  
ATOM   1794  O   GLY C1427     -55.723 -31.873  28.896  1.00  0.00           O  
ATOM   1795  N   GLU C1437     -54.515 -30.153  28.123  1.00  0.00           N  
ATOM   1796  CA  GLU C1437     -54.951 -29.237  29.175  1.00  0.00           C  
ATOM   1797  C   GLU C1437     -55.912 -28.233  28.582  1.00  0.00           C  
ATOM   1798  O   GLU C1437     -56.206 -28.263  27.392  1.00  0.00           O  
ATOM   1799  CB  GLU C1437     -53.770 -28.459  29.770  1.00  0.00           C  
ATOM   1800  CG  GLU C1437     -53.624 -28.589  31.272  1.00  0.00           C  
ATOM   1801  CD  GLU C1437     -52.879 -29.851  31.651  1.00  0.00           C  
ATOM   1802  OE1 GLU C1437     -52.696 -30.732  30.777  1.00  0.00           O  
ATOM   1803  OE2 GLU C1437     -52.477 -29.964  32.823  1.00  0.00           O  
ATOM   1804  N   GLY C1438     -56.380 -27.320  29.413  1.00  0.00           N  
ATOM   1805  CA  GLY C1438     -57.296 -26.328  28.913  1.00  0.00           C  
ATOM   1806  C   GLY C1438     -58.718 -26.616  29.330  1.00  0.00           C  
ATOM   1807  O   GLY C1438     -59.124 -27.760  29.518  1.00  0.00           O  
ATOM   1808  N   ALA C1443     -59.474 -25.542  29.473  1.00  0.00           N  
ATOM   1809  CA  ALA C1443     -60.863 -25.592  29.868  1.00  0.00           C  
ATOM   1810  C   ALA C1443     -61.624 -26.718  29.183  1.00  0.00           C  
ATOM   1811  O   ALA C1443     -61.387 -27.026  28.008  1.00  0.00           O  
ATOM   1812  CB  ALA C1443     -61.507 -24.264  29.537  1.00  0.00           C  
ATOM   1813  N   PHE C1444     -62.542 -27.347  29.906  1.00  0.00           N  
ATOM   1814  CA  PHE C1444     -63.338 -28.396  29.276  1.00  0.00           C  
ATOM   1815  C   PHE C1444     -64.173 -27.697  28.192  1.00  0.00           C  
ATOM   1816  O   PHE C1444     -64.820 -28.358  27.378  1.00  0.00           O  
ATOM   1817  CB  PHE C1444     -64.258 -29.089  30.304  1.00  0.00           C  
ATOM   1818  CG  PHE C1444     -65.401 -28.228  30.805  1.00  0.00           C  
ATOM   1819  CD1 PHE C1444     -66.417 -27.814  29.957  1.00  0.00           C  
ATOM   1820  CD2 PHE C1444     -65.468 -27.851  32.141  1.00  0.00           C  
ATOM   1821  CE1 PHE C1444     -67.476 -27.039  30.433  1.00  0.00           C  
ATOM   1822  CE2 PHE C1444     -66.534 -27.071  32.622  1.00  0.00           C  
ATOM   1823  CZ  PHE C1444     -67.530 -26.671  31.767  1.00  0.00           C  
ATOM   1824  N   TYR C1448     -64.136 -26.356  28.199  1.00  0.00           N  
ATOM   1825  CA  TYR C1448     -64.880 -25.524  27.253  1.00  0.00           C  
ATOM   1826  C   TYR C1448     -64.079 -24.678  26.251  1.00  0.00           C  
ATOM   1827  O   TYR C1448     -64.635 -23.798  25.582  1.00  0.00           O  
ATOM   1828  CB  TYR C1448     -65.822 -24.619  28.020  1.00  0.00           C  
ATOM   1829  CG  TYR C1448     -65.135 -23.799  29.064  1.00  0.00           C  
ATOM   1830  CD1 TYR C1448     -64.662 -24.369  30.243  1.00  0.00           C  
ATOM   1831  CD2 TYR C1448     -64.983 -22.436  28.897  1.00  0.00           C  
ATOM   1832  CE1 TYR C1448     -64.055 -23.572  31.246  1.00  0.00           C  
ATOM   1833  CE2 TYR C1448     -64.384 -21.639  29.874  1.00  0.00           C  
ATOM   1834  CZ  TYR C1448     -63.926 -22.191  31.044  1.00  0.00           C  
ATOM   1835  OH  TYR C1448     -63.380 -21.346  31.979  1.00  0.00           O  
ATOM   1836  N   GLY C1456     -62.782 -24.946  26.133  1.00  0.00           N  
ATOM   1837  CA  GLY C1456     -61.968 -24.210  25.174  1.00  0.00           C  
ATOM   1838  C   GLY C1456     -60.473 -24.144  25.445  1.00  0.00           C  
ATOM   1839  O   GLY C1456     -60.046 -24.353  26.569  1.00  0.00           O  
ATOM   1840  N   PRO C1457     -59.650 -23.859  24.426  1.00  0.00           N  
ATOM   1841  CA  PRO C1457     -58.199 -23.761  24.572  1.00  0.00           C  
ATOM   1842  C   PRO C1457     -57.877 -22.728  25.653  1.00  0.00           C  
ATOM   1843  O   PRO C1457     -58.726 -21.888  26.018  1.00  0.00           O  
ATOM   1844  CB  PRO C1457     -57.747 -23.332  23.185  1.00  0.00           C  
ATOM   1845  CG  PRO C1457     -58.907 -22.542  22.690  1.00  0.00           C  
ATOM   1846  CD  PRO C1457     -60.058 -23.424  23.086  1.00  0.00           C  
ATOM   1847  N   LYS C1458     -56.651 -22.772  26.162  1.00  0.00           N  
ATOM   1848  CA  LYS C1458     -56.315 -21.858  27.230  1.00  0.00           C  
ATOM   1849  C   LYS C1458     -54.869 -21.378  27.287  1.00  0.00           C  
ATOM   1850  O   LYS C1458     -53.944 -22.162  27.491  1.00  0.00           O  
ATOM   1851  CB  LYS C1458     -56.706 -22.511  28.556  1.00  0.00           C  
ATOM   1852  CG  LYS C1458     -56.506 -21.642  29.764  1.00  0.00           C  
ATOM   1853  CD  LYS C1458     -56.807 -22.407  31.042  1.00  0.00           C  
ATOM   1854  CE  LYS C1458     -55.883 -23.614  31.222  1.00  0.00           C  
ATOM   1855  NZ  LYS C1458     -56.083 -24.271  32.547  1.00  0.00           N  
ATOM   1856  N   ILE C1459     -54.682 -20.077  27.089  1.00  0.00           N  
ATOM   1857  CA  ILE C1459     -53.359 -19.478  27.172  1.00  0.00           C  
ATOM   1858  C   ILE C1459     -53.112 -19.331  28.660  1.00  0.00           C  
ATOM   1859  O   ILE C1459     -53.930 -18.730  29.373  1.00  0.00           O  
ATOM   1860  CB  ILE C1459     -53.314 -18.063  26.590  1.00  0.00           C  
ATOM   1861  CG1 ILE C1459     -53.442 -18.098  25.072  1.00  0.00           C  
ATOM   1862  CG2 ILE C1459     -52.015 -17.398  26.976  1.00  0.00           C  
ATOM   1863  CD1 ILE C1459     -53.427 -16.708  24.432  1.00  0.00           C  
ATOM   1864  N   GLU C1460     -51.989 -19.871  29.126  1.00  0.00           N  
ATOM   1865  CA  GLU C1460     -51.634 -19.800  30.543  1.00  0.00           C  
ATOM   1866  C   GLU C1460     -50.439 -18.894  30.805  1.00  0.00           C  
ATOM   1867  O   GLU C1460     -49.401 -18.977  30.134  1.00  0.00           O  
ATOM   1868  CB  GLU C1460     -51.282 -21.189  31.091  1.00  0.00           C  
ATOM   1869  CG  GLU C1460     -52.408 -22.206  31.175  1.00  0.00           C  
ATOM   1870  CD  GLU C1460     -51.957 -23.500  31.839  1.00  0.00           C  
ATOM   1871  OE1 GLU C1460     -51.298 -23.409  32.892  1.00  0.00           O  
ATOM   1872  OE2 GLU C1460     -52.259 -24.600  31.325  1.00  0.00           O  
ATOM   1873  N   PHE C1461     -50.589 -18.010  31.776  1.00  0.00           N  
ATOM   1874  CA  PHE C1461     -49.478 -17.162  32.152  1.00  0.00           C  
ATOM   1875  C   PHE C1461     -49.027 -17.701  33.508  1.00  0.00           C  
ATOM   1876  O   PHE C1461     -49.754 -17.591  34.508  1.00  0.00           O  
ATOM   1877  CB  PHE C1461     -49.909 -15.709  32.264  1.00  0.00           C  
ATOM   1878  CG  PHE C1461     -50.158 -15.078  30.954  1.00  0.00           C  
ATOM   1879  CD1 PHE C1461     -51.313 -15.355  30.252  1.00  0.00           C  
ATOM   1880  CD2 PHE C1461     -49.219 -14.229  30.396  1.00  0.00           C  
ATOM   1881  CE1 PHE C1461     -51.533 -14.786  29.006  1.00  0.00           C  
ATOM   1882  CE2 PHE C1461     -49.422 -13.653  29.155  1.00  0.00           C  
ATOM   1883  CZ  PHE C1461     -50.582 -13.933  28.456  1.00  0.00           C  
ATOM   1884  N   THR C1462     -47.841 -18.313  33.533  1.00  0.00           N  
ATOM   1885  CA  THR C1462     -47.304 -18.895  34.755  1.00  0.00           C  
ATOM   1886  C   THR C1462     -46.199 -18.030  35.366  1.00  0.00           C  
ATOM   1887  O   THR C1462     -45.305 -17.545  34.663  1.00  0.00           O  
ATOM   1888  CB  THR C1462     -46.759 -20.323  34.479  1.00  0.00           C  
ATOM   1889  OG1 THR C1462     -45.632 -20.240  33.606  1.00  0.00           O  
ATOM   1890  CG2 THR C1462     -47.810 -21.184  33.790  1.00  0.00           C  
ATOM   1891  N   LEU C1463     -46.312 -17.802  36.672  1.00  0.00           N  
ATOM   1892  CA  LEU C1463     -45.324 -17.037  37.431  1.00  0.00           C  
ATOM   1893  C   LEU C1463     -44.649 -18.073  38.332  1.00  0.00           C  
ATOM   1894  O   LEU C1463     -45.198 -19.164  38.525  1.00  0.00           O  
ATOM   1895  CB  LEU C1463     -45.995 -15.963  38.297  1.00  0.00           C  
ATOM   1896  CG  LEU C1463     -46.622 -14.769  37.599  1.00  0.00           C  
ATOM   1897  CD1 LEU C1463     -47.062 -13.763  38.630  1.00  0.00           C  
ATOM   1898  CD2 LEU C1463     -45.600 -14.144  36.657  1.00  0.00           C  
ATOM   1899  N   TYR C1464     -43.472 -17.763  38.878  1.00  0.00           N  
ATOM   1900  CA  TYR C1464     -42.802 -18.729  39.746  1.00  0.00           C  
ATOM   1901  C   TYR C1464     -42.574 -18.235  41.167  1.00  0.00           C  
ATOM   1902  O   TYR C1464     -42.473 -17.033  41.415  1.00  0.00           O  
ATOM   1903  CB  TYR C1464     -41.492 -19.160  39.114  1.00  0.00           C  
ATOM   1904  CG  TYR C1464     -41.724 -19.869  37.818  1.00  0.00           C  
ATOM   1905  CD1 TYR C1464     -42.243 -19.202  36.731  1.00  0.00           C  
ATOM   1906  CD2 TYR C1464     -41.496 -21.229  37.699  1.00  0.00           C  
ATOM   1907  CE1 TYR C1464     -42.539 -19.870  35.565  1.00  0.00           C  
ATOM   1908  CE2 TYR C1464     -41.786 -21.913  36.519  1.00  0.00           C  
ATOM   1909  CZ  TYR C1464     -42.310 -21.228  35.460  1.00  0.00           C  
ATOM   1910  OH  TYR C1464     -42.616 -21.910  34.309  1.00  0.00           O  
ATOM   1911  N   ASP C1465     -42.475 -19.174  42.100  1.00  0.00           N  
ATOM   1912  CA  ASP C1465     -42.308 -18.822  43.508  1.00  0.00           C  
ATOM   1913  C   ASP C1465     -40.935 -19.053  44.140  1.00  0.00           C  
ATOM   1914  O   ASP C1465     -39.915 -19.196  43.459  1.00  0.00           O  
ATOM   1915  CB  ASP C1465     -43.329 -19.588  44.337  1.00  0.00           C  
ATOM   1916  CG  ASP C1465     -42.977 -21.052  44.466  1.00  0.00           C  
ATOM   1917  OD1 ASP C1465     -42.857 -21.749  43.425  1.00  0.00           O  
ATOM   1918  OD2 ASP C1465     -42.820 -21.492  45.621  1.00  0.00           O  
ATOM   1919  N   CYS C1475     -40.946 -19.090  45.471  1.00  0.00           N  
ATOM   1920  CA  CYS C1475     -39.750 -19.304  46.274  1.00  0.00           C  
ATOM   1921  C   CYS C1475     -38.871 -20.406  45.700  1.00  0.00           C  
ATOM   1922  O   CYS C1475     -37.697 -20.185  45.412  1.00  0.00           O  
ATOM   1923  CB  CYS C1475     -40.156 -19.659  47.716  1.00  0.00           C  
ATOM   1924  SG  CYS C1475     -38.806 -20.098  48.911  1.00  0.00           S  
ATOM   1925  N   LEU C1689     -39.444 -21.592  45.533  1.00  0.00           N  
ATOM   1926  CA  LEU C1689     -38.691 -22.719  45.018  1.00  0.00           C  
ATOM   1927  C   LEU C1689     -38.860 -22.840  43.536  1.00  0.00           C  
ATOM   1928  O   LEU C1689     -38.898 -23.950  42.998  1.00  0.00           O  
ATOM   1929  CB  LEU C1689     -39.145 -24.005  45.677  1.00  0.00           C  
ATOM   1930  CG  LEU C1689     -39.197 -23.875  47.193  1.00  0.00           C  
ATOM   1931  CD1 LEU C1689     -39.398 -25.261  47.759  1.00  0.00           C  
ATOM   1932  CD2 LEU C1689     -37.921 -23.260  47.748  1.00  0.00           C  
ATOM   1933  N   ASP C1690     -38.964 -21.693  42.880  1.00  0.00           N  
ATOM   1934  CA  ASP C1690     -39.117 -21.666  41.439  1.00  0.00           C  
ATOM   1935  C   ASP C1690     -40.081 -22.751  40.960  1.00  0.00           C  
ATOM   1936  O   ASP C1690     -39.763 -23.509  40.033  1.00  0.00           O  
ATOM   1937  CB  ASP C1690     -37.756 -21.868  40.775  1.00  0.00           C  
ATOM   1938  CG  ASP C1690     -37.763 -21.525  39.300  1.00  0.00           C  
ATOM   1939  OD1 ASP C1690     -37.996 -20.337  38.978  1.00  0.00           O  
ATOM   1940  OD2 ASP C1690     -37.529 -22.443  38.475  1.00  0.00           O  
ATOM   1941  N   ARG C1692     -41.241 -22.845  41.610  1.00  0.00           N  
ATOM   1942  CA  ARG C1692     -42.260 -23.819  41.223  1.00  0.00           C  
ATOM   1943  C   ARG C1692     -43.193 -23.039  40.315  1.00  0.00           C  
ATOM   1944  O   ARG C1692     -43.443 -21.850  40.561  1.00  0.00           O  
ATOM   1945  CB  ARG C1692     -43.034 -24.322  42.446  1.00  0.00           C  
ATOM   1946  CG  ARG C1692     -42.195 -25.093  43.460  1.00  0.00           C  
ATOM   1947  CD  ARG C1692     -42.963 -25.395  44.753  1.00  0.00           C  
ATOM   1948  NE  ARG C1692     -43.293 -24.182  45.512  1.00  0.00           N  
ATOM   1949  CZ  ARG C1692     -43.606 -24.165  46.811  1.00  0.00           C  
ATOM   1950  NH1 ARG C1692     -43.632 -25.302  47.495  1.00  0.00           N  
ATOM   1951  NH2 ARG C1692     -43.881 -23.016  47.434  1.00  0.00           N  
ATOM   1952  N   ALA C1693     -43.692 -23.690  39.263  1.00  0.00           N  
ATOM   1953  CA  ALA C1693     -44.596 -23.014  38.332  1.00  0.00           C  
ATOM   1954  C   ALA C1693     -45.988 -22.908  38.916  1.00  0.00           C  
ATOM   1955  O   ALA C1693     -46.491 -23.830  39.566  1.00  0.00           O  
ATOM   1956  CB  ALA C1693     -44.646 -23.744  37.001  1.00  0.00           C  
ATOM   1957  N   TRP C1700     -46.598 -21.757  38.691  1.00  0.00           N  
ATOM   1958  CA  TRP C1700     -47.943 -21.480  39.173  1.00  0.00           C  
ATOM   1959  C   TRP C1700     -48.706 -20.688  38.102  1.00  0.00           C  
ATOM   1960  O   TRP C1700     -48.239 -19.649  37.621  1.00  0.00           O  
ATOM   1961  CB  TRP C1700     -47.901 -20.668  40.479  1.00  0.00           C  
ATOM   1962  CG  TRP C1700     -47.577 -21.453  41.737  1.00  0.00           C  
ATOM   1963  CD1 TRP C1700     -46.505 -21.266  42.558  1.00  0.00           C  
ATOM   1964  CD2 TRP C1700     -48.395 -22.449  42.375  1.00  0.00           C  
ATOM   1965  NE1 TRP C1700     -46.609 -22.065  43.669  1.00  0.00           N  
ATOM   1966  CE2 TRP C1700     -47.759 -22.802  43.581  1.00  0.00           C  
ATOM   1967  CE3 TRP C1700     -49.606 -23.075  42.043  1.00  0.00           C  
ATOM   1968  CZ2 TRP C1700     -48.293 -23.749  44.460  1.00  0.00           C  
ATOM   1969  CZ3 TRP C1700     -50.140 -24.026  42.926  1.00  0.00           C  
ATOM   1970  CH2 TRP C1700     -49.482 -24.348  44.113  1.00  0.00           C  
ATOM   1971  N   GLN C1701     -49.877 -21.189  37.728  1.00  0.00           N  
ATOM   1972  CA  GLN C1701     -50.693 -20.528  36.731  1.00  0.00           C  
ATOM   1973  C   GLN C1701     -51.399 -19.337  37.375  1.00  0.00           C  
ATOM   1974  O   GLN C1701     -52.134 -19.489  38.340  1.00  0.00           O  
ATOM   1975  CB  GLN C1701     -51.710 -21.523  36.176  1.00  0.00           C  
ATOM   1976  CG  GLN C1701     -52.652 -20.955  35.125  1.00  0.00           C  
ATOM   1977  CD  GLN C1701     -53.770 -21.926  34.770  1.00  0.00           C  
ATOM   1978  OE1 GLN C1701     -54.690 -21.589  34.025  1.00  0.00           O  
ATOM   1979  NE2 GLN C1701     -53.694 -23.141  35.309  1.00  0.00           N  
ATOM   1980  N   CYS C1702     -51.159 -18.144  36.850  1.00  0.00           N  
ATOM   1981  CA  CYS C1702     -51.790 -16.944  37.394  1.00  0.00           C  
ATOM   1982  C   CYS C1702     -52.763 -16.304  36.417  1.00  0.00           C  
ATOM   1983  O   CYS C1702     -53.966 -16.372  36.614  1.00  0.00           O  
ATOM   1984  CB  CYS C1702     -50.730 -15.931  37.811  1.00  0.00           C  
ATOM   1985  SG  CYS C1702     -49.878 -16.432  39.268  1.00  0.00           S  
ATOM   1986  N   GLY C1703     -52.242 -15.666  35.378  1.00  0.00           N  
ATOM   1987  CA  GLY C1703     -53.112 -15.071  34.389  1.00  0.00           C  
ATOM   1988  C   GLY C1703     -53.581 -16.175  33.457  1.00  0.00           C  
ATOM   1989  O   GLY C1703     -53.040 -17.286  33.479  1.00  0.00           O  
ATOM   1990  N   THR C1704     -54.607 -15.885  32.659  1.00  0.00           N  
ATOM   1991  CA  THR C1704     -55.147 -16.851  31.696  1.00  0.00           C  
ATOM   1992  C   THR C1704     -56.218 -16.244  30.791  1.00  0.00           C  
ATOM   1993  O   THR C1704     -57.049 -15.431  31.229  1.00  0.00           O  
ATOM   1994  CB  THR C1704     -55.754 -18.092  32.390  1.00  0.00           C  
ATOM   1995  OG1 THR C1704     -56.410 -18.915  31.411  1.00  0.00           O  
ATOM   1996  CG2 THR C1704     -56.744 -17.668  33.488  1.00  0.00           C  
ATOM   1997  N   VAL C1705     -56.172 -16.636  29.520  1.00  0.00           N  
ATOM   1998  CA  VAL C1705     -57.120 -16.167  28.526  1.00  0.00           C  
ATOM   1999  C   VAL C1705     -57.619 -17.405  27.800  1.00  0.00           C  
ATOM   2000  O   VAL C1705     -56.845 -18.167  27.221  1.00  0.00           O  
ATOM   2001  CB  VAL C1705     -56.450 -15.199  27.538  1.00  0.00           C  
ATOM   2002  CG1 VAL C1705     -57.364 -14.912  26.394  1.00  0.00           C  
ATOM   2003  CG2 VAL C1705     -56.134 -13.904  28.229  1.00  0.00           C  
ATOM   2004  N   GLN C1706     -58.923 -17.611  27.851  1.00  0.00           N  
ATOM   2005  CA  GLN C1706     -59.519 -18.778  27.220  1.00  0.00           C  
ATOM   2006  C   GLN C1706     -60.557 -18.398  26.145  1.00  0.00           C  
ATOM   2007  O   GLN C1706     -61.339 -17.449  26.321  1.00  0.00           O  
ATOM   2008  CB  GLN C1706     -60.181 -19.626  28.297  1.00  0.00           C  
ATOM   2009  CG  GLN C1706     -59.296 -19.916  29.474  1.00  0.00           C  
ATOM   2010  CD  GLN C1706     -60.099 -20.179  30.731  1.00  0.00           C  
ATOM   2011  OE1 GLN C1706     -61.269 -20.576  30.670  1.00  0.00           O  
ATOM   2012  NE2 GLN C1706     -59.474 -19.969  31.884  1.00  0.00           N  
ATOM   2013  N   LEU C1707     -60.569 -19.147  25.039  1.00  0.00           N  
ATOM   2014  CA  LEU C1707     -61.506 -18.893  23.941  1.00  0.00           C  
ATOM   2015  C   LEU C1707     -62.654 -19.900  23.964  1.00  0.00           C  
ATOM   2016  O   LEU C1707     -62.496 -21.065  23.588  1.00  0.00           O  
ATOM   2017  CB  LEU C1707     -60.781 -18.983  22.602  1.00  0.00           C  
ATOM   2018  CG  LEU C1707     -61.560 -18.357  21.457  1.00  0.00           C  
ATOM   2019  CD1 LEU C1707     -61.968 -16.915  21.861  1.00  0.00           C  
ATOM   2020  CD2 LEU C1707     -60.717 -18.413  20.169  1.00  0.00           C  
ATOM   2021  N   ASP C1708     -63.821 -19.429  24.388  1.00  0.00           N  
ATOM   2022  CA  ASP C1708     -65.001 -20.277  24.513  1.00  0.00           C  
ATOM   2023  C   ASP C1708     -65.945 -20.247  23.325  1.00  0.00           C  
ATOM   2024  O   ASP C1708     -66.423 -19.173  22.925  1.00  0.00           O  
ATOM   2025  CB  ASP C1708     -65.797 -19.867  25.742  1.00  0.00           C  
ATOM   2026  CG  ASP C1708     -66.728 -20.948  26.204  1.00  0.00           C  
ATOM   2027  OD1 ASP C1708     -67.355 -21.620  25.362  1.00  0.00           O  
ATOM   2028  OD2 ASP C1708     -66.844 -21.129  27.422  1.00  0.00           O  
ATOM   2029  N   PHE C1709     -66.242 -21.426  22.784  1.00  0.00           N  
ATOM   2030  CA  PHE C1709     -67.155 -21.499  21.658  1.00  0.00           C  
ATOM   2031  C   PHE C1709     -68.482 -22.186  21.986  1.00  0.00           C  
ATOM   2032  O   PHE C1709     -69.464 -22.008  21.269  1.00  0.00           O  
ATOM   2033  CB  PHE C1709     -66.471 -22.174  20.462  1.00  0.00           C  
ATOM   2034  CG  PHE C1709     -65.662 -21.225  19.617  1.00  0.00           C  
ATOM   2035  CD1 PHE C1709     -66.195 -19.984  19.236  1.00  0.00           C  
ATOM   2036  CD2 PHE C1709     -64.381 -21.565  19.190  1.00  0.00           C  
ATOM   2037  CE1 PHE C1709     -65.463 -19.088  18.444  1.00  0.00           C  
ATOM   2038  CE2 PHE C1709     -63.636 -20.680  18.395  1.00  0.00           C  
ATOM   2039  CZ  PHE C1709     -64.181 -19.439  18.022  1.00  0.00           C  
ATOM   2040  N   SER C1710     -68.520 -22.935  23.086  1.00  0.00           N  
ATOM   2041  CA  SER C1710     -69.730 -23.645  23.485  1.00  0.00           C  
ATOM   2042  C   SER C1710     -70.662 -22.835  24.362  1.00  0.00           C  
ATOM   2043  O   SER C1710     -71.651 -22.314  23.886  1.00  0.00           O  
ATOM   2044  CB  SER C1710     -69.353 -24.945  24.188  1.00  0.00           C  
ATOM   2045  OG  SER C1710     -68.557 -25.756  23.331  1.00  0.00           O  
ATOM   2046  N   LEU C1725     -70.337 -22.733  25.641  1.00  0.00           N  
ATOM   2047  CA  LEU C1725     -71.149 -21.989  26.603  1.00  0.00           C  
ATOM   2048  C   LEU C1725     -72.082 -20.887  26.093  1.00  0.00           C  
ATOM   2049  O   LEU C1725     -73.264 -20.898  26.421  1.00  0.00           O  
ATOM   2050  CB  LEU C1725     -70.251 -21.421  27.699  1.00  0.00           C  
ATOM   2051  CG  LEU C1725     -69.494 -22.499  28.485  1.00  0.00           C  
ATOM   2052  CD1 LEU C1725     -68.784 -21.868  29.682  1.00  0.00           C  
ATOM   2053  CD2 LEU C1725     -70.476 -23.573  28.962  1.00  0.00           C  
ATOM   2054  N   PRO C1726     -71.574 -19.912  25.308  1.00  0.00           N  
ATOM   2055  CA  PRO C1726     -72.491 -18.867  24.826  1.00  0.00           C  
ATOM   2056  C   PRO C1726     -73.785 -19.428  24.181  1.00  0.00           C  
ATOM   2057  O   PRO C1726     -74.866 -18.824  24.285  1.00  0.00           O  
ATOM   2058  CB  PRO C1726     -71.622 -18.068  23.842  1.00  0.00           C  
ATOM   2059  CG  PRO C1726     -70.568 -19.052  23.402  1.00  0.00           C  
ATOM   2060  CD  PRO C1726     -70.242 -19.751  24.698  1.00  0.00           C  
ATOM   2061  N   SER C1727     -73.676 -20.587  23.526  1.00  0.00           N  
ATOM   2062  CA  SER C1727     -74.838 -21.222  22.909  1.00  0.00           C  
ATOM   2063  C   SER C1727     -75.545 -22.057  23.960  1.00  0.00           C  
ATOM   2064  O   SER C1727     -76.748 -21.959  24.106  1.00  0.00           O  
ATOM   2065  CB  SER C1727     -74.422 -22.128  21.757  1.00  0.00           C  
ATOM   2066  OG  SER C1727     -74.606 -23.488  22.114  1.00  0.00           O  
ATOM   2067  N   ARG C1728     -74.795 -22.877  24.692  1.00  0.00           N  
ATOM   2068  CA  ARG C1728     -75.387 -23.713  25.737  1.00  0.00           C  
ATOM   2069  C   ARG C1728     -76.392 -22.958  26.624  1.00  0.00           C  
ATOM   2070  O   ARG C1728     -77.440 -23.497  26.973  1.00  0.00           O  
ATOM   2071  CB  ARG C1728     -74.294 -24.326  26.610  1.00  0.00           C  
ATOM   2072  CG  ARG C1728     -73.409 -25.256  25.854  1.00  0.00           C  
ATOM   2073  CD  ARG C1728     -73.292 -26.562  26.578  1.00  0.00           C  
ATOM   2074  NE  ARG C1728     -72.744 -27.580  25.691  1.00  0.00           N  
ATOM   2075  CZ  ARG C1728     -72.483 -28.834  26.052  1.00  0.00           C  
ATOM   2076  NH1 ARG C1728     -72.712 -29.229  27.307  1.00  0.00           N  
ATOM   2077  NH2 ARG C1728     -72.020 -29.700  25.149  1.00  0.00           N  
ATOM   2078  N   LEU C1729     -76.077 -21.717  26.994  1.00  0.00           N  
ATOM   2079  CA  LEU C1729     -76.992 -20.942  27.824  1.00  0.00           C  
ATOM   2080  C   LEU C1729     -77.711 -19.971  26.928  1.00  0.00           C  
ATOM   2081  O   LEU C1729     -78.194 -18.926  27.373  1.00  0.00           O  
ATOM   2082  CB  LEU C1729     -76.257 -20.162  28.910  1.00  0.00           C  
ATOM   2083  CG  LEU C1729     -75.191 -20.902  29.709  1.00  0.00           C  
ATOM   2084  CD1 LEU C1729     -75.018 -20.150  31.007  1.00  0.00           C  
ATOM   2085  CD2 LEU C1729     -75.584 -22.357  29.974  1.00  0.00           C  
ATOM   2086  N   SER C1752     -77.746 -20.328  25.649  1.00  0.00           N  
ATOM   2087  CA  SER C1752     -78.421 -19.555  24.617  1.00  0.00           C  
ATOM   2088  C   SER C1752     -78.403 -18.049  24.795  1.00  0.00           C  
ATOM   2089  O   SER C1752     -79.315 -17.446  25.366  1.00  0.00           O  
ATOM   2090  CB  SER C1752     -79.867 -20.041  24.482  1.00  0.00           C  
ATOM   2091  OG  SER C1752     -80.318 -20.623  25.696  1.00  0.00           O  
ATOM   2092  N   ALA C1753     -77.333 -17.451  24.307  1.00  0.00           N  
ATOM   2093  CA  ALA C1753     -77.196 -16.015  24.352  1.00  0.00           C  
ATOM   2094  C   ALA C1753     -77.158 -15.650  22.869  1.00  0.00           C  
ATOM   2095  O   ALA C1753     -76.934 -16.527  22.017  1.00  0.00           O  
ATOM   2096  CB  ALA C1753     -75.899 -15.631  25.036  1.00  0.00           C  
ATOM   2097  N   SER C1757     -77.390 -14.377  22.549  1.00  0.00           N  
ATOM   2098  CA  SER C1757     -77.357 -13.948  21.158  1.00  0.00           C  
ATOM   2099  C   SER C1757     -77.515 -12.457  20.994  1.00  0.00           C  
ATOM   2100  O   SER C1757     -78.047 -11.757  21.871  1.00  0.00           O  
ATOM   2101  CB  SER C1757     -78.459 -14.639  20.392  1.00  0.00           C  
ATOM   2102  OG  SER C1757     -79.692 -14.429  21.063  1.00  0.00           O  
ATOM   2103  N   TYR C1758     -77.040 -11.976  19.855  1.00  0.00           N  
ATOM   2104  CA  TYR C1758     -77.150 -10.562  19.541  1.00  0.00           C  
ATOM   2105  C   TYR C1758     -77.690 -10.381  18.124  1.00  0.00           C  
ATOM   2106  O   TYR C1758     -77.797 -11.340  17.353  1.00  0.00           O  
ATOM   2107  CB  TYR C1758     -75.803  -9.861  19.675  1.00  0.00           C  
ATOM   2108  CG  TYR C1758     -74.759 -10.374  18.723  1.00  0.00           C  
ATOM   2109  CD1 TYR C1758     -74.104 -11.581  18.958  1.00  0.00           C  
ATOM   2110  CD2 TYR C1758     -74.425  -9.648  17.581  1.00  0.00           C  
ATOM   2111  CE1 TYR C1758     -73.132 -12.054  18.079  1.00  0.00           C  
ATOM   2112  CE2 TYR C1758     -73.464 -10.104  16.692  1.00  0.00           C  
ATOM   2113  CZ  TYR C1758     -72.813 -11.310  16.943  1.00  0.00           C  
ATOM   2114  OH  TYR C1758     -71.839 -11.759  16.064  1.00  0.00           O  
ATOM   2115  N   VAL C1759     -78.014  -9.143  17.781  1.00  0.00           N  
ATOM   2116  CA  VAL C1759     -78.572  -8.842  16.474  1.00  0.00           C  
ATOM   2117  C   VAL C1759     -77.547  -8.197  15.545  1.00  0.00           C  
ATOM   2118  O   VAL C1759     -76.942  -7.181  15.911  1.00  0.00           O  
ATOM   2119  CB  VAL C1759     -79.754  -7.874  16.631  1.00  0.00           C  
ATOM   2120  CG1 VAL C1759     -80.612  -7.881  15.395  1.00  0.00           C  
ATOM   2121  CG2 VAL C1759     -80.548  -8.240  17.848  1.00  0.00           C  
ATOM   2122  N   GLY C1760     -77.354  -8.783  14.358  1.00  0.00           N  
ATOM   2123  CA  GLY C1760     -76.430  -8.212  13.382  1.00  0.00           C  
ATOM   2124  C   GLY C1760     -77.149  -7.093  12.626  1.00  0.00           C  
ATOM   2125  O   GLY C1760     -78.318  -6.830  12.923  1.00  0.00           O  
ATOM   2126  N   GLU C1764     -76.492  -6.416  11.678  1.00  0.00           N  
ATOM   2127  CA  GLU C1764     -77.170  -5.345  10.929  1.00  0.00           C  
ATOM   2128  C   GLU C1764     -78.179  -6.078  10.103  1.00  0.00           C  
ATOM   2129  O   GLU C1764     -79.218  -5.534   9.738  1.00  0.00           O  
ATOM   2130  CB  GLU C1764     -76.231  -4.587   9.984  1.00  0.00           C  
ATOM   2131  CG  GLU C1764     -75.077  -3.875  10.661  1.00  0.00           C  
ATOM   2132  CD  GLU C1764     -73.903  -4.798  10.967  1.00  0.00           C  
ATOM   2133  OE1 GLU C1764     -74.088  -5.809  11.683  1.00  0.00           O  
ATOM   2134  OE2 GLU C1764     -72.786  -4.507  10.487  1.00  0.00           O  
ATOM   2135  N   ASP C1765     -77.834  -7.332   9.814  1.00  0.00           N  
ATOM   2136  CA  ASP C1765     -78.674  -8.239   9.041  1.00  0.00           C  
ATOM   2137  C   ASP C1765     -79.895  -8.600   9.886  1.00  0.00           C  
ATOM   2138  O   ASP C1765     -80.605  -9.575   9.605  1.00  0.00           O  
ATOM   2139  CB  ASP C1765     -77.879  -9.505   8.657  1.00  0.00           C  
ATOM   2140  CG  ASP C1765     -77.351 -10.276   9.871  1.00  0.00           C  
ATOM   2141  OD1 ASP C1765     -76.835  -9.647  10.820  1.00  0.00           O  
ATOM   2142  OD2 ASP C1765     -77.434 -11.522   9.867  1.00  0.00           O  
ATOM   2143  N   ASN C1767     -80.124  -7.796  10.925  1.00  0.00           N  
ATOM   2144  CA  ASN C1767     -81.243  -7.998  11.829  1.00  0.00           C  
ATOM   2145  C   ASN C1767     -81.402  -9.498  12.079  1.00  0.00           C  
ATOM   2146  O   ASN C1767     -82.515 -10.025  12.086  1.00  0.00           O  
ATOM   2147  CB  ASN C1767     -82.502  -7.416  11.197  1.00  0.00           C  
ATOM   2148  CG  ASN C1767     -83.641  -7.295  12.169  1.00  0.00           C  
ATOM   2149  OD1 ASN C1767     -83.513  -6.682  13.224  1.00  0.00           O  
ATOM   2150  ND2 ASN C1767     -84.776  -7.873  11.811  1.00  0.00           N  
ATOM   2151  N   GLU C1768     -80.269 -10.175  12.282  1.00  0.00           N  
ATOM   2152  CA  GLU C1768     -80.238 -11.619  12.521  1.00  0.00           C  
ATOM   2153  C   GLU C1768     -79.615 -12.080  13.839  1.00  0.00           C  
ATOM   2154  O   GLU C1768     -78.695 -11.444  14.382  1.00  0.00           O  
ATOM   2155  CB  GLU C1768     -79.519 -12.324  11.367  1.00  0.00           C  
ATOM   2156  CG  GLU C1768     -80.395 -12.555  10.162  1.00  0.00           C  
ATOM   2157  CD  GLU C1768     -81.543 -13.491  10.477  1.00  0.00           C  
ATOM   2158  OE1 GLU C1768     -81.273 -14.663  10.815  1.00  0.00           O  
ATOM   2159  OE2 GLU C1768     -82.712 -13.058  10.394  1.00  0.00           O  
ATOM   2160  N   ARG C1770     -80.136 -13.211  14.322  1.00  0.00           N  
ATOM   2161  CA  ARG C1770     -79.694 -13.855  15.556  1.00  0.00           C  
ATOM   2162  C   ARG C1770     -78.318 -14.479  15.377  1.00  0.00           C  
ATOM   2163  O   ARG C1770     -78.119 -15.293  14.471  1.00  0.00           O  
ATOM   2164  CB  ARG C1770     -80.680 -14.957  15.957  1.00  0.00           C  
ATOM   2165  CG  ARG C1770     -81.931 -14.457  16.643  1.00  0.00           C  
ATOM   2166  CD  ARG C1770     -81.651 -14.154  18.107  1.00  0.00           C  
ATOM   2167  NE  ARG C1770     -82.537 -13.127  18.667  1.00  0.00           N  
ATOM   2168  CZ  ARG C1770     -83.858 -13.229  18.773  1.00  0.00           C  
ATOM   2169  NH1 ARG C1770     -84.473 -14.323  18.354  1.00  0.00           N  
ATOM   2170  NH2 ARG C1770     -84.563 -12.234  19.299  1.00  0.00           N  
ATOM   2171  N   LYS C1771     -77.373 -14.091  16.235  1.00  0.00           N  
ATOM   2172  CA  LYS C1771     -76.014 -14.630  16.191  1.00  0.00           C  
ATOM   2173  C   LYS C1771     -75.574 -14.885  17.640  1.00  0.00           C  
ATOM   2174  O   LYS C1771     -75.813 -14.048  18.531  1.00  0.00           O  
ATOM   2175  CB  LYS C1771     -75.036 -13.641  15.512  1.00  0.00           C  
ATOM   2176  CG  LYS C1771     -75.449 -13.125  14.112  1.00  0.00           C  
ATOM   2177  CD  LYS C1771     -74.350 -13.315  13.036  1.00  0.00           C  
ATOM   2178  CE  LYS C1771     -73.114 -12.420  13.223  1.00  0.00           C  
ATOM   2179  NZ  LYS C1771     -73.304 -10.982  12.838  1.00  0.00           N  
ATOM   2180  N   VAL C1772     -74.974 -16.054  17.881  1.00  0.00           N  
ATOM   2181  CA  VAL C1772     -74.484 -16.383  19.214  1.00  0.00           C  
ATOM   2182  C   VAL C1772     -73.138 -15.687  19.343  1.00  0.00           C  
ATOM   2183  O   VAL C1772     -72.291 -15.772  18.451  1.00  0.00           O  
ATOM   2184  CB  VAL C1772     -74.275 -17.891  19.413  1.00  0.00           C  
ATOM   2185  CG1 VAL C1772     -73.637 -18.144  20.767  1.00  0.00           C  
ATOM   2186  CG2 VAL C1772     -75.591 -18.605  19.346  1.00  0.00           C  
ATOM   2187  N   PRO C1773     -72.914 -14.998  20.461  1.00  0.00           N  
ATOM   2188  CA  PRO C1773     -71.632 -14.319  20.585  1.00  0.00           C  
ATOM   2189  C   PRO C1773     -70.501 -15.277  20.906  1.00  0.00           C  
ATOM   2190  O   PRO C1773     -70.733 -16.426  21.288  1.00  0.00           O  
ATOM   2191  CB  PRO C1773     -71.891 -13.342  21.716  1.00  0.00           C  
ATOM   2192  CG  PRO C1773     -72.718 -14.189  22.656  1.00  0.00           C  
ATOM   2193  CD  PRO C1773     -73.679 -14.919  21.722  1.00  0.00           C  
ATOM   2194  N   VAL C1774     -69.275 -14.799  20.726  1.00  0.00           N  
ATOM   2195  CA  VAL C1774     -68.103 -15.585  21.053  1.00  0.00           C  
ATOM   2196  C   VAL C1774     -67.809 -15.111  22.463  1.00  0.00           C  
ATOM   2197  O   VAL C1774     -68.073 -13.943  22.804  1.00  0.00           O  
ATOM   2198  CB  VAL C1774     -66.902 -15.233  20.189  1.00  0.00           C  
ATOM   2199  CG1 VAL C1774     -65.817 -16.263  20.391  1.00  0.00           C  
ATOM   2200  CG2 VAL C1774     -67.306 -15.141  18.736  1.00  0.00           C  
ATOM   2201  N   MET C1775     -67.281 -16.002  23.293  1.00  0.00           N  
ATOM   2202  CA  MET C1775     -66.984 -15.603  24.649  1.00  0.00           C  
ATOM   2203  C   MET C1775     -65.561 -15.899  25.063  1.00  0.00           C  
ATOM   2204  O   MET C1775     -65.093 -17.031  24.974  1.00  0.00           O  
ATOM   2205  CB  MET C1775     -67.957 -16.253  25.613  1.00  0.00           C  
ATOM   2206  CG  MET C1775     -67.755 -15.808  27.041  1.00  0.00           C  
ATOM   2207  SD  MET C1775     -69.206 -16.151  28.051  1.00  0.00           S  
ATOM   2208  CE  MET C1775     -69.671 -17.774  27.429  1.00  0.00           C  
ATOM   2209  N   ILE C1776     -64.882 -14.847  25.506  1.00  0.00           N  
ATOM   2210  CA  ILE C1776     -63.502 -14.925  25.956  1.00  0.00           C  
ATOM   2211  C   ILE C1776     -63.443 -14.860  27.500  1.00  0.00           C  
ATOM   2212  O   ILE C1776     -63.964 -13.907  28.107  1.00  0.00           O  
ATOM   2213  CB  ILE C1776     -62.696 -13.750  25.380  1.00  0.00           C  
ATOM   2214  CG1 ILE C1776     -62.637 -13.856  23.864  1.00  0.00           C  
ATOM   2215  CG2 ILE C1776     -61.308 -13.742  25.951  1.00  0.00           C  
ATOM   2216  CD1 ILE C1776     -61.896 -12.708  23.225  1.00  0.00           C  
ATOM   2217  N   HIS C1777     -62.843 -15.886  28.127  1.00  0.00           N  
ATOM   2218  CA  HIS C1777     -62.664 -15.934  29.589  1.00  0.00           C  
ATOM   2219  C   HIS C1777     -61.263 -15.356  29.843  1.00  0.00           C  
ATOM   2220  O   HIS C1777     -60.339 -15.563  29.037  1.00  0.00           O  
ATOM   2221  CB  HIS C1777     -62.645 -17.369  30.106  1.00  0.00           C  
ATOM   2222  CG  HIS C1777     -63.908 -18.122  29.888  1.00  0.00           C  
ATOM   2223  ND1 HIS C1777     -64.708 -18.542  30.925  1.00  0.00           N  
ATOM   2224  CD2 HIS C1777     -64.489 -18.563  28.753  1.00  0.00           C  
ATOM   2225  CE1 HIS C1777     -65.736 -19.210  30.437  1.00  0.00           C  
ATOM   2226  NE2 HIS C1777     -65.626 -19.237  29.122  1.00  0.00           N  
ATOM   2227  N   ARG C1778     -61.082 -14.653  30.955  1.00  0.00           N  
ATOM   2228  CA  ARG C1778     -59.772 -14.109  31.225  1.00  0.00           C  
ATOM   2229  C   ARG C1778     -59.634 -13.512  32.611  1.00  0.00           C  
ATOM   2230  O   ARG C1778     -60.549 -12.831  33.098  1.00  0.00           O  
ATOM   2231  CB  ARG C1778     -59.422 -13.101  30.129  1.00  0.00           C  
ATOM   2232  CG  ARG C1778     -58.962 -11.712  30.543  1.00  0.00           C  
ATOM   2233  CD  ARG C1778     -60.089 -10.799  30.951  1.00  0.00           C  
ATOM   2234  NE  ARG C1778     -60.015 -10.564  32.378  1.00  0.00           N  
ATOM   2235  CZ  ARG C1778     -60.080  -9.367  32.941  1.00  0.00           C  
ATOM   2236  NH1 ARG C1778     -60.232  -8.305  32.175  1.00  0.00           N  
ATOM   2237  NH2 ARG C1778     -59.959  -9.231  34.263  1.00  0.00           N  
ATOM   2238  N   ALA C1779     -58.497 -13.817  33.255  1.00  0.00           N  
ATOM   2239  CA  ALA C1779     -58.166 -13.305  34.588  1.00  0.00           C  
ATOM   2240  C   ALA C1779     -56.720 -12.833  34.517  1.00  0.00           C  
ATOM   2241  O   ALA C1779     -55.842 -13.600  34.111  1.00  0.00           O  
ATOM   2242  CB  ALA C1779     -58.293 -14.395  35.611  1.00  0.00           C  
ATOM   2243  N   ILE C1780     -56.475 -11.574  34.885  1.00  0.00           N  
ATOM   2244  CA  ILE C1780     -55.114 -11.042  34.860  1.00  0.00           C  
ATOM   2245  C   ILE C1780     -54.311 -11.555  36.051  1.00  0.00           C  
ATOM   2246  O   ILE C1780     -53.403 -12.379  35.879  1.00  0.00           O  
ATOM   2247  CB  ILE C1780     -55.105  -9.492  34.839  1.00  0.00           C  
ATOM   2248  CG1 ILE C1780     -55.057  -9.017  33.393  1.00  0.00           C  
ATOM   2249  CG2 ILE C1780     -53.863  -8.939  35.507  1.00  0.00           C  
ATOM   2250  CD1 ILE C1780     -56.126  -9.642  32.521  1.00  0.00           C  
ATOM   2251  N   LEU C1781     -54.643 -11.091  37.259  1.00  0.00           N  
ATOM   2252  CA  LEU C1781     -53.926 -11.559  38.445  1.00  0.00           C  
ATOM   2253  C   LEU C1781     -54.126 -13.077  38.594  1.00  0.00           C  
ATOM   2254  O   LEU C1781     -53.249 -13.788  39.072  1.00  0.00           O  
ATOM   2255  CB  LEU C1781     -54.410 -10.821  39.707  1.00  0.00           C  
ATOM   2256  CG  LEU C1781     -54.268  -9.293  39.715  1.00  0.00           C  
ATOM   2257  CD1 LEU C1781     -54.331  -8.785  41.138  1.00  0.00           C  
ATOM   2258  CD2 LEU C1781     -52.968  -8.879  39.077  1.00  0.00           C  
ATOM   2259  N   GLY C1782     -55.278 -13.564  38.149  1.00  0.00           N  
ATOM   2260  CA  GLY C1782     -55.594 -14.979  38.234  1.00  0.00           C  
ATOM   2261  C   GLY C1782     -56.552 -15.254  39.382  1.00  0.00           C  
ATOM   2262  O   GLY C1782     -57.753 -15.512  39.188  1.00  0.00           O  
ATOM   2263  N   SER C1783     -56.004 -15.186  40.593  1.00  0.00           N  
ATOM   2264  CA  SER C1783     -56.747 -15.403  41.832  1.00  0.00           C  
ATOM   2265  C   SER C1783     -56.144 -14.484  42.882  1.00  0.00           C  
ATOM   2266  O   SER C1783     -54.930 -14.466  43.061  1.00  0.00           O  
ATOM   2267  CB  SER C1783     -56.611 -16.860  42.272  1.00  0.00           C  
ATOM   2268  OG  SER C1783     -56.799 -16.976  43.664  1.00  0.00           O  
ATOM   2269  N   MET C1784     -56.983 -13.720  43.568  1.00  0.00           N  
ATOM   2270  CA  MET C1784     -56.494 -12.803  44.596  1.00  0.00           C  
ATOM   2271  C   MET C1784     -55.521 -13.427  45.607  1.00  0.00           C  
ATOM   2272  O   MET C1784     -54.430 -12.897  45.862  1.00  0.00           O  
ATOM   2273  CB  MET C1784     -57.659 -12.184  45.364  1.00  0.00           C  
ATOM   2274  CG  MET C1784     -58.327 -11.054  44.620  1.00  0.00           C  
ATOM   2275  SD  MET C1784     -57.129  -9.854  43.966  1.00  0.00           S  
ATOM   2276  CE  MET C1784     -57.707  -8.283  44.694  1.00  0.00           C  
ATOM   2277  N   GLU C1785     -55.927 -14.545  46.197  1.00  0.00           N  
ATOM   2278  CA  GLU C1785     -55.083 -15.224  47.161  1.00  0.00           C  
ATOM   2279  C   GLU C1785     -53.800 -15.727  46.508  1.00  0.00           C  
ATOM   2280  O   GLU C1785     -52.708 -15.431  46.999  1.00  0.00           O  
ATOM   2281  CB  GLU C1785     -55.835 -16.390  47.828  1.00  0.00           C  
ATOM   2282  CG  GLU C1785     -57.186 -16.742  47.216  1.00  0.00           C  
ATOM   2283  CD  GLU C1785     -58.257 -15.661  47.444  1.00  0.00           C  
ATOM   2284  OE1 GLU C1785     -58.493 -15.284  48.601  1.00  0.00           O  
ATOM   2285  OE2 GLU C1785     -58.877 -15.188  46.472  1.00  0.00           O  
ATOM   2286  N   ARG C1786     -53.919 -16.467  45.402  1.00  0.00           N  
ATOM   2287  CA  ARG C1786     -52.733 -16.992  44.741  1.00  0.00           C  
ATOM   2288  C   ARG C1786     -51.737 -15.881  44.417  1.00  0.00           C  
ATOM   2289  O   ARG C1786     -50.591 -15.898  44.873  1.00  0.00           O  
ATOM   2290  CB  ARG C1786     -53.102 -17.751  43.477  1.00  0.00           C  
ATOM   2291  CG  ARG C1786     -51.896 -18.363  42.829  1.00  0.00           C  
ATOM   2292  CD  ARG C1786     -52.281 -19.272  41.695  1.00  0.00           C  
ATOM   2293  NE  ARG C1786     -52.829 -20.561  42.136  1.00  0.00           N  
ATOM   2294  CZ  ARG C1786     -53.187 -21.567  41.318  1.00  0.00           C  
ATOM   2295  NH1 ARG C1786     -53.063 -21.455  40.003  1.00  0.00           N  
ATOM   2296  NH2 ARG C1786     -53.683 -22.701  41.796  1.00  0.00           N  
ATOM   2297  N   PHE C1787     -52.173 -14.901  43.644  1.00  0.00           N  
ATOM   2298  CA  PHE C1787     -51.297 -13.789  43.287  1.00  0.00           C  
ATOM   2299  C   PHE C1787     -50.712 -13.114  44.536  1.00  0.00           C  
ATOM   2300  O   PHE C1787     -49.544 -12.699  44.541  1.00  0.00           O  
ATOM   2301  CB  PHE C1787     -52.080 -12.776  42.448  1.00  0.00           C  
ATOM   2302  CG  PHE C1787     -51.240 -11.693  41.859  1.00  0.00           C  
ATOM   2303  CD1 PHE C1787     -50.852 -10.612  42.625  1.00  0.00           C  
ATOM   2304  CD2 PHE C1787     -50.857 -11.756  40.514  1.00  0.00           C  
ATOM   2305  CE1 PHE C1787     -50.113  -9.637  42.059  1.00  0.00           C  
ATOM   2306  CE2 PHE C1787     -50.103 -10.762  39.938  1.00  0.00           C  
ATOM   2307  CZ  PHE C1787     -49.728  -9.706  40.692  1.00  0.00           C  
ATOM   2308  N   ILE C1788     -51.506 -12.996  45.598  1.00  0.00           N  
ATOM   2309  CA  ILE C1788     -50.959 -12.380  46.796  1.00  0.00           C  
ATOM   2310  C   ILE C1788     -49.806 -13.263  47.264  1.00  0.00           C  
ATOM   2311  O   ILE C1788     -48.733 -12.758  47.600  1.00  0.00           O  
ATOM   2312  CB  ILE C1788     -52.005 -12.227  47.936  1.00  0.00           C  
ATOM   2313  CG1 ILE C1788     -52.587 -10.802  47.933  1.00  0.00           C  
ATOM   2314  CG2 ILE C1788     -51.346 -12.488  49.280  1.00  0.00           C  
ATOM   2315  CD1 ILE C1788     -53.442 -10.446  49.133  1.00  0.00           C  
ATOM   2316  N   GLY C1789     -50.033 -14.578  47.261  1.00  0.00           N  
ATOM   2317  CA  GLY C1789     -49.011 -15.530  47.672  1.00  0.00           C  
ATOM   2318  C   GLY C1789     -47.702 -15.276  46.951  1.00  0.00           C  
ATOM   2319  O   GLY C1789     -46.638 -15.201  47.572  1.00  0.00           O  
ATOM   2320  N   ILE C1790     -47.790 -15.127  45.635  1.00  0.00           N  
ATOM   2321  CA  ILE C1790     -46.627 -14.856  44.807  1.00  0.00           C  
ATOM   2322  C   ILE C1790     -45.953 -13.536  45.162  1.00  0.00           C  
ATOM   2323  O   ILE C1790     -44.733 -13.478  45.284  1.00  0.00           O  
ATOM   2324  CB  ILE C1790     -47.012 -14.829  43.340  1.00  0.00           C  
ATOM   2325  CG1 ILE C1790     -47.584 -16.189  42.943  1.00  0.00           C  
ATOM   2326  CG2 ILE C1790     -45.818 -14.467  42.498  1.00  0.00           C  
ATOM   2327  CD1 ILE C1790     -46.829 -17.357  43.523  1.00  0.00           C  
ATOM   2328  N   LEU C1791     -46.732 -12.471  45.306  1.00  0.00           N  
ATOM   2329  CA  LEU C1791     -46.149 -11.198  45.692  1.00  0.00           C  
ATOM   2330  C   LEU C1791     -45.344 -11.368  46.968  1.00  0.00           C  
ATOM   2331  O   LEU C1791     -44.210 -10.886  47.052  1.00  0.00           O  
ATOM   2332  CB  LEU C1791     -47.221 -10.179  45.967  1.00  0.00           C  
ATOM   2333  CG  LEU C1791     -47.975  -9.751  44.737  1.00  0.00           C  
ATOM   2334  CD1 LEU C1791     -48.930  -8.607  45.117  1.00  0.00           C  
ATOM   2335  CD2 LEU C1791     -46.963  -9.322  43.673  1.00  0.00           C  
ATOM   2336  N   THR C1792     -45.945 -12.025  47.970  1.00  0.00           N  
ATOM   2337  CA  THR C1792     -45.266 -12.284  49.245  1.00  0.00           C  
ATOM   2338  C   THR C1792     -43.976 -13.032  48.918  1.00  0.00           C  
ATOM   2339  O   THR C1792     -42.898 -12.591  49.305  1.00  0.00           O  
ATOM   2340  CB  THR C1792     -46.077 -13.174  50.197  1.00  0.00           C  
ATOM   2341  OG1 THR C1792     -47.457 -13.131  49.845  1.00  0.00           O  
ATOM   2342  CG2 THR C1792     -45.935 -12.673  51.607  1.00  0.00           C  
ATOM   2343  N   GLU C1793     -44.083 -14.157  48.207  1.00  0.00           N  
ATOM   2344  CA  GLU C1793     -42.893 -14.914  47.816  1.00  0.00           C  
ATOM   2345  C   GLU C1793     -41.858 -13.951  47.234  1.00  0.00           C  
ATOM   2346  O   GLU C1793     -40.782 -13.800  47.808  1.00  0.00           O  
ATOM   2347  CB  GLU C1793     -43.236 -15.993  46.787  1.00  0.00           C  
ATOM   2348  CG  GLU C1793     -44.166 -17.092  47.317  1.00  0.00           C  
ATOM   2349  CD  GLU C1793     -43.431 -18.192  48.040  1.00  0.00           C  
ATOM   2350  OE1 GLU C1793     -42.400 -17.857  48.636  1.00  0.00           O  
ATOM   2351  OE2 GLU C1793     -43.885 -19.367  48.027  1.00  0.00           O  
ATOM   2352  N   GLU C1794     -42.177 -13.289  46.119  1.00  0.00           N  
ATOM   2353  CA  GLU C1794     -41.243 -12.334  45.522  1.00  0.00           C  
ATOM   2354  C   GLU C1794     -40.684 -11.379  46.577  1.00  0.00           C  
ATOM   2355  O   GLU C1794     -39.728 -11.726  47.264  1.00  0.00           O  
ATOM   2356  CB  GLU C1794     -41.912 -11.509  44.433  1.00  0.00           C  
ATOM   2357  CG  GLU C1794     -40.934 -10.584  43.727  1.00  0.00           C  
ATOM   2358  CD  GLU C1794     -40.704 -10.963  42.262  1.00  0.00           C  
ATOM   2359  OE1 GLU C1794     -40.786 -12.172  41.918  1.00  0.00           O  
ATOM   2360  OE2 GLU C1794     -40.428 -10.041  41.461  1.00  0.00           O  
ATOM   2361  N   PHE C1795     -41.276 -10.189  46.706  1.00  0.00           N  
ATOM   2362  CA  PHE C1795     -40.835  -9.184  47.695  1.00  0.00           C  
ATOM   2363  C   PHE C1795     -40.449  -9.750  49.087  1.00  0.00           C  
ATOM   2364  O   PHE C1795     -39.751  -9.099  49.882  1.00  0.00           O  
ATOM   2365  CB  PHE C1795     -41.927  -8.130  47.866  1.00  0.00           C  
ATOM   2366  CG  PHE C1795     -42.393  -7.556  46.576  1.00  0.00           C  
ATOM   2367  CD1 PHE C1795     -43.084  -8.345  45.668  1.00  0.00           C  
ATOM   2368  CD2 PHE C1795     -42.066  -6.258  46.225  1.00  0.00           C  
ATOM   2369  CE1 PHE C1795     -43.433  -7.850  44.426  1.00  0.00           C  
ATOM   2370  CE2 PHE C1795     -42.409  -5.750  44.984  1.00  0.00           C  
ATOM   2371  CZ  PHE C1795     -43.091  -6.545  44.081  1.00  0.00           C  
ATOM   2372  N   ALA C1796     -40.913 -10.964  49.371  1.00  0.00           N  
ATOM   2373  CA  ALA C1796     -40.639 -11.641  50.633  1.00  0.00           C  
ATOM   2374  C   ALA C1796     -40.900 -10.691  51.793  1.00  0.00           C  
ATOM   2375  O   ALA C1796     -40.003 -10.359  52.555  1.00  0.00           O  
ATOM   2376  CB  ALA C1796     -39.207 -12.143  50.647  1.00  0.00           C  
ATOM   2377  N   GLY C1797     -42.144 -10.252  51.909  1.00  0.00           N  
ATOM   2378  CA  GLY C1797     -42.494  -9.355  52.981  1.00  0.00           C  
ATOM   2379  C   GLY C1797     -42.127  -7.915  52.693  1.00  0.00           C  
ATOM   2380  O   GLY C1797     -42.367  -7.037  53.517  1.00  0.00           O  
ATOM   2381  N   PHE C1798     -41.551  -7.640  51.537  1.00  0.00           N  
ATOM   2382  CA  PHE C1798     -41.202  -6.260  51.265  1.00  0.00           C  
ATOM   2383  C   PHE C1798     -42.088  -5.616  50.234  1.00  0.00           C  
ATOM   2384  O   PHE C1798     -41.631  -5.083  49.223  1.00  0.00           O  
ATOM   2385  CB  PHE C1798     -39.743  -6.173  50.878  1.00  0.00           C  
ATOM   2386  CG  PHE C1798     -38.829  -6.450  52.020  1.00  0.00           C  
ATOM   2387  CD1 PHE C1798     -38.783  -7.720  52.597  1.00  0.00           C  
ATOM   2388  CD2 PHE C1798     -38.071  -5.427  52.578  1.00  0.00           C  
ATOM   2389  CE1 PHE C1798     -37.989  -7.969  53.721  1.00  0.00           C  
ATOM   2390  CE2 PHE C1798     -37.276  -5.659  53.698  1.00  0.00           C  
ATOM   2391  CZ  PHE C1798     -37.237  -6.933  54.274  1.00  0.00           C  
ATOM   2392  N   PHE C1799     -43.381  -5.665  50.522  1.00  0.00           N  
ATOM   2393  CA  PHE C1799     -44.396  -5.097  49.650  1.00  0.00           C  
ATOM   2394  C   PHE C1799     -44.078  -3.629  49.401  1.00  0.00           C  
ATOM   2395  O   PHE C1799     -43.653  -2.911  50.303  1.00  0.00           O  
ATOM   2396  CB  PHE C1799     -45.800  -5.235  50.302  1.00  0.00           C  
ATOM   2397  CG  PHE C1799     -46.142  -6.654  50.721  1.00  0.00           C  
ATOM   2398  CD1 PHE C1799     -46.370  -7.661  49.765  1.00  0.00           C  
ATOM   2399  CD2 PHE C1799     -46.161  -7.005  52.065  1.00  0.00           C  
ATOM   2400  CE1 PHE C1799     -46.603  -9.000  50.142  1.00  0.00           C  
ATOM   2401  CE2 PHE C1799     -46.394  -8.340  52.448  1.00  0.00           C  
ATOM   2402  CZ  PHE C1799     -46.614  -9.337  51.479  1.00  0.00           C  
ATOM   2403  N   PRO C1800     -44.238  -3.179  48.156  1.00  0.00           N  
ATOM   2404  CA  PRO C1800     -43.970  -1.778  47.831  1.00  0.00           C  
ATOM   2405  C   PRO C1800     -44.831  -0.876  48.713  1.00  0.00           C  
ATOM   2406  O   PRO C1800     -45.867  -1.297  49.231  1.00  0.00           O  
ATOM   2407  CB  PRO C1800     -44.356  -1.694  46.360  1.00  0.00           C  
ATOM   2408  CG  PRO C1800     -43.946  -3.054  45.853  1.00  0.00           C  
ATOM   2409  CD  PRO C1800     -44.432  -3.985  46.938  1.00  0.00           C  
ATOM   2410  N   THR C1801     -44.405   0.367  48.872  1.00  0.00           N  
ATOM   2411  CA  THR C1801     -45.137   1.304  49.714  1.00  0.00           C  
ATOM   2412  C   THR C1801     -46.646   1.231  49.551  1.00  0.00           C  
ATOM   2413  O   THR C1801     -47.368   1.015  50.525  1.00  0.00           O  
ATOM   2414  CB  THR C1801     -44.683   2.768  49.472  1.00  0.00           C  
ATOM   2415  OG1 THR C1801     -43.345   2.935  49.971  1.00  0.00           O  
ATOM   2416  CG2 THR C1801     -45.627   3.751  50.183  1.00  0.00           C  
ATOM   2417  N   TRP C1802     -47.125   1.401  48.325  1.00  0.00           N  
ATOM   2418  CA  TRP C1802     -48.565   1.371  48.088  1.00  0.00           C  
ATOM   2419  C   TRP C1802     -49.253   0.094  48.574  1.00  0.00           C  
ATOM   2420  O   TRP C1802     -50.396   0.137  49.020  1.00  0.00           O  
ATOM   2421  CB  TRP C1802     -48.880   1.565  46.595  1.00  0.00           C  
ATOM   2422  CG  TRP C1802     -48.565   0.366  45.688  1.00  0.00           C  
ATOM   2423  CD1 TRP C1802     -47.344   0.024  45.166  1.00  0.00           C  
ATOM   2424  CD2 TRP C1802     -49.507  -0.580  45.141  1.00  0.00           C  
ATOM   2425  NE1 TRP C1802     -47.470  -1.060  44.320  1.00  0.00           N  
ATOM   2426  CE2 TRP C1802     -48.781  -1.451  44.289  1.00  0.00           C  
ATOM   2427  CE3 TRP C1802     -50.888  -0.769  45.286  1.00  0.00           C  
ATOM   2428  CZ2 TRP C1802     -49.390  -2.489  43.586  1.00  0.00           C  
ATOM   2429  CZ3 TRP C1802     -51.492  -1.800  44.588  1.00  0.00           C  
ATOM   2430  CH2 TRP C1802     -50.738  -2.648  43.745  1.00  0.00           C  
ATOM   2431  N   LEU C1803     -48.554  -1.034  48.493  1.00  0.00           N  
ATOM   2432  CA  LEU C1803     -49.123  -2.316  48.876  1.00  0.00           C  
ATOM   2433  C   LEU C1803     -48.820  -2.749  50.297  1.00  0.00           C  
ATOM   2434  O   LEU C1803     -49.179  -3.854  50.711  1.00  0.00           O  
ATOM   2435  CB  LEU C1803     -48.622  -3.384  47.914  1.00  0.00           C  
ATOM   2436  CG  LEU C1803     -49.690  -3.960  46.997  1.00  0.00           C  
ATOM   2437  CD1 LEU C1803     -49.041  -4.767  45.881  1.00  0.00           C  
ATOM   2438  CD2 LEU C1803     -50.638  -4.814  47.832  1.00  0.00           C  
ATOM   2439  N   ALA C1804     -48.167  -1.882  51.053  1.00  0.00           N  
ATOM   2440  CA  ALA C1804     -47.798  -2.221  52.419  1.00  0.00           C  
ATOM   2441  C   ALA C1804     -48.913  -2.112  53.436  1.00  0.00           C  
ATOM   2442  O   ALA C1804     -49.515  -1.047  53.592  1.00  0.00           O  
ATOM   2443  CB  ALA C1804     -46.643  -1.358  52.862  1.00  0.00           C  
ATOM   2444  N   PRO C1805     -49.205  -3.222  54.142  1.00  0.00           N  
ATOM   2445  CA  PRO C1805     -50.267  -3.174  55.151  1.00  0.00           C  
ATOM   2446  C   PRO C1805     -50.124  -1.880  55.967  1.00  0.00           C  
ATOM   2447  O   PRO C1805     -51.085  -1.126  56.156  1.00  0.00           O  
ATOM   2448  CB  PRO C1805     -50.017  -4.459  55.940  1.00  0.00           C  
ATOM   2449  CG  PRO C1805     -49.704  -5.431  54.819  1.00  0.00           C  
ATOM   2450  CD  PRO C1805     -48.747  -4.614  53.927  1.00  0.00           C  
ATOM   2451  N   VAL C1806     -48.916  -1.625  56.453  1.00  0.00           N  
ATOM   2452  CA  VAL C1806     -48.664  -0.382  57.160  1.00  0.00           C  
ATOM   2453  C   VAL C1806     -47.584   0.259  56.347  1.00  0.00           C  
ATOM   2454  O   VAL C1806     -46.587  -0.376  55.993  1.00  0.00           O  
ATOM   2455  CB  VAL C1806     -48.138  -0.560  58.572  1.00  0.00           C  
ATOM   2456  CG1 VAL C1806     -47.569   0.767  59.060  1.00  0.00           C  
ATOM   2457  CG2 VAL C1806     -49.263  -1.002  59.484  1.00  0.00           C  
ATOM   2458  N   GLN C1807     -47.791   1.526  56.047  1.00  0.00           N  
ATOM   2459  CA  GLN C1807     -46.839   2.248  55.238  1.00  0.00           C  
ATOM   2460  C   GLN C1807     -45.836   3.034  56.077  1.00  0.00           C  
ATOM   2461  O   GLN C1807     -44.651   3.119  55.740  1.00  0.00           O  
ATOM   2462  CB  GLN C1807     -47.606   3.168  54.282  1.00  0.00           C  
ATOM   2463  CG  GLN C1807     -48.544   2.407  53.336  1.00  0.00           C  
ATOM   2464  CD  GLN C1807     -49.375   3.333  52.452  1.00  0.00           C  
ATOM   2465  OE1 GLN C1807     -49.963   4.300  52.941  1.00  0.00           O  
ATOM   2466  NE2 GLN C1807     -49.437   3.033  51.150  1.00  0.00           N  
ATOM   2467  N   VAL C1808     -46.302   3.591  57.185  1.00  0.00           N  
ATOM   2468  CA  VAL C1808     -45.421   4.379  58.029  1.00  0.00           C  
ATOM   2469  C   VAL C1808     -45.631   4.054  59.502  1.00  0.00           C  
ATOM   2470  O   VAL C1808     -46.651   3.482  59.890  1.00  0.00           O  
ATOM   2471  CB  VAL C1808     -45.661   5.906  57.803  1.00  0.00           C  
ATOM   2472  CG1 VAL C1808     -44.701   6.717  58.641  1.00  0.00           C  
ATOM   2473  CG2 VAL C1808     -45.500   6.254  56.330  1.00  0.00           C  
ATOM   2474  N   VAL C1809     -44.631   4.396  60.307  1.00  0.00           N  
ATOM   2475  CA  VAL C1809     -44.668   4.216  61.761  1.00  0.00           C  
ATOM   2476  C   VAL C1809     -43.966   5.441  62.341  1.00  0.00           C  
ATOM   2477  O   VAL C1809     -42.840   5.772  61.944  1.00  0.00           O  
ATOM   2478  CB  VAL C1809     -43.900   2.950  62.262  1.00  0.00           C  
ATOM   2479  CG1 VAL C1809     -43.927   2.916  63.792  1.00  0.00           C  
ATOM   2480  CG2 VAL C1809     -44.519   1.686  61.688  1.00  0.00           C  
ATOM   2481  N   ILE C1810     -44.639   6.127  63.255  1.00  0.00           N  
ATOM   2482  CA  ILE C1810     -44.056   7.301  63.890  1.00  0.00           C  
ATOM   2483  C   ILE C1810     -43.866   6.946  65.358  1.00  0.00           C  
ATOM   2484  O   ILE C1810     -44.797   6.479  66.019  1.00  0.00           O  
ATOM   2485  CB  ILE C1810     -44.972   8.547  63.738  1.00  0.00           C  
ATOM   2486  CG1 ILE C1810     -45.218   8.816  62.247  1.00  0.00           C  
ATOM   2487  CG2 ILE C1810     -44.328   9.764  64.409  1.00  0.00           C  
ATOM   2488  CD1 ILE C1810     -46.014  10.060  61.966  1.00  0.00           C  
ATOM   2489  N   MET C1811     -42.648   7.144  65.854  1.00  0.00           N  
ATOM   2490  CA  MET C1811     -42.341   6.815  67.233  1.00  0.00           C  
ATOM   2491  C   MET C1811     -41.547   7.902  67.958  1.00  0.00           C  
ATOM   2492  O   MET C1811     -40.722   8.606  67.366  1.00  0.00           O  
ATOM   2493  CB  MET C1811     -41.607   5.449  67.292  1.00  0.00           C  
ATOM   2494  CG  MET C1811     -40.376   5.319  66.389  1.00  0.00           C  
ATOM   2495  SD  MET C1811     -39.965   3.593  65.948  1.00  0.00           S  
ATOM   2496  CE  MET C1811     -40.296   3.620  64.133  1.00  0.00           C  
ATOM   2497  N   ASN C1812     -41.845   8.034  69.249  1.00  0.00           N  
ATOM   2498  CA  ASN C1812     -41.196   8.987  70.141  1.00  0.00           C  
ATOM   2499  C   ASN C1812     -40.003   8.289  70.813  1.00  0.00           C  
ATOM   2500  O   ASN C1812     -39.985   7.058  70.963  1.00  0.00           O  
ATOM   2501  CB  ASN C1812     -42.195   9.462  71.213  1.00  0.00           C  
ATOM   2502  CG  ASN C1812     -42.781   8.309  72.032  1.00  0.00           C  
ATOM   2503  OD1 ASN C1812     -43.257   7.323  71.473  1.00  0.00           O  
ATOM   2504  ND2 ASN C1812     -42.756   8.436  73.357  1.00  0.00           N  
ATOM   2505  N   ILE C1813     -39.002   9.065  71.211  1.00  0.00           N  
ATOM   2506  CA  ILE C1813     -37.843   8.484  71.872  1.00  0.00           C  
ATOM   2507  C   ILE C1813     -38.103   8.404  73.376  1.00  0.00           C  
ATOM   2508  O   ILE C1813     -37.714   7.438  74.043  1.00  0.00           O  
ATOM   2509  CB  ILE C1813     -36.609   9.320  71.610  1.00  0.00           C  
ATOM   2510  CG1 ILE C1813     -36.422   9.455  70.110  1.00  0.00           C  
ATOM   2511  CG2 ILE C1813     -35.395   8.662  72.238  1.00  0.00           C  
ATOM   2512  CD1 ILE C1813     -35.410  10.445  69.754  1.00  0.00           C  
ATOM   2513  N   THR C1814     -38.767   9.432  73.897  1.00  0.00           N  
ATOM   2514  CA  THR C1814     -39.126   9.490  75.307  1.00  0.00           C  
ATOM   2515  C   THR C1814     -40.609   9.870  75.411  1.00  0.00           C  
ATOM   2516  O   THR C1814     -41.240  10.238  74.415  1.00  0.00           O  
ATOM   2517  CB  THR C1814     -38.249  10.521  76.080  1.00  0.00           C  
ATOM   2518  OG1 THR C1814     -38.750  10.681  77.417  1.00  0.00           O  
ATOM   2519  CG2 THR C1814     -38.239  11.869  75.367  1.00  0.00           C  
ATOM   2520  N   ASP C1815     -41.160   9.768  76.616  1.00  0.00           N  
ATOM   2521  CA  ASP C1815     -42.563  10.085  76.872  1.00  0.00           C  
ATOM   2522  C   ASP C1815     -42.913  11.562  76.680  1.00  0.00           C  
ATOM   2523  O   ASP C1815     -44.025  11.987  76.989  1.00  0.00           O  
ATOM   2524  CB  ASP C1815     -42.908   9.653  78.292  1.00  0.00           C  
ATOM   2525  CG  ASP C1815     -42.685   8.167  78.513  1.00  0.00           C  
ATOM   2526  OD1 ASP C1815     -41.726   7.601  77.931  1.00  0.00           O  
ATOM   2527  OD2 ASP C1815     -43.468   7.566  79.278  1.00  0.00           O  
ATOM   2528  N   SER C1816     -41.958  12.335  76.169  1.00  0.00           N  
ATOM   2529  CA  SER C1816     -42.138  13.769  75.924  1.00  0.00           C  
ATOM   2530  C   SER C1816     -42.815  14.041  74.573  1.00  0.00           C  
ATOM   2531  O   SER C1816     -44.002  14.390  74.503  1.00  0.00           O  
ATOM   2532  CB  SER C1816     -40.776  14.478  75.945  1.00  0.00           C  
ATOM   2533  OG  SER C1816     -40.050  14.192  77.128  1.00  0.00           O  
ATOM   2534  N   GLN C1817     -42.033  13.886  73.505  1.00  0.00           N  
ATOM   2535  CA  GLN C1817     -42.498  14.099  72.139  1.00  0.00           C  
ATOM   2536  C   GLN C1817     -43.684  13.176  71.764  1.00  0.00           C  
ATOM   2537  O   GLN C1817     -44.129  13.179  70.609  1.00  0.00           O  
ATOM   2538  CB  GLN C1817     -41.340  13.868  71.147  1.00  0.00           C  
ATOM   2539  CG  GLN C1817     -39.946  14.140  71.707  1.00  0.00           C  
ATOM   2540  CD  GLN C1817     -39.342  12.929  72.425  1.00  0.00           C  
ATOM   2541  OE1 GLN C1817     -39.999  12.285  73.238  1.00  0.00           O  
ATOM   2542  NE2 GLN C1817     -38.081  12.627  72.128  1.00  0.00           N  
ATOM   2543  N   SER C1818     -44.193  12.397  72.728  1.00  0.00           N  
ATOM   2544  CA  SER C1818     -45.304  11.471  72.473  1.00  0.00           C  
ATOM   2545  C   SER C1818     -46.539  12.154  71.903  1.00  0.00           C  
ATOM   2546  O   SER C1818     -47.290  11.528  71.154  1.00  0.00           O  
ATOM   2547  CB  SER C1818     -45.682  10.706  73.743  1.00  0.00           C  
ATOM   2548  OG  SER C1818     -46.070  11.593  74.773  1.00  0.00           O  
ATOM   2549  N   GLU C1819     -46.749  13.427  72.248  1.00  0.00           N  
ATOM   2550  CA  GLU C1819     -47.897  14.181  71.734  1.00  0.00           C  
ATOM   2551  C   GLU C1819     -47.638  14.675  70.310  1.00  0.00           C  
ATOM   2552  O   GLU C1819     -48.528  14.691  69.458  1.00  0.00           O  
ATOM   2553  CB  GLU C1819     -48.191  15.382  72.618  1.00  0.00           C  
ATOM   2554  CG  GLU C1819     -49.381  16.171  72.134  1.00  0.00           C  
ATOM   2555  CD  GLU C1819     -49.461  17.521  72.790  1.00  0.00           C  
ATOM   2556  OE1 GLU C1819     -48.537  18.335  72.565  1.00  0.00           O  
ATOM   2557  OE2 GLU C1819     -50.440  17.769  73.532  1.00  0.00           O  
ATOM   2558  N   TYR C1820     -46.407  15.101  70.072  1.00  0.00           N  
ATOM   2559  CA  TYR C1820     -46.000  15.569  68.759  1.00  0.00           C  
ATOM   2560  C   TYR C1820     -46.040  14.390  67.786  1.00  0.00           C  
ATOM   2561  O   TYR C1820     -46.064  14.592  66.579  1.00  0.00           O  
ATOM   2562  CB  TYR C1820     -44.582  16.152  68.834  1.00  0.00           C  
ATOM   2563  CG  TYR C1820     -43.939  16.503  67.499  1.00  0.00           C  
ATOM   2564  CD1 TYR C1820     -44.494  17.478  66.661  1.00  0.00           C  
ATOM   2565  CD2 TYR C1820     -42.748  15.878  67.090  1.00  0.00           C  
ATOM   2566  CE1 TYR C1820     -43.875  17.827  65.449  1.00  0.00           C  
ATOM   2567  CE2 TYR C1820     -42.123  16.218  65.879  1.00  0.00           C  
ATOM   2568  CZ  TYR C1820     -42.689  17.192  65.067  1.00  0.00           C  
ATOM   2569  OH  TYR C1820     -42.059  17.529  63.887  1.00  0.00           O  
ATOM   2570  N   VAL C1821     -46.032  13.163  68.315  1.00  0.00           N  
ATOM   2571  CA  VAL C1821     -46.092  11.954  67.485  1.00  0.00           C  
ATOM   2572  C   VAL C1821     -47.544  11.721  67.057  1.00  0.00           C  
ATOM   2573  O   VAL C1821     -47.817  11.475  65.875  1.00  0.00           O  
ATOM   2574  CB  VAL C1821     -45.560  10.715  68.252  1.00  0.00           C  
ATOM   2575  CG1 VAL C1821     -45.921   9.436  67.515  1.00  0.00           C  
ATOM   2576  CG2 VAL C1821     -44.059  10.818  68.400  1.00  0.00           C  
ATOM   2577  N   ASN C1822     -48.464  11.794  68.023  1.00  0.00           N  
ATOM   2578  CA  ASN C1822     -49.899  11.642  67.762  1.00  0.00           C  
ATOM   2579  C   ASN C1822     -50.245  12.757  66.794  1.00  0.00           C  
ATOM   2580  O   ASN C1822     -51.074  12.609  65.897  1.00  0.00           O  
ATOM   2581  CB  ASN C1822     -50.694  11.835  69.047  1.00  0.00           C  
ATOM   2582  CG  ASN C1822     -50.517  10.691  70.009  1.00  0.00           C  
ATOM   2583  OD1 ASN C1822     -50.862  10.799  71.184  1.00  0.00           O  
ATOM   2584  ND2 ASN C1822     -49.985   9.577  69.516  1.00  0.00           N  
ATOM   2585  N   GLU C1830     -49.588  13.885  67.016  1.00  0.00           N  
ATOM   2586  CA  GLU C1830     -49.725  15.064  66.191  1.00  0.00           C  
ATOM   2587  C   GLU C1830     -49.573  14.671  64.709  1.00  0.00           C  
ATOM   2588  O   GLU C1830     -50.508  14.787  63.907  1.00  0.00           O  
ATOM   2589  CB  GLU C1830     -48.612  16.032  66.582  1.00  0.00           C  
ATOM   2590  CG  GLU C1830     -48.606  17.307  65.810  1.00  0.00           C  
ATOM   2591  CD  GLU C1830     -49.653  18.245  66.327  1.00  0.00           C  
ATOM   2592  OE1 GLU C1830     -49.501  18.694  67.481  1.00  0.00           O  
ATOM   2593  OE2 GLU C1830     -50.625  18.521  65.591  1.00  0.00           O  
ATOM   2594  N   LEU C1831     -48.373  14.198  64.374  1.00  0.00           N  
ATOM   2595  CA  LEU C1831     -48.012  13.783  63.018  1.00  0.00           C  
ATOM   2596  C   LEU C1831     -48.743  12.563  62.486  1.00  0.00           C  
ATOM   2597  O   LEU C1831     -49.215  12.588  61.354  1.00  0.00           O  
ATOM   2598  CB  LEU C1831     -46.501  13.537  62.920  1.00  0.00           C  
ATOM   2599  CG  LEU C1831     -45.635  14.795  62.752  1.00  0.00           C  
ATOM   2600  CD1 LEU C1831     -45.896  15.772  63.894  1.00  0.00           C  
ATOM   2601  CD2 LEU C1831     -44.163  14.397  62.700  1.00  0.00           C  
ATOM   2602  N   THR C1832     -48.820  11.492  63.273  1.00  0.00           N  
ATOM   2603  CA  THR C1832     -49.527  10.306  62.807  1.00  0.00           C  
ATOM   2604  C   THR C1832     -50.912  10.749  62.335  1.00  0.00           C  
ATOM   2605  O   THR C1832     -51.496  10.129  61.438  1.00  0.00           O  
ATOM   2606  CB  THR C1832     -49.672   9.243  63.917  1.00  0.00           C  
ATOM   2607  OG1 THR C1832     -50.399   9.790  65.017  1.00  0.00           O  
ATOM   2608  CG2 THR C1832     -48.321   8.808  64.401  1.00  0.00           C  
ATOM   2609  N   GLN C1833     -51.416  11.834  62.932  1.00  0.00           N  
ATOM   2610  CA  GLN C1833     -52.718  12.387  62.570  1.00  0.00           C  
ATOM   2611  C   GLN C1833     -52.655  13.027  61.190  1.00  0.00           C  
ATOM   2612  O   GLN C1833     -53.293  12.559  60.241  1.00  0.00           O  
ATOM   2613  CB  GLN C1833     -53.164  13.448  63.576  1.00  0.00           C  
ATOM   2614  CG  GLN C1833     -54.513  14.045  63.216  1.00  0.00           C  
ATOM   2615  CD  GLN C1833     -55.553  12.962  62.992  1.00  0.00           C  
ATOM   2616  OE1 GLN C1833     -56.221  12.517  63.926  1.00  0.00           O  
ATOM   2617  NE2 GLN C1833     -55.675  12.511  61.747  1.00  0.00           N  
ATOM   2618  N   LYS C1834     -51.890  14.113  61.099  1.00  0.00           N  
ATOM   2619  CA  LYS C1834     -51.691  14.844  59.851  1.00  0.00           C  
ATOM   2620  C   LYS C1834     -51.471  13.860  58.685  1.00  0.00           C  
ATOM   2621  O   LYS C1834     -51.950  14.087  57.577  1.00  0.00           O  
ATOM   2622  CB  LYS C1834     -50.471  15.751  60.004  1.00  0.00           C  
ATOM   2623  CG  LYS C1834     -50.489  17.020  59.179  1.00  0.00           C  
ATOM   2624  CD  LYS C1834     -49.132  17.728  59.288  1.00  0.00           C  
ATOM   2625  CE  LYS C1834     -49.144  19.151  58.722  1.00  0.00           C  
ATOM   2626  NZ  LYS C1834     -49.876  20.109  59.607  1.00  0.00           N  
ATOM   2627  N   LEU C1835     -50.748  12.770  58.954  1.00  0.00           N  
ATOM   2628  CA  LEU C1835     -50.451  11.722  57.965  1.00  0.00           C  
ATOM   2629  C   LEU C1835     -51.643  10.821  57.649  1.00  0.00           C  
ATOM   2630  O   LEU C1835     -51.802  10.368  56.513  1.00  0.00           O  
ATOM   2631  CB  LEU C1835     -49.297  10.839  58.455  1.00  0.00           C  
ATOM   2632  CG  LEU C1835     -47.927  11.105  57.828  1.00  0.00           C  
ATOM   2633  CD1 LEU C1835     -47.588  12.595  57.926  1.00  0.00           C  
ATOM   2634  CD2 LEU C1835     -46.878  10.228  58.527  1.00  0.00           C  
ATOM   2635  N   SER C1836     -52.460  10.539  58.661  1.00  0.00           N  
ATOM   2636  CA  SER C1836     -53.634   9.707  58.469  1.00  0.00           C  
ATOM   2637  C   SER C1836     -54.606  10.460  57.563  1.00  0.00           C  
ATOM   2638  O   SER C1836     -55.285   9.852  56.736  1.00  0.00           O  
ATOM   2639  CB  SER C1836     -54.292   9.395  59.812  1.00  0.00           C  
ATOM   2640  OG  SER C1836     -55.283   8.395  59.663  1.00  0.00           O  
ATOM   2641  N   ASN C1837     -54.663  11.783  57.718  1.00  0.00           N  
ATOM   2642  CA  ASN C1837     -55.535  12.615  56.888  1.00  0.00           C  
ATOM   2643  C   ASN C1837     -54.925  12.705  55.502  1.00  0.00           C  
ATOM   2644  O   ASN C1837     -55.630  12.857  54.499  1.00  0.00           O  
ATOM   2645  CB  ASN C1837     -55.649  14.021  57.458  1.00  0.00           C  
ATOM   2646  CG  ASN C1837     -55.899  14.013  58.928  1.00  0.00           C  
ATOM   2647  OD1 ASN C1837     -56.750  13.272  59.413  1.00  0.00           O  
ATOM   2648  ND2 ASN C1837     -55.158  14.836  59.662  1.00  0.00           N  
ATOM   2649  N   ALA C1838     -53.599  12.630  55.459  1.00  0.00           N  
ATOM   2650  CA  ALA C1838     -52.874  12.675  54.198  1.00  0.00           C  
ATOM   2651  C   ALA C1838     -53.296  11.438  53.423  1.00  0.00           C  
ATOM   2652  O   ALA C1838     -53.072  11.331  52.222  1.00  0.00           O  
ATOM   2653  CB  ALA C1838     -51.366  12.648  54.456  1.00  0.00           C  
ATOM   2654  N   GLY C1839     -53.915  10.505  54.137  1.00  0.00           N  
ATOM   2655  CA  GLY C1839     -54.370   9.275  53.525  1.00  0.00           C  
ATOM   2656  C   GLY C1839     -53.258   8.254  53.492  1.00  0.00           C  
ATOM   2657  O   GLY C1839     -53.157   7.473  52.548  1.00  0.00           O  
ATOM   2658  N   ILE C1840     -52.419   8.261  54.523  1.00  0.00           N  
ATOM   2659  CA  ILE C1840     -51.305   7.327  54.600  1.00  0.00           C  
ATOM   2660  C   ILE C1840     -51.503   6.329  55.718  1.00  0.00           C  
ATOM   2661  O   ILE C1840     -51.745   6.715  56.862  1.00  0.00           O  
ATOM   2662  CB  ILE C1840     -49.974   8.056  54.853  1.00  0.00           C  
ATOM   2663  CG1 ILE C1840     -49.587   8.867  53.613  1.00  0.00           C  
ATOM   2664  CG2 ILE C1840     -48.890   7.046  55.240  1.00  0.00           C  
ATOM   2665  CD1 ILE C1840     -48.415   9.809  53.824  1.00  0.00           C  
ATOM   2666  N   ARG C1841     -51.404   5.048  55.381  1.00  0.00           N  
ATOM   2667  CA  ARG C1841     -51.544   4.005  56.381  1.00  0.00           C  
ATOM   2668  C   ARG C1841     -50.389   4.188  57.347  1.00  0.00           C  
ATOM   2669  O   ARG C1841     -49.316   3.608  57.150  1.00  0.00           O  
ATOM   2670  CB  ARG C1841     -51.466   2.611  55.749  1.00  0.00           C  
ATOM   2671  CG  ARG C1841     -52.687   2.245  54.915  1.00  0.00           C  
ATOM   2672  CD  ARG C1841     -52.698   0.758  54.575  1.00  0.00           C  
ATOM   2673  NE  ARG C1841     -51.822   0.438  53.454  1.00  0.00           N  
ATOM   2674  CZ  ARG C1841     -52.119   0.683  52.180  1.00  0.00           C  
ATOM   2675  NH1 ARG C1841     -53.281   1.250  51.856  1.00  0.00           N  
ATOM   2676  NH2 ARG C1841     -51.246   0.370  51.232  1.00  0.00           N  
ATOM   2677  N   VAL C1842     -50.614   5.011  58.376  1.00  0.00           N  
ATOM   2678  CA  VAL C1842     -49.603   5.302  59.393  1.00  0.00           C  
ATOM   2679  C   VAL C1842     -50.088   4.903  60.783  1.00  0.00           C  
ATOM   2680  O   VAL C1842     -51.288   4.810  61.023  1.00  0.00           O  
ATOM   2681  CB  VAL C1842     -49.231   6.821  59.400  1.00  0.00           C  
ATOM   2682  CG1 VAL C1842     -50.465   7.671  59.662  1.00  0.00           C  
ATOM   2683  CG2 VAL C1842     -48.158   7.091  60.441  1.00  0.00           C  
ATOM   2684  N   LYS C1843     -49.147   4.658  61.688  1.00  0.00           N  
ATOM   2685  CA  LYS C1843     -49.464   4.278  63.063  1.00  0.00           C  
ATOM   2686  C   LYS C1843     -48.410   4.860  64.005  1.00  0.00           C  
ATOM   2687  O   LYS C1843     -47.273   5.100  63.596  1.00  0.00           O  
ATOM   2688  CB  LYS C1843     -49.507   2.745  63.197  1.00  0.00           C  
ATOM   2689  CG  LYS C1843     -50.596   2.087  62.359  1.00  0.00           C  
ATOM   2690  CD  LYS C1843     -51.476   1.164  63.200  1.00  0.00           C  
ATOM   2691  CE  LYS C1843     -52.707   0.705  62.425  1.00  0.00           C  
ATOM   2692  NZ  LYS C1843     -53.620  -0.151  63.231  1.00  0.00           N  
ATOM   2693  N   ALA C1844     -48.782   5.096  65.260  1.00  0.00           N  
ATOM   2694  CA  ALA C1844     -47.836   5.646  66.225  1.00  0.00           C  
ATOM   2695  C   ALA C1844     -47.423   4.619  67.278  1.00  0.00           C  
ATOM   2696  O   ALA C1844     -48.272   3.999  67.919  1.00  0.00           O  
ATOM   2697  CB  ALA C1844     -48.431   6.876  66.902  1.00  0.00           C  
ATOM   2698  N   ASP C1845     -46.115   4.429  67.437  1.00  0.00           N  
ATOM   2699  CA  ASP C1845     -45.599   3.500  68.436  1.00  0.00           C  
ATOM   2700  C   ASP C1845     -45.107   4.339  69.608  1.00  0.00           C  
ATOM   2701  O   ASP C1845     -43.911   4.628  69.712  1.00  0.00           O  
ATOM   2702  CB  ASP C1845     -44.426   2.679  67.892  1.00  0.00           C  
ATOM   2703  CG  ASP C1845     -43.993   1.581  68.857  1.00  0.00           C  
ATOM   2704  OD1 ASP C1845     -44.272   1.682  70.077  1.00  0.00           O  
ATOM   2705  OD2 ASP C1845     -43.363   0.615  68.393  1.00  0.00           O  
ATOM   2706  N   LEU C1847     -46.026   4.744  70.479  1.00  0.00           N  
ATOM   2707  CA  LEU C1847     -45.651   5.549  71.633  1.00  0.00           C  
ATOM   2708  C   LEU C1847     -45.235   4.655  72.796  1.00  0.00           C  
ATOM   2709  O   LEU C1847     -44.734   5.148  73.815  1.00  0.00           O  
ATOM   2710  CB  LEU C1847     -46.806   6.467  72.060  1.00  0.00           C  
ATOM   2711  CG  LEU C1847     -47.269   7.550  71.077  1.00  0.00           C  
ATOM   2712  CD1 LEU C1847     -48.321   8.398  71.754  1.00  0.00           C  
ATOM   2713  CD2 LEU C1847     -46.099   8.412  70.636  1.00  0.00           C  
ATOM   2714  N   ARG C1848     -45.433   3.346  72.629  1.00  0.00           N  
ATOM   2715  CA  ARG C1848     -45.089   2.366  73.652  1.00  0.00           C  
ATOM   2716  C   ARG C1848     -43.874   2.741  74.488  1.00  0.00           C  
ATOM   2717  O   ARG C1848     -42.967   3.446  74.025  1.00  0.00           O  
ATOM   2718  CB  ARG C1848     -44.837   1.003  73.024  1.00  0.00           C  
ATOM   2719  CG  ARG C1848     -46.073   0.306  72.586  1.00  0.00           C  
ATOM   2720  CD  ARG C1848     -45.677  -1.008  72.008  1.00  0.00           C  
ATOM   2721  NE  ARG C1848     -44.738  -0.834  70.904  1.00  0.00           N  
ATOM   2722  CZ  ARG C1848     -44.128  -1.840  70.280  1.00  0.00           C  
ATOM   2723  NH1 ARG C1848     -44.347  -3.102  70.647  1.00  0.00           N  
ATOM   2724  NH2 ARG C1848     -43.300  -1.587  69.279  1.00  0.00           N  
ATOM   2725  N   ASN C1849     -43.862   2.263  75.730  1.00  0.00           N  
ATOM   2726  CA  ASN C1849     -42.747   2.540  76.623  1.00  0.00           C  
ATOM   2727  C   ASN C1849     -41.631   1.560  76.288  1.00  0.00           C  
ATOM   2728  O   ASN C1849     -41.473   0.517  76.932  1.00  0.00           O  
ATOM   2729  CB  ASN C1849     -43.162   2.377  78.089  1.00  0.00           C  
ATOM   2730  CG  ASN C1849     -42.054   2.780  79.055  1.00  0.00           C  
ATOM   2731  OD1 ASN C1849     -41.601   3.927  79.056  1.00  0.00           O  
ATOM   2732  ND2 ASN C1849     -41.608   1.833  79.875  1.00  0.00           N  
ATOM   2733  N   GLU C1869     -40.860   1.902  75.266  1.00  0.00           N  
ATOM   2734  CA  GLU C1869     -39.780   1.039  74.841  1.00  0.00           C  
ATOM   2735  C   GLU C1869     -38.620   1.843  74.292  1.00  0.00           C  
ATOM   2736  O   GLU C1869     -38.771   3.016  73.902  1.00  0.00           O  
ATOM   2737  CB  GLU C1869     -40.272   0.089  73.756  1.00  0.00           C  
ATOM   2738  CG  GLU C1869     -39.564  -1.230  73.762  1.00  0.00           C  
ATOM   2739  CD  GLU C1869     -39.912  -2.046  74.988  1.00  0.00           C  
ATOM   2740  OE1 GLU C1869     -40.896  -1.698  75.678  1.00  0.00           O  
ATOM   2741  OE2 GLU C1869     -39.216  -3.045  75.258  1.00  0.00           O  
ATOM   2742  N   LYS C1870     -37.456   1.198  74.270  1.00  0.00           N  
ATOM   2743  CA  LYS C1870     -36.256   1.821  73.737  1.00  0.00           C  
ATOM   2744  C   LYS C1870     -36.497   2.008  72.238  1.00  0.00           C  
ATOM   2745  O   LYS C1870     -36.928   1.066  71.550  1.00  0.00           O  
ATOM   2746  CB  LYS C1870     -35.026   0.923  73.973  1.00  0.00           C  
ATOM   2747  CG  LYS C1870     -34.271   1.190  75.275  1.00  0.00           C  
ATOM   2748  CD  LYS C1870     -33.132   0.202  75.536  1.00  0.00           C  
ATOM   2749  CE  LYS C1870     -32.117   0.103  74.401  1.00  0.00           C  
ATOM   2750  NZ  LYS C1870     -32.585  -0.738  73.258  1.00  0.00           N  
ATOM   2751  N   ILE C1871     -36.247   3.224  71.746  1.00  0.00           N  
ATOM   2752  CA  ILE C1871     -36.434   3.504  70.335  1.00  0.00           C  
ATOM   2753  C   ILE C1871     -35.745   2.404  69.507  1.00  0.00           C  
ATOM   2754  O   ILE C1871     -36.283   1.972  68.488  1.00  0.00           O  
ATOM   2755  CB  ILE C1871     -35.886   4.905  69.968  1.00  0.00           C  
ATOM   2756  CG1 ILE C1871     -36.030   5.129  68.465  1.00  0.00           C  
ATOM   2757  CG2 ILE C1871     -34.440   5.042  70.400  1.00  0.00           C  
ATOM   2758  CD1 ILE C1871     -35.651   6.506  68.019  1.00  0.00           C  
ATOM   2759  N   GLY C1872     -34.577   1.938  69.962  1.00  0.00           N  
ATOM   2760  CA  GLY C1872     -33.856   0.886  69.260  1.00  0.00           C  
ATOM   2761  C   GLY C1872     -34.731  -0.338  69.080  1.00  0.00           C  
ATOM   2762  O   GLY C1872     -34.704  -0.975  68.025  1.00  0.00           O  
ATOM   2763  N   PHE C1873     -35.511  -0.667  70.109  1.00  0.00           N  
ATOM   2764  CA  PHE C1873     -36.410  -1.811  70.037  1.00  0.00           C  
ATOM   2765  C   PHE C1873     -37.459  -1.581  68.951  1.00  0.00           C  
ATOM   2766  O   PHE C1873     -37.648  -2.433  68.070  1.00  0.00           O  
ATOM   2767  CB  PHE C1873     -37.143  -2.034  71.357  1.00  0.00           C  
ATOM   2768  CG  PHE C1873     -37.933  -3.323  71.392  1.00  0.00           C  
ATOM   2769  CD1 PHE C1873     -38.250  -4.005  70.205  1.00  0.00           C  
ATOM   2770  CD2 PHE C1873     -38.342  -3.872  72.603  1.00  0.00           C  
ATOM   2771  CE1 PHE C1873     -38.953  -5.206  70.226  1.00  0.00           C  
ATOM   2772  CE2 PHE C1873     -39.051  -5.078  72.640  1.00  0.00           C  
ATOM   2773  CZ  PHE C1873     -39.357  -5.748  71.446  1.00  0.00           C  
ATOM   2774  N   LYS C1874     -38.155  -0.443  69.044  1.00  0.00           N  
ATOM   2775  CA  LYS C1874     -39.192  -0.073  68.076  1.00  0.00           C  
ATOM   2776  C   LYS C1874     -38.683  -0.232  66.650  1.00  0.00           C  
ATOM   2777  O   LYS C1874     -39.267  -0.963  65.859  1.00  0.00           O  
ATOM   2778  CB  LYS C1874     -39.647   1.369  68.304  1.00  0.00           C  
ATOM   2779  CG  LYS C1874     -40.280   1.583  69.665  1.00  0.00           C  
ATOM   2780  CD  LYS C1874     -40.722   3.031  69.861  1.00  0.00           C  
ATOM   2781  CE  LYS C1874     -41.343   3.224  71.244  1.00  0.00           C  
ATOM   2782  NZ  LYS C1874     -41.686   4.637  71.545  1.00  0.00           N  
ATOM   2783  N   ILE C1875     -37.587   0.443  66.331  1.00  0.00           N  
ATOM   2784  CA  ILE C1875     -37.003   0.341  65.006  1.00  0.00           C  
ATOM   2785  C   ILE C1875     -36.787  -1.129  64.638  1.00  0.00           C  
ATOM   2786  O   ILE C1875     -36.975  -1.523  63.487  1.00  0.00           O  
ATOM   2787  CB  ILE C1875     -35.634   1.043  64.923  1.00  0.00           C  
ATOM   2788  CG1 ILE C1875     -35.653   2.346  65.726  1.00  0.00           C  
ATOM   2789  CG2 ILE C1875     -35.298   1.345  63.463  1.00  0.00           C  
ATOM   2790  CD1 ILE C1875     -36.703   3.361  65.292  1.00  0.00           C  
ATOM   2791  N   ARG C1876     -36.385  -1.942  65.607  1.00  0.00           N  
ATOM   2792  CA  ARG C1876     -36.164  -3.351  65.342  1.00  0.00           C  
ATOM   2793  C   ARG C1876     -37.464  -3.977  64.884  1.00  0.00           C  
ATOM   2794  O   ARG C1876     -37.674  -4.220  63.698  1.00  0.00           O  
ATOM   2795  CB  ARG C1876     -35.697  -4.056  66.604  1.00  0.00           C  
ATOM   2796  CG  ARG C1876     -34.938  -5.326  66.313  1.00  0.00           C  
ATOM   2797  CD  ARG C1876     -35.630  -6.539  66.851  1.00  0.00           C  
ATOM   2798  NE  ARG C1876     -34.875  -7.740  66.517  1.00  0.00           N  
ATOM   2799  CZ  ARG C1876     -35.227  -8.967  66.887  1.00  0.00           C  
ATOM   2800  NH1 ARG C1876     -36.328  -9.154  67.603  1.00  0.00           N  
ATOM   2801  NH2 ARG C1876     -34.474 -10.008  66.555  1.00  0.00           N  
ATOM   2802  N   GLU C1877     -38.339  -4.216  65.851  1.00  0.00           N  
ATOM   2803  CA  GLU C1877     -39.643  -4.826  65.619  1.00  0.00           C  
ATOM   2804  C   GLU C1877     -40.301  -4.470  64.293  1.00  0.00           C  
ATOM   2805  O   GLU C1877     -40.675  -5.350  63.522  1.00  0.00           O  
ATOM   2806  CB  GLU C1877     -40.580  -4.459  66.771  1.00  0.00           C  
ATOM   2807  CG  GLU C1877     -41.729  -5.439  66.959  1.00  0.00           C  
ATOM   2808  CD  GLU C1877     -42.175  -5.547  68.418  1.00  0.00           C  
ATOM   2809  OE1 GLU C1877     -42.802  -4.586  68.926  1.00  0.00           O  
ATOM   2810  OE2 GLU C1877     -41.887  -6.593  69.057  1.00  0.00           O  
ATOM   2811  N   HIS C1878     -40.441  -3.176  64.038  1.00  0.00           N  
ATOM   2812  CA  HIS C1878     -41.059  -2.711  62.807  1.00  0.00           C  
ATOM   2813  C   HIS C1878     -40.251  -3.019  61.565  1.00  0.00           C  
ATOM   2814  O   HIS C1878     -40.819  -3.191  60.493  1.00  0.00           O  
ATOM   2815  CB  HIS C1878     -41.337  -1.209  62.885  1.00  0.00           C  
ATOM   2816  CG  HIS C1878     -42.364  -0.853  63.907  1.00  0.00           C  
ATOM   2817  ND1 HIS C1878     -42.255   0.251  64.724  1.00  0.00           N  
ATOM   2818  CD2 HIS C1878     -43.502  -1.487  64.275  1.00  0.00           C  
ATOM   2819  CE1 HIS C1878     -43.280   0.279  65.557  1.00  0.00           C  
ATOM   2820  NE2 HIS C1878     -44.051  -0.764  65.306  1.00  0.00           N  
ATOM   2821  N   THR C1879     -38.934  -3.086  61.690  1.00  0.00           N  
ATOM   2822  CA  THR C1879     -38.136  -3.392  60.521  1.00  0.00           C  
ATOM   2823  C   THR C1879     -38.394  -4.839  60.106  1.00  0.00           C  
ATOM   2824  O   THR C1879     -38.607  -5.102  58.931  1.00  0.00           O  
ATOM   2825  CB  THR C1879     -36.620  -3.141  60.749  1.00  0.00           C  
ATOM   2826  OG1 THR C1879     -36.399  -1.739  60.948  1.00  0.00           O  
ATOM   2827  CG2 THR C1879     -35.809  -3.558  59.531  1.00  0.00           C  
ATOM   2828  N   LEU C1880     -38.401  -5.790  61.035  1.00  0.00           N  
ATOM   2829  CA  LEU C1880     -38.683  -7.164  60.617  1.00  0.00           C  
ATOM   2830  C   LEU C1880     -40.170  -7.305  60.352  1.00  0.00           C  
ATOM   2831  O   LEU C1880     -40.659  -8.379  60.013  1.00  0.00           O  
ATOM   2832  CB  LEU C1880     -38.259  -8.166  61.674  1.00  0.00           C  
ATOM   2833  CG  LEU C1880     -38.461  -7.796  63.140  1.00  0.00           C  
ATOM   2834  CD1 LEU C1880     -38.369  -9.042  63.972  1.00  0.00           C  
ATOM   2835  CD2 LEU C1880     -37.395  -6.802  63.563  1.00  0.00           C  
ATOM   2836  N   ARG C1881     -40.879  -6.196  60.530  1.00  0.00           N  
ATOM   2837  CA  ARG C1881     -42.313  -6.126  60.290  1.00  0.00           C  
ATOM   2838  C   ARG C1881     -42.451  -5.649  58.840  1.00  0.00           C  
ATOM   2839  O   ARG C1881     -43.468  -5.858  58.189  1.00  0.00           O  
ATOM   2840  CB  ARG C1881     -42.959  -5.119  61.246  1.00  0.00           C  
ATOM   2841  CG  ARG C1881     -44.345  -5.516  61.743  1.00  0.00           C  
ATOM   2842  CD  ARG C1881     -44.289  -6.651  62.772  1.00  0.00           C  
ATOM   2843  NE  ARG C1881     -45.624  -7.034  63.237  1.00  0.00           N  
ATOM   2844  CZ  ARG C1881     -46.559  -7.610  62.476  1.00  0.00           C  
ATOM   2845  NH1 ARG C1881     -46.319  -7.887  61.196  1.00  0.00           N  
ATOM   2846  NH2 ARG C1881     -47.748  -7.903  62.995  1.00  0.00           N  
ATOM   2847  N   ARG C1882     -41.399  -4.995  58.360  1.00  0.00           N  
ATOM   2848  CA  ARG C1882     -41.282  -4.499  56.994  1.00  0.00           C  
ATOM   2849  C   ARG C1882     -41.872  -3.133  56.667  1.00  0.00           C  
ATOM   2850  O   ARG C1882     -41.958  -2.781  55.500  1.00  0.00           O  
ATOM   2851  CB  ARG C1882     -41.829  -5.543  56.024  1.00  0.00           C  
ATOM   2852  CG  ARG C1882     -41.442  -6.973  56.361  1.00  0.00           C  
ATOM   2853  CD  ARG C1882     -39.946  -7.123  56.495  1.00  0.00           C  
ATOM   2854  NE  ARG C1882     -39.582  -8.439  57.031  1.00  0.00           N  
ATOM   2855  CZ  ARG C1882     -38.332  -8.845  57.272  1.00  0.00           C  
ATOM   2856  NH1 ARG C1882     -37.300  -8.045  57.030  1.00  0.00           N  
ATOM   2857  NH2 ARG C1882     -38.108 -10.056  57.764  1.00  0.00           N  
ATOM   2858  N   VAL C1883     -42.251  -2.351  57.674  1.00  0.00           N  
ATOM   2859  CA  VAL C1883     -42.817  -1.016  57.418  1.00  0.00           C  
ATOM   2860  C   VAL C1883     -41.912  -0.183  56.505  1.00  0.00           C  
ATOM   2861  O   VAL C1883     -40.800   0.191  56.874  1.00  0.00           O  
ATOM   2862  CB  VAL C1883     -43.028  -0.197  58.713  1.00  0.00           C  
ATOM   2863  CG1 VAL C1883     -43.940   0.991  58.425  1.00  0.00           C  
ATOM   2864  CG2 VAL C1883     -43.596  -1.079  59.808  1.00  0.00           C  
ATOM   2865  N   PRO C1884     -42.398   0.143  55.304  1.00  0.00           N  
ATOM   2866  CA  PRO C1884     -41.617   0.929  54.346  1.00  0.00           C  
ATOM   2867  C   PRO C1884     -40.928   2.143  54.936  1.00  0.00           C  
ATOM   2868  O   PRO C1884     -39.876   2.559  54.458  1.00  0.00           O  
ATOM   2869  CB  PRO C1884     -42.656   1.326  53.304  1.00  0.00           C  
ATOM   2870  CG  PRO C1884     -43.574   0.147  53.296  1.00  0.00           C  
ATOM   2871  CD  PRO C1884     -43.750  -0.127  54.780  1.00  0.00           C  
ATOM   2872  N   TYR C1885     -41.524   2.713  55.974  1.00  0.00           N  
ATOM   2873  CA  TYR C1885     -40.947   3.906  56.570  1.00  0.00           C  
ATOM   2874  C   TYR C1885     -41.141   4.036  58.068  1.00  0.00           C  
ATOM   2875  O   TYR C1885     -42.211   3.710  58.594  1.00  0.00           O  
ATOM   2876  CB  TYR C1885     -41.519   5.146  55.887  1.00  0.00           C  
ATOM   2877  CG  TYR C1885     -41.065   5.285  54.460  1.00  0.00           C  
ATOM   2878  CD1 TYR C1885     -39.716   5.505  54.160  1.00  0.00           C  
ATOM   2879  CD2 TYR C1885     -41.969   5.165  53.409  1.00  0.00           C  
ATOM   2880  CE1 TYR C1885     -39.282   5.601  52.849  1.00  0.00           C  
ATOM   2881  CE2 TYR C1885     -41.543   5.258  52.092  1.00  0.00           C  
ATOM   2882  CZ  TYR C1885     -40.201   5.475  51.820  1.00  0.00           C  
ATOM   2883  OH  TYR C1885     -39.763   5.568  50.523  1.00  0.00           O  
ATOM   2884  N   MET C1886     -40.098   4.529  58.741  1.00  0.00           N  
ATOM   2885  CA  MET C1886     -40.115   4.733  60.181  1.00  0.00           C  
ATOM   2886  C   MET C1886     -39.703   6.172  60.440  1.00  0.00           C  
ATOM   2887  O   MET C1886     -38.745   6.684  59.848  1.00  0.00           O  
ATOM   2888  CB  MET C1886     -39.166   3.738  60.847  1.00  0.00           C  
ATOM   2889  CG  MET C1886     -39.468   2.337  60.388  1.00  0.00           C  
ATOM   2890  SD  MET C1886     -38.231   1.161  60.741  1.00  0.00           S  
ATOM   2891  CE  MET C1886     -38.909   0.511  62.244  1.00  0.00           C  
ATOM   2892  N   LEU C1887     -40.469   6.830  61.301  1.00  0.00           N  
ATOM   2893  CA  LEU C1887     -40.210   8.216  61.666  1.00  0.00           C  
ATOM   2894  C   LEU C1887     -39.886   8.366  63.152  1.00  0.00           C  
ATOM   2895  O   LEU C1887     -40.705   8.054  64.027  1.00  0.00           O  
ATOM   2896  CB  LEU C1887     -41.413   9.076  61.321  1.00  0.00           C  
ATOM   2897  CG  LEU C1887     -41.666   9.107  59.827  1.00  0.00           C  
ATOM   2898  CD1 LEU C1887     -43.114   9.452  59.603  1.00  0.00           C  
ATOM   2899  CD2 LEU C1887     -40.731  10.102  59.153  1.00  0.00           C  
ATOM   2900  N   VAL C1888     -38.675   8.840  63.427  1.00  0.00           N  
ATOM   2901  CA  VAL C1888     -38.228   9.048  64.792  1.00  0.00           C  
ATOM   2902  C   VAL C1888     -38.513  10.503  65.161  1.00  0.00           C  
ATOM   2903  O   VAL C1888     -38.197  11.436  64.404  1.00  0.00           O  
ATOM   2904  CB  VAL C1888     -36.704   8.745  64.942  1.00  0.00           C  
ATOM   2905  CG1 VAL C1888     -36.193   9.266  66.271  1.00  0.00           C  
ATOM   2906  CG2 VAL C1888     -36.460   7.245  64.855  1.00  0.00           C  
ATOM   2907  N   CYS C1889     -39.154  10.684  66.309  1.00  0.00           N  
ATOM   2908  CA  CYS C1889     -39.461  12.019  66.797  1.00  0.00           C  
ATOM   2909  C   CYS C1889     -38.885  12.174  68.201  1.00  0.00           C  
ATOM   2910  O   CYS C1889     -39.423  11.644  69.179  1.00  0.00           O  
ATOM   2911  CB  CYS C1889     -40.974  12.270  66.787  1.00  0.00           C  
ATOM   2912  SG  CYS C1889     -41.601  12.663  65.142  1.00  0.00           S  
ATOM   2913  N   GLY C1890     -37.758  12.875  68.273  1.00  0.00           N  
ATOM   2914  CA  GLY C1890     -37.102  13.112  69.538  1.00  0.00           C  
ATOM   2915  C   GLY C1890     -37.280  14.573  69.853  1.00  0.00           C  
ATOM   2916  O   GLY C1890     -37.901  15.309  69.079  1.00  0.00           O  
ATOM   2917  N   ASP C1891     -36.752  15.001  70.991  1.00  0.00           N  
ATOM   2918  CA  ASP C1891     -36.871  16.397  71.364  1.00  0.00           C  
ATOM   2919  C   ASP C1891     -36.409  17.248  70.181  1.00  0.00           C  
ATOM   2920  O   ASP C1891     -37.101  18.183  69.770  1.00  0.00           O  
ATOM   2921  CB  ASP C1891     -36.024  16.680  72.609  1.00  0.00           C  
ATOM   2922  CG  ASP C1891     -36.534  15.945  73.834  1.00  0.00           C  
ATOM   2923  OD1 ASP C1891     -37.679  16.225  74.252  1.00  0.00           O  
ATOM   2924  OD2 ASP C1891     -35.798  15.086  74.372  1.00  0.00           O  
ATOM   2925  N   LYS C1892     -35.258  16.890  69.612  1.00  0.00           N  
ATOM   2926  CA  LYS C1892     -34.688  17.622  68.478  1.00  0.00           C  
ATOM   2927  C   LYS C1892     -35.728  17.961  67.397  1.00  0.00           C  
ATOM   2928  O   LYS C1892     -35.914  19.129  67.049  1.00  0.00           O  
ATOM   2929  CB  LYS C1892     -33.538  16.810  67.862  1.00  0.00           C  
ATOM   2930  CG  LYS C1892     -32.618  17.607  66.952  1.00  0.00           C  
ATOM   2931  CD  LYS C1892     -31.632  16.696  66.244  1.00  0.00           C  
ATOM   2932  CE  LYS C1892     -30.532  17.480  65.550  1.00  0.00           C  
ATOM   2933  NZ  LYS C1892     -29.637  18.149  66.534  1.00  0.00           N  
ATOM   2934  N   GLU C1893     -36.409  16.939  66.882  1.00  0.00           N  
ATOM   2935  CA  GLU C1893     -37.406  17.130  65.829  1.00  0.00           C  
ATOM   2936  C   GLU C1893     -38.652  17.897  66.252  1.00  0.00           C  
ATOM   2937  O   GLU C1893     -39.319  18.493  65.407  1.00  0.00           O  
ATOM   2938  CB  GLU C1893     -37.852  15.782  65.254  1.00  0.00           C  
ATOM   2939  CG  GLU C1893     -36.776  14.983  64.528  1.00  0.00           C  
ATOM   2940  CD  GLU C1893     -35.687  14.453  65.456  1.00  0.00           C  
ATOM   2941  OE1 GLU C1893     -35.952  14.256  66.664  1.00  0.00           O  
ATOM   2942  OE2 GLU C1893     -34.563  14.214  64.969  1.00  0.00           O  
ATOM   2943  N   VAL C1894     -38.976  17.871  67.545  1.00  0.00           N  
ATOM   2944  CA  VAL C1894     -40.164  18.570  68.046  1.00  0.00           C  
ATOM   2945  C   VAL C1894     -40.079  20.081  67.810  1.00  0.00           C  
ATOM   2946  O   VAL C1894     -41.070  20.723  67.445  1.00  0.00           O  
ATOM   2947  CB  VAL C1894     -40.391  18.309  69.559  1.00  0.00           C  
ATOM   2948  CG1 VAL C1894     -41.689  18.980  70.006  1.00  0.00           C  
ATOM   2949  CG2 VAL C1894     -40.442  16.808  69.834  1.00  0.00           C  
ATOM   2950  N   GLU C1895     -38.894  20.643  68.032  1.00  0.00           N  
ATOM   2951  CA  GLU C1895     -38.662  22.068  67.820  1.00  0.00           C  
ATOM   2952  C   GLU C1895     -37.997  22.204  66.464  1.00  0.00           C  
ATOM   2953  O   GLU C1895     -36.949  22.831  66.328  1.00  0.00           O  
ATOM   2954  CB  GLU C1895     -37.743  22.638  68.905  1.00  0.00           C  
ATOM   2955  CG  GLU C1895     -36.893  21.597  69.612  1.00  0.00           C  
ATOM   2956  CD  GLU C1895     -37.709  20.763  70.582  1.00  0.00           C  
ATOM   2957  OE1 GLU C1895     -38.958  20.848  70.548  1.00  0.00           O  
ATOM   2958  OE2 GLU C1895     -37.101  20.021  71.379  1.00  0.00           O  
ATOM   2959  N   SER C1896     -38.613  21.589  65.464  1.00  0.00           N  
ATOM   2960  CA  SER C1896     -38.094  21.617  64.107  1.00  0.00           C  
ATOM   2961  C   SER C1896     -39.243  21.364  63.142  1.00  0.00           C  
ATOM   2962  O   SER C1896     -39.207  21.806  61.994  1.00  0.00           O  
ATOM   2963  CB  SER C1896     -37.040  20.520  63.913  1.00  0.00           C  
ATOM   2964  OG  SER C1896     -36.059  20.553  64.930  1.00  0.00           O  
ATOM   2965  N   GLY C1898     -40.265  20.655  63.617  1.00  0.00           N  
ATOM   2966  CA  GLY C1898     -41.387  20.325  62.758  1.00  0.00           C  
ATOM   2967  C   GLY C1898     -40.875  19.282  61.782  1.00  0.00           C  
ATOM   2968  O   GLY C1898     -41.594  18.822  60.891  1.00  0.00           O  
ATOM   2969  N   LYS C1899     -39.608  18.912  61.961  1.00  0.00           N  
ATOM   2970  CA  LYS C1899     -38.947  17.922  61.115  1.00  0.00           C  
ATOM   2971  C   LYS C1899     -39.182  16.527  61.695  1.00  0.00           C  
ATOM   2972  O   LYS C1899     -39.583  16.374  62.856  1.00  0.00           O  
ATOM   2973  CB  LYS C1899     -37.430  18.196  61.040  1.00  0.00           C  
ATOM   2974  CG  LYS C1899     -37.026  19.589  60.540  1.00  0.00           C  
ATOM   2975  CD  LYS C1899     -37.410  19.823  59.083  1.00  0.00           C  
ATOM   2976  CE  LYS C1899     -36.954  21.200  58.625  1.00  0.00           C  
ATOM   2977  NZ  LYS C1899     -37.324  21.473  57.216  1.00  0.00           N  
ATOM   2978  N   VAL C1900     -38.924  15.515  60.874  1.00  0.00           N  
ATOM   2979  CA  VAL C1900     -39.097  14.127  61.285  1.00  0.00           C  
ATOM   2980  C   VAL C1900     -37.888  13.305  60.863  1.00  0.00           C  
ATOM   2981  O   VAL C1900     -37.490  13.333  59.693  1.00  0.00           O  
ATOM   2982  CB  VAL C1900     -40.331  13.488  60.619  1.00  0.00           C  
ATOM   2983  CG1 VAL C1900     -40.970  12.494  61.584  1.00  0.00           C  
ATOM   2984  CG2 VAL C1900     -41.312  14.573  60.155  1.00  0.00           C  
ATOM   2985  N   ALA C1901     -37.308  12.572  61.806  1.00  0.00           N  
ATOM   2986  CA  ALA C1901     -36.155  11.737  61.492  1.00  0.00           C  
ATOM   2987  C   ALA C1901     -36.662  10.579  60.642  1.00  0.00           C  
ATOM   2988  O   ALA C1901     -37.292   9.659  61.144  1.00  0.00           O  
ATOM   2989  CB  ALA C1901     -35.516  11.219  62.771  1.00  0.00           C  
ATOM   2990  N   VAL C1902     -36.388  10.636  59.348  1.00  0.00           N  
ATOM   2991  CA  VAL C1902     -36.839   9.605  58.424  1.00  0.00           C  
ATOM   2992  C   VAL C1902     -35.827   8.479  58.261  1.00  0.00           C  
ATOM   2993  O   VAL C1902     -34.624   8.705  58.364  1.00  0.00           O  
ATOM   2994  CB  VAL C1902     -37.108  10.220  57.044  1.00  0.00           C  
ATOM   2995  CG1 VAL C1902     -37.492   9.136  56.068  1.00  0.00           C  
ATOM   2996  CG2 VAL C1902     -38.197  11.284  57.149  1.00  0.00           C  
ATOM   2997  N   ARG C1903     -36.311   7.266  58.009  1.00  0.00           N  
ATOM   2998  CA  ARG C1903     -35.409   6.136  57.810  1.00  0.00           C  
ATOM   2999  C   ARG C1903     -36.119   4.948  57.163  1.00  0.00           C  
ATOM   3000  O   ARG C1903     -37.057   4.394  57.736  1.00  0.00           O  
ATOM   3001  CB  ARG C1903     -34.772   5.712  59.149  1.00  0.00           C  
ATOM   3002  CG  ARG C1903     -35.541   4.662  59.951  1.00  0.00           C  
ATOM   3003  CD  ARG C1903     -35.011   3.233  59.736  1.00  0.00           C  
ATOM   3004  NE  ARG C1903     -33.855   2.920  60.584  1.00  0.00           N  
ATOM   3005  CZ  ARG C1903     -33.312   1.705  60.728  1.00  0.00           C  
ATOM   3006  NH1 ARG C1903     -33.809   0.655  60.077  1.00  0.00           N  
ATOM   3007  NH2 ARG C1903     -32.273   1.535  61.543  1.00  0.00           N  
ATOM   3008  N   THR C1904     -35.674   4.565  55.966  1.00  0.00           N  
ATOM   3009  CA  THR C1904     -36.258   3.424  55.259  1.00  0.00           C  
ATOM   3010  C   THR C1904     -36.140   2.133  56.095  1.00  0.00           C  
ATOM   3011  O   THR C1904     -35.373   2.061  57.053  1.00  0.00           O  
ATOM   3012  CB  THR C1904     -35.574   3.208  53.872  1.00  0.00           C  
ATOM   3013  OG1 THR C1904     -35.983   1.957  53.312  1.00  0.00           O  
ATOM   3014  CG2 THR C1904     -34.089   3.183  54.009  1.00  0.00           C  
ATOM   3015  N   ARG C1905     -36.925   1.123  55.742  1.00  0.00           N  
ATOM   3016  CA  ARG C1905     -36.886  -0.144  56.456  1.00  0.00           C  
ATOM   3017  C   ARG C1905     -35.558  -0.819  56.167  1.00  0.00           C  
ATOM   3018  O   ARG C1905     -35.009  -1.520  57.011  1.00  0.00           O  
ATOM   3019  CB  ARG C1905     -38.051  -1.049  56.014  1.00  0.00           C  
ATOM   3020  CG  ARG C1905     -38.197  -1.276  54.508  1.00  0.00           C  
ATOM   3021  CD  ARG C1905     -39.413  -2.143  54.204  1.00  0.00           C  
ATOM   3022  NE  ARG C1905     -39.773  -2.097  52.790  1.00  0.00           N  
ATOM   3023  CZ  ARG C1905     -40.829  -2.710  52.262  1.00  0.00           C  
ATOM   3024  NH1 ARG C1905     -41.641  -3.424  53.025  1.00  0.00           N  
ATOM   3025  NH2 ARG C1905     -41.082  -2.601  50.964  1.00  0.00           N  
ATOM   3026  N   ARG C1906     -35.052  -0.590  54.961  1.00  0.00           N  
ATOM   3027  CA  ARG C1906     -33.786  -1.151  54.523  1.00  0.00           C  
ATOM   3028  C   ARG C1906     -32.685  -0.614  55.434  1.00  0.00           C  
ATOM   3029  O   ARG C1906     -31.570  -1.133  55.466  1.00  0.00           O  
ATOM   3030  CB  ARG C1906     -33.530  -0.748  53.068  1.00  0.00           C  
ATOM   3031  CG  ARG C1906     -34.637  -1.189  52.105  1.00  0.00           C  
ATOM   3032  CD  ARG C1906     -34.600  -2.692  51.847  1.00  0.00           C  
ATOM   3033  NE  ARG C1906     -35.856  -3.202  51.301  1.00  0.00           N  
ATOM   3034  CZ  ARG C1906     -36.501  -2.676  50.265  1.00  0.00           C  
ATOM   3035  NH1 ARG C1906     -36.018  -1.609  49.646  1.00  0.00           N  
ATOM   3036  NH2 ARG C1906     -37.637  -3.221  49.850  1.00  0.00           N  
ATOM   3037  N   GLY C1907     -33.011   0.432  56.181  1.00  0.00           N  
ATOM   3038  CA  GLY C1907     -32.038   1.002  57.090  1.00  0.00           C  
ATOM   3039  C   GLY C1907     -31.534   2.386  56.716  1.00  0.00           C  
ATOM   3040  O   GLY C1907     -31.253   3.208  57.591  1.00  0.00           O  
ATOM   3041  N   LYS C1909     -31.422   2.663  55.423  1.00  0.00           N  
ATOM   3042  CA  LYS C1909     -30.921   3.964  54.990  1.00  0.00           C  
ATOM   3043  C   LYS C1909     -31.543   5.161  55.704  1.00  0.00           C  
ATOM   3044  O   LYS C1909     -32.646   5.605  55.373  1.00  0.00           O  
ATOM   3045  CB  LYS C1909     -31.090   4.147  53.476  1.00  0.00           C  
ATOM   3046  CG  LYS C1909     -30.499   5.461  52.971  1.00  0.00           C  
ATOM   3047  CD  LYS C1909     -30.652   5.640  51.472  1.00  0.00           C  
ATOM   3048  CE  LYS C1909     -30.013   6.947  51.036  1.00  0.00           C  
ATOM   3049  NZ  LYS C1909     -30.188   7.212  49.585  1.00  0.00           N  
ATOM   3050  N   ASP C1910     -30.826   5.684  56.688  1.00  0.00           N  
ATOM   3051  CA  ASP C1910     -31.307   6.842  57.404  1.00  0.00           C  
ATOM   3052  C   ASP C1910     -31.439   7.967  56.381  1.00  0.00           C  
ATOM   3053  O   ASP C1910     -30.441   8.419  55.823  1.00  0.00           O  
ATOM   3054  CB  ASP C1910     -30.309   7.246  58.479  1.00  0.00           C  
ATOM   3055  CG  ASP C1910     -30.673   8.562  59.131  1.00  0.00           C  
ATOM   3056  OD1 ASP C1910     -31.670   8.594  59.882  1.00  0.00           O  
ATOM   3057  OD2 ASP C1910     -29.977   9.571  58.881  1.00  0.00           O  
ATOM   3058  N   LEU C1913     -32.664   8.410  56.125  1.00  0.00           N  
ATOM   3059  CA  LEU C1913     -32.890   9.479  55.157  1.00  0.00           C  
ATOM   3060  C   LEU C1913     -32.745  10.868  55.771  1.00  0.00           C  
ATOM   3061  O   LEU C1913     -33.028  11.879  55.117  1.00  0.00           O  
ATOM   3062  CB  LEU C1913     -34.274   9.328  54.523  1.00  0.00           C  
ATOM   3063  CG  LEU C1913     -34.436   8.052  53.686  1.00  0.00           C  
ATOM   3064  CD1 LEU C1913     -35.872   7.902  53.209  1.00  0.00           C  
ATOM   3065  CD2 LEU C1913     -33.489   8.109  52.501  1.00  0.00           C  
ATOM   3066  N   GLY C1914     -32.298  10.903  57.027  1.00  0.00           N  
ATOM   3067  CA  GLY C1914     -32.099  12.160  57.728  1.00  0.00           C  
ATOM   3068  C   GLY C1914     -33.386  12.928  57.917  1.00  0.00           C  
ATOM   3069  O   GLY C1914     -34.254  12.916  57.038  1.00  0.00           O  
ATOM   3070  N   SER C1915     -33.510  13.603  59.057  1.00  0.00           N  
ATOM   3071  CA  SER C1915     -34.717  14.374  59.353  1.00  0.00           C  
ATOM   3072  C   SER C1915     -35.101  15.289  58.188  1.00  0.00           C  
ATOM   3073  O   SER C1915     -34.233  15.833  57.494  1.00  0.00           O  
ATOM   3074  CB  SER C1915     -34.536  15.208  60.636  1.00  0.00           C  
ATOM   3075  OG  SER C1915     -33.641  16.293  60.446  1.00  0.00           O  
ATOM   3076  N   MET C1916     -36.406  15.442  57.972  1.00  0.00           N  
ATOM   3077  CA  MET C1916     -36.902  16.286  56.900  1.00  0.00           C  
ATOM   3078  C   MET C1916     -38.297  16.841  57.172  1.00  0.00           C  
ATOM   3079  O   MET C1916     -39.050  16.333  58.010  1.00  0.00           O  
ATOM   3080  CB  MET C1916     -36.886  15.516  55.566  1.00  0.00           C  
ATOM   3081  CG  MET C1916     -37.715  14.232  55.534  1.00  0.00           C  
ATOM   3082  SD  MET C1916     -37.673  13.421  53.905  1.00  0.00           S  
ATOM   3083  CE  MET C1916     -36.439  12.152  54.179  1.00  0.00           C  
ATOM   3084  N   ASP C1917     -38.610  17.905  56.446  1.00  0.00           N  
ATOM   3085  CA  ASP C1917     -39.881  18.600  56.523  1.00  0.00           C  
ATOM   3086  C   ASP C1917     -41.054  17.615  56.482  1.00  0.00           C  
ATOM   3087  O   ASP C1917     -41.032  16.647  55.713  1.00  0.00           O  
ATOM   3088  CB  ASP C1917     -39.961  19.565  55.342  1.00  0.00           C  
ATOM   3089  CG  ASP C1917     -41.038  20.601  55.503  1.00  0.00           C  
ATOM   3090  OD1 ASP C1917     -42.230  20.229  55.530  1.00  0.00           O  
ATOM   3091  OD2 ASP C1917     -40.688  21.797  55.595  1.00  0.00           O  
ATOM   3092  N   VAL C1918     -42.074  17.865  57.305  1.00  0.00           N  
ATOM   3093  CA  VAL C1918     -43.263  17.003  57.362  1.00  0.00           C  
ATOM   3094  C   VAL C1918     -44.009  16.890  56.024  1.00  0.00           C  
ATOM   3095  O   VAL C1918     -44.030  15.826  55.402  1.00  0.00           O  
ATOM   3096  CB  VAL C1918     -44.266  17.492  58.455  1.00  0.00           C  
ATOM   3097  CG1 VAL C1918     -45.670  16.938  58.180  1.00  0.00           C  
ATOM   3098  CG2 VAL C1918     -43.790  17.033  59.831  1.00  0.00           C  
ATOM   3099  N   ASN C1929     -44.629  17.983  55.591  1.00  0.00           N  
ATOM   3100  CA  ASN C1929     -45.364  17.977  54.337  1.00  0.00           C  
ATOM   3101  C   ASN C1929     -44.502  17.277  53.309  1.00  0.00           C  
ATOM   3102  O   ASN C1929     -44.980  16.436  52.550  1.00  0.00           O  
ATOM   3103  CB  ASN C1929     -45.647  19.408  53.896  1.00  0.00           C  
ATOM   3104  CG  ASN C1929     -46.141  20.273  55.037  1.00  0.00           C  
ATOM   3105  OD1 ASN C1929     -47.090  19.912  55.747  1.00  0.00           O  
ATOM   3106  ND2 ASN C1929     -45.501  21.420  55.225  1.00  0.00           N  
ATOM   3107  N   GLU C1930     -43.219  17.627  53.318  1.00  0.00           N  
ATOM   3108  CA  GLU C1930     -42.226  17.063  52.409  1.00  0.00           C  
ATOM   3109  C   GLU C1930     -42.307  15.540  52.345  1.00  0.00           C  
ATOM   3110  O   GLU C1930     -42.397  14.963  51.260  1.00  0.00           O  
ATOM   3111  CB  GLU C1930     -40.830  17.474  52.868  1.00  0.00           C  
ATOM   3112  CG  GLU C1930     -39.708  17.007  51.969  1.00  0.00           C  
ATOM   3113  CD  GLU C1930     -38.356  17.156  52.635  1.00  0.00           C  
ATOM   3114  OE1 GLU C1930     -38.088  18.247  53.191  1.00  0.00           O  
ATOM   3115  OE2 GLU C1930     -37.567  16.183  52.602  1.00  0.00           O  
ATOM   3116  N   VAL C1931     -42.260  14.896  53.507  1.00  0.00           N  
ATOM   3117  CA  VAL C1931     -42.341  13.443  53.565  1.00  0.00           C  
ATOM   3118  C   VAL C1931     -43.691  12.994  52.996  1.00  0.00           C  
ATOM   3119  O   VAL C1931     -43.776  12.034  52.223  1.00  0.00           O  
ATOM   3120  CB  VAL C1931     -42.215  12.923  55.024  1.00  0.00           C  
ATOM   3121  CG1 VAL C1931     -41.093  13.654  55.746  1.00  0.00           C  
ATOM   3122  CG2 VAL C1931     -43.533  13.082  55.767  1.00  0.00           C  
ATOM   3123  N   ILE C1934     -44.746  13.703  53.386  1.00  0.00           N  
ATOM   3124  CA  ILE C1934     -46.092  13.396  52.925  1.00  0.00           C  
ATOM   3125  C   ILE C1934     -46.128  13.457  51.405  1.00  0.00           C  
ATOM   3126  O   ILE C1934     -46.215  12.424  50.748  1.00  0.00           O  
ATOM   3127  CB  ILE C1934     -47.126  14.392  53.519  1.00  0.00           C  
ATOM   3128  CG1 ILE C1934     -47.193  14.211  55.043  1.00  0.00           C  
ATOM   3129  CG2 ILE C1934     -48.492  14.165  52.898  1.00  0.00           C  
ATOM   3130  CD1 ILE C1934     -48.204  15.095  55.741  1.00  0.00           C  
ATOM   3131  N   GLU C1950     -46.042  14.667  50.859  1.00  0.00           N  
ATOM   3132  CA  GLU C1950     -46.065  14.873  49.413  1.00  0.00           C  
ATOM   3133  C   GLU C1950     -45.268  13.795  48.695  1.00  0.00           C  
ATOM   3134  O   GLU C1950     -45.681  13.309  47.642  1.00  0.00           O  
ATOM   3135  CB  GLU C1950     -45.479  16.241  49.067  1.00  0.00           C  
ATOM   3136  CG  GLU C1950     -46.000  17.358  49.946  1.00  0.00           C  
ATOM   3137  CD  GLU C1950     -45.123  18.598  49.905  1.00  0.00           C  
ATOM   3138  OE1 GLU C1950     -43.891  18.479  50.093  1.00  0.00           O  
ATOM   3139  OE2 GLU C1950     -45.671  19.698  49.697  1.00  0.00           O  
ATOM   3140  N   LYS C1951     -44.128  13.423  49.272  1.00  0.00           N  
ATOM   3141  CA  LYS C1951     -43.252  12.400  48.690  1.00  0.00           C  
ATOM   3142  C   LYS C1951     -43.798  10.978  48.822  1.00  0.00           C  
ATOM   3143  O   LYS C1951     -43.690  10.175  47.898  1.00  0.00           O  
ATOM   3144  CB  LYS C1951     -41.862  12.466  49.327  1.00  0.00           C  
ATOM   3145  CG  LYS C1951     -41.031  13.682  48.930  1.00  0.00           C  
ATOM   3146  CD  LYS C1951     -39.690  13.643  49.646  1.00  0.00           C  
ATOM   3147  CE  LYS C1951     -38.751  14.730  49.160  1.00  0.00           C  
ATOM   3148  NZ  LYS C1951     -37.439  14.653  49.865  1.00  0.00           N  
ATOM   3149  N   LEU C1952     -44.359  10.662  49.980  1.00  0.00           N  
ATOM   3150  CA  LEU C1952     -44.939   9.350  50.200  1.00  0.00           C  
ATOM   3151  C   LEU C1952     -46.123   9.156  49.255  1.00  0.00           C  
ATOM   3152  O   LEU C1952     -46.237   8.124  48.584  1.00  0.00           O  
ATOM   3153  CB  LEU C1952     -45.431   9.245  51.630  1.00  0.00           C  
ATOM   3154  CG  LEU C1952     -44.334   9.188  52.673  1.00  0.00           C  
ATOM   3155  CD1 LEU C1952     -44.960   9.254  54.060  1.00  0.00           C  
ATOM   3156  CD2 LEU C1952     -43.534   7.909  52.471  1.00  0.00           C  
ATOM   3157  N   GLN C1953     -47.007  10.156  49.227  1.00  0.00           N  
ATOM   3158  CA  GLN C1953     -48.199  10.137  48.379  1.00  0.00           C  
ATOM   3159  C   GLN C1953     -47.752   9.864  46.965  1.00  0.00           C  
ATOM   3160  O   GLN C1953     -48.323   9.030  46.271  1.00  0.00           O  
ATOM   3161  CB  GLN C1953     -48.916  11.486  48.435  1.00  0.00           C  
ATOM   3162  CG  GLN C1953     -48.948  12.070  49.828  1.00  0.00           C  
ATOM   3163  CD  GLN C1953     -49.958  13.179  49.977  1.00  0.00           C  
ATOM   3164  OE1 GLN C1953     -50.008  14.109  49.163  1.00  0.00           O  
ATOM   3165  NE2 GLN C1953     -50.770  13.095  51.030  1.00  0.00           N  
ATOM   3166  N   GLN C1954     -46.722  10.588  46.551  1.00  0.00           N  
ATOM   3167  CA  GLN C1954     -46.142  10.432  45.234  1.00  0.00           C  
ATOM   3168  C   GLN C1954     -45.791   8.961  45.004  1.00  0.00           C  
ATOM   3169  O   GLN C1954     -46.155   8.376  43.988  1.00  0.00           O  
ATOM   3170  CB  GLN C1954     -44.883  11.288  45.134  1.00  0.00           C  
ATOM   3171  CG  GLN C1954     -44.003  10.949  43.957  1.00  0.00           C  
ATOM   3172  CD  GLN C1954     -44.790  10.877  42.670  1.00  0.00           C  
ATOM   3173  OE1 GLN C1954     -45.493  11.820  42.303  1.00  0.00           O  
ATOM   3174  NE2 GLN C1954     -44.681   9.751  41.974  1.00  0.00           N  
ATOM   3175  N   GLU C1955     -45.092   8.365  45.963  1.00  0.00           N  
ATOM   3176  CA  GLU C1955     -44.678   6.973  45.862  1.00  0.00           C  
ATOM   3177  C   GLU C1955     -45.860   5.998  45.866  1.00  0.00           C  
ATOM   3178  O   GLU C1955     -45.835   4.962  45.189  1.00  0.00           O  
ATOM   3179  CB  GLU C1955     -43.745   6.645  47.016  1.00  0.00           C  
ATOM   3180  CG  GLU C1955     -42.748   5.578  46.686  1.00  0.00           C  
ATOM   3181  CD  GLU C1955     -42.179   4.961  47.925  1.00  0.00           C  
ATOM   3182  OE1 GLU C1955     -41.741   5.729  48.810  1.00  0.00           O  
ATOM   3183  OE2 GLU C1955     -42.174   3.712  48.012  1.00  0.00           O  
ATOM   3184  N   ILE C1956     -46.889   6.328  46.640  1.00  0.00           N  
ATOM   3185  CA  ILE C1956     -48.077   5.486  46.722  1.00  0.00           C  
ATOM   3186  C   ILE C1956     -48.933   5.682  45.475  1.00  0.00           C  
ATOM   3187  O   ILE C1956     -49.291   4.716  44.797  1.00  0.00           O  
ATOM   3188  CB  ILE C1956     -48.923   5.828  47.962  1.00  0.00           C  
ATOM   3189  CG1 ILE C1956     -48.057   5.743  49.226  1.00  0.00           C  
ATOM   3190  CG2 ILE C1956     -50.086   4.850  48.073  1.00  0.00           C  
ATOM   3191  CD1 ILE C1956     -48.814   5.982  50.514  1.00  0.00           C  
ATOM   3192  N   ARG C1957     -49.255   6.939  45.183  1.00  0.00           N  
ATOM   3193  CA  ARG C1957     -50.054   7.287  44.012  1.00  0.00           C  
ATOM   3194  C   ARG C1957     -49.522   6.610  42.746  1.00  0.00           C  
ATOM   3195  O   ARG C1957     -50.290   6.219  41.879  1.00  0.00           O  
ATOM   3196  CB  ARG C1957     -50.056   8.806  43.798  1.00  0.00           C  
ATOM   3197  CG  ARG C1957     -51.235   9.570  44.391  1.00  0.00           C  
ATOM   3198  CD  ARG C1957     -51.087  11.081  44.135  1.00  0.00           C  
ATOM   3199  NE  ARG C1957     -50.564  11.372  42.791  1.00  0.00           N  
ATOM   3200  CZ  ARG C1957     -49.282  11.630  42.504  1.00  0.00           C  
ATOM   3201  NH1 ARG C1957     -48.368  11.646  43.474  1.00  0.00           N  
ATOM   3202  NH2 ARG C1957     -48.909  11.856  41.242  1.00  0.00           N  
ATOM   3203  N   SER C1958     -48.205   6.467  42.646  1.00  0.00           N  
ATOM   3204  CA  SER C1958     -47.588   5.859  41.475  1.00  0.00           C  
ATOM   3205  C   SER C1958     -47.305   4.383  41.678  1.00  0.00           C  
ATOM   3206  O   SER C1958     -46.734   3.735  40.805  1.00  0.00           O  
ATOM   3207  CB  SER C1958     -46.279   6.577  41.147  1.00  0.00           C  
ATOM   3208  OG  SER C1958     -45.393   6.531  42.252  1.00  0.00           O  
ATOM   3209  N   ARG C1959     -47.711   3.856  42.825  1.00  0.00           N  
ATOM   3210  CA  ARG C1959     -47.476   2.455  43.140  1.00  0.00           C  
ATOM   3211  C   ARG C1959     -46.066   2.041  42.729  1.00  0.00           C  
ATOM   3212  O   ARG C1959     -45.857   0.944  42.185  1.00  0.00           O  
ATOM   3213  CB  ARG C1959     -48.490   1.559  42.429  1.00  0.00           C  
ATOM   3214  CG  ARG C1959     -49.942   1.759  42.844  1.00  0.00           C  
ATOM   3215  CD  ARG C1959     -50.787   0.622  42.261  1.00  0.00           C  
ATOM   3216  NE  ARG C1959     -52.017   1.076  41.614  1.00  0.00           N  
ATOM   3217  CZ  ARG C1959     -53.183   1.239  42.229  1.00  0.00           C  
ATOM   3218  NH1 ARG C1959     -53.300   0.983  43.529  1.00  0.00           N  
ATOM   3219  NH2 ARG C1959     -54.236   1.652  41.533  1.00  0.00           N  
ATOM   3220  N   SER C1960     -45.107   2.927  42.998  1.00  0.00           N  
ATOM   3221  CA  SER C1960     -43.711   2.674  42.657  1.00  0.00           C  
ATOM   3222  C   SER C1960     -43.108   1.645  43.592  1.00  0.00           C  
ATOM   3223  O   SER C1960     -43.422   1.619  44.784  1.00  0.00           O  
ATOM   3224  CB  SER C1960     -42.901   3.964  42.724  1.00  0.00           C  
ATOM   3225  OG  SER C1960     -41.588   3.738  42.243  1.00  0.00           O  
ATOM   3226  N   LEU C1961     -42.237   0.801  43.048  1.00  0.00           N  
ATOM   3227  CA  LEU C1961     -41.613  -0.240  43.843  1.00  0.00           C  
ATOM   3228  C   LEU C1961     -40.467   0.288  44.695  1.00  0.00           C  
ATOM   3229  O   LEU C1961     -40.279  -0.143  45.826  1.00  0.00           O  
ATOM   3230  CB  LEU C1961     -41.116  -1.367  42.940  1.00  0.00           C  
ATOM   3231  CG  LEU C1961     -42.154  -1.829  41.919  1.00  0.00           C  
ATOM   3232  CD1 LEU C1961     -42.082  -0.915  40.717  1.00  0.00           C  
ATOM   3233  CD2 LEU C1961     -41.889  -3.262  41.510  1.00  0.00           C  
ATOM   3234  N   LYS C1962     -39.701   1.228  44.161  1.00  0.00           N  
ATOM   3235  CA  LYS C1962     -38.587   1.777  44.922  1.00  0.00           C  
ATOM   3236  C   LYS C1962     -39.048   2.884  45.866  1.00  0.00           C  
ATOM   3237  O   LYS C1962     -39.912   3.701  45.525  1.00  0.00           O  
ATOM   3238  CB  LYS C1962     -37.488   2.307  43.983  1.00  0.00           C  
ATOM   3239  CG  LYS C1962     -37.754   3.674  43.316  1.00  0.00           C  
ATOM   3240  CD  LYS C1962     -38.678   3.591  42.093  1.00  0.00           C  
ATOM   3241  CE  LYS C1962     -38.858   4.963  41.429  1.00  0.00           C  
ATOM   3242  NZ  LYS C1962     -37.576   5.552  40.923  1.00  0.00           N  
ATOM   3243  N   GLN C1963     -38.465   2.902  47.058  1.00  0.00           N  
ATOM   3244  CA  GLN C1963     -38.804   3.899  48.067  1.00  0.00           C  
ATOM   3245  C   GLN C1963     -38.028   5.191  47.831  1.00  0.00           C  
ATOM   3246  O   GLN C1963     -37.249   5.286  46.884  1.00  0.00           O  
ATOM   3247  CB  GLN C1963     -38.514   3.322  49.453  1.00  0.00           C  
ATOM   3248  CG  GLN C1963     -39.208   1.984  49.667  1.00  0.00           C  
ATOM   3249  CD  GLN C1963     -38.933   1.370  51.022  1.00  0.00           C  
ATOM   3250  OE1 GLN C1963     -39.242   1.967  52.056  1.00  0.00           O  
ATOM   3251  NE2 GLN C1963     -38.352   0.163  51.026  1.00  0.00           N  
ATOM   3252  N   LEU C1964     -38.256   6.188  48.680  1.00  0.00           N  
ATOM   3253  CA  LEU C1964     -37.575   7.468  48.539  1.00  0.00           C  
ATOM   3254  C   LEU C1964     -36.064   7.331  48.650  1.00  0.00           C  
ATOM   3255  O   LEU C1964     -35.557   6.680  49.566  1.00  0.00           O  
ATOM   3256  CB  LEU C1964     -38.065   8.470  49.592  1.00  0.00           C  
ATOM   3257  CG  LEU C1964     -39.380   9.232  49.356  1.00  0.00           C  
ATOM   3258  CD1 LEU C1964     -40.570   8.282  49.350  1.00  0.00           C  
ATOM   3259  CD2 LEU C1964     -39.545  10.266  50.451  1.00  0.00           C  
ATOM   3260  N   GLU C1965     -35.358   7.941  47.700  1.00  0.00           N  
ATOM   3261  CA  GLU C1965     -33.900   7.931  47.666  1.00  0.00           C  
ATOM   3262  C   GLU C1965     -33.253   6.598  47.266  1.00  0.00           C  
ATOM   3263  O   GLU C1965     -32.081   6.365  47.573  1.00  0.00           O  
ATOM   3264  CB  GLU C1965     -33.337   8.366  49.029  1.00  0.00           C  
ATOM   3265  CG  GLU C1965     -32.434   9.606  49.006  1.00  0.00           C  
ATOM   3266  CD  GLU C1965     -33.195  10.900  49.258  1.00  0.00           C  
ATOM   3267  OE1 GLU C1965     -34.004  11.303  48.392  1.00  0.00           O  
ATOM   3268  OE2 GLU C1965     -32.987  11.511  50.332  1.00  0.00           O  
ATOM   3269  N   GLU C1966     -33.995   5.718  46.599  1.00  0.00           N  
ATOM   3270  CA  GLU C1966     -33.420   4.438  46.173  1.00  0.00           C  
ATOM   3271  C   GLU C1966     -33.738   4.131  44.699  1.00  0.00           C  
ATOM   3272  O   GLU C1966     -32.797   3.724  43.969  1.00  0.00           O  
ATOM   3273  CB  GLU C1966     -33.897   3.284  47.077  1.00  0.00           C  
ATOM   3274  CG  GLU C1966     -35.368   2.885  46.909  1.00  0.00           C  
ATOM   3275  CD  GLU C1966     -35.670   1.493  47.455  1.00  0.00           C  
ATOM   3276  OE1 GLU C1966     -35.013   0.522  47.016  1.00  0.00           O  
ATOM   3277  OE2 GLU C1966     -36.567   1.364  48.315  1.00  0.00           O  
ATOM   3278  OXT GLU C1966     -34.914   4.300  44.285  1.00  0.00           O  
HETATM 3279  CG2 TSB C4002     -60.840 -16.723  33.764  1.00  0.00           C  
HETATM 3280  N   TSB C4002     -63.929 -18.879  34.216  1.00  0.00           N  
HETATM 3281  CA  TSB C4002     -62.516 -18.594  33.974  1.00  0.00           C  
HETATM 3282  CB  TSB C4002     -62.247 -17.079  34.191  1.00  0.00           C  
HETATM 3283  OG1 TSB C4002     -63.175 -16.308  33.412  1.00  0.00           O  
HETATM 3284  C   TSB C4002     -61.718 -19.447  34.989  1.00  0.00           C  
HETATM 3285  O   TSB C4002     -62.296 -19.841  36.006  1.00  0.00           O  
HETATM 3286  N8  TSB C4002     -60.394 -19.738  34.718  1.00  0.00           N  
HETATM 3287  S1  TSB C4002     -59.489 -20.909  35.479  1.00  0.00           S  
HETATM 3288  O1S TSB C4002     -60.399 -21.940  36.020  1.00  0.00           O  
HETATM 3289  O2S TSB C4002     -58.392 -21.334  34.563  1.00  0.00           O  
HETATM 3290  O5' TSB C4002     -58.839 -20.154  36.730  1.00  0.00           O  
HETATM 3291  C5' TSB C4002     -58.415 -18.798  36.636  1.00  0.00           C  
HETATM 3292  C4' TSB C4002     -57.315 -18.502  37.636  1.00  0.00           C  
HETATM 3293  O4' TSB C4002     -57.814 -18.640  38.993  1.00  0.00           O  
HETATM 3294  C3' TSB C4002     -56.087 -19.398  37.606  1.00  0.00           C  
HETATM 3295  O3' TSB C4002     -55.184 -19.013  36.578  1.00  0.00           O  
HETATM 3296  C2' TSB C4002     -55.489 -19.145  38.986  1.00  0.00           C  
HETATM 3297  O2' TSB C4002     -54.737 -17.953  39.047  1.00  0.00           O  
HETATM 3298  C1' TSB C4002     -56.743 -19.005  39.855  1.00  0.00           C  
HETATM 3299  N9  TSB C4002     -57.097 -20.249  40.542  1.00  0.00           N  
HETATM 3300  C8  TSB C4002     -57.711 -21.359  40.010  1.00  0.00           C  
HETATM 3301  N7  TSB C4002     -57.894 -22.330  40.871  1.00  0.00           N  
HETATM 3302  C5  TSB C4002     -57.369 -21.831  42.048  1.00  0.00           C  
HETATM 3303  C6  TSB C4002     -57.270 -22.374  43.324  1.00  0.00           C  
HETATM 3304  N6  TSB C4002     -57.703 -23.598  43.639  1.00  0.00           N  
HETATM 3305  N1  TSB C4002     -56.706 -21.613  44.283  1.00  0.00           N  
HETATM 3306  C2  TSB C4002     -56.263 -20.385  43.956  1.00  0.00           C  
HETATM 3307  N3  TSB C4002     -56.296 -19.765  42.786  1.00  0.00           N  
HETATM 3308  C4  TSB C4002     -56.872 -20.549  41.863  1.00  0.00           C  
TER
END
