# Supplementary material for: Backbone Brackets and Arginine Tweezers delineate Class I and Class II aminoacyl tRNA synthetases
Source: PLoS Comput Biol. 2018 Apr 16;14(4):e1006101. doi: 10.1371/journal.pcbi.1006101 (PMC5919687; doi:10.1371/journal.pcbi.1006101)
Supplement: S12 File — All structures of Class II aaRS with residues renumbered according to the MSA. (GZ) [file pcbi.1006101.s024.tar.gz › 1kog_D_renum.pdb]

ATOM      1  N   ARG D 283     -91.677   4.972  43.689  1.00  0.00           N  
ATOM      2  CA  ARG D 283     -92.312   3.670  43.328  1.00  0.00           C  
ATOM      3  C   ARG D 283     -91.610   2.508  44.011  1.00  0.00           C  
ATOM      4  O   ARG D 283     -90.764   2.718  44.888  1.00  0.00           O  
ATOM      5  CB  ARG D 283     -92.290   3.455  41.811  1.00  0.00           C  
ATOM      6  CG  ARG D 283     -93.513   3.995  41.101  1.00  0.00           C  
ATOM      7  CD  ARG D 283     -93.906   3.096  39.939  1.00  0.00           C  
ATOM      8  NE  ARG D 283     -94.111   1.697  40.337  1.00  0.00           N  
ATOM      9  CZ  ARG D 283     -95.045   1.261  41.187  1.00  0.00           C  
ATOM     10  NH1 ARG D 283     -95.887   2.118  41.754  1.00  0.00           N  
ATOM     11  NH2 ARG D 283     -95.147  -0.040  41.463  1.00  0.00           N  
ATOM     12  N   ASP D 291     -91.969   1.288  43.603  1.00  0.00           N  
ATOM     13  CA  ASP D 291     -91.390   0.057  44.164  1.00  0.00           C  
ATOM     14  C   ASP D 291     -89.985  -0.193  43.620  1.00  0.00           C  
ATOM     15  O   ASP D 291     -89.774  -0.173  42.405  1.00  0.00           O  
ATOM     16  CB  ASP D 291     -92.287  -1.155  43.846  1.00  0.00           C  
ATOM     17  CG  ASP D 291     -91.784  -2.450  44.489  1.00  0.00           C  
ATOM     18  OD1 ASP D 291     -91.625  -2.497  45.731  1.00  0.00           O  
ATOM     19  OD2 ASP D 291     -91.556  -3.426  43.745  1.00  0.00           O  
ATOM     20  N   HIS D 292     -89.028  -0.431  44.518  1.00  0.00           N  
ATOM     21  CA  HIS D 292     -87.659  -0.668  44.091  1.00  0.00           C  
ATOM     22  C   HIS D 292     -87.611  -1.753  43.009  1.00  0.00           C  
ATOM     23  O   HIS D 292     -87.018  -1.546  41.947  1.00  0.00           O  
ATOM     24  CB  HIS D 292     -86.754  -1.035  45.289  1.00  0.00           C  
ATOM     25  CG  HIS D 292     -87.069  -2.356  45.928  1.00  0.00           C  
ATOM     26  ND1 HIS D 292     -88.074  -2.516  46.856  1.00  0.00           N  
ATOM     27  CD2 HIS D 292     -86.497  -3.575  45.781  1.00  0.00           C  
ATOM     28  CE1 HIS D 292     -88.108  -3.778  47.254  1.00  0.00           C  
ATOM     29  NE2 HIS D 292     -87.162  -4.440  46.617  1.00  0.00           N  
ATOM     30  N   ARG D 293     -88.255  -2.891  43.259  1.00  0.00           N  
ATOM     31  CA  ARG D 293     -88.269  -3.975  42.281  1.00  0.00           C  
ATOM     32  C   ARG D 293     -88.502  -3.495  40.862  1.00  0.00           C  
ATOM     33  O   ARG D 293     -87.977  -4.063  39.901  1.00  0.00           O  
ATOM     34  CB  ARG D 293     -89.339  -4.985  42.635  1.00  0.00           C  
ATOM     35  CG  ARG D 293     -88.928  -5.890  43.748  1.00  0.00           C  
ATOM     36  CD  ARG D 293     -90.008  -6.885  44.024  1.00  0.00           C  
ATOM     37  NE  ARG D 293     -91.215  -6.230  44.507  1.00  0.00           N  
ATOM     38  CZ  ARG D 293     -92.210  -6.871  45.111  1.00  0.00           C  
ATOM     39  NH1 ARG D 293     -92.130  -8.185  45.301  1.00  0.00           N  
ATOM     40  NH2 ARG D 293     -93.276  -6.199  45.539  1.00  0.00           N  
ATOM     41  N   LYS D 296     -89.309  -2.456  40.726  1.00  0.00           N  
ATOM     42  CA  LYS D 296     -89.568  -1.921  39.408  1.00  0.00           C  
ATOM     43  C   LYS D 296     -88.414  -1.011  39.002  1.00  0.00           C  
ATOM     44  O   LYS D 296     -87.775  -1.248  37.976  1.00  0.00           O  
ATOM     45  CB  LYS D 296     -90.883  -1.140  39.388  1.00  0.00           C  
ATOM     46  CG  LYS D 296     -91.239  -0.582  38.003  1.00  0.00           C  
ATOM     47  CD  LYS D 296     -92.559   0.197  38.006  1.00  0.00           C  
ATOM     48  CE  LYS D 296     -93.001   0.567  36.590  1.00  0.00           C  
ATOM     49  NZ  LYS D 296     -93.224  -0.640  35.736  1.00  0.00           N  
ATOM     50  N   ILE D 297     -88.149   0.016  39.816  1.00  0.00           N  
ATOM     51  CA  ILE D 297     -87.068   0.980  39.551  1.00  0.00           C  
ATOM     52  C   ILE D 297     -85.776   0.230  39.245  1.00  0.00           C  
ATOM     53  O   ILE D 297     -84.909   0.716  38.512  1.00  0.00           O  
ATOM     54  CB  ILE D 297     -86.767   1.901  40.765  1.00  0.00           C  
ATOM     55  CG1 ILE D 297     -88.058   2.309  41.480  1.00  0.00           C  
ATOM     56  CG2 ILE D 297     -86.022   3.142  40.284  1.00  0.00           C  
ATOM     57  CD1 ILE D 297     -87.814   3.174  42.703  1.00  0.00           C  
ATOM     58  N   GLY D 298     -85.653  -0.949  39.842  1.00  0.00           N  
ATOM     59  CA  GLY D 298     -84.484  -1.774  39.627  1.00  0.00           C  
ATOM     60  C   GLY D 298     -84.473  -2.249  38.192  1.00  0.00           C  
ATOM     61  O   GLY D 298     -83.531  -1.982  37.447  1.00  0.00           O  
ATOM     62  N   LYS D 303     -85.525  -2.960  37.801  1.00  0.00           N  
ATOM     63  CA  LYS D 303     -85.639  -3.448  36.433  1.00  0.00           C  
ATOM     64  C   LYS D 303     -85.518  -2.254  35.502  1.00  0.00           C  
ATOM     65  O   LYS D 303     -84.957  -2.346  34.414  1.00  0.00           O  
ATOM     66  CB  LYS D 303     -86.996  -4.114  36.235  1.00  0.00           C  
ATOM     67  CG  LYS D 303     -87.173  -5.393  37.038  1.00  0.00           C  
ATOM     68  CD  LYS D 303     -86.085  -6.431  36.713  1.00  0.00           C  
ATOM     69  CE  LYS D 303     -85.694  -6.418  35.234  1.00  0.00           C  
ATOM     70  NZ  LYS D 303     -86.857  -6.130  34.340  1.00  0.00           N  
ATOM     71  N   GLN D 305     -86.053  -1.132  35.968  1.00  0.00           N  
ATOM     72  CA  GLN D 305     -86.048   0.130  35.244  1.00  0.00           C  
ATOM     73  C   GLN D 305     -84.666   0.644  34.928  1.00  0.00           C  
ATOM     74  O   GLN D 305     -84.330   0.829  33.769  1.00  0.00           O  
ATOM     75  CB  GLN D 305     -86.765   1.210  36.055  1.00  0.00           C  
ATOM     76  CG  GLN D 305     -88.274   1.103  36.059  1.00  0.00           C  
ATOM     77  CD  GLN D 305     -88.869   1.280  34.672  1.00  0.00           C  
ATOM     78  OE1 GLN D 305     -90.076   1.106  34.480  1.00  0.00           O  
ATOM     79  NE2 GLN D 305     -88.024   1.631  33.695  1.00  0.00           N  
ATOM     80  N   LEU D 306     -83.879   0.888  35.975  1.00  0.00           N  
ATOM     81  CA  LEU D 306     -82.529   1.422  35.848  1.00  0.00           C  
ATOM     82  C   LEU D 306     -81.432   0.359  35.693  1.00  0.00           C  
ATOM     83  O   LEU D 306     -80.238   0.643  35.856  1.00  0.00           O  
ATOM     84  CB  LEU D 306     -82.250   2.318  37.051  1.00  0.00           C  
ATOM     85  CG  LEU D 306     -83.340   3.379  37.265  1.00  0.00           C  
ATOM     86  CD1 LEU D 306     -83.019   4.228  38.503  1.00  0.00           C  
ATOM     87  CD2 LEU D 306     -83.455   4.251  36.002  1.00  0.00           C  
ATOM     88  N   ASP D 307     -81.851  -0.860  35.366  1.00  0.00           N  
ATOM     89  CA  ASP D 307     -80.938  -1.973  35.162  1.00  0.00           C  
ATOM     90  C   ASP D 307     -80.033  -2.183  36.365  1.00  0.00           C  
ATOM     91  O   ASP D 307     -78.888  -2.615  36.230  1.00  0.00           O  
ATOM     92  CB  ASP D 307     -80.102  -1.716  33.913  1.00  0.00           C  
ATOM     93  CG  ASP D 307     -79.269  -2.915  33.513  1.00  0.00           C  
ATOM     94  OD1 ASP D 307     -79.811  -4.043  33.500  1.00  0.00           O  
ATOM     95  OD2 ASP D 307     -78.074  -2.724  33.199  1.00  0.00           O  
ATOM     96  N   LEU D 308     -80.556  -1.890  37.549  1.00  0.00           N  
ATOM     97  CA  LEU D 308     -79.776  -2.047  38.764  1.00  0.00           C  
ATOM     98  C   LEU D 308     -79.490  -3.494  39.071  1.00  0.00           C  
ATOM     99  O   LEU D 308     -78.553  -3.793  39.804  1.00  0.00           O  
ATOM    100  CB  LEU D 308     -80.489  -1.392  39.937  1.00  0.00           C  
ATOM    101  CG  LEU D 308     -80.779   0.085  39.661  1.00  0.00           C  
ATOM    102  CD1 LEU D 308     -80.916   0.806  40.985  1.00  0.00           C  
ATOM    103  CD2 LEU D 308     -79.643   0.710  38.841  1.00  0.00           C  
ATOM    104  N   TYR D 309     -80.282  -4.391  38.496  1.00  0.00           N  
ATOM    105  CA  TYR D 309     -80.086  -5.817  38.719  1.00  0.00           C  
ATOM    106  C   TYR D 309     -81.232  -6.645  38.172  1.00  0.00           C  
ATOM    107  O   TYR D 309     -82.098  -6.139  37.451  1.00  0.00           O  
ATOM    108  CB  TYR D 309     -79.976  -6.112  40.212  1.00  0.00           C  
ATOM    109  CG  TYR D 309     -81.301  -6.083  40.947  1.00  0.00           C  
ATOM    110  CD1 TYR D 309     -81.887  -4.873  41.354  1.00  0.00           C  
ATOM    111  CD2 TYR D 309     -81.976  -7.280  41.223  1.00  0.00           C  
ATOM    112  CE1 TYR D 309     -83.115  -4.866  42.020  1.00  0.00           C  
ATOM    113  CE2 TYR D 309     -83.194  -7.287  41.878  1.00  0.00           C  
ATOM    114  CZ  TYR D 309     -83.765  -6.083  42.277  1.00  0.00           C  
ATOM    115  OH  TYR D 309     -84.980  -6.114  42.931  1.00  0.00           O  
ATOM    116  N   HIS D 310     -81.237  -7.923  38.544  1.00  0.00           N  
ATOM    117  CA  HIS D 310     -82.283  -8.846  38.128  1.00  0.00           C  
ATOM    118  C   HIS D 310     -82.160 -10.096  38.973  1.00  0.00           C  
ATOM    119  O   HIS D 310     -81.187 -10.248  39.687  1.00  0.00           O  
ATOM    120  CB  HIS D 310     -82.134  -9.194  36.638  1.00  0.00           C  
ATOM    121  CG  HIS D 310     -81.408 -10.482  36.368  1.00  0.00           C  
ATOM    122  ND1 HIS D 310     -80.040 -10.555  36.210  1.00  0.00           N  
ATOM    123  CD2 HIS D 310     -81.873 -11.739  36.173  1.00  0.00           C  
ATOM    124  CE1 HIS D 310     -79.695 -11.798  35.921  1.00  0.00           C  
ATOM    125  NE2 HIS D 310     -80.789 -12.537  35.894  1.00  0.00           N  
ATOM    126  N   MET D 311     -83.152 -10.976  38.901  1.00  0.00           N  
ATOM    127  CA  MET D 311     -83.131 -12.241  39.636  1.00  0.00           C  
ATOM    128  C   MET D 311     -83.741 -13.359  38.796  1.00  0.00           C  
ATOM    129  O   MET D 311     -84.628 -13.123  37.987  1.00  0.00           O  
ATOM    130  CB  MET D 311     -83.892 -12.117  40.940  1.00  0.00           C  
ATOM    131  CG  MET D 311     -83.254 -11.149  41.885  1.00  0.00           C  
ATOM    132  SD  MET D 311     -83.957 -11.261  43.534  1.00  0.00           S  
ATOM    133  CE  MET D 311     -84.772  -9.683  43.686  1.00  0.00           C  
ATOM    134  N   GLN D 312     -83.266 -14.580  38.977  1.00  0.00           N  
ATOM    135  CA  GLN D 312     -83.791 -15.682  38.195  1.00  0.00           C  
ATOM    136  C   GLN D 312     -84.316 -16.706  39.153  1.00  0.00           C  
ATOM    137  O   GLN D 312     -83.970 -16.680  40.316  1.00  0.00           O  
ATOM    138  CB  GLN D 312     -82.693 -16.271  37.333  1.00  0.00           C  
ATOM    139  CG  GLN D 312     -81.952 -15.222  36.541  1.00  0.00           C  
ATOM    140  CD  GLN D 312     -81.073 -15.819  35.457  1.00  0.00           C  
ATOM    141  OE1 GLN D 312     -80.394 -15.096  34.713  1.00  0.00           O  
ATOM    142  NE2 GLN D 312     -81.084 -17.145  35.354  1.00  0.00           N  
ATOM    143  N   GLU D 313     -85.152 -17.611  38.669  1.00  0.00           N  
ATOM    144  CA  GLU D 313     -85.738 -18.625  39.538  1.00  0.00           C  
ATOM    145  C   GLU D 313     -84.770 -19.734  39.944  1.00  0.00           C  
ATOM    146  O   GLU D 313     -84.886 -20.273  41.044  1.00  0.00           O  
ATOM    147  CB  GLU D 313     -87.003 -19.228  38.892  1.00  0.00           C  
ATOM    148  CG  GLU D 313     -86.772 -20.126  37.663  1.00  0.00           C  
ATOM    149  CD  GLU D 313     -86.872 -21.628  37.975  1.00  0.00           C  
ATOM    150  OE1 GLU D 313     -85.961 -22.188  38.642  1.00  0.00           O  
ATOM    151  OE2 GLU D 313     -87.874 -22.249  37.549  1.00  0.00           O  
ATOM    152  N   GLU D 314     -83.816 -20.077  39.079  1.00  0.00           N  
ATOM    153  CA  GLU D 314     -82.858 -21.130  39.412  1.00  0.00           C  
ATOM    154  C   GLU D 314     -81.912 -20.681  40.520  1.00  0.00           C  
ATOM    155  O   GLU D 314     -81.080 -21.456  40.986  1.00  0.00           O  
ATOM    156  CB  GLU D 314     -82.053 -21.557  38.181  1.00  0.00           C  
ATOM    157  CG  GLU D 314     -81.745 -20.441  37.201  1.00  0.00           C  
ATOM    158  CD  GLU D 314     -82.953 -20.061  36.371  1.00  0.00           C  
ATOM    159  OE1 GLU D 314     -83.461 -20.928  35.612  1.00  0.00           O  
ATOM    160  OE2 GLU D 314     -83.389 -18.894  36.486  1.00  0.00           O  
ATOM    161  N   ALA D 315     -82.049 -19.421  40.928  1.00  0.00           N  
ATOM    162  CA  ALA D 315     -81.246 -18.828  42.000  1.00  0.00           C  
ATOM    163  C   ALA D 315     -82.195 -17.954  42.826  1.00  0.00           C  
ATOM    164  O   ALA D 315     -82.113 -16.725  42.792  1.00  0.00           O  
ATOM    165  CB  ALA D 315     -80.120 -17.982  41.417  1.00  0.00           C  
ATOM    166  N   PRO D 316     -83.105 -18.591  43.583  1.00  0.00           N  
ATOM    167  CA  PRO D 316     -84.117 -17.964  44.440  1.00  0.00           C  
ATOM    168  C   PRO D 316     -83.566 -17.157  45.594  1.00  0.00           C  
ATOM    169  O   PRO D 316     -82.847 -17.701  46.435  1.00  0.00           O  
ATOM    170  CB  PRO D 316     -84.929 -19.161  44.922  1.00  0.00           C  
ATOM    171  CG  PRO D 316     -83.877 -20.225  45.054  1.00  0.00           C  
ATOM    172  CD  PRO D 316     -83.113 -20.057  43.763  1.00  0.00           C  
ATOM    173  N   GLY D 317     -83.917 -15.874  45.645  1.00  0.00           N  
ATOM    174  CA  GLY D 317     -83.447 -15.021  46.725  1.00  0.00           C  
ATOM    175  C   GLY D 317     -81.962 -14.707  46.637  1.00  0.00           C  
ATOM    176  O   GLY D 317     -81.324 -14.371  47.640  1.00  0.00           O  
ATOM    177  N   MET D 318     -81.419 -14.830  45.425  1.00  0.00           N  
ATOM    178  CA  MET D 318     -80.005 -14.561  45.114  1.00  0.00           C  
ATOM    179  C   MET D 318     -79.967 -13.438  44.081  1.00  0.00           C  
ATOM    180  O   MET D 318     -80.508 -13.588  42.979  1.00  0.00           O  
ATOM    181  CB  MET D 318     -79.349 -15.798  44.498  1.00  0.00           C  
ATOM    182  CG  MET D 318     -79.449 -17.061  45.332  1.00  0.00           C  
ATOM    183  SD  MET D 318     -78.459 -16.942  46.816  1.00  0.00           S  
ATOM    184  CE  MET D 318     -77.091 -18.082  46.437  1.00  0.00           C  
ATOM    185  N   VAL D 319     -79.322 -12.327  44.418  1.00  0.00           N  
ATOM    186  CA  VAL D 319     -79.259 -11.187  43.497  1.00  0.00           C  
ATOM    187  C   VAL D 319     -78.196 -11.293  42.398  1.00  0.00           C  
ATOM    188  O   VAL D 319     -77.079 -11.770  42.631  1.00  0.00           O  
ATOM    189  CB  VAL D 319     -79.013  -9.848  44.251  1.00  0.00           C  
ATOM    190  CG1 VAL D 319     -79.011  -8.686  43.269  1.00  0.00           C  
ATOM    191  CG2 VAL D 319     -80.079  -9.638  45.313  1.00  0.00           C  
ATOM    192  N   PHE D 320     -78.566 -10.854  41.196  1.00  0.00           N  
ATOM    193  CA  PHE D 320     -77.653 -10.836  40.067  1.00  0.00           C  
ATOM    194  C   PHE D 320     -77.325  -9.372  39.851  1.00  0.00           C  
ATOM    195  O   PHE D 320     -77.823  -8.747  38.912  1.00  0.00           O  
ATOM    196  CB  PHE D 320     -78.305 -11.368  38.806  1.00  0.00           C  
ATOM    197  CG  PHE D 320     -78.287 -12.836  38.699  1.00  0.00           C  
ATOM    198  CD1 PHE D 320     -79.214 -13.606  39.371  1.00  0.00           C  
ATOM    199  CD2 PHE D 320     -77.339 -13.455  37.897  1.00  0.00           C  
ATOM    200  CE1 PHE D 320     -79.193 -14.983  39.245  1.00  0.00           C  
ATOM    201  CE2 PHE D 320     -77.303 -14.835  37.758  1.00  0.00           C  
ATOM    202  CZ  PHE D 320     -78.229 -15.604  38.429  1.00  0.00           C  
ATOM    203  N   TRP D 321     -76.508  -8.815  40.737  1.00  0.00           N  
ATOM    204  CA  TRP D 321     -76.143  -7.416  40.627  1.00  0.00           C  
ATOM    205  C   TRP D 321     -75.588  -7.027  39.270  1.00  0.00           C  
ATOM    206  O   TRP D 321     -74.526  -7.498  38.845  1.00  0.00           O  
ATOM    207  CB  TRP D 321     -75.149  -7.050  41.712  1.00  0.00           C  
ATOM    208  CG  TRP D 321     -75.793  -6.962  43.020  1.00  0.00           C  
ATOM    209  CD1 TRP D 321     -75.780  -7.896  44.006  1.00  0.00           C  
ATOM    210  CD2 TRP D 321     -76.586  -5.877  43.491  1.00  0.00           C  
ATOM    211  NE1 TRP D 321     -76.521  -7.460  45.074  1.00  0.00           N  
ATOM    212  CE2 TRP D 321     -77.031  -6.222  44.786  1.00  0.00           C  
ATOM    213  CE3 TRP D 321     -76.970  -4.646  42.943  1.00  0.00           C  
ATOM    214  CZ2 TRP D 321     -77.842  -5.370  45.555  1.00  0.00           C  
ATOM    215  CZ3 TRP D 321     -77.778  -3.800  43.704  1.00  0.00           C  
ATOM    216  CH2 TRP D 321     -78.206  -4.169  44.999  1.00  0.00           C  
ATOM    217  N   HIS D 322     -76.338  -6.164  38.590  1.00  0.00           N  
ATOM    218  CA  HIS D 322     -75.951  -5.663  37.280  1.00  0.00           C  
ATOM    219  C   HIS D 322     -74.969  -4.571  37.521  1.00  0.00           C  
ATOM    220  O   HIS D 322     -74.863  -4.075  38.644  1.00  0.00           O  
ATOM    221  CB  HIS D 322     -77.155  -5.106  36.544  1.00  0.00           C  
ATOM    222  CG  HIS D 322     -77.965  -6.159  35.878  1.00  0.00           C  
ATOM    223  ND1 HIS D 322     -78.405  -7.280  36.544  1.00  0.00           N  
ATOM    224  CD2 HIS D 322     -78.352  -6.306  34.592  1.00  0.00           C  
ATOM    225  CE1 HIS D 322     -79.023  -8.077  35.695  1.00  0.00           C  
ATOM    226  NE2 HIS D 322     -79.006  -7.509  34.503  1.00  0.00           N  
ATOM    227  N   ASN D 323     -74.266  -4.179  36.472  1.00  0.00           N  
ATOM    228  CA  ASN D 323     -73.271  -3.148  36.623  1.00  0.00           C  
ATOM    229  C   ASN D 323     -73.706  -1.913  37.417  1.00  0.00           C  
ATOM    230  O   ASN D 323     -73.043  -1.522  38.381  1.00  0.00           O  
ATOM    231  CB  ASN D 323     -72.754  -2.712  35.268  1.00  0.00           C  
ATOM    232  CG  ASN D 323     -71.708  -1.644  35.393  1.00  0.00           C  
ATOM    233  OD1 ASN D 323     -72.021  -0.505  35.740  1.00  0.00           O  
ATOM    234  ND2 ASN D 323     -70.451  -2.002  35.150  1.00  0.00           N  
ATOM    235  N   ASP D 324     -74.813  -1.300  37.030  1.00  0.00           N  
ATOM    236  CA  ASP D 324     -75.254  -0.103  37.726  1.00  0.00           C  
ATOM    237  C   ASP D 324     -75.634  -0.310  39.175  1.00  0.00           C  
ATOM    238  O   ASP D 324     -75.326   0.535  40.018  1.00  0.00           O  
ATOM    239  CB  ASP D 324     -76.420   0.514  36.994  1.00  0.00           C  
ATOM    240  CG  ASP D 324     -76.010   1.085  35.657  1.00  0.00           C  
ATOM    241  OD1 ASP D 324     -75.242   2.040  35.643  1.00  0.00           O  
ATOM    242  OD2 ASP D 324     -76.424   0.566  34.627  1.00  0.00           O  
ATOM    243  N   GLY D 325     -76.321  -1.411  39.469  1.00  0.00           N  
ATOM    244  CA  GLY D 325     -76.684  -1.675  40.848  1.00  0.00           C  
ATOM    245  C   GLY D 325     -75.401  -1.849  41.636  1.00  0.00           C  
ATOM    246  O   GLY D 325     -75.242  -1.318  42.741  1.00  0.00           O  
ATOM    247  N   TRP D 332     -74.474  -2.601  41.055  1.00  0.00           N  
ATOM    248  CA  TRP D 332     -73.205  -2.833  41.706  1.00  0.00           C  
ATOM    249  C   TRP D 332     -72.570  -1.523  42.138  1.00  0.00           C  
ATOM    250  O   TRP D 332     -72.172  -1.382  43.294  1.00  0.00           O  
ATOM    251  CB  TRP D 332     -72.241  -3.572  40.788  1.00  0.00           C  
ATOM    252  CG  TRP D 332     -71.132  -4.100  41.572  1.00  0.00           C  
ATOM    253  CD1 TRP D 332     -69.813  -3.777  41.464  1.00  0.00           C  
ATOM    254  CD2 TRP D 332     -71.248  -4.964  42.703  1.00  0.00           C  
ATOM    255  NE1 TRP D 332     -69.100  -4.380  42.471  1.00  0.00           N  
ATOM    256  CE2 TRP D 332     -69.962  -5.118  43.245  1.00  0.00           C  
ATOM    257  CE3 TRP D 332     -72.321  -5.619  43.317  1.00  0.00           C  
ATOM    258  CZ2 TRP D 332     -69.719  -5.905  44.374  1.00  0.00           C  
ATOM    259  CZ3 TRP D 332     -72.077  -6.395  44.437  1.00  0.00           C  
ATOM    260  CH2 TRP D 332     -70.790  -6.532  44.953  1.00  0.00           C  
ATOM    261  N   THR D 333     -72.477  -0.569  41.212  1.00  0.00           N  
ATOM    262  CA  THR D 333     -71.884   0.740  41.507  1.00  0.00           C  
ATOM    263  C   THR D 333     -72.441   1.348  42.797  1.00  0.00           C  
ATOM    264  O   THR D 333     -71.691   1.905  43.608  1.00  0.00           O  
ATOM    265  CB  THR D 333     -72.133   1.733  40.372  1.00  0.00           C  
ATOM    266  OG1 THR D 333     -71.792   1.111  39.133  1.00  0.00           O  
ATOM    267  CG2 THR D 333     -71.279   2.986  40.555  1.00  0.00           C  
ATOM    268  N   ILE D 334     -73.757   1.248  42.975  1.00  0.00           N  
ATOM    269  CA  ILE D 334     -74.422   1.764  44.166  1.00  0.00           C  
ATOM    270  C   ILE D 334     -73.955   0.941  45.364  1.00  0.00           C  
ATOM    271  O   ILE D 334     -73.552   1.486  46.390  1.00  0.00           O  
ATOM    272  CB  ILE D 334     -75.944   1.643  44.021  1.00  0.00           C  
ATOM    273  CG1 ILE D 334     -76.428   2.614  42.952  1.00  0.00           C  
ATOM    274  CG2 ILE D 334     -76.621   1.912  45.344  1.00  0.00           C  
ATOM    275  CD1 ILE D 334     -77.764   2.250  42.381  1.00  0.00           C  
ATOM    276  N   PHE D 335     -74.015  -0.376  45.217  1.00  0.00           N  
ATOM    277  CA  PHE D 335     -73.586  -1.298  46.253  1.00  0.00           C  
ATOM    278  C   PHE D 335     -72.178  -0.908  46.685  1.00  0.00           C  
ATOM    279  O   PHE D 335     -71.912  -0.629  47.861  1.00  0.00           O  
ATOM    280  CB  PHE D 335     -73.554  -2.716  45.677  1.00  0.00           C  
ATOM    281  CG  PHE D 335     -73.234  -3.785  46.684  1.00  0.00           C  
ATOM    282  CD1 PHE D 335     -72.100  -3.709  47.468  1.00  0.00           C  
ATOM    283  CD2 PHE D 335     -74.084  -4.865  46.853  1.00  0.00           C  
ATOM    284  CE1 PHE D 335     -71.822  -4.698  48.406  1.00  0.00           C  
ATOM    285  CE2 PHE D 335     -73.810  -5.858  47.789  1.00  0.00           C  
ATOM    286  CZ  PHE D 335     -72.684  -5.778  48.568  1.00  0.00           C  
ATOM    287  N   ARG D 336     -71.278  -0.915  45.704  1.00  0.00           N  
ATOM    288  CA  ARG D 336     -69.866  -0.588  45.900  1.00  0.00           C  
ATOM    289  C   ARG D 336     -69.681   0.792  46.547  1.00  0.00           C  
ATOM    290  O   ARG D 336     -69.012   0.923  47.569  1.00  0.00           O  
ATOM    291  CB  ARG D 336     -69.153  -0.639  44.546  1.00  0.00           C  
ATOM    292  CG  ARG D 336     -67.681  -0.964  44.605  1.00  0.00           C  
ATOM    293  CD  ARG D 336     -67.026  -0.566  43.299  1.00  0.00           C  
ATOM    294  NE  ARG D 336     -67.775  -1.049  42.145  1.00  0.00           N  
ATOM    295  CZ  ARG D 336     -67.874  -0.391  40.991  1.00  0.00           C  
ATOM    296  NH1 ARG D 336     -67.271   0.786  40.829  1.00  0.00           N  
ATOM    297  NH2 ARG D 336     -68.583  -0.911  39.995  1.00  0.00           N  
ATOM    298  N   GLU D 337     -70.286   1.810  45.946  1.00  0.00           N  
ATOM    299  CA  GLU D 337     -70.194   3.174  46.448  1.00  0.00           C  
ATOM    300  C   GLU D 337     -70.630   3.286  47.915  1.00  0.00           C  
ATOM    301  O   GLU D 337     -70.209   4.189  48.643  1.00  0.00           O  
ATOM    302  CB  GLU D 337     -71.052   4.088  45.573  1.00  0.00           C  
ATOM    303  CG  GLU D 337     -70.987   5.560  45.940  1.00  0.00           C  
ATOM    304  CD  GLU D 337     -69.650   6.206  45.599  1.00  0.00           C  
ATOM    305  OE1 GLU D 337     -69.260   6.165  44.405  1.00  0.00           O  
ATOM    306  OE2 GLU D 337     -69.002   6.761  46.522  1.00  0.00           O  
ATOM    307  N   LEU D 338     -71.488   2.370  48.344  1.00  0.00           N  
ATOM    308  CA  LEU D 338     -71.958   2.369  49.723  1.00  0.00           C  
ATOM    309  C   LEU D 338     -70.850   1.841  50.617  1.00  0.00           C  
ATOM    310  O   LEU D 338     -70.663   2.317  51.736  1.00  0.00           O  
ATOM    311  CB  LEU D 338     -73.208   1.490  49.877  1.00  0.00           C  
ATOM    312  CG  LEU D 338     -74.518   2.091  49.349  1.00  0.00           C  
ATOM    313  CD1 LEU D 338     -75.660   1.077  49.458  1.00  0.00           C  
ATOM    314  CD2 LEU D 338     -74.834   3.361  50.145  1.00  0.00           C  
ATOM    315  N   GLU D 339     -70.120   0.849  50.117  1.00  0.00           N  
ATOM    316  CA  GLU D 339     -69.016   0.272  50.867  1.00  0.00           C  
ATOM    317  C   GLU D 339     -68.022   1.373  51.219  1.00  0.00           C  
ATOM    318  O   GLU D 339     -67.682   1.576  52.390  1.00  0.00           O  
ATOM    319  CB  GLU D 339     -68.292  -0.771  50.029  1.00  0.00           C  
ATOM    320  CG  GLU D 339     -69.121  -1.945  49.584  1.00  0.00           C  
ATOM    321  CD  GLU D 339     -68.232  -3.124  49.226  1.00  0.00           C  
ATOM    322  OE1 GLU D 339     -67.235  -2.912  48.502  1.00  0.00           O  
ATOM    323  OE2 GLU D 339     -68.518  -4.261  49.666  1.00  0.00           O  
ATOM    324  N   VAL D 340     -67.559   2.065  50.175  1.00  0.00           N  
ATOM    325  CA  VAL D 340     -66.595   3.160  50.300  1.00  0.00           C  
ATOM    326  C   VAL D 340     -67.072   4.156  51.363  1.00  0.00           C  
ATOM    327  O   VAL D 340     -66.267   4.742  52.100  1.00  0.00           O  
ATOM    328  CB  VAL D 340     -66.416   3.912  48.939  1.00  0.00           C  
ATOM    329  CG1 VAL D 340     -66.362   2.914  47.791  1.00  0.00           C  
ATOM    330  CG2 VAL D 340     -67.552   4.910  48.728  1.00  0.00           C  
ATOM    331  N   PHE D 341     -68.390   4.341  51.421  1.00  0.00           N  
ATOM    332  CA  PHE D 341     -69.014   5.239  52.377  1.00  0.00           C  
ATOM    333  C   PHE D 341     -68.837   4.669  53.785  1.00  0.00           C  
ATOM    334  O   PHE D 341     -68.356   5.356  54.683  1.00  0.00           O  
ATOM    335  CB  PHE D 341     -70.500   5.387  52.037  1.00  0.00           C  
ATOM    336  CG  PHE D 341     -71.303   6.066  53.103  1.00  0.00           C  
ATOM    337  CD1 PHE D 341     -71.136   7.413  53.365  1.00  0.00           C  
ATOM    338  CD2 PHE D 341     -72.202   5.342  53.878  1.00  0.00           C  
ATOM    339  CE1 PHE D 341     -71.856   8.037  54.385  1.00  0.00           C  
ATOM    340  CE2 PHE D 341     -72.924   5.953  54.897  1.00  0.00           C  
ATOM    341  CZ  PHE D 341     -72.748   7.303  55.153  1.00  0.00           C  
ATOM    342  N   VAL D 342     -69.225   3.406  53.961  1.00  0.00           N  
ATOM    343  CA  VAL D 342     -69.102   2.703  55.240  1.00  0.00           C  
ATOM    344  C   VAL D 342     -67.638   2.728  55.709  1.00  0.00           C  
ATOM    345  O   VAL D 342     -67.342   3.149  56.840  1.00  0.00           O  
ATOM    346  CB  VAL D 342     -69.575   1.243  55.098  1.00  0.00           C  
ATOM    347  CG1 VAL D 342     -69.597   0.550  56.447  1.00  0.00           C  
ATOM    348  CG2 VAL D 342     -70.953   1.233  54.481  1.00  0.00           C  
ATOM    349  N   ARG D 343     -66.728   2.269  54.843  1.00  0.00           N  
ATOM    350  CA  ARG D 343     -65.291   2.284  55.151  1.00  0.00           C  
ATOM    351  C   ARG D 343     -65.000   3.637  55.808  1.00  0.00           C  
ATOM    352  O   ARG D 343     -64.574   3.712  56.958  1.00  0.00           O  
ATOM    353  CB  ARG D 343     -64.471   2.180  53.859  1.00  0.00           C  
ATOM    354  CG  ARG D 343     -64.722   0.933  53.029  1.00  0.00           C  
ATOM    355  CD  ARG D 343     -63.680  -0.166  53.270  1.00  0.00           C  
ATOM    356  NE  ARG D 343     -63.997  -1.394  52.522  1.00  0.00           N  
ATOM    357  CZ  ARG D 343     -63.782  -1.579  51.218  1.00  0.00           C  
ATOM    358  NH1 ARG D 343     -63.229  -0.620  50.487  1.00  0.00           N  
ATOM    359  NH2 ARG D 343     -64.153  -2.715  50.637  1.00  0.00           N  
ATOM    360  N   SER D 344     -65.258   4.690  55.035  1.00  0.00           N  
ATOM    361  CA  SER D 344     -65.089   6.076  55.435  1.00  0.00           C  
ATOM    362  C   SER D 344     -65.570   6.389  56.863  1.00  0.00           C  
ATOM    363  O   SER D 344     -64.791   6.871  57.694  1.00  0.00           O  
ATOM    364  CB  SER D 344     -65.824   6.970  54.435  1.00  0.00           C  
ATOM    365  OG  SER D 344     -66.018   8.265  54.964  1.00  0.00           O  
ATOM    366  N   LYS D 345     -66.845   6.134  57.154  1.00  0.00           N  
ATOM    367  CA  LYS D 345     -67.377   6.416  58.491  1.00  0.00           C  
ATOM    368  C   LYS D 345     -66.666   5.615  59.568  1.00  0.00           C  
ATOM    369  O   LYS D 345     -66.450   6.106  60.671  1.00  0.00           O  
ATOM    370  CB  LYS D 345     -68.880   6.124  58.553  1.00  0.00           C  
ATOM    371  CG  LYS D 345     -69.770   7.201  57.944  1.00  0.00           C  
ATOM    372  CD  LYS D 345     -69.642   8.529  58.690  1.00  0.00           C  
ATOM    373  CE  LYS D 345     -70.560   9.600  58.087  1.00  0.00           C  
ATOM    374  NZ  LYS D 345     -70.402  10.949  58.725  1.00  0.00           N  
ATOM    375  N   LEU D 347     -66.297   4.383  59.233  1.00  0.00           N  
ATOM    376  CA  LEU D 347     -65.615   3.501  60.175  1.00  0.00           C  
ATOM    377  C   LEU D 347     -64.181   3.906  60.501  1.00  0.00           C  
ATOM    378  O   LEU D 347     -63.699   3.666  61.613  1.00  0.00           O  
ATOM    379  CB  LEU D 347     -65.634   2.073  59.645  1.00  0.00           C  
ATOM    380  CG  LEU D 347     -67.040   1.507  59.771  1.00  0.00           C  
ATOM    381  CD1 LEU D 347     -67.247   0.381  58.786  1.00  0.00           C  
ATOM    382  CD2 LEU D 347     -67.266   1.049  61.202  1.00  0.00           C  
ATOM    383  N   LYS D 348     -63.498   4.516  59.535  1.00  0.00           N  
ATOM    384  CA  LYS D 348     -62.118   4.950  59.739  1.00  0.00           C  
ATOM    385  C   LYS D 348     -61.971   5.756  61.021  1.00  0.00           C  
ATOM    386  O   LYS D 348     -61.090   5.476  61.834  1.00  0.00           O  
ATOM    387  CB  LYS D 348     -61.631   5.791  58.555  1.00  0.00           C  
ATOM    388  CG  LYS D 348     -60.183   6.237  58.705  1.00  0.00           C  
ATOM    389  CD  LYS D 348     -59.618   6.835  57.425  1.00  0.00           C  
ATOM    390  CE  LYS D 348     -58.156   7.237  57.617  1.00  0.00           C  
ATOM    391  NZ  LYS D 348     -57.575   7.858  56.391  1.00  0.00           N  
ATOM    392  N   GLU D 349     -62.832   6.759  61.189  1.00  0.00           N  
ATOM    393  CA  GLU D 349     -62.806   7.600  62.379  1.00  0.00           C  
ATOM    394  C   GLU D 349     -62.676   6.733  63.631  1.00  0.00           C  
ATOM    395  O   GLU D 349     -61.710   6.851  64.389  1.00  0.00           O  
ATOM    396  CB  GLU D 349     -64.104   8.388  62.508  1.00  0.00           C  
ATOM    397  CG  GLU D 349     -64.563   9.130  61.274  1.00  0.00           C  
ATOM    398  CD  GLU D 349     -65.940   9.762  61.479  1.00  0.00           C  
ATOM    399  OE1 GLU D 349     -66.136  10.438  62.517  1.00  0.00           O  
ATOM    400  OE2 GLU D 349     -66.821   9.584  60.607  1.00  0.00           O  
ATOM    401  N   TYR D 352     -63.673   5.869  63.829  1.00  0.00           N  
ATOM    402  CA  TYR D 352     -63.760   4.966  64.984  1.00  0.00           C  
ATOM    403  C   TYR D 352     -62.737   3.839  64.970  1.00  0.00           C  
ATOM    404  O   TYR D 352     -62.717   2.988  65.866  1.00  0.00           O  
ATOM    405  CB  TYR D 352     -65.162   4.356  65.070  1.00  0.00           C  
ATOM    406  CG  TYR D 352     -66.287   5.356  65.215  1.00  0.00           C  
ATOM    407  CD1 TYR D 352     -66.193   6.644  64.669  1.00  0.00           C  
ATOM    408  CD2 TYR D 352     -67.487   4.983  65.820  1.00  0.00           C  
ATOM    409  CE1 TYR D 352     -67.269   7.527  64.714  1.00  0.00           C  
ATOM    410  CE2 TYR D 352     -68.572   5.856  65.869  1.00  0.00           C  
ATOM    411  CZ  TYR D 352     -68.460   7.125  65.310  1.00  0.00           C  
ATOM    412  OH  TYR D 352     -69.554   7.966  65.314  1.00  0.00           O  
ATOM    413  N   GLN D 361     -61.905   3.824  63.937  1.00  0.00           N  
ATOM    414  CA  GLN D 361     -60.875   2.813  63.825  1.00  0.00           C  
ATOM    415  C   GLN D 361     -61.372   1.383  63.973  1.00  0.00           C  
ATOM    416  O   GLN D 361     -61.279   0.757  65.041  1.00  0.00           O  
ATOM    417  CB  GLN D 361     -59.788   3.090  64.853  1.00  0.00           C  
ATOM    418  CG  GLN D 361     -58.934   4.278  64.483  1.00  0.00           C  
ATOM    419  CD  GLN D 361     -58.366   4.965  65.689  1.00  0.00           C  
ATOM    420  OE1 GLN D 361     -59.100   5.568  66.468  1.00  0.00           O  
ATOM    421  NE2 GLN D 361     -57.054   4.874  65.861  1.00  0.00           N  
ATOM    422  N   TYR D 362     -61.905   0.873  62.876  1.00  0.00           N  
ATOM    423  CA  TYR D 362     -62.387  -0.483  62.850  1.00  0.00           C  
ATOM    424  C   TYR D 362     -61.378  -1.238  62.012  1.00  0.00           C  
ATOM    425  O   TYR D 362     -60.683  -0.646  61.183  1.00  0.00           O  
ATOM    426  CB  TYR D 362     -63.762  -0.549  62.177  1.00  0.00           C  
ATOM    427  CG  TYR D 362     -64.947  -0.320  63.091  1.00  0.00           C  
ATOM    428  CD1 TYR D 362     -65.186   0.934  63.674  1.00  0.00           C  
ATOM    429  CD2 TYR D 362     -65.859  -1.355  63.343  1.00  0.00           C  
ATOM    430  CE1 TYR D 362     -66.314   1.158  64.484  1.00  0.00           C  
ATOM    431  CE2 TYR D 362     -66.982  -1.150  64.147  1.00  0.00           C  
ATOM    432  CZ  TYR D 362     -67.208   0.112  64.713  1.00  0.00           C  
ATOM    433  OH  TYR D 362     -68.335   0.322  65.483  1.00  0.00           O  
ATOM    434  N   GLN D 363     -61.283  -2.538  62.251  1.00  0.00           N  
ATOM    435  CA  GLN D 363     -60.406  -3.397  61.472  1.00  0.00           C  
ATOM    436  C   GLN D 363     -61.299  -4.004  60.411  1.00  0.00           C  
ATOM    437  O   GLN D 363     -62.405  -4.403  60.738  1.00  0.00           O  
ATOM    438  CB  GLN D 363     -59.917  -4.573  62.288  1.00  0.00           C  
ATOM    439  CG  GLN D 363     -58.913  -4.298  63.344  1.00  0.00           C  
ATOM    440  CD  GLN D 363     -58.583  -5.571  64.097  1.00  0.00           C  
ATOM    441  OE1 GLN D 363     -58.432  -6.648  63.492  1.00  0.00           O  
ATOM    442  NE2 GLN D 363     -58.467  -5.463  65.421  1.00  0.00           N  
ATOM    443  N   GLU D 364     -60.857  -4.090  59.159  1.00  0.00           N  
ATOM    444  CA  GLU D 364     -61.697  -4.736  58.150  1.00  0.00           C  
ATOM    445  C   GLU D 364     -61.053  -6.055  57.807  1.00  0.00           C  
ATOM    446  O   GLU D 364     -59.979  -6.104  57.212  1.00  0.00           O  
ATOM    447  CB  GLU D 364     -61.855  -3.904  56.871  1.00  0.00           C  
ATOM    448  CG  GLU D 364     -62.859  -4.533  55.888  1.00  0.00           C  
ATOM    449  CD  GLU D 364     -63.195  -3.624  54.716  1.00  0.00           C  
ATOM    450  OE1 GLU D 364     -63.316  -2.394  54.929  1.00  0.00           O  
ATOM    451  OE2 GLU D 364     -63.354  -4.142  53.587  1.00  0.00           O  
ATOM    452  N   VAL D 365     -61.716  -7.127  58.193  1.00  0.00           N  
ATOM    453  CA  VAL D 365     -61.208  -8.450  57.941  1.00  0.00           C  
ATOM    454  C   VAL D 365     -62.023  -9.084  56.820  1.00  0.00           C  
ATOM    455  O   VAL D 365     -62.575  -8.377  55.968  1.00  0.00           O  
ATOM    456  CB  VAL D 365     -61.334  -9.258  59.209  1.00  0.00           C  
ATOM    457  CG1 VAL D 365     -60.580  -8.547  60.322  1.00  0.00           C  
ATOM    458  CG2 VAL D 365     -62.803  -9.382  59.597  1.00  0.00           C  
ATOM    459  N   LYS D 366     -62.079 -10.413  56.815  1.00  0.00           N  
ATOM    460  CA  LYS D 366     -62.848 -11.177  55.828  1.00  0.00           C  
ATOM    461  C   LYS D 366     -62.765 -12.658  56.173  1.00  0.00           C  
ATOM    462  O   LYS D 366     -61.697 -13.266  56.085  1.00  0.00           O  
ATOM    463  CB  LYS D 366     -62.323 -10.965  54.400  1.00  0.00           C  
ATOM    464  CG  LYS D 366     -63.193 -11.670  53.339  1.00  0.00           C  
ATOM    465  CD  LYS D 366     -64.656 -11.173  53.445  1.00  0.00           C  
ATOM    466  CE  LYS D 366     -65.690 -12.024  52.673  1.00  0.00           C  
ATOM    467  NZ  LYS D 366     -67.105 -11.506  52.829  1.00  0.00           N  
ATOM    468  N   GLY D 368     -63.900 -13.240  56.543  1.00  0.00           N  
ATOM    469  CA  GLY D 368     -63.890 -14.629  56.931  1.00  0.00           C  
ATOM    470  C   GLY D 368     -64.350 -15.655  55.931  1.00  0.00           C  
ATOM    471  O   GLY D 368     -64.963 -15.328  54.909  1.00  0.00           O  
ATOM    472  N   PRO D 370     -64.037 -16.932  56.208  1.00  0.00           N  
ATOM    473  CA  PRO D 370     -64.400 -18.072  55.372  1.00  0.00           C  
ATOM    474  C   PRO D 370     -65.879 -18.113  55.061  1.00  0.00           C  
ATOM    475  O   PRO D 370     -66.762 -17.805  55.867  1.00  0.00           O  
ATOM    476  CB  PRO D 370     -63.928 -19.266  56.183  1.00  0.00           C  
ATOM    477  CG  PRO D 370     -62.659 -18.745  56.730  1.00  0.00           C  
ATOM    478  CD  PRO D 370     -63.053 -17.348  57.219  1.00  0.00           C  
ATOM    479  N   PHE D 371     -66.101 -18.514  53.834  1.00  0.00           N  
ATOM    480  CA  PHE D 371     -67.386 -18.619  53.211  1.00  0.00           C  
ATOM    481  C   PHE D 371     -68.149 -19.801  53.817  1.00  0.00           C  
ATOM    482  O   PHE D 371     -69.326 -20.016  53.545  1.00  0.00           O  
ATOM    483  CB  PHE D 371     -67.070 -18.752  51.717  1.00  0.00           C  
ATOM    484  CG  PHE D 371     -65.654 -18.232  51.357  1.00  0.00           C  
ATOM    485  CD1 PHE D 371     -64.497 -18.952  51.733  1.00  0.00           C  
ATOM    486  CD2 PHE D 371     -65.476 -17.000  50.711  1.00  0.00           C  
ATOM    487  CE1 PHE D 371     -63.202 -18.450  51.474  1.00  0.00           C  
ATOM    488  CE2 PHE D 371     -64.174 -16.492  50.451  1.00  0.00           C  
ATOM    489  CZ  PHE D 371     -63.044 -17.223  50.835  1.00  0.00           C  
ATOM    490  N   MET D 372     -67.460 -20.547  54.671  1.00  0.00           N  
ATOM    491  CA  MET D 372     -68.046 -21.696  55.340  1.00  0.00           C  
ATOM    492  C   MET D 372     -66.991 -22.351  56.248  1.00  0.00           C  
ATOM    493  O   MET D 372     -65.802 -22.402  55.903  1.00  0.00           O  
ATOM    494  CB  MET D 372     -68.530 -22.717  54.316  1.00  0.00           C  
ATOM    495  CG  MET D 372     -67.457 -23.681  53.925  1.00  0.00           C  
ATOM    496  SD  MET D 372     -67.712 -24.275  52.301  1.00  0.00           S  
ATOM    497  CE  MET D 372     -68.664 -25.792  52.616  1.00  0.00           C  
ATOM    498  N   MET D 373     -67.436 -22.846  57.403  1.00  0.00           N  
ATOM    499  CA  MET D 373     -66.567 -23.513  58.367  1.00  0.00           C  
ATOM    500  C   MET D 373     -67.171 -24.863  58.729  1.00  0.00           C  
ATOM    501  O   MET D 373     -68.202 -25.256  58.189  1.00  0.00           O  
ATOM    502  CB  MET D 373     -66.416 -22.664  59.620  1.00  0.00           C  
ATOM    503  CG  MET D 373     -65.963 -21.249  59.341  1.00  0.00           C  
ATOM    504  SD  MET D 373     -65.472 -20.345  60.855  1.00  0.00           S  
ATOM    505  CE  MET D 373     -66.994 -19.735  61.478  1.00  0.00           C  
ATOM    506  N   ASP D 374     -66.540 -25.566  59.659  1.00  0.00           N  
ATOM    507  CA  ASP D 374     -67.026 -26.886  60.054  1.00  0.00           C  
ATOM    508  C   ASP D 374     -68.271 -26.871  60.947  1.00  0.00           C  
ATOM    509  O   ASP D 374     -68.338 -26.142  61.948  1.00  0.00           O  
ATOM    510  CB  ASP D 374     -65.902 -27.668  60.742  1.00  0.00           C  
ATOM    511  CG  ASP D 374     -66.288 -29.110  61.047  1.00  0.00           C  
ATOM    512  OD1 ASP D 374     -66.932 -29.756  60.183  1.00  0.00           O  
ATOM    513  OD2 ASP D 374     -65.933 -29.600  62.144  1.00  0.00           O  
ATOM    514  N   ARG D 375     -69.254 -27.688  60.562  1.00  0.00           N  
ATOM    515  CA  ARG D 375     -70.515 -27.821  61.293  1.00  0.00           C  
ATOM    516  C   ARG D 375     -70.256 -27.898  62.789  1.00  0.00           C  
ATOM    517  O   ARG D 375     -70.990 -27.328  63.603  1.00  0.00           O  
ATOM    518  CB  ARG D 375     -71.251 -29.091  60.836  1.00  0.00           C  
ATOM    519  CG  ARG D 375     -72.237 -29.635  61.866  1.00  0.00           C  
ATOM    520  CD  ARG D 375     -73.056 -30.806  61.322  1.00  0.00           C  
ATOM    521  NE  ARG D 375     -73.923 -31.406  62.344  1.00  0.00           N  
ATOM    522  CZ  ARG D 375     -74.904 -32.277  62.096  1.00  0.00           C  
ATOM    523  NH1 ARG D 375     -75.163 -32.663  60.857  1.00  0.00           N  
ATOM    524  NH2 ARG D 375     -75.632 -32.769  63.087  1.00  0.00           N  
ATOM    525  N   VAL D 376     -69.202 -28.625  63.132  1.00  0.00           N  
ATOM    526  CA  VAL D 376     -68.816 -28.803  64.508  1.00  0.00           C  
ATOM    527  C   VAL D 376     -68.719 -27.456  65.196  1.00  0.00           C  
ATOM    528  O   VAL D 376     -69.133 -27.304  66.349  1.00  0.00           O  
ATOM    529  CB  VAL D 376     -67.466 -29.532  64.600  1.00  0.00           C  
ATOM    530  CG1 VAL D 376     -66.968 -29.514  66.042  1.00  0.00           C  
ATOM    531  CG2 VAL D 376     -67.618 -30.968  64.082  1.00  0.00           C  
ATOM    532  N   LEU D 377     -68.184 -26.476  64.480  1.00  0.00           N  
ATOM    533  CA  LEU D 377     -68.027 -25.152  65.051  1.00  0.00           C  
ATOM    534  C   LEU D 377     -69.376 -24.600  65.474  1.00  0.00           C  
ATOM    535  O   LEU D 377     -69.585 -24.258  66.640  1.00  0.00           O  
ATOM    536  CB  LEU D 377     -67.370 -24.200  64.047  1.00  0.00           C  
ATOM    537  CG  LEU D 377     -66.547 -23.072  64.699  1.00  0.00           C  
ATOM    538  CD1 LEU D 377     -66.060 -22.093  63.650  1.00  0.00           C  
ATOM    539  CD2 LEU D 377     -67.386 -22.335  65.734  1.00  0.00           C  
ATOM    540  N   TRP D 378     -70.299 -24.522  64.525  1.00  0.00           N  
ATOM    541  CA  TRP D 378     -71.616 -23.987  64.834  1.00  0.00           C  
ATOM    542  C   TRP D 378     -72.354 -24.752  65.912  1.00  0.00           C  
ATOM    543  O   TRP D 378     -73.183 -24.181  66.618  1.00  0.00           O  
ATOM    544  CB  TRP D 378     -72.457 -23.892  63.571  1.00  0.00           C  
ATOM    545  CG  TRP D 378     -72.079 -22.693  62.769  1.00  0.00           C  
ATOM    546  CD1 TRP D 378     -72.347 -21.379  63.060  1.00  0.00           C  
ATOM    547  CD2 TRP D 378     -71.316 -22.688  61.572  1.00  0.00           C  
ATOM    548  NE1 TRP D 378     -71.792 -20.554  62.108  1.00  0.00           N  
ATOM    549  CE2 TRP D 378     -71.152 -21.332  61.184  1.00  0.00           C  
ATOM    550  CE3 TRP D 378     -70.747 -23.697  60.788  1.00  0.00           C  
ATOM    551  CZ2 TRP D 378     -70.447 -20.966  60.044  1.00  0.00           C  
ATOM    552  CZ3 TRP D 378     -70.047 -23.335  59.657  1.00  0.00           C  
ATOM    553  CH2 TRP D 378     -69.900 -21.977  59.292  1.00  0.00           C  
ATOM    554  N   GLU D 388     -72.061 -26.038  66.054  1.00  0.00           N  
ATOM    555  CA  GLU D 388     -72.723 -26.788  67.098  1.00  0.00           C  
ATOM    556  C   GLU D 388     -72.362 -26.077  68.385  1.00  0.00           C  
ATOM    557  O   GLU D 388     -73.222 -25.803  69.211  1.00  0.00           O  
ATOM    558  CB  GLU D 388     -72.227 -28.221  67.117  1.00  0.00           C  
ATOM    559  CG  GLU D 388     -72.341 -28.874  65.768  1.00  0.00           C  
ATOM    560  CD  GLU D 388     -72.222 -30.372  65.844  1.00  0.00           C  
ATOM    561  OE1 GLU D 388     -71.366 -30.864  66.607  1.00  0.00           O  
ATOM    562  OE2 GLU D 388     -72.981 -31.064  65.135  1.00  0.00           O  
ATOM    563  N   LYS D 389     -71.086 -25.737  68.524  1.00  0.00           N  
ATOM    564  CA  LYS D 389     -70.607 -25.051  69.717  1.00  0.00           C  
ATOM    565  C   LYS D 389     -71.227 -23.680  69.965  1.00  0.00           C  
ATOM    566  O   LYS D 389     -71.733 -23.416  71.053  1.00  0.00           O  
ATOM    567  CB  LYS D 389     -69.079 -24.905  69.689  1.00  0.00           C  
ATOM    568  CG  LYS D 389     -68.313 -26.183  70.039  1.00  0.00           C  
ATOM    569  CD  LYS D 389     -66.891 -25.868  70.519  1.00  0.00           C  
ATOM    570  CE  LYS D 389     -66.191 -27.118  71.043  1.00  0.00           C  
ATOM    571  NZ  LYS D 389     -64.861 -26.795  71.631  1.00  0.00           N  
ATOM    572  N   THR D 390     -71.175 -22.802  68.972  1.00  0.00           N  
ATOM    573  CA  THR D 390     -71.731 -21.457  69.128  1.00  0.00           C  
ATOM    574  C   THR D 390     -73.181 -21.520  69.580  1.00  0.00           C  
ATOM    575  O   THR D 390     -73.603 -20.780  70.475  1.00  0.00           O  
ATOM    576  CB  THR D 390     -71.698 -20.679  67.807  1.00  0.00           C  
ATOM    577  OG1 THR D 390     -72.638 -21.256  66.886  1.00  0.00           O  
ATOM    578  CG2 THR D 390     -70.303 -20.733  67.199  1.00  0.00           C  
ATOM    579  N   GLY D 397     -73.936 -22.410  68.942  1.00  0.00           N  
ATOM    580  CA  GLY D 397     -75.343 -22.573  69.264  1.00  0.00           C  
ATOM    581  C   GLY D 397     -76.191 -22.571  68.004  1.00  0.00           C  
ATOM    582  O   GLY D 397     -77.311 -23.092  67.978  1.00  0.00           O  
ATOM    583  N   HIS D 398     -75.644 -21.983  66.949  1.00  0.00           N  
ATOM    584  CA  HIS D 398     -76.342 -21.913  65.684  1.00  0.00           C  
ATOM    585  C   HIS D 398     -76.982 -23.240  65.297  1.00  0.00           C  
ATOM    586  O   HIS D 398     -78.133 -23.291  64.859  1.00  0.00           O  
ATOM    587  CB  HIS D 398     -75.376 -21.469  64.589  1.00  0.00           C  
ATOM    588  CG  HIS D 398     -75.022 -20.018  64.660  1.00  0.00           C  
ATOM    589  ND1 HIS D 398     -74.201 -19.507  65.639  1.00  0.00           N  
ATOM    590  CD2 HIS D 398     -75.422 -18.960  63.912  1.00  0.00           C  
ATOM    591  CE1 HIS D 398     -74.112 -18.197  65.493  1.00  0.00           C  
ATOM    592  NE2 HIS D 398     -74.844 -17.840  64.453  1.00  0.00           N  
ATOM    593  N   TRP D 404     -76.239 -24.319  65.469  1.00  0.00           N  
ATOM    594  CA  TRP D 404     -76.762 -25.607  65.100  1.00  0.00           C  
ATOM    595  C   TRP D 404     -77.993 -26.033  65.874  1.00  0.00           C  
ATOM    596  O   TRP D 404     -78.855 -26.717  65.338  1.00  0.00           O  
ATOM    597  CB  TRP D 404     -75.695 -26.668  65.253  1.00  0.00           C  
ATOM    598  CG  TRP D 404     -76.169 -27.906  64.660  1.00  0.00           C  
ATOM    599  CD1 TRP D 404     -76.670 -28.990  65.309  1.00  0.00           C  
ATOM    600  CD2 TRP D 404     -76.322 -28.162  63.267  1.00  0.00           C  
ATOM    601  NE1 TRP D 404     -77.138 -29.913  64.403  1.00  0.00           N  
ATOM    602  CE2 TRP D 404     -76.938 -29.427  63.139  1.00  0.00           C  
ATOM    603  CE3 TRP D 404     -76.008 -27.440  62.110  1.00  0.00           C  
ATOM    604  CZ2 TRP D 404     -77.239 -29.992  61.899  1.00  0.00           C  
ATOM    605  CZ3 TRP D 404     -76.306 -27.997  60.878  1.00  0.00           C  
ATOM    606  CH2 TRP D 404     -76.920 -29.263  60.782  1.00  0.00           C  
ATOM    607  N   ASP D 406     -78.089 -25.618  67.128  1.00  0.00           N  
ATOM    608  CA  ASP D 406     -79.212 -26.020  67.967  1.00  0.00           C  
ATOM    609  C   ASP D 406     -80.390 -25.066  68.017  1.00  0.00           C  
ATOM    610  O   ASP D 406     -81.386 -25.333  68.687  1.00  0.00           O  
ATOM    611  CB  ASP D 406     -78.707 -26.286  69.378  1.00  0.00           C  
ATOM    612  CG  ASP D 406     -77.556 -27.267  69.392  1.00  0.00           C  
ATOM    613  OD1 ASP D 406     -77.809 -28.474  69.177  1.00  0.00           O  
ATOM    614  OD2 ASP D 406     -76.399 -26.825  69.595  1.00  0.00           O  
ATOM    615  N   ASN D 486     -80.268 -23.944  67.328  1.00  0.00           N  
ATOM    616  CA  ASN D 486     -81.351 -22.971  67.268  1.00  0.00           C  
ATOM    617  C   ASN D 486     -81.134 -22.004  66.105  1.00  0.00           C  
ATOM    618  O   ASN D 486     -81.026 -20.785  66.297  1.00  0.00           O  
ATOM    619  CB  ASN D 486     -81.517 -22.195  68.599  1.00  0.00           C  
ATOM    620  CG  ASN D 486     -80.243 -22.127  69.424  1.00  0.00           C  
ATOM    621  OD1 ASN D 486     -79.200 -21.674  68.955  1.00  0.00           O  
ATOM    622  ND2 ASN D 486     -80.334 -22.568  70.675  1.00  0.00           N  
ATOM    623  N   TYR D 487     -81.073 -22.564  64.897  1.00  0.00           N  
ATOM    624  CA  TYR D 487     -80.871 -21.772  63.694  1.00  0.00           C  
ATOM    625  C   TYR D 487     -80.565 -22.716  62.559  1.00  0.00           C  
ATOM    626  O   TYR D 487     -80.602 -22.318  61.398  1.00  0.00           O  
ATOM    627  CB  TYR D 487     -79.690 -20.827  63.876  1.00  0.00           C  
ATOM    628  CG  TYR D 487     -79.778 -19.557  63.077  1.00  0.00           C  
ATOM    629  CD1 TYR D 487     -79.879 -19.577  61.683  1.00  0.00           C  
ATOM    630  CD2 TYR D 487     -79.764 -18.324  63.718  1.00  0.00           C  
ATOM    631  CE1 TYR D 487     -79.966 -18.382  60.944  1.00  0.00           C  
ATOM    632  CE2 TYR D 487     -79.850 -17.127  62.995  1.00  0.00           C  
ATOM    633  CZ  TYR D 487     -79.952 -17.161  61.611  1.00  0.00           C  
ATOM    634  OH  TYR D 487     -80.052 -15.977  60.912  1.00  0.00           O  
ATOM    635  N   LYS D 488     -80.268 -23.970  62.901  1.00  0.00           N  
ATOM    636  CA  LYS D 488     -79.917 -24.976  61.899  1.00  0.00           C  
ATOM    637  C   LYS D 488     -80.925 -25.056  60.753  1.00  0.00           C  
ATOM    638  O   LYS D 488     -80.605 -25.520  59.652  1.00  0.00           O  
ATOM    639  CB  LYS D 488     -79.724 -26.352  62.560  1.00  0.00           C  
ATOM    640  CG  LYS D 488     -80.923 -27.292  62.583  1.00  0.00           C  
ATOM    641  CD  LYS D 488     -80.471 -28.624  63.172  1.00  0.00           C  
ATOM    642  CE  LYS D 488     -81.502 -29.734  63.046  1.00  0.00           C  
ATOM    643  NZ  LYS D 488     -80.999 -31.009  63.660  1.00  0.00           N  
ATOM    644  N   ASP D 495     -82.137 -24.577  61.010  1.00  0.00           N  
ATOM    645  CA  ASP D 495     -83.195 -24.578  60.007  1.00  0.00           C  
ATOM    646  C   ASP D 495     -82.949 -23.536  58.905  1.00  0.00           C  
ATOM    647  O   ASP D 495     -83.297 -23.759  57.744  1.00  0.00           O  
ATOM    648  CB  ASP D 495     -84.550 -24.336  60.693  1.00  0.00           C  
ATOM    649  CG  ASP D 495     -84.414 -23.562  61.999  1.00  0.00           C  
ATOM    650  OD1 ASP D 495     -83.745 -24.080  62.928  1.00  0.00           O  
ATOM    651  OD2 ASP D 495     -84.972 -22.442  62.092  1.00  0.00           O  
ATOM    652  N   ALA D 496     -82.335 -22.413  59.268  1.00  0.00           N  
ATOM    653  CA  ALA D 496     -82.055 -21.345  58.309  1.00  0.00           C  
ATOM    654  C   ALA D 496     -80.643 -21.459  57.729  1.00  0.00           C  
ATOM    655  O   ALA D 496     -80.219 -20.640  56.913  1.00  0.00           O  
ATOM    656  CB  ALA D 496     -82.234 -19.990  58.984  1.00  0.00           C  
ATOM    657  N   MET D 497     -79.931 -22.496  58.147  1.00  0.00           N  
ATOM    658  CA  MET D 497     -78.562 -22.730  57.714  1.00  0.00           C  
ATOM    659  C   MET D 497     -78.410 -23.623  56.498  1.00  0.00           C  
ATOM    660  O   MET D 497     -79.068 -24.656  56.371  1.00  0.00           O  
ATOM    661  CB  MET D 497     -77.776 -23.345  58.866  1.00  0.00           C  
ATOM    662  CG  MET D 497     -76.505 -22.611  59.200  1.00  0.00           C  
ATOM    663  SD  MET D 497     -76.064 -22.883  60.899  1.00  0.00           S  
ATOM    664  CE  MET D 497     -77.118 -21.673  61.701  1.00  0.00           C  
ATOM    665  N   PHE D 498     -77.521 -23.220  55.607  1.00  0.00           N  
ATOM    666  CA  PHE D 498     -77.249 -23.992  54.407  1.00  0.00           C  
ATOM    667  C   PHE D 498     -76.063 -24.899  54.689  1.00  0.00           C  
ATOM    668  O   PHE D 498     -75.214 -24.548  55.504  1.00  0.00           O  
ATOM    669  CB  PHE D 498     -76.902 -23.044  53.276  1.00  0.00           C  
ATOM    670  CG  PHE D 498     -78.082 -22.565  52.519  1.00  0.00           C  
ATOM    671  CD1 PHE D 498     -78.697 -23.403  51.587  1.00  0.00           C  
ATOM    672  CD2 PHE D 498     -78.577 -21.279  52.718  1.00  0.00           C  
ATOM    673  CE1 PHE D 498     -79.791 -22.964  50.863  1.00  0.00           C  
ATOM    674  CE2 PHE D 498     -79.670 -20.829  52.001  1.00  0.00           C  
ATOM    675  CZ  PHE D 498     -80.280 -21.669  51.069  1.00  0.00           C  
ATOM    676  N   THR D 499     -75.976 -26.044  54.018  1.00  0.00           N  
ATOM    677  CA  THR D 499     -74.850 -26.938  54.280  1.00  0.00           C  
ATOM    678  C   THR D 499     -74.301 -27.762  53.126  1.00  0.00           C  
ATOM    679  O   THR D 499     -75.058 -28.259  52.284  1.00  0.00           O  
ATOM    680  CB  THR D 499     -75.192 -27.935  55.384  1.00  0.00           C  
ATOM    681  OG1 THR D 499     -76.398 -28.624  55.036  1.00  0.00           O  
ATOM    682  CG2 THR D 499     -75.359 -27.220  56.717  1.00  0.00           C  
ATOM    683  N   THR D 500     -72.973 -27.913  53.122  1.00  0.00           N  
ATOM    684  CA  THR D 500     -72.258 -28.710  52.126  1.00  0.00           C  
ATOM    685  C   THR D 500     -71.251 -29.541  52.875  1.00  0.00           C  
ATOM    686  O   THR D 500     -71.195 -29.504  54.103  1.00  0.00           O  
ATOM    687  CB  THR D 500     -71.426 -27.880  51.166  1.00  0.00           C  
ATOM    688  OG1 THR D 500     -72.077 -26.632  50.927  1.00  0.00           O  
ATOM    689  CG2 THR D 500     -71.230 -28.642  49.851  1.00  0.00           C  
ATOM    690  N   SER D 501     -70.421 -30.250  52.122  1.00  0.00           N  
ATOM    691  CA  SER D 501     -69.410 -31.096  52.722  1.00  0.00           C  
ATOM    692  C   SER D 501     -68.486 -31.760  51.701  1.00  0.00           C  
ATOM    693  O   SER D 501     -68.882 -32.005  50.550  1.00  0.00           O  
ATOM    694  CB  SER D 501     -70.101 -32.172  53.567  1.00  0.00           C  
ATOM    695  OG  SER D 501     -71.233 -32.700  52.878  1.00  0.00           O  
ATOM    696  N   SER D 502     -67.255 -32.031  52.142  1.00  0.00           N  
ATOM    697  CA  SER D 502     -66.245 -32.709  51.335  1.00  0.00           C  
ATOM    698  C   SER D 502     -65.986 -34.055  52.025  1.00  0.00           C  
ATOM    699  O   SER D 502     -66.586 -34.334  53.076  1.00  0.00           O  
ATOM    700  CB  SER D 502     -64.959 -31.877  51.273  1.00  0.00           C  
ATOM    701  OG  SER D 502     -64.476 -31.557  52.565  1.00  0.00           O  
ATOM    702  N   GLU D 651     -65.120 -34.892  51.446  1.00  0.00           N  
ATOM    703  CA  GLU D 651     -64.807 -36.202  52.045  1.00  0.00           C  
ATOM    704  C   GLU D 651     -64.527 -35.934  53.514  1.00  0.00           C  
ATOM    705  O   GLU D 651     -65.015 -36.643  54.401  1.00  0.00           O  
ATOM    706  CB  GLU D 651     -63.558 -36.808  51.402  1.00  0.00           C  
ATOM    707  CG  GLU D 651     -63.244 -36.237  50.033  1.00  0.00           C  
ATOM    708  CD  GLU D 651     -64.457 -36.231  49.105  1.00  0.00           C  
ATOM    709  OE1 GLU D 651     -65.055 -37.314  48.894  1.00  0.00           O  
ATOM    710  OE2 GLU D 651     -64.804 -35.140  48.590  1.00  0.00           O  
ATOM    711  N   ASN D 652     -63.733 -34.883  53.729  1.00  0.00           N  
ATOM    712  CA  ASN D 652     -63.333 -34.395  55.045  1.00  0.00           C  
ATOM    713  C   ASN D 652     -64.548 -34.362  56.012  1.00  0.00           C  
ATOM    714  O   ASN D 652     -65.043 -35.406  56.442  1.00  0.00           O  
ATOM    715  CB  ASN D 652     -62.727 -32.979  54.898  1.00  0.00           C  
ATOM    716  CG  ASN D 652     -61.541 -32.919  53.915  1.00  0.00           C  
ATOM    717  OD1 ASN D 652     -61.604 -33.415  52.787  1.00  0.00           O  
ATOM    718  ND2 ASN D 652     -60.464 -32.281  54.348  1.00  0.00           N  
ATOM    719  N   ARG D 653     -65.033 -33.162  56.329  1.00  0.00           N  
ATOM    720  CA  ARG D 653     -66.164 -32.989  57.252  1.00  0.00           C  
ATOM    721  C   ARG D 653     -67.424 -32.506  56.537  1.00  0.00           C  
ATOM    722  O   ARG D 653     -67.663 -32.817  55.366  1.00  0.00           O  
ATOM    723  CB  ARG D 653     -65.808 -31.952  58.325  1.00  0.00           C  
ATOM    724  CG  ARG D 653     -64.328 -31.860  58.621  1.00  0.00           C  
ATOM    725  CD  ARG D 653     -63.968 -30.549  59.300  1.00  0.00           C  
ATOM    726  NE  ARG D 653     -62.524 -30.437  59.474  1.00  0.00           N  
ATOM    727  CZ  ARG D 653     -61.652 -30.505  58.474  1.00  0.00           C  
ATOM    728  NH1 ARG D 653     -62.086 -30.677  57.236  1.00  0.00           N  
ATOM    729  NH2 ARG D 653     -60.347 -30.420  58.706  1.00  0.00           N  
ATOM    730  N   GLU D 654     -68.225 -31.744  57.277  1.00  0.00           N  
ATOM    731  CA  GLU D 654     -69.448 -31.157  56.761  1.00  0.00           C  
ATOM    732  C   GLU D 654     -69.466 -29.727  57.259  1.00  0.00           C  
ATOM    733  O   GLU D 654     -69.285 -29.474  58.451  1.00  0.00           O  
ATOM    734  CB  GLU D 654     -70.678 -31.892  57.272  1.00  0.00           C  
ATOM    735  CG  GLU D 654     -71.968 -31.197  56.882  1.00  0.00           C  
ATOM    736  CD  GLU D 654     -73.203 -31.932  57.349  1.00  0.00           C  
ATOM    737  OE1 GLU D 654     -73.299 -32.227  58.559  1.00  0.00           O  
ATOM    738  OE2 GLU D 654     -74.085 -32.210  56.506  1.00  0.00           O  
ATOM    739  N   TYR D 655     -69.684 -28.794  56.341  1.00  0.00           N  
ATOM    740  CA  TYR D 655     -69.685 -27.387  56.701  1.00  0.00           C  
ATOM    741  C   TYR D 655     -71.029 -26.724  56.486  1.00  0.00           C  
ATOM    742  O   TYR D 655     -71.877 -27.221  55.742  1.00  0.00           O  
ATOM    743  CB  TYR D 655     -68.625 -26.624  55.884  1.00  0.00           C  
ATOM    744  CG  TYR D 655     -67.394 -27.435  55.552  1.00  0.00           C  
ATOM    745  CD1 TYR D 655     -67.428 -28.398  54.534  1.00  0.00           C  
ATOM    746  CD2 TYR D 655     -66.215 -27.278  56.279  1.00  0.00           C  
ATOM    747  CE1 TYR D 655     -66.325 -29.188  54.246  1.00  0.00           C  
ATOM    748  CE2 TYR D 655     -65.101 -28.065  56.004  1.00  0.00           C  
ATOM    749  CZ  TYR D 655     -65.165 -29.021  54.981  1.00  0.00           C  
ATOM    750  OH  TYR D 655     -64.076 -29.815  54.679  1.00  0.00           O  
ATOM    751  N   CYS D 656     -71.200 -25.591  57.154  1.00  0.00           N  
ATOM    752  CA  CYS D 656     -72.401 -24.782  57.041  1.00  0.00           C  
ATOM    753  C   CYS D 656     -71.977 -23.509  56.340  1.00  0.00           C  
ATOM    754  O   CYS D 656     -70.916 -22.974  56.608  1.00  0.00           O  
ATOM    755  CB  CYS D 656     -72.950 -24.398  58.418  1.00  0.00           C  
ATOM    756  SG  CYS D 656     -73.415 -25.768  59.494  1.00  0.00           S  
ATOM    757  N   ILE D 657     -72.787 -23.022  55.425  1.00  0.00           N  
ATOM    758  CA  ILE D 657     -72.433 -21.778  54.779  1.00  0.00           C  
ATOM    759  C   ILE D 657     -72.761 -20.730  55.818  1.00  0.00           C  
ATOM    760  O   ILE D 657     -73.828 -20.757  56.438  1.00  0.00           O  
ATOM    761  CB  ILE D 657     -73.254 -21.564  53.516  1.00  0.00           C  
ATOM    762  CG1 ILE D 657     -72.725 -22.512  52.426  1.00  0.00           C  
ATOM    763  CG2 ILE D 657     -73.242 -20.072  53.124  1.00  0.00           C  
ATOM    764  CD1 ILE D 657     -72.713 -24.008  52.809  1.00  0.00           C  
ATOM    765  N   LYS D 658     -71.844 -19.804  56.020  1.00  0.00           N  
ATOM    766  CA  LYS D 658     -72.078 -18.806  57.043  1.00  0.00           C  
ATOM    767  C   LYS D 658     -73.361 -17.963  56.953  1.00  0.00           C  
ATOM    768  O   LYS D 658     -73.689 -17.392  55.906  1.00  0.00           O  
ATOM    769  CB  LYS D 658     -70.847 -17.885  57.180  1.00  0.00           C  
ATOM    770  CG  LYS D 658     -70.642 -16.817  56.105  1.00  0.00           C  
ATOM    771  CD  LYS D 658     -69.475 -15.912  56.503  1.00  0.00           C  
ATOM    772  CE  LYS D 658     -69.279 -14.741  55.564  1.00  0.00           C  
ATOM    773  NZ  LYS D 658     -68.047 -13.986  55.919  1.00  0.00           N  
ATOM    774  N   PRO D 659     -74.122 -17.923  58.060  1.00  0.00           N  
ATOM    775  CA  PRO D 659     -75.373 -17.183  58.235  1.00  0.00           C  
ATOM    776  C   PRO D 659     -74.969 -15.802  58.746  1.00  0.00           C  
ATOM    777  O   PRO D 659     -75.511 -14.781  58.335  1.00  0.00           O  
ATOM    778  CB  PRO D 659     -76.114 -17.975  59.320  1.00  0.00           C  
ATOM    779  CG  PRO D 659     -75.425 -19.316  59.336  1.00  0.00           C  
ATOM    780  CD  PRO D 659     -73.994 -18.948  59.107  1.00  0.00           C  
ATOM    781  N   MET D 660     -73.997 -15.798  59.656  1.00  0.00           N  
ATOM    782  CA  MET D 660     -73.463 -14.578  60.272  1.00  0.00           C  
ATOM    783  C   MET D 660     -71.933 -14.674  60.213  1.00  0.00           C  
ATOM    784  O   MET D 660     -71.383 -15.708  59.812  1.00  0.00           O  
ATOM    785  CB  MET D 660     -73.928 -14.498  61.725  1.00  0.00           C  
ATOM    786  CG  MET D 660     -75.361 -14.952  61.884  1.00  0.00           C  
ATOM    787  SD  MET D 660     -75.858 -15.130  63.570  1.00  0.00           S  
ATOM    788  CE  MET D 660     -76.707 -13.554  63.812  1.00  0.00           C  
ATOM    789  N   ASN D 661     -71.244 -13.613  60.613  1.00  0.00           N  
ATOM    790  CA  ASN D 661     -69.783 -13.625  60.576  1.00  0.00           C  
ATOM    791  C   ASN D 661     -69.222 -13.555  61.992  1.00  0.00           C  
ATOM    792  O   ASN D 661     -68.001 -13.423  62.200  1.00  0.00           O  
ATOM    793  CB  ASN D 661     -69.300 -12.432  59.780  1.00  0.00           C  
ATOM    794  CG  ASN D 661     -70.330 -11.961  58.810  1.00  0.00           C  
ATOM    795  OD1 ASN D 661     -70.315 -12.353  57.638  1.00  0.00           O  
ATOM    796  ND2 ASN D 661     -71.266 -11.138  59.295  1.00  0.00           N  
ATOM    797  N   CYS D 662     -70.134 -13.628  62.962  1.00  0.00           N  
ATOM    798  CA  CYS D 662     -69.766 -13.585  64.363  1.00  0.00           C  
ATOM    799  C   CYS D 662     -68.724 -14.661  64.611  1.00  0.00           C  
ATOM    800  O   CYS D 662     -67.583 -14.335  64.917  1.00  0.00           O  
ATOM    801  CB  CYS D 662     -70.974 -13.853  65.257  1.00  0.00           C  
ATOM    802  SG  CYS D 662     -72.520 -13.356  64.601  1.00  0.00           S  
ATOM    803  N   PRO D 663     -69.088 -15.957  64.438  1.00  0.00           N  
ATOM    804  CA  PRO D 663     -68.115 -17.043  64.678  1.00  0.00           C  
ATOM    805  C   PRO D 663     -66.748 -16.780  64.056  1.00  0.00           C  
ATOM    806  O   PRO D 663     -65.715 -16.797  64.733  1.00  0.00           O  
ATOM    807  CB  PRO D 663     -68.796 -18.269  64.076  1.00  0.00           C  
ATOM    808  CG  PRO D 663     -69.584 -17.676  62.959  1.00  0.00           C  
ATOM    809  CD  PRO D 663     -70.210 -16.457  63.626  1.00  0.00           C  
ATOM    810  N   GLY D 664     -66.753 -16.532  62.757  1.00  0.00           N  
ATOM    811  CA  GLY D 664     -65.512 -16.243  62.075  1.00  0.00           C  
ATOM    812  C   GLY D 664     -64.666 -15.207  62.794  1.00  0.00           C  
ATOM    813  O   GLY D 664     -63.528 -15.505  63.165  1.00  0.00           O  
ATOM    814  N   HIS D 665     -65.207 -14.003  62.999  1.00  0.00           N  
ATOM    815  CA  HIS D 665     -64.457 -12.935  63.670  1.00  0.00           C  
ATOM    816  C   HIS D 665     -63.769 -13.380  64.958  1.00  0.00           C  
ATOM    817  O   HIS D 665     -62.649 -12.968  65.252  1.00  0.00           O  
ATOM    818  CB  HIS D 665     -65.368 -11.733  63.968  1.00  0.00           C  
ATOM    819  CG  HIS D 665     -65.776 -10.976  62.744  1.00  0.00           C  
ATOM    820  ND1 HIS D 665     -66.288  -9.695  62.792  1.00  0.00           N  
ATOM    821  CD2 HIS D 665     -65.724 -11.311  61.433  1.00  0.00           C  
ATOM    822  CE1 HIS D 665     -66.528  -9.274  61.562  1.00  0.00           C  
ATOM    823  NE2 HIS D 665     -66.194 -10.236  60.718  1.00  0.00           N  
ATOM    824  N   VAL D 666     -64.456 -14.217  65.723  1.00  0.00           N  
ATOM    825  CA  VAL D 666     -63.926 -14.727  66.973  1.00  0.00           C  
ATOM    826  C   VAL D 666     -62.684 -15.561  66.699  1.00  0.00           C  
ATOM    827  O   VAL D 666     -61.726 -15.500  67.466  1.00  0.00           O  
ATOM    828  CB  VAL D 666     -64.980 -15.577  67.695  1.00  0.00           C  
ATOM    829  CG1 VAL D 666     -64.329 -16.462  68.732  1.00  0.00           C  
ATOM    830  CG2 VAL D 666     -66.003 -14.660  68.343  1.00  0.00           C  
ATOM    831  N   GLN D 667     -62.698 -16.335  65.613  1.00  0.00           N  
ATOM    832  CA  GLN D 667     -61.551 -17.164  65.235  1.00  0.00           C  
ATOM    833  C   GLN D 667     -60.343 -16.289  65.009  1.00  0.00           C  
ATOM    834  O   GLN D 667     -59.262 -16.551  65.539  1.00  0.00           O  
ATOM    835  CB  GLN D 667     -61.874 -17.926  63.971  1.00  0.00           C  
ATOM    836  CG  GLN D 667     -63.133 -18.711  64.147  1.00  0.00           C  
ATOM    837  CD  GLN D 667     -63.013 -19.700  65.284  1.00  0.00           C  
ATOM    838  OE1 GLN D 667     -62.446 -19.396  66.335  1.00  0.00           O  
ATOM    839  NE2 GLN D 667     -63.557 -20.892  65.083  1.00  0.00           N  
ATOM    840  N   ILE D 668     -60.546 -15.247  64.211  1.00  0.00           N  
ATOM    841  CA  ILE D 668     -59.508 -14.270  63.928  1.00  0.00           C  
ATOM    842  C   ILE D 668     -59.060 -13.560  65.226  1.00  0.00           C  
ATOM    843  O   ILE D 668     -57.892 -13.185  65.369  1.00  0.00           O  
ATOM    844  CB  ILE D 668     -60.015 -13.218  62.923  1.00  0.00           C  
ATOM    845  CG1 ILE D 668     -60.090 -13.844  61.532  1.00  0.00           C  
ATOM    846  CG2 ILE D 668     -59.105 -11.993  62.927  1.00  0.00           C  
ATOM    847  CD1 ILE D 668     -60.195 -12.823  60.418  1.00  0.00           C  
ATOM    848  N   PHE D 669     -59.981 -13.371  66.171  1.00  0.00           N  
ATOM    849  CA  PHE D 669     -59.641 -12.725  67.447  1.00  0.00           C  
ATOM    850  C   PHE D 669     -58.747 -13.619  68.320  1.00  0.00           C  
ATOM    851  O   PHE D 669     -57.868 -13.141  69.039  1.00  0.00           O  
ATOM    852  CB  PHE D 669     -60.907 -12.407  68.229  1.00  0.00           C  
ATOM    853  CG  PHE D 669     -60.638 -11.841  69.574  1.00  0.00           C  
ATOM    854  CD1 PHE D 669     -60.201 -10.527  69.698  1.00  0.00           C  
ATOM    855  CD2 PHE D 669     -60.817 -12.617  70.722  1.00  0.00           C  
ATOM    856  CE1 PHE D 669     -59.942  -9.977  70.953  1.00  0.00           C  
ATOM    857  CE2 PHE D 669     -60.562 -12.086  71.987  1.00  0.00           C  
ATOM    858  CZ  PHE D 669     -60.125 -10.758  72.106  1.00  0.00           C  
ATOM    859  N   ASN D 670     -58.995 -14.923  68.245  1.00  0.00           N  
ATOM    860  CA  ASN D 670     -58.263 -15.909  69.011  1.00  0.00           C  
ATOM    861  C   ASN D 670     -56.813 -16.111  68.621  1.00  0.00           C  
ATOM    862  O   ASN D 670     -56.058 -16.706  69.377  1.00  0.00           O  
ATOM    863  CB  ASN D 670     -59.028 -17.228  68.988  1.00  0.00           C  
ATOM    864  CG  ASN D 670     -60.245 -17.179  69.883  1.00  0.00           C  
ATOM    865  OD1 ASN D 670     -61.131 -18.021  69.786  1.00  0.00           O  
ATOM    866  ND2 ASN D 670     -60.290 -16.181  70.775  1.00  0.00           N  
ATOM    867  N   GLN D 671     -56.408 -15.624  67.456  1.00  0.00           N  
ATOM    868  CA  GLN D 671     -55.011 -15.760  67.069  1.00  0.00           C  
ATOM    869  C   GLN D 671     -54.167 -14.897  68.004  1.00  0.00           C  
ATOM    870  O   GLN D 671     -54.290 -13.666  68.014  1.00  0.00           O  
ATOM    871  CB  GLN D 671     -54.782 -15.298  65.634  1.00  0.00           C  
ATOM    872  CG  GLN D 671     -55.382 -16.202  64.591  1.00  0.00           C  
ATOM    873  CD  GLN D 671     -55.283 -17.666  64.977  1.00  0.00           C  
ATOM    874  OE1 GLN D 671     -56.150 -18.192  65.682  1.00  0.00           O  
ATOM    875  NE2 GLN D 671     -54.219 -18.330  64.532  1.00  0.00           N  
ATOM    876  N   GLY D 672     -53.319 -15.551  68.792  1.00  0.00           N  
ATOM    877  CA  GLY D 672     -52.462 -14.837  69.721  1.00  0.00           C  
ATOM    878  C   GLY D 672     -53.087 -14.522  71.074  1.00  0.00           C  
ATOM    879  O   GLY D 672     -54.268 -14.767  71.322  1.00  0.00           O  
ATOM    880  N   LEU D 675     -52.274 -13.969  71.962  1.00  0.00           N  
ATOM    881  CA  LEU D 675     -52.735 -13.612  73.287  1.00  0.00           C  
ATOM    882  C   LEU D 675     -53.112 -12.141  73.301  1.00  0.00           C  
ATOM    883  O   LEU D 675     -52.288 -11.263  73.040  1.00  0.00           O  
ATOM    884  CB  LEU D 675     -51.633 -13.871  74.311  1.00  0.00           C  
ATOM    885  CG  LEU D 675     -52.045 -13.817  75.787  1.00  0.00           C  
ATOM    886  CD1 LEU D 675     -52.986 -14.997  76.110  1.00  0.00           C  
ATOM    887  CD2 LEU D 675     -50.781 -13.847  76.668  1.00  0.00           C  
ATOM    888  N   LYS D 677     -54.368 -11.874  73.606  1.00  0.00           N  
ATOM    889  CA  LYS D 677     -54.838 -10.503  73.645  1.00  0.00           C  
ATOM    890  C   LYS D 677     -54.895 -10.028  75.081  1.00  0.00           C  
ATOM    891  O   LYS D 677     -55.353 -10.745  75.969  1.00  0.00           O  
ATOM    892  CB  LYS D 677     -56.237 -10.394  73.022  1.00  0.00           C  
ATOM    893  CG  LYS D 677     -56.354 -10.864  71.564  1.00  0.00           C  
ATOM    894  CD  LYS D 677     -55.542 -10.000  70.609  1.00  0.00           C  
ATOM    895  CE  LYS D 677     -56.073 -10.108  69.181  1.00  0.00           C  
ATOM    896  NZ  LYS D 677     -56.168 -11.512  68.684  1.00  0.00           N  
ATOM    897  N   SER D 678     -54.410  -8.819  75.310  1.00  0.00           N  
ATOM    898  CA  SER D 678     -54.449  -8.254  76.649  1.00  0.00           C  
ATOM    899  C   SER D 678     -55.633  -7.307  76.655  1.00  0.00           C  
ATOM    900  O   SER D 678     -56.233  -7.052  75.607  1.00  0.00           O  
ATOM    901  CB  SER D 678     -53.180  -7.448  76.958  1.00  0.00           C  
ATOM    902  OG  SER D 678     -53.355  -6.069  76.654  1.00  0.00           O  
ATOM    903  N   TYR D 682     -55.966  -6.789  77.832  1.00  0.00           N  
ATOM    904  CA  TYR D 682     -57.062  -5.834  77.954  1.00  0.00           C  
ATOM    905  C   TYR D 682     -56.745  -4.631  77.056  1.00  0.00           C  
ATOM    906  O   TYR D 682     -57.644  -4.009  76.489  1.00  0.00           O  
ATOM    907  CB  TYR D 682     -57.190  -5.348  79.412  1.00  0.00           C  
ATOM    908  CG  TYR D 682     -55.985  -4.550  79.894  1.00  0.00           C  
ATOM    909  CD1 TYR D 682     -55.702  -3.275  79.375  1.00  0.00           C  
ATOM    910  CD2 TYR D 682     -55.091  -5.096  80.816  1.00  0.00           C  
ATOM    911  CE1 TYR D 682     -54.564  -2.576  79.751  1.00  0.00           C  
ATOM    912  CE2 TYR D 682     -53.949  -4.401  81.204  1.00  0.00           C  
ATOM    913  CZ  TYR D 682     -53.693  -3.143  80.666  1.00  0.00           C  
ATOM    914  OH  TYR D 682     -52.567  -2.453  81.055  1.00  0.00           O  
ATOM    915  N   ARG D 683     -55.454  -4.316  76.934  1.00  0.00           N  
ATOM    916  CA  ARG D 683     -55.018  -3.165  76.154  1.00  0.00           C  
ATOM    917  C   ARG D 683     -55.300  -3.275  74.655  1.00  0.00           C  
ATOM    918  O   ARG D 683     -55.153  -2.299  73.912  1.00  0.00           O  
ATOM    919  CB  ARG D 683     -53.534  -2.906  76.397  1.00  0.00           C  
ATOM    920  CG  ARG D 683     -53.176  -1.442  76.304  1.00  0.00           C  
ATOM    921  CD  ARG D 683     -51.730  -1.272  76.628  1.00  0.00           C  
ATOM    922  NE  ARG D 683     -51.349  -2.196  77.683  1.00  0.00           N  
ATOM    923  CZ  ARG D 683     -50.114  -2.325  78.156  1.00  0.00           C  
ATOM    924  NH1 ARG D 683     -49.133  -1.580  77.660  1.00  0.00           N  
ATOM    925  NH2 ARG D 683     -49.858  -3.198  79.126  1.00  0.00           N  
ATOM    926  N   ASP D 684     -55.702  -4.461  74.209  1.00  0.00           N  
ATOM    927  CA  ASP D 684     -56.036  -4.660  72.807  1.00  0.00           C  
ATOM    928  C   ASP D 684     -57.502  -4.264  72.647  1.00  0.00           C  
ATOM    929  O   ASP D 684     -58.026  -4.231  71.540  1.00  0.00           O  
ATOM    930  CB  ASP D 684     -55.834  -6.131  72.410  1.00  0.00           C  
ATOM    931  CG  ASP D 684     -54.371  -6.560  72.468  1.00  0.00           C  
ATOM    932  OD1 ASP D 684     -53.518  -5.859  71.880  1.00  0.00           O  
ATOM    933  OD2 ASP D 684     -54.074  -7.598  73.093  1.00  0.00           O  
ATOM    934  N   LEU D 685     -58.144  -3.955  73.776  1.00  0.00           N  
ATOM    935  CA  LEU D 685     -59.558  -3.571  73.828  1.00  0.00           C  
ATOM    936  C   LEU D 685     -59.788  -2.067  74.027  1.00  0.00           C  
ATOM    937  O   LEU D 685     -58.988  -1.375  74.666  1.00  0.00           O  
ATOM    938  CB  LEU D 685     -60.269  -4.343  74.950  1.00  0.00           C  
ATOM    939  CG  LEU D 685     -60.231  -5.867  74.818  1.00  0.00           C  
ATOM    940  CD1 LEU D 685     -60.991  -6.487  75.981  1.00  0.00           C  
ATOM    941  CD2 LEU D 685     -60.821  -6.293  73.468  1.00  0.00           C  
ATOM    942  N   PRO D 686     -60.899  -1.543  73.481  1.00  0.00           N  
ATOM    943  CA  PRO D 686     -61.917  -2.278  72.722  1.00  0.00           C  
ATOM    944  C   PRO D 686     -61.422  -2.680  71.332  1.00  0.00           C  
ATOM    945  O   PRO D 686     -60.775  -1.896  70.631  1.00  0.00           O  
ATOM    946  CB  PRO D 686     -63.067  -1.285  72.650  1.00  0.00           C  
ATOM    947  CG  PRO D 686     -62.326  -0.002  72.463  1.00  0.00           C  
ATOM    948  CD  PRO D 686     -61.223  -0.107  73.506  1.00  0.00           C  
ATOM    949  N   LEU D 687     -61.743  -3.907  70.938  1.00  0.00           N  
ATOM    950  CA  LEU D 687     -61.327  -4.418  69.649  1.00  0.00           C  
ATOM    951  C   LEU D 687     -62.474  -4.322  68.640  1.00  0.00           C  
ATOM    952  O   LEU D 687     -63.441  -5.092  68.707  1.00  0.00           O  
ATOM    953  CB  LEU D 687     -60.848  -5.870  69.817  1.00  0.00           C  
ATOM    954  CG  LEU D 687     -59.775  -6.312  68.820  1.00  0.00           C  
ATOM    955  CD1 LEU D 687     -60.411  -7.010  67.639  1.00  0.00           C  
ATOM    956  CD2 LEU D 687     -58.972  -5.085  68.371  1.00  0.00           C  
ATOM    957  N   ARG D 688     -62.363  -3.367  67.715  1.00  0.00           N  
ATOM    958  CA  ARG D 688     -63.394  -3.169  66.687  1.00  0.00           C  
ATOM    959  C   ARG D 688     -63.125  -3.840  65.331  1.00  0.00           C  
ATOM    960  O   ARG D 688     -62.461  -3.277  64.449  1.00  0.00           O  
ATOM    961  CB  ARG D 688     -63.640  -1.679  66.484  1.00  0.00           C  
ATOM    962  CG  ARG D 688     -64.399  -1.101  67.635  1.00  0.00           C  
ATOM    963  CD  ARG D 688     -64.065   0.330  67.812  1.00  0.00           C  
ATOM    964  NE  ARG D 688     -64.332   0.721  69.186  1.00  0.00           N  
ATOM    965  CZ  ARG D 688     -63.961   1.883  69.711  1.00  0.00           C  
ATOM    966  NH1 ARG D 688     -63.305   2.765  68.967  1.00  0.00           N  
ATOM    967  NH2 ARG D 688     -64.243   2.165  70.976  1.00  0.00           N  
ATOM    968  N   MET D 689     -63.676  -5.038  65.172  1.00  0.00           N  
ATOM    969  CA  MET D 689     -63.491  -5.800  63.961  1.00  0.00           C  
ATOM    970  C   MET D 689     -64.730  -5.834  63.059  1.00  0.00           C  
ATOM    971  O   MET D 689     -65.722  -6.506  63.367  1.00  0.00           O  
ATOM    972  CB  MET D 689     -63.084  -7.217  64.328  1.00  0.00           C  
ATOM    973  CG  MET D 689     -62.611  -8.021  63.157  1.00  0.00           C  
ATOM    974  SD  MET D 689     -62.510  -9.733  63.622  1.00  0.00           S  
ATOM    975  CE  MET D 689     -61.392  -9.614  64.971  1.00  0.00           C  
ATOM    976  N   ALA D 690     -64.651  -5.120  61.935  1.00  0.00           N  
ATOM    977  CA  ALA D 690     -65.736  -5.062  60.948  1.00  0.00           C  
ATOM    978  C   ALA D 690     -65.416  -5.879  59.681  1.00  0.00           C  
ATOM    979  O   ALA D 690     -64.264  -6.262  59.430  1.00  0.00           O  
ATOM    980  CB  ALA D 690     -66.037  -3.595  60.573  1.00  0.00           C  
ATOM    981  N   GLU D 691     -66.439  -6.130  58.875  1.00  0.00           N  
ATOM    982  CA  GLU D 691     -66.269  -6.916  57.657  1.00  0.00           C  
ATOM    983  C   GLU D 691     -67.533  -6.785  56.812  1.00  0.00           C  
ATOM    984  O   GLU D 691     -68.641  -6.712  57.349  1.00  0.00           O  
ATOM    985  CB  GLU D 691     -66.054  -8.392  58.032  1.00  0.00           C  
ATOM    986  CG  GLU D 691     -65.765  -9.323  56.872  1.00  0.00           C  
ATOM    987  CD  GLU D 691     -66.221 -10.748  57.145  1.00  0.00           C  
ATOM    988  OE1 GLU D 691     -66.060 -11.230  58.284  1.00  0.00           O  
ATOM    989  OE2 GLU D 691     -66.739 -11.395  56.212  1.00  0.00           O  
ATOM    990  N   PHE D 692     -67.382  -6.733  55.495  1.00  0.00           N  
ATOM    991  CA  PHE D 692     -68.554  -6.662  54.648  1.00  0.00           C  
ATOM    992  C   PHE D 692     -68.783  -8.132  54.392  1.00  0.00           C  
ATOM    993  O   PHE D 692     -68.488  -8.649  53.322  1.00  0.00           O  
ATOM    994  CB  PHE D 692     -68.230  -5.871  53.388  1.00  0.00           C  
ATOM    995  CG  PHE D 692     -68.073  -4.381  53.641  1.00  0.00           C  
ATOM    996  CD1 PHE D 692     -67.828  -3.895  54.926  1.00  0.00           C  
ATOM    997  CD2 PHE D 692     -68.159  -3.460  52.606  1.00  0.00           C  
ATOM    998  CE1 PHE D 692     -67.672  -2.512  55.171  1.00  0.00           C  
ATOM    999  CE2 PHE D 692     -68.002  -2.077  52.850  1.00  0.00           C  
ATOM   1000  CZ  PHE D 692     -67.760  -1.608  54.131  1.00  0.00           C  
ATOM   1001  N   GLY D 693     -69.282  -8.795  55.435  1.00  0.00           N  
ATOM   1002  CA  GLY D 693     -69.533 -10.227  55.411  1.00  0.00           C  
ATOM   1003  C   GLY D 693     -70.743 -10.745  54.665  1.00  0.00           C  
ATOM   1004  O   GLY D 693     -71.900 -10.470  55.020  1.00  0.00           O  
ATOM   1005  N   SER D 695     -70.460 -11.530  53.633  1.00  0.00           N  
ATOM   1006  CA  SER D 695     -71.495 -12.113  52.802  1.00  0.00           C  
ATOM   1007  C   SER D 695     -72.172 -13.303  53.502  1.00  0.00           C  
ATOM   1008  O   SER D 695     -71.551 -14.347  53.698  1.00  0.00           O  
ATOM   1009  CB  SER D 695     -70.868 -12.556  51.491  1.00  0.00           C  
ATOM   1010  OG  SER D 695     -71.857 -13.045  50.612  1.00  0.00           O  
ATOM   1011  N   CYS D 696     -73.448 -13.144  53.859  1.00  0.00           N  
ATOM   1012  CA  CYS D 696     -74.197 -14.191  54.561  1.00  0.00           C  
ATOM   1013  C   CYS D 696     -75.210 -14.928  53.702  1.00  0.00           C  
ATOM   1014  O   CYS D 696     -75.607 -14.454  52.639  1.00  0.00           O  
ATOM   1015  CB  CYS D 696     -74.951 -13.598  55.750  1.00  0.00           C  
ATOM   1016  SG  CYS D 696     -73.983 -12.596  56.887  1.00  0.00           S  
ATOM   1017  N   HIS D 697     -75.651 -16.078  54.201  1.00  0.00           N  
ATOM   1018  CA  HIS D 697     -76.631 -16.912  53.514  1.00  0.00           C  
ATOM   1019  C   HIS D 697     -77.597 -17.553  54.467  1.00  0.00           C  
ATOM   1020  O   HIS D 697     -77.195 -18.175  55.443  1.00  0.00           O  
ATOM   1021  CB  HIS D 697     -75.918 -17.979  52.728  1.00  0.00           C  
ATOM   1022  CG  HIS D 697     -75.202 -17.419  51.563  1.00  0.00           C  
ATOM   1023  ND1 HIS D 697     -75.823 -17.222  50.349  1.00  0.00           N  
ATOM   1024  CD2 HIS D 697     -73.980 -16.854  51.461  1.00  0.00           C  
ATOM   1025  CE1 HIS D 697     -75.015 -16.555  49.549  1.00  0.00           C  
ATOM   1026  NE2 HIS D 697     -73.890 -16.318  50.199  1.00  0.00           N  
ATOM   1027  N   ARG D 698     -78.879 -17.413  54.174  1.00  0.00           N  
ATOM   1028  CA  ARG D 698     -79.907 -17.973  55.028  1.00  0.00           C  
ATOM   1029  C   ARG D 698     -81.025 -18.589  54.201  1.00  0.00           C  
ATOM   1030  O   ARG D 698     -81.449 -18.015  53.202  1.00  0.00           O  
ATOM   1031  CB  ARG D 698     -80.450 -16.869  55.941  1.00  0.00           C  
ATOM   1032  CG  ARG D 698     -79.412 -16.396  56.939  1.00  0.00           C  
ATOM   1033  CD  ARG D 698     -79.734 -15.056  57.578  1.00  0.00           C  
ATOM   1034  NE  ARG D 698     -78.851 -14.826  58.728  1.00  0.00           N  
ATOM   1035  CZ  ARG D 698     -78.783 -13.695  59.428  1.00  0.00           C  
ATOM   1036  NH1 ARG D 698     -79.546 -12.653  59.110  1.00  0.00           N  
ATOM   1037  NH2 ARG D 698     -77.947 -13.609  60.457  1.00  0.00           N  
ATOM   1038  N   ASN D 699     -81.481 -19.770  54.604  1.00  0.00           N  
ATOM   1039  CA  ASN D 699     -82.569 -20.434  53.905  1.00  0.00           C  
ATOM   1040  C   ASN D 699     -83.872 -19.798  54.386  1.00  0.00           C  
ATOM   1041  O   ASN D 699     -84.590 -20.353  55.210  1.00  0.00           O  
ATOM   1042  CB  ASN D 699     -82.556 -21.941  54.191  1.00  0.00           C  
ATOM   1043  CG  ASN D 699     -83.566 -22.724  53.341  1.00  0.00           C  
ATOM   1044  OD1 ASN D 699     -83.638 -22.568  52.121  1.00  0.00           O  
ATOM   1045  ND2 ASN D 699     -84.335 -23.586  53.990  1.00  0.00           N  
ATOM   1046  N   GLU D 700     -84.142 -18.600  53.883  1.00  0.00           N  
ATOM   1047  CA  GLU D 700     -85.357 -17.885  54.222  1.00  0.00           C  
ATOM   1048  C   GLU D 700     -86.488 -18.617  53.510  1.00  0.00           C  
ATOM   1049  O   GLU D 700     -86.356 -18.989  52.334  1.00  0.00           O  
ATOM   1050  CB  GLU D 700     -85.290 -16.430  53.730  1.00  0.00           C  
ATOM   1051  CG  GLU D 700     -84.217 -15.591  54.399  1.00  0.00           C  
ATOM   1052  CD  GLU D 700     -84.503 -15.349  55.866  1.00  0.00           C  
ATOM   1053  OE1 GLU D 700     -85.290 -16.133  56.450  1.00  0.00           O  
ATOM   1054  OE2 GLU D 700     -83.938 -14.387  56.439  1.00  0.00           O  
ATOM   1055  N   PRO D 703     -87.607 -18.862  54.220  1.00  0.00           N  
ATOM   1056  CA  PRO D 703     -88.772 -19.554  53.656  1.00  0.00           C  
ATOM   1057  C   PRO D 703     -89.252 -18.926  52.336  1.00  0.00           C  
ATOM   1058  O   PRO D 703     -89.497 -17.714  52.263  1.00  0.00           O  
ATOM   1059  CB  PRO D 703     -89.796 -19.438  54.774  1.00  0.00           C  
ATOM   1060  CG  PRO D 703     -88.937 -19.570  55.994  1.00  0.00           C  
ATOM   1061  CD  PRO D 703     -87.779 -18.654  55.671  1.00  0.00           C  
ATOM   1062  N   SER D 704     -89.365 -19.766  51.302  1.00  0.00           N  
ATOM   1063  CA  SER D 704     -89.794 -19.341  49.970  1.00  0.00           C  
ATOM   1064  C   SER D 704     -90.761 -18.163  50.046  1.00  0.00           C  
ATOM   1065  O   SER D 704     -90.560 -17.147  49.384  1.00  0.00           O  
ATOM   1066  CB  SER D 704     -90.456 -20.515  49.239  1.00  0.00           C  
ATOM   1067  OG  SER D 704     -89.589 -21.638  49.186  1.00  0.00           O  
ATOM   1068  N   GLY D 710     -91.790 -18.300  50.877  1.00  0.00           N  
ATOM   1069  CA  GLY D 710     -92.778 -17.251  51.021  1.00  0.00           C  
ATOM   1070  C   GLY D 710     -92.285 -15.897  51.499  1.00  0.00           C  
ATOM   1071  O   GLY D 710     -92.669 -14.868  50.948  1.00  0.00           O  
ATOM   1072  N   SER D 711     -91.432 -15.884  52.517  1.00  0.00           N  
ATOM   1073  CA  SER D 711     -90.934 -14.629  53.074  1.00  0.00           C  
ATOM   1074  C   SER D 711     -90.007 -13.786  52.199  1.00  0.00           C  
ATOM   1075  O   SER D 711     -89.639 -12.680  52.602  1.00  0.00           O  
ATOM   1076  CB  SER D 711     -90.227 -14.899  54.394  1.00  0.00           C  
ATOM   1077  OG  SER D 711     -89.191 -15.847  54.204  1.00  0.00           O  
ATOM   1078  N   LEU D 712     -89.626 -14.280  51.019  1.00  0.00           N  
ATOM   1079  CA  LEU D 712     -88.727 -13.513  50.154  1.00  0.00           C  
ATOM   1080  C   LEU D 712     -89.393 -12.249  49.611  1.00  0.00           C  
ATOM   1081  O   LEU D 712     -90.616 -12.164  49.538  1.00  0.00           O  
ATOM   1082  CB  LEU D 712     -88.215 -14.393  49.008  1.00  0.00           C  
ATOM   1083  CG  LEU D 712     -87.416 -15.616  49.472  1.00  0.00           C  
ATOM   1084  CD1 LEU D 712     -86.915 -16.387  48.270  1.00  0.00           C  
ATOM   1085  CD2 LEU D 712     -86.239 -15.169  50.345  1.00  0.00           C  
ATOM   1086  N   HIS D 713     -88.585 -11.259  49.250  1.00  0.00           N  
ATOM   1087  CA  HIS D 713     -89.112 -10.010  48.723  1.00  0.00           C  
ATOM   1088  C   HIS D 713     -87.973  -9.127  48.210  1.00  0.00           C  
ATOM   1089  O   HIS D 713     -87.094  -8.720  48.979  1.00  0.00           O  
ATOM   1090  CB  HIS D 713     -89.905  -9.273  49.812  1.00  0.00           C  
ATOM   1091  CG  HIS D 713     -90.477  -7.958  49.369  1.00  0.00           C  
ATOM   1092  ND1 HIS D 713     -91.484  -7.859  48.431  1.00  0.00           N  
ATOM   1093  CD2 HIS D 713     -90.181  -6.684  49.733  1.00  0.00           C  
ATOM   1094  CE1 HIS D 713     -91.783  -6.585  48.237  1.00  0.00           C  
ATOM   1095  NE2 HIS D 713     -91.006  -5.850  49.014  1.00  0.00           N  
ATOM   1096  N   GLY D 714     -87.995  -8.848  46.905  1.00  0.00           N  
ATOM   1097  CA  GLY D 714     -86.983  -8.010  46.273  1.00  0.00           C  
ATOM   1098  C   GLY D 714     -85.621  -8.054  46.939  1.00  0.00           C  
ATOM   1099  O   GLY D 714     -85.093  -9.128  47.247  1.00  0.00           O  
ATOM   1100  N   LEU D 715     -85.050  -6.877  47.167  1.00  0.00           N  
ATOM   1101  CA  LEU D 715     -83.749  -6.777  47.812  1.00  0.00           C  
ATOM   1102  C   LEU D 715     -83.923  -6.734  49.331  1.00  0.00           C  
ATOM   1103  O   LEU D 715     -82.951  -6.816  50.077  1.00  0.00           O  
ATOM   1104  CB  LEU D 715     -83.036  -5.497  47.366  1.00  0.00           C  
ATOM   1105  CG  LEU D 715     -82.931  -5.205  45.869  1.00  0.00           C  
ATOM   1106  CD1 LEU D 715     -82.235  -3.862  45.689  1.00  0.00           C  
ATOM   1107  CD2 LEU D 715     -82.177  -6.338  45.152  1.00  0.00           C  
ATOM   1108  N   MET D 716     -85.165  -6.612  49.784  1.00  0.00           N  
ATOM   1109  CA  MET D 716     -85.444  -6.509  51.204  1.00  0.00           C  
ATOM   1110  C   MET D 716     -85.257  -7.803  51.981  1.00  0.00           C  
ATOM   1111  O   MET D 716     -84.705  -7.790  53.074  1.00  0.00           O  
ATOM   1112  CB  MET D 716     -86.864  -5.996  51.414  1.00  0.00           C  
ATOM   1113  CG  MET D 716     -87.279  -4.894  50.456  1.00  0.00           C  
ATOM   1114  SD  MET D 716     -86.678  -3.257  50.843  1.00  0.00           S  
ATOM   1115  CE  MET D 716     -88.037  -2.251  50.161  1.00  0.00           C  
ATOM   1116  N   ARG D 718     -85.720  -8.919  51.440  1.00  0.00           N  
ATOM   1117  CA  ARG D 718     -85.587 -10.185  52.145  1.00  0.00           C  
ATOM   1118  C   ARG D 718     -85.110 -11.177  51.114  1.00  0.00           C  
ATOM   1119  O   ARG D 718     -85.873 -11.642  50.274  1.00  0.00           O  
ATOM   1120  CB  ARG D 718     -86.942 -10.603  52.755  1.00  0.00           C  
ATOM   1121  CG  ARG D 718     -86.883 -11.655  53.877  1.00  0.00           C  
ATOM   1122  CD  ARG D 718     -88.171 -11.689  54.734  1.00  0.00           C  
ATOM   1123  NE  ARG D 718     -88.229 -10.642  55.765  1.00  0.00           N  
ATOM   1124  CZ  ARG D 718     -87.380 -10.526  56.797  1.00  0.00           C  
ATOM   1125  NH1 ARG D 718     -86.375 -11.391  56.962  1.00  0.00           N  
ATOM   1126  NH2 ARG D 718     -87.539  -9.545  57.686  1.00  0.00           N  
ATOM   1127  N   VAL D 723     -83.822 -11.473  51.173  1.00  0.00           N  
ATOM   1128  CA  VAL D 723     -83.207 -12.398  50.241  1.00  0.00           C  
ATOM   1129  C   VAL D 723     -82.540 -13.570  50.942  1.00  0.00           C  
ATOM   1130  O   VAL D 723     -82.351 -13.554  52.155  1.00  0.00           O  
ATOM   1131  CB  VAL D 723     -82.173 -11.665  49.395  1.00  0.00           C  
ATOM   1132  CG1 VAL D 723     -82.883 -10.777  48.399  1.00  0.00           C  
ATOM   1133  CG2 VAL D 723     -81.280 -10.820  50.285  1.00  0.00           C  
ATOM   1134  N   ARG D 724     -82.201 -14.597  50.175  1.00  0.00           N  
ATOM   1135  CA  ARG D 724     -81.533 -15.765  50.733  1.00  0.00           C  
ATOM   1136  C   ARG D 724     -80.010 -15.497  50.875  1.00  0.00           C  
ATOM   1137  O   ARG D 724     -79.345 -16.049  51.768  1.00  0.00           O  
ATOM   1138  CB  ARG D 724     -81.783 -16.984  49.829  1.00  0.00           C  
ATOM   1139  CG  ARG D 724     -83.248 -17.476  49.745  1.00  0.00           C  
ATOM   1140  CD  ARG D 724     -83.519 -18.656  50.703  1.00  0.00           C  
ATOM   1141  NE  ARG D 724     -84.739 -19.437  50.439  1.00  0.00           N  
ATOM   1142  CZ  ARG D 724     -84.982 -20.125  49.326  1.00  0.00           C  
ATOM   1143  NH1 ARG D 724     -84.097 -20.139  48.332  1.00  0.00           N  
ATOM   1144  NH2 ARG D 724     -86.103 -20.828  49.224  1.00  0.00           N  
ATOM   1145  N   GLY D 725     -79.469 -14.637  50.004  1.00  0.00           N  
ATOM   1146  CA  GLY D 725     -78.043 -14.320  50.039  1.00  0.00           C  
ATOM   1147  C   GLY D 725     -77.717 -12.836  50.016  1.00  0.00           C  
ATOM   1148  O   GLY D 725     -77.806 -12.176  48.976  1.00  0.00           O  
ATOM   1149  N   PHE D 726     -77.313 -12.314  51.168  1.00  0.00           N  
ATOM   1150  CA  PHE D 726     -76.988 -10.898  51.291  1.00  0.00           C  
ATOM   1151  C   PHE D 726     -75.597 -10.588  51.854  1.00  0.00           C  
ATOM   1152  O   PHE D 726     -74.772 -11.478  52.083  1.00  0.00           O  
ATOM   1153  CB  PHE D 726     -78.014 -10.216  52.169  1.00  0.00           C  
ATOM   1154  CG  PHE D 726     -78.165 -10.869  53.497  1.00  0.00           C  
ATOM   1155  CD1 PHE D 726     -78.940 -12.020  53.633  1.00  0.00           C  
ATOM   1156  CD2 PHE D 726     -77.510 -10.363  54.608  1.00  0.00           C  
ATOM   1157  CE1 PHE D 726     -79.062 -12.663  54.862  1.00  0.00           C  
ATOM   1158  CE2 PHE D 726     -77.625 -10.999  55.842  1.00  0.00           C  
ATOM   1159  CZ  PHE D 726     -78.406 -12.152  55.969  1.00  0.00           C  
ATOM   1160  N   THR D 729     -75.367  -9.305  52.115  1.00  0.00           N  
ATOM   1161  CA  THR D 729     -74.078  -8.854  52.591  1.00  0.00           C  
ATOM   1162  C   THR D 729     -74.165  -7.888  53.753  1.00  0.00           C  
ATOM   1163  O   THR D 729     -74.326  -6.685  53.529  1.00  0.00           O  
ATOM   1164  CB  THR D 729     -73.326  -8.136  51.468  1.00  0.00           C  
ATOM   1165  OG1 THR D 729     -73.184  -9.015  50.351  1.00  0.00           O  
ATOM   1166  CG2 THR D 729     -71.971  -7.719  51.935  1.00  0.00           C  
ATOM   1167  N   GLN D 730     -74.041  -8.401  54.980  1.00  0.00           N  
ATOM   1168  CA  GLN D 730     -74.065  -7.545  56.167  1.00  0.00           C  
ATOM   1169  C   GLN D 730     -72.855  -6.605  56.203  1.00  0.00           C  
ATOM   1170  O   GLN D 730     -71.784  -6.920  55.676  1.00  0.00           O  
ATOM   1171  CB  GLN D 730     -74.059  -8.393  57.431  1.00  0.00           C  
ATOM   1172  CG  GLN D 730     -75.322  -9.159  57.630  1.00  0.00           C  
ATOM   1173  CD  GLN D 730     -75.316  -9.961  58.905  1.00  0.00           C  
ATOM   1174  OE1 GLN D 730     -76.342 -10.537  59.282  1.00  0.00           O  
ATOM   1175  NE2 GLN D 730     -74.160 -10.013  59.583  1.00  0.00           N  
ATOM   1176  N   ASP D 731     -73.034  -5.447  56.827  1.00  0.00           N  
ATOM   1177  CA  ASP D 731     -71.957  -4.474  56.939  1.00  0.00           C  
ATOM   1178  C   ASP D 731     -71.549  -4.508  58.396  1.00  0.00           C  
ATOM   1179  O   ASP D 731     -71.034  -3.532  58.928  1.00  0.00           O  
ATOM   1180  CB  ASP D 731     -72.468  -3.061  56.580  1.00  0.00           C  
ATOM   1181  CG  ASP D 731     -73.283  -2.410  57.708  1.00  0.00           C  
ATOM   1182  OD1 ASP D 731     -74.329  -2.968  58.108  1.00  0.00           O  
ATOM   1183  OD2 ASP D 731     -72.871  -1.332  58.188  1.00  0.00           O  
ATOM   1184  N   ASP D 732     -71.767  -5.641  59.048  1.00  0.00           N  
ATOM   1185  CA  ASP D 732     -71.470  -5.686  60.462  1.00  0.00           C  
ATOM   1186  C   ASP D 732     -70.030  -5.681  60.884  1.00  0.00           C  
ATOM   1187  O   ASP D 732     -69.095  -5.513  60.091  1.00  0.00           O  
ATOM   1188  CB  ASP D 732     -72.210  -6.848  61.175  1.00  0.00           C  
ATOM   1189  CG  ASP D 732     -71.655  -8.244  60.827  1.00  0.00           C  
ATOM   1190  OD1 ASP D 732     -71.497  -8.544  59.630  1.00  0.00           O  
ATOM   1191  OD2 ASP D 732     -71.399  -9.057  61.746  1.00  0.00           O  
ATOM   1192  N   ALA D 733     -69.897  -5.839  62.189  1.00  0.00           N  
ATOM   1193  CA  ALA D 733     -68.632  -5.859  62.864  1.00  0.00           C  
ATOM   1194  C   ALA D 733     -68.995  -6.433  64.212  1.00  0.00           C  
ATOM   1195  O   ALA D 733     -70.183  -6.562  64.547  1.00  0.00           O  
ATOM   1196  CB  ALA D 733     -68.105  -4.430  63.021  1.00  0.00           C  
ATOM   1197  N   HIS D 734     -67.972  -6.804  64.966  1.00  0.00           N  
ATOM   1198  CA  HIS D 734     -68.170  -7.311  66.307  1.00  0.00           C  
ATOM   1199  C   HIS D 734     -67.142  -6.603  67.179  1.00  0.00           C  
ATOM   1200  O   HIS D 734     -65.974  -6.479  66.793  1.00  0.00           O  
ATOM   1201  CB  HIS D 734     -68.003  -8.831  66.340  1.00  0.00           C  
ATOM   1202  CG  HIS D 734     -69.091  -9.553  65.611  1.00  0.00           C  
ATOM   1203  ND1 HIS D 734     -69.051  -9.794  64.254  1.00  0.00           N  
ATOM   1204  CD2 HIS D 734     -70.299  -9.995  66.035  1.00  0.00           C  
ATOM   1205  CE1 HIS D 734     -70.188 -10.351  63.873  1.00  0.00           C  
ATOM   1206  NE2 HIS D 734     -70.963 -10.483  64.934  1.00  0.00           N  
ATOM   1207  N   ILE D 735     -67.584  -6.085  68.324  1.00  0.00           N  
ATOM   1208  CA  ILE D 735     -66.675  -5.391  69.227  1.00  0.00           C  
ATOM   1209  C   ILE D 735     -66.361  -6.269  70.418  1.00  0.00           C  
ATOM   1210  O   ILE D 735     -67.258  -6.833  71.049  1.00  0.00           O  
ATOM   1211  CB  ILE D 735     -67.254  -4.035  69.707  1.00  0.00           C  
ATOM   1212  CG1 ILE D 735     -67.170  -3.023  68.565  1.00  0.00           C  
ATOM   1213  CG2 ILE D 735     -66.480  -3.525  70.913  1.00  0.00           C  
ATOM   1214  CD1 ILE D 735     -67.441  -1.613  68.973  1.00  0.00           C  
ATOM   1215  N   PHE D 736     -65.070  -6.415  70.689  1.00  0.00           N  
ATOM   1216  CA  PHE D 736     -64.603  -7.212  71.813  1.00  0.00           C  
ATOM   1217  C   PHE D 736     -64.220  -6.176  72.841  1.00  0.00           C  
ATOM   1218  O   PHE D 736     -63.469  -5.253  72.527  1.00  0.00           O  
ATOM   1219  CB  PHE D 736     -63.410  -8.059  71.376  1.00  0.00           C  
ATOM   1220  CG  PHE D 736     -63.772  -9.069  70.336  1.00  0.00           C  
ATOM   1221  CD1 PHE D 736     -64.472 -10.220  70.677  1.00  0.00           C  
ATOM   1222  CD2 PHE D 736     -63.486  -8.837  69.005  1.00  0.00           C  
ATOM   1223  CE1 PHE D 736     -64.887 -11.129  69.697  1.00  0.00           C  
ATOM   1224  CE2 PHE D 736     -63.896  -9.740  68.019  1.00  0.00           C  
ATOM   1225  CZ  PHE D 736     -64.600 -10.891  68.369  1.00  0.00           C  
ATOM   1226  N   CYS D 737     -64.760  -6.304  74.054  1.00  0.00           N  
ATOM   1227  CA  CYS D 737     -64.484  -5.318  75.093  1.00  0.00           C  
ATOM   1228  C   CYS D 737     -64.802  -5.770  76.518  1.00  0.00           C  
ATOM   1229  O   CYS D 737     -65.502  -6.766  76.741  1.00  0.00           O  
ATOM   1230  CB  CYS D 737     -65.259  -4.002  74.788  1.00  0.00           C  
ATOM   1231  SG  CYS D 737     -67.108  -4.046  74.909  1.00  0.00           S  
ATOM   1232  N   THR D 738     -64.247  -5.024  77.471  1.00  0.00           N  
ATOM   1233  CA  THR D 738     -64.482  -5.236  78.890  1.00  0.00           C  
ATOM   1234  C   THR D 738     -65.910  -4.687  79.019  1.00  0.00           C  
ATOM   1235  O   THR D 738     -66.416  -4.081  78.068  1.00  0.00           O  
ATOM   1236  CB  THR D 738     -63.542  -4.359  79.721  1.00  0.00           C  
ATOM   1237  OG1 THR D 738     -64.092  -3.037  79.820  1.00  0.00           O  
ATOM   1238  CG2 THR D 738     -62.171  -4.269  79.046  1.00  0.00           C  
ATOM   1239  N   GLU D 739     -66.576  -4.863  80.154  1.00  0.00           N  
ATOM   1240  CA  GLU D 739     -67.932  -4.327  80.214  1.00  0.00           C  
ATOM   1241  C   GLU D 739     -68.088  -2.870  80.648  1.00  0.00           C  
ATOM   1242  O   GLU D 739     -69.186  -2.313  80.564  1.00  0.00           O  
ATOM   1243  CB  GLU D 739     -68.820  -5.215  81.061  1.00  0.00           C  
ATOM   1244  CG  GLU D 739     -68.174  -5.706  82.296  1.00  0.00           C  
ATOM   1245  CD  GLU D 739     -68.424  -7.166  82.453  1.00  0.00           C  
ATOM   1246  OE1 GLU D 739     -69.608  -7.567  82.393  1.00  0.00           O  
ATOM   1247  OE2 GLU D 739     -67.441  -7.911  82.620  1.00  0.00           O  
ATOM   1248  N   GLU D 742     -67.010  -2.247  81.117  1.00  0.00           N  
ATOM   1249  CA  GLU D 742     -67.084  -0.838  81.500  1.00  0.00           C  
ATOM   1250  C   GLU D 742     -67.110  -0.145  80.149  1.00  0.00           C  
ATOM   1251  O   GLU D 742     -67.599   0.978  80.008  1.00  0.00           O  
ATOM   1252  CB  GLU D 742     -65.842  -0.397  82.279  1.00  0.00           C  
ATOM   1253  CG  GLU D 742     -65.644  -1.104  83.612  1.00  0.00           C  
ATOM   1254  CD  GLU D 742     -65.324  -2.600  83.473  1.00  0.00           C  
ATOM   1255  OE1 GLU D 742     -66.200  -3.388  83.042  1.00  0.00           O  
ATOM   1256  OE2 GLU D 742     -64.183  -2.994  83.802  1.00  0.00           O  
ATOM   1257  N   GLN D 743     -66.583  -0.850  79.150  1.00  0.00           N  
ATOM   1258  CA  GLN D 743     -66.536  -0.339  77.792  1.00  0.00           C  
ATOM   1259  C   GLN D 743     -67.897  -0.506  77.123  1.00  0.00           C  
ATOM   1260  O   GLN D 743     -68.200   0.217  76.183  1.00  0.00           O  
ATOM   1261  CB  GLN D 743     -65.467  -1.076  76.969  1.00  0.00           C  
ATOM   1262  CG  GLN D 743     -64.149  -1.300  77.700  1.00  0.00           C  
ATOM   1263  CD  GLN D 743     -62.992  -1.636  76.768  1.00  0.00           C  
ATOM   1264  OE1 GLN D 743     -63.148  -2.369  75.795  1.00  0.00           O  
ATOM   1265  NE2 GLN D 743     -61.816  -1.103  77.076  1.00  0.00           N  
ATOM   1266  N   ILE D 786     -68.719  -1.442  77.611  1.00  0.00           N  
ATOM   1267  CA  ILE D 786     -70.030  -1.676  77.007  1.00  0.00           C  
ATOM   1268  C   ILE D 786     -70.780  -0.385  76.736  1.00  0.00           C  
ATOM   1269  O   ILE D 786     -71.302  -0.208  75.632  1.00  0.00           O  
ATOM   1270  CB  ILE D 786     -70.954  -2.579  77.862  1.00  0.00           C  
ATOM   1271  CG1 ILE D 786     -70.438  -4.016  77.874  1.00  0.00           C  
ATOM   1272  CG2 ILE D 786     -72.354  -2.584  77.267  1.00  0.00           C  
ATOM   1273  CD1 ILE D 786     -71.404  -5.007  78.497  1.00  0.00           C  
ATOM   1274  N   ARG D 787     -70.845   0.515  77.718  1.00  0.00           N  
ATOM   1275  CA  ARG D 787     -71.558   1.769  77.498  1.00  0.00           C  
ATOM   1276  C   ARG D 787     -71.047   2.526  76.278  1.00  0.00           C  
ATOM   1277  O   ARG D 787     -71.635   2.437  75.200  1.00  0.00           O  
ATOM   1278  CB  ARG D 787     -71.467   2.689  78.707  1.00  0.00           C  
ATOM   1279  CG  ARG D 787     -72.053   4.082  78.423  1.00  0.00           C  
ATOM   1280  CD  ARG D 787     -72.430   4.800  79.709  1.00  0.00           C  
ATOM   1281  NE  ARG D 787     -73.499   4.088  80.412  1.00  0.00           N  
ATOM   1282  CZ  ARG D 787     -73.689   4.117  81.729  1.00  0.00           C  
ATOM   1283  NH1 ARG D 787     -72.877   4.828  82.501  1.00  0.00           N  
ATOM   1284  NH2 ARG D 787     -74.682   3.423  82.278  1.00  0.00           N  
ATOM   1285  N   ASP D 788     -69.957   3.273  76.461  1.00  0.00           N  
ATOM   1286  CA  ASP D 788     -69.341   4.061  75.389  1.00  0.00           C  
ATOM   1287  C   ASP D 788     -69.395   3.311  74.072  1.00  0.00           C  
ATOM   1288  O   ASP D 788     -69.648   3.907  73.020  1.00  0.00           O  
ATOM   1289  CB  ASP D 788     -67.873   4.340  75.704  1.00  0.00           C  
ATOM   1290  CG  ASP D 788     -67.645   4.655  77.153  1.00  0.00           C  
ATOM   1291  OD1 ASP D 788     -68.032   3.822  78.004  1.00  0.00           O  
ATOM   1292  OD2 ASP D 788     -67.078   5.732  77.440  1.00  0.00           O  
ATOM   1293  N   GLU D 789     -69.145   1.999  74.150  1.00  0.00           N  
ATOM   1294  CA  GLU D 789     -69.138   1.123  72.978  1.00  0.00           C  
ATOM   1295  C   GLU D 789     -70.483   1.078  72.279  1.00  0.00           C  
ATOM   1296  O   GLU D 789     -70.559   1.288  71.071  1.00  0.00           O  
ATOM   1297  CB  GLU D 789     -68.691  -0.300  73.359  1.00  0.00           C  
ATOM   1298  CG  GLU D 789     -67.575  -0.803  72.460  1.00  0.00           C  
ATOM   1299  CD  GLU D 789     -66.617   0.319  72.062  1.00  0.00           C  
ATOM   1300  OE1 GLU D 789     -65.921   0.862  72.951  1.00  0.00           O  
ATOM   1301  OE2 GLU D 789     -66.575   0.667  70.861  1.00  0.00           O  
ATOM   1302  N   VAL D 790     -71.543   0.808  73.029  1.00  0.00           N  
ATOM   1303  CA  VAL D 790     -72.871   0.769  72.443  1.00  0.00           C  
ATOM   1304  C   VAL D 790     -73.302   2.161  71.946  1.00  0.00           C  
ATOM   1305  O   VAL D 790     -73.874   2.287  70.858  1.00  0.00           O  
ATOM   1306  CB  VAL D 790     -73.880   0.240  73.450  1.00  0.00           C  
ATOM   1307  CG1 VAL D 790     -75.286   0.412  72.909  1.00  0.00           C  
ATOM   1308  CG2 VAL D 790     -73.583  -1.221  73.728  1.00  0.00           C  
ATOM   1309  N   ASN D 791     -73.028   3.198  72.736  1.00  0.00           N  
ATOM   1310  CA  ASN D 791     -73.370   4.562  72.344  1.00  0.00           C  
ATOM   1311  C   ASN D 791     -72.718   4.867  71.007  1.00  0.00           C  
ATOM   1312  O   ASN D 791     -73.389   5.299  70.070  1.00  0.00           O  
ATOM   1313  CB  ASN D 791     -72.871   5.539  73.388  1.00  0.00           C  
ATOM   1314  CG  ASN D 791     -73.527   5.326  74.718  1.00  0.00           C  
ATOM   1315  OD1 ASN D 791     -73.685   4.190  75.170  1.00  0.00           O  
ATOM   1316  ND2 ASN D 791     -73.918   6.416  75.363  1.00  0.00           N  
ATOM   1317  N   GLY D 792     -71.408   4.635  70.926  1.00  0.00           N  
ATOM   1318  CA  GLY D 792     -70.685   4.868  69.685  1.00  0.00           C  
ATOM   1319  C   GLY D 792     -71.405   4.254  68.489  1.00  0.00           C  
ATOM   1320  O   GLY D 792     -71.399   4.819  67.389  1.00  0.00           O  
ATOM   1321  N   CYS D 793     -72.022   3.092  68.708  1.00  0.00           N  
ATOM   1322  CA  CYS D 793     -72.766   2.390  67.665  1.00  0.00           C  
ATOM   1323  C   CYS D 793     -73.961   3.235  67.297  1.00  0.00           C  
ATOM   1324  O   CYS D 793     -74.112   3.652  66.149  1.00  0.00           O  
ATOM   1325  CB  CYS D 793     -73.268   1.030  68.163  1.00  0.00           C  
ATOM   1326  SG  CYS D 793     -72.054  -0.282  68.225  1.00  0.00           S  
ATOM   1327  N   ILE D 794     -74.812   3.468  68.291  1.00  0.00           N  
ATOM   1328  CA  ILE D 794     -76.018   4.266  68.119  1.00  0.00           C  
ATOM   1329  C   ILE D 794     -75.693   5.498  67.288  1.00  0.00           C  
ATOM   1330  O   ILE D 794     -76.197   5.674  66.174  1.00  0.00           O  
ATOM   1331  CB  ILE D 794     -76.562   4.746  69.482  1.00  0.00           C  
ATOM   1332  CG1 ILE D 794     -76.656   3.569  70.467  1.00  0.00           C  
ATOM   1333  CG2 ILE D 794     -77.914   5.432  69.280  1.00  0.00           C  
ATOM   1334  CD1 ILE D 794     -77.628   2.472  70.050  1.00  0.00           C  
ATOM   1335  N   ARG D 795     -74.837   6.341  67.854  1.00  0.00           N  
ATOM   1336  CA  ARG D 795     -74.404   7.576  67.221  1.00  0.00           C  
ATOM   1337  C   ARG D 795     -74.053   7.364  65.749  1.00  0.00           C  
ATOM   1338  O   ARG D 795     -74.401   8.171  64.879  1.00  0.00           O  
ATOM   1339  CB  ARG D 795     -73.199   8.113  67.984  1.00  0.00           C  
ATOM   1340  CG  ARG D 795     -73.511   8.413  69.443  1.00  0.00           C  
ATOM   1341  CD  ARG D 795     -72.272   8.345  70.335  1.00  0.00           C  
ATOM   1342  NE  ARG D 795     -71.178   9.218  69.890  1.00  0.00           N  
ATOM   1343  CZ  ARG D 795     -70.328   8.941  68.899  1.00  0.00           C  
ATOM   1344  NH1 ARG D 795     -70.430   7.802  68.225  1.00  0.00           N  
ATOM   1345  NH2 ARG D 795     -69.365   9.804  68.587  1.00  0.00           N  
ATOM   1346  N   LEU D 796     -73.368   6.261  65.481  1.00  0.00           N  
ATOM   1347  CA  LEU D 796     -72.954   5.912  64.131  1.00  0.00           C  
ATOM   1348  C   LEU D 796     -74.149   5.682  63.200  1.00  0.00           C  
ATOM   1349  O   LEU D 796     -74.151   6.137  62.055  1.00  0.00           O  
ATOM   1350  CB  LEU D 796     -72.095   4.658  64.204  1.00  0.00           C  
ATOM   1351  CG  LEU D 796     -71.197   4.418  63.009  1.00  0.00           C  
ATOM   1352  CD1 LEU D 796     -70.317   5.659  62.747  1.00  0.00           C  
ATOM   1353  CD2 LEU D 796     -70.378   3.164  63.289  1.00  0.00           C  
ATOM   1354  N   VAL D 797     -75.153   4.971  63.707  1.00  0.00           N  
ATOM   1355  CA  VAL D 797     -76.360   4.667  62.952  1.00  0.00           C  
ATOM   1356  C   VAL D 797     -77.042   5.940  62.496  1.00  0.00           C  
ATOM   1357  O   VAL D 797     -77.418   6.067  61.326  1.00  0.00           O  
ATOM   1358  CB  VAL D 797     -77.396   3.926  63.800  1.00  0.00           C  
ATOM   1359  CG1 VAL D 797     -78.425   3.265  62.892  1.00  0.00           C  
ATOM   1360  CG2 VAL D 797     -76.724   2.927  64.696  1.00  0.00           C  
ATOM   1361  N   TYR D 798     -77.226   6.867  63.441  1.00  0.00           N  
ATOM   1362  CA  TYR D 798     -77.888   8.144  63.161  1.00  0.00           C  
ATOM   1363  C   TYR D 798     -77.032   8.997  62.250  1.00  0.00           C  
ATOM   1364  O   TYR D 798     -77.442   9.345  61.141  1.00  0.00           O  
ATOM   1365  CB  TYR D 798     -78.197   8.894  64.469  1.00  0.00           C  
ATOM   1366  CG  TYR D 798     -79.374   8.300  65.227  1.00  0.00           C  
ATOM   1367  CD1 TYR D 798     -80.635   8.202  64.627  1.00  0.00           C  
ATOM   1368  CD2 TYR D 798     -79.220   7.789  66.522  1.00  0.00           C  
ATOM   1369  CE1 TYR D 798     -81.712   7.606  65.292  1.00  0.00           C  
ATOM   1370  CE2 TYR D 798     -80.293   7.192  67.197  1.00  0.00           C  
ATOM   1371  CZ  TYR D 798     -81.534   7.103  66.575  1.00  0.00           C  
ATOM   1372  OH  TYR D 798     -82.591   6.506  67.231  1.00  0.00           O  
ATOM   1373  N   ASP D 799     -75.836   9.318  62.720  1.00  0.00           N  
ATOM   1374  CA  ASP D 799     -74.908  10.115  61.944  1.00  0.00           C  
ATOM   1375  C   ASP D 799     -74.755   9.599  60.507  1.00  0.00           C  
ATOM   1376  O   ASP D 799     -74.436  10.358  59.583  1.00  0.00           O  
ATOM   1377  CB  ASP D 799     -73.550  10.120  62.643  1.00  0.00           C  
ATOM   1378  CG  ASP D 799     -72.391  10.149  61.663  1.00  0.00           C  
ATOM   1379  OD1 ASP D 799     -72.313  11.106  60.848  1.00  0.00           O  
ATOM   1380  OD2 ASP D 799     -71.565   9.205  61.712  1.00  0.00           O  
ATOM   1381  N   MET D 800     -74.980   8.309  60.312  1.00  0.00           N  
ATOM   1382  CA  MET D 800     -74.842   7.754  58.982  1.00  0.00           C  
ATOM   1383  C   MET D 800     -76.148   7.850  58.190  1.00  0.00           C  
ATOM   1384  O   MET D 800     -76.160   8.274  57.027  1.00  0.00           O  
ATOM   1385  CB  MET D 800     -74.373   6.309  59.081  1.00  0.00           C  
ATOM   1386  CG  MET D 800     -73.264   6.009  58.109  1.00  0.00           C  
ATOM   1387  SD  MET D 800     -72.604   4.393  58.358  1.00  0.00           S  
ATOM   1388  CE  MET D 800     -71.961   4.616  59.994  1.00  0.00           C  
ATOM   1389  N   TYR D 801     -77.247   7.455  58.826  1.00  0.00           N  
ATOM   1390  CA  TYR D 801     -78.558   7.504  58.192  1.00  0.00           C  
ATOM   1391  C   TYR D 801     -78.826   8.913  57.737  1.00  0.00           C  
ATOM   1392  O   TYR D 801     -79.356   9.124  56.652  1.00  0.00           O  
ATOM   1393  CB  TYR D 801     -79.630   7.076  59.183  1.00  0.00           C  
ATOM   1394  CG  TYR D 801     -79.716   5.582  59.360  1.00  0.00           C  
ATOM   1395  CD1 TYR D 801     -78.675   4.742  58.943  1.00  0.00           C  
ATOM   1396  CD2 TYR D 801     -80.840   4.997  59.933  1.00  0.00           C  
ATOM   1397  CE1 TYR D 801     -78.760   3.353  59.089  1.00  0.00           C  
ATOM   1398  CE2 TYR D 801     -80.933   3.612  60.085  1.00  0.00           C  
ATOM   1399  CZ  TYR D 801     -79.892   2.796  59.660  1.00  0.00           C  
ATOM   1400  OH  TYR D 801     -79.985   1.427  59.797  1.00  0.00           O  
ATOM   1401  N   SER D 802     -78.439   9.865  58.586  1.00  0.00           N  
ATOM   1402  CA  SER D 802     -78.616  11.289  58.325  1.00  0.00           C  
ATOM   1403  C   SER D 802     -78.110  11.672  56.945  1.00  0.00           C  
ATOM   1404  O   SER D 802     -78.615  12.631  56.347  1.00  0.00           O  
ATOM   1405  CB  SER D 802     -77.867  12.121  59.363  1.00  0.00           C  
ATOM   1406  OG  SER D 802     -76.474  12.071  59.104  1.00  0.00           O  
ATOM   1407  N   THR D 803     -77.111  10.949  56.442  1.00  0.00           N  
ATOM   1408  CA  THR D 803     -76.580  11.257  55.117  1.00  0.00           C  
ATOM   1409  C   THR D 803     -77.641  11.121  54.038  1.00  0.00           C  
ATOM   1410  O   THR D 803     -77.636  11.829  53.026  1.00  0.00           O  
ATOM   1411  CB  THR D 803     -75.385  10.319  54.745  1.00  0.00           C  
ATOM   1412  OG1 THR D 803     -74.262  10.611  55.592  1.00  0.00           O  
ATOM   1413  CG2 THR D 803     -74.985  10.529  53.274  1.00  0.00           C  
ATOM   1414  N   PHE D 804     -78.581  10.222  54.296  1.00  0.00           N  
ATOM   1415  CA  PHE D 804     -79.630   9.911  53.324  1.00  0.00           C  
ATOM   1416  C   PHE D 804     -80.892  10.708  53.661  1.00  0.00           C  
ATOM   1417  O   PHE D 804     -81.881  10.686  52.909  1.00  0.00           O  
ATOM   1418  CB  PHE D 804     -79.914   8.400  53.343  1.00  0.00           C  
ATOM   1419  CG  PHE D 804     -78.699   7.599  53.154  1.00  0.00           C  
ATOM   1420  CD1 PHE D 804     -77.446   8.229  53.108  1.00  0.00           C  
ATOM   1421  CD2 PHE D 804     -78.773   6.260  52.976  1.00  0.00           C  
ATOM   1422  CE1 PHE D 804     -76.291   7.485  52.916  1.00  0.00           C  
ATOM   1423  CE2 PHE D 804     -77.634   5.480  52.770  1.00  0.00           C  
ATOM   1424  CZ  PHE D 804     -76.348   6.105  52.729  1.00  0.00           C  
ATOM   1425  N   GLY D 808     -80.851  11.426  54.792  1.00  0.00           N  
ATOM   1426  CA  GLY D 808     -81.993  12.228  55.224  1.00  0.00           C  
ATOM   1427  C   GLY D 808     -83.198  11.355  55.494  1.00  0.00           C  
ATOM   1428  O   GLY D 808     -84.262  11.554  54.902  1.00  0.00           O  
ATOM   1429  N   PHE D1143     -83.036  10.386  56.391  1.00  0.00           N  
ATOM   1430  CA  PHE D1143     -84.154   9.523  56.727  1.00  0.00           C  
ATOM   1431  C   PHE D1143     -84.995  10.200  57.779  1.00  0.00           C  
ATOM   1432  O   PHE D1143     -84.469  10.771  58.736  1.00  0.00           O  
ATOM   1433  CB  PHE D1143     -83.684   8.171  57.257  1.00  0.00           C  
ATOM   1434  CG  PHE D1143     -83.049   7.314  56.216  1.00  0.00           C  
ATOM   1435  CD1 PHE D1143     -83.493   7.370  54.896  1.00  0.00           C  
ATOM   1436  CD2 PHE D1143     -82.023   6.441  56.551  1.00  0.00           C  
ATOM   1437  CE1 PHE D1143     -82.923   6.571  53.924  1.00  0.00           C  
ATOM   1438  CE2 PHE D1143     -81.443   5.634  55.590  1.00  0.00           C  
ATOM   1439  CZ  PHE D1143     -81.893   5.696  54.271  1.00  0.00           C  
ATOM   1440  N   GLU D1153     -86.307  10.131  57.598  1.00  0.00           N  
ATOM   1441  CA  GLU D1153     -87.232  10.737  58.542  1.00  0.00           C  
ATOM   1442  C   GLU D1153     -87.697   9.666  59.532  1.00  0.00           C  
ATOM   1443  O   GLU D1153     -87.538   9.810  60.754  1.00  0.00           O  
ATOM   1444  CB  GLU D1153     -88.424  11.333  57.782  1.00  0.00           C  
ATOM   1445  CG  GLU D1153     -88.029  12.313  56.673  1.00  0.00           C  
ATOM   1446  CD  GLU D1153     -87.570  13.658  57.206  1.00  0.00           C  
ATOM   1447  OE1 GLU D1153     -88.392  14.354  57.838  1.00  0.00           O  
ATOM   1448  OE2 GLU D1153     -86.393  14.017  56.993  1.00  0.00           O  
ATOM   1449  N   LYS D1154     -88.242   8.579  58.992  1.00  0.00           N  
ATOM   1450  CA  LYS D1154     -88.742   7.490  59.822  1.00  0.00           C  
ATOM   1451  C   LYS D1154     -87.648   6.505  60.229  1.00  0.00           C  
ATOM   1452  O   LYS D1154     -87.153   5.710  59.421  1.00  0.00           O  
ATOM   1453  CB  LYS D1154     -89.894   6.755  59.107  1.00  0.00           C  
ATOM   1454  CG  LYS D1154     -90.821   5.977  60.056  1.00  0.00           C  
ATOM   1455  CD  LYS D1154     -92.215   5.740  59.457  1.00  0.00           C  
ATOM   1456  CE  LYS D1154     -93.191   5.267  60.530  1.00  0.00           C  
ATOM   1457  NZ  LYS D1154     -94.609   5.218  60.074  1.00  0.00           N  
ATOM   1458  N   ILE D1155     -87.293   6.590  61.507  1.00  0.00           N  
ATOM   1459  CA  ILE D1155     -86.278   5.760  62.140  1.00  0.00           C  
ATOM   1460  C   ILE D1155     -86.846   5.333  63.493  1.00  0.00           C  
ATOM   1461  O   ILE D1155     -86.688   6.039  64.490  1.00  0.00           O  
ATOM   1462  CB  ILE D1155     -84.975   6.573  62.391  1.00  0.00           C  
ATOM   1463  CG1 ILE D1155     -84.257   6.827  61.069  1.00  0.00           C  
ATOM   1464  CG2 ILE D1155     -84.055   5.836  63.364  1.00  0.00           C  
ATOM   1465  CD1 ILE D1155     -82.982   7.609  61.228  1.00  0.00           C  
ATOM   1466  N   VAL D1156     -87.505   4.186  63.546  1.00  0.00           N  
ATOM   1467  CA  VAL D1156     -88.075   3.764  64.818  1.00  0.00           C  
ATOM   1468  C   VAL D1156     -87.341   2.623  65.500  1.00  0.00           C  
ATOM   1469  O   VAL D1156     -86.991   1.611  64.897  1.00  0.00           O  
ATOM   1470  CB  VAL D1156     -89.578   3.433  64.656  1.00  0.00           C  
ATOM   1471  CG1 VAL D1156     -89.925   3.418  63.190  1.00  0.00           C  
ATOM   1472  CG2 VAL D1156     -89.926   2.102  65.323  1.00  0.00           C  
ATOM   1473  N   VAL D1157     -87.132   2.805  66.790  1.00  0.00           N  
ATOM   1474  CA  VAL D1157     -86.415   1.838  67.591  1.00  0.00           C  
ATOM   1475  C   VAL D1157     -87.276   0.803  68.319  1.00  0.00           C  
ATOM   1476  O   VAL D1157     -88.389   1.090  68.766  1.00  0.00           O  
ATOM   1477  CB  VAL D1157     -85.537   2.586  68.608  1.00  0.00           C  
ATOM   1478  CG1 VAL D1157     -84.764   1.603  69.466  1.00  0.00           C  
ATOM   1479  CG2 VAL D1157     -84.594   3.519  67.865  1.00  0.00           C  
ATOM   1480  N   LYS D1158     -86.730  -0.407  68.424  1.00  0.00           N  
ATOM   1481  CA  LYS D1158     -87.372  -1.538  69.101  1.00  0.00           C  
ATOM   1482  C   LYS D1158     -86.277  -2.225  69.934  1.00  0.00           C  
ATOM   1483  O   LYS D1158     -85.094  -2.158  69.584  1.00  0.00           O  
ATOM   1484  CB  LYS D1158     -87.909  -2.546  68.074  1.00  0.00           C  
ATOM   1485  CG  LYS D1158     -88.659  -1.947  66.899  1.00  0.00           C  
ATOM   1486  CD  LYS D1158     -90.108  -1.646  67.238  1.00  0.00           C  
ATOM   1487  CE  LYS D1158     -90.866  -1.275  65.968  1.00  0.00           C  
ATOM   1488  NZ  LYS D1158     -92.315  -1.022  66.191  1.00  0.00           N  
ATOM   1489  N   LEU D1159     -86.657  -2.889  71.022  1.00  0.00           N  
ATOM   1490  CA  LEU D1159     -85.669  -3.578  71.853  1.00  0.00           C  
ATOM   1491  C   LEU D1159     -86.044  -5.036  72.133  1.00  0.00           C  
ATOM   1492  O   LEU D1159     -86.494  -5.388  73.231  1.00  0.00           O  
ATOM   1493  CB  LEU D1159     -85.450  -2.827  73.182  1.00  0.00           C  
ATOM   1494  CG  LEU D1159     -84.343  -3.434  74.062  1.00  0.00           C  
ATOM   1495  CD1 LEU D1159     -83.155  -3.850  73.181  1.00  0.00           C  
ATOM   1496  CD2 LEU D1159     -83.904  -2.442  75.123  1.00  0.00           C  
ATOM   1497  N   SER D1160     -85.835  -5.876  71.128  1.00  0.00           N  
ATOM   1498  CA  SER D1160     -86.146  -7.295  71.213  1.00  0.00           C  
ATOM   1499  C   SER D1160     -85.536  -7.965  72.440  1.00  0.00           C  
ATOM   1500  O   SER D1160     -84.332  -7.884  72.659  1.00  0.00           O  
ATOM   1501  CB  SER D1160     -85.649  -7.980  69.947  1.00  0.00           C  
ATOM   1502  OG  SER D1160     -86.073  -7.265  68.806  1.00  0.00           O  
ATOM   1503  N   THR D1161     -86.367  -8.648  73.220  1.00  0.00           N  
ATOM   1504  CA  THR D1161     -85.909  -9.311  74.436  1.00  0.00           C  
ATOM   1505  C   THR D1161     -85.814 -10.846  74.342  1.00  0.00           C  
ATOM   1506  O   THR D1161     -86.488 -11.464  73.513  1.00  0.00           O  
ATOM   1507  CB  THR D1161     -86.829  -8.934  75.590  1.00  0.00           C  
ATOM   1508  OG1 THR D1161     -88.185  -9.187  75.208  1.00  0.00           O  
ATOM   1509  CG2 THR D1161     -86.693  -7.462  75.913  1.00  0.00           C  
ATOM   1510  N   ARG D1162     -85.004 -11.447  75.225  1.00  0.00           N  
ATOM   1511  CA  ARG D1162     -84.766 -12.904  75.242  1.00  0.00           C  
ATOM   1512  C   ARG D1162     -85.814 -13.741  74.514  1.00  0.00           C  
ATOM   1513  O   ARG D1162     -86.950 -13.900  74.965  1.00  0.00           O  
ATOM   1514  CB  ARG D1162     -84.568 -13.447  76.676  1.00  0.00           C  
ATOM   1515  CG  ARG D1162     -85.768 -13.355  77.597  1.00  0.00           C  
ATOM   1516  CD  ARG D1162     -85.811 -12.013  78.307  1.00  0.00           C  
ATOM   1517  NE  ARG D1162     -84.757 -11.873  79.314  1.00  0.00           N  
ATOM   1518  CZ  ARG D1162     -84.681 -12.586  80.437  1.00  0.00           C  
ATOM   1519  NH1 ARG D1162     -85.599 -13.504  80.708  1.00  0.00           N  
ATOM   1520  NH2 ARG D1162     -83.693 -12.372  81.297  1.00  0.00           N  
ATOM   1521  N   PRO D1163     -85.426 -14.294  73.364  1.00  0.00           N  
ATOM   1522  CA  PRO D1163     -86.305 -15.113  72.547  1.00  0.00           C  
ATOM   1523  C   PRO D1163     -86.544 -16.450  73.200  1.00  0.00           C  
ATOM   1524  O   PRO D1163     -86.029 -16.731  74.283  1.00  0.00           O  
ATOM   1525  CB  PRO D1163     -85.517 -15.248  71.260  1.00  0.00           C  
ATOM   1526  CG  PRO D1163     -84.131 -15.408  71.778  1.00  0.00           C  
ATOM   1527  CD  PRO D1163     -84.057 -14.315  72.823  1.00  0.00           C  
ATOM   1528  N   GLU D1189     -87.322 -17.275  72.512  1.00  0.00           N  
ATOM   1529  CA  GLU D1189     -87.642 -18.609  72.985  1.00  0.00           C  
ATOM   1530  C   GLU D1189     -86.366 -19.375  73.278  1.00  0.00           C  
ATOM   1531  O   GLU D1189     -86.040 -19.663  74.428  1.00  0.00           O  
ATOM   1532  CB  GLU D1189     -88.443 -19.378  71.926  1.00  0.00           C  
ATOM   1533  CG  GLU D1189     -88.866 -20.774  72.376  1.00  0.00           C  
ATOM   1534  CD  GLU D1189     -89.829 -20.741  73.561  1.00  0.00           C  
ATOM   1535  OE1 GLU D1189     -91.060 -20.621  73.341  1.00  0.00           O  
ATOM   1536  OE2 GLU D1189     -89.347 -20.821  74.716  1.00  0.00           O  
ATOM   1537  N   LYS D1330     -85.644 -19.696  72.217  1.00  0.00           N  
ATOM   1538  CA  LYS D1330     -84.419 -20.448  72.352  1.00  0.00           C  
ATOM   1539  C   LYS D1330     -83.159 -19.589  72.423  1.00  0.00           C  
ATOM   1540  O   LYS D1330     -82.497 -19.371  71.400  1.00  0.00           O  
ATOM   1541  CB  LYS D1330     -84.295 -21.428  71.189  1.00  0.00           C  
ATOM   1542  CG  LYS D1330     -85.558 -22.215  70.910  1.00  0.00           C  
ATOM   1543  CD  LYS D1330     -85.223 -23.496  70.172  1.00  0.00           C  
ATOM   1544  CE  LYS D1330     -84.318 -24.377  71.021  1.00  0.00           C  
ATOM   1545  NZ  LYS D1330     -83.941 -25.654  70.364  1.00  0.00           N  
ATOM   1546  N   ARG D1334     -82.827 -19.098  73.619  1.00  0.00           N  
ATOM   1547  CA  ARG D1334     -81.609 -18.301  73.791  1.00  0.00           C  
ATOM   1548  C   ARG D1334     -80.480 -19.231  74.267  1.00  0.00           C  
ATOM   1549  O   ARG D1334     -80.662 -20.456  74.292  1.00  0.00           O  
ATOM   1550  CB  ARG D1334     -81.827 -17.148  74.780  1.00  0.00           C  
ATOM   1551  CG  ARG D1334     -82.322 -17.543  76.143  1.00  0.00           C  
ATOM   1552  CD  ARG D1334     -83.819 -17.337  76.274  1.00  0.00           C  
ATOM   1553  NE  ARG D1334     -84.228 -17.400  77.674  1.00  0.00           N  
ATOM   1554  CZ  ARG D1334     -85.468 -17.195  78.104  1.00  0.00           C  
ATOM   1555  NH1 ARG D1334     -86.429 -16.915  77.237  1.00  0.00           N  
ATOM   1556  NH2 ARG D1334     -85.748 -17.261  79.399  1.00  0.00           N  
ATOM   1557  N   ILE D1335     -79.320 -18.682  74.629  1.00  0.00           N  
ATOM   1558  CA  ILE D1335     -78.216 -19.545  75.065  1.00  0.00           C  
ATOM   1559  C   ILE D1335     -77.485 -19.108  76.341  1.00  0.00           C  
ATOM   1560  O   ILE D1335     -76.511 -19.746  76.750  1.00  0.00           O  
ATOM   1561  CB  ILE D1335     -77.159 -19.741  73.921  1.00  0.00           C  
ATOM   1562  CG1 ILE D1335     -76.381 -18.440  73.669  1.00  0.00           C  
ATOM   1563  CG2 ILE D1335     -77.858 -20.179  72.632  1.00  0.00           C  
ATOM   1564  CD1 ILE D1335     -75.266 -18.567  72.618  1.00  0.00           C  
ATOM   1565  N   GLY D1336     -77.960 -18.037  76.972  1.00  0.00           N  
ATOM   1566  CA  GLY D1336     -77.323 -17.558  78.188  1.00  0.00           C  
ATOM   1567  C   GLY D1336     -78.227 -17.655  79.399  1.00  0.00           C  
ATOM   1568  O   GLY D1336     -79.441 -17.758  79.262  1.00  0.00           O  
ATOM   1569  N   SER D1384     -77.643 -17.624  80.592  1.00  0.00           N  
ATOM   1570  CA  SER D1384     -78.439 -17.711  81.808  1.00  0.00           C  
ATOM   1571  C   SER D1384     -79.305 -16.470  81.907  1.00  0.00           C  
ATOM   1572  O   SER D1384     -78.914 -15.386  81.478  1.00  0.00           O  
ATOM   1573  CB  SER D1384     -77.544 -17.808  83.046  1.00  0.00           C  
ATOM   1574  OG  SER D1384     -76.857 -16.588  83.279  1.00  0.00           O  
ATOM   1575  N   ASP D1385     -80.492 -16.638  82.466  1.00  0.00           N  
ATOM   1576  CA  ASP D1385     -81.400 -15.520  82.617  1.00  0.00           C  
ATOM   1577  C   ASP D1385     -80.606 -14.400  83.231  1.00  0.00           C  
ATOM   1578  O   ASP D1385     -80.609 -13.285  82.728  1.00  0.00           O  
ATOM   1579  CB  ASP D1385     -82.552 -15.902  83.531  1.00  0.00           C  
ATOM   1580  CG  ASP D1385     -83.201 -17.196  83.113  1.00  0.00           C  
ATOM   1581  OD1 ASP D1385     -82.527 -18.253  83.170  1.00  0.00           O  
ATOM   1582  OD2 ASP D1385     -84.380 -17.152  82.713  1.00  0.00           O  
ATOM   1583  N   GLU D1386     -79.908 -14.719  84.315  1.00  0.00           N  
ATOM   1584  CA  GLU D1386     -79.079 -13.746  85.018  1.00  0.00           C  
ATOM   1585  C   GLU D1386     -78.276 -12.920  83.998  1.00  0.00           C  
ATOM   1586  O   GLU D1386     -78.150 -11.694  84.136  1.00  0.00           O  
ATOM   1587  CB  GLU D1386     -78.153 -14.483  86.013  1.00  0.00           C  
ATOM   1588  CG  GLU D1386     -76.641 -14.281  85.836  1.00  0.00           C  
ATOM   1589  CD  GLU D1386     -76.156 -12.933  86.346  1.00  0.00           C  
ATOM   1590  OE1 GLU D1386     -76.460 -12.596  87.515  1.00  0.00           O  
ATOM   1591  OE2 GLU D1386     -75.465 -12.221  85.579  1.00  0.00           O  
ATOM   1592  N   MET D1387     -77.762 -13.588  82.964  1.00  0.00           N  
ATOM   1593  CA  MET D1387     -76.981 -12.912  81.932  1.00  0.00           C  
ATOM   1594  C   MET D1387     -77.854 -12.000  81.106  1.00  0.00           C  
ATOM   1595  O   MET D1387     -77.563 -10.818  80.948  1.00  0.00           O  
ATOM   1596  CB  MET D1387     -76.323 -13.933  81.017  1.00  0.00           C  
ATOM   1597  CG  MET D1387     -75.138 -14.655  81.635  1.00  0.00           C  
ATOM   1598  SD  MET D1387     -74.671 -16.085  80.635  1.00  0.00           S  
ATOM   1599  CE  MET D1387     -74.448 -15.313  78.976  1.00  0.00           C  
ATOM   1600  N   TRP D1388     -78.925 -12.565  80.571  1.00  0.00           N  
ATOM   1601  CA  TRP D1388     -79.851 -11.794  79.760  1.00  0.00           C  
ATOM   1602  C   TRP D1388     -80.377 -10.579  80.504  1.00  0.00           C  
ATOM   1603  O   TRP D1388     -80.571  -9.515  79.909  1.00  0.00           O  
ATOM   1604  CB  TRP D1388     -81.025 -12.663  79.324  1.00  0.00           C  
ATOM   1605  CG  TRP D1388     -80.731 -13.488  78.132  1.00  0.00           C  
ATOM   1606  CD1 TRP D1388     -80.148 -14.728  78.103  1.00  0.00           C  
ATOM   1607  CD2 TRP D1388     -81.002 -13.136  76.775  1.00  0.00           C  
ATOM   1608  NE1 TRP D1388     -80.047 -15.171  76.802  1.00  0.00           N  
ATOM   1609  CE2 TRP D1388     -80.561 -14.214  75.967  1.00  0.00           C  
ATOM   1610  CE3 TRP D1388     -81.574 -12.014  76.162  1.00  0.00           C  
ATOM   1611  CZ2 TRP D1388     -80.678 -14.201  74.574  1.00  0.00           C  
ATOM   1612  CZ3 TRP D1388     -81.689 -12.002  74.783  1.00  0.00           C  
ATOM   1613  CH2 TRP D1388     -81.242 -13.092  74.001  1.00  0.00           C  
ATOM   1614  N   ASP D1389     -80.624 -10.749  81.803  1.00  0.00           N  
ATOM   1615  CA  ASP D1389     -81.120  -9.658  82.641  1.00  0.00           C  
ATOM   1616  C   ASP D1389     -80.204  -8.472  82.385  1.00  0.00           C  
ATOM   1617  O   ASP D1389     -80.618  -7.452  81.818  1.00  0.00           O  
ATOM   1618  CB  ASP D1389     -81.061 -10.058  84.125  1.00  0.00           C  
ATOM   1619  CG  ASP D1389     -82.190 -10.993  84.532  1.00  0.00           C  
ATOM   1620  OD1 ASP D1389     -82.679 -11.761  83.676  1.00  0.00           O  
ATOM   1621  OD2 ASP D1389     -82.582 -10.971  85.718  1.00  0.00           O  
ATOM   1622  N   ARG D1390     -78.947  -8.637  82.788  1.00  0.00           N  
ATOM   1623  CA  ARG D1390     -77.938  -7.604  82.609  1.00  0.00           C  
ATOM   1624  C   ARG D1390     -77.935  -7.108  81.156  1.00  0.00           C  
ATOM   1625  O   ARG D1390     -78.144  -5.921  80.881  1.00  0.00           O  
ATOM   1626  CB  ARG D1390     -76.554  -8.154  82.972  1.00  0.00           C  
ATOM   1627  CG  ARG D1390     -75.474  -7.087  83.035  1.00  0.00           C  
ATOM   1628  CD  ARG D1390     -74.097  -7.702  83.006  1.00  0.00           C  
ATOM   1629  NE  ARG D1390     -73.983  -8.822  83.938  1.00  0.00           N  
ATOM   1630  CZ  ARG D1390     -72.898  -9.588  84.066  1.00  0.00           C  
ATOM   1631  NH1 ARG D1390     -71.826  -9.350  83.317  1.00  0.00           N  
ATOM   1632  NH2 ARG D1390     -72.883 -10.600  84.931  1.00  0.00           N  
ATOM   1633  N   ALA D1391     -77.703  -8.036  80.233  1.00  0.00           N  
ATOM   1634  CA  ALA D1391     -77.655  -7.732  78.809  1.00  0.00           C  
ATOM   1635  C   ALA D1391     -78.795  -6.827  78.356  1.00  0.00           C  
ATOM   1636  O   ALA D1391     -78.566  -5.809  77.709  1.00  0.00           O  
ATOM   1637  CB  ALA D1391     -77.674  -9.033  78.013  1.00  0.00           C  
ATOM   1638  N   GLU D1392     -80.020  -7.215  78.691  1.00  0.00           N  
ATOM   1639  CA  GLU D1392     -81.195  -6.445  78.317  1.00  0.00           C  
ATOM   1640  C   GLU D1392     -81.162  -5.075  78.963  1.00  0.00           C  
ATOM   1641  O   GLU D1392     -81.287  -4.049  78.290  1.00  0.00           O  
ATOM   1642  CB  GLU D1392     -82.449  -7.177  78.760  1.00  0.00           C  
ATOM   1643  CG  GLU D1392     -82.602  -8.545  78.127  1.00  0.00           C  
ATOM   1644  CD  GLU D1392     -83.930  -9.194  78.477  1.00  0.00           C  
ATOM   1645  OE1 GLU D1392     -84.168  -9.446  79.682  1.00  0.00           O  
ATOM   1646  OE2 GLU D1392     -84.737  -9.444  77.549  1.00  0.00           O  
ATOM   1647  N   ALA D1393     -81.006  -5.067  80.281  1.00  0.00           N  
ATOM   1648  CA  ALA D1393     -80.939  -3.824  81.034  1.00  0.00           C  
ATOM   1649  C   ALA D1393     -80.002  -2.863  80.309  1.00  0.00           C  
ATOM   1650  O   ALA D1393     -80.414  -1.823  79.787  1.00  0.00           O  
ATOM   1651  CB  ALA D1393     -80.417  -4.112  82.423  1.00  0.00           C  
ATOM   1652  N   ASP D1394     -78.732  -3.245  80.287  1.00  0.00           N  
ATOM   1653  CA  ASP D1394     -77.691  -2.476  79.626  1.00  0.00           C  
ATOM   1654  C   ASP D1394     -78.209  -1.772  78.371  1.00  0.00           C  
ATOM   1655  O   ASP D1394     -78.176  -0.547  78.279  1.00  0.00           O  
ATOM   1656  CB  ASP D1394     -76.518  -3.404  79.241  1.00  0.00           C  
ATOM   1657  CG  ASP D1394     -75.628  -3.766  80.428  1.00  0.00           C  
ATOM   1658  OD1 ASP D1394     -75.093  -2.827  81.081  1.00  0.00           O  
ATOM   1659  OD2 ASP D1394     -75.460  -4.987  80.692  1.00  0.00           O  
ATOM   1660  N   LEU D1395     -78.682  -2.558  77.407  1.00  0.00           N  
ATOM   1661  CA  LEU D1395     -79.180  -2.009  76.154  1.00  0.00           C  
ATOM   1662  C   LEU D1395     -80.236  -0.944  76.385  1.00  0.00           C  
ATOM   1663  O   LEU D1395     -80.118   0.175  75.875  1.00  0.00           O  
ATOM   1664  CB  LEU D1395     -79.737  -3.128  75.259  1.00  0.00           C  
ATOM   1665  CG  LEU D1395     -78.684  -3.941  74.496  1.00  0.00           C  
ATOM   1666  CD1 LEU D1395     -79.361  -4.922  73.542  1.00  0.00           C  
ATOM   1667  CD2 LEU D1395     -77.792  -2.981  73.718  1.00  0.00           C  
ATOM   1668  N   ALA D1396     -81.261  -1.299  77.159  1.00  0.00           N  
ATOM   1669  CA  ALA D1396     -82.349  -0.377  77.466  1.00  0.00           C  
ATOM   1670  C   ALA D1396     -81.756   0.917  78.004  1.00  0.00           C  
ATOM   1671  O   ALA D1396     -82.011   2.002  77.467  1.00  0.00           O  
ATOM   1672  CB  ALA D1396     -83.282  -0.996  78.490  1.00  0.00           C  
ATOM   1673  N   VAL D1397     -80.958   0.790  79.062  1.00  0.00           N  
ATOM   1674  CA  VAL D1397     -80.305   1.945  79.666  1.00  0.00           C  
ATOM   1675  C   VAL D1397     -79.699   2.829  78.600  1.00  0.00           C  
ATOM   1676  O   VAL D1397     -79.862   4.049  78.612  1.00  0.00           O  
ATOM   1677  CB  VAL D1397     -79.153   1.535  80.559  1.00  0.00           C  
ATOM   1678  CG1 VAL D1397     -78.390   2.785  80.998  1.00  0.00           C  
ATOM   1679  CG2 VAL D1397     -79.670   0.736  81.739  1.00  0.00           C  
ATOM   1680  N   ALA D1398     -78.962   2.194  77.700  1.00  0.00           N  
ATOM   1681  CA  ALA D1398     -78.326   2.909  76.608  1.00  0.00           C  
ATOM   1682  C   ALA D1398     -79.363   3.776  75.878  1.00  0.00           C  
ATOM   1683  O   ALA D1398     -79.224   5.005  75.833  1.00  0.00           O  
ATOM   1684  CB  ALA D1398     -77.678   1.915  75.641  1.00  0.00           C  
ATOM   1685  N   LEU D1400     -80.401   3.140  75.326  1.00  0.00           N  
ATOM   1686  CA  LEU D1400     -81.453   3.863  74.598  1.00  0.00           C  
ATOM   1687  C   LEU D1400     -81.917   5.102  75.339  1.00  0.00           C  
ATOM   1688  O   LEU D1400     -81.649   6.228  74.936  1.00  0.00           O  
ATOM   1689  CB  LEU D1400     -82.686   2.981  74.365  1.00  0.00           C  
ATOM   1690  CG  LEU D1400     -82.776   1.942  73.242  1.00  0.00           C  
ATOM   1691  CD1 LEU D1400     -82.198   2.518  71.948  1.00  0.00           C  
ATOM   1692  CD2 LEU D1400     -82.045   0.672  73.653  1.00  0.00           C  
ATOM   1693  N   GLU D1401     -82.632   4.869  76.428  1.00  0.00           N  
ATOM   1694  CA  GLU D1401     -83.169   5.943  77.247  1.00  0.00           C  
ATOM   1695  C   GLU D1401     -82.124   6.934  77.746  1.00  0.00           C  
ATOM   1696  O   GLU D1401     -82.448   8.055  78.126  1.00  0.00           O  
ATOM   1697  CB  GLU D1401     -83.915   5.345  78.436  1.00  0.00           C  
ATOM   1698  CG  GLU D1401     -83.074   4.400  79.284  1.00  0.00           C  
ATOM   1699  CD  GLU D1401     -83.915   3.613  80.275  1.00  0.00           C  
ATOM   1700  OE1 GLU D1401     -84.742   2.787  79.837  1.00  0.00           O  
ATOM   1701  OE2 GLU D1401     -83.756   3.823  81.493  1.00  0.00           O  
ATOM   1702  N   GLU D1415     -80.868   6.518  77.753  1.00  0.00           N  
ATOM   1703  CA  GLU D1415     -79.802   7.391  78.207  1.00  0.00           C  
ATOM   1704  C   GLU D1415     -79.499   8.408  77.113  1.00  0.00           C  
ATOM   1705  O   GLU D1415     -78.913   9.467  77.377  1.00  0.00           O  
ATOM   1706  CB  GLU D1415     -78.577   6.553  78.496  1.00  0.00           C  
ATOM   1707  CG  GLU D1415     -77.444   7.282  79.136  1.00  0.00           C  
ATOM   1708  CD  GLU D1415     -76.322   6.321  79.455  1.00  0.00           C  
ATOM   1709  OE1 GLU D1415     -76.593   5.318  80.158  1.00  0.00           O  
ATOM   1710  OE2 GLU D1415     -75.178   6.557  78.999  1.00  0.00           O  
ATOM   1711  N   ASN D1416     -79.901   8.063  75.888  1.00  0.00           N  
ATOM   1712  CA  ASN D1416     -79.708   8.917  74.716  1.00  0.00           C  
ATOM   1713  C   ASN D1416     -81.065   9.448  74.289  1.00  0.00           C  
ATOM   1714  O   ASN D1416     -81.191  10.108  73.256  1.00  0.00           O  
ATOM   1715  CB  ASN D1416     -79.083   8.131  73.547  1.00  0.00           C  
ATOM   1716  CG  ASN D1416     -77.640   7.704  73.816  1.00  0.00           C  
ATOM   1717  OD1 ASN D1416     -77.372   6.936  74.738  1.00  0.00           O  
ATOM   1718  ND2 ASN D1416     -76.705   8.203  73.003  1.00  0.00           N  
ATOM   1719  N   ASN D1418     -82.080   9.143  75.089  1.00  0.00           N  
ATOM   1720  CA  ASN D1418     -83.441   9.583  74.810  1.00  0.00           C  
ATOM   1721  C   ASN D1418     -84.002   9.062  73.507  1.00  0.00           C  
ATOM   1722  O   ASN D1418     -84.639   9.808  72.742  1.00  0.00           O  
ATOM   1723  CB  ASN D1418     -83.527  11.103  74.814  1.00  0.00           C  
ATOM   1724  CG  ASN D1418     -83.236  11.679  76.171  1.00  0.00           C  
ATOM   1725  OD1 ASN D1418     -83.877  11.316  77.162  1.00  0.00           O  
ATOM   1726  ND2 ASN D1418     -82.262  12.577  76.236  1.00  0.00           N  
ATOM   1727  N   ILE D1419     -83.749   7.786  73.242  1.00  0.00           N  
ATOM   1728  CA  ILE D1419     -84.281   7.189  72.042  1.00  0.00           C  
ATOM   1729  C   ILE D1419     -85.531   6.468  72.523  1.00  0.00           C  
ATOM   1730  O   ILE D1419     -85.480   5.643  73.447  1.00  0.00           O  
ATOM   1731  CB  ILE D1419     -83.301   6.186  71.392  1.00  0.00           C  
ATOM   1732  CG1 ILE D1419     -81.891   6.786  71.336  1.00  0.00           C  
ATOM   1733  CG2 ILE D1419     -83.772   5.862  69.972  1.00  0.00           C  
ATOM   1734  CD1 ILE D1419     -81.775   8.045  70.490  1.00  0.00           C  
ATOM   1735  N   PRO D1421     -86.687   6.832  71.951  1.00  0.00           N  
ATOM   1736  CA  PRO D1421     -87.948   6.200  72.334  1.00  0.00           C  
ATOM   1737  C   PRO D1421     -88.010   4.832  71.674  1.00  0.00           C  
ATOM   1738  O   PRO D1421     -87.514   4.651  70.560  1.00  0.00           O  
ATOM   1739  CB  PRO D1421     -88.999   7.162  71.781  1.00  0.00           C  
ATOM   1740  CG  PRO D1421     -88.272   8.501  71.722  1.00  0.00           C  
ATOM   1741  CD  PRO D1421     -86.932   8.076  71.193  1.00  0.00           C  
ATOM   1742  N   PHE D1422     -88.610   3.868  72.360  1.00  0.00           N  
ATOM   1743  CA  PHE D1422     -88.704   2.527  71.807  1.00  0.00           C  
ATOM   1744  C   PHE D1422     -89.791   1.656  72.434  1.00  0.00           C  
ATOM   1745  O   PHE D1422     -90.529   2.081  73.330  1.00  0.00           O  
ATOM   1746  CB  PHE D1422     -87.369   1.806  71.954  1.00  0.00           C  
ATOM   1747  CG  PHE D1422     -86.896   1.717  73.363  1.00  0.00           C  
ATOM   1748  CD1 PHE D1422     -86.348   2.832  74.001  1.00  0.00           C  
ATOM   1749  CD2 PHE D1422     -87.004   0.524  74.058  1.00  0.00           C  
ATOM   1750  CE1 PHE D1422     -85.906   2.755  75.309  1.00  0.00           C  
ATOM   1751  CE2 PHE D1422     -86.567   0.436  75.369  1.00  0.00           C  
ATOM   1752  CZ  PHE D1422     -86.016   1.553  75.999  1.00  0.00           C  
ATOM   1753  N   GLU D1423     -89.865   0.419  71.954  1.00  0.00           N  
ATOM   1754  CA  GLU D1423     -90.846  -0.541  72.435  1.00  0.00           C  
ATOM   1755  C   GLU D1423     -90.181  -1.891  72.475  1.00  0.00           C  
ATOM   1756  O   GLU D1423     -89.385  -2.221  71.599  1.00  0.00           O  
ATOM   1757  CB  GLU D1423     -92.029  -0.634  71.477  1.00  0.00           C  
ATOM   1758  CG  GLU D1423     -92.573   0.700  71.019  1.00  0.00           C  
ATOM   1759  CD  GLU D1423     -93.554   0.547  69.875  1.00  0.00           C  
ATOM   1760  OE1 GLU D1423     -93.268  -0.270  68.976  1.00  0.00           O  
ATOM   1761  OE2 GLU D1423     -94.590   1.249  69.863  1.00  0.00           O  
ATOM   1762  N   TYR D1424     -90.519  -2.684  73.478  1.00  0.00           N  
ATOM   1763  CA  TYR D1424     -89.938  -4.008  73.578  1.00  0.00           C  
ATOM   1764  C   TYR D1424     -90.542  -4.924  72.538  1.00  0.00           C  
ATOM   1765  O   TYR D1424     -91.756  -4.972  72.354  1.00  0.00           O  
ATOM   1766  CB  TYR D1424     -90.133  -4.576  74.983  1.00  0.00           C  
ATOM   1767  CG  TYR D1424     -89.234  -3.920  76.007  1.00  0.00           C  
ATOM   1768  CD1 TYR D1424     -88.413  -2.839  75.653  1.00  0.00           C  
ATOM   1769  CD2 TYR D1424     -89.198  -4.372  77.331  1.00  0.00           C  
ATOM   1770  CE1 TYR D1424     -87.581  -2.225  76.588  1.00  0.00           C  
ATOM   1771  CE2 TYR D1424     -88.363  -3.758  78.281  1.00  0.00           C  
ATOM   1772  CZ  TYR D1424     -87.556  -2.681  77.897  1.00  0.00           C  
ATOM   1773  OH  TYR D1424     -86.732  -2.050  78.808  1.00  0.00           O  
ATOM   1774  N   GLN D1425     -89.665  -5.632  71.842  1.00  0.00           N  
ATOM   1775  CA  GLN D1425     -90.072  -6.559  70.806  1.00  0.00           C  
ATOM   1776  C   GLN D1425     -90.244  -7.934  71.447  1.00  0.00           C  
ATOM   1777  O   GLN D1425     -90.192  -8.955  70.766  1.00  0.00           O  
ATOM   1778  CB  GLN D1425     -89.005  -6.614  69.717  1.00  0.00           C  
ATOM   1779  CG  GLN D1425     -89.492  -7.122  68.379  1.00  0.00           C  
ATOM   1780  CD  GLN D1425     -90.382  -6.122  67.678  1.00  0.00           C  
ATOM   1781  OE1 GLN D1425     -90.004  -4.957  67.485  1.00  0.00           O  
ATOM   1782  NE2 GLN D1425     -91.574  -6.568  67.286  1.00  0.00           N  
ATOM   1783  N   LEU D1426     -90.426  -7.933  72.768  1.00  0.00           N  
ATOM   1784  CA  LEU D1426     -90.641  -9.137  73.576  1.00  0.00           C  
ATOM   1785  C   LEU D1426     -90.623 -10.473  72.838  1.00  0.00           C  
ATOM   1786  O   LEU D1426     -91.432 -10.709  71.952  1.00  0.00           O  
ATOM   1787  CB  LEU D1426     -91.978  -9.015  74.309  1.00  0.00           C  
ATOM   1788  CG  LEU D1426     -92.170  -7.716  75.093  1.00  0.00           C  
ATOM   1789  CD1 LEU D1426     -93.637  -7.577  75.472  1.00  0.00           C  
ATOM   1790  CD2 LEU D1426     -91.263  -7.698  76.322  1.00  0.00           C  
ATOM   1791  N   GLY D1427     -89.717 -11.358  73.224  1.00  0.00           N  
ATOM   1792  CA  GLY D1427     -89.660 -12.647  72.574  1.00  0.00           C  
ATOM   1793  C   GLY D1427     -88.807 -12.626  71.325  1.00  0.00           C  
ATOM   1794  O   GLY D1427     -88.641 -13.658  70.666  1.00  0.00           O  
ATOM   1795  N   GLU D1437     -88.276 -11.451  70.989  1.00  0.00           N  
ATOM   1796  CA  GLU D1437     -87.407 -11.303  69.818  1.00  0.00           C  
ATOM   1797  C   GLU D1437     -85.966 -11.135  70.286  1.00  0.00           C  
ATOM   1798  O   GLU D1437     -85.682 -11.135  71.483  1.00  0.00           O  
ATOM   1799  CB  GLU D1437     -87.788 -10.071  68.982  1.00  0.00           C  
ATOM   1800  CG  GLU D1437     -88.087 -10.367  67.522  1.00  0.00           C  
ATOM   1801  CD  GLU D1437     -89.515 -10.828  67.327  1.00  0.00           C  
ATOM   1802  OE1 GLU D1437     -90.171 -11.136  68.349  1.00  0.00           O  
ATOM   1803  OE2 GLU D1437     -89.981 -10.887  66.164  1.00  0.00           O  
ATOM   1804  N   GLY D1438     -85.057 -10.972  69.335  1.00  0.00           N  
ATOM   1805  CA  GLY D1438     -83.670 -10.799  69.698  1.00  0.00           C  
ATOM   1806  C   GLY D1438     -82.867 -12.051  69.471  1.00  0.00           C  
ATOM   1807  O   GLY D1438     -83.376 -13.176  69.518  1.00  0.00           O  
ATOM   1808  N   ALA D1443     -81.590 -11.830  69.222  1.00  0.00           N  
ATOM   1809  CA  ALA D1443     -80.641 -12.896  68.972  1.00  0.00           C  
ATOM   1810  C   ALA D1443     -80.779 -14.090  69.915  1.00  0.00           C  
ATOM   1811  O   ALA D1443     -80.996 -13.912  71.111  1.00  0.00           O  
ATOM   1812  CB  ALA D1443     -79.247 -12.320  69.076  1.00  0.00           C  
ATOM   1813  N   PHE D1444     -80.642 -15.305  69.389  1.00  0.00           N  
ATOM   1814  CA  PHE D1444     -80.723 -16.454  70.264  1.00  0.00           C  
ATOM   1815  C   PHE D1444     -79.563 -16.299  71.246  1.00  0.00           C  
ATOM   1816  O   PHE D1444     -79.460 -17.020  72.232  1.00  0.00           O  
ATOM   1817  CB  PHE D1444     -80.604 -17.780  69.473  1.00  0.00           C  
ATOM   1818  CG  PHE D1444     -79.225 -18.065  68.917  1.00  0.00           C  
ATOM   1819  CD1 PHE D1444     -78.128 -18.271  69.756  1.00  0.00           C  
ATOM   1820  CD2 PHE D1444     -79.023 -18.127  67.546  1.00  0.00           C  
ATOM   1821  CE1 PHE D1444     -76.852 -18.526  69.237  1.00  0.00           C  
ATOM   1822  CE2 PHE D1444     -77.749 -18.383  67.016  1.00  0.00           C  
ATOM   1823  CZ  PHE D1444     -76.665 -18.581  67.866  1.00  0.00           C  
ATOM   1824  N   TYR D1448     -78.695 -15.331  70.977  1.00  0.00           N  
ATOM   1825  CA  TYR D1448     -77.517 -15.097  71.808  1.00  0.00           C  
ATOM   1826  C   TYR D1448     -77.470 -13.738  72.539  1.00  0.00           C  
ATOM   1827  O   TYR D1448     -76.412 -13.342  73.067  1.00  0.00           O  
ATOM   1828  CB  TYR D1448     -76.247 -15.283  70.949  1.00  0.00           C  
ATOM   1829  CG  TYR D1448     -76.231 -14.454  69.667  1.00  0.00           C  
ATOM   1830  CD1 TYR D1448     -77.065 -14.768  68.588  1.00  0.00           C  
ATOM   1831  CD2 TYR D1448     -75.410 -13.331  69.551  1.00  0.00           C  
ATOM   1832  CE1 TYR D1448     -77.077 -13.981  67.427  1.00  0.00           C  
ATOM   1833  CE2 TYR D1448     -75.422 -12.540  68.407  1.00  0.00           C  
ATOM   1834  CZ  TYR D1448     -76.251 -12.863  67.345  1.00  0.00           C  
ATOM   1835  OH  TYR D1448     -76.233 -12.071  66.221  1.00  0.00           O  
ATOM   1836  N   GLY D1456     -78.591 -13.020  72.570  1.00  0.00           N  
ATOM   1837  CA  GLY D1456     -78.580 -11.753  73.270  1.00  0.00           C  
ATOM   1838  C   GLY D1456     -79.627 -10.763  72.841  1.00  0.00           C  
ATOM   1839  O   GLY D1456     -80.184 -10.882  71.749  1.00  0.00           O  
ATOM   1840  N   PRO D1457     -79.919  -9.764  73.698  1.00  0.00           N  
ATOM   1841  CA  PRO D1457     -80.916  -8.721  73.416  1.00  0.00           C  
ATOM   1842  C   PRO D1457     -80.554  -8.018  72.128  1.00  0.00           C  
ATOM   1843  O   PRO D1457     -79.422  -8.098  71.666  1.00  0.00           O  
ATOM   1844  CB  PRO D1457     -80.829  -7.799  74.638  1.00  0.00           C  
ATOM   1845  CG  PRO D1457     -79.408  -7.962  75.089  1.00  0.00           C  
ATOM   1846  CD  PRO D1457     -79.214  -9.473  74.960  1.00  0.00           C  
ATOM   1847  N   LYS D1458     -81.505  -7.311  71.549  1.00  0.00           N  
ATOM   1848  CA  LYS D1458     -81.212  -6.675  70.293  1.00  0.00           C  
ATOM   1849  C   LYS D1458     -81.945  -5.372  69.998  1.00  0.00           C  
ATOM   1850  O   LYS D1458     -83.168  -5.351  69.820  1.00  0.00           O  
ATOM   1851  CB  LYS D1458     -81.478  -7.686  69.181  1.00  0.00           C  
ATOM   1852  CG  LYS D1458     -81.156  -7.179  67.800  1.00  0.00           C  
ATOM   1853  CD  LYS D1458     -81.538  -8.196  66.747  1.00  0.00           C  
ATOM   1854  CE  LYS D1458     -83.038  -8.450  66.744  1.00  0.00           C  
ATOM   1855  NZ  LYS D1458     -83.421  -9.330  65.606  1.00  0.00           N  
ATOM   1856  N   ILE D1459     -81.187  -4.281  69.957  1.00  0.00           N  
ATOM   1857  CA  ILE D1459     -81.754  -2.975  69.619  1.00  0.00           C  
ATOM   1858  C   ILE D1459     -81.973  -3.019  68.108  1.00  0.00           C  
ATOM   1859  O   ILE D1459     -81.046  -3.310  67.348  1.00  0.00           O  
ATOM   1860  CB  ILE D1459     -80.777  -1.803  69.901  1.00  0.00           C  
ATOM   1861  CG1 ILE D1459     -80.566  -1.627  71.399  1.00  0.00           C  
ATOM   1862  CG2 ILE D1459     -81.321  -0.514  69.292  1.00  0.00           C  
ATOM   1863  CD1 ILE D1459     -79.606  -0.501  71.734  1.00  0.00           C  
ATOM   1864  N   GLU D1460     -83.191  -2.736  67.667  1.00  0.00           N  
ATOM   1865  CA  GLU D1460     -83.489  -2.756  66.241  1.00  0.00           C  
ATOM   1866  C   GLU D1460     -83.763  -1.371  65.691  1.00  0.00           C  
ATOM   1867  O   GLU D1460     -84.532  -0.599  66.267  1.00  0.00           O  
ATOM   1868  CB  GLU D1460     -84.724  -3.601  65.957  1.00  0.00           C  
ATOM   1869  CG  GLU D1460     -84.591  -5.078  66.198  1.00  0.00           C  
ATOM   1870  CD  GLU D1460     -85.857  -5.806  65.779  1.00  0.00           C  
ATOM   1871  OE1 GLU D1460     -86.384  -5.486  64.691  1.00  0.00           O  
ATOM   1872  OE2 GLU D1460     -86.323  -6.696  66.522  1.00  0.00           O  
ATOM   1873  N   PHE D1461     -83.134  -1.049  64.574  1.00  0.00           N  
ATOM   1874  CA  PHE D1461     -83.399   0.227  63.947  1.00  0.00           C  
ATOM   1875  C   PHE D1461     -84.202  -0.132  62.706  1.00  0.00           C  
ATOM   1876  O   PHE D1461     -83.693  -0.780  61.787  1.00  0.00           O  
ATOM   1877  CB  PHE D1461     -82.098   0.946  63.582  1.00  0.00           C  
ATOM   1878  CG  PHE D1461     -81.380   1.509  64.764  1.00  0.00           C  
ATOM   1879  CD1 PHE D1461     -80.678   0.670  65.626  1.00  0.00           C  
ATOM   1880  CD2 PHE D1461     -81.435   2.877  65.042  1.00  0.00           C  
ATOM   1881  CE1 PHE D1461     -80.041   1.182  66.757  1.00  0.00           C  
ATOM   1882  CE2 PHE D1461     -80.801   3.404  66.172  1.00  0.00           C  
ATOM   1883  CZ  PHE D1461     -80.103   2.554  67.030  1.00  0.00           C  
ATOM   1884  N   THR D1462     -85.469   0.265  62.693  1.00  0.00           N  
ATOM   1885  CA  THR D1462     -86.340  -0.033  61.566  1.00  0.00           C  
ATOM   1886  C   THR D1462     -86.613   1.199  60.684  1.00  0.00           C  
ATOM   1887  O   THR D1462     -86.896   2.299  61.181  1.00  0.00           O  
ATOM   1888  CB  THR D1462     -87.680  -0.624  62.073  1.00  0.00           C  
ATOM   1889  OG1 THR D1462     -88.405   0.377  62.799  1.00  0.00           O  
ATOM   1890  CG2 THR D1462     -87.420  -1.797  63.018  1.00  0.00           C  
ATOM   1891  N   LEU D1463     -86.490   1.012  59.372  1.00  0.00           N  
ATOM   1892  CA  LEU D1463     -86.755   2.078  58.410  1.00  0.00           C  
ATOM   1893  C   LEU D1463     -87.994   1.613  57.677  1.00  0.00           C  
ATOM   1894  O   LEU D1463     -88.336   0.431  57.738  1.00  0.00           O  
ATOM   1895  CB  LEU D1463     -85.597   2.241  57.415  1.00  0.00           C  
ATOM   1896  CG  LEU D1463     -84.245   2.768  57.913  1.00  0.00           C  
ATOM   1897  CD1 LEU D1463     -83.304   2.976  56.743  1.00  0.00           C  
ATOM   1898  CD2 LEU D1463     -84.452   4.085  58.637  1.00  0.00           C  
ATOM   1899  N   TYR D1464     -88.671   2.521  56.985  1.00  0.00           N  
ATOM   1900  CA  TYR D1464     -89.884   2.125  56.275  1.00  0.00           C  
ATOM   1901  C   TYR D1464     -89.823   2.342  54.784  1.00  0.00           C  
ATOM   1902  O   TYR D1464     -89.108   3.217  54.307  1.00  0.00           O  
ATOM   1903  CB  TYR D1464     -91.100   2.838  56.858  1.00  0.00           C  
ATOM   1904  CG  TYR D1464     -91.319   2.434  58.285  1.00  0.00           C  
ATOM   1905  CD1 TYR D1464     -90.391   2.777  59.264  1.00  0.00           C  
ATOM   1906  CD2 TYR D1464     -92.404   1.638  58.650  1.00  0.00           C  
ATOM   1907  CE1 TYR D1464     -90.526   2.336  60.561  1.00  0.00           C  
ATOM   1908  CE2 TYR D1464     -92.552   1.188  59.958  1.00  0.00           C  
ATOM   1909  CZ  TYR D1464     -91.606   1.539  60.912  1.00  0.00           C  
ATOM   1910  OH  TYR D1464     -91.731   1.094  62.214  1.00  0.00           O  
ATOM   1911  N   ASP D1465     -90.602   1.550  54.055  1.00  0.00           N  
ATOM   1912  CA  ASP D1465     -90.599   1.614  52.601  1.00  0.00           C  
ATOM   1913  C   ASP D1465     -91.800   2.268  51.918  1.00  0.00           C  
ATOM   1914  O   ASP D1465     -92.552   3.035  52.526  1.00  0.00           O  
ATOM   1915  CB  ASP D1465     -90.428   0.202  52.036  1.00  0.00           C  
ATOM   1916  CG  ASP D1465     -91.685  -0.627  52.163  1.00  0.00           C  
ATOM   1917  OD1 ASP D1465     -92.158  -0.813  53.305  1.00  0.00           O  
ATOM   1918  OD2 ASP D1465     -92.197  -1.084  51.118  1.00  0.00           O  
ATOM   1919  N   CYS D1475     -91.938   1.943  50.631  1.00  0.00           N  
ATOM   1920  CA  CYS D1475     -93.007   2.434  49.766  1.00  0.00           C  
ATOM   1921  C   CYS D1475     -94.366   2.382  50.465  1.00  0.00           C  
ATOM   1922  O   CYS D1475     -95.052   3.402  50.593  1.00  0.00           O  
ATOM   1923  CB  CYS D1475     -93.049   1.597  48.472  1.00  0.00           C  
ATOM   1924  SG  CYS D1475     -94.384   2.003  47.290  1.00  0.00           S  
ATOM   1925  N   LEU D1689     -94.742   1.189  50.922  1.00  0.00           N  
ATOM   1926  CA  LEU D1689     -96.015   0.986  51.597  1.00  0.00           C  
ATOM   1927  C   LEU D1689     -95.850   1.098  53.092  1.00  0.00           C  
ATOM   1928  O   LEU D1689     -96.494   0.376  53.852  1.00  0.00           O  
ATOM   1929  CB  LEU D1689     -96.573  -0.390  51.255  1.00  0.00           C  
ATOM   1930  CG  LEU D1689     -96.583  -0.682  49.759  1.00  0.00           C  
ATOM   1931  CD1 LEU D1689     -97.422  -1.912  49.508  1.00  0.00           C  
ATOM   1932  CD2 LEU D1689     -97.141   0.515  48.991  1.00  0.00           C  
ATOM   1933  N   ASP D1690     -94.977   2.004  53.509  1.00  0.00           N  
ATOM   1934  CA  ASP D1690     -94.729   2.209  54.921  1.00  0.00           C  
ATOM   1935  C   ASP D1690     -94.721   0.881  55.707  1.00  0.00           C  
ATOM   1936  O   ASP D1690     -95.356   0.761  56.755  1.00  0.00           O  
ATOM   1937  CB  ASP D1690     -95.786   3.159  55.487  1.00  0.00           C  
ATOM   1938  CG  ASP D1690     -95.413   3.688  56.856  1.00  0.00           C  
ATOM   1939  OD1 ASP D1690     -94.386   4.396  56.967  1.00  0.00           O  
ATOM   1940  OD2 ASP D1690     -96.145   3.393  57.824  1.00  0.00           O  
ATOM   1941  N   ARG D1692     -94.022  -0.121  55.177  1.00  0.00           N  
ATOM   1942  CA  ARG D1692     -93.898  -1.414  55.848  1.00  0.00           C  
ATOM   1943  C   ARG D1692     -92.607  -1.314  56.660  1.00  0.00           C  
ATOM   1944  O   ARG D1692     -91.623  -0.725  56.200  1.00  0.00           O  
ATOM   1945  CB  ARG D1692     -93.778  -2.551  54.826  1.00  0.00           C  
ATOM   1946  CG  ARG D1692     -94.981  -2.702  53.903  1.00  0.00           C  
ATOM   1947  CD  ARG D1692     -94.729  -3.699  52.762  1.00  0.00           C  
ATOM   1948  NE  ARG D1692     -93.714  -3.239  51.802  1.00  0.00           N  
ATOM   1949  CZ  ARG D1692     -93.569  -3.715  50.561  1.00  0.00           C  
ATOM   1950  NH1 ARG D1692     -94.377  -4.670  50.119  1.00  0.00           N  
ATOM   1951  NH2 ARG D1692     -92.618  -3.238  49.753  1.00  0.00           N  
ATOM   1952  N   ALA D1693     -92.603  -1.870  57.866  1.00  0.00           N  
ATOM   1953  CA  ALA D1693     -91.407  -1.802  58.696  1.00  0.00           C  
ATOM   1954  C   ALA D1693     -90.365  -2.797  58.214  1.00  0.00           C  
ATOM   1955  O   ALA D1693     -90.695  -3.917  57.802  1.00  0.00           O  
ATOM   1956  CB  ALA D1693     -91.753  -2.073  60.150  1.00  0.00           C  
ATOM   1957  N   TRP D1700     -89.107  -2.369  58.254  1.00  0.00           N  
ATOM   1958  CA  TRP D1700     -87.988  -3.203  57.847  1.00  0.00           C  
ATOM   1959  C   TRP D1700     -86.831  -2.942  58.799  1.00  0.00           C  
ATOM   1960  O   TRP D1700     -86.455  -1.788  59.041  1.00  0.00           O  
ATOM   1961  CB  TRP D1700     -87.564  -2.868  56.419  1.00  0.00           C  
ATOM   1962  CG  TRP D1700     -88.440  -3.451  55.347  1.00  0.00           C  
ATOM   1963  CD1 TRP D1700     -89.182  -2.758  54.427  1.00  0.00           C  
ATOM   1964  CD2 TRP D1700     -88.568  -4.842  55.000  1.00  0.00           C  
ATOM   1965  NE1 TRP D1700     -89.751  -3.629  53.522  1.00  0.00           N  
ATOM   1966  CE2 TRP D1700     -89.390  -4.912  53.850  1.00  0.00           C  
ATOM   1967  CE3 TRP D1700     -88.065  -6.035  55.547  1.00  0.00           C  
ATOM   1968  CZ2 TRP D1700     -89.713  -6.128  53.235  1.00  0.00           C  
ATOM   1969  CZ3 TRP D1700     -88.392  -7.244  54.932  1.00  0.00           C  
ATOM   1970  CH2 TRP D1700     -89.205  -7.277  53.790  1.00  0.00           C  
ATOM   1971  N   GLN D1701     -86.281  -4.016  59.352  1.00  0.00           N  
ATOM   1972  CA  GLN D1701     -85.157  -3.903  60.274  1.00  0.00           C  
ATOM   1973  C   GLN D1701     -83.859  -3.680  59.477  1.00  0.00           C  
ATOM   1974  O   GLN D1701     -83.470  -4.507  58.641  1.00  0.00           O  
ATOM   1975  CB  GLN D1701     -85.056  -5.180  61.106  1.00  0.00           C  
ATOM   1976  CG  GLN D1701     -83.908  -5.197  62.097  1.00  0.00           C  
ATOM   1977  CD  GLN D1701     -83.732  -6.559  62.750  1.00  0.00           C  
ATOM   1978  OE1 GLN D1701     -82.776  -6.779  63.509  1.00  0.00           O  
ATOM   1979  NE2 GLN D1701     -84.656  -7.486  62.457  1.00  0.00           N  
ATOM   1980  N   CYS D1702     -83.192  -2.558  59.727  1.00  0.00           N  
ATOM   1981  CA  CYS D1702     -81.959  -2.257  59.014  1.00  0.00           C  
ATOM   1982  C   CYS D1702     -80.757  -2.267  59.939  1.00  0.00           C  
ATOM   1983  O   CYS D1702     -79.966  -3.210  59.910  1.00  0.00           O  
ATOM   1984  CB  CYS D1702     -82.092  -0.914  58.305  1.00  0.00           C  
ATOM   1985  SG  CYS D1702     -83.201  -1.028  56.894  1.00  0.00           S  
ATOM   1986  N   GLY D1703     -80.613  -1.223  60.751  1.00  0.00           N  
ATOM   1987  CA  GLY D1703     -79.510  -1.185  61.688  1.00  0.00           C  
ATOM   1988  C   GLY D1703     -79.830  -2.124  62.840  1.00  0.00           C  
ATOM   1989  O   GLY D1703     -80.960  -2.596  62.978  1.00  0.00           O  
ATOM   1990  N   THR D1704     -78.833  -2.421  63.662  1.00  0.00           N  
ATOM   1991  CA  THR D1704     -79.032  -3.292  64.820  1.00  0.00           C  
ATOM   1992  C   THR D1704     -77.768  -3.392  65.683  1.00  0.00           C  
ATOM   1993  O   THR D1704     -76.652  -3.477  65.160  1.00  0.00           O  
ATOM   1994  CB  THR D1704     -79.500  -4.738  64.405  1.00  0.00           C  
ATOM   1995  OG1 THR D1704     -79.464  -5.605  65.549  1.00  0.00           O  
ATOM   1996  CG2 THR D1704     -78.614  -5.317  63.323  1.00  0.00           C  
ATOM   1997  N   VAL D1705     -77.956  -3.344  67.004  1.00  0.00           N  
ATOM   1998  CA  VAL D1705     -76.864  -3.453  67.977  1.00  0.00           C  
ATOM   1999  C   VAL D1705     -77.278  -4.537  68.978  1.00  0.00           C  
ATOM   2000  O   VAL D1705     -78.313  -4.433  69.639  1.00  0.00           O  
ATOM   2001  CB  VAL D1705     -76.609  -2.099  68.705  1.00  0.00           C  
ATOM   2002  CG1 VAL D1705     -75.620  -2.295  69.831  1.00  0.00           C  
ATOM   2003  CG2 VAL D1705     -76.054  -1.077  67.732  1.00  0.00           C  
ATOM   2004  N   GLN D1706     -76.475  -5.588  69.069  1.00  0.00           N  
ATOM   2005  CA  GLN D1706     -76.777  -6.706  69.956  1.00  0.00           C  
ATOM   2006  C   GLN D1706     -75.696  -6.915  71.014  1.00  0.00           C  
ATOM   2007  O   GLN D1706     -74.509  -6.822  70.710  1.00  0.00           O  
ATOM   2008  CB  GLN D1706     -76.921  -7.969  69.121  1.00  0.00           C  
ATOM   2009  CG  GLN D1706     -77.867  -7.785  67.966  1.00  0.00           C  
ATOM   2010  CD  GLN D1706     -77.605  -8.777  66.878  1.00  0.00           C  
ATOM   2011  OE1 GLN D1706     -77.049  -9.850  67.135  1.00  0.00           O  
ATOM   2012  NE2 GLN D1706     -78.009  -8.441  65.651  1.00  0.00           N  
ATOM   2013  N   LEU D1707     -76.104  -7.203  72.251  1.00  0.00           N  
ATOM   2014  CA  LEU D1707     -75.151  -7.424  73.343  1.00  0.00           C  
ATOM   2015  C   LEU D1707     -75.011  -8.923  73.621  1.00  0.00           C  
ATOM   2016  O   LEU D1707     -75.905  -9.557  74.190  1.00  0.00           O  
ATOM   2017  CB  LEU D1707     -75.607  -6.689  74.609  1.00  0.00           C  
ATOM   2018  CG  LEU D1707     -74.526  -6.575  75.693  1.00  0.00           C  
ATOM   2019  CD1 LEU D1707     -73.288  -5.903  75.089  1.00  0.00           C  
ATOM   2020  CD2 LEU D1707     -75.053  -5.787  76.903  1.00  0.00           C  
ATOM   2021  N   ASP D1708     -73.875  -9.481  73.225  1.00  0.00           N  
ATOM   2022  CA  ASP D1708     -73.622 -10.908  73.381  1.00  0.00           C  
ATOM   2023  C   ASP D1708     -72.830 -11.279  74.628  1.00  0.00           C  
ATOM   2024  O   ASP D1708     -71.749 -10.740  74.861  1.00  0.00           O  
ATOM   2025  CB  ASP D1708     -72.862 -11.414  72.165  1.00  0.00           C  
ATOM   2026  CG  ASP D1708     -72.923 -12.906  72.026  1.00  0.00           C  
ATOM   2027  OD1 ASP D1708     -72.844 -13.614  73.045  1.00  0.00           O  
ATOM   2028  OD2 ASP D1708     -73.039 -13.376  70.882  1.00  0.00           O  
ATOM   2029  N   PHE D1709     -73.347 -12.221  75.415  1.00  0.00           N  
ATOM   2030  CA  PHE D1709     -72.640 -12.646  76.627  1.00  0.00           C  
ATOM   2031  C   PHE D1709     -72.182 -14.103  76.588  1.00  0.00           C  
ATOM   2032  O   PHE D1709     -71.324 -14.516  77.370  1.00  0.00           O  
ATOM   2033  CB  PHE D1709     -73.501 -12.388  77.881  1.00  0.00           C  
ATOM   2034  CG  PHE D1709     -73.384 -10.969  78.428  1.00  0.00           C  
ATOM   2035  CD1 PHE D1709     -72.127 -10.372  78.593  1.00  0.00           C  
ATOM   2036  CD2 PHE D1709     -74.524 -10.234  78.782  1.00  0.00           C  
ATOM   2037  CE1 PHE D1709     -72.003  -9.068  79.097  1.00  0.00           C  
ATOM   2038  CE2 PHE D1709     -74.407  -8.925  79.289  1.00  0.00           C  
ATOM   2039  CZ  PHE D1709     -73.145  -8.346  79.444  1.00  0.00           C  
ATOM   2040  N   SER D1710     -72.739 -14.871  75.658  1.00  0.00           N  
ATOM   2041  CA  SER D1710     -72.378 -16.279  75.524  1.00  0.00           C  
ATOM   2042  C   SER D1710     -71.214 -16.521  74.573  1.00  0.00           C  
ATOM   2043  O   SER D1710     -70.090 -16.735  75.025  1.00  0.00           O  
ATOM   2044  CB  SER D1710     -73.584 -17.085  75.066  1.00  0.00           C  
ATOM   2045  OG  SER D1710     -74.633 -16.935  76.004  1.00  0.00           O  
ATOM   2046  N   LEU D1725     -71.484 -16.481  73.268  1.00  0.00           N  
ATOM   2047  CA  LEU D1725     -70.461 -16.705  72.235  1.00  0.00           C  
ATOM   2048  C   LEU D1725     -68.986 -16.456  72.619  1.00  0.00           C  
ATOM   2049  O   LEU D1725     -68.150 -17.365  72.465  1.00  0.00           O  
ATOM   2050  CB  LEU D1725     -70.818 -15.906  70.970  1.00  0.00           C  
ATOM   2051  CG  LEU D1725     -72.159 -16.320  70.346  1.00  0.00           C  
ATOM   2052  CD1 LEU D1725     -72.333 -15.631  69.007  1.00  0.00           C  
ATOM   2053  CD2 LEU D1725     -72.212 -17.848  70.175  1.00  0.00           C  
ATOM   2054  N   PRO D1726     -68.643 -15.235  73.115  1.00  0.00           N  
ATOM   2055  CA  PRO D1726     -67.234 -15.031  73.475  1.00  0.00           C  
ATOM   2056  C   PRO D1726     -66.635 -16.169  74.325  1.00  0.00           C  
ATOM   2057  O   PRO D1726     -65.446 -16.491  74.207  1.00  0.00           O  
ATOM   2058  CB  PRO D1726     -67.248 -13.666  74.191  1.00  0.00           C  
ATOM   2059  CG  PRO D1726     -68.649 -13.517  74.670  1.00  0.00           C  
ATOM   2060  CD  PRO D1726     -69.445 -14.058  73.506  1.00  0.00           C  
ATOM   2061  N   SER D1727     -67.457 -16.778  75.173  1.00  0.00           N  
ATOM   2062  CA  SER D1727     -66.983 -17.880  75.990  1.00  0.00           C  
ATOM   2063  C   SER D1727     -67.129 -19.185  75.187  1.00  0.00           C  
ATOM   2064  O   SER D1727     -66.211 -20.000  75.135  1.00  0.00           O  
ATOM   2065  CB  SER D1727     -67.789 -17.967  77.284  1.00  0.00           C  
ATOM   2066  OG  SER D1727     -68.642 -19.095  77.260  1.00  0.00           O  
ATOM   2067  N   ARG D1728     -68.277 -19.377  74.545  1.00  0.00           N  
ATOM   2068  CA  ARG D1728     -68.505 -20.593  73.774  1.00  0.00           C  
ATOM   2069  C   ARG D1728     -67.330 -20.953  72.890  1.00  0.00           C  
ATOM   2070  O   ARG D1728     -66.952 -22.128  72.789  1.00  0.00           O  
ATOM   2071  CB  ARG D1728     -69.769 -20.450  72.931  1.00  0.00           C  
ATOM   2072  CG  ARG D1728     -71.012 -20.325  73.774  1.00  0.00           C  
ATOM   2073  CD  ARG D1728     -72.047 -21.328  73.353  1.00  0.00           C  
ATOM   2074  NE  ARG D1728     -73.066 -21.497  74.387  1.00  0.00           N  
ATOM   2075  CZ  ARG D1728     -74.137 -22.286  74.273  1.00  0.00           C  
ATOM   2076  NH1 ARG D1728     -74.342 -22.988  73.161  1.00  0.00           N  
ATOM   2077  NH2 ARG D1728     -75.007 -22.384  75.277  1.00  0.00           N  
ATOM   2078  N   LEU D1729     -66.750 -19.942  72.248  1.00  0.00           N  
ATOM   2079  CA  LEU D1729     -65.604 -20.183  71.373  1.00  0.00           C  
ATOM   2080  C   LEU D1729     -64.337 -19.814  72.110  1.00  0.00           C  
ATOM   2081  O   LEU D1729     -63.312 -19.496  71.505  1.00  0.00           O  
ATOM   2082  CB  LEU D1729     -65.700 -19.362  70.086  1.00  0.00           C  
ATOM   2083  CG  LEU D1729     -67.046 -19.328  69.359  1.00  0.00           C  
ATOM   2084  CD1 LEU D1729     -66.761 -18.970  67.910  1.00  0.00           C  
ATOM   2085  CD2 LEU D1729     -67.780 -20.677  69.447  1.00  0.00           C  
ATOM   2086  N   SER D1752     -64.438 -19.850  73.431  1.00  0.00           N  
ATOM   2087  CA  SER D1752     -63.332 -19.551  74.329  1.00  0.00           C  
ATOM   2088  C   SER D1752     -62.342 -18.492  73.863  1.00  0.00           C  
ATOM   2089  O   SER D1752     -61.285 -18.798  73.304  1.00  0.00           O  
ATOM   2090  CB  SER D1752     -62.591 -20.850  74.676  1.00  0.00           C  
ATOM   2091  OG  SER D1752     -62.765 -21.831  73.664  1.00  0.00           O  
ATOM   2092  N   ALA D1753     -62.708 -17.238  74.095  1.00  0.00           N  
ATOM   2093  CA  ALA D1753     -61.849 -16.118  73.762  1.00  0.00           C  
ATOM   2094  C   ALA D1753     -61.517 -15.526  75.125  1.00  0.00           C  
ATOM   2095  O   ALA D1753     -62.244 -15.769  76.099  1.00  0.00           O  
ATOM   2096  CB  ALA D1753     -62.582 -15.110  72.912  1.00  0.00           C  
ATOM   2097  N   SER D1757     -60.424 -14.769  75.203  1.00  0.00           N  
ATOM   2098  CA  SER D1757     -60.012 -14.175  76.468  1.00  0.00           C  
ATOM   2099  C   SER D1757     -58.868 -13.189  76.338  1.00  0.00           C  
ATOM   2100  O   SER D1757     -58.067 -13.248  75.406  1.00  0.00           O  
ATOM   2101  CB  SER D1757     -59.604 -15.272  77.445  1.00  0.00           C  
ATOM   2102  OG  SER D1757     -58.587 -16.073  76.884  1.00  0.00           O  
ATOM   2103  N   TYR D1758     -58.802 -12.276  77.295  1.00  0.00           N  
ATOM   2104  CA  TYR D1758     -57.750 -11.273  77.320  1.00  0.00           C  
ATOM   2105  C   TYR D1758     -57.129 -11.216  78.706  1.00  0.00           C  
ATOM   2106  O   TYR D1758     -57.636 -11.824  79.653  1.00  0.00           O  
ATOM   2107  CB  TYR D1758     -58.287  -9.889  76.934  1.00  0.00           C  
ATOM   2108  CG  TYR D1758     -59.335  -9.325  77.870  1.00  0.00           C  
ATOM   2109  CD1 TYR D1758     -60.668  -9.755  77.812  1.00  0.00           C  
ATOM   2110  CD2 TYR D1758     -58.995  -8.360  78.821  1.00  0.00           C  
ATOM   2111  CE1 TYR D1758     -61.639  -9.232  78.680  1.00  0.00           C  
ATOM   2112  CE2 TYR D1758     -59.955  -7.833  79.692  1.00  0.00           C  
ATOM   2113  CZ  TYR D1758     -61.272  -8.274  79.615  1.00  0.00           C  
ATOM   2114  OH  TYR D1758     -62.214  -7.757  80.469  1.00  0.00           O  
ATOM   2115  N   VAL D1759     -56.039 -10.469  78.822  1.00  0.00           N  
ATOM   2116  CA  VAL D1759     -55.324 -10.353  80.086  1.00  0.00           C  
ATOM   2117  C   VAL D1759     -55.549  -9.005  80.779  1.00  0.00           C  
ATOM   2118  O   VAL D1759     -55.295  -7.960  80.192  1.00  0.00           O  
ATOM   2119  CB  VAL D1759     -53.817 -10.529  79.844  1.00  0.00           C  
ATOM   2120  CG1 VAL D1759     -53.111 -10.864  81.146  1.00  0.00           C  
ATOM   2121  CG2 VAL D1759     -53.590 -11.600  78.782  1.00  0.00           C  
ATOM   2122  N   GLY D1760     -56.030  -9.030  82.020  1.00  0.00           N  
ATOM   2123  CA  GLY D1760     -56.230  -7.788  82.747  1.00  0.00           C  
ATOM   2124  C   GLY D1760     -54.883  -7.358  83.313  1.00  0.00           C  
ATOM   2125  O   GLY D1760     -53.876  -8.023  83.047  1.00  0.00           O  
ATOM   2126  N   GLU D1764     -54.829  -6.259  84.068  1.00  0.00           N  
ATOM   2127  CA  GLU D1764     -53.553  -5.828  84.651  1.00  0.00           C  
ATOM   2128  C   GLU D1764     -53.258  -6.869  85.703  1.00  0.00           C  
ATOM   2129  O   GLU D1764     -52.107  -7.135  86.042  1.00  0.00           O  
ATOM   2130  CB  GLU D1764     -53.647  -4.459  85.334  1.00  0.00           C  
ATOM   2131  CG  GLU D1764     -54.052  -3.322  84.435  1.00  0.00           C  
ATOM   2132  CD  GLU D1764     -55.553  -3.247  84.241  1.00  0.00           C  
ATOM   2133  OE1 GLU D1764     -56.165  -4.238  83.781  1.00  0.00           O  
ATOM   2134  OE2 GLU D1764     -56.122  -2.184  84.553  1.00  0.00           O  
ATOM   2135  N   ASP D1765     -54.336  -7.449  86.217  1.00  0.00           N  
ATOM   2136  CA  ASP D1765     -54.259  -8.489  87.228  1.00  0.00           C  
ATOM   2137  C   ASP D1765     -53.680  -9.741  86.577  1.00  0.00           C  
ATOM   2138  O   ASP D1765     -53.800 -10.846  87.107  1.00  0.00           O  
ATOM   2139  CB  ASP D1765     -55.658  -8.770  87.800  1.00  0.00           C  
ATOM   2140  CG  ASP D1765     -56.657  -9.210  86.737  1.00  0.00           C  
ATOM   2141  OD1 ASP D1765     -56.671  -8.612  85.638  1.00  0.00           O  
ATOM   2142  OD2 ASP D1765     -57.443 -10.144  87.007  1.00  0.00           O  
ATOM   2143  N   ASN D1767     -53.051  -9.550  85.421  1.00  0.00           N  
ATOM   2144  CA  ASN D1767     -52.446 -10.642  84.678  1.00  0.00           C  
ATOM   2145  C   ASN D1767     -53.368 -11.864  84.740  1.00  0.00           C  
ATOM   2146  O   ASN D1767     -52.911 -13.002  84.904  1.00  0.00           O  
ATOM   2147  CB  ASN D1767     -51.078 -10.954  85.278  1.00  0.00           C  
ATOM   2148  CG  ASN D1767     -50.249 -11.841  84.393  1.00  0.00           C  
ATOM   2149  OD1 ASN D1767     -50.005 -11.527  83.226  1.00  0.00           O  
ATOM   2150  ND2 ASN D1767     -49.804 -12.960  84.943  1.00  0.00           N  
ATOM   2151  N   GLU D1768     -54.672 -11.607  84.602  1.00  0.00           N  
ATOM   2152  CA  GLU D1768     -55.698 -12.651  84.655  1.00  0.00           C  
ATOM   2153  C   GLU D1768     -56.576 -12.829  83.418  1.00  0.00           C  
ATOM   2154  O   GLU D1768     -56.876 -11.870  82.699  1.00  0.00           O  
ATOM   2155  CB  GLU D1768     -56.614 -12.429  85.862  1.00  0.00           C  
ATOM   2156  CG  GLU D1768     -56.041 -12.938  87.166  1.00  0.00           C  
ATOM   2157  CD  GLU D1768     -55.863 -14.448  87.167  1.00  0.00           C  
ATOM   2158  OE1 GLU D1768     -56.887 -15.158  87.060  1.00  0.00           O  
ATOM   2159  OE2 GLU D1768     -54.706 -14.923  87.267  1.00  0.00           O  
ATOM   2160  N   ARG D1770     -56.989 -14.082  83.209  1.00  0.00           N  
ATOM   2161  CA  ARG D1770     -57.854 -14.492  82.104  1.00  0.00           C  
ATOM   2162  C   ARG D1770     -59.271 -13.954  82.302  1.00  0.00           C  
ATOM   2163  O   ARG D1770     -59.900 -14.196  83.335  1.00  0.00           O  
ATOM   2164  CB  ARG D1770     -57.913 -16.025  82.011  1.00  0.00           C  
ATOM   2165  CG  ARG D1770     -56.721 -16.657  81.332  1.00  0.00           C  
ATOM   2166  CD  ARG D1770     -56.836 -16.518  79.818  1.00  0.00           C  
ATOM   2167  NE  ARG D1770     -55.536 -16.516  79.145  1.00  0.00           N  
ATOM   2168  CZ  ARG D1770     -54.660 -17.520  79.179  1.00  0.00           C  
ATOM   2169  NH1 ARG D1770     -54.933 -18.634  79.857  1.00  0.00           N  
ATOM   2170  NH2 ARG D1770     -53.502 -17.408  78.539  1.00  0.00           N  
ATOM   2171  N   LYS D1771     -59.762 -13.219  81.309  1.00  0.00           N  
ATOM   2172  CA  LYS D1771     -61.110 -12.656  81.345  1.00  0.00           C  
ATOM   2173  C   LYS D1771     -61.722 -12.839  79.945  1.00  0.00           C  
ATOM   2174  O   LYS D1771     -61.056 -12.566  78.939  1.00  0.00           O  
ATOM   2175  CB  LYS D1771     -61.074 -11.150  81.707  1.00  0.00           C  
ATOM   2176  CG  LYS D1771     -60.315 -10.790  82.999  1.00  0.00           C  
ATOM   2177  CD  LYS D1771     -61.166  -9.970  83.987  1.00  0.00           C  
ATOM   2178  CE  LYS D1771     -61.484  -8.546  83.499  1.00  0.00           C  
ATOM   2179  NZ  LYS D1771     -60.348  -7.582  83.611  1.00  0.00           N  
ATOM   2180  N   VAL D1772     -62.962 -13.335  79.874  1.00  0.00           N  
ATOM   2181  CA  VAL D1772     -63.642 -13.499  78.580  1.00  0.00           C  
ATOM   2182  C   VAL D1772     -64.152 -12.105  78.188  1.00  0.00           C  
ATOM   2183  O   VAL D1772     -64.733 -11.382  79.005  1.00  0.00           O  
ATOM   2184  CB  VAL D1772     -64.842 -14.478  78.656  1.00  0.00           C  
ATOM   2185  CG1 VAL D1772     -65.583 -14.491  77.333  1.00  0.00           C  
ATOM   2186  CG2 VAL D1772     -64.352 -15.872  78.982  1.00  0.00           C  
ATOM   2187  N   PRO D1773     -63.941 -11.705  76.931  1.00  0.00           N  
ATOM   2188  CA  PRO D1773     -64.420 -10.373  76.572  1.00  0.00           C  
ATOM   2189  C   PRO D1773     -65.910 -10.357  76.352  1.00  0.00           C  
ATOM   2190  O   PRO D1773     -66.558 -11.404  76.197  1.00  0.00           O  
ATOM   2191  CB  PRO D1773     -63.668 -10.087  75.295  1.00  0.00           C  
ATOM   2192  CG  PRO D1773     -63.730 -11.443  74.616  1.00  0.00           C  
ATOM   2193  CD  PRO D1773     -63.437 -12.429  75.748  1.00  0.00           C  
ATOM   2194  N   VAL D1774     -66.450  -9.151  76.359  1.00  0.00           N  
ATOM   2195  CA  VAL D1774     -67.869  -8.965  76.107  1.00  0.00           C  
ATOM   2196  C   VAL D1774     -67.877  -8.741  74.604  1.00  0.00           C  
ATOM   2197  O   VAL D1774     -66.910  -8.187  74.075  1.00  0.00           O  
ATOM   2198  CB  VAL D1774     -68.429  -7.687  76.776  1.00  0.00           C  
ATOM   2199  CG1 VAL D1774     -69.950  -7.691  76.702  1.00  0.00           C  
ATOM   2200  CG2 VAL D1774     -67.962  -7.591  78.211  1.00  0.00           C  
ATOM   2201  N   MET D1775     -68.936  -9.171  73.914  1.00  0.00           N  
ATOM   2202  CA  MET D1775     -69.010  -8.976  72.469  1.00  0.00           C  
ATOM   2203  C   MET D1775     -70.291  -8.297  71.991  1.00  0.00           C  
ATOM   2204  O   MET D1775     -71.403  -8.762  72.234  1.00  0.00           O  
ATOM   2205  CB  MET D1775     -68.817 -10.299  71.731  1.00  0.00           C  
ATOM   2206  CG  MET D1775     -68.808 -10.114  70.240  1.00  0.00           C  
ATOM   2207  SD  MET D1775     -68.124 -11.503  69.446  1.00  0.00           S  
ATOM   2208  CE  MET D1775     -68.769 -12.858  70.507  1.00  0.00           C  
ATOM   2209  N   ILE D1776     -70.105  -7.179  71.305  1.00  0.00           N  
ATOM   2210  CA  ILE D1776     -71.196  -6.385  70.766  1.00  0.00           C  
ATOM   2211  C   ILE D1776     -71.324  -6.619  69.250  1.00  0.00           C  
ATOM   2212  O   ILE D1776     -70.361  -6.384  68.516  1.00  0.00           O  
ATOM   2213  CB  ILE D1776     -70.930  -4.874  71.014  1.00  0.00           C  
ATOM   2214  CG1 ILE D1776     -70.892  -4.595  72.517  1.00  0.00           C  
ATOM   2215  CG2 ILE D1776     -71.985  -4.025  70.318  1.00  0.00           C  
ATOM   2216  CD1 ILE D1776     -70.574  -3.157  72.873  1.00  0.00           C  
ATOM   2217  N   HIS D1777     -72.490  -7.100  68.791  1.00  0.00           N  
ATOM   2218  CA  HIS D1777     -72.758  -7.323  67.354  1.00  0.00           C  
ATOM   2219  C   HIS D1777     -73.371  -6.028  66.869  1.00  0.00           C  
ATOM   2220  O   HIS D1777     -74.046  -5.340  67.647  1.00  0.00           O  
ATOM   2221  CB  HIS D1777     -73.789  -8.428  67.138  1.00  0.00           C  
ATOM   2222  CG  HIS D1777     -73.359  -9.765  67.642  1.00  0.00           C  
ATOM   2223  ND1 HIS D1777     -73.096 -10.824  66.800  1.00  0.00           N  
ATOM   2224  CD2 HIS D1777     -73.127 -10.216  68.898  1.00  0.00           C  
ATOM   2225  CE1 HIS D1777     -72.717 -11.870  67.514  1.00  0.00           C  
ATOM   2226  NE2 HIS D1777     -72.728 -11.528  68.791  1.00  0.00           N  
ATOM   2227  N   ARG D1778     -73.165  -5.684  65.604  1.00  0.00           N  
ATOM   2228  CA  ARG D1778     -73.746  -4.440  65.115  1.00  0.00           C  
ATOM   2229  C   ARG D1778     -73.552  -4.205  63.622  1.00  0.00           C  
ATOM   2230  O   ARG D1778     -72.480  -4.464  63.080  1.00  0.00           O  
ATOM   2231  CB  ARG D1778     -73.212  -3.255  65.967  1.00  0.00           C  
ATOM   2232  CG  ARG D1778     -72.672  -2.022  65.236  1.00  0.00           C  
ATOM   2233  CD  ARG D1778     -71.242  -2.224  64.736  1.00  0.00           C  
ATOM   2234  NE  ARG D1778     -71.251  -2.273  63.291  1.00  0.00           N  
ATOM   2235  CZ  ARG D1778     -70.418  -1.601  62.522  1.00  0.00           C  
ATOM   2236  NH1 ARG D1778     -69.495  -0.830  63.066  1.00  0.00           N  
ATOM   2237  NH2 ARG D1778     -70.538  -1.680  61.207  1.00  0.00           N  
ATOM   2238  N   ALA D1779     -74.618  -3.746  62.965  1.00  0.00           N  
ATOM   2239  CA  ALA D1779     -74.608  -3.445  61.538  1.00  0.00           C  
ATOM   2240  C   ALA D1779     -75.333  -2.118  61.373  1.00  0.00           C  
ATOM   2241  O   ALA D1779     -76.472  -1.975  61.817  1.00  0.00           O  
ATOM   2242  CB  ALA D1779     -75.332  -4.531  60.772  1.00  0.00           C  
ATOM   2243  N   ILE D1780     -74.677  -1.141  60.758  1.00  0.00           N  
ATOM   2244  CA  ILE D1780     -75.314   0.158  60.560  1.00  0.00           C  
ATOM   2245  C   ILE D1780     -76.334   0.110  59.424  1.00  0.00           C  
ATOM   2246  O   ILE D1780     -77.545   0.228  59.663  1.00  0.00           O  
ATOM   2247  CB  ILE D1780     -74.266   1.279  60.290  1.00  0.00           C  
ATOM   2248  CG1 ILE D1780     -73.849   1.922  61.616  1.00  0.00           C  
ATOM   2249  CG2 ILE D1780     -74.856   2.369  59.396  1.00  0.00           C  
ATOM   2250  CD1 ILE D1780     -73.412   0.937  62.680  1.00  0.00           C  
ATOM   2251  N   LEU D1781     -75.862  -0.063  58.192  1.00  0.00           N  
ATOM   2252  CA  LEU D1781     -76.793  -0.124  57.077  1.00  0.00           C  
ATOM   2253  C   LEU D1781     -77.670  -1.366  57.224  1.00  0.00           C  
ATOM   2254  O   LEU D1781     -78.806  -1.394  56.750  1.00  0.00           O  
ATOM   2255  CB  LEU D1781     -76.035  -0.167  55.751  1.00  0.00           C  
ATOM   2256  CG  LEU D1781     -75.093   1.003  55.435  1.00  0.00           C  
ATOM   2257  CD1 LEU D1781     -74.805   1.021  53.919  1.00  0.00           C  
ATOM   2258  CD2 LEU D1781     -75.733   2.327  55.872  1.00  0.00           C  
ATOM   2259  N   GLY D1782     -77.129  -2.384  57.890  1.00  0.00           N  
ATOM   2260  CA  GLY D1782     -77.861  -3.616  58.106  1.00  0.00           C  
ATOM   2261  C   GLY D1782     -77.458  -4.682  57.113  1.00  0.00           C  
ATOM   2262  O   GLY D1782     -76.735  -5.620  57.444  1.00  0.00           O  
ATOM   2263  N   SER D1783     -77.946  -4.535  55.886  1.00  0.00           N  
ATOM   2264  CA  SER D1783     -77.650  -5.463  54.785  1.00  0.00           C  
ATOM   2265  C   SER D1783     -77.561  -4.644  53.510  1.00  0.00           C  
ATOM   2266  O   SER D1783     -78.470  -3.854  53.210  1.00  0.00           O  
ATOM   2267  CB  SER D1783     -78.753  -6.504  54.615  1.00  0.00           C  
ATOM   2268  OG  SER D1783     -78.751  -6.999  53.288  1.00  0.00           O  
ATOM   2269  N   MET D1784     -76.478  -4.838  52.759  1.00  0.00           N  
ATOM   2270  CA  MET D1784     -76.266  -4.076  51.536  1.00  0.00           C  
ATOM   2271  C   MET D1784     -77.475  -4.038  50.604  1.00  0.00           C  
ATOM   2272  O   MET D1784     -77.930  -2.964  50.175  1.00  0.00           O  
ATOM   2273  CB  MET D1784     -75.034  -4.610  50.797  1.00  0.00           C  
ATOM   2274  CG  MET D1784     -73.732  -4.095  51.377  1.00  0.00           C  
ATOM   2275  SD  MET D1784     -73.760  -2.266  51.618  1.00  0.00           S  
ATOM   2276  CE  MET D1784     -72.349  -1.689  50.567  1.00  0.00           C  
ATOM   2277  N   GLU D1785     -77.998  -5.215  50.298  1.00  0.00           N  
ATOM   2278  CA  GLU D1785     -79.138  -5.303  49.415  1.00  0.00           C  
ATOM   2279  C   GLU D1785     -80.381  -4.648  50.019  1.00  0.00           C  
ATOM   2280  O   GLU D1785     -81.061  -3.855  49.358  1.00  0.00           O  
ATOM   2281  CB  GLU D1785     -79.423  -6.769  49.076  1.00  0.00           C  
ATOM   2282  CG  GLU D1785     -78.661  -7.795  49.897  1.00  0.00           C  
ATOM   2283  CD  GLU D1785     -77.194  -7.834  49.547  1.00  0.00           C  
ATOM   2284  OE1 GLU D1785     -76.888  -8.043  48.352  1.00  0.00           O  
ATOM   2285  OE2 GLU D1785     -76.359  -7.657  50.469  1.00  0.00           O  
ATOM   2286  N   ARG D1786     -80.678  -4.972  51.275  1.00  0.00           N  
ATOM   2287  CA  ARG D1786     -81.860  -4.414  51.923  1.00  0.00           C  
ATOM   2288  C   ARG D1786     -81.817  -2.909  51.913  1.00  0.00           C  
ATOM   2289  O   ARG D1786     -82.704  -2.258  51.365  1.00  0.00           O  
ATOM   2290  CB  ARG D1786     -81.985  -4.910  53.363  1.00  0.00           C  
ATOM   2291  CG  ARG D1786     -83.227  -4.394  54.065  1.00  0.00           C  
ATOM   2292  CD  ARG D1786     -83.438  -5.106  55.402  1.00  0.00           C  
ATOM   2293  NE  ARG D1786     -83.997  -6.454  55.251  1.00  0.00           N  
ATOM   2294  CZ  ARG D1786     -84.369  -7.245  56.259  1.00  0.00           C  
ATOM   2295  NH1 ARG D1786     -84.243  -6.838  57.509  1.00  0.00           N  
ATOM   2296  NH2 ARG D1786     -84.878  -8.446  56.018  1.00  0.00           N  
ATOM   2297  N   PHE D1787     -80.771  -2.359  52.511  1.00  0.00           N  
ATOM   2298  CA  PHE D1787     -80.631  -0.915  52.566  1.00  0.00           C  
ATOM   2299  C   PHE D1787     -80.702  -0.299  51.157  1.00  0.00           C  
ATOM   2300  O   PHE D1787     -81.290   0.776  50.954  1.00  0.00           O  
ATOM   2301  CB  PHE D1787     -79.323  -0.553  53.273  1.00  0.00           C  
ATOM   2302  CG  PHE D1787     -79.170   0.916  53.560  1.00  0.00           C  
ATOM   2303  CD1 PHE D1787     -78.870   1.816  52.534  1.00  0.00           C  
ATOM   2304  CD2 PHE D1787     -79.295   1.397  54.867  1.00  0.00           C  
ATOM   2305  CE1 PHE D1787     -78.700   3.137  52.820  1.00  0.00           C  
ATOM   2306  CE2 PHE D1787     -79.122   2.741  55.159  1.00  0.00           C  
ATOM   2307  CZ  PHE D1787     -78.828   3.601  54.157  1.00  0.00           C  
ATOM   2308  N   ILE D1788     -80.113  -0.971  50.175  1.00  0.00           N  
ATOM   2309  CA  ILE D1788     -80.185  -0.422  48.831  1.00  0.00           C  
ATOM   2310  C   ILE D1788     -81.664  -0.356  48.465  1.00  0.00           C  
ATOM   2311  O   ILE D1788     -82.139   0.663  47.973  1.00  0.00           O  
ATOM   2312  CB  ILE D1788     -79.408  -1.291  47.793  1.00  0.00           C  
ATOM   2313  CG1 ILE D1788     -78.004  -0.710  47.582  1.00  0.00           C  
ATOM   2314  CG2 ILE D1788     -80.164  -1.343  46.475  1.00  0.00           C  
ATOM   2315  CD1 ILE D1788     -77.252  -1.304  46.415  1.00  0.00           C  
ATOM   2316  N   GLY D1789     -82.384  -1.447  48.726  1.00  0.00           N  
ATOM   2317  CA  GLY D1789     -83.801  -1.502  48.419  1.00  0.00           C  
ATOM   2318  C   GLY D1789     -84.522  -0.286  48.961  1.00  0.00           C  
ATOM   2319  O   GLY D1789     -85.304   0.345  48.249  1.00  0.00           O  
ATOM   2320  N   ILE D1790     -84.244   0.047  50.220  1.00  0.00           N  
ATOM   2321  CA  ILE D1790     -84.866   1.192  50.883  1.00  0.00           C  
ATOM   2322  C   ILE D1790     -84.514   2.511  50.210  1.00  0.00           C  
ATOM   2323  O   ILE D1790     -85.383   3.355  49.981  1.00  0.00           O  
ATOM   2324  CB  ILE D1790     -84.451   1.261  52.365  1.00  0.00           C  
ATOM   2325  CG1 ILE D1790     -84.912  -0.004  53.091  1.00  0.00           C  
ATOM   2326  CG2 ILE D1790     -85.028   2.507  53.007  1.00  0.00           C  
ATOM   2327  CD1 ILE D1790     -86.299  -0.433  52.703  1.00  0.00           C  
ATOM   2328  N   LEU D1791     -83.234   2.696  49.905  1.00  0.00           N  
ATOM   2329  CA  LEU D1791     -82.813   3.920  49.236  1.00  0.00           C  
ATOM   2330  C   LEU D1791     -83.620   4.092  47.962  1.00  0.00           C  
ATOM   2331  O   LEU D1791     -84.137   5.177  47.683  1.00  0.00           O  
ATOM   2332  CB  LEU D1791     -81.335   3.855  48.873  1.00  0.00           C  
ATOM   2333  CG  LEU D1791     -80.379   3.878  50.055  1.00  0.00           C  
ATOM   2334  CD1 LEU D1791     -78.934   3.922  49.569  1.00  0.00           C  
ATOM   2335  CD2 LEU D1791     -80.702   5.106  50.893  1.00  0.00           C  
ATOM   2336  N   THR D1792     -83.710   3.009  47.187  1.00  0.00           N  
ATOM   2337  CA  THR D1792     -84.452   3.026  45.938  1.00  0.00           C  
ATOM   2338  C   THR D1792     -85.856   3.457  46.281  1.00  0.00           C  
ATOM   2339  O   THR D1792     -86.365   4.416  45.714  1.00  0.00           O  
ATOM   2340  CB  THR D1792     -84.538   1.647  45.289  1.00  0.00           C  
ATOM   2341  OG1 THR D1792     -83.462   0.826  45.751  1.00  0.00           O  
ATOM   2342  CG2 THR D1792     -84.457   1.789  43.779  1.00  0.00           C  
ATOM   2343  N   GLU D1793     -86.476   2.739  47.217  1.00  0.00           N  
ATOM   2344  CA  GLU D1793     -87.830   3.061  47.645  1.00  0.00           C  
ATOM   2345  C   GLU D1793     -87.883   4.551  47.915  1.00  0.00           C  
ATOM   2346  O   GLU D1793     -88.605   5.260  47.218  1.00  0.00           O  
ATOM   2347  CB  GLU D1793     -88.217   2.270  48.904  1.00  0.00           C  
ATOM   2348  CG  GLU D1793     -88.372   0.749  48.688  1.00  0.00           C  
ATOM   2349  CD  GLU D1793     -89.730   0.356  48.109  1.00  0.00           C  
ATOM   2350  OE1 GLU D1793     -90.295   1.170  47.344  1.00  0.00           O  
ATOM   2351  OE2 GLU D1793     -90.225  -0.764  48.405  1.00  0.00           O  
ATOM   2352  N   GLU D1794     -87.106   5.034  48.890  1.00  0.00           N  
ATOM   2353  CA  GLU D1794     -87.106   6.464  49.198  1.00  0.00           C  
ATOM   2354  C   GLU D1794     -86.940   7.296  47.924  1.00  0.00           C  
ATOM   2355  O   GLU D1794     -87.910   7.571  47.225  1.00  0.00           O  
ATOM   2356  CB  GLU D1794     -85.991   6.821  50.181  1.00  0.00           C  
ATOM   2357  CG  GLU D1794     -86.031   8.292  50.598  1.00  0.00           C  
ATOM   2358  CD  GLU D1794     -86.322   8.495  52.088  1.00  0.00           C  
ATOM   2359  OE1 GLU D1794     -87.053   7.663  52.672  1.00  0.00           O  
ATOM   2360  OE2 GLU D1794     -85.835   9.494  52.675  1.00  0.00           O  
ATOM   2361  N   PHE D1795     -85.713   7.686  47.613  1.00  0.00           N  
ATOM   2362  CA  PHE D1795     -85.445   8.493  46.424  1.00  0.00           C  
ATOM   2363  C   PHE D1795     -86.247   8.078  45.181  1.00  0.00           C  
ATOM   2364  O   PHE D1795     -86.457   8.882  44.269  1.00  0.00           O  
ATOM   2365  CB  PHE D1795     -83.945   8.452  46.132  1.00  0.00           C  
ATOM   2366  CG  PHE D1795     -83.101   8.804  47.328  1.00  0.00           C  
ATOM   2367  CD1 PHE D1795     -83.016   7.935  48.424  1.00  0.00           C  
ATOM   2368  CD2 PHE D1795     -82.470  10.049  47.403  1.00  0.00           C  
ATOM   2369  CE1 PHE D1795     -82.325   8.305  49.577  1.00  0.00           C  
ATOM   2370  CE2 PHE D1795     -81.773  10.434  48.557  1.00  0.00           C  
ATOM   2371  CZ  PHE D1795     -81.703   9.560  49.646  1.00  0.00           C  
ATOM   2372  N   ALA D1796     -86.700   6.828  45.159  1.00  0.00           N  
ATOM   2373  CA  ALA D1796     -87.474   6.289  44.043  1.00  0.00           C  
ATOM   2374  C   ALA D1796     -86.753   6.520  42.717  1.00  0.00           C  
ATOM   2375  O   ALA D1796     -87.276   7.169  41.810  1.00  0.00           O  
ATOM   2376  CB  ALA D1796     -88.850   6.919  44.017  1.00  0.00           C  
ATOM   2377  N   GLY D1797     -85.543   5.979  42.612  1.00  0.00           N  
ATOM   2378  CA  GLY D1797     -84.756   6.143  41.399  1.00  0.00           C  
ATOM   2379  C   GLY D1797     -83.986   7.457  41.330  1.00  0.00           C  
ATOM   2380  O   GLY D1797     -83.258   7.713  40.368  1.00  0.00           O  
ATOM   2381  N   PHE D1798     -84.128   8.294  42.354  1.00  0.00           N  
ATOM   2382  CA  PHE D1798     -83.438   9.578  42.353  1.00  0.00           C  
ATOM   2383  C   PHE D1798     -82.285   9.637  43.332  1.00  0.00           C  
ATOM   2384  O   PHE D1798     -82.193  10.534  44.177  1.00  0.00           O  
ATOM   2385  CB  PHE D1798     -84.440  10.711  42.598  1.00  0.00           C  
ATOM   2386  CG  PHE D1798     -85.397  10.909  41.453  1.00  0.00           C  
ATOM   2387  CD1 PHE D1798     -86.347   9.931  41.142  1.00  0.00           C  
ATOM   2388  CD2 PHE D1798     -85.297  12.034  40.637  1.00  0.00           C  
ATOM   2389  CE1 PHE D1798     -87.182  10.069  40.035  1.00  0.00           C  
ATOM   2390  CE2 PHE D1798     -86.127  12.182  39.527  1.00  0.00           C  
ATOM   2391  CZ  PHE D1798     -87.072  11.194  39.225  1.00  0.00           C  
ATOM   2392  N   PHE D1799     -81.399   8.661  43.183  1.00  0.00           N  
ATOM   2393  CA  PHE D1799     -80.216   8.555  44.014  1.00  0.00           C  
ATOM   2394  C   PHE D1799     -79.434   9.865  43.922  1.00  0.00           C  
ATOM   2395  O   PHE D1799     -79.349  10.481  42.851  1.00  0.00           O  
ATOM   2396  CB  PHE D1799     -79.349   7.386  43.523  1.00  0.00           C  
ATOM   2397  CG  PHE D1799     -80.096   6.091  43.416  1.00  0.00           C  
ATOM   2398  CD1 PHE D1799     -80.484   5.405  44.565  1.00  0.00           C  
ATOM   2399  CD2 PHE D1799     -80.450   5.580  42.170  1.00  0.00           C  
ATOM   2400  CE1 PHE D1799     -81.221   4.223  44.480  1.00  0.00           C  
ATOM   2401  CE2 PHE D1799     -81.185   4.402  42.068  1.00  0.00           C  
ATOM   2402  CZ  PHE D1799     -81.574   3.719  43.228  1.00  0.00           C  
ATOM   2403  N   PRO D1800     -78.885  10.329  45.055  1.00  0.00           N  
ATOM   2404  CA  PRO D1800     -78.108  11.572  45.070  1.00  0.00           C  
ATOM   2405  C   PRO D1800     -76.936  11.453  44.100  1.00  0.00           C  
ATOM   2406  O   PRO D1800     -76.497  10.346  43.777  1.00  0.00           O  
ATOM   2407  CB  PRO D1800     -77.658  11.674  46.520  1.00  0.00           C  
ATOM   2408  CG  PRO D1800     -78.835  11.107  47.244  1.00  0.00           C  
ATOM   2409  CD  PRO D1800     -79.157   9.867  46.427  1.00  0.00           C  
ATOM   2410  N   THR D1801     -76.429  12.586  43.639  1.00  0.00           N  
ATOM   2411  CA  THR D1801     -75.340  12.558  42.680  1.00  0.00           C  
ATOM   2412  C   THR D1801     -74.275  11.517  42.991  1.00  0.00           C  
ATOM   2413  O   THR D1801     -73.965  10.676  42.142  1.00  0.00           O  
ATOM   2414  CB  THR D1801     -74.671  13.942  42.544  1.00  0.00           C  
ATOM   2415  OG1 THR D1801     -75.574  14.845  41.888  1.00  0.00           O  
ATOM   2416  CG2 THR D1801     -73.393  13.843  41.720  1.00  0.00           C  
ATOM   2417  N   TRP D1802     -73.728  11.555  44.203  1.00  0.00           N  
ATOM   2418  CA  TRP D1802     -72.676  10.608  44.571  1.00  0.00           C  
ATOM   2419  C   TRP D1802     -73.070   9.134  44.428  1.00  0.00           C  
ATOM   2420  O   TRP D1802     -72.233   8.289  44.110  1.00  0.00           O  
ATOM   2421  CB  TRP D1802     -72.194  10.849  46.012  1.00  0.00           C  
ATOM   2422  CG  TRP D1802     -73.155  10.416  47.107  1.00  0.00           C  
ATOM   2423  CD1 TRP D1802     -74.224  11.124  47.588  1.00  0.00           C  
ATOM   2424  CD2 TRP D1802     -73.067   9.225  47.915  1.00  0.00           C  
ATOM   2425  NE1 TRP D1802     -74.792  10.459  48.652  1.00  0.00           N  
ATOM   2426  CE2 TRP D1802     -74.106   9.290  48.872  1.00  0.00           C  
ATOM   2427  CE3 TRP D1802     -72.212   8.111  47.922  1.00  0.00           C  
ATOM   2428  CZ2 TRP D1802     -74.310   8.288  49.831  1.00  0.00           C  
ATOM   2429  CZ3 TRP D1802     -72.418   7.110  48.882  1.00  0.00           C  
ATOM   2430  CH2 TRP D1802     -73.460   7.210  49.819  1.00  0.00           C  
ATOM   2431  N   LEU D1803     -74.341   8.830  44.654  1.00  0.00           N  
ATOM   2432  CA  LEU D1803     -74.813   7.457  44.591  1.00  0.00           C  
ATOM   2433  C   LEU D1803     -75.436   7.051  43.264  1.00  0.00           C  
ATOM   2434  O   LEU D1803     -75.919   5.923  43.105  1.00  0.00           O  
ATOM   2435  CB  LEU D1803     -75.824   7.238  45.712  1.00  0.00           C  
ATOM   2436  CG  LEU D1803     -75.369   6.279  46.809  1.00  0.00           C  
ATOM   2437  CD1 LEU D1803     -76.287   6.380  48.025  1.00  0.00           C  
ATOM   2438  CD2 LEU D1803     -75.348   4.866  46.225  1.00  0.00           C  
ATOM   2439  N   ALA D1804     -75.413   7.959  42.302  1.00  0.00           N  
ATOM   2440  CA  ALA D1804     -76.018   7.691  41.004  1.00  0.00           C  
ATOM   2441  C   ALA D1804     -75.216   6.799  40.082  1.00  0.00           C  
ATOM   2442  O   ALA D1804     -74.075   7.110  39.753  1.00  0.00           O  
ATOM   2443  CB  ALA D1804     -76.298   9.003  40.301  1.00  0.00           C  
ATOM   2444  N   PRO D1805     -75.799   5.674  39.650  1.00  0.00           N  
ATOM   2445  CA  PRO D1805     -75.077   4.781  38.748  1.00  0.00           C  
ATOM   2446  C   PRO D1805     -74.398   5.616  37.674  1.00  0.00           C  
ATOM   2447  O   PRO D1805     -73.210   5.444  37.410  1.00  0.00           O  
ATOM   2448  CB  PRO D1805     -76.176   3.885  38.234  1.00  0.00           C  
ATOM   2449  CG  PRO D1805     -76.916   3.634  39.512  1.00  0.00           C  
ATOM   2450  CD  PRO D1805     -77.021   5.026  40.140  1.00  0.00           C  
ATOM   2451  N   VAL D1806     -75.136   6.516  37.043  1.00  0.00           N  
ATOM   2452  CA  VAL D1806     -74.494   7.401  36.086  1.00  0.00           C  
ATOM   2453  C   VAL D1806     -74.763   8.760  36.652  1.00  0.00           C  
ATOM   2454  O   VAL D1806     -75.886   9.050  37.062  1.00  0.00           O  
ATOM   2455  CB  VAL D1806     -75.075   7.336  34.692  1.00  0.00           C  
ATOM   2456  CG1 VAL D1806     -74.627   8.568  33.909  1.00  0.00           C  
ATOM   2457  CG2 VAL D1806     -74.591   6.078  33.997  1.00  0.00           C  
ATOM   2458  N   GLN D1807     -73.735   9.591  36.684  1.00  0.00           N  
ATOM   2459  CA  GLN D1807     -73.874  10.915  37.250  1.00  0.00           C  
ATOM   2460  C   GLN D1807     -74.118  11.974  36.189  1.00  0.00           C  
ATOM   2461  O   GLN D1807     -74.876  12.918  36.399  1.00  0.00           O  
ATOM   2462  CB  GLN D1807     -72.621  11.240  38.078  1.00  0.00           C  
ATOM   2463  CG  GLN D1807     -72.371  10.257  39.247  1.00  0.00           C  
ATOM   2464  CD  GLN D1807     -71.047  10.506  39.984  1.00  0.00           C  
ATOM   2465  OE1 GLN D1807     -69.992  10.661  39.358  1.00  0.00           O  
ATOM   2466  NE2 GLN D1807     -71.101  10.528  41.317  1.00  0.00           N  
ATOM   2467  N   VAL D1808     -73.493  11.814  35.037  1.00  0.00           N  
ATOM   2468  CA  VAL D1808     -73.675  12.800  33.991  1.00  0.00           C  
ATOM   2469  C   VAL D1808     -73.852  12.141  32.632  1.00  0.00           C  
ATOM   2470  O   VAL D1808     -73.516  10.969  32.449  1.00  0.00           O  
ATOM   2471  CB  VAL D1808     -72.462  13.761  33.925  1.00  0.00           C  
ATOM   2472  CG1 VAL D1808     -72.689  14.816  32.857  1.00  0.00           C  
ATOM   2473  CG2 VAL D1808     -72.228  14.402  35.279  1.00  0.00           C  
ATOM   2474  N   VAL D1809     -74.408  12.901  31.694  1.00  0.00           N  
ATOM   2475  CA  VAL D1809     -74.602  12.442  30.328  1.00  0.00           C  
ATOM   2476  C   VAL D1809     -74.328  13.640  29.450  1.00  0.00           C  
ATOM   2477  O   VAL D1809     -74.891  14.712  29.665  1.00  0.00           O  
ATOM   2478  CB  VAL D1809     -76.044  11.983  30.033  1.00  0.00           C  
ATOM   2479  CG1 VAL D1809     -76.165  11.613  28.549  1.00  0.00           C  
ATOM   2480  CG2 VAL D1809     -76.409  10.802  30.906  1.00  0.00           C  
ATOM   2481  N   ILE D1810     -73.454  13.465  28.471  1.00  0.00           N  
ATOM   2482  CA  ILE D1810     -73.137  14.547  27.558  1.00  0.00           C  
ATOM   2483  C   ILE D1810     -73.632  14.121  26.179  1.00  0.00           C  
ATOM   2484  O   ILE D1810     -73.319  13.022  25.709  1.00  0.00           O  
ATOM   2485  CB  ILE D1810     -71.608  14.828  27.536  1.00  0.00           C  
ATOM   2486  CG1 ILE D1810     -71.124  15.154  28.956  1.00  0.00           C  
ATOM   2487  CG2 ILE D1810     -71.294  15.995  26.589  1.00  0.00           C  
ATOM   2488  CD1 ILE D1810     -69.670  15.562  29.033  1.00  0.00           C  
ATOM   2489  N   MET D1811     -74.423  14.981  25.545  1.00  0.00           N  
ATOM   2490  CA  MET D1811     -74.969  14.668  24.233  1.00  0.00           C  
ATOM   2491  C   MET D1811     -74.855  15.817  23.234  1.00  0.00           C  
ATOM   2492  O   MET D1811     -74.929  16.995  23.597  1.00  0.00           O  
ATOM   2493  CB  MET D1811     -76.431  14.214  24.377  1.00  0.00           C  
ATOM   2494  CG  MET D1811     -77.309  15.158  25.183  1.00  0.00           C  
ATOM   2495  SD  MET D1811     -78.710  14.317  25.912  1.00  0.00           S  
ATOM   2496  CE  MET D1811     -78.334  14.516  27.702  1.00  0.00           C  
ATOM   2497  N   ASN D1812     -74.653  15.446  21.974  1.00  0.00           N  
ATOM   2498  CA  ASN D1812     -74.523  16.390  20.869  1.00  0.00           C  
ATOM   2499  C   ASN D1812     -75.902  16.562  20.251  1.00  0.00           C  
ATOM   2500  O   ASN D1812     -76.744  15.659  20.363  1.00  0.00           O  
ATOM   2501  CB  ASN D1812     -73.574  15.821  19.815  1.00  0.00           C  
ATOM   2502  CG  ASN D1812     -74.030  14.459  19.299  1.00  0.00           C  
ATOM   2503  OD1 ASN D1812     -74.360  13.567  20.086  1.00  0.00           O  
ATOM   2504  ND2 ASN D1812     -74.050  14.292  17.978  1.00  0.00           N  
ATOM   2505  N   ILE D1813     -76.134  17.706  19.600  1.00  0.00           N  
ATOM   2506  CA  ILE D1813     -77.425  17.965  18.961  1.00  0.00           C  
ATOM   2507  C   ILE D1813     -77.411  17.434  17.541  1.00  0.00           C  
ATOM   2508  O   ILE D1813     -78.411  16.902  17.041  1.00  0.00           O  
ATOM   2509  CB  ILE D1813     -77.737  19.443  18.933  1.00  0.00           C  
ATOM   2510  CG1 ILE D1813     -77.670  19.986  20.357  1.00  0.00           C  
ATOM   2511  CG2 ILE D1813     -79.125  19.654  18.353  1.00  0.00           C  
ATOM   2512  CD1 ILE D1813     -77.741  21.455  20.437  1.00  0.00           C  
ATOM   2513  N   THR D1814     -76.261  17.587  16.898  1.00  0.00           N  
ATOM   2514  CA  THR D1814     -76.070  17.095  15.549  1.00  0.00           C  
ATOM   2515  C   THR D1814     -74.744  16.342  15.500  1.00  0.00           C  
ATOM   2516  O   THR D1814     -73.952  16.392  16.440  1.00  0.00           O  
ATOM   2517  CB  THR D1814     -76.063  18.244  14.516  1.00  0.00           C  
ATOM   2518  OG1 THR D1814     -75.682  17.728  13.231  1.00  0.00           O  
ATOM   2519  CG2 THR D1814     -75.109  19.358  14.943  1.00  0.00           C  
ATOM   2520  N   ASP D1815     -74.516  15.643  14.396  1.00  0.00           N  
ATOM   2521  CA  ASP D1815     -73.305  14.852  14.198  1.00  0.00           C  
ATOM   2522  C   ASP D1815     -72.033  15.697  14.123  1.00  0.00           C  
ATOM   2523  O   ASP D1815     -70.947  15.183  13.845  1.00  0.00           O  
ATOM   2524  CB  ASP D1815     -73.456  14.021  12.921  1.00  0.00           C  
ATOM   2525  CG  ASP D1815     -74.648  13.076  12.978  1.00  0.00           C  
ATOM   2526  OD1 ASP D1815     -75.699  13.457  13.555  1.00  0.00           O  
ATOM   2527  OD2 ASP D1815     -74.531  11.955  12.435  1.00  0.00           O  
ATOM   2528  N   SER D1816     -72.177  16.990  14.380  1.00  0.00           N  
ATOM   2529  CA  SER D1816     -71.052  17.909  14.343  1.00  0.00           C  
ATOM   2530  C   SER D1816     -70.291  17.907  15.660  1.00  0.00           C  
ATOM   2531  O   SER D1816     -69.205  17.339  15.770  1.00  0.00           O  
ATOM   2532  CB  SER D1816     -71.549  19.326  14.065  1.00  0.00           C  
ATOM   2533  OG  SER D1816     -72.355  19.355  12.907  1.00  0.00           O  
ATOM   2534  N   GLN D1817     -70.881  18.555  16.657  1.00  0.00           N  
ATOM   2535  CA  GLN D1817     -70.288  18.673  17.983  1.00  0.00           C  
ATOM   2536  C   GLN D1817     -70.000  17.322  18.636  1.00  0.00           C  
ATOM   2537  O   GLN D1817     -69.559  17.274  19.789  1.00  0.00           O  
ATOM   2538  CB  GLN D1817     -71.218  19.487  18.893  1.00  0.00           C  
ATOM   2539  CG  GLN D1817     -72.085  20.521  18.152  1.00  0.00           C  
ATOM   2540  CD  GLN D1817     -73.398  19.934  17.631  1.00  0.00           C  
ATOM   2541  OE1 GLN D1817     -73.414  18.864  17.026  1.00  0.00           O  
ATOM   2542  NE2 GLN D1817     -74.502  20.641  17.860  1.00  0.00           N  
ATOM   2543  N   SER D1818     -70.244  16.234  17.902  1.00  0.00           N  
ATOM   2544  CA  SER D1818     -70.028  14.884  18.427  1.00  0.00           C  
ATOM   2545  C   SER D1818     -68.614  14.661  18.965  1.00  0.00           C  
ATOM   2546  O   SER D1818     -68.428  13.910  19.922  1.00  0.00           O  
ATOM   2547  CB  SER D1818     -70.372  13.820  17.363  1.00  0.00           C  
ATOM   2548  OG  SER D1818     -69.586  13.955  16.192  1.00  0.00           O  
ATOM   2549  N   GLU D1819     -67.624  15.319  18.371  1.00  0.00           N  
ATOM   2550  CA  GLU D1819     -66.247  15.165  18.829  1.00  0.00           C  
ATOM   2551  C   GLU D1819     -66.007  15.975  20.098  1.00  0.00           C  
ATOM   2552  O   GLU D1819     -65.301  15.534  21.010  1.00  0.00           O  
ATOM   2553  CB  GLU D1819     -65.277  15.625  17.755  1.00  0.00           C  
ATOM   2554  CG  GLU D1819     -63.833  15.483  18.170  1.00  0.00           C  
ATOM   2555  CD  GLU D1819     -62.895  16.258  17.269  1.00  0.00           C  
ATOM   2556  OE1 GLU D1819     -62.998  17.501  17.241  1.00  0.00           O  
ATOM   2557  OE2 GLU D1819     -62.060  15.627  16.583  1.00  0.00           O  
ATOM   2558  N   TYR D1820     -66.590  17.169  20.133  1.00  0.00           N  
ATOM   2559  CA  TYR D1820     -66.479  18.054  21.281  1.00  0.00           C  
ATOM   2560  C   TYR D1820     -67.172  17.403  22.486  1.00  0.00           C  
ATOM   2561  O   TYR D1820     -66.948  17.789  23.633  1.00  0.00           O  
ATOM   2562  CB  TYR D1820     -67.125  19.405  20.953  1.00  0.00           C  
ATOM   2563  CG  TYR D1820     -67.245  20.359  22.130  1.00  0.00           C  
ATOM   2564  CD1 TYR D1820     -66.109  20.836  22.802  1.00  0.00           C  
ATOM   2565  CD2 TYR D1820     -68.499  20.805  22.564  1.00  0.00           C  
ATOM   2566  CE1 TYR D1820     -66.220  21.741  23.881  1.00  0.00           C  
ATOM   2567  CE2 TYR D1820     -68.621  21.705  23.640  1.00  0.00           C  
ATOM   2568  CZ  TYR D1820     -67.477  22.168  24.290  1.00  0.00           C  
ATOM   2569  OH  TYR D1820     -67.593  23.058  25.334  1.00  0.00           O  
ATOM   2570  N   VAL D1821     -68.019  16.414  22.221  1.00  0.00           N  
ATOM   2571  CA  VAL D1821     -68.721  15.697  23.287  1.00  0.00           C  
ATOM   2572  C   VAL D1821     -67.787  14.641  23.882  1.00  0.00           C  
ATOM   2573  O   VAL D1821     -67.650  14.541  25.107  1.00  0.00           O  
ATOM   2574  CB  VAL D1821     -70.003  15.019  22.750  1.00  0.00           C  
ATOM   2575  CG1 VAL D1821     -70.552  14.030  23.771  1.00  0.00           C  
ATOM   2576  CG2 VAL D1821     -71.046  16.087  22.436  1.00  0.00           C  
ATOM   2577  N   ASN D1822     -67.158  13.860  23.002  1.00  0.00           N  
ATOM   2578  CA  ASN D1822     -66.202  12.832  23.407  1.00  0.00           C  
ATOM   2579  C   ASN D1822     -65.140  13.578  24.165  1.00  0.00           C  
ATOM   2580  O   ASN D1822     -64.591  13.098  25.154  1.00  0.00           O  
ATOM   2581  CB  ASN D1822     -65.576  12.181  22.185  1.00  0.00           C  
ATOM   2582  CG  ASN D1822     -66.528  11.259  21.481  1.00  0.00           C  
ATOM   2583  OD1 ASN D1822     -66.282  10.835  20.354  1.00  0.00           O  
ATOM   2584  ND2 ASN D1822     -67.627  10.929  22.147  1.00  0.00           N  
ATOM   2585  N   GLU D1830     -64.865  14.772  23.664  1.00  0.00           N  
ATOM   2586  CA  GLU D1830     -63.902  15.683  24.250  1.00  0.00           C  
ATOM   2587  C   GLU D1830     -64.174  15.827  25.752  1.00  0.00           C  
ATOM   2588  O   GLU D1830     -63.360  15.442  26.594  1.00  0.00           O  
ATOM   2589  CB  GLU D1830     -64.062  17.042  23.573  1.00  0.00           C  
ATOM   2590  CG  GLU D1830     -63.129  18.110  24.068  1.00  0.00           C  
ATOM   2591  CD  GLU D1830     -61.766  17.975  23.455  1.00  0.00           C  
ATOM   2592  OE1 GLU D1830     -61.645  18.157  22.223  1.00  0.00           O  
ATOM   2593  OE2 GLU D1830     -60.818  17.675  24.207  1.00  0.00           O  
ATOM   2594  N   LEU D1831     -65.343  16.380  26.061  1.00  0.00           N  
ATOM   2595  CA  LEU D1831     -65.777  16.626  27.428  1.00  0.00           C  
ATOM   2596  C   LEU D1831     -66.019  15.387  28.260  1.00  0.00           C  
ATOM   2597  O   LEU D1831     -65.577  15.316  29.404  1.00  0.00           O  
ATOM   2598  CB  LEU D1831     -67.046  17.477  27.428  1.00  0.00           C  
ATOM   2599  CG  LEU D1831     -66.828  18.984  27.256  1.00  0.00           C  
ATOM   2600  CD1 LEU D1831     -66.056  19.250  25.981  1.00  0.00           C  
ATOM   2601  CD2 LEU D1831     -68.173  19.704  27.229  1.00  0.00           C  
ATOM   2602  N   THR D1832     -66.741  14.420  27.710  1.00  0.00           N  
ATOM   2603  CA  THR D1832     -66.993  13.205  28.464  1.00  0.00           C  
ATOM   2604  C   THR D1832     -65.645  12.684  28.957  1.00  0.00           C  
ATOM   2605  O   THR D1832     -65.554  12.074  30.020  1.00  0.00           O  
ATOM   2606  CB  THR D1832     -67.667  12.144  27.598  1.00  0.00           C  
ATOM   2607  OG1 THR D1832     -66.824  11.829  26.485  1.00  0.00           O  
ATOM   2608  CG2 THR D1832     -68.997  12.660  27.093  1.00  0.00           C  
ATOM   2609  N   GLN D1833     -64.596  12.950  28.184  1.00  0.00           N  
ATOM   2610  CA  GLN D1833     -63.256  12.523  28.550  1.00  0.00           C  
ATOM   2611  C   GLN D1833     -62.786  13.292  29.763  1.00  0.00           C  
ATOM   2612  O   GLN D1833     -62.601  12.728  30.834  1.00  0.00           O  
ATOM   2613  CB  GLN D1833     -62.279  12.769  27.406  1.00  0.00           C  
ATOM   2614  CG  GLN D1833     -60.873  12.346  27.761  1.00  0.00           C  
ATOM   2615  CD  GLN D1833     -60.830  10.922  28.286  1.00  0.00           C  
ATOM   2616  OE1 GLN D1833     -60.705   9.961  27.516  1.00  0.00           O  
ATOM   2617  NE2 GLN D1833     -60.957  10.775  29.604  1.00  0.00           N  
ATOM   2618  N   LYS D1834     -62.592  14.591  29.567  1.00  0.00           N  
ATOM   2619  CA  LYS D1834     -62.150  15.503  30.618  1.00  0.00           C  
ATOM   2620  C   LYS D1834     -62.889  15.200  31.937  1.00  0.00           C  
ATOM   2621  O   LYS D1834     -62.302  15.268  33.025  1.00  0.00           O  
ATOM   2622  CB  LYS D1834     -62.428  16.949  30.176  1.00  0.00           C  
ATOM   2623  CG  LYS D1834     -61.477  18.016  30.726  1.00  0.00           C  
ATOM   2624  CD  LYS D1834     -61.969  19.417  30.339  1.00  0.00           C  
ATOM   2625  CE  LYS D1834     -60.933  20.507  30.617  1.00  0.00           C  
ATOM   2626  NZ  LYS D1834     -59.816  20.506  29.633  1.00  0.00           N  
ATOM   2627  N   LEU D1835     -64.173  14.860  31.825  1.00  0.00           N  
ATOM   2628  CA  LEU D1835     -65.010  14.549  32.983  1.00  0.00           C  
ATOM   2629  C   LEU D1835     -64.725  13.182  33.583  1.00  0.00           C  
ATOM   2630  O   LEU D1835     -64.845  12.987  34.794  1.00  0.00           O  
ATOM   2631  CB  LEU D1835     -66.487  14.620  32.597  1.00  0.00           C  
ATOM   2632  CG  LEU D1835     -67.246  15.863  33.054  1.00  0.00           C  
ATOM   2633  CD1 LEU D1835     -66.507  17.115  32.616  1.00  0.00           C  
ATOM   2634  CD2 LEU D1835     -68.644  15.827  32.474  1.00  0.00           C  
ATOM   2635  N   SER D1836     -64.369  12.228  32.730  1.00  0.00           N  
ATOM   2636  CA  SER D1836     -64.067  10.882  33.196  1.00  0.00           C  
ATOM   2637  C   SER D1836     -62.791  10.931  34.027  1.00  0.00           C  
ATOM   2638  O   SER D1836     -62.662  10.210  35.021  1.00  0.00           O  
ATOM   2639  CB  SER D1836     -63.881   9.929  32.009  1.00  0.00           C  
ATOM   2640  OG  SER D1836     -63.807   8.578  32.445  1.00  0.00           O  
ATOM   2641  N   ASN D1837     -61.853  11.785  33.612  1.00  0.00           N  
ATOM   2642  CA  ASN D1837     -60.584  11.946  34.316  1.00  0.00           C  
ATOM   2643  C   ASN D1837     -60.864  12.708  35.576  1.00  0.00           C  
ATOM   2644  O   ASN D1837     -60.177  12.541  36.578  1.00  0.00           O  
ATOM   2645  CB  ASN D1837     -59.595  12.742  33.486  1.00  0.00           C  
ATOM   2646  CG  ASN D1837     -59.527  12.258  32.068  1.00  0.00           C  
ATOM   2647  OD1 ASN D1837     -59.453  11.053  31.818  1.00  0.00           O  
ATOM   2648  ND2 ASN D1837     -59.550  13.191  31.121  1.00  0.00           N  
ATOM   2649  N   ALA D1838     -61.877  13.565  35.507  1.00  0.00           N  
ATOM   2650  CA  ALA D1838     -62.281  14.352  36.663  1.00  0.00           C  
ATOM   2651  C   ALA D1838     -62.763  13.350  37.705  1.00  0.00           C  
ATOM   2652  O   ALA D1838     -62.916  13.678  38.882  1.00  0.00           O  
ATOM   2653  CB  ALA D1838     -63.412  15.318  36.283  1.00  0.00           C  
ATOM   2654  N   GLY D1839     -62.991  12.119  37.252  1.00  0.00           N  
ATOM   2655  CA  GLY D1839     -63.458  11.070  38.135  1.00  0.00           C  
ATOM   2656  C   GLY D1839     -64.965  11.133  38.291  1.00  0.00           C  
ATOM   2657  O   GLY D1839     -65.497  10.852  39.369  1.00  0.00           O  
ATOM   2658  N   ILE D1840     -65.659  11.509  37.220  1.00  0.00           N  
ATOM   2659  CA  ILE D1840     -67.112  11.605  37.259  1.00  0.00           C  
ATOM   2660  C   ILE D1840     -67.734  10.531  36.400  1.00  0.00           C  
ATOM   2661  O   ILE D1840     -67.382  10.399  35.231  1.00  0.00           O  
ATOM   2662  CB  ILE D1840     -67.602  12.969  36.740  1.00  0.00           C  
ATOM   2663  CG1 ILE D1840     -67.279  14.056  37.765  1.00  0.00           C  
ATOM   2664  CG2 ILE D1840     -69.101  12.918  36.464  1.00  0.00           C  
ATOM   2665  CD1 ILE D1840     -67.514  15.462  37.262  1.00  0.00           C  
ATOM   2666  N   ARG D1841     -68.648   9.759  36.980  1.00  0.00           N  
ATOM   2667  CA  ARG D1841     -69.319   8.723  36.216  1.00  0.00           C  
ATOM   2668  C   ARG D1841     -70.115   9.437  35.118  1.00  0.00           C  
ATOM   2669  O   ARG D1841     -71.266   9.841  35.325  1.00  0.00           O  
ATOM   2670  CB  ARG D1841     -70.253   7.913  37.119  1.00  0.00           C  
ATOM   2671  CG  ARG D1841     -69.540   6.999  38.101  1.00  0.00           C  
ATOM   2672  CD  ARG D1841     -70.509   6.016  38.739  1.00  0.00           C  
ATOM   2673  NE  ARG D1841     -71.287   6.623  39.811  1.00  0.00           N  
ATOM   2674  CZ  ARG D1841     -70.814   6.864  41.029  1.00  0.00           C  
ATOM   2675  NH1 ARG D1841     -69.565   6.546  41.334  1.00  0.00           N  
ATOM   2676  NH2 ARG D1841     -71.587   7.431  41.942  1.00  0.00           N  
ATOM   2677  N   VAL D1842     -69.488   9.606  33.956  1.00  0.00           N  
ATOM   2678  CA  VAL D1842     -70.127  10.288  32.832  1.00  0.00           C  
ATOM   2679  C   VAL D1842     -70.144   9.389  31.606  1.00  0.00           C  
ATOM   2680  O   VAL D1842     -69.359   8.442  31.516  1.00  0.00           O  
ATOM   2681  CB  VAL D1842     -69.388  11.628  32.485  1.00  0.00           C  
ATOM   2682  CG1 VAL D1842     -67.924  11.361  32.171  1.00  0.00           C  
ATOM   2683  CG2 VAL D1842     -70.066  12.327  31.302  1.00  0.00           C  
ATOM   2684  N   LYS D1843     -71.054   9.683  30.679  1.00  0.00           N  
ATOM   2685  CA  LYS D1843     -71.193   8.926  29.435  1.00  0.00           C  
ATOM   2686  C   LYS D1843     -71.647   9.853  28.314  1.00  0.00           C  
ATOM   2687  O   LYS D1843     -72.287  10.875  28.564  1.00  0.00           O  
ATOM   2688  CB  LYS D1843     -72.199   7.788  29.612  1.00  0.00           C  
ATOM   2689  CG  LYS D1843     -71.781   6.773  30.659  1.00  0.00           C  
ATOM   2690  CD  LYS D1843     -71.829   5.363  30.108  1.00  0.00           C  
ATOM   2691  CE  LYS D1843     -71.189   4.366  31.070  1.00  0.00           C  
ATOM   2692  NZ  LYS D1843     -71.164   2.968  30.523  1.00  0.00           N  
ATOM   2693  N   ALA D1844     -71.314   9.507  27.079  1.00  0.00           N  
ATOM   2694  CA  ALA D1844     -71.697  10.350  25.955  1.00  0.00           C  
ATOM   2695  C   ALA D1844     -72.759   9.696  25.088  1.00  0.00           C  
ATOM   2696  O   ALA D1844     -72.596   8.553  24.648  1.00  0.00           O  
ATOM   2697  CB  ALA D1844     -70.480  10.680  25.108  1.00  0.00           C  
ATOM   2698  N   ASP D1845     -73.848  10.425  24.845  1.00  0.00           N  
ATOM   2699  CA  ASP D1845     -74.932   9.917  24.012  1.00  0.00           C  
ATOM   2700  C   ASP D1845     -74.812  10.596  22.668  1.00  0.00           C  
ATOM   2701  O   ASP D1845     -75.484  11.594  22.402  1.00  0.00           O  
ATOM   2702  CB  ASP D1845     -76.297  10.250  24.607  1.00  0.00           C  
ATOM   2703  CG  ASP D1845     -77.425   9.579  23.860  1.00  0.00           C  
ATOM   2704  OD1 ASP D1845     -77.243   9.209  22.676  1.00  0.00           O  
ATOM   2705  OD2 ASP D1845     -78.501   9.432  24.464  1.00  0.00           O  
ATOM   2706  N   LEU D1847     -73.941  10.066  21.826  1.00  0.00           N  
ATOM   2707  CA  LEU D1847     -73.756  10.641  20.511  1.00  0.00           C  
ATOM   2708  C   LEU D1847     -74.761  10.069  19.525  1.00  0.00           C  
ATOM   2709  O   LEU D1847     -74.881  10.558  18.402  1.00  0.00           O  
ATOM   2710  CB  LEU D1847     -72.336  10.375  20.013  1.00  0.00           C  
ATOM   2711  CG  LEU D1847     -71.193  11.019  20.798  1.00  0.00           C  
ATOM   2712  CD1 LEU D1847     -69.894  10.744  20.055  1.00  0.00           C  
ATOM   2713  CD2 LEU D1847     -71.414  12.525  20.941  1.00  0.00           C  
ATOM   2714  N   ARG D1848     -75.484   9.038  19.960  1.00  0.00           N  
ATOM   2715  CA  ARG D1848     -76.478   8.362  19.129  1.00  0.00           C  
ATOM   2716  C   ARG D1848     -77.164   9.272  18.128  1.00  0.00           C  
ATOM   2717  O   ARG D1848     -77.306  10.482  18.364  1.00  0.00           O  
ATOM   2718  CB  ARG D1848     -77.544   7.707  20.002  1.00  0.00           C  
ATOM   2719  CG  ARG D1848     -77.094   6.444  20.673  1.00  0.00           C  
ATOM   2720  CD  ARG D1848     -78.222   5.889  21.470  1.00  0.00           C  
ATOM   2721  NE  ARG D1848     -78.703   6.887  22.406  1.00  0.00           N  
ATOM   2722  CZ  ARG D1848     -79.777   6.723  23.163  1.00  0.00           C  
ATOM   2723  NH1 ARG D1848     -80.474   5.598  23.082  1.00  0.00           N  
ATOM   2724  NH2 ARG D1848     -80.153   7.675  24.005  1.00  0.00           N  
ATOM   2725  N   ASN D1849     -77.585   8.687  17.007  1.00  0.00           N  
ATOM   2726  CA  ASN D1849     -78.280   9.453  15.983  1.00  0.00           C  
ATOM   2727  C   ASN D1849     -79.737   9.605  16.398  1.00  0.00           C  
ATOM   2728  O   ASN D1849     -80.606   8.856  15.951  1.00  0.00           O  
ATOM   2729  CB  ASN D1849     -78.206   8.750  14.639  1.00  0.00           C  
ATOM   2730  CG  ASN D1849     -78.825   9.572  13.545  1.00  0.00           C  
ATOM   2731  OD1 ASN D1849     -78.394  10.697  13.281  1.00  0.00           O  
ATOM   2732  ND2 ASN D1849     -79.854   9.028  12.907  1.00  0.00           N  
ATOM   2733  N   GLU D1869     -79.995  10.580  17.261  1.00  0.00           N  
ATOM   2734  CA  GLU D1869     -81.340  10.801  17.763  1.00  0.00           C  
ATOM   2735  C   GLU D1869     -81.595  12.263  18.055  1.00  0.00           C  
ATOM   2736  O   GLU D1869     -80.664  13.053  18.243  1.00  0.00           O  
ATOM   2737  CB  GLU D1869     -81.553  10.020  19.057  1.00  0.00           C  
ATOM   2738  CG  GLU D1869     -82.971   9.570  19.276  1.00  0.00           C  
ATOM   2739  CD  GLU D1869     -83.376   8.512  18.276  1.00  0.00           C  
ATOM   2740  OE1 GLU D1869     -82.476   7.954  17.611  1.00  0.00           O  
ATOM   2741  OE2 GLU D1869     -84.586   8.230  18.161  1.00  0.00           O  
ATOM   2742  N   LYS D1870     -82.874  12.610  18.100  1.00  0.00           N  
ATOM   2743  CA  LYS D1870     -83.274  13.969  18.396  1.00  0.00           C  
ATOM   2744  C   LYS D1870     -82.864  14.235  19.837  1.00  0.00           C  
ATOM   2745  O   LYS D1870     -83.123  13.422  20.727  1.00  0.00           O  
ATOM   2746  CB  LYS D1870     -84.795  14.128  18.230  1.00  0.00           C  
ATOM   2747  CG  LYS D1870     -85.263  14.558  16.821  1.00  0.00           C  
ATOM   2748  CD  LYS D1870     -86.809  14.557  16.666  1.00  0.00           C  
ATOM   2749  CE  LYS D1870     -87.558  15.406  17.724  1.00  0.00           C  
ATOM   2750  NZ  LYS D1870     -87.699  14.749  19.074  1.00  0.00           N  
ATOM   2751  N   ILE D1871     -82.199  15.362  20.056  1.00  0.00           N  
ATOM   2752  CA  ILE D1871     -81.770  15.726  21.391  1.00  0.00           C  
ATOM   2753  C   ILE D1871     -82.943  15.596  22.363  1.00  0.00           C  
ATOM   2754  O   ILE D1871     -82.769  15.152  23.493  1.00  0.00           O  
ATOM   2755  CB  ILE D1871     -81.212  17.170  21.427  1.00  0.00           C  
ATOM   2756  CG1 ILE D1871     -80.849  17.537  22.863  1.00  0.00           C  
ATOM   2757  CG2 ILE D1871     -82.224  18.161  20.864  1.00  0.00           C  
ATOM   2758  CD1 ILE D1871     -80.151  18.863  22.981  1.00  0.00           C  
ATOM   2759  N   GLY D1872     -84.136  15.977  21.914  1.00  0.00           N  
ATOM   2760  CA  GLY D1872     -85.315  15.873  22.756  1.00  0.00           C  
ATOM   2761  C   GLY D1872     -85.489  14.448  23.251  1.00  0.00           C  
ATOM   2762  O   GLY D1872     -85.855  14.231  24.408  1.00  0.00           O  
ATOM   2763  N   PHE D1873     -85.223  13.475  22.377  1.00  0.00           N  
ATOM   2764  CA  PHE D1873     -85.345  12.068  22.751  1.00  0.00           C  
ATOM   2765  C   PHE D1873     -84.358  11.750  23.859  1.00  0.00           C  
ATOM   2766  O   PHE D1873     -84.728  11.212  24.910  1.00  0.00           O  
ATOM   2767  CB  PHE D1873     -85.039  11.136  21.575  1.00  0.00           C  
ATOM   2768  CG  PHE D1873     -85.339   9.682  21.867  1.00  0.00           C  
ATOM   2769  CD1 PHE D1873     -85.484   9.231  23.186  1.00  0.00           C  
ATOM   2770  CD2 PHE D1873     -85.501   8.767  20.831  1.00  0.00           C  
ATOM   2771  CE1 PHE D1873     -85.790   7.896  23.470  1.00  0.00           C  
ATOM   2772  CE2 PHE D1873     -85.807   7.422  21.098  1.00  0.00           C  
ATOM   2773  CZ  PHE D1873     -85.953   6.987  22.424  1.00  0.00           C  
ATOM   2774  N   LYS D1874     -83.092  12.063  23.594  1.00  0.00           N  
ATOM   2775  CA  LYS D1874     -82.018  11.816  24.553  1.00  0.00           C  
ATOM   2776  C   LYS D1874     -82.403  12.333  25.935  1.00  0.00           C  
ATOM   2777  O   LYS D1874     -82.441  11.568  26.902  1.00  0.00           O  
ATOM   2778  CB  LYS D1874     -80.711  12.476  24.078  1.00  0.00           C  
ATOM   2779  CG  LYS D1874     -80.197  11.923  22.751  1.00  0.00           C  
ATOM   2780  CD  LYS D1874     -78.906  12.600  22.302  1.00  0.00           C  
ATOM   2781  CE  LYS D1874     -78.423  12.020  20.971  1.00  0.00           C  
ATOM   2782  NZ  LYS D1874     -77.199  12.691  20.447  1.00  0.00           N  
ATOM   2783  N   ILE D1875     -82.713  13.625  26.019  1.00  0.00           N  
ATOM   2784  CA  ILE D1875     -83.091  14.235  27.292  1.00  0.00           C  
ATOM   2785  C   ILE D1875     -84.203  13.431  27.946  1.00  0.00           C  
ATOM   2786  O   ILE D1875     -84.241  13.279  29.169  1.00  0.00           O  
ATOM   2787  CB  ILE D1875     -83.602  15.681  27.117  1.00  0.00           C  
ATOM   2788  CG1 ILE D1875     -82.791  16.415  26.042  1.00  0.00           C  
ATOM   2789  CG2 ILE D1875     -83.506  16.413  28.452  1.00  0.00           C  
ATOM   2790  CD1 ILE D1875     -81.308  16.505  26.329  1.00  0.00           C  
ATOM   2791  N   ARG D1876     -85.109  12.922  27.119  1.00  0.00           N  
ATOM   2792  CA  ARG D1876     -86.216  12.138  27.623  1.00  0.00           C  
ATOM   2793  C   ARG D1876     -85.650  10.910  28.311  1.00  0.00           C  
ATOM   2794  O   ARG D1876     -85.550  10.864  29.541  1.00  0.00           O  
ATOM   2795  CB  ARG D1876     -87.134  11.711  26.473  1.00  0.00           C  
ATOM   2796  CG  ARG D1876     -88.553  11.380  26.919  1.00  0.00           C  
ATOM   2797  CD  ARG D1876     -88.914   9.920  26.706  1.00  0.00           C  
ATOM   2798  NE  ARG D1876     -90.257   9.638  27.204  1.00  0.00           N  
ATOM   2799  CZ  ARG D1876     -90.844   8.449  27.142  1.00  0.00           C  
ATOM   2800  NH1 ARG D1876     -90.206   7.418  26.602  1.00  0.00           N  
ATOM   2801  NH2 ARG D1876     -92.080   8.297  27.599  1.00  0.00           N  
ATOM   2802  N   GLU D1877     -85.259   9.937  27.488  1.00  0.00           N  
ATOM   2803  CA  GLU D1877     -84.710   8.666  27.939  1.00  0.00           C  
ATOM   2804  C   GLU D1877     -83.878   8.748  29.211  1.00  0.00           C  
ATOM   2805  O   GLU D1877     -84.131   8.030  30.178  1.00  0.00           O  
ATOM   2806  CB  GLU D1877     -83.882   8.048  26.818  1.00  0.00           C  
ATOM   2807  CG  GLU D1877     -83.741   6.550  26.945  1.00  0.00           C  
ATOM   2808  CD  GLU D1877     -83.587   5.863  25.597  1.00  0.00           C  
ATOM   2809  OE1 GLU D1877     -82.511   6.002  24.979  1.00  0.00           O  
ATOM   2810  OE2 GLU D1877     -84.545   5.189  25.149  1.00  0.00           O  
ATOM   2811  N   HIS D1878     -82.887   9.628  29.214  1.00  0.00           N  
ATOM   2812  CA  HIS D1878     -82.032   9.774  30.378  1.00  0.00           C  
ATOM   2813  C   HIS D1878     -82.723  10.370  31.594  1.00  0.00           C  
ATOM   2814  O   HIS D1878     -82.329  10.082  32.732  1.00  0.00           O  
ATOM   2815  CB  HIS D1878     -80.811  10.607  30.018  1.00  0.00           C  
ATOM   2816  CG  HIS D1878     -79.916   9.939  29.031  1.00  0.00           C  
ATOM   2817  ND1 HIS D1878     -79.311  10.616  27.995  1.00  0.00           N  
ATOM   2818  CD2 HIS D1878     -79.543   8.646  28.909  1.00  0.00           C  
ATOM   2819  CE1 HIS D1878     -78.605   9.765  27.273  1.00  0.00           C  
ATOM   2820  NE2 HIS D1878     -78.729   8.564  27.807  1.00  0.00           N  
ATOM   2821  N   THR D1879     -83.741  11.199  31.373  1.00  0.00           N  
ATOM   2822  CA  THR D1879     -84.431  11.787  32.509  1.00  0.00           C  
ATOM   2823  C   THR D1879     -85.179  10.684  33.254  1.00  0.00           C  
ATOM   2824  O   THR D1879     -85.095  10.611  34.481  1.00  0.00           O  
ATOM   2825  CB  THR D1879     -85.388  12.933  32.086  1.00  0.00           C  
ATOM   2826  OG1 THR D1879     -84.625  14.012  31.527  1.00  0.00           O  
ATOM   2827  CG2 THR D1879     -86.133  13.468  33.296  1.00  0.00           C  
ATOM   2828  N   LEU D1880     -85.887   9.810  32.535  1.00  0.00           N  
ATOM   2829  CA  LEU D1880     -86.593   8.720  33.219  1.00  0.00           C  
ATOM   2830  C   LEU D1880     -85.584   7.662  33.623  1.00  0.00           C  
ATOM   2831  O   LEU D1880     -85.933   6.641  34.208  1.00  0.00           O  
ATOM   2832  CB  LEU D1880     -87.686   8.090  32.342  1.00  0.00           C  
ATOM   2833  CG  LEU D1880     -87.445   7.893  30.844  1.00  0.00           C  
ATOM   2834  CD1 LEU D1880     -88.451   6.908  30.277  1.00  0.00           C  
ATOM   2835  CD2 LEU D1880     -87.565   9.235  30.144  1.00  0.00           C  
ATOM   2836  N   ARG D1881     -84.327   7.922  33.287  1.00  0.00           N  
ATOM   2837  CA  ARG D1881     -83.233   7.035  33.629  1.00  0.00           C  
ATOM   2838  C   ARG D1881     -82.706   7.570  34.954  1.00  0.00           C  
ATOM   2839  O   ARG D1881     -82.062   6.852  35.714  1.00  0.00           O  
ATOM   2840  CB  ARG D1881     -82.147   7.108  32.565  1.00  0.00           C  
ATOM   2841  CG  ARG D1881     -81.450   5.795  32.305  1.00  0.00           C  
ATOM   2842  CD  ARG D1881     -82.342   4.833  31.522  1.00  0.00           C  
ATOM   2843  NE  ARG D1881     -81.677   3.557  31.250  1.00  0.00           N  
ATOM   2844  CZ  ARG D1881     -81.345   2.667  32.184  1.00  0.00           C  
ATOM   2845  NH1 ARG D1881     -81.619   2.909  33.461  1.00  0.00           N  
ATOM   2846  NH2 ARG D1881     -80.733   1.538  31.847  1.00  0.00           N  
ATOM   2847  N   ARG D1882     -82.989   8.851  35.203  1.00  0.00           N  
ATOM   2848  CA  ARG D1882     -82.629   9.569  36.437  1.00  0.00           C  
ATOM   2849  C   ARG D1882     -81.230  10.194  36.537  1.00  0.00           C  
ATOM   2850  O   ARG D1882     -80.804  10.594  37.623  1.00  0.00           O  
ATOM   2851  CB  ARG D1882     -82.860   8.664  37.659  1.00  0.00           C  
ATOM   2852  CG  ARG D1882     -84.162   7.874  37.613  1.00  0.00           C  
ATOM   2853  CD  ARG D1882     -85.376   8.773  37.351  1.00  0.00           C  
ATOM   2854  NE  ARG D1882     -86.583   7.988  37.070  1.00  0.00           N  
ATOM   2855  CZ  ARG D1882     -87.785   8.497  36.814  1.00  0.00           C  
ATOM   2856  NH1 ARG D1882     -87.973   9.806  36.802  1.00  0.00           N  
ATOM   2857  NH2 ARG D1882     -88.805   7.691  36.557  1.00  0.00           N  
ATOM   2858  N   VAL D1883     -80.517  10.298  35.422  1.00  0.00           N  
ATOM   2859  CA  VAL D1883     -79.180  10.888  35.457  1.00  0.00           C  
ATOM   2860  C   VAL D1883     -79.198  12.272  36.106  1.00  0.00           C  
ATOM   2861  O   VAL D1883     -79.788  13.209  35.575  1.00  0.00           O  
ATOM   2862  CB  VAL D1883     -78.595  11.052  34.046  1.00  0.00           C  
ATOM   2863  CG1 VAL D1883     -77.096  11.352  34.143  1.00  0.00           C  
ATOM   2864  CG2 VAL D1883     -78.880   9.805  33.213  1.00  0.00           C  
ATOM   2865  N   PRO D1884     -78.531  12.424  37.257  1.00  0.00           N  
ATOM   2866  CA  PRO D1884     -78.488  13.710  37.960  1.00  0.00           C  
ATOM   2867  C   PRO D1884     -78.204  14.910  37.063  1.00  0.00           C  
ATOM   2868  O   PRO D1884     -78.654  16.019  37.351  1.00  0.00           O  
ATOM   2869  CB  PRO D1884     -77.383  13.504  38.994  1.00  0.00           C  
ATOM   2870  CG  PRO D1884     -77.531  12.076  39.335  1.00  0.00           C  
ATOM   2871  CD  PRO D1884     -77.727  11.420  37.972  1.00  0.00           C  
ATOM   2872  N   TYR D1885     -77.461  14.700  35.980  1.00  0.00           N  
ATOM   2873  CA  TYR D1885     -77.126  15.810  35.096  1.00  0.00           C  
ATOM   2874  C   TYR D1885     -77.008  15.461  33.637  1.00  0.00           C  
ATOM   2875  O   TYR D1885     -76.493  14.407  33.266  1.00  0.00           O  
ATOM   2876  CB  TYR D1885     -75.825  16.456  35.550  1.00  0.00           C  
ATOM   2877  CG  TYR D1885     -75.956  17.152  36.879  1.00  0.00           C  
ATOM   2878  CD1 TYR D1885     -76.752  18.297  37.011  1.00  0.00           C  
ATOM   2879  CD2 TYR D1885     -75.309  16.653  38.016  1.00  0.00           C  
ATOM   2880  CE1 TYR D1885     -76.900  18.928  38.241  1.00  0.00           C  
ATOM   2881  CE2 TYR D1885     -75.450  17.275  39.251  1.00  0.00           C  
ATOM   2882  CZ  TYR D1885     -76.245  18.409  39.355  1.00  0.00           C  
ATOM   2883  OH  TYR D1885     -76.377  19.023  40.572  1.00  0.00           O  
ATOM   2884  N   MET D1886     -77.479  16.382  32.811  1.00  0.00           N  
ATOM   2885  CA  MET D1886     -77.440  16.209  31.373  1.00  0.00           C  
ATOM   2886  C   MET D1886     -76.789  17.444  30.764  1.00  0.00           C  
ATOM   2887  O   MET D1886     -77.107  18.581  31.130  1.00  0.00           O  
ATOM   2888  CB  MET D1886     -78.863  16.010  30.842  1.00  0.00           C  
ATOM   2889  CG  MET D1886     -79.605  14.910  31.592  1.00  0.00           C  
ATOM   2890  SD  MET D1886     -81.380  14.840  31.277  1.00  0.00           S  
ATOM   2891  CE  MET D1886     -81.425  13.632  30.041  1.00  0.00           C  
ATOM   2892  N   LEU D1887     -75.862  17.206  29.844  1.00  0.00           N  
ATOM   2893  CA  LEU D1887     -75.146  18.283  29.183  1.00  0.00           C  
ATOM   2894  C   LEU D1887     -75.392  18.289  27.686  1.00  0.00           C  
ATOM   2895  O   LEU D1887     -75.093  17.317  26.983  1.00  0.00           O  
ATOM   2896  CB  LEU D1887     -73.655  18.152  29.459  1.00  0.00           C  
ATOM   2897  CG  LEU D1887     -73.332  18.299  30.941  1.00  0.00           C  
ATOM   2898  CD1 LEU D1887     -72.026  17.596  31.228  1.00  0.00           C  
ATOM   2899  CD2 LEU D1887     -73.281  19.777  31.326  1.00  0.00           C  
ATOM   2900  N   VAL D1888     -75.953  19.397  27.212  1.00  0.00           N  
ATOM   2901  CA  VAL D1888     -76.243  19.580  25.798  1.00  0.00           C  
ATOM   2902  C   VAL D1888     -75.097  20.336  25.153  1.00  0.00           C  
ATOM   2903  O   VAL D1888     -74.668  21.385  25.637  1.00  0.00           O  
ATOM   2904  CB  VAL D1888     -77.546  20.375  25.585  1.00  0.00           C  
ATOM   2905  CG1 VAL D1888     -77.652  20.814  24.142  1.00  0.00           C  
ATOM   2906  CG2 VAL D1888     -78.741  19.518  25.960  1.00  0.00           C  
ATOM   2907  N   CYS D1889     -74.587  19.780  24.067  1.00  0.00           N  
ATOM   2908  CA  CYS D1889     -73.495  20.409  23.358  1.00  0.00           C  
ATOM   2909  C   CYS D1889     -73.907  20.604  21.919  1.00  0.00           C  
ATOM   2910  O   CYS D1889     -73.940  19.657  21.127  1.00  0.00           O  
ATOM   2911  CB  CYS D1889     -72.215  19.561  23.444  1.00  0.00           C  
ATOM   2912  SG  CYS D1889     -71.282  19.746  25.018  1.00  0.00           S  
ATOM   2913  N   GLY D1890     -74.257  21.846  21.604  1.00  0.00           N  
ATOM   2914  CA  GLY D1890     -74.660  22.193  20.257  1.00  0.00           C  
ATOM   2915  C   GLY D1890     -73.568  23.047  19.657  1.00  0.00           C  
ATOM   2916  O   GLY D1890     -72.566  23.322  20.318  1.00  0.00           O  
ATOM   2917  N   ASP D1891     -73.743  23.463  18.410  1.00  0.00           N  
ATOM   2918  CA  ASP D1891     -72.740  24.295  17.775  1.00  0.00           C  
ATOM   2919  C   ASP D1891     -72.413  25.453  18.708  1.00  0.00           C  
ATOM   2920  O   ASP D1891     -71.245  25.724  18.974  1.00  0.00           O  
ATOM   2921  CB  ASP D1891     -73.259  24.802  16.431  1.00  0.00           C  
ATOM   2922  CG  ASP D1891     -73.484  23.673  15.439  1.00  0.00           C  
ATOM   2923  OD1 ASP D1891     -72.494  23.000  15.075  1.00  0.00           O  
ATOM   2924  OD2 ASP D1891     -74.647  23.450  15.029  1.00  0.00           O  
ATOM   2925  N   LYS D1892     -73.449  26.106  19.233  1.00  0.00           N  
ATOM   2926  CA  LYS D1892     -73.275  27.241  20.146  1.00  0.00           C  
ATOM   2927  C   LYS D1892     -72.211  27.001  21.233  1.00  0.00           C  
ATOM   2928  O   LYS D1892     -71.262  27.780  21.363  1.00  0.00           O  
ATOM   2929  CB  LYS D1892     -74.613  27.580  20.812  1.00  0.00           C  
ATOM   2930  CG  LYS D1892     -74.653  28.936  21.497  1.00  0.00           C  
ATOM   2931  CD  LYS D1892     -75.954  29.105  22.276  1.00  0.00           C  
ATOM   2932  CE  LYS D1892     -76.191  30.552  22.689  1.00  0.00           C  
ATOM   2933  NZ  LYS D1892     -76.491  31.426  21.517  1.00  0.00           N  
ATOM   2934  N   GLU D1893     -72.371  25.926  22.006  1.00  0.00           N  
ATOM   2935  CA  GLU D1893     -71.436  25.598  23.081  1.00  0.00           C  
ATOM   2936  C   GLU D1893     -70.030  25.209  22.611  1.00  0.00           C  
ATOM   2937  O   GLU D1893     -69.069  25.378  23.359  1.00  0.00           O  
ATOM   2938  CB  GLU D1893     -71.990  24.464  23.952  1.00  0.00           C  
ATOM   2939  CG  GLU D1893     -73.245  24.784  24.738  1.00  0.00           C  
ATOM   2940  CD  GLU D1893     -74.466  24.949  23.860  1.00  0.00           C  
ATOM   2941  OE1 GLU D1893     -74.508  24.351  22.766  1.00  0.00           O  
ATOM   2942  OE2 GLU D1893     -75.396  25.665  24.271  1.00  0.00           O  
ATOM   2943  N   VAL D1894     -69.902  24.687  21.390  1.00  0.00           N  
ATOM   2944  CA  VAL D1894     -68.591  24.271  20.873  1.00  0.00           C  
ATOM   2945  C   VAL D1894     -67.610  25.442  20.785  1.00  0.00           C  
ATOM   2946  O   VAL D1894     -66.423  25.303  21.092  1.00  0.00           O  
ATOM   2947  CB  VAL D1894     -68.708  23.612  19.476  1.00  0.00           C  
ATOM   2948  CG1 VAL D1894     -67.344  23.108  19.027  1.00  0.00           C  
ATOM   2949  CG2 VAL D1894     -69.706  22.467  19.520  1.00  0.00           C  
ATOM   2950  N   GLU D1895     -68.112  26.593  20.350  1.00  0.00           N  
ATOM   2951  CA  GLU D1895     -67.295  27.796  20.244  1.00  0.00           C  
ATOM   2952  C   GLU D1895     -67.588  28.621  21.485  1.00  0.00           C  
ATOM   2953  O   GLU D1895     -67.928  29.802  21.399  1.00  0.00           O  
ATOM   2954  CB  GLU D1895     -67.649  28.601  18.980  1.00  0.00           C  
ATOM   2955  CG  GLU D1895     -69.028  28.312  18.408  1.00  0.00           C  
ATOM   2956  CD  GLU D1895     -69.086  26.966  17.705  1.00  0.00           C  
ATOM   2957  OE1 GLU D1895     -68.116  26.186  17.830  1.00  0.00           O  
ATOM   2958  OE2 GLU D1895     -70.100  26.687  17.033  1.00  0.00           O  
ATOM   2959  N   SER D1896     -67.469  27.980  22.640  1.00  0.00           N  
ATOM   2960  CA  SER D1896     -67.728  28.641  23.907  1.00  0.00           C  
ATOM   2961  C   SER D1896     -66.999  27.898  25.008  1.00  0.00           C  
ATOM   2962  O   SER D1896     -66.647  28.476  26.038  1.00  0.00           O  
ATOM   2963  CB  SER D1896     -69.226  28.624  24.218  1.00  0.00           C  
ATOM   2964  OG  SER D1896     -69.995  29.111  23.133  1.00  0.00           O  
ATOM   2965  N   GLY D1898     -66.770  26.609  24.782  1.00  0.00           N  
ATOM   2966  CA  GLY D1898     -66.122  25.795  25.797  1.00  0.00           C  
ATOM   2967  C   GLY D1898     -67.127  25.610  26.927  1.00  0.00           C  
ATOM   2968  O   GLY D1898     -66.845  24.983  27.955  1.00  0.00           O  
ATOM   2969  N   LYS D1899     -68.313  26.180  26.721  1.00  0.00           N  
ATOM   2970  CA  LYS D1899     -69.404  26.109  27.684  1.00  0.00           C  
ATOM   2971  C   LYS D1899     -70.229  24.853  27.424  1.00  0.00           C  
ATOM   2972  O   LYS D1899     -70.138  24.235  26.355  1.00  0.00           O  
ATOM   2973  CB  LYS D1899     -70.312  27.334  27.554  1.00  0.00           C  
ATOM   2974  CG  LYS D1899     -69.610  28.676  27.691  1.00  0.00           C  
ATOM   2975  CD  LYS D1899     -69.063  28.892  29.091  1.00  0.00           C  
ATOM   2976  CE  LYS D1899     -68.419  30.262  29.222  1.00  0.00           C  
ATOM   2977  NZ  LYS D1899     -67.869  30.483  30.582  1.00  0.00           N  
ATOM   2978  N   VAL D1900     -71.043  24.484  28.405  1.00  0.00           N  
ATOM   2979  CA  VAL D1900     -71.884  23.301  28.281  1.00  0.00           C  
ATOM   2980  C   VAL D1900     -73.287  23.634  28.754  1.00  0.00           C  
ATOM   2981  O   VAL D1900     -73.466  24.180  29.847  1.00  0.00           O  
ATOM   2982  CB  VAL D1900     -71.369  22.134  29.152  1.00  0.00           C  
ATOM   2983  CG1 VAL D1900     -71.632  20.804  28.447  1.00  0.00           C  
ATOM   2984  CG2 VAL D1900     -69.892  22.324  29.468  1.00  0.00           C  
ATOM   2985  N   ALA D1901     -74.278  23.308  27.930  1.00  0.00           N  
ATOM   2986  CA  ALA D1901     -75.663  23.555  28.296  1.00  0.00           C  
ATOM   2987  C   ALA D1901     -76.019  22.564  29.408  1.00  0.00           C  
ATOM   2988  O   ALA D1901     -76.228  21.376  29.157  1.00  0.00           O  
ATOM   2989  CB  ALA D1901     -76.568  23.355  27.085  1.00  0.00           C  
ATOM   2990  N   VAL D1902     -76.074  23.061  30.638  1.00  0.00           N  
ATOM   2991  CA  VAL D1902     -76.384  22.231  31.794  1.00  0.00           C  
ATOM   2992  C   VAL D1902     -77.879  22.166  32.097  1.00  0.00           C  
ATOM   2993  O   VAL D1902     -78.608  23.123  31.857  1.00  0.00           O  
ATOM   2994  CB  VAL D1902     -75.662  22.768  33.037  1.00  0.00           C  
ATOM   2995  CG1 VAL D1902     -76.046  21.950  34.255  1.00  0.00           C  
ATOM   2996  CG2 VAL D1902     -74.156  22.740  32.807  1.00  0.00           C  
ATOM   2997  N   ARG D1903     -78.335  21.034  32.624  1.00  0.00           N  
ATOM   2998  CA  ARG D1903     -79.746  20.883  32.972  1.00  0.00           C  
ATOM   2999  C   ARG D1903     -79.978  19.690  33.916  1.00  0.00           C  
ATOM   3000  O   ARG D1903     -79.697  18.540  33.564  1.00  0.00           O  
ATOM   3001  CB  ARG D1903     -80.602  20.750  31.691  1.00  0.00           C  
ATOM   3002  CG  ARG D1903     -80.817  19.329  31.172  1.00  0.00           C  
ATOM   3003  CD  ARG D1903     -82.163  18.734  31.615  1.00  0.00           C  
ATOM   3004  NE  ARG D1903     -83.277  19.135  30.751  1.00  0.00           N  
ATOM   3005  CZ  ARG D1903     -84.505  18.617  30.810  1.00  0.00           C  
ATOM   3006  NH1 ARG D1903     -84.798  17.667  31.697  1.00  0.00           N  
ATOM   3007  NH2 ARG D1903     -85.441  19.046  29.973  1.00  0.00           N  
ATOM   3008  N   THR D1904     -80.469  19.975  35.124  1.00  0.00           N  
ATOM   3009  CA  THR D1904     -80.754  18.932  36.109  1.00  0.00           C  
ATOM   3010  C   THR D1904     -81.774  17.931  35.542  1.00  0.00           C  
ATOM   3011  O   THR D1904     -82.437  18.214  34.538  1.00  0.00           O  
ATOM   3012  CB  THR D1904     -81.304  19.543  37.450  1.00  0.00           C  
ATOM   3013  OG1 THR D1904     -81.803  18.498  38.294  1.00  0.00           O  
ATOM   3014  CG2 THR D1904     -82.426  20.517  37.192  1.00  0.00           C  
ATOM   3015  N   ARG D1905     -81.887  16.759  36.173  1.00  0.00           N  
ATOM   3016  CA  ARG D1905     -82.839  15.734  35.725  1.00  0.00           C  
ATOM   3017  C   ARG D1905     -84.258  16.214  36.010  1.00  0.00           C  
ATOM   3018  O   ARG D1905     -85.201  15.914  35.267  1.00  0.00           O  
ATOM   3019  CB  ARG D1905     -82.584  14.395  36.438  1.00  0.00           C  
ATOM   3020  CG  ARG D1905     -82.517  14.465  37.952  1.00  0.00           C  
ATOM   3021  CD  ARG D1905     -82.206  13.098  38.523  1.00  0.00           C  
ATOM   3022  NE  ARG D1905     -81.775  13.187  39.914  1.00  0.00           N  
ATOM   3023  CZ  ARG D1905     -81.360  12.153  40.642  1.00  0.00           C  
ATOM   3024  NH1 ARG D1905     -81.319  10.935  40.113  1.00  0.00           N  
ATOM   3025  NH2 ARG D1905     -80.979  12.338  41.901  1.00  0.00           N  
ATOM   3026  N   ARG D1906     -84.382  16.972  37.096  1.00  0.00           N  
ATOM   3027  CA  ARG D1906     -85.647  17.546  37.521  1.00  0.00           C  
ATOM   3028  C   ARG D1906     -86.158  18.478  36.424  1.00  0.00           C  
ATOM   3029  O   ARG D1906     -87.323  18.860  36.415  1.00  0.00           O  
ATOM   3030  CB  ARG D1906     -85.433  18.315  38.825  1.00  0.00           C  
ATOM   3031  CG  ARG D1906     -84.843  17.447  39.935  1.00  0.00           C  
ATOM   3032  CD  ARG D1906     -85.873  16.450  40.491  1.00  0.00           C  
ATOM   3033  NE  ARG D1906     -85.266  15.341  41.239  1.00  0.00           N  
ATOM   3034  CZ  ARG D1906     -84.362  15.478  42.206  1.00  0.00           C  
ATOM   3035  NH1 ARG D1906     -83.939  16.683  42.561  1.00  0.00           N  
ATOM   3036  NH2 ARG D1906     -83.876  14.405  42.816  1.00  0.00           N  
ATOM   3037  N   GLY D1907     -85.275  18.839  35.498  1.00  0.00           N  
ATOM   3038  CA  GLY D1907     -85.662  19.712  34.404  1.00  0.00           C  
ATOM   3039  C   GLY D1907     -85.057  21.108  34.436  1.00  0.00           C  
ATOM   3040  O   GLY D1907     -84.796  21.700  33.379  1.00  0.00           O  
ATOM   3041  N   LYS D1909     -84.817  21.632  35.640  1.00  0.00           N  
ATOM   3042  CA  LYS D1909     -84.266  22.979  35.781  1.00  0.00           C  
ATOM   3043  C   LYS D1909     -83.064  23.258  34.892  1.00  0.00           C  
ATOM   3044  O   LYS D1909     -81.934  22.892  35.230  1.00  0.00           O  
ATOM   3045  CB  LYS D1909     -83.881  23.278  37.240  1.00  0.00           C  
ATOM   3046  CG  LYS D1909     -83.364  24.702  37.408  1.00  0.00           C  
ATOM   3047  CD  LYS D1909     -83.015  25.046  38.837  1.00  0.00           C  
ATOM   3048  CE  LYS D1909     -82.562  26.499  38.929  1.00  0.00           C  
ATOM   3049  NZ  LYS D1909     -82.171  26.882  40.310  1.00  0.00           N  
ATOM   3050  N   ASP D1910     -83.309  23.905  33.755  1.00  0.00           N  
ATOM   3051  CA  ASP D1910     -82.221  24.253  32.856  1.00  0.00           C  
ATOM   3052  C   ASP D1910     -81.274  25.168  33.637  1.00  0.00           C  
ATOM   3053  O   ASP D1910     -81.646  26.286  33.998  1.00  0.00           O  
ATOM   3054  CB  ASP D1910     -82.754  24.998  31.633  1.00  0.00           C  
ATOM   3055  CG  ASP D1910     -81.639  25.541  30.756  1.00  0.00           C  
ATOM   3056  OD1 ASP D1910     -80.949  24.735  30.099  1.00  0.00           O  
ATOM   3057  OD2 ASP D1910     -81.443  26.773  30.730  1.00  0.00           O  
ATOM   3058  N   LEU D1913     -80.060  24.694  33.908  1.00  0.00           N  
ATOM   3059  CA  LEU D1913     -79.089  25.488  34.655  1.00  0.00           C  
ATOM   3060  C   LEU D1913     -78.301  26.437  33.759  1.00  0.00           C  
ATOM   3061  O   LEU D1913     -77.361  27.095  34.213  1.00  0.00           O  
ATOM   3062  CB  LEU D1913     -78.133  24.566  35.418  1.00  0.00           C  
ATOM   3063  CG  LEU D1913     -78.815  23.732  36.508  1.00  0.00           C  
ATOM   3064  CD1 LEU D1913     -77.826  22.754  37.129  1.00  0.00           C  
ATOM   3065  CD2 LEU D1913     -79.396  24.666  37.562  1.00  0.00           C  
ATOM   3066  N   GLY D1914     -78.698  26.510  32.489  1.00  0.00           N  
ATOM   3067  CA  GLY D1914     -78.031  27.388  31.540  1.00  0.00           C  
ATOM   3068  C   GLY D1914     -76.582  27.000  31.306  1.00  0.00           C  
ATOM   3069  O   GLY D1914     -75.893  26.569  32.234  1.00  0.00           O  
ATOM   3070  N   SER D1915     -76.116  27.154  30.067  1.00  0.00           N  
ATOM   3071  CA  SER D1915     -74.739  26.805  29.723  1.00  0.00           C  
ATOM   3072  C   SER D1915     -73.756  27.437  30.696  1.00  0.00           C  
ATOM   3073  O   SER D1915     -73.958  28.559  31.178  1.00  0.00           O  
ATOM   3074  CB  SER D1915     -74.396  27.240  28.287  1.00  0.00           C  
ATOM   3075  OG  SER D1915     -74.272  28.648  28.172  1.00  0.00           O  
ATOM   3076  N   MET D1916     -72.692  26.702  30.991  1.00  0.00           N  
ATOM   3077  CA  MET D1916     -71.682  27.193  31.907  1.00  0.00           C  
ATOM   3078  C   MET D1916     -70.314  26.579  31.649  1.00  0.00           C  
ATOM   3079  O   MET D1916     -70.183  25.542  30.985  1.00  0.00           O  
ATOM   3080  CB  MET D1916     -72.111  26.939  33.362  1.00  0.00           C  
ATOM   3081  CG  MET D1916     -72.375  25.478  33.721  1.00  0.00           C  
ATOM   3082  SD  MET D1916     -72.830  25.270  35.467  1.00  0.00           S  
ATOM   3083  CE  MET D1916     -74.622  25.134  35.362  1.00  0.00           C  
ATOM   3084  N   ASP D1917     -69.304  27.259  32.182  1.00  0.00           N  
ATOM   3085  CA  ASP D1917     -67.902  26.873  32.077  1.00  0.00           C  
ATOM   3086  C   ASP D1917     -67.711  25.383  32.407  1.00  0.00           C  
ATOM   3087  O   ASP D1917     -68.339  24.864  33.336  1.00  0.00           O  
ATOM   3088  CB  ASP D1917     -67.096  27.749  33.046  1.00  0.00           C  
ATOM   3089  CG  ASP D1917     -65.619  27.729  32.765  1.00  0.00           C  
ATOM   3090  OD1 ASP D1917     -65.000  26.656  32.894  1.00  0.00           O  
ATOM   3091  OD2 ASP D1917     -65.079  28.796  32.417  1.00  0.00           O  
ATOM   3092  N   VAL D1918     -66.855  24.702  31.643  1.00  0.00           N  
ATOM   3093  CA  VAL D1918     -66.584  23.277  31.864  1.00  0.00           C  
ATOM   3094  C   VAL D1918     -66.016  22.958  33.255  1.00  0.00           C  
ATOM   3095  O   VAL D1918     -66.677  22.308  34.070  1.00  0.00           O  
ATOM   3096  CB  VAL D1918     -65.608  22.716  30.793  1.00  0.00           C  
ATOM   3097  CG1 VAL D1918     -64.963  21.419  31.292  1.00  0.00           C  
ATOM   3098  CG2 VAL D1918     -66.359  22.448  29.497  1.00  0.00           C  
ATOM   3099  N   ASN D1929     -64.786  23.396  33.516  1.00  0.00           N  
ATOM   3100  CA  ASN D1929     -64.156  23.149  34.808  1.00  0.00           C  
ATOM   3101  C   ASN D1929     -65.185  23.456  35.888  1.00  0.00           C  
ATOM   3102  O   ASN D1929     -65.351  22.692  36.837  1.00  0.00           O  
ATOM   3103  CB  ASN D1929     -62.936  24.054  34.981  1.00  0.00           C  
ATOM   3104  CG  ASN D1929     -62.064  24.092  33.748  1.00  0.00           C  
ATOM   3105  OD1 ASN D1929     -61.657  23.056  33.231  1.00  0.00           O  
ATOM   3106  ND2 ASN D1929     -61.768  25.294  33.270  1.00  0.00           N  
ATOM   3107  N   GLU D1930     -65.882  24.579  35.712  1.00  0.00           N  
ATOM   3108  CA  GLU D1930     -66.925  25.049  36.633  1.00  0.00           C  
ATOM   3109  C   GLU D1930     -67.905  23.931  37.014  1.00  0.00           C  
ATOM   3110  O   GLU D1930     -68.156  23.680  38.199  1.00  0.00           O  
ATOM   3111  CB  GLU D1930     -67.694  26.206  35.980  1.00  0.00           C  
ATOM   3112  CG  GLU D1930     -68.766  26.827  36.842  1.00  0.00           C  
ATOM   3113  CD  GLU D1930     -69.693  27.703  36.031  1.00  0.00           C  
ATOM   3114  OE1 GLU D1930     -69.189  28.539  35.245  1.00  0.00           O  
ATOM   3115  OE2 GLU D1930     -70.923  27.552  36.184  1.00  0.00           O  
ATOM   3116  N   VAL D1931     -68.459  23.271  35.999  1.00  0.00           N  
ATOM   3117  CA  VAL D1931     -69.399  22.190  36.226  1.00  0.00           C  
ATOM   3118  C   VAL D1931     -68.675  21.096  36.988  1.00  0.00           C  
ATOM   3119  O   VAL D1931     -69.204  20.559  37.954  1.00  0.00           O  
ATOM   3120  CB  VAL D1931     -69.948  21.605  34.891  1.00  0.00           C  
ATOM   3121  CG1 VAL D1931     -70.326  22.726  33.934  1.00  0.00           C  
ATOM   3122  CG2 VAL D1931     -68.931  20.678  34.260  1.00  0.00           C  
ATOM   3123  N   ILE D1934     -67.458  20.783  36.549  1.00  0.00           N  
ATOM   3124  CA  ILE D1934     -66.649  19.750  37.183  1.00  0.00           C  
ATOM   3125  C   ILE D1934     -66.449  20.064  38.662  1.00  0.00           C  
ATOM   3126  O   ILE D1934     -67.004  19.391  39.528  1.00  0.00           O  
ATOM   3127  CB  ILE D1934     -65.273  19.623  36.494  1.00  0.00           C  
ATOM   3128  CG1 ILE D1934     -65.468  19.158  35.046  1.00  0.00           C  
ATOM   3129  CG2 ILE D1934     -64.390  18.651  37.269  1.00  0.00           C  
ATOM   3130  CD1 ILE D1934     -64.181  18.948  34.279  1.00  0.00           C  
ATOM   3131  N   GLU D1950     -65.660  21.094  38.940  1.00  0.00           N  
ATOM   3132  CA  GLU D1950     -65.385  21.512  40.310  1.00  0.00           C  
ATOM   3133  C   GLU D1950     -66.649  21.443  41.160  1.00  0.00           C  
ATOM   3134  O   GLU D1950     -66.606  21.009  42.313  1.00  0.00           O  
ATOM   3135  CB  GLU D1950     -64.856  22.948  40.313  1.00  0.00           C  
ATOM   3136  CG  GLU D1950     -63.778  23.207  39.266  1.00  0.00           C  
ATOM   3137  CD  GLU D1950     -63.565  24.689  38.982  1.00  0.00           C  
ATOM   3138  OE1 GLU D1950     -64.560  25.398  38.697  1.00  0.00           O  
ATOM   3139  OE2 GLU D1950     -62.398  25.139  39.034  1.00  0.00           O  
ATOM   3140  N   LYS D1951     -67.770  21.874  40.579  1.00  0.00           N  
ATOM   3141  CA  LYS D1951     -69.057  21.874  41.273  1.00  0.00           C  
ATOM   3142  C   LYS D1951     -69.622  20.469  41.497  1.00  0.00           C  
ATOM   3143  O   LYS D1951     -70.149  20.170  42.570  1.00  0.00           O  
ATOM   3144  CB  LYS D1951     -70.068  22.718  40.495  1.00  0.00           C  
ATOM   3145  CG  LYS D1951     -69.817  24.209  40.556  1.00  0.00           C  
ATOM   3146  CD  LYS D1951     -70.869  24.936  39.751  1.00  0.00           C  
ATOM   3147  CE  LYS D1951     -70.762  26.431  39.921  1.00  0.00           C  
ATOM   3148  NZ  LYS D1951     -71.826  27.116  39.149  1.00  0.00           N  
ATOM   3149  N   LEU D1952     -69.524  19.620  40.476  1.00  0.00           N  
ATOM   3150  CA  LEU D1952     -70.003  18.242  40.565  1.00  0.00           C  
ATOM   3151  C   LEU D1952     -69.205  17.504  41.616  1.00  0.00           C  
ATOM   3152  O   LEU D1952     -69.778  16.836  42.481  1.00  0.00           O  
ATOM   3153  CB  LEU D1952     -69.823  17.520  39.233  1.00  0.00           C  
ATOM   3154  CG  LEU D1952     -70.740  18.009  38.119  1.00  0.00           C  
ATOM   3155  CD1 LEU D1952     -70.354  17.334  36.810  1.00  0.00           C  
ATOM   3156  CD2 LEU D1952     -72.184  17.709  38.501  1.00  0.00           C  
ATOM   3157  N   GLN D1953     -67.879  17.624  41.519  1.00  0.00           N  
ATOM   3158  CA  GLN D1953     -66.954  16.981  42.455  1.00  0.00           C  
ATOM   3159  C   GLN D1953     -67.358  17.378  43.854  1.00  0.00           C  
ATOM   3160  O   GLN D1953     -67.431  16.547  44.762  1.00  0.00           O  
ATOM   3161  CB  GLN D1953     -65.532  17.449  42.191  1.00  0.00           C  
ATOM   3162  CG  GLN D1953     -65.235  17.560  40.721  1.00  0.00           C  
ATOM   3163  CD  GLN D1953     -63.763  17.619  40.434  1.00  0.00           C  
ATOM   3164  OE1 GLN D1953     -63.030  18.403  41.043  1.00  0.00           O  
ATOM   3165  NE2 GLN D1953     -63.313  16.790  39.494  1.00  0.00           N  
ATOM   3166  N   GLN D1954     -67.618  18.672  44.006  1.00  0.00           N  
ATOM   3167  CA  GLN D1954     -68.050  19.232  45.274  1.00  0.00           C  
ATOM   3168  C   GLN D1954     -69.274  18.460  45.786  1.00  0.00           C  
ATOM   3169  O   GLN D1954     -69.304  17.968  46.924  1.00  0.00           O  
ATOM   3170  CB  GLN D1954     -68.394  20.716  45.078  1.00  0.00           C  
ATOM   3171  CG  GLN D1954     -69.146  21.348  46.236  1.00  0.00           C  
ATOM   3172  CD  GLN D1954     -68.520  21.027  47.579  1.00  0.00           C  
ATOM   3173  OE1 GLN D1954     -67.342  21.303  47.811  1.00  0.00           O  
ATOM   3174  NE2 GLN D1954     -69.308  20.433  48.473  1.00  0.00           N  
ATOM   3175  N   GLU D1955     -70.274  18.341  44.922  1.00  0.00           N  
ATOM   3176  CA  GLU D1955     -71.506  17.654  45.272  1.00  0.00           C  
ATOM   3177  C   GLU D1955     -71.289  16.173  45.578  1.00  0.00           C  
ATOM   3178  O   GLU D1955     -71.926  15.620  46.475  1.00  0.00           O  
ATOM   3179  CB  GLU D1955     -72.507  17.809  44.132  1.00  0.00           C  
ATOM   3180  CG  GLU D1955     -73.949  17.832  44.576  1.00  0.00           C  
ATOM   3181  CD  GLU D1955     -74.879  17.534  43.434  1.00  0.00           C  
ATOM   3182  OE1 GLU D1955     -74.747  18.185  42.376  1.00  0.00           O  
ATOM   3183  OE2 GLU D1955     -75.738  16.646  43.596  1.00  0.00           O  
ATOM   3184  N   ILE D1956     -70.394  15.536  44.826  1.00  0.00           N  
ATOM   3185  CA  ILE D1956     -70.105  14.119  45.019  1.00  0.00           C  
ATOM   3186  C   ILE D1956     -69.252  13.949  46.264  1.00  0.00           C  
ATOM   3187  O   ILE D1956     -69.582  13.156  47.147  1.00  0.00           O  
ATOM   3188  CB  ILE D1956     -69.342  13.510  43.816  1.00  0.00           C  
ATOM   3189  CG1 ILE D1956     -70.108  13.777  42.521  1.00  0.00           C  
ATOM   3190  CG2 ILE D1956     -69.189  12.010  44.003  1.00  0.00           C  
ATOM   3191  CD1 ILE D1956     -69.470  13.174  41.279  1.00  0.00           C  
ATOM   3192  N   ARG D1957     -68.155  14.700  46.328  1.00  0.00           N  
ATOM   3193  CA  ARG D1957     -67.238  14.636  47.464  1.00  0.00           C  
ATOM   3194  C   ARG D1957     -67.981  14.766  48.788  1.00  0.00           C  
ATOM   3195  O   ARG D1957     -67.617  14.132  49.776  1.00  0.00           O  
ATOM   3196  CB  ARG D1957     -66.188  15.747  47.362  1.00  0.00           C  
ATOM   3197  CG  ARG D1957     -64.848  15.349  46.742  1.00  0.00           C  
ATOM   3198  CD  ARG D1957     -63.890  16.552  46.682  1.00  0.00           C  
ATOM   3199  NE  ARG D1957     -63.962  17.388  47.888  1.00  0.00           N  
ATOM   3200  CZ  ARG D1957     -64.702  18.495  48.003  1.00  0.00           C  
ATOM   3201  NH1 ARG D1957     -65.435  18.917  46.981  1.00  0.00           N  
ATOM   3202  NH2 ARG D1957     -64.725  19.175  49.148  1.00  0.00           N  
ATOM   3203  N   SER D1958     -69.030  15.582  48.797  1.00  0.00           N  
ATOM   3204  CA  SER D1958     -69.810  15.814  50.008  1.00  0.00           C  
ATOM   3205  C   SER D1958     -71.044  14.925  50.107  1.00  0.00           C  
ATOM   3206  O   SER D1958     -71.833  15.048  51.050  1.00  0.00           O  
ATOM   3207  CB  SER D1958     -70.247  17.276  50.060  1.00  0.00           C  
ATOM   3208  OG  SER D1958     -70.974  17.612  48.888  1.00  0.00           O  
ATOM   3209  N   ARG D1959     -71.204  14.031  49.134  1.00  0.00           N  
ATOM   3210  CA  ARG D1959     -72.356  13.133  49.094  1.00  0.00           C  
ATOM   3211  C   ARG D1959     -73.629  13.896  49.456  1.00  0.00           C  
ATOM   3212  O   ARG D1959     -74.487  13.394  50.194  1.00  0.00           O  
ATOM   3213  CB  ARG D1959     -72.174  11.955  50.059  1.00  0.00           C  
ATOM   3214  CG  ARG D1959     -71.014  11.024  49.738  1.00  0.00           C  
ATOM   3215  CD  ARG D1959     -71.133   9.765  50.588  1.00  0.00           C  
ATOM   3216  NE  ARG D1959     -69.877   9.368  51.228  1.00  0.00           N  
ATOM   3217  CZ  ARG D1959     -68.959   8.555  50.699  1.00  0.00           C  
ATOM   3218  NH1 ARG D1959     -69.139   8.028  49.491  1.00  0.00           N  
ATOM   3219  NH2 ARG D1959     -67.860   8.258  51.390  1.00  0.00           N  
ATOM   3220  N   SER D1960     -73.734  15.117  48.936  1.00  0.00           N  
ATOM   3221  CA  SER D1960     -74.888  15.966  49.189  1.00  0.00           C  
ATOM   3222  C   SER D1960     -76.100  15.439  48.426  1.00  0.00           C  
ATOM   3223  O   SER D1960     -75.975  14.946  47.296  1.00  0.00           O  
ATOM   3224  CB  SER D1960     -74.593  17.406  48.763  1.00  0.00           C  
ATOM   3225  OG  SER D1960     -75.656  18.265  49.140  1.00  0.00           O  
ATOM   3226  N   LEU D1961     -77.271  15.550  49.048  1.00  0.00           N  
ATOM   3227  CA  LEU D1961     -78.498  15.071  48.430  1.00  0.00           C  
ATOM   3228  C   LEU D1961     -79.032  16.051  47.390  1.00  0.00           C  
ATOM   3229  O   LEU D1961     -79.549  15.633  46.352  1.00  0.00           O  
ATOM   3230  CB  LEU D1961     -79.561  14.809  49.497  1.00  0.00           C  
ATOM   3231  CG  LEU D1961     -79.060  14.000  50.686  1.00  0.00           C  
ATOM   3232  CD1 LEU D1961     -78.394  14.941  51.673  1.00  0.00           C  
ATOM   3233  CD2 LEU D1961     -80.211  13.266  51.342  1.00  0.00           C  
ATOM   3234  N   LYS D1962     -78.903  17.350  47.659  1.00  0.00           N  
ATOM   3235  CA  LYS D1962     -79.387  18.349  46.715  1.00  0.00           C  
ATOM   3236  C   LYS D1962     -78.358  18.627  45.612  1.00  0.00           C  
ATOM   3237  O   LYS D1962     -77.145  18.720  45.862  1.00  0.00           O  
ATOM   3238  CB  LYS D1962     -79.763  19.656  47.435  1.00  0.00           C  
ATOM   3239  CG  LYS D1962     -78.592  20.565  47.808  1.00  0.00           C  
ATOM   3240  CD  LYS D1962     -77.880  20.124  49.073  1.00  0.00           C  
ATOM   3241  CE  LYS D1962     -76.762  21.099  49.434  1.00  0.00           C  
ATOM   3242  NZ  LYS D1962     -77.257  22.487  49.695  1.00  0.00           N  
ATOM   3243  N   GLN D1963     -78.859  18.752  44.387  1.00  0.00           N  
ATOM   3244  CA  GLN D1963     -78.015  19.009  43.228  1.00  0.00           C  
ATOM   3245  C   GLN D1963     -77.684  20.499  43.141  1.00  0.00           C  
ATOM   3246  O   GLN D1963     -78.095  21.284  43.995  1.00  0.00           O  
ATOM   3247  CB  GLN D1963     -78.742  18.514  41.971  1.00  0.00           C  
ATOM   3248  CG  GLN D1963     -79.176  17.053  42.093  1.00  0.00           C  
ATOM   3249  CD  GLN D1963     -79.901  16.532  40.871  1.00  0.00           C  
ATOM   3250  OE1 GLN D1963     -79.355  16.535  39.772  1.00  0.00           O  
ATOM   3251  NE2 GLN D1963     -81.140  16.076  41.058  1.00  0.00           N  
ATOM   3252  N   LEU D1964     -76.917  20.878  42.124  1.00  0.00           N  
ATOM   3253  CA  LEU D1964     -76.533  22.275  41.931  1.00  0.00           C  
ATOM   3254  C   LEU D1964     -77.737  23.192  41.710  1.00  0.00           C  
ATOM   3255  O   LEU D1964     -78.609  22.896  40.878  1.00  0.00           O  
ATOM   3256  CB  LEU D1964     -75.583  22.422  40.733  1.00  0.00           C  
ATOM   3257  CG  LEU D1964     -74.094  22.108  40.926  1.00  0.00           C  
ATOM   3258  CD1 LEU D1964     -73.881  20.634  41.236  1.00  0.00           C  
ATOM   3259  CD2 LEU D1964     -73.355  22.504  39.663  1.00  0.00           C  
ATOM   3260  N   GLU D1965     -77.772  24.300  42.455  1.00  0.00           N  
ATOM   3261  CA  GLU D1965     -78.846  25.296  42.358  1.00  0.00           C  
ATOM   3262  C   GLU D1965     -80.204  24.885  42.964  1.00  0.00           C  
ATOM   3263  O   GLU D1965     -81.243  25.457  42.596  1.00  0.00           O  
ATOM   3264  CB  GLU D1965     -79.066  25.700  40.889  1.00  0.00           C  
ATOM   3265  CG  GLU D1965     -78.891  27.190  40.585  1.00  0.00           C  
ATOM   3266  CD  GLU D1965     -77.482  27.541  40.137  1.00  0.00           C  
ATOM   3267  OE1 GLU D1965     -76.539  27.443  40.958  1.00  0.00           O  
ATOM   3268  OE2 GLU D1965     -77.322  27.915  38.953  1.00  0.00           O  
ATOM   3269  N   GLU D1966     -80.211  23.904  43.874  1.00  0.00           N  
ATOM   3270  CA  GLU D1966     -81.464  23.459  44.511  1.00  0.00           C  
ATOM   3271  C   GLU D1966     -81.331  23.305  46.034  1.00  0.00           C  
ATOM   3272  O   GLU D1966     -82.234  23.796  46.749  1.00  0.00           O  
ATOM   3273  CB  GLU D1966     -81.971  22.134  43.897  1.00  0.00           C  
ATOM   3274  CG  GLU D1966     -81.161  20.891  44.277  1.00  0.00           C  
ATOM   3275  CD  GLU D1966     -81.926  19.603  44.032  1.00  0.00           C  
ATOM   3276  OE1 GLU D1966     -83.032  19.462  44.595  1.00  0.00           O  
ATOM   3277  OE2 GLU D1966     -81.423  18.734  43.287  1.00  0.00           O  
ATOM   3278  OXT GLU D1966     -80.341  22.694  46.501  1.00  0.00           O  
HETATM 3279  CG2 TSB D5002     -74.952  -7.440  63.364  1.00  0.00           C  
HETATM 3280  N   TSB D5002     -74.175 -11.175  63.585  1.00  0.00           N  
HETATM 3281  CA  TSB D5002     -75.011  -9.977  63.658  1.00  0.00           C  
HETATM 3282  CB  TSB D5002     -74.185  -8.733  63.166  1.00  0.00           C  
HETATM 3283  OG1 TSB D5002     -72.968  -8.639  63.919  1.00  0.00           O  
HETATM 3284  C   TSB D5002     -76.263 -10.258  62.769  1.00  0.00           C  
HETATM 3285  O   TSB D5002     -76.231 -11.196  61.956  1.00  0.00           O  
HETATM 3286  N8  TSB D5002     -77.377  -9.470  62.932  1.00  0.00           N  
HETATM 3287  S1  TSB D5002     -78.872  -9.856  62.346  1.00  0.00           S  
HETATM 3288  O1S TSB D5002     -78.943 -11.331  62.093  1.00  0.00           O  
HETATM 3289  O2S TSB D5002     -79.873  -9.208  63.236  1.00  0.00           O  
HETATM 3290  O5' TSB D5002     -78.966  -9.138  60.925  1.00  0.00           O  
HETATM 3291  C5' TSB D5002     -78.359  -7.866  60.716  1.00  0.00           C  
HETATM 3292  C4' TSB D5002     -79.018  -7.129  59.568  1.00  0.00           C  
HETATM 3293  O4' TSB D5002     -78.874  -7.885  58.334  1.00  0.00           O  
HETATM 3294  C3' TSB D5002     -80.514  -6.880  59.680  1.00  0.00           C  
HETATM 3295  O3' TSB D5002     -80.775  -5.747  60.508  1.00  0.00           O  
HETATM 3296  C2' TSB D5002     -80.916  -6.638  58.223  1.00  0.00           C  
HETATM 3297  O2' TSB D5002     -80.742  -5.293  57.815  1.00  0.00           O  
HETATM 3298  C1' TSB D5002     -79.963  -7.585  57.469  1.00  0.00           C  
HETATM 3299  N9  TSB D5002     -80.578  -8.853  57.069  1.00  0.00           N  
HETATM 3300  C8  TSB D5002     -80.806  -9.956  57.859  1.00  0.00           C  
HETATM 3301  N7  TSB D5002     -81.403 -10.940  57.235  1.00  0.00           N  
HETATM 3302  C5  TSB D5002     -81.577 -10.460  55.945  1.00  0.00           C  
HETATM 3303  C6  TSB D5002     -82.153 -11.030  54.796  1.00  0.00           C  
HETATM 3304  N6  TSB D5002     -82.694 -12.252  54.772  1.00  0.00           N  
HETATM 3305  N1  TSB D5002     -82.155 -10.294  53.662  1.00  0.00           N  
HETATM 3306  C2  TSB D5002     -81.612  -9.063  53.695  1.00  0.00           C  
HETATM 3307  N3  TSB D5002     -81.045  -8.415  54.716  1.00  0.00           N  
HETATM 3308  C4  TSB D5002     -81.062  -9.177  55.824  1.00  0.00           C  
TER
END
