# Supplementary material for: Backbone Brackets and Arginine Tweezers delineate Class I and Class II aminoacyl tRNA synthetases
Source: PLoS Comput Biol. 2018 Apr 16;14(4):e1006101. doi: 10.1371/journal.pcbi.1006101 (PMC5919687; doi:10.1371/journal.pcbi.1006101)
Supplement: S12 File — All structures of Class II aaRS with residues renumbered according to the MSA. (GZ) [file pcbi.1006101.s024.tar.gz › 1kog_E_renum.pdb]

ATOM      1  N   ARG E 283      10.275  36.731  49.019  1.00  0.00           N  
ATOM      2  CA  ARG E 283      10.673  37.288  50.348  1.00  0.00           C  
ATOM      3  C   ARG E 283       9.482  37.699  51.208  1.00  0.00           C  
ATOM      4  O   ARG E 283       8.336  37.415  50.861  1.00  0.00           O  
ATOM      5  CB  ARG E 283      11.591  38.493  50.166  1.00  0.00           C  
ATOM      6  CG  ARG E 283      13.061  38.137  50.099  1.00  0.00           C  
ATOM      7  CD  ARG E 283      13.918  39.197  50.798  1.00  0.00           C  
ATOM      8  NE  ARG E 283      13.520  39.452  52.190  1.00  0.00           N  
ATOM      9  CZ  ARG E 283      13.574  38.564  53.184  1.00  0.00           C  
ATOM     10  NH1 ARG E 283      14.010  37.329  52.962  1.00  0.00           N  
ATOM     11  NH2 ARG E 283      13.204  38.917  54.410  1.00  0.00           N  
ATOM     12  N   ASP E 291       9.760  38.370  52.327  1.00  0.00           N  
ATOM     13  CA  ASP E 291       8.714  38.812  53.249  1.00  0.00           C  
ATOM     14  C   ASP E 291       7.982  40.030  52.708  1.00  0.00           C  
ATOM     15  O   ASP E 291       8.625  41.004  52.311  1.00  0.00           O  
ATOM     16  CB  ASP E 291       9.317  39.148  54.611  1.00  0.00           C  
ATOM     17  CG  ASP E 291       8.262  39.526  55.637  1.00  0.00           C  
ATOM     18  OD1 ASP E 291       7.310  38.733  55.851  1.00  0.00           O  
ATOM     19  OD2 ASP E 291       8.392  40.616  56.234  1.00  0.00           O  
ATOM     20  N   HIS E 292       6.645  39.980  52.694  1.00  0.00           N  
ATOM     21  CA  HIS E 292       5.853  41.100  52.181  1.00  0.00           C  
ATOM     22  C   HIS E 292       6.290  42.410  52.856  1.00  0.00           C  
ATOM     23  O   HIS E 292       6.605  43.387  52.172  1.00  0.00           O  
ATOM     24  CB  HIS E 292       4.333  40.858  52.364  1.00  0.00           C  
ATOM     25  CG  HIS E 292       3.875  40.841  53.791  1.00  0.00           C  
ATOM     26  ND1 HIS E 292       3.989  39.727  54.598  1.00  0.00           N  
ATOM     27  CD2 HIS E 292       3.298  41.802  54.557  1.00  0.00           C  
ATOM     28  CE1 HIS E 292       3.501  40.003  55.796  1.00  0.00           C  
ATOM     29  NE2 HIS E 292       3.075  41.257  55.799  1.00  0.00           N  
ATOM     30  N   ARG E 293       6.336  42.429  54.186  1.00  0.00           N  
ATOM     31  CA  ARG E 293       6.755  43.626  54.905  1.00  0.00           C  
ATOM     32  C   ARG E 293       7.952  44.317  54.264  1.00  0.00           C  
ATOM     33  O   ARG E 293       8.066  45.543  54.291  1.00  0.00           O  
ATOM     34  CB  ARG E 293       7.102  43.273  56.335  1.00  0.00           C  
ATOM     35  CG  ARG E 293       5.893  43.076  57.193  1.00  0.00           C  
ATOM     36  CD  ARG E 293       6.307  42.777  58.611  1.00  0.00           C  
ATOM     37  NE  ARG E 293       7.038  41.520  58.691  1.00  0.00           N  
ATOM     38  CZ  ARG E 293       7.258  40.869  59.825  1.00  0.00           C  
ATOM     39  NH1 ARG E 293       6.802  41.369  60.970  1.00  0.00           N  
ATOM     40  NH2 ARG E 293       7.913  39.713  59.811  1.00  0.00           N  
ATOM     41  N   LYS E 296       8.855  43.527  53.699  1.00  0.00           N  
ATOM     42  CA  LYS E 296      10.023  44.094  53.049  1.00  0.00           C  
ATOM     43  C   LYS E 296       9.642  44.560  51.658  1.00  0.00           C  
ATOM     44  O   LYS E 296       9.798  45.737  51.340  1.00  0.00           O  
ATOM     45  CB  LYS E 296      11.154  43.071  52.945  1.00  0.00           C  
ATOM     46  CG  LYS E 296      12.410  43.641  52.298  1.00  0.00           C  
ATOM     47  CD  LYS E 296      13.534  42.616  52.237  1.00  0.00           C  
ATOM     48  CE  LYS E 296      14.851  43.250  51.783  1.00  0.00           C  
ATOM     49  NZ  LYS E 296      15.317  44.326  52.709  1.00  0.00           N  
ATOM     50  N   ILE E 297       9.141  43.635  50.837  1.00  0.00           N  
ATOM     51  CA  ILE E 297       8.730  43.949  49.467  1.00  0.00           C  
ATOM     52  C   ILE E 297       7.822  45.171  49.477  1.00  0.00           C  
ATOM     53  O   ILE E 297       7.786  45.933  48.511  1.00  0.00           O  
ATOM     54  CB  ILE E 297       7.918  42.813  48.816  1.00  0.00           C  
ATOM     55  CG1 ILE E 297       8.465  41.444  49.208  1.00  0.00           C  
ATOM     56  CG2 ILE E 297       7.975  42.956  47.310  1.00  0.00           C  
ATOM     57  CD1 ILE E 297       7.651  40.297  48.618  1.00  0.00           C  
ATOM     58  N   GLY E 298       7.070  45.326  50.568  1.00  0.00           N  
ATOM     59  CA  GLY E 298       6.171  46.460  50.722  1.00  0.00           C  
ATOM     60  C   GLY E 298       6.989  47.733  50.806  1.00  0.00           C  
ATOM     61  O   GLY E 298       6.834  48.641  49.983  1.00  0.00           O  
ATOM     62  N   LYS E 303       7.865  47.801  51.803  1.00  0.00           N  
ATOM     63  CA  LYS E 303       8.728  48.952  51.954  1.00  0.00           C  
ATOM     64  C   LYS E 303       9.487  49.134  50.659  1.00  0.00           C  
ATOM     65  O   LYS E 303       9.764  50.246  50.237  1.00  0.00           O  
ATOM     66  CB  LYS E 303       9.708  48.710  53.080  1.00  0.00           C  
ATOM     67  CG  LYS E 303       9.048  48.631  54.444  1.00  0.00           C  
ATOM     68  CD  LYS E 303       8.278  49.915  54.820  1.00  0.00           C  
ATOM     69  CE  LYS E 303       8.953  51.189  54.310  1.00  0.00           C  
ATOM     70  NZ  LYS E 303      10.438  51.139  54.379  1.00  0.00           N  
ATOM     71  N   GLN E 305       9.808  48.009  50.033  1.00  0.00           N  
ATOM     72  CA  GLN E 305      10.541  47.963  48.762  1.00  0.00           C  
ATOM     73  C   GLN E 305       9.851  48.686  47.612  1.00  0.00           C  
ATOM     74  O   GLN E 305      10.411  49.618  47.024  1.00  0.00           O  
ATOM     75  CB  GLN E 305      10.770  46.503  48.329  1.00  0.00           C  
ATOM     76  CG  GLN E 305      11.852  45.779  49.101  1.00  0.00           C  
ATOM     77  CD  GLN E 305      13.209  46.433  48.921  1.00  0.00           C  
ATOM     78  OE1 GLN E 305      14.177  46.068  49.593  1.00  0.00           O  
ATOM     79  NE2 GLN E 305      13.289  47.408  48.006  1.00  0.00           N  
ATOM     80  N   LEU E 306       8.639  48.228  47.295  1.00  0.00           N  
ATOM     81  CA  LEU E 306       7.845  48.772  46.205  1.00  0.00           C  
ATOM     82  C   LEU E 306       6.925  49.917  46.621  1.00  0.00           C  
ATOM     83  O   LEU E 306       5.989  50.262  45.917  1.00  0.00           O  
ATOM     84  CB  LEU E 306       7.054  47.632  45.568  1.00  0.00           C  
ATOM     85  CG  LEU E 306       7.952  46.451  45.178  1.00  0.00           C  
ATOM     86  CD1 LEU E 306       7.082  45.346  44.590  1.00  0.00           C  
ATOM     87  CD2 LEU E 306       9.045  46.900  44.185  1.00  0.00           C  
ATOM     88  N   ASP E 307       7.215  50.502  47.771  1.00  0.00           N  
ATOM     89  CA  ASP E 307       6.451  51.612  48.290  1.00  0.00           C  
ATOM     90  C   ASP E 307       4.968  51.282  48.345  1.00  0.00           C  
ATOM     91  O   ASP E 307       4.120  52.159  48.181  1.00  0.00           O  
ATOM     92  CB  ASP E 307       6.710  52.847  47.425  1.00  0.00           C  
ATOM     93  CG  ASP E 307       6.098  54.110  48.010  1.00  0.00           C  
ATOM     94  OD1 ASP E 307       6.261  54.345  49.227  1.00  0.00           O  
ATOM     95  OD2 ASP E 307       5.451  54.876  47.254  1.00  0.00           O  
ATOM     96  N   LEU E 308       4.652  50.017  48.592  1.00  0.00           N  
ATOM     97  CA  LEU E 308       3.259  49.612  48.657  1.00  0.00           C  
ATOM     98  C   LEU E 308       2.539  50.187  49.863  1.00  0.00           C  
ATOM     99  O   LEU E 308       1.305  50.239  49.892  1.00  0.00           O  
ATOM    100  CB  LEU E 308       3.152  48.100  48.651  1.00  0.00           C  
ATOM    101  CG  LEU E 308       3.824  47.482  47.424  1.00  0.00           C  
ATOM    102  CD1 LEU E 308       3.194  46.136  47.147  1.00  0.00           C  
ATOM    103  CD2 LEU E 308       3.645  48.379  46.213  1.00  0.00           C  
ATOM    104  N   TYR E 309       3.303  50.629  50.858  1.00  0.00           N  
ATOM    105  CA  TYR E 309       2.706  51.222  52.052  1.00  0.00           C  
ATOM    106  C   TYR E 309       3.733  51.408  53.146  1.00  0.00           C  
ATOM    107  O   TYR E 309       4.936  51.258  52.924  1.00  0.00           O  
ATOM    108  CB  TYR E 309       1.591  50.336  52.593  1.00  0.00           C  
ATOM    109  CG  TYR E 309       2.116  49.117  53.329  1.00  0.00           C  
ATOM    110  CD1 TYR E 309       2.577  47.984  52.640  1.00  0.00           C  
ATOM    111  CD2 TYR E 309       2.152  49.097  54.728  1.00  0.00           C  
ATOM    112  CE1 TYR E 309       3.058  46.858  53.340  1.00  0.00           C  
ATOM    113  CE2 TYR E 309       2.625  47.983  55.432  1.00  0.00           C  
ATOM    114  CZ  TYR E 309       3.073  46.869  54.733  1.00  0.00           C  
ATOM    115  OH  TYR E 309       3.515  45.768  55.436  1.00  0.00           O  
ATOM    116  N   HIS E 310       3.236  51.734  54.333  1.00  0.00           N  
ATOM    117  CA  HIS E 310       4.081  51.933  55.502  1.00  0.00           C  
ATOM    118  C   HIS E 310       3.177  51.965  56.715  1.00  0.00           C  
ATOM    119  O   HIS E 310       1.963  52.024  56.561  1.00  0.00           O  
ATOM    120  CB  HIS E 310       4.862  53.255  55.407  1.00  0.00           C  
ATOM    121  CG  HIS E 310       4.227  54.407  56.138  1.00  0.00           C  
ATOM    122  ND1 HIS E 310       3.274  55.227  55.573  1.00  0.00           N  
ATOM    123  CD2 HIS E 310       4.444  54.898  57.381  1.00  0.00           C  
ATOM    124  CE1 HIS E 310       2.940  56.174  56.432  1.00  0.00           C  
ATOM    125  NE2 HIS E 310       3.636  55.997  57.538  1.00  0.00           N  
ATOM    126  N   MET E 311       3.765  51.922  57.911  1.00  0.00           N  
ATOM    127  CA  MET E 311       3.001  51.969  59.169  1.00  0.00           C  
ATOM    128  C   MET E 311       3.754  52.761  60.215  1.00  0.00           C  
ATOM    129  O   MET E 311       4.982  52.803  60.215  1.00  0.00           O  
ATOM    130  CB  MET E 311       2.716  50.561  59.707  1.00  0.00           C  
ATOM    131  CG  MET E 311       1.807  49.739  58.800  1.00  0.00           C  
ATOM    132  SD  MET E 311       1.176  48.235  59.557  1.00  0.00           S  
ATOM    133  CE  MET E 311       2.060  46.985  58.587  1.00  0.00           C  
ATOM    134  N   GLN E 312       3.023  53.389  61.116  1.00  0.00           N  
ATOM    135  CA  GLN E 312       3.683  54.194  62.121  1.00  0.00           C  
ATOM    136  C   GLN E 312       3.242  53.705  63.449  1.00  0.00           C  
ATOM    137  O   GLN E 312       2.227  53.031  63.541  1.00  0.00           O  
ATOM    138  CB  GLN E 312       3.307  55.660  61.950  1.00  0.00           C  
ATOM    139  CG  GLN E 312       3.464  56.150  60.502  1.00  0.00           C  
ATOM    140  CD  GLN E 312       3.425  57.660  60.360  1.00  0.00           C  
ATOM    141  OE1 GLN E 312       3.582  58.192  59.251  1.00  0.00           O  
ATOM    142  NE2 GLN E 312       3.224  58.362  61.484  1.00  0.00           N  
ATOM    143  N   GLU E 313       3.995  54.052  64.480  1.00  0.00           N  
ATOM    144  CA  GLU E 313       3.657  53.592  65.812  1.00  0.00           C  
ATOM    145  C   GLU E 313       2.444  54.297  66.427  1.00  0.00           C  
ATOM    146  O   GLU E 313       1.689  53.666  67.174  1.00  0.00           O  
ATOM    147  CB  GLU E 313       4.881  53.697  66.743  1.00  0.00           C  
ATOM    148  CG  GLU E 313       5.308  55.117  67.128  1.00  0.00           C  
ATOM    149  CD  GLU E 313       4.872  55.530  68.541  1.00  0.00           C  
ATOM    150  OE1 GLU E 313       3.656  55.778  68.757  1.00  0.00           O  
ATOM    151  OE2 GLU E 313       5.755  55.602  69.435  1.00  0.00           O  
ATOM    152  N   GLU E 314       2.240  55.582  66.122  1.00  0.00           N  
ATOM    153  CA  GLU E 314       1.093  56.310  66.686  1.00  0.00           C  
ATOM    154  C   GLU E 314      -0.229  55.782  66.126  1.00  0.00           C  
ATOM    155  O   GLU E 314      -1.303  56.220  66.538  1.00  0.00           O  
ATOM    156  CB  GLU E 314       1.212  57.815  66.432  1.00  0.00           C  
ATOM    157  CG  GLU E 314       1.857  58.164  65.104  1.00  0.00           C  
ATOM    158  CD  GLU E 314       3.364  57.972  65.112  1.00  0.00           C  
ATOM    159  OE1 GLU E 314       4.037  58.683  65.898  1.00  0.00           O  
ATOM    160  OE2 GLU E 314       3.870  57.121  64.336  1.00  0.00           O  
ATOM    161  N   ALA E 315      -0.129  54.837  65.186  1.00  0.00           N  
ATOM    162  CA  ALA E 315      -1.285  54.177  64.558  1.00  0.00           C  
ATOM    163  C   ALA E 315      -0.930  52.700  64.406  1.00  0.00           C  
ATOM    164  O   ALA E 315      -0.675  52.213  63.289  1.00  0.00           O  
ATOM    165  CB  ALA E 315      -1.575  54.774  63.203  1.00  0.00           C  
ATOM    166  N   PRO E 316      -0.909  51.972  65.539  1.00  0.00           N  
ATOM    167  CA  PRO E 316      -0.589  50.548  65.651  1.00  0.00           C  
ATOM    168  C   PRO E 316      -1.582  49.611  64.975  1.00  0.00           C  
ATOM    169  O   PRO E 316      -2.769  49.606  65.320  1.00  0.00           O  
ATOM    170  CB  PRO E 316      -0.541  50.343  67.156  1.00  0.00           C  
ATOM    171  CG  PRO E 316      -1.618  51.270  67.633  1.00  0.00           C  
ATOM    172  CD  PRO E 316      -1.318  52.512  66.852  1.00  0.00           C  
ATOM    173  N   GLY E 317      -1.086  48.815  64.025  1.00  0.00           N  
ATOM    174  CA  GLY E 317      -1.928  47.866  63.320  1.00  0.00           C  
ATOM    175  C   GLY E 317      -2.884  48.558  62.378  1.00  0.00           C  
ATOM    176  O   GLY E 317      -3.939  48.017  62.053  1.00  0.00           O  
ATOM    177  N   MET E 318      -2.505  49.765  61.958  1.00  0.00           N  
ATOM    178  CA  MET E 318      -3.292  50.593  61.037  1.00  0.00           C  
ATOM    179  C   MET E 318      -2.414  50.844  59.818  1.00  0.00           C  
ATOM    180  O   MET E 318      -1.322  51.407  59.950  1.00  0.00           O  
ATOM    181  CB  MET E 318      -3.637  51.943  61.685  1.00  0.00           C  
ATOM    182  CG  MET E 318      -4.387  51.863  63.012  1.00  0.00           C  
ATOM    183  SD  MET E 318      -6.072  51.201  62.835  1.00  0.00           S  
ATOM    184  CE  MET E 318      -7.044  52.702  63.107  1.00  0.00           C  
ATOM    185  N   VAL E 319      -2.883  50.437  58.642  1.00  0.00           N  
ATOM    186  CA  VAL E 319      -2.103  50.620  57.416  1.00  0.00           C  
ATOM    187  C   VAL E 319      -2.195  52.023  56.782  1.00  0.00           C  
ATOM    188  O   VAL E 319      -3.259  52.656  56.765  1.00  0.00           O  
ATOM    189  CB  VAL E 319      -2.506  49.595  56.325  1.00  0.00           C  
ATOM    190  CG1 VAL E 319      -1.609  49.760  55.105  1.00  0.00           C  
ATOM    191  CG2 VAL E 319      -2.410  48.190  56.863  1.00  0.00           C  
ATOM    192  N   PHE E 320      -1.061  52.499  56.274  1.00  0.00           N  
ATOM    193  CA  PHE E 320      -0.987  53.780  55.594  1.00  0.00           C  
ATOM    194  C   PHE E 320      -0.774  53.423  54.134  1.00  0.00           C  
ATOM    195  O   PHE E 320       0.337  53.523  53.606  1.00  0.00           O  
ATOM    196  CB  PHE E 320       0.196  54.607  56.071  1.00  0.00           C  
ATOM    197  CG  PHE E 320      -0.066  55.378  57.310  1.00  0.00           C  
ATOM    198  CD1 PHE E 320       0.011  54.780  58.546  1.00  0.00           C  
ATOM    199  CD2 PHE E 320      -0.375  56.721  57.243  1.00  0.00           C  
ATOM    200  CE1 PHE E 320      -0.212  55.518  59.702  1.00  0.00           C  
ATOM    201  CE2 PHE E 320      -0.603  57.472  58.397  1.00  0.00           C  
ATOM    202  CZ  PHE E 320      -0.523  56.876  59.624  1.00  0.00           C  
ATOM    203  N   TRP E 321      -1.843  52.979  53.491  1.00  0.00           N  
ATOM    204  CA  TRP E 321      -1.764  52.599  52.094  1.00  0.00           C  
ATOM    205  C   TRP E 321      -1.221  53.683  51.201  1.00  0.00           C  
ATOM    206  O   TRP E 321      -1.832  54.740  51.022  1.00  0.00           O  
ATOM    207  CB  TRP E 321      -3.126  52.156  51.577  1.00  0.00           C  
ATOM    208  CG  TRP E 321      -3.493  50.805  52.081  1.00  0.00           C  
ATOM    209  CD1 TRP E 321      -4.373  50.507  53.087  1.00  0.00           C  
ATOM    210  CD2 TRP E 321      -2.982  49.558  51.608  1.00  0.00           C  
ATOM    211  NE1 TRP E 321      -4.444  49.147  53.262  1.00  0.00           N  
ATOM    212  CE2 TRP E 321      -3.598  48.541  52.367  1.00  0.00           C  
ATOM    213  CE3 TRP E 321      -2.060  49.201  50.616  1.00  0.00           C  
ATOM    214  CZ2 TRP E 321      -3.325  47.189  52.160  1.00  0.00           C  
ATOM    215  CZ3 TRP E 321      -1.789  47.861  50.414  1.00  0.00           C  
ATOM    216  CH2 TRP E 321      -2.419  46.870  51.182  1.00  0.00           C  
ATOM    217  N   HIS E 322      -0.049  53.401  50.652  1.00  0.00           N  
ATOM    218  CA  HIS E 322       0.605  54.314  49.743  1.00  0.00           C  
ATOM    219  C   HIS E 322      -0.046  54.132  48.407  1.00  0.00           C  
ATOM    220  O   HIS E 322      -0.761  53.150  48.193  1.00  0.00           O  
ATOM    221  CB  HIS E 322       2.087  53.998  49.640  1.00  0.00           C  
ATOM    222  CG  HIS E 322       2.886  54.571  50.761  1.00  0.00           C  
ATOM    223  ND1 HIS E 322       2.531  54.398  52.082  1.00  0.00           N  
ATOM    224  CD2 HIS E 322       3.984  55.362  50.763  1.00  0.00           C  
ATOM    225  CE1 HIS E 322       3.375  55.062  52.848  1.00  0.00           C  
ATOM    226  NE2 HIS E 322       4.266  55.657  52.073  1.00  0.00           N  
ATOM    227  N   ASN E 323       0.215  55.071  47.508  1.00  0.00           N  
ATOM    228  CA  ASN E 323      -0.385  55.016  46.201  1.00  0.00           C  
ATOM    229  C   ASN E 323      -0.315  53.664  45.525  1.00  0.00           C  
ATOM    230  O   ASN E 323      -1.348  53.131  45.126  1.00  0.00           O  
ATOM    231  CB  ASN E 323       0.225  56.053  45.280  1.00  0.00           C  
ATOM    232  CG  ASN E 323      -0.399  56.020  43.927  1.00  0.00           C  
ATOM    233  OD1 ASN E 323      -0.129  55.118  43.132  1.00  0.00           O  
ATOM    234  ND2 ASN E 323      -1.275  56.982  43.657  1.00  0.00           N  
ATOM    235  N   ASP E 324       0.878  53.095  45.396  1.00  0.00           N  
ATOM    236  CA  ASP E 324       0.997  51.811  44.711  1.00  0.00           C  
ATOM    237  C   ASP E 324       0.305  50.646  45.366  1.00  0.00           C  
ATOM    238  O   ASP E 324      -0.264  49.798  44.676  1.00  0.00           O  
ATOM    239  CB  ASP E 324       2.443  51.469  44.522  1.00  0.00           C  
ATOM    240  CG  ASP E 324       3.111  52.403  43.548  1.00  0.00           C  
ATOM    241  OD1 ASP E 324       2.742  52.382  42.386  1.00  0.00           O  
ATOM    242  OD2 ASP E 324       3.969  53.183  43.928  1.00  0.00           O  
ATOM    243  N   GLY E 325       0.368  50.586  46.693  1.00  0.00           N  
ATOM    244  CA  GLY E 325      -0.305  49.511  47.396  1.00  0.00           C  
ATOM    245  C   GLY E 325      -1.792  49.685  47.164  1.00  0.00           C  
ATOM    246  O   GLY E 325      -2.506  48.709  46.894  1.00  0.00           O  
ATOM    247  N   TRP E 332      -2.259  50.931  47.269  1.00  0.00           N  
ATOM    248  CA  TRP E 332      -3.666  51.218  47.055  1.00  0.00           C  
ATOM    249  C   TRP E 332      -4.153  50.643  45.729  1.00  0.00           C  
ATOM    250  O   TRP E 332      -5.179  49.975  45.686  1.00  0.00           O  
ATOM    251  CB  TRP E 332      -3.934  52.714  47.073  1.00  0.00           C  
ATOM    252  CG  TRP E 332      -5.366  52.938  47.202  1.00  0.00           C  
ATOM    253  CD1 TRP E 332      -6.199  53.521  46.295  1.00  0.00           C  
ATOM    254  CD2 TRP E 332      -6.186  52.458  48.258  1.00  0.00           C  
ATOM    255  NE1 TRP E 332      -7.499  53.424  46.724  1.00  0.00           N  
ATOM    256  CE2 TRP E 332      -7.517  52.776  47.930  1.00  0.00           C  
ATOM    257  CE3 TRP E 332      -5.925  51.784  49.454  1.00  0.00           C  
ATOM    258  CZ2 TRP E 332      -8.589  52.439  48.756  1.00  0.00           C  
ATOM    259  CZ3 TRP E 332      -6.991  51.446  50.275  1.00  0.00           C  
ATOM    260  CH2 TRP E 332      -8.306  51.776  49.924  1.00  0.00           C  
ATOM    261  N   THR E 333      -3.412  50.907  44.655  1.00  0.00           N  
ATOM    262  CA  THR E 333      -3.756  50.406  43.320  1.00  0.00           C  
ATOM    263  C   THR E 333      -4.066  48.916  43.347  1.00  0.00           C  
ATOM    264  O   THR E 333      -5.038  48.461  42.738  1.00  0.00           O  
ATOM    265  CB  THR E 333      -2.610  50.634  42.318  1.00  0.00           C  
ATOM    266  OG1 THR E 333      -2.217  52.008  42.366  1.00  0.00           O  
ATOM    267  CG2 THR E 333      -3.053  50.300  40.906  1.00  0.00           C  
ATOM    268  N   ILE E 334      -3.227  48.160  44.051  1.00  0.00           N  
ATOM    269  CA  ILE E 334      -3.404  46.715  44.189  1.00  0.00           C  
ATOM    270  C   ILE E 334      -4.700  46.447  44.949  1.00  0.00           C  
ATOM    271  O   ILE E 334      -5.538  45.663  44.502  1.00  0.00           O  
ATOM    272  CB  ILE E 334      -2.221  46.093  44.948  1.00  0.00           C  
ATOM    273  CG1 ILE E 334      -0.971  46.168  44.074  1.00  0.00           C  
ATOM    274  CG2 ILE E 334      -2.542  44.662  45.342  1.00  0.00           C  
ATOM    275  CD1 ILE E 334       0.316  46.060  44.857  1.00  0.00           C  
ATOM    276  N   PHE E 335      -4.844  47.111  46.095  1.00  0.00           N  
ATOM    277  CA  PHE E 335      -6.024  47.002  46.941  1.00  0.00           C  
ATOM    278  C   PHE E 335      -7.266  47.252  46.086  1.00  0.00           C  
ATOM    279  O   PHE E 335      -8.188  46.437  46.020  1.00  0.00           O  
ATOM    280  CB  PHE E 335      -5.946  48.061  48.036  1.00  0.00           C  
ATOM    281  CG  PHE E 335      -7.049  47.982  49.034  1.00  0.00           C  
ATOM    282  CD1 PHE E 335      -8.377  47.942  48.632  1.00  0.00           C  
ATOM    283  CD2 PHE E 335      -6.757  47.955  50.388  1.00  0.00           C  
ATOM    284  CE1 PHE E 335      -9.400  47.871  49.566  1.00  0.00           C  
ATOM    285  CE2 PHE E 335      -7.772  47.886  51.338  1.00  0.00           C  
ATOM    286  CZ  PHE E 335      -9.097  47.844  50.929  1.00  0.00           C  
ATOM    287  N   ARG E 336      -7.274  48.412  45.446  1.00  0.00           N  
ATOM    288  CA  ARG E 336      -8.374  48.839  44.595  1.00  0.00           C  
ATOM    289  C   ARG E 336      -8.630  47.840  43.461  1.00  0.00           C  
ATOM    290  O   ARG E 336      -9.757  47.381  43.273  1.00  0.00           O  
ATOM    291  CB  ARG E 336      -8.043  50.215  44.021  1.00  0.00           C  
ATOM    292  CG  ARG E 336      -9.229  51.072  43.636  1.00  0.00           C  
ATOM    293  CD  ARG E 336      -8.753  52.190  42.698  1.00  0.00           C  
ATOM    294  NE  ARG E 336      -7.554  52.883  43.194  1.00  0.00           N  
ATOM    295  CZ  ARG E 336      -6.583  53.365  42.416  1.00  0.00           C  
ATOM    296  NH1 ARG E 336      -6.653  53.236  41.092  1.00  0.00           N  
ATOM    297  NH2 ARG E 336      -5.531  53.962  42.965  1.00  0.00           N  
ATOM    298  N   GLU E 337      -7.584  47.504  42.713  1.00  0.00           N  
ATOM    299  CA  GLU E 337      -7.695  46.564  41.599  1.00  0.00           C  
ATOM    300  C   GLU E 337      -8.287  45.216  42.024  1.00  0.00           C  
ATOM    301  O   GLU E 337      -8.853  44.485  41.213  1.00  0.00           O  
ATOM    302  CB  GLU E 337      -6.314  46.347  40.990  1.00  0.00           C  
ATOM    303  CG  GLU E 337      -6.280  45.449  39.769  1.00  0.00           C  
ATOM    304  CD  GLU E 337      -6.880  46.106  38.550  1.00  0.00           C  
ATOM    305  OE1 GLU E 337      -6.389  47.189  38.138  1.00  0.00           O  
ATOM    306  OE2 GLU E 337      -7.846  45.524  38.007  1.00  0.00           O  
ATOM    307  N   LEU E 338      -8.132  44.878  43.300  1.00  0.00           N  
ATOM    308  CA  LEU E 338      -8.674  43.623  43.829  1.00  0.00           C  
ATOM    309  C   LEU E 338     -10.176  43.780  43.988  1.00  0.00           C  
ATOM    310  O   LEU E 338     -10.931  42.833  43.740  1.00  0.00           O  
ATOM    311  CB  LEU E 338      -8.046  43.263  45.193  1.00  0.00           C  
ATOM    312  CG  LEU E 338      -6.625  42.685  45.142  1.00  0.00           C  
ATOM    313  CD1 LEU E 338      -6.105  42.466  46.554  1.00  0.00           C  
ATOM    314  CD2 LEU E 338      -6.634  41.383  44.357  1.00  0.00           C  
ATOM    315  N   GLU E 339     -10.593  44.976  44.408  1.00  0.00           N  
ATOM    316  CA  GLU E 339     -12.009  45.282  44.580  1.00  0.00           C  
ATOM    317  C   GLU E 339     -12.728  45.055  43.249  1.00  0.00           C  
ATOM    318  O   GLU E 339     -13.691  44.285  43.167  1.00  0.00           O  
ATOM    319  CB  GLU E 339     -12.202  46.740  44.990  1.00  0.00           C  
ATOM    320  CG  GLU E 339     -11.548  47.158  46.287  1.00  0.00           C  
ATOM    321  CD  GLU E 339     -12.207  48.405  46.828  1.00  0.00           C  
ATOM    322  OE1 GLU E 339     -12.407  49.357  46.038  1.00  0.00           O  
ATOM    323  OE2 GLU E 339     -12.532  48.432  48.033  1.00  0.00           O  
ATOM    324  N   VAL E 340     -12.252  45.743  42.216  1.00  0.00           N  
ATOM    325  CA  VAL E 340     -12.818  45.630  40.879  1.00  0.00           C  
ATOM    326  C   VAL E 340     -12.940  44.158  40.476  1.00  0.00           C  
ATOM    327  O   VAL E 340     -13.878  43.766  39.773  1.00  0.00           O  
ATOM    328  CB  VAL E 340     -11.930  46.355  39.840  1.00  0.00           C  
ATOM    329  CG1 VAL E 340     -11.431  47.664  40.422  1.00  0.00           C  
ATOM    330  CG2 VAL E 340     -10.768  45.463  39.411  1.00  0.00           C  
ATOM    331  N   PHE E 341     -11.973  43.355  40.918  1.00  0.00           N  
ATOM    332  CA  PHE E 341     -11.946  41.926  40.639  1.00  0.00           C  
ATOM    333  C   PHE E 341     -13.107  41.245  41.369  1.00  0.00           C  
ATOM    334  O   PHE E 341     -13.890  40.521  40.752  1.00  0.00           O  
ATOM    335  CB  PHE E 341     -10.617  41.337  41.108  1.00  0.00           C  
ATOM    336  CG  PHE E 341     -10.599  39.838  41.123  1.00  0.00           C  
ATOM    337  CD1 PHE E 341     -10.633  39.112  39.931  1.00  0.00           C  
ATOM    338  CD2 PHE E 341     -10.582  39.141  42.335  1.00  0.00           C  
ATOM    339  CE1 PHE E 341     -10.649  37.705  39.945  1.00  0.00           C  
ATOM    340  CE2 PHE E 341     -10.598  37.736  42.357  1.00  0.00           C  
ATOM    341  CZ  PHE E 341     -10.633  37.018  41.157  1.00  0.00           C  
ATOM    342  N   VAL E 342     -13.200  41.484  42.681  1.00  0.00           N  
ATOM    343  CA  VAL E 342     -14.264  40.933  43.524  1.00  0.00           C  
ATOM    344  C   VAL E 342     -15.634  41.339  42.973  1.00  0.00           C  
ATOM    345  O   VAL E 342     -16.500  40.485  42.777  1.00  0.00           O  
ATOM    346  CB  VAL E 342     -14.129  41.439  44.964  1.00  0.00           C  
ATOM    347  CG1 VAL E 342     -15.134  40.750  45.871  1.00  0.00           C  
ATOM    348  CG2 VAL E 342     -12.717  41.188  45.436  1.00  0.00           C  
ATOM    349  N   ARG E 343     -15.827  42.639  42.737  1.00  0.00           N  
ATOM    350  CA  ARG E 343     -17.077  43.147  42.161  1.00  0.00           C  
ATOM    351  C   ARG E 343     -17.436  42.208  41.006  1.00  0.00           C  
ATOM    352  O   ARG E 343     -18.489  41.570  41.006  1.00  0.00           O  
ATOM    353  CB  ARG E 343     -16.876  44.556  41.589  1.00  0.00           C  
ATOM    354  CG  ARG E 343     -16.434  45.616  42.586  1.00  0.00           C  
ATOM    355  CD  ARG E 343     -17.592  46.451  43.135  1.00  0.00           C  
ATOM    356  NE  ARG E 343     -17.115  47.374  44.167  1.00  0.00           N  
ATOM    357  CZ  ARG E 343     -16.458  48.506  43.925  1.00  0.00           C  
ATOM    358  NH1 ARG E 343     -16.206  48.875  42.678  1.00  0.00           N  
ATOM    359  NH2 ARG E 343     -16.017  49.254  44.931  1.00  0.00           N  
ATOM    360  N   SER E 344     -16.530  42.146  40.031  1.00  0.00           N  
ATOM    361  CA  SER E 344     -16.635  41.298  38.837  1.00  0.00           C  
ATOM    362  C   SER E 344     -17.153  39.866  39.079  1.00  0.00           C  
ATOM    363  O   SER E 344     -18.139  39.438  38.464  1.00  0.00           O  
ATOM    364  CB  SER E 344     -15.261  41.214  38.170  1.00  0.00           C  
ATOM    365  OG  SER E 344     -15.196  40.104  37.291  1.00  0.00           O  
ATOM    366  N   LYS E 345     -16.465  39.119  39.946  1.00  0.00           N  
ATOM    367  CA  LYS E 345     -16.868  37.743  40.269  1.00  0.00           C  
ATOM    368  C   LYS E 345     -18.266  37.698  40.903  1.00  0.00           C  
ATOM    369  O   LYS E 345     -19.045  36.778  40.633  1.00  0.00           O  
ATOM    370  CB  LYS E 345     -15.851  37.079  41.224  1.00  0.00           C  
ATOM    371  CG  LYS E 345     -14.576  36.566  40.555  1.00  0.00           C  
ATOM    372  CD  LYS E 345     -14.881  35.492  39.514  1.00  0.00           C  
ATOM    373  CE  LYS E 345     -13.604  34.971  38.871  1.00  0.00           C  
ATOM    374  NZ  LYS E 345     -13.863  33.958  37.806  1.00  0.00           N  
ATOM    375  N   LEU E 347     -18.579  38.696  41.735  1.00  0.00           N  
ATOM    376  CA  LEU E 347     -19.875  38.772  42.416  1.00  0.00           C  
ATOM    377  C   LEU E 347     -21.061  39.085  41.500  1.00  0.00           C  
ATOM    378  O   LEU E 347     -22.182  38.626  41.747  1.00  0.00           O  
ATOM    379  CB  LEU E 347     -19.802  39.794  43.553  1.00  0.00           C  
ATOM    380  CG  LEU E 347     -18.946  39.240  44.690  1.00  0.00           C  
ATOM    381  CD1 LEU E 347     -18.399  40.363  45.537  1.00  0.00           C  
ATOM    382  CD2 LEU E 347     -19.771  38.273  45.515  1.00  0.00           C  
ATOM    383  N   LYS E 348     -20.808  39.853  40.443  1.00  0.00           N  
ATOM    384  CA  LYS E 348     -21.854  40.214  39.489  1.00  0.00           C  
ATOM    385  C   LYS E 348     -22.617  38.989  39.013  1.00  0.00           C  
ATOM    386  O   LYS E 348     -23.848  38.977  39.029  1.00  0.00           O  
ATOM    387  CB  LYS E 348     -21.262  40.929  38.272  1.00  0.00           C  
ATOM    388  CG  LYS E 348     -22.320  41.338  37.258  1.00  0.00           C  
ATOM    389  CD  LYS E 348     -21.779  42.295  36.209  1.00  0.00           C  
ATOM    390  CE  LYS E 348     -22.890  42.735  35.272  1.00  0.00           C  
ATOM    391  NZ  LYS E 348     -22.404  43.638  34.205  1.00  0.00           N  
ATOM    392  N   GLU E 349     -21.883  37.967  38.578  1.00  0.00           N  
ATOM    393  CA  GLU E 349     -22.497  36.728  38.113  1.00  0.00           C  
ATOM    394  C   GLU E 349     -23.573  36.286  39.100  1.00  0.00           C  
ATOM    395  O   GLU E 349     -24.749  36.177  38.754  1.00  0.00           O  
ATOM    396  CB  GLU E 349     -21.467  35.602  38.037  1.00  0.00           C  
ATOM    397  CG  GLU E 349     -20.180  35.914  37.304  1.00  0.00           C  
ATOM    398  CD  GLU E 349     -19.176  34.771  37.426  1.00  0.00           C  
ATOM    399  OE1 GLU E 349     -19.566  33.605  37.163  1.00  0.00           O  
ATOM    400  OE2 GLU E 349     -18.004  35.041  37.783  1.00  0.00           O  
ATOM    401  N   TYR E 352     -23.136  36.034  40.333  1.00  0.00           N  
ATOM    402  CA  TYR E 352     -23.996  35.568  41.418  1.00  0.00           C  
ATOM    403  C   TYR E 352     -24.972  36.615  41.926  1.00  0.00           C  
ATOM    404  O   TYR E 352     -25.741  36.362  42.860  1.00  0.00           O  
ATOM    405  CB  TYR E 352     -23.140  35.080  42.589  1.00  0.00           C  
ATOM    406  CG  TYR E 352     -22.209  33.930  42.262  1.00  0.00           C  
ATOM    407  CD1 TYR E 352     -21.650  33.790  40.982  1.00  0.00           C  
ATOM    408  CD2 TYR E 352     -21.817  33.027  43.258  1.00  0.00           C  
ATOM    409  CE1 TYR E 352     -20.719  32.788  40.706  1.00  0.00           C  
ATOM    410  CE2 TYR E 352     -20.886  32.022  42.996  1.00  0.00           C  
ATOM    411  CZ  TYR E 352     -20.335  31.909  41.720  1.00  0.00           C  
ATOM    412  OH  TYR E 352     -19.366  30.952  41.474  1.00  0.00           O  
ATOM    413  N   GLN E 361     -24.925  37.794  41.325  1.00  0.00           N  
ATOM    414  CA  GLN E 361     -25.821  38.864  41.710  1.00  0.00           C  
ATOM    415  C   GLN E 361     -25.844  39.147  43.197  1.00  0.00           C  
ATOM    416  O   GLN E 361     -26.728  38.699  43.944  1.00  0.00           O  
ATOM    417  CB  GLN E 361     -27.225  38.550  41.226  1.00  0.00           C  
ATOM    418  CG  GLN E 361     -27.372  38.717  39.740  1.00  0.00           C  
ATOM    419  CD  GLN E 361     -28.431  37.815  39.182  1.00  0.00           C  
ATOM    420  OE1 GLN E 361     -28.276  36.591  39.191  1.00  0.00           O  
ATOM    421  NE2 GLN E 361     -29.527  38.404  38.701  1.00  0.00           N  
ATOM    422  N   TYR E 362     -24.845  39.895  43.621  1.00  0.00           N  
ATOM    423  CA  TYR E 362     -24.757  40.280  45.004  1.00  0.00           C  
ATOM    424  C   TYR E 362     -25.124  41.749  45.022  1.00  0.00           C  
ATOM    425  O   TYR E 362     -24.990  42.431  44.009  1.00  0.00           O  
ATOM    426  CB  TYR E 362     -23.330  40.098  45.513  1.00  0.00           C  
ATOM    427  CG  TYR E 362     -23.020  38.720  46.054  1.00  0.00           C  
ATOM    428  CD1 TYR E 362     -22.972  37.602  45.211  1.00  0.00           C  
ATOM    429  CD2 TYR E 362     -22.731  38.541  47.413  1.00  0.00           C  
ATOM    430  CE1 TYR E 362     -22.631  36.332  45.709  1.00  0.00           C  
ATOM    431  CE2 TYR E 362     -22.394  37.285  47.926  1.00  0.00           C  
ATOM    432  CZ  TYR E 362     -22.340  36.179  47.069  1.00  0.00           C  
ATOM    433  OH  TYR E 362     -21.967  34.940  47.567  1.00  0.00           O  
ATOM    434  N   GLN E 363     -25.623  42.219  46.159  1.00  0.00           N  
ATOM    435  CA  GLN E 363     -25.951  43.630  46.331  1.00  0.00           C  
ATOM    436  C   GLN E 363     -24.725  44.227  47.023  1.00  0.00           C  
ATOM    437  O   GLN E 363     -24.203  43.604  47.943  1.00  0.00           O  
ATOM    438  CB  GLN E 363     -27.099  43.811  47.307  1.00  0.00           C  
ATOM    439  CG  GLN E 363     -28.467  43.417  46.867  1.00  0.00           C  
ATOM    440  CD  GLN E 363     -29.448  43.601  48.016  1.00  0.00           C  
ATOM    441  OE1 GLN E 363     -29.375  44.587  48.761  1.00  0.00           O  
ATOM    442  NE2 GLN E 363     -30.364  42.657  48.171  1.00  0.00           N  
ATOM    443  N   GLU E 364     -24.250  45.403  46.609  1.00  0.00           N  
ATOM    444  CA  GLU E 364     -23.115  46.003  47.319  1.00  0.00           C  
ATOM    445  C   GLU E 364     -23.629  47.197  48.092  1.00  0.00           C  
ATOM    446  O   GLU E 364     -24.019  48.205  47.513  1.00  0.00           O  
ATOM    447  CB  GLU E 364     -21.997  46.463  46.389  1.00  0.00           C  
ATOM    448  CG  GLU E 364     -20.771  46.937  47.170  1.00  0.00           C  
ATOM    449  CD  GLU E 364     -19.585  47.199  46.273  1.00  0.00           C  
ATOM    450  OE1 GLU E 364     -19.364  46.414  45.319  1.00  0.00           O  
ATOM    451  OE2 GLU E 364     -18.862  48.179  46.528  1.00  0.00           O  
ATOM    452  N   VAL E 365     -23.632  47.073  49.407  1.00  0.00           N  
ATOM    453  CA  VAL E 365     -24.119  48.124  50.273  1.00  0.00           C  
ATOM    454  C   VAL E 365     -22.924  48.791  50.935  1.00  0.00           C  
ATOM    455  O   VAL E 365     -21.819  48.786  50.383  1.00  0.00           O  
ATOM    456  CB  VAL E 365     -25.043  47.515  51.327  1.00  0.00           C  
ATOM    457  CG1 VAL E 365     -26.181  46.765  50.635  1.00  0.00           C  
ATOM    458  CG2 VAL E 365     -24.256  46.540  52.199  1.00  0.00           C  
ATOM    459  N   LYS E 366     -23.156  49.364  52.112  1.00  0.00           N  
ATOM    460  CA  LYS E 366     -22.117  50.033  52.893  1.00  0.00           C  
ATOM    461  C   LYS E 366     -22.712  50.507  54.197  1.00  0.00           C  
ATOM    462  O   LYS E 366     -23.567  51.400  54.217  1.00  0.00           O  
ATOM    463  CB  LYS E 366     -21.544  51.244  52.163  1.00  0.00           C  
ATOM    464  CG  LYS E 366     -20.387  51.883  52.923  1.00  0.00           C  
ATOM    465  CD  LYS E 366     -19.293  50.825  53.139  1.00  0.00           C  
ATOM    466  CE  LYS E 366     -18.214  51.245  54.149  1.00  0.00           C  
ATOM    467  NZ  LYS E 366     -17.179  50.162  54.366  1.00  0.00           N  
ATOM    468  N   GLY E 368     -22.238  49.925  55.290  1.00  0.00           N  
ATOM    469  CA  GLY E 368     -22.788  50.284  56.575  1.00  0.00           C  
ATOM    470  C   GLY E 368     -22.027  51.240  57.452  1.00  0.00           C  
ATOM    471  O   GLY E 368     -20.852  51.514  57.219  1.00  0.00           O  
ATOM    472  N   PRO E 370     -22.708  51.783  58.478  1.00  0.00           N  
ATOM    473  CA  PRO E 370     -22.135  52.721  59.439  1.00  0.00           C  
ATOM    474  C   PRO E 370     -20.855  52.205  60.066  1.00  0.00           C  
ATOM    475  O   PRO E 370     -20.657  51.025  60.381  1.00  0.00           O  
ATOM    476  CB  PRO E 370     -23.253  52.924  60.451  1.00  0.00           C  
ATOM    477  CG  PRO E 370     -24.445  52.916  59.577  1.00  0.00           C  
ATOM    478  CD  PRO E 370     -24.171  51.729  58.638  1.00  0.00           C  
ATOM    479  N   PHE E 371     -19.984  53.168  60.227  1.00  0.00           N  
ATOM    480  CA  PHE E 371     -18.659  53.017  60.744  1.00  0.00           C  
ATOM    481  C   PHE E 371     -18.747  52.721  62.236  1.00  0.00           C  
ATOM    482  O   PHE E 371     -17.752  52.417  62.875  1.00  0.00           O  
ATOM    483  CB  PHE E 371     -17.954  54.341  60.400  1.00  0.00           C  
ATOM    484  CG  PHE E 371     -18.636  55.097  59.235  1.00  0.00           C  
ATOM    485  CD1 PHE E 371     -19.881  55.735  59.422  1.00  0.00           C  
ATOM    486  CD2 PHE E 371     -18.090  55.094  57.943  1.00  0.00           C  
ATOM    487  CE1 PHE E 371     -20.565  56.345  58.343  1.00  0.00           C  
ATOM    488  CE2 PHE E 371     -18.773  55.703  56.858  1.00  0.00           C  
ATOM    489  CZ  PHE E 371     -20.009  56.326  57.064  1.00  0.00           C  
ATOM    490  N   MET E 372     -19.964  52.785  62.768  1.00  0.00           N  
ATOM    491  CA  MET E 372     -20.211  52.532  64.183  1.00  0.00           C  
ATOM    492  C   MET E 372     -21.697  52.714  64.497  1.00  0.00           C  
ATOM    493  O   MET E 372     -22.355  53.599  63.948  1.00  0.00           O  
ATOM    494  CB  MET E 372     -19.408  53.505  65.046  1.00  0.00           C  
ATOM    495  CG  MET E 372     -20.140  54.795  65.335  1.00  0.00           C  
ATOM    496  SD  MET E 372     -19.030  56.166  65.597  1.00  0.00           S  
ATOM    497  CE  MET E 372     -18.838  56.119  67.404  1.00  0.00           C  
ATOM    498  N   MET E 373     -22.217  51.879  65.392  1.00  0.00           N  
ATOM    499  CA  MET E 373     -23.619  51.938  65.793  1.00  0.00           C  
ATOM    500  C   MET E 373     -23.690  51.980  67.307  1.00  0.00           C  
ATOM    501  O   MET E 373     -22.663  52.018  67.978  1.00  0.00           O  
ATOM    502  CB  MET E 373     -24.382  50.712  65.282  1.00  0.00           C  
ATOM    503  CG  MET E 373     -24.236  50.458  63.785  1.00  0.00           C  
ATOM    504  SD  MET E 373     -25.375  49.164  63.135  1.00  0.00           S  
ATOM    505  CE  MET E 373     -24.510  47.689  63.421  1.00  0.00           C  
ATOM    506  N   ASP E 374     -24.901  51.942  67.847  1.00  0.00           N  
ATOM    507  CA  ASP E 374     -25.078  52.003  69.295  1.00  0.00           C  
ATOM    508  C   ASP E 374     -24.729  50.715  70.051  1.00  0.00           C  
ATOM    509  O   ASP E 374     -25.180  49.622  69.684  1.00  0.00           O  
ATOM    510  CB  ASP E 374     -26.510  52.425  69.627  1.00  0.00           C  
ATOM    511  CG  ASP E 374     -26.719  52.657  71.113  1.00  0.00           C  
ATOM    512  OD1 ASP E 374     -25.828  53.254  71.773  1.00  0.00           O  
ATOM    513  OD2 ASP E 374     -27.787  52.249  71.616  1.00  0.00           O  
ATOM    514  N   ARG E 375     -23.920  50.869  71.105  1.00  0.00           N  
ATOM    515  CA  ARG E 375     -23.492  49.756  71.946  1.00  0.00           C  
ATOM    516  C   ARG E 375     -24.667  48.842  72.244  1.00  0.00           C  
ATOM    517  O   ARG E 375     -24.520  47.617  72.271  1.00  0.00           O  
ATOM    518  CB  ARG E 375     -22.915  50.283  73.262  1.00  0.00           C  
ATOM    519  CG  ARG E 375     -22.965  49.263  74.398  1.00  0.00           C  
ATOM    520  CD  ARG E 375     -22.272  49.765  75.667  1.00  0.00           C  
ATOM    521  NE  ARG E 375     -22.446  48.852  76.804  1.00  0.00           N  
ATOM    522  CZ  ARG E 375     -21.761  48.928  77.944  1.00  0.00           C  
ATOM    523  NH1 ARG E 375     -20.842  49.871  78.116  1.00  0.00           N  
ATOM    524  NH2 ARG E 375     -21.994  48.058  78.917  1.00  0.00           N  
ATOM    525  N   VAL E 376     -25.826  49.458  72.478  1.00  0.00           N  
ATOM    526  CA  VAL E 376     -27.045  48.729  72.777  1.00  0.00           C  
ATOM    527  C   VAL E 376     -27.299  47.658  71.726  1.00  0.00           C  
ATOM    528  O   VAL E 376     -27.729  46.542  72.047  1.00  0.00           O  
ATOM    529  CB  VAL E 376     -28.246  49.679  72.839  1.00  0.00           C  
ATOM    530  CG1 VAL E 376     -29.536  48.876  72.910  1.00  0.00           C  
ATOM    531  CG2 VAL E 376     -28.101  50.608  74.048  1.00  0.00           C  
ATOM    532  N   LEU E 377     -27.020  47.999  70.471  1.00  0.00           N  
ATOM    533  CA  LEU E 377     -27.216  47.055  69.379  1.00  0.00           C  
ATOM    534  C   LEU E 377     -26.375  45.799  69.603  1.00  0.00           C  
ATOM    535  O   LEU E 377     -26.905  44.688  69.669  1.00  0.00           O  
ATOM    536  CB  LEU E 377     -26.837  47.686  68.034  1.00  0.00           C  
ATOM    537  CG  LEU E 377     -27.621  47.120  66.838  1.00  0.00           C  
ATOM    538  CD1 LEU E 377     -27.072  47.687  65.544  1.00  0.00           C  
ATOM    539  CD2 LEU E 377     -27.540  45.598  66.816  1.00  0.00           C  
ATOM    540  N   TRP E 378     -25.062  45.977  69.724  1.00  0.00           N  
ATOM    541  CA  TRP E 378     -24.179  44.840  69.936  1.00  0.00           C  
ATOM    542  C   TRP E 378     -24.497  44.027  71.181  1.00  0.00           C  
ATOM    543  O   TRP E 378     -24.220  42.833  71.230  1.00  0.00           O  
ATOM    544  CB  TRP E 378     -22.724  45.299  69.946  1.00  0.00           C  
ATOM    545  CG  TRP E 378     -22.243  45.528  68.553  1.00  0.00           C  
ATOM    546  CD1 TRP E 378     -21.986  44.579  67.592  1.00  0.00           C  
ATOM    547  CD2 TRP E 378     -22.023  46.784  67.939  1.00  0.00           C  
ATOM    548  NE1 TRP E 378     -21.617  45.179  66.408  1.00  0.00           N  
ATOM    549  CE2 TRP E 378     -21.631  46.536  66.596  1.00  0.00           C  
ATOM    550  CE3 TRP E 378     -22.121  48.106  68.386  1.00  0.00           C  
ATOM    551  CZ2 TRP E 378     -21.335  47.556  65.707  1.00  0.00           C  
ATOM    552  CZ3 TRP E 378     -21.830  49.118  67.507  1.00  0.00           C  
ATOM    553  CH2 TRP E 378     -21.439  48.841  66.175  1.00  0.00           C  
ATOM    554  N   GLU E 388     -25.079  44.654  72.192  1.00  0.00           N  
ATOM    555  CA  GLU E 388     -25.426  43.895  73.376  1.00  0.00           C  
ATOM    556  C   GLU E 388     -26.385  42.827  72.898  1.00  0.00           C  
ATOM    557  O   GLU E 388     -26.247  41.668  73.242  1.00  0.00           O  
ATOM    558  CB  GLU E 388     -26.095  44.789  74.409  1.00  0.00           C  
ATOM    559  CG  GLU E 388     -25.264  46.012  74.745  1.00  0.00           C  
ATOM    560  CD  GLU E 388     -25.718  46.704  76.012  1.00  0.00           C  
ATOM    561  OE1 GLU E 388     -26.942  46.831  76.209  1.00  0.00           O  
ATOM    562  OE2 GLU E 388     -24.850  47.128  76.805  1.00  0.00           O  
ATOM    563  N   LYS E 389     -27.339  43.221  72.067  1.00  0.00           N  
ATOM    564  CA  LYS E 389     -28.318  42.279  71.536  1.00  0.00           C  
ATOM    565  C   LYS E 389     -27.739  41.148  70.674  1.00  0.00           C  
ATOM    566  O   LYS E 389     -28.016  39.975  70.931  1.00  0.00           O  
ATOM    567  CB  LYS E 389     -29.397  43.019  70.728  1.00  0.00           C  
ATOM    568  CG  LYS E 389     -30.442  43.751  71.572  1.00  0.00           C  
ATOM    569  CD  LYS E 389     -31.726  43.986  70.772  1.00  0.00           C  
ATOM    570  CE  LYS E 389     -32.843  44.515  71.659  1.00  0.00           C  
ATOM    571  NZ  LYS E 389     -34.142  44.591  70.934  1.00  0.00           N  
ATOM    572  N   THR E 390     -26.960  41.493  69.647  1.00  0.00           N  
ATOM    573  CA  THR E 390     -26.370  40.483  68.760  1.00  0.00           C  
ATOM    574  C   THR E 390     -25.603  39.441  69.573  1.00  0.00           C  
ATOM    575  O   THR E 390     -25.732  38.234  69.338  1.00  0.00           O  
ATOM    576  CB  THR E 390     -25.381  41.106  67.756  1.00  0.00           C  
ATOM    577  OG1 THR E 390     -24.219  41.562  68.455  1.00  0.00           O  
ATOM    578  CG2 THR E 390     -26.012  42.286  67.041  1.00  0.00           C  
ATOM    579  N   GLY E 397     -24.808  39.919  70.530  1.00  0.00           N  
ATOM    580  CA  GLY E 397     -24.019  39.032  71.371  1.00  0.00           C  
ATOM    581  C   GLY E 397     -22.586  39.517  71.471  1.00  0.00           C  
ATOM    582  O   GLY E 397     -21.869  39.192  72.410  1.00  0.00           O  
ATOM    583  N   HIS E 398     -22.174  40.306  70.489  1.00  0.00           N  
ATOM    584  CA  HIS E 398     -20.824  40.850  70.450  1.00  0.00           C  
ATOM    585  C   HIS E 398     -20.383  41.428  71.780  1.00  0.00           C  
ATOM    586  O   HIS E 398     -19.256  41.206  72.221  1.00  0.00           O  
ATOM    587  CB  HIS E 398     -20.723  41.936  69.376  1.00  0.00           C  
ATOM    588  CG  HIS E 398     -20.755  41.402  67.973  1.00  0.00           C  
ATOM    589  ND1 HIS E 398     -21.899  40.894  67.390  1.00  0.00           N  
ATOM    590  CD2 HIS E 398     -19.767  41.248  67.057  1.00  0.00           C  
ATOM    591  CE1 HIS E 398     -21.615  40.448  66.177  1.00  0.00           C  
ATOM    592  NE2 HIS E 398     -20.329  40.650  65.951  1.00  0.00           N  
ATOM    593  N   TRP E 404     -21.273  42.171  72.421  1.00  0.00           N  
ATOM    594  CA  TRP E 404     -20.932  42.770  73.685  1.00  0.00           C  
ATOM    595  C   TRP E 404     -20.610  41.766  74.791  1.00  0.00           C  
ATOM    596  O   TRP E 404     -19.769  42.031  75.655  1.00  0.00           O  
ATOM    597  CB  TRP E 404     -22.052  43.680  74.158  1.00  0.00           C  
ATOM    598  CG  TRP E 404     -21.586  44.440  75.317  1.00  0.00           C  
ATOM    599  CD1 TRP E 404     -21.865  44.203  76.633  1.00  0.00           C  
ATOM    600  CD2 TRP E 404     -20.614  45.483  75.292  1.00  0.00           C  
ATOM    601  NE1 TRP E 404     -21.114  45.033  77.434  1.00  0.00           N  
ATOM    602  CE2 TRP E 404     -20.335  45.830  76.636  1.00  0.00           C  
ATOM    603  CE3 TRP E 404     -19.942  46.156  74.262  1.00  0.00           C  
ATOM    604  CZ2 TRP E 404     -19.414  46.829  76.979  1.00  0.00           C  
ATOM    605  CZ3 TRP E 404     -19.025  47.150  74.600  1.00  0.00           C  
ATOM    606  CH2 TRP E 404     -18.769  47.474  75.953  1.00  0.00           C  
ATOM    607  N   ASP E 406     -21.260  40.608  74.762  1.00  0.00           N  
ATOM    608  CA  ASP E 406     -21.055  39.599  75.801  1.00  0.00           C  
ATOM    609  C   ASP E 406     -20.020  38.526  75.508  1.00  0.00           C  
ATOM    610  O   ASP E 406     -19.772  37.659  76.332  1.00  0.00           O  
ATOM    611  CB  ASP E 406     -22.397  38.961  76.129  1.00  0.00           C  
ATOM    612  CG  ASP E 406     -23.447  39.999  76.464  1.00  0.00           C  
ATOM    613  OD1 ASP E 406     -23.374  40.585  77.572  1.00  0.00           O  
ATOM    614  OD2 ASP E 406     -24.329  40.248  75.610  1.00  0.00           O  
ATOM    615  N   ASN E 486     -19.426  38.576  74.328  1.00  0.00           N  
ATOM    616  CA  ASN E 486     -18.397  37.621  73.960  1.00  0.00           C  
ATOM    617  C   ASN E 486     -17.610  38.133  72.767  1.00  0.00           C  
ATOM    618  O   ASN E 486     -17.562  37.490  71.710  1.00  0.00           O  
ATOM    619  CB  ASN E 486     -18.984  36.227  73.653  1.00  0.00           C  
ATOM    620  CG  ASN E 486     -20.442  36.259  73.218  1.00  0.00           C  
ATOM    621  OD1 ASN E 486     -20.807  36.922  72.249  1.00  0.00           O  
ATOM    622  ND2 ASN E 486     -21.280  35.513  73.932  1.00  0.00           N  
ATOM    623  N   TYR E 487     -16.992  39.299  72.949  1.00  0.00           N  
ATOM    624  CA  TYR E 487     -16.201  39.923  71.896  1.00  0.00           C  
ATOM    625  C   TYR E 487     -15.882  41.346  72.310  1.00  0.00           C  
ATOM    626  O   TYR E 487     -15.015  41.989  71.720  1.00  0.00           O  
ATOM    627  CB  TYR E 487     -16.992  39.955  70.588  1.00  0.00           C  
ATOM    628  CG  TYR E 487     -16.145  39.906  69.341  1.00  0.00           C  
ATOM    629  CD1 TYR E 487     -15.158  40.870  69.091  1.00  0.00           C  
ATOM    630  CD2 TYR E 487     -16.335  38.892  68.400  1.00  0.00           C  
ATOM    631  CE1 TYR E 487     -14.378  40.817  67.927  1.00  0.00           C  
ATOM    632  CE2 TYR E 487     -15.568  38.829  67.236  1.00  0.00           C  
ATOM    633  CZ  TYR E 487     -14.592  39.788  67.002  1.00  0.00           C  
ATOM    634  OH  TYR E 487     -13.839  39.698  65.848  1.00  0.00           O  
ATOM    635  N   LYS E 488     -16.589  41.827  73.329  1.00  0.00           N  
ATOM    636  CA  LYS E 488     -16.407  43.188  73.812  1.00  0.00           C  
ATOM    637  C   LYS E 488     -14.940  43.538  74.078  1.00  0.00           C  
ATOM    638  O   LYS E 488     -14.553  44.712  74.091  1.00  0.00           O  
ATOM    639  CB  LYS E 488     -17.267  43.425  75.066  1.00  0.00           C  
ATOM    640  CG  LYS E 488     -16.598  43.230  76.427  1.00  0.00           C  
ATOM    641  CD  LYS E 488     -17.587  43.631  77.527  1.00  0.00           C  
ATOM    642  CE  LYS E 488     -16.952  43.710  78.913  1.00  0.00           C  
ATOM    643  NZ  LYS E 488     -17.963  44.082  79.950  1.00  0.00           N  
ATOM    644  N   ASP E 495     -14.122  42.510  74.269  1.00  0.00           N  
ATOM    645  CA  ASP E 495     -12.697  42.699  74.521  1.00  0.00           C  
ATOM    646  C   ASP E 495     -11.938  43.145  73.254  1.00  0.00           C  
ATOM    647  O   ASP E 495     -10.969  43.912  73.340  1.00  0.00           O  
ATOM    648  CB  ASP E 495     -12.101  41.397  75.085  1.00  0.00           C  
ATOM    649  CG  ASP E 495     -12.877  40.163  74.647  1.00  0.00           C  
ATOM    650  OD1 ASP E 495     -14.072  40.056  75.005  1.00  0.00           O  
ATOM    651  OD2 ASP E 495     -12.297  39.305  73.947  1.00  0.00           O  
ATOM    652  N   ALA E 496     -12.389  42.678  72.085  1.00  0.00           N  
ATOM    653  CA  ALA E 496     -11.750  43.023  70.811  1.00  0.00           C  
ATOM    654  C   ALA E 496     -12.418  44.231  70.149  1.00  0.00           C  
ATOM    655  O   ALA E 496     -12.003  44.682  69.075  1.00  0.00           O  
ATOM    656  CB  ALA E 496     -11.796  41.819  69.870  1.00  0.00           C  
ATOM    657  N   MET E 497     -13.441  44.755  70.818  1.00  0.00           N  
ATOM    658  CA  MET E 497     -14.221  45.882  70.328  1.00  0.00           C  
ATOM    659  C   MET E 497     -13.724  47.265  70.764  1.00  0.00           C  
ATOM    660  O   MET E 497     -13.361  47.477  71.927  1.00  0.00           O  
ATOM    661  CB  MET E 497     -15.674  45.700  70.772  1.00  0.00           C  
ATOM    662  CG  MET E 497     -16.690  45.769  69.650  1.00  0.00           C  
ATOM    663  SD  MET E 497     -18.202  44.900  70.094  1.00  0.00           S  
ATOM    664  CE  MET E 497     -17.679  43.250  69.729  1.00  0.00           C  
ATOM    665  N   PHE E 498     -13.721  48.198  69.813  1.00  0.00           N  
ATOM    666  CA  PHE E 498     -13.316  49.572  70.064  1.00  0.00           C  
ATOM    667  C   PHE E 498     -14.561  50.378  70.379  1.00  0.00           C  
ATOM    668  O   PHE E 498     -15.634  50.062  69.881  1.00  0.00           O  
ATOM    669  CB  PHE E 498     -12.653  50.134  68.824  1.00  0.00           C  
ATOM    670  CG  PHE E 498     -11.199  49.873  68.759  1.00  0.00           C  
ATOM    671  CD1 PHE E 498     -10.321  50.600  69.568  1.00  0.00           C  
ATOM    672  CD2 PHE E 498     -10.693  48.905  67.899  1.00  0.00           C  
ATOM    673  CE1 PHE E 498      -8.952  50.367  69.518  1.00  0.00           C  
ATOM    674  CE2 PHE E 498      -9.324  48.661  67.838  1.00  0.00           C  
ATOM    675  CZ  PHE E 498      -8.447  49.390  68.648  1.00  0.00           C  
ATOM    676  N   THR E 499     -14.437  51.425  71.184  1.00  0.00           N  
ATOM    677  CA  THR E 499     -15.624  52.211  71.516  1.00  0.00           C  
ATOM    678  C   THR E 499     -15.448  53.708  71.723  1.00  0.00           C  
ATOM    679  O   THR E 499     -14.449  54.166  72.290  1.00  0.00           O  
ATOM    680  CB  THR E 499     -16.296  51.679  72.785  1.00  0.00           C  
ATOM    681  OG1 THR E 499     -15.323  51.621  73.836  1.00  0.00           O  
ATOM    682  CG2 THR E 499     -16.896  50.297  72.544  1.00  0.00           C  
ATOM    683  N   THR E 500     -16.452  54.456  71.267  1.00  0.00           N  
ATOM    684  CA  THR E 500     -16.491  55.909  71.417  1.00  0.00           C  
ATOM    685  C   THR E 500     -17.895  56.264  71.860  1.00  0.00           C  
ATOM    686  O   THR E 500     -18.724  55.376  72.100  1.00  0.00           O  
ATOM    687  CB  THR E 500     -16.297  56.650  70.110  1.00  0.00           C  
ATOM    688  OG1 THR E 500     -15.402  55.914  69.269  1.00  0.00           O  
ATOM    689  CG2 THR E 500     -15.757  58.063  70.395  1.00  0.00           C  
ATOM    690  N   SER E 501     -18.169  57.565  71.925  1.00  0.00           N  
ATOM    691  CA  SER E 501     -19.480  58.030  72.330  1.00  0.00           C  
ATOM    692  C   SER E 501     -19.619  59.540  72.273  1.00  0.00           C  
ATOM    693  O   SER E 501     -18.633  60.281  72.396  1.00  0.00           O  
ATOM    694  CB  SER E 501     -19.775  57.544  73.746  1.00  0.00           C  
ATOM    695  OG  SER E 501     -18.627  57.705  74.557  1.00  0.00           O  
ATOM    696  N   SER E 502     -20.862  59.973  72.075  1.00  0.00           N  
ATOM    697  CA  SER E 502     -21.223  61.387  72.025  1.00  0.00           C  
ATOM    698  C   SER E 502     -22.137  61.640  73.232  1.00  0.00           C  
ATOM    699  O   SER E 502     -22.430  60.703  73.980  1.00  0.00           O  
ATOM    700  CB  SER E 502     -21.961  61.705  70.713  1.00  0.00           C  
ATOM    701  OG  SER E 502     -23.106  60.883  70.529  1.00  0.00           O  
ATOM    702  N   GLU E 651     -22.573  62.885  73.434  1.00  0.00           N  
ATOM    703  CA  GLU E 651     -23.462  63.211  74.556  1.00  0.00           C  
ATOM    704  C   GLU E 651     -24.558  62.159  74.532  1.00  0.00           C  
ATOM    705  O   GLU E 651     -24.930  61.585  75.562  1.00  0.00           O  
ATOM    706  CB  GLU E 651     -24.095  64.589  74.366  1.00  0.00           C  
ATOM    707  CG  GLU E 651     -23.327  65.496  73.428  1.00  0.00           C  
ATOM    708  CD  GLU E 651     -21.846  65.562  73.765  1.00  0.00           C  
ATOM    709  OE1 GLU E 651     -21.509  65.916  74.916  1.00  0.00           O  
ATOM    710  OE2 GLU E 651     -21.023  65.260  72.874  1.00  0.00           O  
ATOM    711  N   ASN E 652     -25.049  61.928  73.315  1.00  0.00           N  
ATOM    712  CA  ASN E 652     -26.093  60.952  73.004  1.00  0.00           C  
ATOM    713  C   ASN E 652     -25.835  59.614  73.746  1.00  0.00           C  
ATOM    714  O   ASN E 652     -25.990  59.536  74.971  1.00  0.00           O  
ATOM    715  CB  ASN E 652     -26.137  60.721  71.466  1.00  0.00           C  
ATOM    716  CG  ASN E 652     -26.377  62.017  70.657  1.00  0.00           C  
ATOM    717  OD1 ASN E 652     -25.701  63.039  70.841  1.00  0.00           O  
ATOM    718  ND2 ASN E 652     -27.336  61.957  69.743  1.00  0.00           N  
ATOM    719  N   ARG E 653     -25.428  58.582  72.999  1.00  0.00           N  
ATOM    720  CA  ARG E 653     -25.161  57.251  73.559  1.00  0.00           C  
ATOM    721  C   ARG E 653     -23.678  56.907  73.530  1.00  0.00           C  
ATOM    722  O   ARG E 653     -22.803  57.773  73.621  1.00  0.00           O  
ATOM    723  CB  ARG E 653     -25.901  56.181  72.752  1.00  0.00           C  
ATOM    724  CG  ARG E 653     -27.167  56.675  72.101  1.00  0.00           C  
ATOM    725  CD  ARG E 653     -27.591  55.777  70.952  1.00  0.00           C  
ATOM    726  NE  ARG E 653     -28.735  56.344  70.244  1.00  0.00           N  
ATOM    727  CZ  ARG E 653     -28.734  57.542  69.667  1.00  0.00           C  
ATOM    728  NH1 ARG E 653     -27.643  58.299  69.705  1.00  0.00           N  
ATOM    729  NH2 ARG E 653     -29.832  57.996  69.074  1.00  0.00           N  
ATOM    730  N   GLU E 654     -23.416  55.613  73.404  1.00  0.00           N  
ATOM    731  CA  GLU E 654     -22.062  55.101  73.323  1.00  0.00           C  
ATOM    732  C   GLU E 654     -22.068  54.076  72.214  1.00  0.00           C  
ATOM    733  O   GLU E 654     -22.915  53.177  72.191  1.00  0.00           O  
ATOM    734  CB  GLU E 654     -21.640  54.436  74.626  1.00  0.00           C  
ATOM    735  CG  GLU E 654     -20.287  53.756  74.514  1.00  0.00           C  
ATOM    736  CD  GLU E 654     -19.846  53.115  75.811  1.00  0.00           C  
ATOM    737  OE1 GLU E 654     -20.627  52.312  76.369  1.00  0.00           O  
ATOM    738  OE2 GLU E 654     -18.716  53.414  76.264  1.00  0.00           O  
ATOM    739  N   TYR E 655     -21.113  54.210  71.302  1.00  0.00           N  
ATOM    740  CA  TYR E 655     -21.038  53.308  70.171  1.00  0.00           C  
ATOM    741  C   TYR E 655     -19.770  52.483  70.145  1.00  0.00           C  
ATOM    742  O   TYR E 655     -18.766  52.824  70.763  1.00  0.00           O  
ATOM    743  CB  TYR E 655     -21.139  54.094  68.852  1.00  0.00           C  
ATOM    744  CG  TYR E 655     -22.004  55.330  68.924  1.00  0.00           C  
ATOM    745  CD1 TYR E 655     -21.529  56.493  69.544  1.00  0.00           C  
ATOM    746  CD2 TYR E 655     -23.306  55.330  68.418  1.00  0.00           C  
ATOM    747  CE1 TYR E 655     -22.326  57.627  69.665  1.00  0.00           C  
ATOM    748  CE2 TYR E 655     -24.118  56.458  68.534  1.00  0.00           C  
ATOM    749  CZ  TYR E 655     -23.623  57.608  69.161  1.00  0.00           C  
ATOM    750  OH  TYR E 655     -24.418  58.735  69.293  1.00  0.00           O  
ATOM    751  N   CYS E 656     -19.846  51.389  69.402  1.00  0.00           N  
ATOM    752  CA  CYS E 656     -18.730  50.479  69.209  1.00  0.00           C  
ATOM    753  C   CYS E 656     -18.314  50.626  67.750  1.00  0.00           C  
ATOM    754  O   CYS E 656     -19.157  50.732  66.871  1.00  0.00           O  
ATOM    755  CB  CYS E 656     -19.163  49.019  69.438  1.00  0.00           C  
ATOM    756  SG  CYS E 656     -19.940  48.631  71.050  1.00  0.00           S  
ATOM    757  N   ILE E 657     -17.024  50.650  67.478  1.00  0.00           N  
ATOM    758  CA  ILE E 657     -16.602  50.736  66.097  1.00  0.00           C  
ATOM    759  C   ILE E 657     -16.813  49.341  65.564  1.00  0.00           C  
ATOM    760  O   ILE E 657     -16.397  48.365  66.186  1.00  0.00           O  
ATOM    761  CB  ILE E 657     -15.139  51.117  66.004  1.00  0.00           C  
ATOM    762  CG1 ILE E 657     -14.996  52.610  66.333  1.00  0.00           C  
ATOM    763  CG2 ILE E 657     -14.585  50.738  64.636  1.00  0.00           C  
ATOM    764  CD1 ILE E 657     -15.596  53.038  67.691  1.00  0.00           C  
ATOM    765  N   LYS E 658     -17.454  49.237  64.410  1.00  0.00           N  
ATOM    766  CA  LYS E 658     -17.742  47.924  63.869  1.00  0.00           C  
ATOM    767  C   LYS E 658     -16.572  46.953  63.699  1.00  0.00           C  
ATOM    768  O   LYS E 658     -15.523  47.285  63.138  1.00  0.00           O  
ATOM    769  CB  LYS E 658     -18.529  48.043  62.552  1.00  0.00           C  
ATOM    770  CG  LYS E 658     -17.755  48.444  61.305  1.00  0.00           C  
ATOM    771  CD  LYS E 658     -18.685  48.363  60.103  1.00  0.00           C  
ATOM    772  CE  LYS E 658     -17.971  48.618  58.793  1.00  0.00           C  
ATOM    773  NZ  LYS E 658     -18.937  48.646  57.660  1.00  0.00           N  
ATOM    774  N   PRO E 659     -16.741  45.738  64.240  1.00  0.00           N  
ATOM    775  CA  PRO E 659     -15.770  44.640  64.194  1.00  0.00           C  
ATOM    776  C   PRO E 659     -16.104  43.841  62.934  1.00  0.00           C  
ATOM    777  O   PRO E 659     -15.228  43.404  62.191  1.00  0.00           O  
ATOM    778  CB  PRO E 659     -16.078  43.837  65.466  1.00  0.00           C  
ATOM    779  CG  PRO E 659     -16.909  44.792  66.325  1.00  0.00           C  
ATOM    780  CD  PRO E 659     -17.733  45.502  65.303  1.00  0.00           C  
ATOM    781  N   MET E 660     -17.401  43.665  62.707  1.00  0.00           N  
ATOM    782  CA  MET E 660     -17.915  42.922  61.557  1.00  0.00           C  
ATOM    783  C   MET E 660     -19.011  43.788  60.966  1.00  0.00           C  
ATOM    784  O   MET E 660     -19.359  44.825  61.542  1.00  0.00           O  
ATOM    785  CB  MET E 660     -18.502  41.583  62.014  1.00  0.00           C  
ATOM    786  CG  MET E 660     -17.664  40.905  63.079  1.00  0.00           C  
ATOM    787  SD  MET E 660     -18.466  39.468  63.786  1.00  0.00           S  
ATOM    788  CE  MET E 660     -17.642  38.212  62.923  1.00  0.00           C  
ATOM    789  N   ASN E 661     -19.567  43.360  59.836  1.00  0.00           N  
ATOM    790  CA  ASN E 661     -20.620  44.131  59.168  1.00  0.00           C  
ATOM    791  C   ASN E 661     -21.930  43.368  59.188  1.00  0.00           C  
ATOM    792  O   ASN E 661     -22.935  43.784  58.600  1.00  0.00           O  
ATOM    793  CB  ASN E 661     -20.201  44.385  57.731  1.00  0.00           C  
ATOM    794  CG  ASN E 661     -18.707  44.359  57.573  1.00  0.00           C  
ATOM    795  OD1 ASN E 661     -18.039  45.399  57.624  1.00  0.00           O  
ATOM    796  ND2 ASN E 661     -18.159  43.160  57.413  1.00  0.00           N  
ATOM    797  N   CYS E 662     -21.893  42.232  59.869  1.00  0.00           N  
ATOM    798  CA  CYS E 662     -23.051  41.391  59.987  1.00  0.00           C  
ATOM    799  C   CYS E 662     -24.217  42.228  60.520  1.00  0.00           C  
ATOM    800  O   CYS E 662     -25.199  42.421  59.799  1.00  0.00           O  
ATOM    801  CB  CYS E 662     -22.767  40.221  60.945  1.00  0.00           C  
ATOM    802  SG  CYS E 662     -21.035  39.692  61.167  1.00  0.00           S  
ATOM    803  N   PRO E 663     -24.098  42.786  61.767  1.00  0.00           N  
ATOM    804  CA  PRO E 663     -25.199  43.590  62.340  1.00  0.00           C  
ATOM    805  C   PRO E 663     -25.745  44.612  61.348  1.00  0.00           C  
ATOM    806  O   PRO E 663     -26.949  44.643  61.051  1.00  0.00           O  
ATOM    807  CB  PRO E 663     -24.560  44.237  63.583  1.00  0.00           C  
ATOM    808  CG  PRO E 663     -23.136  44.393  63.187  1.00  0.00           C  
ATOM    809  CD  PRO E 663     -22.846  43.051  62.514  1.00  0.00           C  
ATOM    810  N   GLY E 664     -24.843  45.435  60.827  1.00  0.00           N  
ATOM    811  CA  GLY E 664     -25.241  46.427  59.854  1.00  0.00           C  
ATOM    812  C   GLY E 664     -26.125  45.865  58.752  1.00  0.00           C  
ATOM    813  O   GLY E 664     -27.262  46.315  58.590  1.00  0.00           O  
ATOM    814  N   HIS E 665     -25.623  44.881  58.001  1.00  0.00           N  
ATOM    815  CA  HIS E 665     -26.395  44.288  56.895  1.00  0.00           C  
ATOM    816  C   HIS E 665     -27.817  43.907  57.271  1.00  0.00           C  
ATOM    817  O   HIS E 665     -28.746  44.073  56.478  1.00  0.00           O  
ATOM    818  CB  HIS E 665     -25.685  43.057  56.315  1.00  0.00           C  
ATOM    819  CG  HIS E 665     -24.441  43.393  55.558  1.00  0.00           C  
ATOM    820  ND1 HIS E 665     -23.830  42.512  54.693  1.00  0.00           N  
ATOM    821  CD2 HIS E 665     -23.694  44.523  55.535  1.00  0.00           C  
ATOM    822  CE1 HIS E 665     -22.760  43.085  54.168  1.00  0.00           C  
ATOM    823  NE2 HIS E 665     -22.655  44.305  54.663  1.00  0.00           N  
ATOM    824  N   VAL E 666     -27.979  43.386  58.481  1.00  0.00           N  
ATOM    825  CA  VAL E 666     -29.289  42.991  58.977  1.00  0.00           C  
ATOM    826  C   VAL E 666     -30.208  44.208  59.068  1.00  0.00           C  
ATOM    827  O   VAL E 666     -31.392  44.116  58.733  1.00  0.00           O  
ATOM    828  CB  VAL E 666     -29.160  42.316  60.360  1.00  0.00           C  
ATOM    829  CG1 VAL E 666     -30.498  42.295  61.077  1.00  0.00           C  
ATOM    830  CG2 VAL E 666     -28.634  40.897  60.175  1.00  0.00           C  
ATOM    831  N   GLN E 667     -29.663  45.340  59.512  1.00  0.00           N  
ATOM    832  CA  GLN E 667     -30.433  46.577  59.624  1.00  0.00           C  
ATOM    833  C   GLN E 667     -30.994  46.960  58.267  1.00  0.00           C  
ATOM    834  O   GLN E 667     -32.192  47.238  58.128  1.00  0.00           O  
ATOM    835  CB  GLN E 667     -29.529  47.673  60.147  1.00  0.00           C  
ATOM    836  CG  GLN E 667     -28.877  47.255  61.432  1.00  0.00           C  
ATOM    837  CD  GLN E 667     -29.900  46.939  62.495  1.00  0.00           C  
ATOM    838  OE1 GLN E 667     -30.932  46.319  62.224  1.00  0.00           O  
ATOM    839  NE2 GLN E 667     -29.618  47.356  63.720  1.00  0.00           N  
ATOM    840  N   ILE E 668     -30.107  46.973  57.275  1.00  0.00           N  
ATOM    841  CA  ILE E 668     -30.477  47.266  55.900  1.00  0.00           C  
ATOM    842  C   ILE E 668     -31.495  46.231  55.385  1.00  0.00           C  
ATOM    843  O   ILE E 668     -32.370  46.549  54.574  1.00  0.00           O  
ATOM    844  CB  ILE E 668     -29.234  47.246  54.991  1.00  0.00           C  
ATOM    845  CG1 ILE E 668     -28.389  48.493  55.260  1.00  0.00           C  
ATOM    846  CG2 ILE E 668     -29.648  47.148  53.526  1.00  0.00           C  
ATOM    847  CD1 ILE E 668     -27.372  48.788  54.167  1.00  0.00           C  
ATOM    848  N   PHE E 669     -31.381  44.992  55.856  1.00  0.00           N  
ATOM    849  CA  PHE E 669     -32.312  43.943  55.445  1.00  0.00           C  
ATOM    850  C   PHE E 669     -33.715  44.179  56.021  1.00  0.00           C  
ATOM    851  O   PHE E 669     -34.730  43.896  55.377  1.00  0.00           O  
ATOM    852  CB  PHE E 669     -31.822  42.578  55.920  1.00  0.00           C  
ATOM    853  CG  PHE E 669     -32.772  41.471  55.609  1.00  0.00           C  
ATOM    854  CD1 PHE E 669     -32.911  41.013  54.296  1.00  0.00           C  
ATOM    855  CD2 PHE E 669     -33.546  40.896  56.618  1.00  0.00           C  
ATOM    856  CE1 PHE E 669     -33.809  39.989  53.984  1.00  0.00           C  
ATOM    857  CE2 PHE E 669     -34.451  39.870  56.323  1.00  0.00           C  
ATOM    858  CZ  PHE E 669     -34.585  39.411  55.000  1.00  0.00           C  
ATOM    859  N   ASN E 670     -33.756  44.696  57.244  1.00  0.00           N  
ATOM    860  CA  ASN E 670     -35.006  44.949  57.932  1.00  0.00           C  
ATOM    861  C   ASN E 670     -35.864  46.061  57.366  1.00  0.00           C  
ATOM    862  O   ASN E 670     -37.043  46.163  57.705  1.00  0.00           O  
ATOM    863  CB  ASN E 670     -34.722  45.176  59.411  1.00  0.00           C  
ATOM    864  CG  ASN E 670     -34.404  43.882  60.121  1.00  0.00           C  
ATOM    865  OD1 ASN E 670     -33.859  43.881  61.225  1.00  0.00           O  
ATOM    866  ND2 ASN E 670     -34.754  42.759  59.485  1.00  0.00           N  
ATOM    867  N   GLN E 671     -35.295  46.893  56.501  1.00  0.00           N  
ATOM    868  CA  GLN E 671     -36.090  47.955  55.904  1.00  0.00           C  
ATOM    869  C   GLN E 671     -37.159  47.328  55.017  1.00  0.00           C  
ATOM    870  O   GLN E 671     -36.833  46.707  54.000  1.00  0.00           O  
ATOM    871  CB  GLN E 671     -35.219  48.887  55.062  1.00  0.00           C  
ATOM    872  CG  GLN E 671     -34.284  49.747  55.873  1.00  0.00           C  
ATOM    873  CD  GLN E 671     -34.906  50.186  57.184  1.00  0.00           C  
ATOM    874  OE1 GLN E 671     -34.820  49.474  58.193  1.00  0.00           O  
ATOM    875  NE2 GLN E 671     -35.554  51.354  57.175  1.00  0.00           N  
ATOM    876  N   GLY E 672     -38.426  47.484  55.413  1.00  0.00           N  
ATOM    877  CA  GLY E 672     -39.526  46.942  54.635  1.00  0.00           C  
ATOM    878  C   GLY E 672     -39.872  45.490  54.919  1.00  0.00           C  
ATOM    879  O   GLY E 672     -39.201  44.811  55.705  1.00  0.00           O  
ATOM    880  N   LEU E 675     -40.929  45.009  54.271  1.00  0.00           N  
ATOM    881  CA  LEU E 675     -41.372  43.635  54.450  1.00  0.00           C  
ATOM    882  C   LEU E 675     -40.799  42.750  53.347  1.00  0.00           C  
ATOM    883  O   LEU E 675     -41.073  42.954  52.157  1.00  0.00           O  
ATOM    884  CB  LEU E 675     -42.898  43.576  54.421  1.00  0.00           C  
ATOM    885  CG  LEU E 675     -43.527  42.262  54.886  1.00  0.00           C  
ATOM    886  CD1 LEU E 675     -43.283  42.097  56.386  1.00  0.00           C  
ATOM    887  CD2 LEU E 675     -45.024  42.268  54.576  1.00  0.00           C  
ATOM    888  N   LYS E 677     -39.999  41.771  53.749  1.00  0.00           N  
ATOM    889  CA  LYS E 677     -39.386  40.867  52.790  1.00  0.00           C  
ATOM    890  C   LYS E 677     -40.169  39.573  52.727  1.00  0.00           C  
ATOM    891  O   LYS E 677     -40.556  39.019  53.751  1.00  0.00           O  
ATOM    892  CB  LYS E 677     -37.939  40.559  53.186  1.00  0.00           C  
ATOM    893  CG  LYS E 677     -37.013  41.775  53.300  1.00  0.00           C  
ATOM    894  CD  LYS E 677     -36.826  42.487  51.967  1.00  0.00           C  
ATOM    895  CE  LYS E 677     -35.530  43.292  51.949  1.00  0.00           C  
ATOM    896  NZ  LYS E 677     -35.402  44.233  53.096  1.00  0.00           N  
ATOM    897  N   SER E 678     -40.416  39.103  51.516  1.00  0.00           N  
ATOM    898  CA  SER E 678     -41.132  37.858  51.347  1.00  0.00           C  
ATOM    899  C   SER E 678     -40.065  36.822  51.062  1.00  0.00           C  
ATOM    900  O   SER E 678     -38.895  37.162  50.881  1.00  0.00           O  
ATOM    901  CB  SER E 678     -42.088  37.924  50.152  1.00  0.00           C  
ATOM    902  OG  SER E 678     -41.454  37.452  48.970  1.00  0.00           O  
ATOM    903  N   TYR E 682     -40.474  35.559  51.030  1.00  0.00           N  
ATOM    904  CA  TYR E 682     -39.561  34.468  50.724  1.00  0.00           C  
ATOM    905  C   TYR E 682     -38.971  34.741  49.335  1.00  0.00           C  
ATOM    906  O   TYR E 682     -37.810  34.437  49.074  1.00  0.00           O  
ATOM    907  CB  TYR E 682     -40.323  33.127  50.690  1.00  0.00           C  
ATOM    908  CG  TYR E 682     -41.362  33.035  49.568  1.00  0.00           C  
ATOM    909  CD1 TYR E 682     -40.971  32.985  48.221  1.00  0.00           C  
ATOM    910  CD2 TYR E 682     -42.732  33.063  49.852  1.00  0.00           C  
ATOM    911  CE1 TYR E 682     -41.910  32.976  47.198  1.00  0.00           C  
ATOM    912  CE2 TYR E 682     -43.681  33.050  48.832  1.00  0.00           C  
ATOM    913  CZ  TYR E 682     -43.264  33.009  47.509  1.00  0.00           C  
ATOM    914  OH  TYR E 682     -44.200  32.990  46.499  1.00  0.00           O  
ATOM    915  N   ARG E 683     -39.778  35.329  48.452  1.00  0.00           N  
ATOM    916  CA  ARG E 683     -39.351  35.584  47.086  1.00  0.00           C  
ATOM    917  C   ARG E 683     -38.212  36.577  46.964  1.00  0.00           C  
ATOM    918  O   ARG E 683     -37.645  36.750  45.882  1.00  0.00           O  
ATOM    919  CB  ARG E 683     -40.533  36.043  46.249  1.00  0.00           C  
ATOM    920  CG  ARG E 683     -40.419  35.639  44.789  1.00  0.00           C  
ATOM    921  CD  ARG E 683     -41.681  36.032  44.063  1.00  0.00           C  
ATOM    922  NE  ARG E 683     -42.830  35.898  44.954  1.00  0.00           N  
ATOM    923  CZ  ARG E 683     -44.067  36.244  44.632  1.00  0.00           C  
ATOM    924  NH1 ARG E 683     -44.312  36.746  43.426  1.00  0.00           N  
ATOM    925  NH2 ARG E 683     -45.047  36.097  45.520  1.00  0.00           N  
ATOM    926  N   ASP E 684     -37.883  37.238  48.069  1.00  0.00           N  
ATOM    927  CA  ASP E 684     -36.771  38.181  48.069  1.00  0.00           C  
ATOM    928  C   ASP E 684     -35.497  37.371  48.360  1.00  0.00           C  
ATOM    929  O   ASP E 684     -34.378  37.904  48.329  1.00  0.00           O  
ATOM    930  CB  ASP E 684     -36.974  39.262  49.145  1.00  0.00           C  
ATOM    931  CG  ASP E 684     -38.165  40.172  48.849  1.00  0.00           C  
ATOM    932  OD1 ASP E 684     -38.242  40.726  47.721  1.00  0.00           O  
ATOM    933  OD2 ASP E 684     -39.016  40.336  49.752  1.00  0.00           O  
ATOM    934  N   LEU E 685     -35.693  36.075  48.629  1.00  0.00           N  
ATOM    935  CA  LEU E 685     -34.607  35.142  48.940  1.00  0.00           C  
ATOM    936  C   LEU E 685     -34.242  34.200  47.771  1.00  0.00           C  
ATOM    937  O   LEU E 685     -35.091  33.844  46.944  1.00  0.00           O  
ATOM    938  CB  LEU E 685     -34.974  34.317  50.184  1.00  0.00           C  
ATOM    939  CG  LEU E 685     -35.249  35.139  51.446  1.00  0.00           C  
ATOM    940  CD1 LEU E 685     -35.589  34.203  52.594  1.00  0.00           C  
ATOM    941  CD2 LEU E 685     -34.031  36.003  51.769  1.00  0.00           C  
ATOM    942  N   PRO E 686     -32.960  33.788  47.693  1.00  0.00           N  
ATOM    943  CA  PRO E 686     -31.874  34.148  48.621  1.00  0.00           C  
ATOM    944  C   PRO E 686     -31.420  35.595  48.440  1.00  0.00           C  
ATOM    945  O   PRO E 686     -31.275  36.082  47.311  1.00  0.00           O  
ATOM    946  CB  PRO E 686     -30.779  33.160  48.255  1.00  0.00           C  
ATOM    947  CG  PRO E 686     -30.941  33.093  46.765  1.00  0.00           C  
ATOM    948  CD  PRO E 686     -32.441  32.959  46.589  1.00  0.00           C  
ATOM    949  N   LEU E 687     -31.190  36.275  49.556  1.00  0.00           N  
ATOM    950  CA  LEU E 687     -30.771  37.663  49.508  1.00  0.00           C  
ATOM    951  C   LEU E 687     -29.255  37.763  49.699  1.00  0.00           C  
ATOM    952  O   LEU E 687     -28.744  37.559  50.801  1.00  0.00           O  
ATOM    953  CB  LEU E 687     -31.535  38.462  50.583  1.00  0.00           C  
ATOM    954  CG  LEU E 687     -31.787  39.940  50.271  1.00  0.00           C  
ATOM    955  CD1 LEU E 687     -30.709  40.811  50.887  1.00  0.00           C  
ATOM    956  CD2 LEU E 687     -31.843  40.120  48.755  1.00  0.00           C  
ATOM    957  N   ARG E 688     -28.538  38.067  48.618  1.00  0.00           N  
ATOM    958  CA  ARG E 688     -27.082  38.185  48.689  1.00  0.00           C  
ATOM    959  C   ARG E 688     -26.564  39.611  48.844  1.00  0.00           C  
ATOM    960  O   ARG E 688     -26.419  40.351  47.864  1.00  0.00           O  
ATOM    961  CB  ARG E 688     -26.459  37.539  47.465  1.00  0.00           C  
ATOM    962  CG  ARG E 688     -26.499  36.054  47.558  1.00  0.00           C  
ATOM    963  CD  ARG E 688     -26.555  35.444  46.202  1.00  0.00           C  
ATOM    964  NE  ARG E 688     -27.173  34.129  46.290  1.00  0.00           N  
ATOM    965  CZ  ARG E 688     -27.548  33.410  45.238  1.00  0.00           C  
ATOM    966  NH1 ARG E 688     -27.363  33.883  44.015  1.00  0.00           N  
ATOM    967  NH2 ARG E 688     -28.118  32.223  45.405  1.00  0.00           N  
ATOM    968  N   MET E 689     -26.264  39.980  50.085  1.00  0.00           N  
ATOM    969  CA  MET E 689     -25.785  41.316  50.383  1.00  0.00           C  
ATOM    970  C   MET E 689     -24.309  41.364  50.758  1.00  0.00           C  
ATOM    971  O   MET E 689     -23.919  40.941  51.849  1.00  0.00           O  
ATOM    972  CB  MET E 689     -26.610  41.918  51.515  1.00  0.00           C  
ATOM    973  CG  MET E 689     -26.362  43.389  51.743  1.00  0.00           C  
ATOM    974  SD  MET E 689     -27.104  43.855  53.301  1.00  0.00           S  
ATOM    975  CE  MET E 689     -28.799  43.391  52.971  1.00  0.00           C  
ATOM    976  N   ALA E 690     -23.503  41.912  49.848  1.00  0.00           N  
ATOM    977  CA  ALA E 690     -22.057  42.057  50.042  1.00  0.00           C  
ATOM    978  C   ALA E 690     -21.638  43.516  50.313  1.00  0.00           C  
ATOM    979  O   ALA E 690     -22.397  44.457  50.065  1.00  0.00           O  
ATOM    980  CB  ALA E 690     -21.298  41.505  48.817  1.00  0.00           C  
ATOM    981  N   GLU E 691     -20.417  43.695  50.804  1.00  0.00           N  
ATOM    982  CA  GLU E 691     -19.915  45.021  51.128  1.00  0.00           C  
ATOM    983  C   GLU E 691     -18.417  44.917  51.382  1.00  0.00           C  
ATOM    984  O   GLU E 691     -17.951  43.924  51.938  1.00  0.00           O  
ATOM    985  CB  GLU E 691     -20.605  45.529  52.410  1.00  0.00           C  
ATOM    986  CG  GLU E 691     -20.255  46.960  52.831  1.00  0.00           C  
ATOM    987  CD  GLU E 691     -20.408  47.197  54.325  1.00  0.00           C  
ATOM    988  OE1 GLU E 691     -21.385  46.717  54.937  1.00  0.00           O  
ATOM    989  OE2 GLU E 691     -19.539  47.886  54.885  1.00  0.00           O  
ATOM    990  N   PHE E 692     -17.653  45.919  50.965  1.00  0.00           N  
ATOM    991  CA  PHE E 692     -16.227  45.907  51.248  1.00  0.00           C  
ATOM    992  C   PHE E 692     -16.185  46.650  52.583  1.00  0.00           C  
ATOM    993  O   PHE E 692     -15.770  47.806  52.665  1.00  0.00           O  
ATOM    994  CB  PHE E 692     -15.479  46.630  50.137  1.00  0.00           C  
ATOM    995  CG  PHE E 692     -15.476  45.873  48.837  1.00  0.00           C  
ATOM    996  CD1 PHE E 692     -16.397  44.855  48.602  1.00  0.00           C  
ATOM    997  CD2 PHE E 692     -14.553  46.165  47.842  1.00  0.00           C  
ATOM    998  CE1 PHE E 692     -16.393  44.135  47.390  1.00  0.00           C  
ATOM    999  CE2 PHE E 692     -14.547  45.450  46.634  1.00  0.00           C  
ATOM   1000  CZ  PHE E 692     -15.466  44.437  46.410  1.00  0.00           C  
ATOM   1001  N   GLY E 693     -16.671  45.954  53.617  1.00  0.00           N  
ATOM   1002  CA  GLY E 693     -16.756  46.487  54.968  1.00  0.00           C  
ATOM   1003  C   GLY E 693     -15.485  46.641  55.792  1.00  0.00           C  
ATOM   1004  O   GLY E 693     -14.796  45.671  56.161  1.00  0.00           O  
ATOM   1005  N   SER E 695     -15.199  47.897  56.105  1.00  0.00           N  
ATOM   1006  CA  SER E 695     -14.025  48.256  56.878  1.00  0.00           C  
ATOM   1007  C   SER E 695     -14.235  47.940  58.352  1.00  0.00           C  
ATOM   1008  O   SER E 695     -15.048  48.590  59.020  1.00  0.00           O  
ATOM   1009  CB  SER E 695     -13.741  49.746  56.706  1.00  0.00           C  
ATOM   1010  OG  SER E 695     -12.576  50.127  57.408  1.00  0.00           O  
ATOM   1011  N   CYS E 696     -13.485  46.956  58.855  1.00  0.00           N  
ATOM   1012  CA  CYS E 696     -13.594  46.531  60.257  1.00  0.00           C  
ATOM   1013  C   CYS E 696     -12.438  46.970  61.159  1.00  0.00           C  
ATOM   1014  O   CYS E 696     -11.357  47.356  60.694  1.00  0.00           O  
ATOM   1015  CB  CYS E 696     -13.720  45.002  60.348  1.00  0.00           C  
ATOM   1016  SG  CYS E 696     -15.008  44.219  59.316  1.00  0.00           S  
ATOM   1017  N   HIS E 697     -12.685  46.879  62.460  1.00  0.00           N  
ATOM   1018  CA  HIS E 697     -11.707  47.264  63.458  1.00  0.00           C  
ATOM   1019  C   HIS E 697     -11.772  46.379  64.666  1.00  0.00           C  
ATOM   1020  O   HIS E 697     -12.845  46.162  65.233  1.00  0.00           O  
ATOM   1021  CB  HIS E 697     -11.939  48.707  63.858  1.00  0.00           C  
ATOM   1022  CG  HIS E 697     -11.575  49.660  62.773  1.00  0.00           C  
ATOM   1023  ND1 HIS E 697     -10.288  50.121  62.598  1.00  0.00           N  
ATOM   1024  CD2 HIS E 697     -12.283  50.109  61.710  1.00  0.00           C  
ATOM   1025  CE1 HIS E 697     -10.219  50.808  61.474  1.00  0.00           C  
ATOM   1026  NE2 HIS E 697     -11.414  50.815  60.914  1.00  0.00           N  
ATOM   1027  N   ARG E 698     -10.611  45.877  65.064  1.00  0.00           N  
ATOM   1028  CA  ARG E 698     -10.526  44.990  66.205  1.00  0.00           C  
ATOM   1029  C   ARG E 698      -9.293  45.304  67.033  1.00  0.00           C  
ATOM   1030  O   ARG E 698      -8.213  45.566  66.485  1.00  0.00           O  
ATOM   1031  CB  ARG E 698     -10.493  43.542  65.706  1.00  0.00           C  
ATOM   1032  CG  ARG E 698     -11.799  43.124  65.053  1.00  0.00           C  
ATOM   1033  CD  ARG E 698     -11.675  41.886  64.171  1.00  0.00           C  
ATOM   1034  NE  ARG E 698     -13.013  41.378  63.842  1.00  0.00           N  
ATOM   1035  CZ  ARG E 698     -13.285  40.382  62.993  1.00  0.00           C  
ATOM   1036  NH1 ARG E 698     -12.307  39.753  62.352  1.00  0.00           N  
ATOM   1037  NH2 ARG E 698     -14.547  40.010  62.787  1.00  0.00           N  
ATOM   1038  N   ASN E 699      -9.466  45.303  68.354  1.00  0.00           N  
ATOM   1039  CA  ASN E 699      -8.355  45.570  69.258  1.00  0.00           C  
ATOM   1040  C   ASN E 699      -7.567  44.273  69.400  1.00  0.00           C  
ATOM   1041  O   ASN E 699      -7.689  43.560  70.394  1.00  0.00           O  
ATOM   1042  CB  ASN E 699      -8.867  46.056  70.625  1.00  0.00           C  
ATOM   1043  CG  ASN E 699      -7.741  46.525  71.550  1.00  0.00           C  
ATOM   1044  OD1 ASN E 699      -6.868  47.298  71.158  1.00  0.00           O  
ATOM   1045  ND2 ASN E 699      -7.772  46.063  72.791  1.00  0.00           N  
ATOM   1046  N   GLU E 700      -6.789  43.956  68.367  1.00  0.00           N  
ATOM   1047  CA  GLU E 700      -5.963  42.757  68.370  1.00  0.00           C  
ATOM   1048  C   GLU E 700      -4.835  43.031  69.347  1.00  0.00           C  
ATOM   1049  O   GLU E 700      -4.256  44.119  69.347  1.00  0.00           O  
ATOM   1050  CB  GLU E 700      -5.387  42.473  66.976  1.00  0.00           C  
ATOM   1051  CG  GLU E 700      -6.435  42.152  65.926  1.00  0.00           C  
ATOM   1052  CD  GLU E 700      -7.140  40.837  66.189  1.00  0.00           C  
ATOM   1053  OE1 GLU E 700      -7.102  40.369  67.347  1.00  0.00           O  
ATOM   1054  OE2 GLU E 700      -7.741  40.277  65.242  1.00  0.00           O  
ATOM   1055  N   PRO E 703      -4.527  42.059  70.216  1.00  0.00           N  
ATOM   1056  CA  PRO E 703      -3.457  42.203  71.207  1.00  0.00           C  
ATOM   1057  C   PRO E 703      -2.117  42.623  70.583  1.00  0.00           C  
ATOM   1058  O   PRO E 703      -1.639  41.993  69.626  1.00  0.00           O  
ATOM   1059  CB  PRO E 703      -3.410  40.820  71.841  1.00  0.00           C  
ATOM   1060  CG  PRO E 703      -4.871  40.423  71.835  1.00  0.00           C  
ATOM   1061  CD  PRO E 703      -5.287  40.813  70.435  1.00  0.00           C  
ATOM   1062  N   SER E 704      -1.533  43.691  71.136  1.00  0.00           N  
ATOM   1063  CA  SER E 704      -0.265  44.244  70.668  1.00  0.00           C  
ATOM   1064  C   SER E 704       0.640  43.165  70.084  1.00  0.00           C  
ATOM   1065  O   SER E 704       1.148  43.290  68.966  1.00  0.00           O  
ATOM   1066  CB  SER E 704       0.450  44.953  71.821  1.00  0.00           C  
ATOM   1067  OG  SER E 704      -0.384  45.937  72.406  1.00  0.00           O  
ATOM   1068  N   GLY E 710       0.823  42.094  70.842  1.00  0.00           N  
ATOM   1069  CA  GLY E 710       1.671  41.012  70.381  1.00  0.00           C  
ATOM   1070  C   GLY E 710       1.259  40.309  69.090  1.00  0.00           C  
ATOM   1071  O   GLY E 710       2.103  40.064  68.224  1.00  0.00           O  
ATOM   1072  N   SER E 711      -0.027  39.995  68.943  1.00  0.00           N  
ATOM   1073  CA  SER E 711      -0.497  39.270  67.766  1.00  0.00           C  
ATOM   1074  C   SER E 711      -0.430  39.988  66.434  1.00  0.00           C  
ATOM   1075  O   SER E 711      -0.742  39.377  65.414  1.00  0.00           O  
ATOM   1076  CB  SER E 711      -1.930  38.782  67.976  1.00  0.00           C  
ATOM   1077  OG  SER E 711      -2.790  39.865  68.253  1.00  0.00           O  
ATOM   1078  N   LEU E 712      -0.023  41.260  66.417  1.00  0.00           N  
ATOM   1079  CA  LEU E 712       0.040  42.004  65.152  1.00  0.00           C  
ATOM   1080  C   LEU E 712       1.145  41.498  64.240  1.00  0.00           C  
ATOM   1081  O   LEU E 712       2.123  40.928  64.703  1.00  0.00           O  
ATOM   1082  CB  LEU E 712       0.209  43.502  65.416  1.00  0.00           C  
ATOM   1083  CG  LEU E 712      -0.948  44.133  66.207  1.00  0.00           C  
ATOM   1084  CD1 LEU E 712      -0.700  45.610  66.396  1.00  0.00           C  
ATOM   1085  CD2 LEU E 712      -2.277  43.906  65.485  1.00  0.00           C  
ATOM   1086  N   HIS E 713       0.975  41.689  62.938  1.00  0.00           N  
ATOM   1087  CA  HIS E 713       1.964  41.239  61.963  1.00  0.00           C  
ATOM   1088  C   HIS E 713       1.661  41.767  60.548  1.00  0.00           C  
ATOM   1089  O   HIS E 713       0.618  41.436  59.958  1.00  0.00           O  
ATOM   1090  CB  HIS E 713       2.010  39.712  61.936  1.00  0.00           C  
ATOM   1091  CG  HIS E 713       2.994  39.155  60.953  1.00  0.00           C  
ATOM   1092  ND1 HIS E 713       4.358  39.291  61.103  1.00  0.00           N  
ATOM   1093  CD2 HIS E 713       2.810  38.460  59.804  1.00  0.00           C  
ATOM   1094  CE1 HIS E 713       4.972  38.701  60.091  1.00  0.00           C  
ATOM   1095  NE2 HIS E 713       4.056  38.190  59.287  1.00  0.00           N  
ATOM   1096  N   GLY E 714       2.583  42.579  60.020  1.00  0.00           N  
ATOM   1097  CA  GLY E 714       2.433  43.157  58.695  1.00  0.00           C  
ATOM   1098  C   GLY E 714       0.995  43.412  58.295  1.00  0.00           C  
ATOM   1099  O   GLY E 714       0.195  43.975  59.057  1.00  0.00           O  
ATOM   1100  N   LEU E 715       0.663  42.992  57.083  1.00  0.00           N  
ATOM   1101  CA  LEU E 715      -0.698  43.161  56.568  1.00  0.00           C  
ATOM   1102  C   LEU E 715      -1.551  41.954  56.946  1.00  0.00           C  
ATOM   1103  O   LEU E 715      -2.769  41.946  56.715  1.00  0.00           O  
ATOM   1104  CB  LEU E 715      -0.692  43.263  55.041  1.00  0.00           C  
ATOM   1105  CG  LEU E 715       0.267  44.259  54.404  1.00  0.00           C  
ATOM   1106  CD1 LEU E 715       0.150  44.119  52.894  1.00  0.00           C  
ATOM   1107  CD2 LEU E 715      -0.044  45.693  54.880  1.00  0.00           C  
ATOM   1108  N   MET E 716      -0.910  40.939  57.525  1.00  0.00           N  
ATOM   1109  CA  MET E 716      -1.599  39.707  57.884  1.00  0.00           C  
ATOM   1110  C   MET E 716      -2.505  39.824  59.093  1.00  0.00           C  
ATOM   1111  O   MET E 716      -3.626  39.325  59.077  1.00  0.00           O  
ATOM   1112  CB  MET E 716      -0.585  38.606  58.128  1.00  0.00           C  
ATOM   1113  CG  MET E 716       0.534  38.570  57.110  1.00  0.00           C  
ATOM   1114  SD  MET E 716       0.148  37.754  55.536  1.00  0.00           S  
ATOM   1115  CE  MET E 716       1.856  37.162  55.108  1.00  0.00           C  
ATOM   1116  N   ARG E 718      -2.025  40.466  60.148  1.00  0.00           N  
ATOM   1117  CA  ARG E 718      -2.837  40.614  61.344  1.00  0.00           C  
ATOM   1118  C   ARG E 718      -2.736  42.063  61.769  1.00  0.00           C  
ATOM   1119  O   ARG E 718      -1.737  42.487  62.347  1.00  0.00           O  
ATOM   1120  CB  ARG E 718      -2.330  39.666  62.446  1.00  0.00           C  
ATOM   1121  CG  ARG E 718      -3.331  39.373  63.598  1.00  0.00           C  
ATOM   1122  CD  ARG E 718      -2.970  38.100  64.410  1.00  0.00           C  
ATOM   1123  NE  ARG E 718      -3.373  36.838  63.766  1.00  0.00           N  
ATOM   1124  CZ  ARG E 718      -4.635  36.466  63.523  1.00  0.00           C  
ATOM   1125  NH1 ARG E 718      -5.657  37.252  63.859  1.00  0.00           N  
ATOM   1126  NH2 ARG E 718      -4.884  35.290  62.954  1.00  0.00           N  
ATOM   1127  N   VAL E 723      -3.784  42.820  61.468  1.00  0.00           N  
ATOM   1128  CA  VAL E 723      -3.832  44.243  61.774  1.00  0.00           C  
ATOM   1129  C   VAL E 723      -5.034  44.609  62.638  1.00  0.00           C  
ATOM   1130  O   VAL E 723      -5.967  43.819  62.778  1.00  0.00           O  
ATOM   1131  CB  VAL E 723      -3.880  45.059  60.461  1.00  0.00           C  
ATOM   1132  CG1 VAL E 723      -2.514  45.021  59.769  1.00  0.00           C  
ATOM   1133  CG2 VAL E 723      -4.945  44.481  59.526  1.00  0.00           C  
ATOM   1134  N   ARG E 724      -5.000  45.804  63.222  1.00  0.00           N  
ATOM   1135  CA  ARG E 724      -6.100  46.282  64.051  1.00  0.00           C  
ATOM   1136  C   ARG E 724      -7.255  46.834  63.168  1.00  0.00           C  
ATOM   1137  O   ARG E 724      -8.432  46.752  63.543  1.00  0.00           O  
ATOM   1138  CB  ARG E 724      -5.593  47.364  65.006  1.00  0.00           C  
ATOM   1139  CG  ARG E 724      -4.572  46.894  66.051  1.00  0.00           C  
ATOM   1140  CD  ARG E 724      -5.242  46.616  67.405  1.00  0.00           C  
ATOM   1141  NE  ARG E 724      -4.334  46.535  68.568  1.00  0.00           N  
ATOM   1142  CZ  ARG E 724      -3.562  47.528  69.016  1.00  0.00           C  
ATOM   1143  NH1 ARG E 724      -3.560  48.701  68.397  1.00  0.00           N  
ATOM   1144  NH2 ARG E 724      -2.819  47.364  70.109  1.00  0.00           N  
ATOM   1145  N   GLY E 725      -6.917  47.372  61.989  1.00  0.00           N  
ATOM   1146  CA  GLY E 725      -7.924  47.923  61.080  1.00  0.00           C  
ATOM   1147  C   GLY E 725      -7.826  47.425  59.643  1.00  0.00           C  
ATOM   1148  O   GLY E 725      -6.937  47.816  58.883  1.00  0.00           O  
ATOM   1149  N   PHE E 726      -8.765  46.573  59.255  1.00  0.00           N  
ATOM   1150  CA  PHE E 726      -8.763  46.001  57.908  1.00  0.00           C  
ATOM   1151  C   PHE E 726     -10.083  46.161  57.156  1.00  0.00           C  
ATOM   1152  O   PHE E 726     -11.013  46.823  57.617  1.00  0.00           O  
ATOM   1153  CB  PHE E 726      -8.423  44.517  57.978  1.00  0.00           C  
ATOM   1154  CG  PHE E 726      -9.304  43.754  58.927  1.00  0.00           C  
ATOM   1155  CD1 PHE E 726      -9.051  43.773  60.312  1.00  0.00           C  
ATOM   1156  CD2 PHE E 726     -10.413  43.054  58.452  1.00  0.00           C  
ATOM   1157  CE1 PHE E 726      -9.891  43.103  61.214  1.00  0.00           C  
ATOM   1158  CE2 PHE E 726     -11.263  42.381  59.341  1.00  0.00           C  
ATOM   1159  CZ  PHE E 726     -10.998  42.407  60.727  1.00  0.00           C  
ATOM   1160  N   THR E 729     -10.164  45.493  56.009  1.00  0.00           N  
ATOM   1161  CA  THR E 729     -11.333  45.590  55.150  1.00  0.00           C  
ATOM   1162  C   THR E 729     -11.842  44.268  54.609  1.00  0.00           C  
ATOM   1163  O   THR E 729     -11.367  43.826  53.555  1.00  0.00           O  
ATOM   1164  CB  THR E 729     -11.009  46.448  53.927  1.00  0.00           C  
ATOM   1165  OG1 THR E 729     -10.544  47.732  54.360  1.00  0.00           O  
ATOM   1166  CG2 THR E 729     -12.233  46.600  53.040  1.00  0.00           C  
ATOM   1167  N   GLN E 730     -12.816  43.658  55.290  1.00  0.00           N  
ATOM   1168  CA  GLN E 730     -13.379  42.386  54.823  1.00  0.00           C  
ATOM   1169  C   GLN E 730     -14.078  42.546  53.490  1.00  0.00           C  
ATOM   1170  O   GLN E 730     -14.573  43.620  53.162  1.00  0.00           O  
ATOM   1171  CB  GLN E 730     -14.380  41.837  55.824  1.00  0.00           C  
ATOM   1172  CG  GLN E 730     -13.737  41.401  57.101  1.00  0.00           C  
ATOM   1173  CD  GLN E 730     -14.737  40.866  58.099  1.00  0.00           C  
ATOM   1174  OE1 GLN E 730     -14.354  40.350  59.156  1.00  0.00           O  
ATOM   1175  NE2 GLN E 730     -16.032  40.989  57.778  1.00  0.00           N  
ATOM   1176  N   ASP E 731     -14.109  41.473  52.717  1.00  0.00           N  
ATOM   1177  CA  ASP E 731     -14.762  41.517  51.422  1.00  0.00           C  
ATOM   1178  C   ASP E 731     -16.006  40.673  51.595  1.00  0.00           C  
ATOM   1179  O   ASP E 731     -16.524  40.099  50.629  1.00  0.00           O  
ATOM   1180  CB  ASP E 731     -13.870  40.881  50.352  1.00  0.00           C  
ATOM   1181  CG  ASP E 731     -13.878  39.362  50.417  1.00  0.00           C  
ATOM   1182  OD1 ASP E 731     -13.471  38.808  51.469  1.00  0.00           O  
ATOM   1183  OD2 ASP E 731     -14.300  38.730  49.414  1.00  0.00           O  
ATOM   1184  N   ASP E 732     -16.502  40.600  52.825  1.00  0.00           N  
ATOM   1185  CA  ASP E 732     -17.647  39.738  53.046  1.00  0.00           C  
ATOM   1186  C   ASP E 732     -18.986  40.168  52.503  1.00  0.00           C  
ATOM   1187  O   ASP E 732     -19.130  41.159  51.774  1.00  0.00           O  
ATOM   1188  CB  ASP E 732     -17.793  39.370  54.534  1.00  0.00           C  
ATOM   1189  CG  ASP E 732     -18.238  40.536  55.400  1.00  0.00           C  
ATOM   1190  OD1 ASP E 732     -17.601  41.610  55.326  1.00  0.00           O  
ATOM   1191  OD2 ASP E 732     -19.216  40.369  56.170  1.00  0.00           O  
ATOM   1192  N   ALA E 733     -19.964  39.358  52.870  1.00  0.00           N  
ATOM   1193  CA  ALA E 733     -21.335  39.535  52.476  1.00  0.00           C  
ATOM   1194  C   ALA E 733     -22.060  38.628  53.440  1.00  0.00           C  
ATOM   1195  O   ALA E 733     -21.435  37.843  54.167  1.00  0.00           O  
ATOM   1196  CB  ALA E 733     -21.534  39.044  51.036  1.00  0.00           C  
ATOM   1197  N   HIS E 734     -23.376  38.758  53.464  1.00  0.00           N  
ATOM   1198  CA  HIS E 734     -24.200  37.912  54.301  1.00  0.00           C  
ATOM   1199  C   HIS E 734     -25.370  37.482  53.445  1.00  0.00           C  
ATOM   1200  O   HIS E 734     -25.950  38.298  52.717  1.00  0.00           O  
ATOM   1201  CB  HIS E 734     -24.650  38.668  55.551  1.00  0.00           C  
ATOM   1202  CG  HIS E 734     -23.523  38.971  56.487  1.00  0.00           C  
ATOM   1203  ND1 HIS E 734     -22.737  40.096  56.372  1.00  0.00           N  
ATOM   1204  CD2 HIS E 734     -22.989  38.240  57.492  1.00  0.00           C  
ATOM   1205  CE1 HIS E 734     -21.767  40.044  57.266  1.00  0.00           C  
ATOM   1206  NE2 HIS E 734     -21.897  38.928  57.957  1.00  0.00           N  
ATOM   1207  N   ILE E 735     -25.679  36.192  53.482  1.00  0.00           N  
ATOM   1208  CA  ILE E 735     -26.780  35.695  52.686  1.00  0.00           C  
ATOM   1209  C   ILE E 735     -27.948  35.384  53.583  1.00  0.00           C  
ATOM   1210  O   ILE E 735     -27.795  34.751  54.630  1.00  0.00           O  
ATOM   1211  CB  ILE E 735     -26.385  34.437  51.844  1.00  0.00           C  
ATOM   1212  CG1 ILE E 735     -25.533  34.877  50.647  1.00  0.00           C  
ATOM   1213  CG2 ILE E 735     -27.635  33.708  51.333  1.00  0.00           C  
ATOM   1214  CD1 ILE E 735     -25.287  33.797  49.629  1.00  0.00           C  
ATOM   1215  N   PHE E 736     -29.108  35.888  53.175  1.00  0.00           N  
ATOM   1216  CA  PHE E 736     -30.358  35.678  53.891  1.00  0.00           C  
ATOM   1217  C   PHE E 736     -31.090  34.665  53.030  1.00  0.00           C  
ATOM   1218  O   PHE E 736     -31.241  34.856  51.817  1.00  0.00           O  
ATOM   1219  CB  PHE E 736     -31.118  37.001  53.999  1.00  0.00           C  
ATOM   1220  CG  PHE E 736     -30.379  38.038  54.800  1.00  0.00           C  
ATOM   1221  CD1 PHE E 736     -30.327  37.960  56.192  1.00  0.00           C  
ATOM   1222  CD2 PHE E 736     -29.674  39.056  54.161  1.00  0.00           C  
ATOM   1223  CE1 PHE E 736     -29.581  38.883  56.936  1.00  0.00           C  
ATOM   1224  CE2 PHE E 736     -28.921  39.984  54.899  1.00  0.00           C  
ATOM   1225  CZ  PHE E 736     -28.876  39.895  56.289  1.00  0.00           C  
ATOM   1226  N   CYS E 737     -31.510  33.568  53.651  1.00  0.00           N  
ATOM   1227  CA  CYS E 737     -32.177  32.509  52.905  1.00  0.00           C  
ATOM   1228  C   CYS E 737     -32.952  31.509  53.762  1.00  0.00           C  
ATOM   1229  O   CYS E 737     -32.793  31.441  54.991  1.00  0.00           O  
ATOM   1230  CB  CYS E 737     -31.139  31.739  52.044  1.00  0.00           C  
ATOM   1231  SG  CYS E 737     -29.871  30.719  52.944  1.00  0.00           S  
ATOM   1232  N   THR E 738     -33.807  30.750  53.080  1.00  0.00           N  
ATOM   1233  CA  THR E 738     -34.594  29.695  53.693  1.00  0.00           C  
ATOM   1234  C   THR E 738     -33.513  28.624  53.882  1.00  0.00           C  
ATOM   1235  O   THR E 738     -32.411  28.778  53.347  1.00  0.00           O  
ATOM   1236  CB  THR E 738     -35.636  29.174  52.712  1.00  0.00           C  
ATOM   1237  OG1 THR E 738     -35.016  28.232  51.830  1.00  0.00           O  
ATOM   1238  CG2 THR E 738     -36.192  30.324  51.878  1.00  0.00           C  
ATOM   1239  N   GLU E 739     -33.788  27.545  54.611  1.00  0.00           N  
ATOM   1240  CA  GLU E 739     -32.732  26.546  54.782  1.00  0.00           C  
ATOM   1241  C   GLU E 739     -32.605  25.483  53.698  1.00  0.00           C  
ATOM   1242  O   GLU E 739     -31.644  24.706  53.699  1.00  0.00           O  
ATOM   1243  CB  GLU E 739     -32.820  25.875  56.142  1.00  0.00           C  
ATOM   1244  CG  GLU E 739     -34.192  25.513  56.573  1.00  0.00           C  
ATOM   1245  CD  GLU E 739     -34.413  25.944  57.998  1.00  0.00           C  
ATOM   1246  OE1 GLU E 739     -33.585  25.570  58.862  1.00  0.00           O  
ATOM   1247  OE2 GLU E 739     -35.402  26.667  58.252  1.00  0.00           O  
ATOM   1248  N   GLU E 742     -33.564  25.432  52.778  1.00  0.00           N  
ATOM   1249  CA  GLU E 742     -33.471  24.482  51.678  1.00  0.00           C  
ATOM   1250  C   GLU E 742     -32.438  25.143  50.788  1.00  0.00           C  
ATOM   1251  O   GLU E 742     -31.757  24.487  50.003  1.00  0.00           O  
ATOM   1252  CB  GLU E 742     -34.798  24.358  50.922  1.00  0.00           C  
ATOM   1253  CG  GLU E 742     -35.947  23.784  51.742  1.00  0.00           C  
ATOM   1254  CD  GLU E 742     -36.401  24.708  52.868  1.00  0.00           C  
ATOM   1255  OE1 GLU E 742     -35.639  24.905  53.851  1.00  0.00           O  
ATOM   1256  OE2 GLU E 742     -37.534  25.234  52.760  1.00  0.00           O  
ATOM   1257  N   GLN E 743     -32.326  26.461  50.938  1.00  0.00           N  
ATOM   1258  CA  GLN E 743     -31.372  27.238  50.170  1.00  0.00           C  
ATOM   1259  C   GLN E 743     -29.969  27.099  50.765  1.00  0.00           C  
ATOM   1260  O   GLN E 743     -28.983  27.289  50.063  1.00  0.00           O  
ATOM   1261  CB  GLN E 743     -31.781  28.714  50.151  1.00  0.00           C  
ATOM   1262  CG  GLN E 743     -33.264  28.945  49.923  1.00  0.00           C  
ATOM   1263  CD  GLN E 743     -33.582  30.359  49.482  1.00  0.00           C  
ATOM   1264  OE1 GLN E 743     -32.986  31.321  49.959  1.00  0.00           O  
ATOM   1265  NE2 GLN E 743     -34.536  30.491  48.571  1.00  0.00           N  
ATOM   1266  N   ILE E 786     -29.878  26.752  52.048  1.00  0.00           N  
ATOM   1267  CA  ILE E 786     -28.574  26.619  52.693  1.00  0.00           C  
ATOM   1268  C   ILE E 786     -27.586  25.856  51.847  1.00  0.00           C  
ATOM   1269  O   ILE E 786     -26.464  26.312  51.669  1.00  0.00           O  
ATOM   1270  CB  ILE E 786     -28.635  25.911  54.078  1.00  0.00           C  
ATOM   1271  CG1 ILE E 786     -29.319  26.820  55.107  1.00  0.00           C  
ATOM   1272  CG2 ILE E 786     -27.218  25.594  54.565  1.00  0.00           C  
ATOM   1273  CD1 ILE E 786     -29.204  26.323  56.546  1.00  0.00           C  
ATOM   1274  N   ARG E 787     -27.986  24.700  51.330  1.00  0.00           N  
ATOM   1275  CA  ARG E 787     -27.061  23.923  50.517  1.00  0.00           C  
ATOM   1276  C   ARG E 787     -26.500  24.734  49.365  1.00  0.00           C  
ATOM   1277  O   ARG E 787     -25.396  25.267  49.465  1.00  0.00           O  
ATOM   1278  CB  ARG E 787     -27.714  22.663  49.953  1.00  0.00           C  
ATOM   1279  CG  ARG E 787     -26.800  21.921  48.961  1.00  0.00           C  
ATOM   1280  CD  ARG E 787     -27.217  20.472  48.799  1.00  0.00           C  
ATOM   1281  NE  ARG E 787     -27.044  19.744  50.056  1.00  0.00           N  
ATOM   1282  CZ  ARG E 787     -27.759  18.679  50.412  1.00  0.00           C  
ATOM   1283  NH1 ARG E 787     -28.706  18.210  49.604  1.00  0.00           N  
ATOM   1284  NH2 ARG E 787     -27.532  18.090  51.582  1.00  0.00           N  
ATOM   1285  N   ASP E 788     -27.264  24.815  48.275  1.00  0.00           N  
ATOM   1286  CA  ASP E 788     -26.861  25.550  47.072  1.00  0.00           C  
ATOM   1287  C   ASP E 788     -26.125  26.827  47.441  1.00  0.00           C  
ATOM   1288  O   ASP E 788     -25.137  27.204  46.795  1.00  0.00           O  
ATOM   1289  CB  ASP E 788     -28.086  25.931  46.234  1.00  0.00           C  
ATOM   1290  CG  ASP E 788     -29.108  24.823  46.163  1.00  0.00           C  
ATOM   1291  OD1 ASP E 788     -29.535  24.354  47.243  1.00  0.00           O  
ATOM   1292  OD2 ASP E 788     -29.486  24.430  45.034  1.00  0.00           O  
ATOM   1293  N   GLU E 789     -26.627  27.485  48.485  1.00  0.00           N  
ATOM   1294  CA  GLU E 789     -26.050  28.735  48.967  1.00  0.00           C  
ATOM   1295  C   GLU E 789     -24.614  28.579  49.448  1.00  0.00           C  
ATOM   1296  O   GLU E 789     -23.730  29.331  49.036  1.00  0.00           O  
ATOM   1297  CB  GLU E 789     -26.923  29.328  50.082  1.00  0.00           C  
ATOM   1298  CG  GLU E 789     -27.287  30.780  49.808  1.00  0.00           C  
ATOM   1299  CD  GLU E 789     -27.510  31.039  48.321  1.00  0.00           C  
ATOM   1300  OE1 GLU E 789     -28.485  30.488  47.754  1.00  0.00           O  
ATOM   1301  OE2 GLU E 789     -26.696  31.783  47.720  1.00  0.00           O  
ATOM   1302  N   VAL E 790     -24.383  27.610  50.323  1.00  0.00           N  
ATOM   1303  CA  VAL E 790     -23.041  27.367  50.821  1.00  0.00           C  
ATOM   1304  C   VAL E 790     -22.127  26.879  49.689  1.00  0.00           C  
ATOM   1305  O   VAL E 790     -20.990  27.342  49.580  1.00  0.00           O  
ATOM   1306  CB  VAL E 790     -23.065  26.344  51.959  1.00  0.00           C  
ATOM   1307  CG1 VAL E 790     -21.652  25.921  52.325  1.00  0.00           C  
ATOM   1308  CG2 VAL E 790     -23.757  26.963  53.156  1.00  0.00           C  
ATOM   1309  N   ASN E 791     -22.617  25.961  48.851  1.00  0.00           N  
ATOM   1310  CA  ASN E 791     -21.832  25.447  47.723  1.00  0.00           C  
ATOM   1311  C   ASN E 791     -21.374  26.602  46.845  1.00  0.00           C  
ATOM   1312  O   ASN E 791     -20.186  26.707  46.531  1.00  0.00           O  
ATOM   1313  CB  ASN E 791     -22.670  24.481  46.903  1.00  0.00           C  
ATOM   1314  CG  ASN E 791     -23.073  23.257  47.697  1.00  0.00           C  
ATOM   1315  OD1 ASN E 791     -23.456  23.355  48.868  1.00  0.00           O  
ATOM   1316  ND2 ASN E 791     -22.995  22.094  47.064  1.00  0.00           N  
ATOM   1317  N   GLY E 792     -22.319  27.460  46.453  1.00  0.00           N  
ATOM   1318  CA  GLY E 792     -21.990  28.627  45.643  1.00  0.00           C  
ATOM   1319  C   GLY E 792     -20.828  29.428  46.230  1.00  0.00           C  
ATOM   1320  O   GLY E 792     -20.025  29.987  45.482  1.00  0.00           O  
ATOM   1321  N   CYS E 793     -20.751  29.489  47.567  1.00  0.00           N  
ATOM   1322  CA  CYS E 793     -19.672  30.185  48.289  1.00  0.00           C  
ATOM   1323  C   CYS E 793     -18.379  29.444  48.014  1.00  0.00           C  
ATOM   1324  O   CYS E 793     -17.442  30.006  47.467  1.00  0.00           O  
ATOM   1325  CB  CYS E 793     -19.906  30.180  49.809  1.00  0.00           C  
ATOM   1326  SG  CYS E 793     -21.085  31.378  50.424  1.00  0.00           S  
ATOM   1327  N   ILE E 794     -18.342  28.178  48.423  1.00  0.00           N  
ATOM   1328  CA  ILE E 794     -17.189  27.303  48.213  1.00  0.00           C  
ATOM   1329  C   ILE E 794     -16.642  27.508  46.801  1.00  0.00           C  
ATOM   1330  O   ILE E 794     -15.518  27.983  46.616  1.00  0.00           O  
ATOM   1331  CB  ILE E 794     -17.588  25.811  48.339  1.00  0.00           C  
ATOM   1332  CG1 ILE E 794     -18.361  25.581  49.646  1.00  0.00           C  
ATOM   1333  CG2 ILE E 794     -16.343  24.934  48.265  1.00  0.00           C  
ATOM   1334  CD1 ILE E 794     -17.591  25.938  50.934  1.00  0.00           C  
ATOM   1335  N   ARG E 795     -17.456  27.132  45.818  1.00  0.00           N  
ATOM   1336  CA  ARG E 795     -17.115  27.262  44.409  1.00  0.00           C  
ATOM   1337  C   ARG E 795     -16.472  28.612  44.091  1.00  0.00           C  
ATOM   1338  O   ARG E 795     -15.506  28.695  43.326  1.00  0.00           O  
ATOM   1339  CB  ARG E 795     -18.384  27.085  43.588  1.00  0.00           C  
ATOM   1340  CG  ARG E 795     -19.046  25.730  43.808  1.00  0.00           C  
ATOM   1341  CD  ARG E 795     -20.550  25.741  43.510  1.00  0.00           C  
ATOM   1342  NE  ARG E 795     -20.884  26.224  42.167  1.00  0.00           N  
ATOM   1343  CZ  ARG E 795     -20.922  27.506  41.804  1.00  0.00           C  
ATOM   1344  NH1 ARG E 795     -20.646  28.468  42.685  1.00  0.00           N  
ATOM   1345  NH2 ARG E 795     -21.244  27.830  40.554  1.00  0.00           N  
ATOM   1346  N   LEU E 796     -17.015  29.666  44.691  1.00  0.00           N  
ATOM   1347  CA  LEU E 796     -16.510  31.029  44.501  1.00  0.00           C  
ATOM   1348  C   LEU E 796     -15.072  31.212  45.033  1.00  0.00           C  
ATOM   1349  O   LEU E 796     -14.239  31.854  44.386  1.00  0.00           O  
ATOM   1350  CB  LEU E 796     -17.452  32.011  45.202  1.00  0.00           C  
ATOM   1351  CG  LEU E 796     -17.381  33.464  44.747  1.00  0.00           C  
ATOM   1352  CD1 LEU E 796     -17.606  33.554  43.224  1.00  0.00           C  
ATOM   1353  CD2 LEU E 796     -18.417  34.265  45.535  1.00  0.00           C  
ATOM   1354  N   VAL E 797     -14.808  30.646  46.213  1.00  0.00           N  
ATOM   1355  CA  VAL E 797     -13.502  30.714  46.855  1.00  0.00           C  
ATOM   1356  C   VAL E 797     -12.452  30.109  45.952  1.00  0.00           C  
ATOM   1357  O   VAL E 797     -11.399  30.705  45.744  1.00  0.00           O  
ATOM   1358  CB  VAL E 797     -13.448  29.899  48.144  1.00  0.00           C  
ATOM   1359  CG1 VAL E 797     -12.255  30.325  48.957  1.00  0.00           C  
ATOM   1360  CG2 VAL E 797     -14.724  30.050  48.914  1.00  0.00           C  
ATOM   1361  N   TYR E 798     -12.739  28.909  45.444  1.00  0.00           N  
ATOM   1362  CA  TYR E 798     -11.818  28.191  44.560  1.00  0.00           C  
ATOM   1363  C   TYR E 798     -11.681  28.898  43.224  1.00  0.00           C  
ATOM   1364  O   TYR E 798     -10.590  29.333  42.843  1.00  0.00           O  
ATOM   1365  CB  TYR E 798     -12.285  26.739  44.351  1.00  0.00           C  
ATOM   1366  CG  TYR E 798     -12.031  25.859  45.565  1.00  0.00           C  
ATOM   1367  CD1 TYR E 798     -10.734  25.708  46.083  1.00  0.00           C  
ATOM   1368  CD2 TYR E 798     -13.084  25.221  46.231  1.00  0.00           C  
ATOM   1369  CE1 TYR E 798     -10.489  24.950  47.240  1.00  0.00           C  
ATOM   1370  CE2 TYR E 798     -12.849  24.456  47.390  1.00  0.00           C  
ATOM   1371  CZ  TYR E 798     -11.546  24.330  47.885  1.00  0.00           C  
ATOM   1372  OH  TYR E 798     -11.292  23.594  49.021  1.00  0.00           O  
ATOM   1373  N   ASP E 799     -12.795  29.015  42.517  1.00  0.00           N  
ATOM   1374  CA  ASP E 799     -12.805  29.685  41.235  1.00  0.00           C  
ATOM   1375  C   ASP E 799     -12.099  31.045  41.297  1.00  0.00           C  
ATOM   1376  O   ASP E 799     -11.585  31.531  40.282  1.00  0.00           O  
ATOM   1377  CB  ASP E 799     -14.250  29.870  40.772  1.00  0.00           C  
ATOM   1378  CG  ASP E 799     -14.460  31.165  39.991  1.00  0.00           C  
ATOM   1379  OD1 ASP E 799     -13.805  31.357  38.933  1.00  0.00           O  
ATOM   1380  OD2 ASP E 799     -15.286  31.994  40.446  1.00  0.00           O  
ATOM   1381  N   MET E 800     -12.068  31.664  42.474  1.00  0.00           N  
ATOM   1382  CA  MET E 800     -11.420  32.967  42.592  1.00  0.00           C  
ATOM   1383  C   MET E 800      -9.929  32.842  42.913  1.00  0.00           C  
ATOM   1384  O   MET E 800      -9.083  33.503  42.302  1.00  0.00           O  
ATOM   1385  CB  MET E 800     -12.131  33.805  43.655  1.00  0.00           C  
ATOM   1386  CG  MET E 800     -12.387  35.227  43.192  1.00  0.00           C  
ATOM   1387  SD  MET E 800     -13.407  36.145  44.334  1.00  0.00           S  
ATOM   1388  CE  MET E 800     -14.885  35.160  44.234  1.00  0.00           C  
ATOM   1389  N   TYR E 801      -9.620  31.990  43.880  1.00  0.00           N  
ATOM   1390  CA  TYR E 801      -8.249  31.758  44.274  1.00  0.00           C  
ATOM   1391  C   TYR E 801      -7.476  31.304  43.065  1.00  0.00           C  
ATOM   1392  O   TYR E 801      -6.338  31.710  42.863  1.00  0.00           O  
ATOM   1393  CB  TYR E 801      -8.198  30.686  45.350  1.00  0.00           C  
ATOM   1394  CG  TYR E 801      -8.568  31.194  46.722  1.00  0.00           C  
ATOM   1395  CD1 TYR E 801      -9.255  32.403  46.889  1.00  0.00           C  
ATOM   1396  CD2 TYR E 801      -8.205  30.488  47.861  1.00  0.00           C  
ATOM   1397  CE1 TYR E 801      -9.560  32.896  48.171  1.00  0.00           C  
ATOM   1398  CE2 TYR E 801      -8.506  30.969  49.139  1.00  0.00           C  
ATOM   1399  CZ  TYR E 801      -9.177  32.170  49.293  1.00  0.00           C  
ATOM   1400  OH  TYR E 801      -9.435  32.646  50.563  1.00  0.00           O  
ATOM   1401  N   SER E 802      -8.117  30.466  42.259  1.00  0.00           N  
ATOM   1402  CA  SER E 802      -7.512  29.919  41.049  1.00  0.00           C  
ATOM   1403  C   SER E 802      -6.904  31.000  40.167  1.00  0.00           C  
ATOM   1404  O   SER E 802      -5.958  30.733  39.423  1.00  0.00           O  
ATOM   1405  CB  SER E 802      -8.552  29.146  40.235  1.00  0.00           C  
ATOM   1406  OG  SER E 802      -9.424  30.044  39.576  1.00  0.00           O  
ATOM   1407  N   THR E 803      -7.450  32.211  40.228  1.00  0.00           N  
ATOM   1408  CA  THR E 803      -6.915  33.307  39.419  1.00  0.00           C  
ATOM   1409  C   THR E 803      -5.460  33.615  39.765  1.00  0.00           C  
ATOM   1410  O   THR E 803      -4.676  34.046  38.913  1.00  0.00           O  
ATOM   1411  CB  THR E 803      -7.737  34.611  39.615  1.00  0.00           C  
ATOM   1412  OG1 THR E 803      -9.044  34.438  39.054  1.00  0.00           O  
ATOM   1413  CG2 THR E 803      -7.035  35.792  38.935  1.00  0.00           C  
ATOM   1414  N   PHE E 804      -5.114  33.364  41.025  1.00  0.00           N  
ATOM   1415  CA  PHE E 804      -3.784  33.650  41.562  1.00  0.00           C  
ATOM   1416  C   PHE E 804      -2.919  32.387  41.523  1.00  0.00           C  
ATOM   1417  O   PHE E 804      -1.731  32.420  41.851  1.00  0.00           O  
ATOM   1418  CB  PHE E 804      -3.918  34.175  43.003  1.00  0.00           C  
ATOM   1419  CG  PHE E 804      -4.868  35.308  43.128  1.00  0.00           C  
ATOM   1420  CD1 PHE E 804      -5.965  35.407  42.274  1.00  0.00           C  
ATOM   1421  CD2 PHE E 804      -4.642  36.309  44.054  1.00  0.00           C  
ATOM   1422  CE1 PHE E 804      -6.841  36.463  42.328  1.00  0.00           C  
ATOM   1423  CE2 PHE E 804      -5.510  37.385  44.133  1.00  0.00           C  
ATOM   1424  CZ  PHE E 804      -6.603  37.484  43.276  1.00  0.00           C  
ATOM   1425  N   GLY E 808      -3.529  31.268  41.127  1.00  0.00           N  
ATOM   1426  CA  GLY E 808      -2.815  30.008  41.039  1.00  0.00           C  
ATOM   1427  C   GLY E 808      -2.287  29.594  42.385  1.00  0.00           C  
ATOM   1428  O   GLY E 808      -1.087  29.395  42.542  1.00  0.00           O  
ATOM   1429  N   PHE E1143      -3.177  29.465  43.362  1.00  0.00           N  
ATOM   1430  CA  PHE E1143      -2.751  29.037  44.687  1.00  0.00           C  
ATOM   1431  C   PHE E1143      -2.677  27.529  44.716  1.00  0.00           C  
ATOM   1432  O   PHE E1143      -3.558  26.838  44.194  1.00  0.00           O  
ATOM   1433  CB  PHE E1143      -3.711  29.509  45.781  1.00  0.00           C  
ATOM   1434  CG  PHE E1143      -3.684  30.982  46.003  1.00  0.00           C  
ATOM   1435  CD1 PHE E1143      -2.501  31.697  45.834  1.00  0.00           C  
ATOM   1436  CD2 PHE E1143      -4.830  31.661  46.387  1.00  0.00           C  
ATOM   1437  CE1 PHE E1143      -2.460  33.069  46.045  1.00  0.00           C  
ATOM   1438  CE2 PHE E1143      -4.801  33.035  46.603  1.00  0.00           C  
ATOM   1439  CZ  PHE E1143      -3.614  33.741  46.430  1.00  0.00           C  
ATOM   1440  N   GLU E1153      -1.618  27.022  45.330  1.00  0.00           N  
ATOM   1441  CA  GLU E1153      -1.432  25.585  45.431  1.00  0.00           C  
ATOM   1442  C   GLU E1153      -1.952  25.114  46.789  1.00  0.00           C  
ATOM   1443  O   GLU E1153      -2.830  24.249  46.866  1.00  0.00           O  
ATOM   1444  CB  GLU E1153       0.054  25.251  45.266  1.00  0.00           C  
ATOM   1445  CG  GLU E1153       0.675  25.809  43.978  1.00  0.00           C  
ATOM   1446  CD  GLU E1153       0.267  25.036  42.718  1.00  0.00           C  
ATOM   1447  OE1 GLU E1153       0.598  23.832  42.618  1.00  0.00           O  
ATOM   1448  OE2 GLU E1153      -0.380  25.628  41.823  1.00  0.00           O  
ATOM   1449  N   LYS E1154      -1.425  25.714  47.856  1.00  0.00           N  
ATOM   1450  CA  LYS E1154      -1.821  25.347  49.212  1.00  0.00           C  
ATOM   1451  C   LYS E1154      -3.083  26.068  49.671  1.00  0.00           C  
ATOM   1452  O   LYS E1154      -3.071  27.277  49.950  1.00  0.00           O  
ATOM   1453  CB  LYS E1154      -0.668  25.607  50.198  1.00  0.00           C  
ATOM   1454  CG  LYS E1154      -0.781  24.798  51.502  1.00  0.00           C  
ATOM   1455  CD  LYS E1154       0.571  24.616  52.203  1.00  0.00           C  
ATOM   1456  CE  LYS E1154       0.471  23.589  53.331  1.00  0.00           C  
ATOM   1457  NZ  LYS E1154       1.794  23.210  53.898  1.00  0.00           N  
ATOM   1458  N   ILE E1155      -4.161  25.286  49.735  1.00  0.00           N  
ATOM   1459  CA  ILE E1155      -5.496  25.723  50.141  1.00  0.00           C  
ATOM   1460  C   ILE E1155      -6.042  24.647  51.064  1.00  0.00           C  
ATOM   1461  O   ILE E1155      -6.675  23.699  50.609  1.00  0.00           O  
ATOM   1462  CB  ILE E1155      -6.454  25.831  48.912  1.00  0.00           C  
ATOM   1463  CG1 ILE E1155      -6.079  27.045  48.065  1.00  0.00           C  
ATOM   1464  CG2 ILE E1155      -7.912  25.924  49.364  1.00  0.00           C  
ATOM   1465  CD1 ILE E1155      -6.948  27.232  46.848  1.00  0.00           C  
ATOM   1466  N   VAL E1156      -5.808  24.774  52.359  1.00  0.00           N  
ATOM   1467  CA  VAL E1156      -6.304  23.746  53.269  1.00  0.00           C  
ATOM   1468  C   VAL E1156      -7.526  24.147  54.093  1.00  0.00           C  
ATOM   1469  O   VAL E1156      -7.591  25.233  54.694  1.00  0.00           O  
ATOM   1470  CB  VAL E1156      -5.167  23.248  54.195  1.00  0.00           C  
ATOM   1471  CG1 VAL E1156      -3.978  24.154  54.032  1.00  0.00           C  
ATOM   1472  CG2 VAL E1156      -5.622  23.187  55.663  1.00  0.00           C  
ATOM   1473  N   VAL E1157      -8.487  23.233  54.129  1.00  0.00           N  
ATOM   1474  CA  VAL E1157      -9.736  23.455  54.835  1.00  0.00           C  
ATOM   1475  C   VAL E1157      -9.792  22.951  56.285  1.00  0.00           C  
ATOM   1476  O   VAL E1157      -9.211  21.919  56.634  1.00  0.00           O  
ATOM   1477  CB  VAL E1157     -10.887  22.838  54.017  1.00  0.00           C  
ATOM   1478  CG1 VAL E1157     -12.217  23.053  54.714  1.00  0.00           C  
ATOM   1479  CG2 VAL E1157     -10.896  23.453  52.623  1.00  0.00           C  
ATOM   1480  N   LYS E1158     -10.498  23.710  57.120  1.00  0.00           N  
ATOM   1481  CA  LYS E1158     -10.692  23.399  58.537  1.00  0.00           C  
ATOM   1482  C   LYS E1158     -12.176  23.653  58.825  1.00  0.00           C  
ATOM   1483  O   LYS E1158     -12.809  24.470  58.143  1.00  0.00           O  
ATOM   1484  CB  LYS E1158      -9.855  24.340  59.414  1.00  0.00           C  
ATOM   1485  CG  LYS E1158      -8.424  24.565  58.954  1.00  0.00           C  
ATOM   1486  CD  LYS E1158      -7.509  23.455  59.402  1.00  0.00           C  
ATOM   1487  CE  LYS E1158      -6.065  23.828  59.117  1.00  0.00           C  
ATOM   1488  NZ  LYS E1158      -5.091  22.814  59.612  1.00  0.00           N  
ATOM   1489  N   LEU E1159     -12.741  22.967  59.816  1.00  0.00           N  
ATOM   1490  CA  LEU E1159     -14.148  23.193  60.153  1.00  0.00           C  
ATOM   1491  C   LEU E1159     -14.364  23.461  61.653  1.00  0.00           C  
ATOM   1492  O   LEU E1159     -14.821  22.586  62.394  1.00  0.00           O  
ATOM   1493  CB  LEU E1159     -15.018  22.013  59.688  1.00  0.00           C  
ATOM   1494  CG  LEU E1159     -16.519  22.236  59.919  1.00  0.00           C  
ATOM   1495  CD1 LEU E1159     -16.905  23.679  59.551  1.00  0.00           C  
ATOM   1496  CD2 LEU E1159     -17.315  21.232  59.101  1.00  0.00           C  
ATOM   1497  N   SER E1160     -14.037  24.686  62.073  1.00  0.00           N  
ATOM   1498  CA  SER E1160     -14.163  25.141  63.460  1.00  0.00           C  
ATOM   1499  C   SER E1160     -15.552  24.890  64.037  1.00  0.00           C  
ATOM   1500  O   SER E1160     -16.558  25.339  63.474  1.00  0.00           O  
ATOM   1501  CB  SER E1160     -13.848  26.629  63.525  1.00  0.00           C  
ATOM   1502  OG  SER E1160     -12.664  26.904  62.804  1.00  0.00           O  
ATOM   1503  N   THR E1161     -15.594  24.196  65.175  1.00  0.00           N  
ATOM   1504  CA  THR E1161     -16.858  23.844  65.835  1.00  0.00           C  
ATOM   1505  C   THR E1161     -17.199  24.658  67.094  1.00  0.00           C  
ATOM   1506  O   THR E1161     -16.309  25.194  67.747  1.00  0.00           O  
ATOM   1507  CB  THR E1161     -16.854  22.353  66.190  1.00  0.00           C  
ATOM   1508  OG1 THR E1161     -15.674  22.052  66.947  1.00  0.00           O  
ATOM   1509  CG2 THR E1161     -16.864  21.502  64.917  1.00  0.00           C  
ATOM   1510  N   ARG E1162     -18.489  24.714  67.438  1.00  0.00           N  
ATOM   1511  CA  ARG E1162     -18.978  25.490  68.583  1.00  0.00           C  
ATOM   1512  C   ARG E1162     -17.918  25.856  69.604  1.00  0.00           C  
ATOM   1513  O   ARG E1162     -17.422  25.012  70.342  1.00  0.00           O  
ATOM   1514  CB  ARG E1162     -20.156  24.793  69.289  1.00  0.00           C  
ATOM   1515  CG  ARG E1162     -19.844  23.469  69.953  1.00  0.00           C  
ATOM   1516  CD  ARG E1162     -19.988  22.309  68.991  1.00  0.00           C  
ATOM   1517  NE  ARG E1162     -21.381  22.052  68.626  1.00  0.00           N  
ATOM   1518  CZ  ARG E1162     -22.310  21.604  69.467  1.00  0.00           C  
ATOM   1519  NH1 ARG E1162     -22.000  21.363  70.736  1.00  0.00           N  
ATOM   1520  NH2 ARG E1162     -23.545  21.380  69.032  1.00  0.00           N  
ATOM   1521  N   PRO E1163     -17.563  27.146  69.659  1.00  0.00           N  
ATOM   1522  CA  PRO E1163     -16.554  27.667  70.579  1.00  0.00           C  
ATOM   1523  C   PRO E1163     -17.067  27.687  71.996  1.00  0.00           C  
ATOM   1524  O   PRO E1163     -18.206  27.294  72.274  1.00  0.00           O  
ATOM   1525  CB  PRO E1163     -16.315  29.073  70.055  1.00  0.00           C  
ATOM   1526  CG  PRO E1163     -17.706  29.480  69.682  1.00  0.00           C  
ATOM   1527  CD  PRO E1163     -18.216  28.250  68.934  1.00  0.00           C  
ATOM   1528  N   GLU E1189     -16.212  28.169  72.884  1.00  0.00           N  
ATOM   1529  CA  GLU E1189     -16.561  28.255  74.283  1.00  0.00           C  
ATOM   1530  C   GLU E1189     -17.856  29.035  74.443  1.00  0.00           C  
ATOM   1531  O   GLU E1189     -18.902  28.479  74.788  1.00  0.00           O  
ATOM   1532  CB  GLU E1189     -15.447  28.950  75.067  1.00  0.00           C  
ATOM   1533  CG  GLU E1189     -15.731  29.040  76.562  1.00  0.00           C  
ATOM   1534  CD  GLU E1189     -15.792  27.671  77.233  1.00  0.00           C  
ATOM   1535  OE1 GLU E1189     -14.721  27.138  77.613  1.00  0.00           O  
ATOM   1536  OE2 GLU E1189     -16.911  27.124  77.372  1.00  0.00           O  
ATOM   1537  N   LYS E1330     -17.778  30.331  74.171  1.00  0.00           N  
ATOM   1538  CA  LYS E1330     -18.931  31.198  74.312  1.00  0.00           C  
ATOM   1539  C   LYS E1330     -19.709  31.398  73.015  1.00  0.00           C  
ATOM   1540  O   LYS E1330     -19.466  32.369  72.291  1.00  0.00           O  
ATOM   1541  CB  LYS E1330     -18.488  32.557  74.848  1.00  0.00           C  
ATOM   1542  CG  LYS E1330     -17.529  32.477  76.013  1.00  0.00           C  
ATOM   1543  CD  LYS E1330     -17.560  33.760  76.814  1.00  0.00           C  
ATOM   1544  CE  LYS E1330     -18.952  33.991  77.388  1.00  0.00           C  
ATOM   1545  NZ  LYS E1330     -19.049  35.231  78.202  1.00  0.00           N  
ATOM   1546  N   ARG E1334     -20.630  30.480  72.712  1.00  0.00           N  
ATOM   1547  CA  ARG E1334     -21.470  30.611  71.514  1.00  0.00           C  
ATOM   1548  C   ARG E1334     -22.804  31.262  71.919  1.00  0.00           C  
ATOM   1549  O   ARG E1334     -22.956  31.693  73.070  1.00  0.00           O  
ATOM   1550  CB  ARG E1334     -21.711  29.254  70.842  1.00  0.00           C  
ATOM   1551  CG  ARG E1334     -22.326  28.189  71.716  1.00  0.00           C  
ATOM   1552  CD  ARG E1334     -21.270  27.230  72.243  1.00  0.00           C  
ATOM   1553  NE  ARG E1334     -21.892  26.024  72.785  1.00  0.00           N  
ATOM   1554  CZ  ARG E1334     -21.217  24.988  73.270  1.00  0.00           C  
ATOM   1555  NH1 ARG E1334     -19.888  25.015  73.280  1.00  0.00           N  
ATOM   1556  NH2 ARG E1334     -21.867  23.926  73.740  1.00  0.00           N  
ATOM   1557  N   ILE E1335     -23.766  31.352  71.002  1.00  0.00           N  
ATOM   1558  CA  ILE E1335     -25.038  31.992  71.353  1.00  0.00           C  
ATOM   1559  C   ILE E1335     -26.306  31.242  70.936  1.00  0.00           C  
ATOM   1560  O   ILE E1335     -27.419  31.741  71.128  1.00  0.00           O  
ATOM   1561  CB  ILE E1335     -25.115  33.453  70.792  1.00  0.00           C  
ATOM   1562  CG1 ILE E1335     -25.261  33.437  69.268  1.00  0.00           C  
ATOM   1563  CG2 ILE E1335     -23.861  34.238  71.184  1.00  0.00           C  
ATOM   1564  CD1 ILE E1335     -25.431  34.827  68.657  1.00  0.00           C  
ATOM   1565  N   GLY E1336     -26.140  30.045  70.376  1.00  0.00           N  
ATOM   1566  CA  GLY E1336     -27.293  29.264  69.956  1.00  0.00           C  
ATOM   1567  C   GLY E1336     -27.441  27.968  70.737  1.00  0.00           C  
ATOM   1568  O   GLY E1336     -26.482  27.497  71.351  1.00  0.00           O  
ATOM   1569  N   SER E1384     -28.637  27.387  70.726  1.00  0.00           N  
ATOM   1570  CA  SER E1384     -28.859  26.142  71.446  1.00  0.00           C  
ATOM   1571  C   SER E1384     -28.027  25.061  70.779  1.00  0.00           C  
ATOM   1572  O   SER E1384     -27.804  25.092  69.566  1.00  0.00           O  
ATOM   1573  CB  SER E1384     -30.336  25.737  71.415  1.00  0.00           C  
ATOM   1574  OG  SER E1384     -30.737  25.355  70.111  1.00  0.00           O  
ATOM   1575  N   ASP E1385     -27.556  24.110  71.577  1.00  0.00           N  
ATOM   1576  CA  ASP E1385     -26.756  23.014  71.042  1.00  0.00           C  
ATOM   1577  C   ASP E1385     -27.504  22.448  69.850  1.00  0.00           C  
ATOM   1578  O   ASP E1385     -26.941  22.299  68.769  1.00  0.00           O  
ATOM   1579  CB  ASP E1385     -26.562  21.940  72.106  1.00  0.00           C  
ATOM   1580  CG  ASP E1385     -26.057  22.518  73.414  1.00  0.00           C  
ATOM   1581  OD1 ASP E1385     -26.800  23.314  74.036  1.00  0.00           O  
ATOM   1582  OD2 ASP E1385     -24.916  22.189  73.809  1.00  0.00           O  
ATOM   1583  N   GLU E1386     -28.785  22.156  70.058  1.00  0.00           N  
ATOM   1584  CA  GLU E1386     -29.645  21.630  69.005  1.00  0.00           C  
ATOM   1585  C   GLU E1386     -29.404  22.409  67.696  1.00  0.00           C  
ATOM   1586  O   GLU E1386     -29.334  21.820  66.611  1.00  0.00           O  
ATOM   1587  CB  GLU E1386     -31.115  21.726  69.464  1.00  0.00           C  
ATOM   1588  CG  GLU E1386     -32.056  22.549  68.578  1.00  0.00           C  
ATOM   1589  CD  GLU E1386     -32.465  21.821  67.311  1.00  0.00           C  
ATOM   1590  OE1 GLU E1386     -32.956  20.676  67.429  1.00  0.00           O  
ATOM   1591  OE2 GLU E1386     -32.301  22.393  66.207  1.00  0.00           O  
ATOM   1592  N   MET E1387     -29.258  23.728  67.808  1.00  0.00           N  
ATOM   1593  CA  MET E1387     -29.016  24.574  66.643  1.00  0.00           C  
ATOM   1594  C   MET E1387     -27.637  24.312  66.063  1.00  0.00           C  
ATOM   1595  O   MET E1387     -27.500  24.026  64.878  1.00  0.00           O  
ATOM   1596  CB  MET E1387     -29.119  26.050  67.027  1.00  0.00           C  
ATOM   1597  CG  MET E1387     -30.530  26.563  67.255  1.00  0.00           C  
ATOM   1598  SD  MET E1387     -30.483  28.179  68.073  1.00  0.00           S  
ATOM   1599  CE  MET E1387     -29.448  29.134  66.932  1.00  0.00           C  
ATOM   1600  N   TRP E1388     -26.616  24.428  66.905  1.00  0.00           N  
ATOM   1601  CA  TRP E1388     -25.247  24.196  66.469  1.00  0.00           C  
ATOM   1602  C   TRP E1388     -25.077  22.829  65.832  1.00  0.00           C  
ATOM   1603  O   TRP E1388     -24.304  22.672  64.886  1.00  0.00           O  
ATOM   1604  CB  TRP E1388     -24.292  24.319  67.644  1.00  0.00           C  
ATOM   1605  CG  TRP E1388     -23.920  25.714  67.945  1.00  0.00           C  
ATOM   1606  CD1 TRP E1388     -24.591  26.597  68.745  1.00  0.00           C  
ATOM   1607  CD2 TRP E1388     -22.765  26.399  67.461  1.00  0.00           C  
ATOM   1608  NE1 TRP E1388     -23.913  27.796  68.795  1.00  0.00           N  
ATOM   1609  CE2 TRP E1388     -22.788  27.702  68.017  1.00  0.00           C  
ATOM   1610  CE3 TRP E1388     -21.706  26.039  66.614  1.00  0.00           C  
ATOM   1611  CZ2 TRP E1388     -21.788  28.647  67.752  1.00  0.00           C  
ATOM   1612  CZ3 TRP E1388     -20.712  26.980  66.352  1.00  0.00           C  
ATOM   1613  CH2 TRP E1388     -20.762  28.268  66.922  1.00  0.00           C  
ATOM   1614  N   ASP E1389     -25.783  21.838  66.374  1.00  0.00           N  
ATOM   1615  CA  ASP E1389     -25.740  20.475  65.846  1.00  0.00           C  
ATOM   1616  C   ASP E1389     -26.007  20.582  64.349  1.00  0.00           C  
ATOM   1617  O   ASP E1389     -25.127  20.319  63.522  1.00  0.00           O  
ATOM   1618  CB  ASP E1389     -26.828  19.614  66.508  1.00  0.00           C  
ATOM   1619  CG  ASP E1389     -26.443  19.145  67.903  1.00  0.00           C  
ATOM   1620  OD1 ASP E1389     -25.687  19.861  68.599  1.00  0.00           O  
ATOM   1621  OD2 ASP E1389     -26.916  18.061  68.310  1.00  0.00           O  
ATOM   1622  N   ARG E1390     -27.230  20.988  64.016  1.00  0.00           N  
ATOM   1623  CA  ARG E1390     -27.634  21.155  62.629  1.00  0.00           C  
ATOM   1624  C   ARG E1390     -26.600  21.997  61.875  1.00  0.00           C  
ATOM   1625  O   ARG E1390     -26.040  21.545  60.874  1.00  0.00           O  
ATOM   1626  CB  ARG E1390     -28.996  21.845  62.561  1.00  0.00           C  
ATOM   1627  CG  ARG E1390     -29.597  21.887  61.160  1.00  0.00           C  
ATOM   1628  CD  ARG E1390     -30.725  22.905  61.074  1.00  0.00           C  
ATOM   1629  NE  ARG E1390     -31.644  22.801  62.206  1.00  0.00           N  
ATOM   1630  CZ  ARG E1390     -32.676  23.617  62.413  1.00  0.00           C  
ATOM   1631  NH1 ARG E1390     -32.925  24.603  61.555  1.00  0.00           N  
ATOM   1632  NH2 ARG E1390     -33.453  23.454  63.483  1.00  0.00           N  
ATOM   1633  N   ALA E1391     -26.351  23.213  62.371  1.00  0.00           N  
ATOM   1634  CA  ALA E1391     -25.397  24.146  61.762  1.00  0.00           C  
ATOM   1635  C   ALA E1391     -24.069  23.486  61.377  1.00  0.00           C  
ATOM   1636  O   ALA E1391     -23.606  23.604  60.238  1.00  0.00           O  
ATOM   1637  CB  ALA E1391     -25.139  25.310  62.715  1.00  0.00           C  
ATOM   1638  N   GLU E1392     -23.458  22.806  62.342  1.00  0.00           N  
ATOM   1639  CA  GLU E1392     -22.196  22.119  62.122  1.00  0.00           C  
ATOM   1640  C   GLU E1392     -22.372  21.048  61.072  1.00  0.00           C  
ATOM   1641  O   GLU E1392     -21.647  21.019  60.080  1.00  0.00           O  
ATOM   1642  CB  GLU E1392     -21.730  21.484  63.416  1.00  0.00           C  
ATOM   1643  CG  GLU E1392     -21.511  22.490  64.509  1.00  0.00           C  
ATOM   1644  CD  GLU E1392     -20.910  21.855  65.726  1.00  0.00           C  
ATOM   1645  OE1 GLU E1392     -21.575  20.978  66.318  1.00  0.00           O  
ATOM   1646  OE2 GLU E1392     -19.769  22.222  66.084  1.00  0.00           O  
ATOM   1647  N   ALA E1393     -23.335  20.163  61.310  1.00  0.00           N  
ATOM   1648  CA  ALA E1393     -23.636  19.091  60.376  1.00  0.00           C  
ATOM   1649  C   ALA E1393     -23.659  19.679  58.972  1.00  0.00           C  
ATOM   1650  O   ALA E1393     -22.798  19.375  58.143  1.00  0.00           O  
ATOM   1651  CB  ALA E1393     -24.990  18.482  60.705  1.00  0.00           C  
ATOM   1652  N   ASP E1394     -24.650  20.533  58.723  1.00  0.00           N  
ATOM   1653  CA  ASP E1394     -24.817  21.195  57.429  1.00  0.00           C  
ATOM   1654  C   ASP E1394     -23.483  21.531  56.754  1.00  0.00           C  
ATOM   1655  O   ASP E1394     -23.205  21.088  55.635  1.00  0.00           O  
ATOM   1656  CB  ASP E1394     -25.633  22.488  57.603  1.00  0.00           C  
ATOM   1657  CG  ASP E1394     -27.131  22.231  57.775  1.00  0.00           C  
ATOM   1658  OD1 ASP E1394     -27.739  21.624  56.860  1.00  0.00           O  
ATOM   1659  OD2 ASP E1394     -27.699  22.644  58.816  1.00  0.00           O  
ATOM   1660  N   LEU E1395     -22.663  22.320  57.439  1.00  0.00           N  
ATOM   1661  CA  LEU E1395     -21.375  22.717  56.893  1.00  0.00           C  
ATOM   1662  C   LEU E1395     -20.525  21.522  56.485  1.00  0.00           C  
ATOM   1663  O   LEU E1395     -20.068  21.445  55.343  1.00  0.00           O  
ATOM   1664  CB  LEU E1395     -20.619  23.587  57.906  1.00  0.00           C  
ATOM   1665  CG  LEU E1395     -21.068  25.055  57.959  1.00  0.00           C  
ATOM   1666  CD1 LEU E1395     -20.173  25.871  58.902  1.00  0.00           C  
ATOM   1667  CD2 LEU E1395     -21.009  25.630  56.533  1.00  0.00           C  
ATOM   1668  N   ALA E1396     -20.315  20.600  57.424  1.00  0.00           N  
ATOM   1669  CA  ALA E1396     -19.530  19.390  57.171  1.00  0.00           C  
ATOM   1670  C   ALA E1396     -20.052  18.701  55.907  1.00  0.00           C  
ATOM   1671  O   ALA E1396     -19.295  18.450  54.967  1.00  0.00           O  
ATOM   1672  CB  ALA E1396     -19.625  18.438  58.369  1.00  0.00           C  
ATOM   1673  N   VAL E1397     -21.348  18.396  55.899  1.00  0.00           N  
ATOM   1674  CA  VAL E1397     -21.986  17.765  54.748  1.00  0.00           C  
ATOM   1675  C   VAL E1397     -21.551  18.467  53.477  1.00  0.00           C  
ATOM   1676  O   VAL E1397     -21.155  17.831  52.505  1.00  0.00           O  
ATOM   1677  CB  VAL E1397     -23.515  17.888  54.801  1.00  0.00           C  
ATOM   1678  CG1 VAL E1397     -24.112  17.397  53.479  1.00  0.00           C  
ATOM   1679  CG2 VAL E1397     -24.063  17.116  55.985  1.00  0.00           C  
ATOM   1680  N   ALA E1398     -21.662  19.791  53.489  1.00  0.00           N  
ATOM   1681  CA  ALA E1398     -21.281  20.587  52.337  1.00  0.00           C  
ATOM   1682  C   ALA E1398     -19.880  20.184  51.884  1.00  0.00           C  
ATOM   1683  O   ALA E1398     -19.707  19.734  50.750  1.00  0.00           O  
ATOM   1684  CB  ALA E1398     -21.327  22.076  52.685  1.00  0.00           C  
ATOM   1685  N   LEU E1400     -18.891  20.330  52.776  1.00  0.00           N  
ATOM   1686  CA  LEU E1400     -17.483  19.987  52.470  1.00  0.00           C  
ATOM   1687  C   LEU E1400     -17.360  18.643  51.771  1.00  0.00           C  
ATOM   1688  O   LEU E1400     -17.061  18.562  50.582  1.00  0.00           O  
ATOM   1689  CB  LEU E1400     -16.603  19.926  53.742  1.00  0.00           C  
ATOM   1690  CG  LEU E1400     -16.011  21.149  54.446  1.00  0.00           C  
ATOM   1691  CD1 LEU E1400     -15.462  22.113  53.404  1.00  0.00           C  
ATOM   1692  CD2 LEU E1400     -17.066  21.812  55.321  1.00  0.00           C  
ATOM   1693  N   GLU E1401     -17.588  17.589  52.541  1.00  0.00           N  
ATOM   1694  CA  GLU E1401     -17.499  16.229  52.040  1.00  0.00           C  
ATOM   1695  C   GLU E1401     -18.377  15.954  50.826  1.00  0.00           C  
ATOM   1696  O   GLU E1401     -18.146  14.993  50.092  1.00  0.00           O  
ATOM   1697  CB  GLU E1401     -17.858  15.263  53.157  1.00  0.00           C  
ATOM   1698  CG  GLU E1401     -19.214  15.522  53.776  1.00  0.00           C  
ATOM   1699  CD  GLU E1401     -19.399  14.745  55.058  1.00  0.00           C  
ATOM   1700  OE1 GLU E1401     -18.676  15.046  56.041  1.00  0.00           O  
ATOM   1701  OE2 GLU E1401     -20.258  13.832  55.074  1.00  0.00           O  
ATOM   1702  N   GLU E1415     -19.385  16.790  50.619  1.00  0.00           N  
ATOM   1703  CA  GLU E1415     -20.279  16.623  49.483  1.00  0.00           C  
ATOM   1704  C   GLU E1415     -19.583  17.112  48.209  1.00  0.00           C  
ATOM   1705  O   GLU E1415     -19.961  16.755  47.088  1.00  0.00           O  
ATOM   1706  CB  GLU E1415     -21.544  17.420  49.738  1.00  0.00           C  
ATOM   1707  CG  GLU E1415     -22.648  17.197  48.755  1.00  0.00           C  
ATOM   1708  CD  GLU E1415     -23.871  17.975  49.157  1.00  0.00           C  
ATOM   1709  OE1 GLU E1415     -24.337  17.771  50.306  1.00  0.00           O  
ATOM   1710  OE2 GLU E1415     -24.353  18.794  48.337  1.00  0.00           O  
ATOM   1711  N   ASN E1416     -18.563  17.943  48.403  1.00  0.00           N  
ATOM   1712  CA  ASN E1416     -17.776  18.496  47.303  1.00  0.00           C  
ATOM   1713  C   ASN E1416     -16.390  17.876  47.348  1.00  0.00           C  
ATOM   1714  O   ASN E1416     -15.499  18.262  46.589  1.00  0.00           O  
ATOM   1715  CB  ASN E1416     -17.649  20.017  47.440  1.00  0.00           C  
ATOM   1716  CG  ASN E1416     -18.973  20.740  47.234  1.00  0.00           C  
ATOM   1717  OD1 ASN E1416     -19.927  20.559  47.997  1.00  0.00           O  
ATOM   1718  ND2 ASN E1416     -19.035  21.569  46.197  1.00  0.00           N  
ATOM   1719  N   ASN E1418     -16.222  16.919  48.259  1.00  0.00           N  
ATOM   1720  CA  ASN E1418     -14.958  16.214  48.439  1.00  0.00           C  
ATOM   1721  C   ASN E1418     -13.812  17.105  48.852  1.00  0.00           C  
ATOM   1722  O   ASN E1418     -12.687  16.982  48.343  1.00  0.00           O  
ATOM   1723  CB  ASN E1418     -14.580  15.471  47.169  1.00  0.00           C  
ATOM   1724  CG  ASN E1418     -15.549  14.378  46.856  1.00  0.00           C  
ATOM   1725  OD1 ASN E1418     -15.801  13.498  47.687  1.00  0.00           O  
ATOM   1726  ND2 ASN E1418     -16.117  14.421  45.657  1.00  0.00           N  
ATOM   1727  N   ILE E1419     -14.101  18.017  49.769  1.00  0.00           N  
ATOM   1728  CA  ILE E1419     -13.060  18.890  50.251  1.00  0.00           C  
ATOM   1729  C   ILE E1419     -12.600  18.242  51.544  1.00  0.00           C  
ATOM   1730  O   ILE E1419     -13.407  18.011  52.466  1.00  0.00           O  
ATOM   1731  CB  ILE E1419     -13.571  20.323  50.533  1.00  0.00           C  
ATOM   1732  CG1 ILE E1419     -14.445  20.817  49.365  1.00  0.00           C  
ATOM   1733  CG2 ILE E1419     -12.374  21.258  50.715  1.00  0.00           C  
ATOM   1734  CD1 ILE E1419     -13.732  20.920  48.019  1.00  0.00           C  
ATOM   1735  N   PRO E1421     -11.306  17.873  51.599  1.00  0.00           N  
ATOM   1736  CA  PRO E1421     -10.757  17.244  52.805  1.00  0.00           C  
ATOM   1737  C   PRO E1421     -10.581  18.317  53.892  1.00  0.00           C  
ATOM   1738  O   PRO E1421     -10.259  19.466  53.584  1.00  0.00           O  
ATOM   1739  CB  PRO E1421      -9.422  16.670  52.312  1.00  0.00           C  
ATOM   1740  CG  PRO E1421      -9.638  16.485  50.810  1.00  0.00           C  
ATOM   1741  CD  PRO E1421     -10.373  17.736  50.459  1.00  0.00           C  
ATOM   1742  N   PHE E1422     -10.796  17.962  55.152  1.00  0.00           N  
ATOM   1743  CA  PHE E1422     -10.636  18.946  56.210  1.00  0.00           C  
ATOM   1744  C   PHE E1422     -10.404  18.344  57.582  1.00  0.00           C  
ATOM   1745  O   PHE E1422     -10.311  17.125  57.741  1.00  0.00           O  
ATOM   1746  CB  PHE E1422     -11.857  19.857  56.276  1.00  0.00           C  
ATOM   1747  CG  PHE E1422     -13.144  19.128  56.456  1.00  0.00           C  
ATOM   1748  CD1 PHE E1422     -13.724  18.432  55.391  1.00  0.00           C  
ATOM   1749  CD2 PHE E1422     -13.777  19.126  57.695  1.00  0.00           C  
ATOM   1750  CE1 PHE E1422     -14.926  17.738  55.560  1.00  0.00           C  
ATOM   1751  CE2 PHE E1422     -14.974  18.440  57.877  1.00  0.00           C  
ATOM   1752  CZ  PHE E1422     -15.556  17.742  56.808  1.00  0.00           C  
ATOM   1753  N   GLU E1423     -10.317  19.220  58.576  1.00  0.00           N  
ATOM   1754  CA  GLU E1423     -10.113  18.794  59.946  1.00  0.00           C  
ATOM   1755  C   GLU E1423     -10.914  19.717  60.830  1.00  0.00           C  
ATOM   1756  O   GLU E1423     -11.021  20.909  60.551  1.00  0.00           O  
ATOM   1757  CB  GLU E1423      -8.646  18.913  60.335  1.00  0.00           C  
ATOM   1758  CG  GLU E1423      -7.671  18.349  59.326  1.00  0.00           C  
ATOM   1759  CD  GLU E1423      -6.239  18.734  59.654  1.00  0.00           C  
ATOM   1760  OE1 GLU E1423      -6.021  19.904  60.042  1.00  0.00           O  
ATOM   1761  OE2 GLU E1423      -5.331  17.886  59.515  1.00  0.00           O  
ATOM   1762  N   TYR E1424     -11.472  19.168  61.900  1.00  0.00           N  
ATOM   1763  CA  TYR E1424     -12.241  19.982  62.826  1.00  0.00           C  
ATOM   1764  C   TYR E1424     -11.321  20.852  63.663  1.00  0.00           C  
ATOM   1765  O   TYR E1424     -10.335  20.388  64.238  1.00  0.00           O  
ATOM   1766  CB  TYR E1424     -13.116  19.102  63.725  1.00  0.00           C  
ATOM   1767  CG  TYR E1424     -14.314  18.536  62.997  1.00  0.00           C  
ATOM   1768  CD1 TYR E1424     -14.468  18.728  61.618  1.00  0.00           C  
ATOM   1769  CD2 TYR E1424     -15.291  17.805  63.675  1.00  0.00           C  
ATOM   1770  CE1 TYR E1424     -15.560  18.208  60.935  1.00  0.00           C  
ATOM   1771  CE2 TYR E1424     -16.393  17.273  62.999  1.00  0.00           C  
ATOM   1772  CZ  TYR E1424     -16.521  17.479  61.623  1.00  0.00           C  
ATOM   1773  OH  TYR E1424     -17.596  16.954  60.927  1.00  0.00           O  
ATOM   1774  N   GLN E1425     -11.657  22.131  63.707  1.00  0.00           N  
ATOM   1775  CA  GLN E1425     -10.880  23.096  64.455  1.00  0.00           C  
ATOM   1776  C   GLN E1425     -11.442  23.158  65.872  1.00  0.00           C  
ATOM   1777  O   GLN E1425     -11.236  24.135  66.587  1.00  0.00           O  
ATOM   1778  CB  GLN E1425     -10.970  24.468  63.774  1.00  0.00           C  
ATOM   1779  CG  GLN E1425      -9.843  25.434  64.115  1.00  0.00           C  
ATOM   1780  CD  GLN E1425      -8.522  25.040  63.480  1.00  0.00           C  
ATOM   1781  OE1 GLN E1425      -8.436  24.842  62.262  1.00  0.00           O  
ATOM   1782  NE2 GLN E1425      -7.481  24.933  64.302  1.00  0.00           N  
ATOM   1783  N   LEU E1426     -12.165  22.104  66.247  1.00  0.00           N  
ATOM   1784  CA  LEU E1426     -12.773  21.951  67.571  1.00  0.00           C  
ATOM   1785  C   LEU E1426     -12.571  23.112  68.554  1.00  0.00           C  
ATOM   1786  O   LEU E1426     -11.437  23.446  68.917  1.00  0.00           O  
ATOM   1787  CB  LEU E1426     -12.237  20.672  68.215  1.00  0.00           C  
ATOM   1788  CG  LEU E1426     -12.326  19.416  67.349  1.00  0.00           C  
ATOM   1789  CD1 LEU E1426     -11.455  18.323  67.944  1.00  0.00           C  
ATOM   1790  CD2 LEU E1426     -13.781  18.986  67.232  1.00  0.00           C  
ATOM   1791  N   GLY E1427     -13.671  23.710  69.004  1.00  0.00           N  
ATOM   1792  CA  GLY E1427     -13.568  24.810  69.948  1.00  0.00           C  
ATOM   1793  C   GLY E1427     -13.403  26.156  69.274  1.00  0.00           C  
ATOM   1794  O   GLY E1427     -13.332  27.187  69.952  1.00  0.00           O  
ATOM   1795  N   GLU E1437     -13.332  26.141  67.940  1.00  0.00           N  
ATOM   1796  CA  GLU E1437     -13.185  27.361  67.145  1.00  0.00           C  
ATOM   1797  C   GLU E1437     -14.504  27.670  66.459  1.00  0.00           C  
ATOM   1798  O   GLU E1437     -15.476  26.937  66.595  1.00  0.00           O  
ATOM   1799  CB  GLU E1437     -12.107  27.197  66.068  1.00  0.00           C  
ATOM   1800  CG  GLU E1437     -11.005  28.235  66.130  1.00  0.00           C  
ATOM   1801  CD  GLU E1437      -9.941  27.872  67.142  1.00  0.00           C  
ATOM   1802  OE1 GLU E1437     -10.179  26.934  67.934  1.00  0.00           O  
ATOM   1803  OE2 GLU E1437      -8.870  28.519  67.152  1.00  0.00           O  
ATOM   1804  N   GLY E1438     -14.532  28.754  65.703  1.00  0.00           N  
ATOM   1805  CA  GLY E1438     -15.757  29.098  65.022  1.00  0.00           C  
ATOM   1806  C   GLY E1438     -16.454  30.246  65.704  1.00  0.00           C  
ATOM   1807  O   GLY E1438     -16.344  30.456  66.922  1.00  0.00           O  
ATOM   1808  N   ALA E1443     -17.179  30.991  64.886  1.00  0.00           N  
ATOM   1809  CA  ALA E1443     -17.919  32.161  65.324  1.00  0.00           C  
ATOM   1810  C   ALA E1443     -18.668  31.946  66.632  1.00  0.00           C  
ATOM   1811  O   ALA E1443     -19.214  30.868  66.856  1.00  0.00           O  
ATOM   1812  CB  ALA E1443     -18.889  32.550  64.233  1.00  0.00           C  
ATOM   1813  N   PHE E1444     -18.696  32.957  67.498  1.00  0.00           N  
ATOM   1814  CA  PHE E1444     -19.443  32.800  68.727  1.00  0.00           C  
ATOM   1815  C   PHE E1444     -20.911  32.611  68.301  1.00  0.00           C  
ATOM   1816  O   PHE E1444     -21.777  32.281  69.110  1.00  0.00           O  
ATOM   1817  CB  PHE E1444     -19.284  34.035  69.638  1.00  0.00           C  
ATOM   1818  CG  PHE E1444     -19.994  35.274  69.147  1.00  0.00           C  
ATOM   1819  CD1 PHE E1444     -21.388  35.320  69.040  1.00  0.00           C  
ATOM   1820  CD2 PHE E1444     -19.265  36.400  68.790  1.00  0.00           C  
ATOM   1821  CE1 PHE E1444     -22.043  36.469  68.582  1.00  0.00           C  
ATOM   1822  CE2 PHE E1444     -19.910  37.553  68.332  1.00  0.00           C  
ATOM   1823  CZ  PHE E1444     -21.302  37.584  68.227  1.00  0.00           C  
ATOM   1824  N   TYR E1448     -21.175  32.801  67.010  1.00  0.00           N  
ATOM   1825  CA  TYR E1448     -22.527  32.685  66.460  1.00  0.00           C  
ATOM   1826  C   TYR E1448     -22.758  31.567  65.428  1.00  0.00           C  
ATOM   1827  O   TYR E1448     -23.788  31.548  64.739  1.00  0.00           O  
ATOM   1828  CB  TYR E1448     -22.932  34.030  65.843  1.00  0.00           C  
ATOM   1829  CG  TYR E1448     -21.932  34.582  64.829  1.00  0.00           C  
ATOM   1830  CD1 TYR E1448     -20.686  35.087  65.234  1.00  0.00           C  
ATOM   1831  CD2 TYR E1448     -22.230  34.592  63.464  1.00  0.00           C  
ATOM   1832  CE1 TYR E1448     -19.772  35.590  64.303  1.00  0.00           C  
ATOM   1833  CE2 TYR E1448     -21.333  35.081  62.539  1.00  0.00           C  
ATOM   1834  CZ  TYR E1448     -20.108  35.582  62.954  1.00  0.00           C  
ATOM   1835  OH  TYR E1448     -19.239  36.079  62.019  1.00  0.00           O  
ATOM   1836  N   GLY E1456     -21.810  30.644  65.305  1.00  0.00           N  
ATOM   1837  CA  GLY E1456     -21.994  29.565  64.354  1.00  0.00           C  
ATOM   1838  C   GLY E1456     -20.734  28.873  63.876  1.00  0.00           C  
ATOM   1839  O   GLY E1456     -19.627  29.421  63.970  1.00  0.00           O  
ATOM   1840  N   PRO E1457     -20.879  27.640  63.357  1.00  0.00           N  
ATOM   1841  CA  PRO E1457     -19.745  26.857  62.850  1.00  0.00           C  
ATOM   1842  C   PRO E1457     -19.018  27.659  61.788  1.00  0.00           C  
ATOM   1843  O   PRO E1457     -19.574  28.613  61.240  1.00  0.00           O  
ATOM   1844  CB  PRO E1457     -20.413  25.595  62.290  1.00  0.00           C  
ATOM   1845  CG  PRO E1457     -21.784  26.075  61.897  1.00  0.00           C  
ATOM   1846  CD  PRO E1457     -22.151  26.943  63.087  1.00  0.00           C  
ATOM   1847  N   LYS E1458     -17.791  27.273  61.475  1.00  0.00           N  
ATOM   1848  CA  LYS E1458     -17.062  28.052  60.506  1.00  0.00           C  
ATOM   1849  C   LYS E1458     -16.075  27.314  59.625  1.00  0.00           C  
ATOM   1850  O   LYS E1458     -15.046  26.851  60.099  1.00  0.00           O  
ATOM   1851  CB  LYS E1458     -16.340  29.177  61.245  1.00  0.00           C  
ATOM   1852  CG  LYS E1458     -15.580  30.109  60.340  1.00  0.00           C  
ATOM   1853  CD  LYS E1458     -14.835  31.146  61.138  1.00  0.00           C  
ATOM   1854  CE  LYS E1458     -13.793  30.500  62.032  1.00  0.00           C  
ATOM   1855  NZ  LYS E1458     -12.960  31.528  62.718  1.00  0.00           N  
ATOM   1856  N   ILE E1459     -16.392  27.212  58.337  1.00  0.00           N  
ATOM   1857  CA  ILE E1459     -15.485  26.580  57.378  1.00  0.00           C  
ATOM   1858  C   ILE E1459     -14.357  27.585  57.169  1.00  0.00           C  
ATOM   1859  O   ILE E1459     -14.616  28.738  56.823  1.00  0.00           O  
ATOM   1860  CB  ILE E1459     -16.137  26.364  55.992  1.00  0.00           C  
ATOM   1861  CG1 ILE E1459     -17.216  25.293  56.078  1.00  0.00           C  
ATOM   1862  CG2 ILE E1459     -15.076  25.965  54.972  1.00  0.00           C  
ATOM   1863  CD1 ILE E1459     -17.913  25.049  54.750  1.00  0.00           C  
ATOM   1864  N   GLU E1460     -13.114  27.162  57.370  1.00  0.00           N  
ATOM   1865  CA  GLU E1460     -11.971  28.057  57.191  1.00  0.00           C  
ATOM   1866  C   GLU E1460     -11.121  27.680  55.988  1.00  0.00           C  
ATOM   1867  O   GLU E1460     -10.767  26.516  55.805  1.00  0.00           O  
ATOM   1868  CB  GLU E1460     -11.054  28.023  58.412  1.00  0.00           C  
ATOM   1869  CG  GLU E1460     -11.618  28.581  59.688  1.00  0.00           C  
ATOM   1870  CD  GLU E1460     -10.571  28.569  60.780  1.00  0.00           C  
ATOM   1871  OE1 GLU E1460      -9.411  28.940  60.487  1.00  0.00           O  
ATOM   1872  OE2 GLU E1460     -10.901  28.192  61.920  1.00  0.00           O  
ATOM   1873  N   PHE E1461     -10.796  28.664  55.164  1.00  0.00           N  
ATOM   1874  CA  PHE E1461      -9.924  28.406  54.032  1.00  0.00           C  
ATOM   1875  C   PHE E1461      -8.599  29.061  54.406  1.00  0.00           C  
ATOM   1876  O   PHE E1461      -8.501  30.288  54.508  1.00  0.00           O  
ATOM   1877  CB  PHE E1461     -10.495  28.999  52.747  1.00  0.00           C  
ATOM   1878  CG  PHE E1461     -11.669  28.247  52.222  1.00  0.00           C  
ATOM   1879  CD1 PHE E1461     -12.913  28.359  52.844  1.00  0.00           C  
ATOM   1880  CD2 PHE E1461     -11.527  27.398  51.119  1.00  0.00           C  
ATOM   1881  CE1 PHE E1461     -14.007  27.635  52.375  1.00  0.00           C  
ATOM   1882  CE2 PHE E1461     -12.608  26.667  50.639  1.00  0.00           C  
ATOM   1883  CZ  PHE E1461     -13.855  26.785  51.268  1.00  0.00           C  
ATOM   1884  N   THR E1462      -7.589  28.234  54.644  1.00  0.00           N  
ATOM   1885  CA  THR E1462      -6.286  28.742  55.037  1.00  0.00           C  
ATOM   1886  C   THR E1462      -5.260  28.694  53.883  1.00  0.00           C  
ATOM   1887  O   THR E1462      -5.154  27.687  53.164  1.00  0.00           O  
ATOM   1888  CB  THR E1462      -5.755  27.941  56.280  1.00  0.00           C  
ATOM   1889  OG1 THR E1462      -5.500  26.583  55.905  1.00  0.00           O  
ATOM   1890  CG2 THR E1462      -6.794  27.927  57.416  1.00  0.00           C  
ATOM   1891  N   LEU E1463      -4.541  29.805  53.692  1.00  0.00           N  
ATOM   1892  CA  LEU E1463      -3.492  29.898  52.672  1.00  0.00           C  
ATOM   1893  C   LEU E1463      -2.202  30.020  53.456  1.00  0.00           C  
ATOM   1894  O   LEU E1463      -2.230  30.370  54.641  1.00  0.00           O  
ATOM   1895  CB  LEU E1463      -3.658  31.138  51.794  1.00  0.00           C  
ATOM   1896  CG  LEU E1463      -4.857  31.221  50.841  1.00  0.00           C  
ATOM   1897  CD1 LEU E1463      -4.752  32.472  49.974  1.00  0.00           C  
ATOM   1898  CD2 LEU E1463      -4.886  29.979  49.965  1.00  0.00           C  
ATOM   1899  N   TYR E1464      -1.069  29.746  52.819  1.00  0.00           N  
ATOM   1900  CA  TYR E1464       0.183  29.818  53.557  1.00  0.00           C  
ATOM   1901  C   TYR E1464       1.139  30.827  53.007  1.00  0.00           C  
ATOM   1902  O   TYR E1464       1.102  31.126  51.819  1.00  0.00           O  
ATOM   1903  CB  TYR E1464       0.851  28.449  53.615  1.00  0.00           C  
ATOM   1904  CG  TYR E1464       0.018  27.463  54.379  1.00  0.00           C  
ATOM   1905  CD1 TYR E1464      -1.214  27.050  53.884  1.00  0.00           C  
ATOM   1906  CD2 TYR E1464       0.411  27.007  55.634  1.00  0.00           C  
ATOM   1907  CE1 TYR E1464      -2.037  26.221  54.612  1.00  0.00           C  
ATOM   1908  CE2 TYR E1464      -0.411  26.166  56.376  1.00  0.00           C  
ATOM   1909  CZ  TYR E1464      -1.641  25.778  55.859  1.00  0.00           C  
ATOM   1910  OH  TYR E1464      -2.482  24.964  56.593  1.00  0.00           O  
ATOM   1911  N   ASP E1465       2.014  31.325  53.878  1.00  0.00           N  
ATOM   1912  CA  ASP E1465       2.977  32.348  53.498  1.00  0.00           C  
ATOM   1913  C   ASP E1465       4.442  31.936  53.302  1.00  0.00           C  
ATOM   1914  O   ASP E1465       4.765  30.767  53.092  1.00  0.00           O  
ATOM   1915  CB  ASP E1465       2.923  33.477  54.521  1.00  0.00           C  
ATOM   1916  CG  ASP E1465       3.593  33.109  55.812  1.00  0.00           C  
ATOM   1917  OD1 ASP E1465       3.133  32.146  56.435  1.00  0.00           O  
ATOM   1918  OD2 ASP E1465       4.578  33.774  56.200  1.00  0.00           O  
ATOM   1919  N   CYS E1475       5.309  32.947  53.361  1.00  0.00           N  
ATOM   1920  CA  CYS E1475       6.755  32.813  53.210  1.00  0.00           C  
ATOM   1921  C   CYS E1475       7.302  31.641  54.010  1.00  0.00           C  
ATOM   1922  O   CYS E1475       7.969  30.753  53.460  1.00  0.00           O  
ATOM   1923  CB  CYS E1475       7.441  34.099  53.675  1.00  0.00           C  
ATOM   1924  SG  CYS E1475       9.242  34.029  53.683  1.00  0.00           S  
ATOM   1925  N   LEU E1689       7.018  31.650  55.313  1.00  0.00           N  
ATOM   1926  CA  LEU E1689       7.475  30.595  56.215  1.00  0.00           C  
ATOM   1927  C   LEU E1689       6.408  29.540  56.399  1.00  0.00           C  
ATOM   1928  O   LEU E1689       6.237  28.995  57.490  1.00  0.00           O  
ATOM   1929  CB  LEU E1689       7.830  31.180  57.574  1.00  0.00           C  
ATOM   1930  CG  LEU E1689       8.753  32.391  57.477  1.00  0.00           C  
ATOM   1931  CD1 LEU E1689       9.268  32.718  58.866  1.00  0.00           C  
ATOM   1932  CD2 LEU E1689       9.915  32.104  56.519  1.00  0.00           C  
ATOM   1933  N   ASP E1690       5.685  29.270  55.321  1.00  0.00           N  
ATOM   1934  CA  ASP E1690       4.629  28.277  55.344  1.00  0.00           C  
ATOM   1935  C   ASP E1690       3.835  28.322  56.656  1.00  0.00           C  
ATOM   1936  O   ASP E1690       3.587  27.293  57.272  1.00  0.00           O  
ATOM   1937  CB  ASP E1690       5.234  26.886  55.130  1.00  0.00           C  
ATOM   1938  CG  ASP E1690       4.188  25.832  54.803  1.00  0.00           C  
ATOM   1939  OD1 ASP E1690       3.533  25.946  53.740  1.00  0.00           O  
ATOM   1940  OD2 ASP E1690       4.020  24.885  55.607  1.00  0.00           O  
ATOM   1941  N   ARG E1692       3.467  29.524  57.094  1.00  0.00           N  
ATOM   1942  CA  ARG E1692       2.666  29.684  58.307  1.00  0.00           C  
ATOM   1943  C   ARG E1692       1.220  29.707  57.810  1.00  0.00           C  
ATOM   1944  O   ARG E1692       0.923  30.262  56.741  1.00  0.00           O  
ATOM   1945  CB  ARG E1692       2.997  31.006  59.023  1.00  0.00           C  
ATOM   1946  CG  ARG E1692       4.443  31.129  59.478  1.00  0.00           C  
ATOM   1947  CD  ARG E1692       4.785  32.539  59.959  1.00  0.00           C  
ATOM   1948  NE  ARG E1692       4.770  33.534  58.882  1.00  0.00           N  
ATOM   1949  CZ  ARG E1692       5.388  34.718  58.941  1.00  0.00           C  
ATOM   1950  NH1 ARG E1692       6.075  35.049  60.032  1.00  0.00           N  
ATOM   1951  NH2 ARG E1692       5.325  35.573  57.913  1.00  0.00           N  
ATOM   1952  N   ALA E1693       0.321  29.092  58.565  1.00  0.00           N  
ATOM   1953  CA  ALA E1693      -1.080  29.062  58.160  1.00  0.00           C  
ATOM   1954  C   ALA E1693      -1.745  30.396  58.451  1.00  0.00           C  
ATOM   1955  O   ALA E1693      -1.475  31.036  59.481  1.00  0.00           O  
ATOM   1956  CB  ALA E1693      -1.822  27.946  58.882  1.00  0.00           C  
ATOM   1957  N   TRP E1700      -2.608  30.811  57.531  1.00  0.00           N  
ATOM   1958  CA  TRP E1700      -3.335  32.061  57.662  1.00  0.00           C  
ATOM   1959  C   TRP E1700      -4.740  31.860  57.139  1.00  0.00           C  
ATOM   1960  O   TRP E1700      -4.934  31.378  56.023  1.00  0.00           O  
ATOM   1961  CB  TRP E1700      -2.647  33.166  56.860  1.00  0.00           C  
ATOM   1962  CG  TRP E1700      -1.423  33.767  57.519  1.00  0.00           C  
ATOM   1963  CD1 TRP E1700      -0.127  33.730  57.047  1.00  0.00           C  
ATOM   1964  CD2 TRP E1700      -1.398  34.591  58.701  1.00  0.00           C  
ATOM   1965  NE1 TRP E1700       0.691  34.489  57.858  1.00  0.00           N  
ATOM   1966  CE2 TRP E1700      -0.060  35.027  58.877  1.00  0.00           C  
ATOM   1967  CE3 TRP E1700      -2.375  35.006  59.626  1.00  0.00           C  
ATOM   1968  CZ2 TRP E1700       0.319  35.865  59.937  1.00  0.00           C  
ATOM   1969  CZ3 TRP E1700      -1.993  35.839  60.677  1.00  0.00           C  
ATOM   1970  CH2 TRP E1700      -0.659  36.258  60.822  1.00  0.00           C  
ATOM   1971  N   GLN E1701      -5.721  32.223  57.951  1.00  0.00           N  
ATOM   1972  CA  GLN E1701      -7.112  32.085  57.556  1.00  0.00           C  
ATOM   1973  C   GLN E1701      -7.480  33.231  56.605  1.00  0.00           C  
ATOM   1974  O   GLN E1701      -7.369  34.414  56.947  1.00  0.00           O  
ATOM   1975  CB  GLN E1701      -8.002  32.116  58.798  1.00  0.00           C  
ATOM   1976  CG  GLN E1701      -9.491  31.962  58.530  1.00  0.00           C  
ATOM   1977  CD  GLN E1701     -10.331  32.226  59.779  1.00  0.00           C  
ATOM   1978  OE1 GLN E1701     -11.568  32.250  59.720  1.00  0.00           O  
ATOM   1979  NE2 GLN E1701      -9.661  32.429  60.917  1.00  0.00           N  
ATOM   1980  N   CYS E1702      -7.902  32.880  55.397  1.00  0.00           N  
ATOM   1981  CA  CYS E1702      -8.281  33.888  54.412  1.00  0.00           C  
ATOM   1982  C   CYS E1702      -9.765  33.828  54.105  1.00  0.00           C  
ATOM   1983  O   CYS E1702     -10.526  34.681  54.576  1.00  0.00           O  
ATOM   1984  CB  CYS E1702      -7.450  33.712  53.148  1.00  0.00           C  
ATOM   1985  SG  CYS E1702      -5.756  34.216  53.463  1.00  0.00           S  
ATOM   1986  N   GLY E1703     -10.176  32.831  53.319  1.00  0.00           N  
ATOM   1987  CA  GLY E1703     -11.588  32.670  53.014  1.00  0.00           C  
ATOM   1988  C   GLY E1703     -12.313  32.097  54.231  1.00  0.00           C  
ATOM   1989  O   GLY E1703     -11.678  31.641  55.186  1.00  0.00           O  
ATOM   1990  N   THR E1704     -13.640  32.135  54.219  1.00  0.00           N  
ATOM   1991  CA  THR E1704     -14.431  31.604  55.327  1.00  0.00           C  
ATOM   1992  C   THR E1704     -15.941  31.662  55.049  1.00  0.00           C  
ATOM   1993  O   THR E1704     -16.450  32.657  54.521  1.00  0.00           O  
ATOM   1994  CB  THR E1704     -14.107  32.346  56.701  1.00  0.00           C  
ATOM   1995  OG1 THR E1704     -15.029  31.909  57.712  1.00  0.00           O  
ATOM   1996  CG2 THR E1704     -14.180  33.882  56.564  1.00  0.00           C  
ATOM   1997  N   VAL E1705     -16.639  30.574  55.383  1.00  0.00           N  
ATOM   1998  CA  VAL E1705     -18.087  30.477  55.216  1.00  0.00           C  
ATOM   1999  C   VAL E1705     -18.648  30.028  56.575  1.00  0.00           C  
ATOM   2000  O   VAL E1705     -18.285  28.968  57.092  1.00  0.00           O  
ATOM   2001  CB  VAL E1705     -18.471  29.463  54.087  1.00  0.00           C  
ATOM   2002  CG1 VAL E1705     -19.967  29.252  54.067  1.00  0.00           C  
ATOM   2003  CG2 VAL E1705     -18.046  29.998  52.726  1.00  0.00           C  
ATOM   2004  N   GLN E1706     -19.517  30.853  57.155  1.00  0.00           N  
ATOM   2005  CA  GLN E1706     -20.107  30.568  58.463  1.00  0.00           C  
ATOM   2006  C   GLN E1706     -21.628  30.448  58.402  1.00  0.00           C  
ATOM   2007  O   GLN E1706     -22.287  31.233  57.716  1.00  0.00           O  
ATOM   2008  CB  GLN E1706     -19.732  31.683  59.427  1.00  0.00           C  
ATOM   2009  CG  GLN E1706     -18.263  31.955  59.431  1.00  0.00           C  
ATOM   2010  CD  GLN E1706     -17.968  33.328  59.932  1.00  0.00           C  
ATOM   2011  OE1 GLN E1706     -18.782  33.913  60.650  1.00  0.00           O  
ATOM   2012  NE2 GLN E1706     -16.795  33.862  59.572  1.00  0.00           N  
ATOM   2013  N   LEU E1707     -22.185  29.471  59.120  1.00  0.00           N  
ATOM   2014  CA  LEU E1707     -23.636  29.273  59.139  1.00  0.00           C  
ATOM   2015  C   LEU E1707     -24.226  29.832  60.436  1.00  0.00           C  
ATOM   2016  O   LEU E1707     -24.053  29.266  61.517  1.00  0.00           O  
ATOM   2017  CB  LEU E1707     -23.979  27.789  58.997  1.00  0.00           C  
ATOM   2018  CG  LEU E1707     -25.451  27.530  58.647  1.00  0.00           C  
ATOM   2019  CD1 LEU E1707     -25.821  28.298  57.367  1.00  0.00           C  
ATOM   2020  CD2 LEU E1707     -25.688  26.024  58.475  1.00  0.00           C  
ATOM   2021  N   ASP E1708     -24.931  30.949  60.309  1.00  0.00           N  
ATOM   2022  CA  ASP E1708     -25.519  31.623  61.455  1.00  0.00           C  
ATOM   2023  C   ASP E1708     -26.982  31.289  61.695  1.00  0.00           C  
ATOM   2024  O   ASP E1708     -27.814  31.421  60.790  1.00  0.00           O  
ATOM   2025  CB  ASP E1708     -25.402  33.126  61.266  1.00  0.00           C  
ATOM   2026  CG  ASP E1708     -25.564  33.876  62.552  1.00  0.00           C  
ATOM   2027  OD1 ASP E1708     -26.420  33.496  63.374  1.00  0.00           O  
ATOM   2028  OD2 ASP E1708     -24.826  34.857  62.737  1.00  0.00           O  
ATOM   2029  N   PHE E1709     -27.303  30.882  62.922  1.00  0.00           N  
ATOM   2030  CA  PHE E1709     -28.690  30.556  63.258  1.00  0.00           C  
ATOM   2031  C   PHE E1709     -29.307  31.495  64.305  1.00  0.00           C  
ATOM   2032  O   PHE E1709     -30.537  31.568  64.444  1.00  0.00           O  
ATOM   2033  CB  PHE E1709     -28.816  29.086  63.708  1.00  0.00           C  
ATOM   2034  CG  PHE E1709     -28.973  28.103  62.556  1.00  0.00           C  
ATOM   2035  CD1 PHE E1709     -29.882  28.356  61.519  1.00  0.00           C  
ATOM   2036  CD2 PHE E1709     -28.222  26.930  62.510  1.00  0.00           C  
ATOM   2037  CE1 PHE E1709     -30.040  27.458  60.455  1.00  0.00           C  
ATOM   2038  CE2 PHE E1709     -28.374  26.025  61.448  1.00  0.00           C  
ATOM   2039  CZ  PHE E1709     -29.286  26.294  60.421  1.00  0.00           C  
ATOM   2040  N   SER E1710     -28.456  32.231  65.016  1.00  0.00           N  
ATOM   2041  CA  SER E1710     -28.925  33.159  66.042  1.00  0.00           C  
ATOM   2042  C   SER E1710     -29.221  34.558  65.505  1.00  0.00           C  
ATOM   2043  O   SER E1710     -30.378  34.894  65.267  1.00  0.00           O  
ATOM   2044  CB  SER E1710     -27.904  33.243  67.177  1.00  0.00           C  
ATOM   2045  OG  SER E1710     -27.710  31.967  67.764  1.00  0.00           O  
ATOM   2046  N   LEU E1725     -28.175  35.358  65.306  1.00  0.00           N  
ATOM   2047  CA  LEU E1725     -28.313  36.727  64.807  1.00  0.00           C  
ATOM   2048  C   LEU E1725     -29.589  37.082  64.017  1.00  0.00           C  
ATOM   2049  O   LEU E1725     -30.282  38.041  64.389  1.00  0.00           O  
ATOM   2050  CB  LEU E1725     -27.068  37.108  63.992  1.00  0.00           C  
ATOM   2051  CG  LEU E1725     -25.767  37.077  64.811  1.00  0.00           C  
ATOM   2052  CD1 LEU E1725     -24.615  37.657  63.983  1.00  0.00           C  
ATOM   2053  CD2 LEU E1725     -25.953  37.865  66.120  1.00  0.00           C  
ATOM   2054  N   PRO E1726     -29.923  36.332  62.927  1.00  0.00           N  
ATOM   2055  CA  PRO E1726     -31.148  36.697  62.195  1.00  0.00           C  
ATOM   2056  C   PRO E1726     -32.372  36.914  63.096  1.00  0.00           C  
ATOM   2057  O   PRO E1726     -33.226  37.756  62.812  1.00  0.00           O  
ATOM   2058  CB  PRO E1726     -31.324  35.543  61.194  1.00  0.00           C  
ATOM   2059  CG  PRO E1726     -30.582  34.417  61.807  1.00  0.00           C  
ATOM   2060  CD  PRO E1726     -29.350  35.094  62.366  1.00  0.00           C  
ATOM   2061  N   SER E1727     -32.449  36.156  64.184  1.00  0.00           N  
ATOM   2062  CA  SER E1727     -33.548  36.312  65.128  1.00  0.00           C  
ATOM   2063  C   SER E1727     -33.198  37.416  66.149  1.00  0.00           C  
ATOM   2064  O   SER E1727     -34.025  38.275  66.446  1.00  0.00           O  
ATOM   2065  CB  SER E1727     -33.822  34.991  65.859  1.00  0.00           C  
ATOM   2066  OG  SER E1727     -33.461  35.086  67.228  1.00  0.00           O  
ATOM   2067  N   ARG E1728     -31.973  37.395  66.681  1.00  0.00           N  
ATOM   2068  CA  ARG E1728     -31.543  38.392  67.668  1.00  0.00           C  
ATOM   2069  C   ARG E1728     -31.893  39.803  67.251  1.00  0.00           C  
ATOM   2070  O   ARG E1728     -32.319  40.614  68.075  1.00  0.00           O  
ATOM   2071  CB  ARG E1728     -30.038  38.296  67.911  1.00  0.00           C  
ATOM   2072  CG  ARG E1728     -29.641  36.997  68.546  1.00  0.00           C  
ATOM   2073  CD  ARG E1728     -28.806  37.230  69.771  1.00  0.00           C  
ATOM   2074  NE  ARG E1728     -28.765  36.039  70.615  1.00  0.00           N  
ATOM   2075  CZ  ARG E1728     -28.074  35.936  71.752  1.00  0.00           C  
ATOM   2076  NH1 ARG E1728     -27.350  36.958  72.191  1.00  0.00           N  
ATOM   2077  NH2 ARG E1728     -28.119  34.811  72.462  1.00  0.00           N  
ATOM   2078  N   LEU E1729     -31.704  40.097  65.969  1.00  0.00           N  
ATOM   2079  CA  LEU E1729     -32.027  41.424  65.461  1.00  0.00           C  
ATOM   2080  C   LEU E1729     -33.371  41.370  64.742  1.00  0.00           C  
ATOM   2081  O   LEU E1729     -33.672  42.200  63.874  1.00  0.00           O  
ATOM   2082  CB  LEU E1729     -30.946  41.922  64.498  1.00  0.00           C  
ATOM   2083  CG  LEU E1729     -29.481  41.751  64.909  1.00  0.00           C  
ATOM   2084  CD1 LEU E1729     -28.666  42.786  64.137  1.00  0.00           C  
ATOM   2085  CD2 LEU E1729     -29.296  41.929  66.425  1.00  0.00           C  
ATOM   2086  N   SER E1752     -34.163  40.368  65.113  1.00  0.00           N  
ATOM   2087  CA  SER E1752     -35.497  40.146  64.565  1.00  0.00           C  
ATOM   2088  C   SER E1752     -35.702  40.508  63.102  1.00  0.00           C  
ATOM   2089  O   SER E1752     -36.188  41.593  62.776  1.00  0.00           O  
ATOM   2090  CB  SER E1752     -36.538  40.873  65.428  1.00  0.00           C  
ATOM   2091  OG  SER E1752     -35.961  41.986  66.098  1.00  0.00           O  
ATOM   2092  N   ALA E1753     -35.316  39.587  62.227  1.00  0.00           N  
ATOM   2093  CA  ALA E1753     -35.494  39.768  60.801  1.00  0.00           C  
ATOM   2094  C   ALA E1753     -36.510  38.690  60.453  1.00  0.00           C  
ATOM   2095  O   ALA E1753     -36.695  37.738  61.219  1.00  0.00           O  
ATOM   2096  CB  ALA E1753     -34.182  39.533  60.065  1.00  0.00           C  
ATOM   2097  N   SER E1757     -37.183  38.838  59.319  1.00  0.00           N  
ATOM   2098  CA  SER E1757     -38.171  37.850  58.915  1.00  0.00           C  
ATOM   2099  C   SER E1757     -38.720  38.072  57.512  1.00  0.00           C  
ATOM   2100  O   SER E1757     -38.702  39.186  56.980  1.00  0.00           O  
ATOM   2101  CB  SER E1757     -39.326  37.840  59.917  1.00  0.00           C  
ATOM   2102  OG  SER E1757     -39.863  39.140  60.068  1.00  0.00           O  
ATOM   2103  N   TYR E1758     -39.199  36.988  56.915  1.00  0.00           N  
ATOM   2104  CA  TYR E1758     -39.785  37.046  55.587  1.00  0.00           C  
ATOM   2105  C   TYR E1758     -41.133  36.325  55.593  1.00  0.00           C  
ATOM   2106  O   TYR E1758     -41.506  35.661  56.569  1.00  0.00           O  
ATOM   2107  CB  TYR E1758     -38.847  36.434  54.528  1.00  0.00           C  
ATOM   2108  CG  TYR E1758     -38.563  34.961  54.706  1.00  0.00           C  
ATOM   2109  CD1 TYR E1758     -37.645  34.517  55.664  1.00  0.00           C  
ATOM   2110  CD2 TYR E1758     -39.229  34.005  53.933  1.00  0.00           C  
ATOM   2111  CE1 TYR E1758     -37.399  33.146  55.848  1.00  0.00           C  
ATOM   2112  CE2 TYR E1758     -38.995  32.640  54.107  1.00  0.00           C  
ATOM   2113  CZ  TYR E1758     -38.081  32.216  55.064  1.00  0.00           C  
ATOM   2114  OH  TYR E1758     -37.859  30.869  55.240  1.00  0.00           O  
ATOM   2115  N   VAL E1759     -41.857  36.460  54.490  1.00  0.00           N  
ATOM   2116  CA  VAL E1759     -43.176  35.861  54.363  1.00  0.00           C  
ATOM   2117  C   VAL E1759     -43.172  34.618  53.466  1.00  0.00           C  
ATOM   2118  O   VAL E1759     -42.736  34.686  52.320  1.00  0.00           O  
ATOM   2119  CB  VAL E1759     -44.159  36.901  53.768  1.00  0.00           C  
ATOM   2120  CG1 VAL E1759     -45.593  36.481  54.037  1.00  0.00           C  
ATOM   2121  CG2 VAL E1759     -43.860  38.288  54.334  1.00  0.00           C  
ATOM   2122  N   GLY E1760     -43.648  33.488  53.983  1.00  0.00           N  
ATOM   2123  CA  GLY E1760     -43.712  32.292  53.160  1.00  0.00           C  
ATOM   2124  C   GLY E1760     -44.972  32.370  52.304  1.00  0.00           C  
ATOM   2125  O   GLY E1760     -45.689  33.369  52.372  1.00  0.00           O  
ATOM   2126  N   GLU E1764     -45.255  31.355  51.486  1.00  0.00           N  
ATOM   2127  CA  GLU E1764     -46.475  31.393  50.675  1.00  0.00           C  
ATOM   2128  C   GLU E1764     -47.593  31.251  51.682  1.00  0.00           C  
ATOM   2129  O   GLU E1764     -48.713  31.725  51.473  1.00  0.00           O  
ATOM   2130  CB  GLU E1764     -46.559  30.226  49.684  1.00  0.00           C  
ATOM   2131  CG  GLU E1764     -45.441  30.158  48.674  1.00  0.00           C  
ATOM   2132  CD  GLU E1764     -44.203  29.493  49.238  1.00  0.00           C  
ATOM   2133  OE1 GLU E1764     -43.675  29.971  50.267  1.00  0.00           O  
ATOM   2134  OE2 GLU E1764     -43.757  28.485  48.647  1.00  0.00           O  
ATOM   2135  N   ASP E1765     -47.258  30.576  52.778  1.00  0.00           N  
ATOM   2136  CA  ASP E1765     -48.183  30.347  53.874  1.00  0.00           C  
ATOM   2137  C   ASP E1765     -48.447  31.686  54.552  1.00  0.00           C  
ATOM   2138  O   ASP E1765     -48.937  31.736  55.679  1.00  0.00           O  
ATOM   2139  CB  ASP E1765     -47.577  29.342  54.868  1.00  0.00           C  
ATOM   2140  CG  ASP E1765     -46.243  29.810  55.447  1.00  0.00           C  
ATOM   2141  OD1 ASP E1765     -45.393  30.329  54.690  1.00  0.00           O  
ATOM   2142  OD2 ASP E1765     -46.029  29.641  56.666  1.00  0.00           O  
ATOM   2143  N   ASN E1767     -48.112  32.768  53.851  1.00  0.00           N  
ATOM   2144  CA  ASN E1767     -48.312  34.119  54.361  1.00  0.00           C  
ATOM   2145  C   ASN E1767     -47.912  34.166  55.835  1.00  0.00           C  
ATOM   2146  O   ASN E1767     -48.576  34.818  56.652  1.00  0.00           O  
ATOM   2147  CB  ASN E1767     -49.788  34.520  54.187  1.00  0.00           C  
ATOM   2148  CG  ASN E1767     -50.028  36.006  54.412  1.00  0.00           C  
ATOM   2149  OD1 ASN E1767     -49.386  36.851  53.791  1.00  0.00           O  
ATOM   2150  ND2 ASN E1767     -50.962  36.329  55.301  1.00  0.00           N  
ATOM   2151  N   GLU E1768     -46.818  33.470  56.158  1.00  0.00           N  
ATOM   2152  CA  GLU E1768     -46.313  33.387  57.532  1.00  0.00           C  
ATOM   2153  C   GLU E1768     -44.903  33.912  57.796  1.00  0.00           C  
ATOM   2154  O   GLU E1768     -44.005  33.829  56.943  1.00  0.00           O  
ATOM   2155  CB  GLU E1768     -46.380  31.942  58.034  1.00  0.00           C  
ATOM   2156  CG  GLU E1768     -47.748  31.527  58.533  1.00  0.00           C  
ATOM   2157  CD  GLU E1768     -48.168  32.318  59.759  1.00  0.00           C  
ATOM   2158  OE1 GLU E1768     -47.475  32.220  60.794  1.00  0.00           O  
ATOM   2159  OE2 GLU E1768     -49.183  33.041  59.688  1.00  0.00           O  
ATOM   2160  N   ARG E1770     -44.736  34.431  59.015  1.00  0.00           N  
ATOM   2161  CA  ARG E1770     -43.472  34.980  59.496  1.00  0.00           C  
ATOM   2162  C   ARG E1770     -42.458  33.864  59.702  1.00  0.00           C  
ATOM   2163  O   ARG E1770     -42.723  32.893  60.413  1.00  0.00           O  
ATOM   2164  CB  ARG E1770     -43.682  35.717  60.830  1.00  0.00           C  
ATOM   2165  CG  ARG E1770     -44.245  37.112  60.697  1.00  0.00           C  
ATOM   2166  CD  ARG E1770     -43.153  38.086  60.297  1.00  0.00           C  
ATOM   2167  NE  ARG E1770     -43.675  39.235  59.560  1.00  0.00           N  
ATOM   2168  CZ  ARG E1770     -44.551  40.113  60.044  1.00  0.00           C  
ATOM   2169  NH1 ARG E1770     -45.017  39.984  61.283  1.00  0.00           N  
ATOM   2170  NH2 ARG E1770     -44.966  41.124  59.285  1.00  0.00           N  
ATOM   2171  N   LYS E1771     -41.301  34.005  59.068  1.00  0.00           N  
ATOM   2172  CA  LYS E1771     -40.229  33.027  59.199  1.00  0.00           C  
ATOM   2173  C   LYS E1771     -38.909  33.811  59.321  1.00  0.00           C  
ATOM   2174  O   LYS E1771     -38.683  34.764  58.567  1.00  0.00           O  
ATOM   2175  CB  LYS E1771     -40.184  32.098  57.964  1.00  0.00           C  
ATOM   2176  CG  LYS E1771     -41.508  31.397  57.598  1.00  0.00           C  
ATOM   2177  CD  LYS E1771     -41.358  29.868  57.486  1.00  0.00           C  
ATOM   2178  CE  LYS E1771     -40.509  29.410  56.290  1.00  0.00           C  
ATOM   2179  NZ  LYS E1771     -41.213  29.470  54.976  1.00  0.00           N  
ATOM   2180  N   VAL E1772     -38.062  33.450  60.287  1.00  0.00           N  
ATOM   2181  CA  VAL E1772     -36.765  34.124  60.430  1.00  0.00           C  
ATOM   2182  C   VAL E1772     -35.842  33.515  59.362  1.00  0.00           C  
ATOM   2183  O   VAL E1772     -35.793  32.284  59.178  1.00  0.00           O  
ATOM   2184  CB  VAL E1772     -36.131  33.908  61.838  1.00  0.00           C  
ATOM   2185  CG1 VAL E1772     -34.713  34.502  61.883  1.00  0.00           C  
ATOM   2186  CG2 VAL E1772     -36.998  34.556  62.898  1.00  0.00           C  
ATOM   2187  N   PRO E1773     -35.096  34.364  58.639  1.00  0.00           N  
ATOM   2188  CA  PRO E1773     -34.228  33.781  57.621  1.00  0.00           C  
ATOM   2189  C   PRO E1773     -32.976  33.174  58.231  1.00  0.00           C  
ATOM   2190  O   PRO E1773     -32.608  33.451  59.388  1.00  0.00           O  
ATOM   2191  CB  PRO E1773     -33.908  34.976  56.743  1.00  0.00           C  
ATOM   2192  CG  PRO E1773     -33.697  36.046  57.788  1.00  0.00           C  
ATOM   2193  CD  PRO E1773     -34.856  35.816  58.765  1.00  0.00           C  
ATOM   2194  N   VAL E1774     -32.337  32.325  57.442  1.00  0.00           N  
ATOM   2195  CA  VAL E1774     -31.094  31.708  57.858  1.00  0.00           C  
ATOM   2196  C   VAL E1774     -30.071  32.698  57.324  1.00  0.00           C  
ATOM   2197  O   VAL E1774     -30.321  33.341  56.297  1.00  0.00           O  
ATOM   2198  CB  VAL E1774     -30.850  30.346  57.163  1.00  0.00           C  
ATOM   2199  CG1 VAL E1774     -29.681  29.624  57.835  1.00  0.00           C  
ATOM   2200  CG2 VAL E1774     -32.108  29.499  57.196  1.00  0.00           C  
ATOM   2201  N   MET E1775     -28.937  32.841  58.006  1.00  0.00           N  
ATOM   2202  CA  MET E1775     -27.922  33.768  57.524  1.00  0.00           C  
ATOM   2203  C   MET E1775     -26.534  33.156  57.399  1.00  0.00           C  
ATOM   2204  O   MET E1775     -25.972  32.622  58.358  1.00  0.00           O  
ATOM   2205  CB  MET E1775     -27.869  35.012  58.406  1.00  0.00           C  
ATOM   2206  CG  MET E1775     -26.891  36.041  57.897  1.00  0.00           C  
ATOM   2207  SD  MET E1775     -27.202  37.612  58.642  1.00  0.00           S  
ATOM   2208  CE  MET E1775     -27.626  37.122  60.346  1.00  0.00           C  
ATOM   2209  N   ILE E1776     -25.999  33.249  56.189  1.00  0.00           N  
ATOM   2210  CA  ILE E1776     -24.683  32.724  55.872  1.00  0.00           C  
ATOM   2211  C   ILE E1776     -23.657  33.875  55.787  1.00  0.00           C  
ATOM   2212  O   ILE E1776     -23.839  34.802  54.987  1.00  0.00           O  
ATOM   2213  CB  ILE E1776     -24.724  31.971  54.502  1.00  0.00           C  
ATOM   2214  CG1 ILE E1776     -25.656  30.768  54.595  1.00  0.00           C  
ATOM   2215  CG2 ILE E1776     -23.325  31.524  54.084  1.00  0.00           C  
ATOM   2216  CD1 ILE E1776     -25.795  30.032  53.290  1.00  0.00           C  
ATOM   2217  N   HIS E1777     -22.610  33.828  56.624  1.00  0.00           N  
ATOM   2218  CA  HIS E1777     -21.526  34.828  56.601  1.00  0.00           C  
ATOM   2219  C   HIS E1777     -20.486  34.277  55.636  1.00  0.00           C  
ATOM   2220  O   HIS E1777     -20.350  33.054  55.510  1.00  0.00           O  
ATOM   2221  CB  HIS E1777     -20.861  34.954  57.961  1.00  0.00           C  
ATOM   2222  CG  HIS E1777     -21.780  35.404  59.046  1.00  0.00           C  
ATOM   2223  ND1 HIS E1777     -21.638  36.622  59.671  1.00  0.00           N  
ATOM   2224  CD2 HIS E1777     -22.845  34.802  59.624  1.00  0.00           C  
ATOM   2225  CE1 HIS E1777     -22.577  36.756  60.591  1.00  0.00           C  
ATOM   2226  NE2 HIS E1777     -23.321  35.664  60.583  1.00  0.00           N  
ATOM   2227  N   ARG E1778     -19.739  35.143  54.963  1.00  0.00           N  
ATOM   2228  CA  ARG E1778     -18.744  34.628  54.030  1.00  0.00           C  
ATOM   2229  C   ARG E1778     -17.864  35.714  53.410  1.00  0.00           C  
ATOM   2230  O   ARG E1778     -18.350  36.778  53.031  1.00  0.00           O  
ATOM   2231  CB  ARG E1778     -19.462  33.747  52.961  1.00  0.00           C  
ATOM   2232  CG  ARG E1778     -19.129  33.962  51.488  1.00  0.00           C  
ATOM   2233  CD  ARG E1778     -19.868  35.160  50.905  1.00  0.00           C  
ATOM   2234  NE  ARG E1778     -18.929  36.241  50.622  1.00  0.00           N  
ATOM   2235  CZ  ARG E1778     -18.891  36.926  49.484  1.00  0.00           C  
ATOM   2236  NH1 ARG E1778     -19.751  36.647  48.513  1.00  0.00           N  
ATOM   2237  NH2 ARG E1778     -17.972  37.871  49.308  1.00  0.00           N  
ATOM   2238  N   ALA E1779     -16.559  35.445  53.359  1.00  0.00           N  
ATOM   2239  CA  ALA E1779     -15.575  36.353  52.779  1.00  0.00           C  
ATOM   2240  C   ALA E1779     -14.668  35.508  51.889  1.00  0.00           C  
ATOM   2241  O   ALA E1779     -14.079  34.557  52.377  1.00  0.00           O  
ATOM   2242  CB  ALA E1779     -14.754  37.010  53.888  1.00  0.00           C  
ATOM   2243  N   ILE E1780     -14.560  35.823  50.597  1.00  0.00           N  
ATOM   2244  CA  ILE E1780     -13.685  35.043  49.708  1.00  0.00           C  
ATOM   2245  C   ILE E1780     -12.205  35.364  49.932  1.00  0.00           C  
ATOM   2246  O   ILE E1780     -11.447  34.505  50.396  1.00  0.00           O  
ATOM   2247  CB  ILE E1780     -14.035  35.254  48.215  1.00  0.00           C  
ATOM   2248  CG1 ILE E1780     -15.061  34.208  47.780  1.00  0.00           C  
ATOM   2249  CG2 ILE E1780     -12.785  35.097  47.344  1.00  0.00           C  
ATOM   2250  CD1 ILE E1780     -16.280  34.128  48.671  1.00  0.00           C  
ATOM   2251  N   LEU E1781     -11.780  36.581  49.597  1.00  0.00           N  
ATOM   2252  CA  LEU E1781     -10.384  36.950  49.822  1.00  0.00           C  
ATOM   2253  C   LEU E1781     -10.105  36.971  51.337  1.00  0.00           C  
ATOM   2254  O   LEU E1781      -8.968  36.755  51.774  1.00  0.00           O  
ATOM   2255  CB  LEU E1781     -10.078  38.324  49.220  1.00  0.00           C  
ATOM   2256  CG  LEU E1781     -10.314  38.504  47.716  1.00  0.00           C  
ATOM   2257  CD1 LEU E1781      -9.529  39.732  47.232  1.00  0.00           C  
ATOM   2258  CD2 LEU E1781      -9.866  37.257  46.959  1.00  0.00           C  
ATOM   2259  N   GLY E1782     -11.155  37.227  52.124  1.00  0.00           N  
ATOM   2260  CA  GLY E1782     -11.038  37.262  53.571  1.00  0.00           C  
ATOM   2261  C   GLY E1782     -10.920  38.676  54.088  1.00  0.00           C  
ATOM   2262  O   GLY E1782     -11.868  39.232  54.656  1.00  0.00           O  
ATOM   2263  N   SER E1783      -9.733  39.243  53.892  1.00  0.00           N  
ATOM   2264  CA  SER E1783      -9.414  40.610  54.299  1.00  0.00           C  
ATOM   2265  C   SER E1783      -8.473  41.190  53.243  1.00  0.00           C  
ATOM   2266  O   SER E1783      -7.465  40.561  52.878  1.00  0.00           O  
ATOM   2267  CB  SER E1783      -8.722  40.639  55.664  1.00  0.00           C  
ATOM   2268  OG  SER E1783      -7.956  41.825  55.813  1.00  0.00           O  
ATOM   2269  N   MET E1784      -8.807  42.388  52.756  1.00  0.00           N  
ATOM   2270  CA  MET E1784      -8.013  43.050  51.719  1.00  0.00           C  
ATOM   2271  C   MET E1784      -6.511  43.103  52.024  1.00  0.00           C  
ATOM   2272  O   MET E1784      -5.683  42.697  51.198  1.00  0.00           O  
ATOM   2273  CB  MET E1784      -8.561  44.466  51.460  1.00  0.00           C  
ATOM   2274  CG  MET E1784      -9.792  44.481  50.564  1.00  0.00           C  
ATOM   2275  SD  MET E1784      -9.507  43.478  49.030  1.00  0.00           S  
ATOM   2276  CE  MET E1784      -9.783  44.674  47.705  1.00  0.00           C  
ATOM   2277  N   GLU E1785      -6.169  43.595  53.211  1.00  0.00           N  
ATOM   2278  CA  GLU E1785      -4.777  43.697  53.616  1.00  0.00           C  
ATOM   2279  C   GLU E1785      -4.102  42.334  53.757  1.00  0.00           C  
ATOM   2280  O   GLU E1785      -2.993  42.121  53.248  1.00  0.00           O  
ATOM   2281  CB  GLU E1785      -4.665  44.464  54.940  1.00  0.00           C  
ATOM   2282  CG  GLU E1785      -5.979  44.729  55.672  1.00  0.00           C  
ATOM   2283  CD  GLU E1785      -6.845  45.755  54.973  1.00  0.00           C  
ATOM   2284  OE1 GLU E1785      -6.350  46.882  54.718  1.00  0.00           O  
ATOM   2285  OE2 GLU E1785      -8.019  45.431  54.686  1.00  0.00           O  
ATOM   2286  N   ARG E1786      -4.765  41.421  54.463  1.00  0.00           N  
ATOM   2287  CA  ARG E1786      -4.209  40.096  54.658  1.00  0.00           C  
ATOM   2288  C   ARG E1786      -3.946  39.437  53.303  1.00  0.00           C  
ATOM   2289  O   ARG E1786      -2.802  39.105  52.983  1.00  0.00           O  
ATOM   2290  CB  ARG E1786      -5.151  39.232  55.502  1.00  0.00           C  
ATOM   2291  CG  ARG E1786      -4.619  37.826  55.733  1.00  0.00           C  
ATOM   2292  CD  ARG E1786      -5.478  37.052  56.723  1.00  0.00           C  
ATOM   2293  NE  ARG E1786      -5.232  37.488  58.100  1.00  0.00           N  
ATOM   2294  CZ  ARG E1786      -5.770  36.922  59.181  1.00  0.00           C  
ATOM   2295  NH1 ARG E1786      -6.597  35.886  59.052  1.00  0.00           N  
ATOM   2296  NH2 ARG E1786      -5.472  37.384  60.395  1.00  0.00           N  
ATOM   2297  N   PHE E1787      -4.996  39.272  52.503  1.00  0.00           N  
ATOM   2298  CA  PHE E1787      -4.844  38.644  51.200  1.00  0.00           C  
ATOM   2299  C   PHE E1787      -3.763  39.341  50.381  1.00  0.00           C  
ATOM   2300  O   PHE E1787      -3.000  38.696  49.656  1.00  0.00           O  
ATOM   2301  CB  PHE E1787      -6.185  38.649  50.456  1.00  0.00           C  
ATOM   2302  CG  PHE E1787      -6.185  37.848  49.155  1.00  0.00           C  
ATOM   2303  CD1 PHE E1787      -5.580  38.345  47.998  1.00  0.00           C  
ATOM   2304  CD2 PHE E1787      -6.837  36.612  49.079  1.00  0.00           C  
ATOM   2305  CE1 PHE E1787      -5.637  37.626  46.808  1.00  0.00           C  
ATOM   2306  CE2 PHE E1787      -6.890  35.891  47.875  1.00  0.00           C  
ATOM   2307  CZ  PHE E1787      -6.294  36.398  46.745  1.00  0.00           C  
ATOM   2308  N   ILE E1788      -3.687  40.660  50.484  1.00  0.00           N  
ATOM   2309  CA  ILE E1788      -2.646  41.349  49.735  1.00  0.00           C  
ATOM   2310  C   ILE E1788      -1.298  40.838  50.248  1.00  0.00           C  
ATOM   2311  O   ILE E1788      -0.408  40.504  49.454  1.00  0.00           O  
ATOM   2312  CB  ILE E1788      -2.721  42.900  49.897  1.00  0.00           C  
ATOM   2313  CG1 ILE E1788      -3.484  43.506  48.707  1.00  0.00           C  
ATOM   2314  CG2 ILE E1788      -1.309  43.494  49.988  1.00  0.00           C  
ATOM   2315  CD1 ILE E1788      -3.386  45.025  48.594  1.00  0.00           C  
ATOM   2316  N   GLY E1789      -1.164  40.779  51.577  1.00  0.00           N  
ATOM   2317  CA  GLY E1789       0.066  40.304  52.182  1.00  0.00           C  
ATOM   2318  C   GLY E1789       0.496  38.979  51.569  1.00  0.00           C  
ATOM   2319  O   GLY E1789       1.659  38.807  51.190  1.00  0.00           O  
ATOM   2320  N   ILE E1790      -0.449  38.045  51.466  1.00  0.00           N  
ATOM   2321  CA  ILE E1790      -0.186  36.726  50.894  1.00  0.00           C  
ATOM   2322  C   ILE E1790       0.272  36.815  49.448  1.00  0.00           C  
ATOM   2323  O   ILE E1790       1.252  36.177  49.073  1.00  0.00           O  
ATOM   2324  CB  ILE E1790      -1.443  35.836  50.972  1.00  0.00           C  
ATOM   2325  CG1 ILE E1790      -1.821  35.634  52.445  1.00  0.00           C  
ATOM   2326  CG2 ILE E1790      -1.213  34.513  50.250  1.00  0.00           C  
ATOM   2327  CD1 ILE E1790      -0.635  35.429  53.364  1.00  0.00           C  
ATOM   2328  N   LEU E1791      -0.435  37.598  48.634  1.00  0.00           N  
ATOM   2329  CA  LEU E1791      -0.053  37.754  47.229  1.00  0.00           C  
ATOM   2330  C   LEU E1791       1.391  38.195  47.146  1.00  0.00           C  
ATOM   2331  O   LEU E1791       2.179  37.669  46.360  1.00  0.00           O  
ATOM   2332  CB  LEU E1791      -0.915  38.806  46.549  1.00  0.00           C  
ATOM   2333  CG  LEU E1791      -2.368  38.413  46.373  1.00  0.00           C  
ATOM   2334  CD1 LEU E1791      -3.096  39.487  45.573  1.00  0.00           C  
ATOM   2335  CD2 LEU E1791      -2.410  37.063  45.665  1.00  0.00           C  
ATOM   2336  N   THR E1792       1.723  39.188  47.961  1.00  0.00           N  
ATOM   2337  CA  THR E1792       3.076  39.700  47.986  1.00  0.00           C  
ATOM   2338  C   THR E1792       3.965  38.534  48.301  1.00  0.00           C  
ATOM   2339  O   THR E1792       4.886  38.243  47.552  1.00  0.00           O  
ATOM   2340  CB  THR E1792       3.287  40.741  49.082  1.00  0.00           C  
ATOM   2341  OG1 THR E1792       2.027  41.325  49.450  1.00  0.00           O  
ATOM   2342  CG2 THR E1792       4.248  41.812  48.580  1.00  0.00           C  
ATOM   2343  N   GLU E1793       3.674  37.870  49.420  1.00  0.00           N  
ATOM   2344  CA  GLU E1793       4.453  36.717  49.845  1.00  0.00           C  
ATOM   2345  C   GLU E1793       4.641  35.806  48.639  1.00  0.00           C  
ATOM   2346  O   GLU E1793       5.768  35.612  48.188  1.00  0.00           O  
ATOM   2347  CB  GLU E1793       3.749  35.970  50.992  1.00  0.00           C  
ATOM   2348  CG  GLU E1793       3.677  36.747  52.328  1.00  0.00           C  
ATOM   2349  CD  GLU E1793       4.972  36.689  53.159  1.00  0.00           C  
ATOM   2350  OE1 GLU E1793       6.052  36.578  52.536  1.00  0.00           O  
ATOM   2351  OE2 GLU E1793       4.918  36.769  54.423  1.00  0.00           O  
ATOM   2352  N   GLU E1794       3.547  35.275  48.094  1.00  0.00           N  
ATOM   2353  CA  GLU E1794       3.650  34.390  46.934  1.00  0.00           C  
ATOM   2354  C   GLU E1794       4.534  35.009  45.851  1.00  0.00           C  
ATOM   2355  O   GLU E1794       5.750  34.879  45.894  1.00  0.00           O  
ATOM   2356  CB  GLU E1794       2.269  34.081  46.347  1.00  0.00           C  
ATOM   2357  CG  GLU E1794       2.340  33.097  45.191  1.00  0.00           C  
ATOM   2358  CD  GLU E1794       1.623  31.786  45.480  1.00  0.00           C  
ATOM   2359  OE1 GLU E1794       1.571  31.374  46.660  1.00  0.00           O  
ATOM   2360  OE2 GLU E1794       1.123  31.153  44.525  1.00  0.00           O  
ATOM   2361  N   PHE E1795       3.922  35.691  44.891  1.00  0.00           N  
ATOM   2362  CA  PHE E1795       4.651  36.317  43.792  1.00  0.00           C  
ATOM   2363  C   PHE E1795       5.954  36.997  44.212  1.00  0.00           C  
ATOM   2364  O   PHE E1795       6.873  37.176  43.399  1.00  0.00           O  
ATOM   2365  CB  PHE E1795       3.726  37.315  43.103  1.00  0.00           C  
ATOM   2366  CG  PHE E1795       2.414  36.714  42.692  1.00  0.00           C  
ATOM   2367  CD1 PHE E1795       1.462  36.363  43.656  1.00  0.00           C  
ATOM   2368  CD2 PHE E1795       2.161  36.420  41.346  1.00  0.00           C  
ATOM   2369  CE1 PHE E1795       0.285  35.723  43.288  1.00  0.00           C  
ATOM   2370  CE2 PHE E1795       0.988  35.779  40.959  1.00  0.00           C  
ATOM   2371  CZ  PHE E1795       0.045  35.427  41.931  1.00  0.00           C  
ATOM   2372  N   ALA E1796       6.022  37.364  45.490  1.00  0.00           N  
ATOM   2373  CA  ALA E1796       7.191  38.025  46.057  1.00  0.00           C  
ATOM   2374  C   ALA E1796       7.555  39.258  45.233  1.00  0.00           C  
ATOM   2375  O   ALA E1796       8.657  39.353  44.680  1.00  0.00           O  
ATOM   2376  CB  ALA E1796       8.358  37.054  46.109  1.00  0.00           C  
ATOM   2377  N   GLY E1797       6.617  40.201  45.155  1.00  0.00           N  
ATOM   2378  CA  GLY E1797       6.847  41.415  44.391  1.00  0.00           C  
ATOM   2379  C   GLY E1797       6.626  41.248  42.898  1.00  0.00           C  
ATOM   2380  O   GLY E1797       6.797  42.189  42.135  1.00  0.00           O  
ATOM   2381  N   PHE E1798       6.243  40.056  42.464  1.00  0.00           N  
ATOM   2382  CA  PHE E1798       6.025  39.853  41.042  1.00  0.00           C  
ATOM   2383  C   PHE E1798       4.558  39.722  40.690  1.00  0.00           C  
ATOM   2384  O   PHE E1798       4.143  38.766  40.025  1.00  0.00           O  
ATOM   2385  CB  PHE E1798       6.828  38.646  40.571  1.00  0.00           C  
ATOM   2386  CG  PHE E1798       8.299  38.899  40.572  1.00  0.00           C  
ATOM   2387  CD1 PHE E1798       8.982  39.098  41.769  1.00  0.00           C  
ATOM   2388  CD2 PHE E1798       8.991  39.024  39.371  1.00  0.00           C  
ATOM   2389  CE1 PHE E1798      10.331  39.425  41.769  1.00  0.00           C  
ATOM   2390  CE2 PHE E1798      10.344  39.349  39.356  1.00  0.00           C  
ATOM   2391  CZ  PHE E1798      11.015  39.551  40.559  1.00  0.00           C  
ATOM   2392  N   PHE E1799       3.785  40.704  41.146  1.00  0.00           N  
ATOM   2393  CA  PHE E1799       2.364  40.738  40.894  1.00  0.00           C  
ATOM   2394  C   PHE E1799       2.136  40.617  39.392  1.00  0.00           C  
ATOM   2395  O   PHE E1799       2.913  41.149  38.591  1.00  0.00           O  
ATOM   2396  CB  PHE E1799       1.809  42.045  41.405  1.00  0.00           C  
ATOM   2397  CG  PHE E1799       2.163  42.320  42.820  1.00  0.00           C  
ATOM   2398  CD1 PHE E1799       1.547  41.624  43.844  1.00  0.00           C  
ATOM   2399  CD2 PHE E1799       3.119  43.271  43.139  1.00  0.00           C  
ATOM   2400  CE1 PHE E1799       1.882  41.872  45.180  1.00  0.00           C  
ATOM   2401  CE2 PHE E1799       3.463  43.528  44.473  1.00  0.00           C  
ATOM   2402  CZ  PHE E1799       2.842  42.828  45.495  1.00  0.00           C  
ATOM   2403  N   PRO E1800       1.087  39.877  38.986  1.00  0.00           N  
ATOM   2404  CA  PRO E1800       0.770  39.697  37.559  1.00  0.00           C  
ATOM   2405  C   PRO E1800       0.502  41.054  36.902  1.00  0.00           C  
ATOM   2406  O   PRO E1800       0.126  42.023  37.578  1.00  0.00           O  
ATOM   2407  CB  PRO E1800      -0.474  38.803  37.587  1.00  0.00           C  
ATOM   2408  CG  PRO E1800      -0.216  37.938  38.789  1.00  0.00           C  
ATOM   2409  CD  PRO E1800       0.280  38.966  39.821  1.00  0.00           C  
ATOM   2410  N   THR E1801       0.681  41.125  35.589  1.00  0.00           N  
ATOM   2411  CA  THR E1801       0.486  42.389  34.912  1.00  0.00           C  
ATOM   2412  C   THR E1801      -0.705  43.171  35.424  1.00  0.00           C  
ATOM   2413  O   THR E1801      -0.556  44.309  35.829  1.00  0.00           O  
ATOM   2414  CB  THR E1801       0.357  42.193  33.399  1.00  0.00           C  
ATOM   2415  OG1 THR E1801       1.620  41.777  32.862  1.00  0.00           O  
ATOM   2416  CG2 THR E1801      -0.051  43.495  32.733  1.00  0.00           C  
ATOM   2417  N   TRP E1802      -1.879  42.557  35.436  1.00  0.00           N  
ATOM   2418  CA  TRP E1802      -3.086  43.259  35.875  1.00  0.00           C  
ATOM   2419  C   TRP E1802      -3.037  43.834  37.280  1.00  0.00           C  
ATOM   2420  O   TRP E1802      -3.657  44.861  37.567  1.00  0.00           O  
ATOM   2421  CB  TRP E1802      -4.330  42.354  35.769  1.00  0.00           C  
ATOM   2422  CG  TRP E1802      -4.434  41.259  36.813  1.00  0.00           C  
ATOM   2423  CD1 TRP E1802      -3.825  40.032  36.782  1.00  0.00           C  
ATOM   2424  CD2 TRP E1802      -5.259  41.265  37.991  1.00  0.00           C  
ATOM   2425  NE1 TRP E1802      -4.231  39.273  37.852  1.00  0.00           N  
ATOM   2426  CE2 TRP E1802      -5.108  40.003  38.613  1.00  0.00           C  
ATOM   2427  CE3 TRP E1802      -6.113  42.215  38.582  1.00  0.00           C  
ATOM   2428  CZ2 TRP E1802      -5.783  39.661  39.799  1.00  0.00           C  
ATOM   2429  CZ3 TRP E1802      -6.787  41.875  39.770  1.00  0.00           C  
ATOM   2430  CH2 TRP E1802      -6.614  40.608  40.360  1.00  0.00           C  
ATOM   2431  N   LEU E1803      -2.305  43.167  38.156  1.00  0.00           N  
ATOM   2432  CA  LEU E1803      -2.221  43.597  39.540  1.00  0.00           C  
ATOM   2433  C   LEU E1803      -1.007  44.452  39.874  1.00  0.00           C  
ATOM   2434  O   LEU E1803      -0.829  44.880  41.028  1.00  0.00           O  
ATOM   2435  CB  LEU E1803      -2.231  42.367  40.437  1.00  0.00           C  
ATOM   2436  CG  LEU E1803      -3.479  42.263  41.309  1.00  0.00           C  
ATOM   2437  CD1 LEU E1803      -3.558  40.867  41.912  1.00  0.00           C  
ATOM   2438  CD2 LEU E1803      -3.437  43.341  42.388  1.00  0.00           C  
ATOM   2439  N   ALA E1804      -0.185  44.717  38.862  1.00  0.00           N  
ATOM   2440  CA  ALA E1804       1.042  45.490  39.057  1.00  0.00           C  
ATOM   2441  C   ALA E1804       0.857  46.993  39.250  1.00  0.00           C  
ATOM   2442  O   ALA E1804       0.295  47.673  38.384  1.00  0.00           O  
ATOM   2443  CB  ALA E1804       2.007  45.242  37.885  1.00  0.00           C  
ATOM   2444  N   PRO E1805       1.318  47.530  40.399  1.00  0.00           N  
ATOM   2445  CA  PRO E1805       1.189  48.970  40.645  1.00  0.00           C  
ATOM   2446  C   PRO E1805       1.585  49.710  39.379  1.00  0.00           C  
ATOM   2447  O   PRO E1805       0.880  50.603  38.951  1.00  0.00           O  
ATOM   2448  CB  PRO E1805       2.129  49.189  41.814  1.00  0.00           C  
ATOM   2449  CG  PRO E1805       1.808  47.983  42.651  1.00  0.00           C  
ATOM   2450  CD  PRO E1805       1.767  46.836  41.620  1.00  0.00           C  
ATOM   2451  N   VAL E1806       2.711  49.354  38.785  1.00  0.00           N  
ATOM   2452  CA  VAL E1806       3.063  49.955  37.521  1.00  0.00           C  
ATOM   2453  C   VAL E1806       3.177  48.778  36.598  1.00  0.00           C  
ATOM   2454  O   VAL E1806       3.798  47.773  36.944  1.00  0.00           O  
ATOM   2455  CB  VAL E1806       4.393  50.677  37.526  1.00  0.00           C  
ATOM   2456  CG1 VAL E1806       4.831  50.933  36.064  1.00  0.00           C  
ATOM   2457  CG2 VAL E1806       4.254  51.979  38.276  1.00  0.00           C  
ATOM   2458  N   GLN E1807       2.581  48.899  35.421  1.00  0.00           N  
ATOM   2459  CA  GLN E1807       2.595  47.808  34.465  1.00  0.00           C  
ATOM   2460  C   GLN E1807       3.678  47.994  33.415  1.00  0.00           C  
ATOM   2461  O   GLN E1807       4.298  47.023  32.970  1.00  0.00           O  
ATOM   2462  CB  GLN E1807       1.207  47.683  33.813  1.00  0.00           C  
ATOM   2463  CG  GLN E1807       0.065  47.435  34.826  1.00  0.00           C  
ATOM   2464  CD  GLN E1807      -1.329  47.470  34.196  1.00  0.00           C  
ATOM   2465  OE1 GLN E1807      -1.656  48.381  33.430  1.00  0.00           O  
ATOM   2466  NE2 GLN E1807      -2.158  46.483  34.528  1.00  0.00           N  
ATOM   2467  N   VAL E1808       3.928  49.238  33.034  1.00  0.00           N  
ATOM   2468  CA  VAL E1808       4.938  49.478  32.020  1.00  0.00           C  
ATOM   2469  C   VAL E1808       5.801  50.680  32.348  1.00  0.00           C  
ATOM   2470  O   VAL E1808       5.440  51.509  33.176  1.00  0.00           O  
ATOM   2471  CB  VAL E1808       4.293  49.704  30.616  1.00  0.00           C  
ATOM   2472  CG1 VAL E1808       5.388  49.866  29.552  1.00  0.00           C  
ATOM   2473  CG2 VAL E1808       3.367  48.540  30.257  1.00  0.00           C  
ATOM   2474  N   VAL E1809       6.954  50.746  31.698  1.00  0.00           N  
ATOM   2475  CA  VAL E1809       7.882  51.845  31.867  1.00  0.00           C  
ATOM   2476  C   VAL E1809       8.506  52.052  30.504  1.00  0.00           C  
ATOM   2477  O   VAL E1809       8.984  51.102  29.873  1.00  0.00           O  
ATOM   2478  CB  VAL E1809       9.027  51.527  32.871  1.00  0.00           C  
ATOM   2479  CG1 VAL E1809      10.030  52.668  32.891  1.00  0.00           C  
ATOM   2480  CG2 VAL E1809       8.472  51.309  34.255  1.00  0.00           C  
ATOM   2481  N   ILE E1810       8.482  53.296  30.045  1.00  0.00           N  
ATOM   2482  CA  ILE E1810       9.066  53.625  28.756  1.00  0.00           C  
ATOM   2483  C   ILE E1810      10.215  54.558  29.015  1.00  0.00           C  
ATOM   2484  O   ILE E1810      10.059  55.556  29.711  1.00  0.00           O  
ATOM   2485  CB  ILE E1810       8.043  54.304  27.834  1.00  0.00           C  
ATOM   2486  CG1 ILE E1810       6.813  53.394  27.691  1.00  0.00           C  
ATOM   2487  CG2 ILE E1810       8.683  54.582  26.463  1.00  0.00           C  
ATOM   2488  CD1 ILE E1810       5.788  53.853  26.686  1.00  0.00           C  
ATOM   2489  N   MET E1811      11.369  54.237  28.455  1.00  0.00           N  
ATOM   2490  CA  MET E1811      12.543  55.051  28.689  1.00  0.00           C  
ATOM   2491  C   MET E1811      13.361  55.305  27.448  1.00  0.00           C  
ATOM   2492  O   MET E1811      13.438  54.461  26.568  1.00  0.00           O  
ATOM   2493  CB  MET E1811      13.413  54.397  29.778  1.00  0.00           C  
ATOM   2494  CG  MET E1811      13.785  52.910  29.550  1.00  0.00           C  
ATOM   2495  SD  MET E1811      14.152  51.998  31.097  1.00  0.00           S  
ATOM   2496  CE  MET E1811      12.714  50.918  31.247  1.00  0.00           C  
ATOM   2497  N   ASN E1812      13.964  56.490  27.395  1.00  0.00           N  
ATOM   2498  CA  ASN E1812      14.799  56.922  26.281  1.00  0.00           C  
ATOM   2499  C   ASN E1812      16.243  56.579  26.583  1.00  0.00           C  
ATOM   2500  O   ASN E1812      16.629  56.470  27.736  1.00  0.00           O  
ATOM   2501  CB  ASN E1812      14.663  58.434  26.094  1.00  0.00           C  
ATOM   2502  CG  ASN E1812      14.988  59.219  27.363  1.00  0.00           C  
ATOM   2503  OD1 ASN E1812      14.472  58.919  28.443  1.00  0.00           O  
ATOM   2504  ND2 ASN E1812      15.841  60.238  27.233  1.00  0.00           N  
ATOM   2505  N   ILE E1813      17.046  56.404  25.551  1.00  0.00           N  
ATOM   2506  CA  ILE E1813      18.445  56.094  25.770  1.00  0.00           C  
ATOM   2507  C   ILE E1813      19.228  57.389  25.886  1.00  0.00           C  
ATOM   2508  O   ILE E1813      20.166  57.489  26.673  1.00  0.00           O  
ATOM   2509  CB  ILE E1813      19.009  55.283  24.626  1.00  0.00           C  
ATOM   2510  CG1 ILE E1813      18.163  54.037  24.458  1.00  0.00           C  
ATOM   2511  CG2 ILE E1813      20.459  54.910  24.910  1.00  0.00           C  
ATOM   2512  CD1 ILE E1813      18.489  53.282  23.239  1.00  0.00           C  
ATOM   2513  N   THR E1814      18.849  58.374  25.080  1.00  0.00           N  
ATOM   2514  CA  THR E1814      19.491  59.676  25.115  1.00  0.00           C  
ATOM   2515  C   THR E1814      18.400  60.748  25.177  1.00  0.00           C  
ATOM   2516  O   THR E1814      17.212  60.447  25.014  1.00  0.00           O  
ATOM   2517  CB  THR E1814      20.403  59.903  23.884  1.00  0.00           C  
ATOM   2518  OG1 THR E1814      20.848  61.270  23.866  1.00  0.00           O  
ATOM   2519  CG2 THR E1814      19.668  59.570  22.601  1.00  0.00           C  
ATOM   2520  N   ASP E1815      18.808  61.992  25.424  1.00  0.00           N  
ATOM   2521  CA  ASP E1815      17.883  63.121  25.536  1.00  0.00           C  
ATOM   2522  C   ASP E1815      17.170  63.443  24.227  1.00  0.00           C  
ATOM   2523  O   ASP E1815      16.446  64.431  24.145  1.00  0.00           O  
ATOM   2524  CB  ASP E1815      18.649  64.348  26.040  1.00  0.00           C  
ATOM   2525  CG  ASP E1815      19.288  64.119  27.418  1.00  0.00           C  
ATOM   2526  OD1 ASP E1815      19.764  62.991  27.698  1.00  0.00           O  
ATOM   2527  OD2 ASP E1815      19.328  65.078  28.224  1.00  0.00           O  
ATOM   2528  N   SER E1816      17.379  62.598  23.217  1.00  0.00           N  
ATOM   2529  CA  SER E1816      16.765  62.764  21.901  1.00  0.00           C  
ATOM   2530  C   SER E1816      15.349  62.190  21.866  1.00  0.00           C  
ATOM   2531  O   SER E1816      14.357  62.916  21.907  1.00  0.00           O  
ATOM   2532  CB  SER E1816      17.601  62.056  20.834  1.00  0.00           C  
ATOM   2533  OG  SER E1816      18.947  62.471  20.891  1.00  0.00           O  
ATOM   2534  N   GLN E1817      15.273  60.870  21.790  1.00  0.00           N  
ATOM   2535  CA  GLN E1817      14.007  60.163  21.731  1.00  0.00           C  
ATOM   2536  C   GLN E1817      13.099  60.460  22.914  1.00  0.00           C  
ATOM   2537  O   GLN E1817      12.028  59.870  23.027  1.00  0.00           O  
ATOM   2538  CB  GLN E1817      14.272  58.662  21.666  1.00  0.00           C  
ATOM   2539  CG  GLN E1817      15.593  58.288  20.987  1.00  0.00           C  
ATOM   2540  CD  GLN E1817      16.781  58.267  21.947  1.00  0.00           C  
ATOM   2541  OE1 GLN E1817      16.967  59.188  22.732  1.00  0.00           O  
ATOM   2542  NE2 GLN E1817      17.592  57.214  21.878  1.00  0.00           N  
ATOM   2543  N   SER E1818      13.519  61.372  23.788  1.00  0.00           N  
ATOM   2544  CA  SER E1818      12.734  61.709  24.983  1.00  0.00           C  
ATOM   2545  C   SER E1818      11.294  62.150  24.681  1.00  0.00           C  
ATOM   2546  O   SER E1818      10.367  61.918  25.468  1.00  0.00           O  
ATOM   2547  CB  SER E1818      13.463  62.780  25.829  1.00  0.00           C  
ATOM   2548  OG  SER E1818      13.688  63.977  25.104  1.00  0.00           O  
ATOM   2549  N   GLU E1819      11.097  62.777  23.534  1.00  0.00           N  
ATOM   2550  CA  GLU E1819       9.765  63.220  23.185  1.00  0.00           C  
ATOM   2551  C   GLU E1819       8.944  62.044  22.689  1.00  0.00           C  
ATOM   2552  O   GLU E1819       7.760  61.927  22.993  1.00  0.00           O  
ATOM   2553  CB  GLU E1819       9.838  64.279  22.102  1.00  0.00           C  
ATOM   2554  CG  GLU E1819       8.480  64.789  21.686  1.00  0.00           C  
ATOM   2555  CD  GLU E1819       8.533  65.569  20.388  1.00  0.00           C  
ATOM   2556  OE1 GLU E1819       8.898  64.977  19.346  1.00  0.00           O  
ATOM   2557  OE2 GLU E1819       8.210  66.775  20.410  1.00  0.00           O  
ATOM   2558  N   TYR E1820       9.590  61.179  21.911  1.00  0.00           N  
ATOM   2559  CA  TYR E1820       8.948  59.992  21.351  1.00  0.00           C  
ATOM   2560  C   TYR E1820       8.533  59.068  22.485  1.00  0.00           C  
ATOM   2561  O   TYR E1820       7.686  58.198  22.306  1.00  0.00           O  
ATOM   2562  CB  TYR E1820       9.919  59.274  20.394  1.00  0.00           C  
ATOM   2563  CG  TYR E1820       9.455  57.918  19.868  1.00  0.00           C  
ATOM   2564  CD1 TYR E1820       8.274  57.787  19.129  1.00  0.00           C  
ATOM   2565  CD2 TYR E1820      10.211  56.766  20.096  1.00  0.00           C  
ATOM   2566  CE1 TYR E1820       7.863  56.529  18.628  1.00  0.00           C  
ATOM   2567  CE2 TYR E1820       9.809  55.512  19.603  1.00  0.00           C  
ATOM   2568  CZ  TYR E1820       8.641  55.400  18.875  1.00  0.00           C  
ATOM   2569  OH  TYR E1820       8.264  54.163  18.400  1.00  0.00           O  
ATOM   2570  N   VAL E1821       9.139  59.263  23.653  1.00  0.00           N  
ATOM   2571  CA  VAL E1821       8.820  58.452  24.816  1.00  0.00           C  
ATOM   2572  C   VAL E1821       7.549  58.986  25.444  1.00  0.00           C  
ATOM   2573  O   VAL E1821       6.639  58.215  25.755  1.00  0.00           O  
ATOM   2574  CB  VAL E1821       9.953  58.491  25.835  1.00  0.00           C  
ATOM   2575  CG1 VAL E1821       9.484  57.917  27.169  1.00  0.00           C  
ATOM   2576  CG2 VAL E1821      11.136  57.711  25.297  1.00  0.00           C  
ATOM   2577  N   ASN E1822       7.498  60.308  25.626  1.00  0.00           N  
ATOM   2578  CA  ASN E1822       6.320  60.976  26.189  1.00  0.00           C  
ATOM   2579  C   ASN E1822       5.185  60.619  25.246  1.00  0.00           C  
ATOM   2580  O   ASN E1822       4.029  60.411  25.634  1.00  0.00           O  
ATOM   2581  CB  ASN E1822       6.523  62.490  26.187  1.00  0.00           C  
ATOM   2582  CG  ASN E1822       7.485  62.940  27.235  1.00  0.00           C  
ATOM   2583  OD1 ASN E1822       7.954  64.064  27.210  1.00  0.00           O  
ATOM   2584  ND2 ASN E1822       7.777  62.066  28.180  1.00  0.00           N  
ATOM   2585  N   GLU E1830       5.563  60.563  23.982  1.00  0.00           N  
ATOM   2586  CA  GLU E1830       4.667  60.219  22.907  1.00  0.00           C  
ATOM   2587  C   GLU E1830       3.920  58.934  23.269  1.00  0.00           C  
ATOM   2588  O   GLU E1830       2.702  58.920  23.464  1.00  0.00           O  
ATOM   2589  CB  GLU E1830       5.512  59.997  21.652  1.00  0.00           C  
ATOM   2590  CG  GLU E1830       4.733  59.646  20.404  1.00  0.00           C  
ATOM   2591  CD  GLU E1830       4.093  60.863  19.772  1.00  0.00           C  
ATOM   2592  OE1 GLU E1830       4.842  61.730  19.255  1.00  0.00           O  
ATOM   2593  OE2 GLU E1830       2.846  60.949  19.803  1.00  0.00           O  
ATOM   2594  N   LEU E1831       4.691  57.859  23.367  1.00  0.00           N  
ATOM   2595  CA  LEU E1831       4.165  56.539  23.663  1.00  0.00           C  
ATOM   2596  C   LEU E1831       3.536  56.378  25.024  1.00  0.00           C  
ATOM   2597  O   LEU E1831       2.450  55.819  25.151  1.00  0.00           O  
ATOM   2598  CB  LEU E1831       5.267  55.491  23.484  1.00  0.00           C  
ATOM   2599  CG  LEU E1831       5.547  55.063  22.035  1.00  0.00           C  
ATOM   2600  CD1 LEU E1831       5.895  56.269  21.176  1.00  0.00           C  
ATOM   2601  CD2 LEU E1831       6.671  54.041  22.008  1.00  0.00           C  
ATOM   2602  N   THR E1832       4.217  56.852  26.054  1.00  0.00           N  
ATOM   2603  CA  THR E1832       3.663  56.712  27.389  1.00  0.00           C  
ATOM   2604  C   THR E1832       2.253  57.274  27.347  1.00  0.00           C  
ATOM   2605  O   THR E1832       1.371  56.841  28.090  1.00  0.00           O  
ATOM   2606  CB  THR E1832       4.507  57.467  28.436  1.00  0.00           C  
ATOM   2607  OG1 THR E1832       4.564  58.856  28.099  1.00  0.00           O  
ATOM   2608  CG2 THR E1832       5.921  56.912  28.469  1.00  0.00           C  
ATOM   2609  N   GLN E1833       2.041  58.228  26.445  1.00  0.00           N  
ATOM   2610  CA  GLN E1833       0.735  58.855  26.309  1.00  0.00           C  
ATOM   2611  C   GLN E1833      -0.245  57.864  25.712  1.00  0.00           C  
ATOM   2612  O   GLN E1833      -1.209  57.436  26.356  1.00  0.00           O  
ATOM   2613  CB  GLN E1833       0.822  60.101  25.415  1.00  0.00           C  
ATOM   2614  CG  GLN E1833      -0.520  60.791  25.243  1.00  0.00           C  
ATOM   2615  CD  GLN E1833      -1.201  61.061  26.579  1.00  0.00           C  
ATOM   2616  OE1 GLN E1833      -1.012  62.115  27.185  1.00  0.00           O  
ATOM   2617  NE2 GLN E1833      -1.983  60.093  27.054  1.00  0.00           N  
ATOM   2618  N   LYS E1834       0.022  57.513  24.464  1.00  0.00           N  
ATOM   2619  CA  LYS E1834      -0.798  56.575  23.726  1.00  0.00           C  
ATOM   2620  C   LYS E1834      -1.171  55.400  24.631  1.00  0.00           C  
ATOM   2621  O   LYS E1834      -2.302  54.911  24.596  1.00  0.00           O  
ATOM   2622  CB  LYS E1834      -0.010  56.083  22.510  1.00  0.00           C  
ATOM   2623  CG  LYS E1834      -0.833  55.703  21.286  1.00  0.00           C  
ATOM   2624  CD  LYS E1834       0.073  55.075  20.215  1.00  0.00           C  
ATOM   2625  CE  LYS E1834      -0.610  54.935  18.846  1.00  0.00           C  
ATOM   2626  NZ  LYS E1834      -0.804  56.251  18.142  1.00  0.00           N  
ATOM   2627  N   LEU E1835      -0.217  54.962  25.450  1.00  0.00           N  
ATOM   2628  CA  LEU E1835      -0.423  53.835  26.360  1.00  0.00           C  
ATOM   2629  C   LEU E1835      -1.297  54.161  27.561  1.00  0.00           C  
ATOM   2630  O   LEU E1835      -2.018  53.298  28.060  1.00  0.00           O  
ATOM   2631  CB  LEU E1835       0.921  53.318  26.855  1.00  0.00           C  
ATOM   2632  CG  LEU E1835       1.449  52.038  26.221  1.00  0.00           C  
ATOM   2633  CD1 LEU E1835       1.463  52.182  24.734  1.00  0.00           C  
ATOM   2634  CD2 LEU E1835       2.852  51.760  26.733  1.00  0.00           C  
ATOM   2635  N   SER E1836      -1.215  55.401  28.037  1.00  0.00           N  
ATOM   2636  CA  SER E1836      -2.010  55.822  29.182  1.00  0.00           C  
ATOM   2637  C   SER E1836      -3.471  55.873  28.761  1.00  0.00           C  
ATOM   2638  O   SER E1836      -4.365  55.577  29.557  1.00  0.00           O  
ATOM   2639  CB  SER E1836      -1.562  57.195  29.668  1.00  0.00           C  
ATOM   2640  OG  SER E1836      -2.183  57.500  30.905  1.00  0.00           O  
ATOM   2641  N   ASN E1837      -3.703  56.253  27.505  1.00  0.00           N  
ATOM   2642  CA  ASN E1837      -5.053  56.317  26.960  1.00  0.00           C  
ATOM   2643  C   ASN E1837      -5.515  54.905  26.716  1.00  0.00           C  
ATOM   2644  O   ASN E1837      -6.709  54.603  26.793  1.00  0.00           O  
ATOM   2645  CB  ASN E1837      -5.062  57.055  25.640  1.00  0.00           C  
ATOM   2646  CG  ASN E1837      -4.301  58.334  25.710  1.00  0.00           C  
ATOM   2647  OD1 ASN E1837      -4.450  59.102  26.662  1.00  0.00           O  
ATOM   2648  ND2 ASN E1837      -3.476  58.587  24.704  1.00  0.00           N  
ATOM   2649  N   ALA E1838      -4.555  54.044  26.393  1.00  0.00           N  
ATOM   2650  CA  ALA E1838      -4.852  52.639  26.161  1.00  0.00           C  
ATOM   2651  C   ALA E1838      -5.390  52.094  27.492  1.00  0.00           C  
ATOM   2652  O   ALA E1838      -5.991  51.019  27.545  1.00  0.00           O  
ATOM   2653  CB  ALA E1838      -3.572  51.882  25.736  1.00  0.00           C  
ATOM   2654  N   GLY E1839      -5.185  52.867  28.557  1.00  0.00           N  
ATOM   2655  CA  GLY E1839      -5.629  52.467  29.877  1.00  0.00           C  
ATOM   2656  C   GLY E1839      -4.597  51.572  30.542  1.00  0.00           C  
ATOM   2657  O   GLY E1839      -4.950  50.679  31.296  1.00  0.00           O  
ATOM   2658  N   ILE E1840      -3.317  51.802  30.268  1.00  0.00           N  
ATOM   2659  CA  ILE E1840      -2.257  50.986  30.851  1.00  0.00           C  
ATOM   2660  C   ILE E1840      -1.464  51.790  31.863  1.00  0.00           C  
ATOM   2661  O   ILE E1840      -0.993  52.880  31.552  1.00  0.00           O  
ATOM   2662  CB  ILE E1840      -1.279  50.491  29.767  1.00  0.00           C  
ATOM   2663  CG1 ILE E1840      -1.949  49.418  28.921  1.00  0.00           C  
ATOM   2664  CG2 ILE E1840      -0.004  49.966  30.409  1.00  0.00           C  
ATOM   2665  CD1 ILE E1840      -1.162  49.049  27.693  1.00  0.00           C  
ATOM   2666  N   ARG E1841      -1.323  51.266  33.075  1.00  0.00           N  
ATOM   2667  CA  ARG E1841      -0.545  51.960  34.090  1.00  0.00           C  
ATOM   2668  C   ARG E1841       0.899  52.015  33.579  1.00  0.00           C  
ATOM   2669  O   ARG E1841       1.698  51.101  33.799  1.00  0.00           O  
ATOM   2670  CB  ARG E1841      -0.613  51.214  35.421  1.00  0.00           C  
ATOM   2671  CG  ARG E1841      -1.973  51.268  36.103  1.00  0.00           C  
ATOM   2672  CD  ARG E1841      -1.892  50.721  37.529  1.00  0.00           C  
ATOM   2673  NE  ARG E1841      -1.885  49.255  37.590  1.00  0.00           N  
ATOM   2674  CZ  ARG E1841      -2.968  48.495  37.453  1.00  0.00           C  
ATOM   2675  NH1 ARG E1841      -4.156  49.051  37.252  1.00  0.00           N  
ATOM   2676  NH2 ARG E1841      -2.866  47.177  37.510  1.00  0.00           N  
ATOM   2677  N   VAL E1842       1.225  53.087  32.870  1.00  0.00           N  
ATOM   2678  CA  VAL E1842       2.564  53.249  32.309  1.00  0.00           C  
ATOM   2679  C   VAL E1842       3.192  54.533  32.813  1.00  0.00           C  
ATOM   2680  O   VAL E1842       2.488  55.425  33.274  1.00  0.00           O  
ATOM   2681  CB  VAL E1842       2.528  53.287  30.749  1.00  0.00           C  
ATOM   2682  CG1 VAL E1842       1.602  54.386  30.279  1.00  0.00           C  
ATOM   2683  CG2 VAL E1842       3.937  53.514  30.184  1.00  0.00           C  
ATOM   2684  N   LYS E1843       4.516  54.614  32.735  1.00  0.00           N  
ATOM   2685  CA  LYS E1843       5.233  55.800  33.160  1.00  0.00           C  
ATOM   2686  C   LYS E1843       6.485  55.932  32.312  1.00  0.00           C  
ATOM   2687  O   LYS E1843       6.968  54.944  31.748  1.00  0.00           O  
ATOM   2688  CB  LYS E1843       5.593  55.710  34.636  1.00  0.00           C  
ATOM   2689  CG  LYS E1843       4.389  55.652  35.562  1.00  0.00           C  
ATOM   2690  CD  LYS E1843       4.523  56.625  36.739  1.00  0.00           C  
ATOM   2691  CE  LYS E1843       3.229  56.704  37.552  1.00  0.00           C  
ATOM   2692  NZ  LYS E1843       3.262  57.741  38.626  1.00  0.00           N  
ATOM   2693  N   ALA E1844       6.998  57.158  32.207  1.00  0.00           N  
ATOM   2694  CA  ALA E1844       8.194  57.417  31.402  1.00  0.00           C  
ATOM   2695  C   ALA E1844       9.390  57.814  32.251  1.00  0.00           C  
ATOM   2696  O   ALA E1844       9.314  58.714  33.083  1.00  0.00           O  
ATOM   2697  CB  ALA E1844       7.921  58.503  30.372  1.00  0.00           C  
ATOM   2698  N   ASP E1845      10.502  57.131  32.039  1.00  0.00           N  
ATOM   2699  CA  ASP E1845      11.710  57.415  32.784  1.00  0.00           C  
ATOM   2700  C   ASP E1845      12.626  58.131  31.829  1.00  0.00           C  
ATOM   2701  O   ASP E1845      13.497  57.521  31.203  1.00  0.00           O  
ATOM   2702  CB  ASP E1845      12.377  56.123  33.245  1.00  0.00           C  
ATOM   2703  CG  ASP E1845      13.570  56.369  34.130  1.00  0.00           C  
ATOM   2704  OD1 ASP E1845      14.153  57.472  34.050  1.00  0.00           O  
ATOM   2705  OD2 ASP E1845      13.933  55.454  34.894  1.00  0.00           O  
ATOM   2706  N   LEU E1847      12.421  59.432  31.706  1.00  0.00           N  
ATOM   2707  CA  LEU E1847      13.255  60.208  30.815  1.00  0.00           C  
ATOM   2708  C   LEU E1847      14.511  60.661  31.533  1.00  0.00           C  
ATOM   2709  O   LEU E1847      15.431  61.178  30.890  1.00  0.00           O  
ATOM   2710  CB  LEU E1847      12.496  61.421  30.296  1.00  0.00           C  
ATOM   2711  CG  LEU E1847      11.303  61.149  29.391  1.00  0.00           C  
ATOM   2712  CD1 LEU E1847      10.771  62.481  28.873  1.00  0.00           C  
ATOM   2713  CD2 LEU E1847      11.721  60.245  28.241  1.00  0.00           C  
ATOM   2714  N   ARG E1848      14.545  60.449  32.853  1.00  0.00           N  
ATOM   2715  CA  ARG E1848      15.676  60.845  33.692  1.00  0.00           C  
ATOM   2716  C   ARG E1848      17.022  60.809  32.995  1.00  0.00           C  
ATOM   2717  O   ARG E1848      17.236  60.025  32.064  1.00  0.00           O  
ATOM   2718  CB  ARG E1848      15.752  59.980  34.932  1.00  0.00           C  
ATOM   2719  CG  ARG E1848      14.717  60.309  35.962  1.00  0.00           C  
ATOM   2720  CD  ARG E1848      14.907  59.400  37.144  1.00  0.00           C  
ATOM   2721  NE  ARG E1848      14.880  58.009  36.717  1.00  0.00           N  
ATOM   2722  CZ  ARG E1848      15.141  56.976  37.507  1.00  0.00           C  
ATOM   2723  NH1 ARG E1848      15.450  57.182  38.772  1.00  0.00           N  
ATOM   2724  NH2 ARG E1848      15.094  55.736  37.031  1.00  0.00           N  
ATOM   2725  N   ASN E1849      17.931  61.675  33.441  1.00  0.00           N  
ATOM   2726  CA  ASN E1849      19.259  61.728  32.849  1.00  0.00           C  
ATOM   2727  C   ASN E1849      20.081  60.622  33.466  1.00  0.00           C  
ATOM   2728  O   ASN E1849      20.844  60.853  34.407  1.00  0.00           O  
ATOM   2729  CB  ASN E1849      19.931  63.066  33.117  1.00  0.00           C  
ATOM   2730  CG  ASN E1849      21.266  63.174  32.423  1.00  0.00           C  
ATOM   2731  OD1 ASN E1849      21.351  63.096  31.190  1.00  0.00           O  
ATOM   2732  ND2 ASN E1849      22.325  63.341  33.208  1.00  0.00           N  
ATOM   2733  N   GLU E1869      19.920  59.415  32.933  1.00  0.00           N  
ATOM   2734  CA  GLU E1869      20.630  58.261  33.458  1.00  0.00           C  
ATOM   2735  C   GLU E1869      20.938  57.252  32.372  1.00  0.00           C  
ATOM   2736  O   GLU E1869      20.288  57.236  31.323  1.00  0.00           O  
ATOM   2737  CB  GLU E1869      19.782  57.576  34.519  1.00  0.00           C  
ATOM   2738  CG  GLU E1869      20.584  56.905  35.571  1.00  0.00           C  
ATOM   2739  CD  GLU E1869      21.294  57.905  36.423  1.00  0.00           C  
ATOM   2740  OE1 GLU E1869      20.919  59.093  36.351  1.00  0.00           O  
ATOM   2741  OE2 GLU E1869      22.213  57.508  37.169  1.00  0.00           O  
ATOM   2742  N   LYS E1870      21.934  56.410  32.634  1.00  0.00           N  
ATOM   2743  CA  LYS E1870      22.321  55.365  31.692  1.00  0.00           C  
ATOM   2744  C   LYS E1870      21.139  54.398  31.596  1.00  0.00           C  
ATOM   2745  O   LYS E1870      20.562  53.994  32.617  1.00  0.00           O  
ATOM   2746  CB  LYS E1870      23.578  54.630  32.192  1.00  0.00           C  
ATOM   2747  CG  LYS E1870      24.912  55.216  31.716  1.00  0.00           C  
ATOM   2748  CD  LYS E1870      26.138  54.550  32.385  1.00  0.00           C  
ATOM   2749  CE  LYS E1870      26.189  53.025  32.244  1.00  0.00           C  
ATOM   2750  NZ  LYS E1870      25.307  52.297  33.212  1.00  0.00           N  
ATOM   2751  N   ILE E1871      20.766  54.042  30.374  1.00  0.00           N  
ATOM   2752  CA  ILE E1871      19.649  53.134  30.185  1.00  0.00           C  
ATOM   2753  C   ILE E1871      19.839  51.899  31.044  1.00  0.00           C  
ATOM   2754  O   ILE E1871      18.874  51.395  31.615  1.00  0.00           O  
ATOM   2755  CB  ILE E1871      19.508  52.733  28.720  1.00  0.00           C  
ATOM   2756  CG1 ILE E1871      18.373  51.736  28.582  1.00  0.00           C  
ATOM   2757  CG2 ILE E1871      20.818  52.178  28.191  1.00  0.00           C  
ATOM   2758  CD1 ILE E1871      18.055  51.424  27.149  1.00  0.00           C  
ATOM   2759  N   GLY E1872      21.088  51.432  31.140  1.00  0.00           N  
ATOM   2760  CA  GLY E1872      21.401  50.274  31.961  1.00  0.00           C  
ATOM   2761  C   GLY E1872      20.890  50.467  33.379  1.00  0.00           C  
ATOM   2762  O   GLY E1872      20.347  49.539  33.984  1.00  0.00           O  
ATOM   2763  N   PHE E1873      21.049  51.680  33.912  1.00  0.00           N  
ATOM   2764  CA  PHE E1873      20.598  51.988  35.266  1.00  0.00           C  
ATOM   2765  C   PHE E1873      19.095  51.856  35.364  1.00  0.00           C  
ATOM   2766  O   PHE E1873      18.565  51.187  36.250  1.00  0.00           O  
ATOM   2767  CB  PHE E1873      20.977  53.411  35.678  1.00  0.00           C  
ATOM   2768  CG  PHE E1873      20.697  53.706  37.129  1.00  0.00           C  
ATOM   2769  CD1 PHE E1873      19.837  52.887  37.877  1.00  0.00           C  
ATOM   2770  CD2 PHE E1873      21.293  54.792  37.758  1.00  0.00           C  
ATOM   2771  CE1 PHE E1873      19.582  53.140  39.218  1.00  0.00           C  
ATOM   2772  CE2 PHE E1873      21.043  55.063  39.111  1.00  0.00           C  
ATOM   2773  CZ  PHE E1873      20.185  54.231  39.841  1.00  0.00           C  
ATOM   2774  N   LYS E1874      18.409  52.527  34.453  1.00  0.00           N  
ATOM   2775  CA  LYS E1874      16.957  52.504  34.432  1.00  0.00           C  
ATOM   2776  C   LYS E1874      16.440  51.063  34.472  1.00  0.00           C  
ATOM   2777  O   LYS E1874      15.659  50.688  35.360  1.00  0.00           O  
ATOM   2778  CB  LYS E1874      16.452  53.231  33.177  1.00  0.00           C  
ATOM   2779  CG  LYS E1874      16.800  54.718  33.144  1.00  0.00           C  
ATOM   2780  CD  LYS E1874      16.267  55.404  31.899  1.00  0.00           C  
ATOM   2781  CE  LYS E1874      16.629  56.876  31.876  1.00  0.00           C  
ATOM   2782  NZ  LYS E1874      16.207  57.555  30.622  1.00  0.00           N  
ATOM   2783  N   ILE E1875      16.897  50.255  33.514  1.00  0.00           N  
ATOM   2784  CA  ILE E1875      16.477  48.862  33.435  1.00  0.00           C  
ATOM   2785  C   ILE E1875      16.698  48.209  34.784  1.00  0.00           C  
ATOM   2786  O   ILE E1875      15.876  47.433  35.249  1.00  0.00           O  
ATOM   2787  CB  ILE E1875      17.275  48.069  32.377  1.00  0.00           C  
ATOM   2788  CG1 ILE E1875      17.518  48.921  31.133  1.00  0.00           C  
ATOM   2789  CG2 ILE E1875      16.491  46.846  31.973  1.00  0.00           C  
ATOM   2790  CD1 ILE E1875      16.269  49.435  30.472  1.00  0.00           C  
ATOM   2791  N   ARG E1876      17.812  48.539  35.419  1.00  0.00           N  
ATOM   2792  CA  ARG E1876      18.119  47.968  36.712  1.00  0.00           C  
ATOM   2793  C   ARG E1876      17.011  48.325  37.685  1.00  0.00           C  
ATOM   2794  O   ARG E1876      16.143  47.507  37.971  1.00  0.00           O  
ATOM   2795  CB  ARG E1876      19.454  48.506  37.218  1.00  0.00           C  
ATOM   2796  CG  ARG E1876      20.130  47.610  38.231  1.00  0.00           C  
ATOM   2797  CD  ARG E1876      20.196  48.239  39.608  1.00  0.00           C  
ATOM   2798  NE  ARG E1876      20.801  47.327  40.566  1.00  0.00           N  
ATOM   2799  CZ  ARG E1876      21.018  47.619  41.842  1.00  0.00           C  
ATOM   2800  NH1 ARG E1876      20.682  48.811  42.334  1.00  0.00           N  
ATOM   2801  NH2 ARG E1876      21.600  46.722  42.622  1.00  0.00           N  
ATOM   2802  N   GLU E1877      17.042  49.566  38.159  1.00  0.00           N  
ATOM   2803  CA  GLU E1877      16.076  50.094  39.119  1.00  0.00           C  
ATOM   2804  C   GLU E1877      14.657  49.566  38.979  1.00  0.00           C  
ATOM   2805  O   GLU E1877      14.059  49.109  39.958  1.00  0.00           O  
ATOM   2806  CB  GLU E1877      16.050  51.618  39.033  1.00  0.00           C  
ATOM   2807  CG  GLU E1877      15.512  52.280  40.278  1.00  0.00           C  
ATOM   2808  CD  GLU E1877      16.133  53.643  40.488  1.00  0.00           C  
ATOM   2809  OE1 GLU E1877      15.783  54.570  39.733  1.00  0.00           O  
ATOM   2810  OE2 GLU E1877      16.984  53.786  41.397  1.00  0.00           O  
ATOM   2811  N   HIS E1878      14.120  49.637  37.761  1.00  0.00           N  
ATOM   2812  CA  HIS E1878      12.757  49.172  37.500  1.00  0.00           C  
ATOM   2813  C   HIS E1878      12.604  47.665  37.574  1.00  0.00           C  
ATOM   2814  O   HIS E1878      11.526  47.164  37.900  1.00  0.00           O  
ATOM   2815  CB  HIS E1878      12.281  49.673  36.144  1.00  0.00           C  
ATOM   2816  CG  HIS E1878      12.106  51.152  36.096  1.00  0.00           C  
ATOM   2817  ND1 HIS E1878      12.504  51.912  35.019  1.00  0.00           N  
ATOM   2818  CD2 HIS E1878      11.614  52.019  37.013  1.00  0.00           C  
ATOM   2819  CE1 HIS E1878      12.269  53.186  35.277  1.00  0.00           C  
ATOM   2820  NE2 HIS E1878      11.730  53.278  36.480  1.00  0.00           N  
ATOM   2821  N   THR E1879      13.673  46.936  37.276  1.00  0.00           N  
ATOM   2822  CA  THR E1879      13.573  45.503  37.352  1.00  0.00           C  
ATOM   2823  C   THR E1879      13.424  45.107  38.800  1.00  0.00           C  
ATOM   2824  O   THR E1879      12.553  44.320  39.117  1.00  0.00           O  
ATOM   2825  CB  THR E1879      14.771  44.801  36.710  1.00  0.00           C  
ATOM   2826  OG1 THR E1879      14.775  45.081  35.307  1.00  0.00           O  
ATOM   2827  CG2 THR E1879      14.650  43.300  36.864  1.00  0.00           C  
ATOM   2828  N   LEU E1880      14.236  45.652  39.698  1.00  0.00           N  
ATOM   2829  CA  LEU E1880      14.073  45.280  41.104  1.00  0.00           C  
ATOM   2830  C   LEU E1880      12.848  45.973  41.667  1.00  0.00           C  
ATOM   2831  O   LEU E1880      12.497  45.815  42.838  1.00  0.00           O  
ATOM   2832  CB  LEU E1880      15.304  45.626  41.939  1.00  0.00           C  
ATOM   2833  CG  LEU E1880      16.040  46.921  41.651  1.00  0.00           C  
ATOM   2834  CD1 LEU E1880      16.935  47.242  42.822  1.00  0.00           C  
ATOM   2835  CD2 LEU E1880      16.861  46.778  40.390  1.00  0.00           C  
ATOM   2836  N   ARG E1881      12.194  46.740  40.807  1.00  0.00           N  
ATOM   2837  CA  ARG E1881      10.986  47.449  41.180  1.00  0.00           C  
ATOM   2838  C   ARG E1881       9.839  46.510  40.791  1.00  0.00           C  
ATOM   2839  O   ARG E1881       8.723  46.604  41.315  1.00  0.00           O  
ATOM   2840  CB  ARG E1881      10.909  48.758  40.401  1.00  0.00           C  
ATOM   2841  CG  ARG E1881      10.301  49.908  41.175  1.00  0.00           C  
ATOM   2842  CD  ARG E1881      11.267  50.454  42.205  1.00  0.00           C  
ATOM   2843  NE  ARG E1881      10.684  51.574  42.942  1.00  0.00           N  
ATOM   2844  CZ  ARG E1881       9.649  51.468  43.773  1.00  0.00           C  
ATOM   2845  NH1 ARG E1881       9.081  50.281  43.972  1.00  0.00           N  
ATOM   2846  NH2 ARG E1881       9.182  52.543  44.411  1.00  0.00           N  
ATOM   2847  N   ARG E1882      10.146  45.616  39.850  1.00  0.00           N  
ATOM   2848  CA  ARG E1882       9.230  44.579  39.358  1.00  0.00           C  
ATOM   2849  C   ARG E1882       8.273  44.925  38.215  1.00  0.00           C  
ATOM   2850  O   ARG E1882       7.343  44.166  37.920  1.00  0.00           O  
ATOM   2851  CB  ARG E1882       8.428  43.999  40.532  1.00  0.00           C  
ATOM   2852  CG  ARG E1882       9.257  43.730  41.797  1.00  0.00           C  
ATOM   2853  CD  ARG E1882      10.485  42.853  41.518  1.00  0.00           C  
ATOM   2854  NE  ARG E1882      11.395  42.795  42.665  1.00  0.00           N  
ATOM   2855  CZ  ARG E1882      12.558  42.143  42.685  1.00  0.00           C  
ATOM   2856  NH1 ARG E1882      12.985  41.471  41.623  1.00  0.00           N  
ATOM   2857  NH2 ARG E1882      13.309  42.177  43.775  1.00  0.00           N  
ATOM   2858  N   VAL E1883       8.500  46.054  37.559  1.00  0.00           N  
ATOM   2859  CA  VAL E1883       7.630  46.439  36.460  1.00  0.00           C  
ATOM   2860  C   VAL E1883       7.511  45.317  35.421  1.00  0.00           C  
ATOM   2861  O   VAL E1883       8.497  44.941  34.774  1.00  0.00           O  
ATOM   2862  CB  VAL E1883       8.149  47.693  35.731  1.00  0.00           C  
ATOM   2863  CG1 VAL E1883       7.041  48.260  34.814  1.00  0.00           C  
ATOM   2864  CG2 VAL E1883       8.635  48.717  36.747  1.00  0.00           C  
ATOM   2865  N   PRO E1884       6.296  44.773  35.247  1.00  0.00           N  
ATOM   2866  CA  PRO E1884       6.080  43.700  34.274  1.00  0.00           C  
ATOM   2867  C   PRO E1884       6.731  43.953  32.905  1.00  0.00           C  
ATOM   2868  O   PRO E1884       7.186  43.014  32.242  1.00  0.00           O  
ATOM   2869  CB  PRO E1884       4.557  43.635  34.186  1.00  0.00           C  
ATOM   2870  CG  PRO E1884       4.146  43.956  35.588  1.00  0.00           C  
ATOM   2871  CD  PRO E1884       5.040  45.115  35.943  1.00  0.00           C  
ATOM   2872  N   TYR E1885       6.794  45.216  32.488  1.00  0.00           N  
ATOM   2873  CA  TYR E1885       7.364  45.526  31.188  1.00  0.00           C  
ATOM   2874  C   TYR E1885       8.164  46.799  31.102  1.00  0.00           C  
ATOM   2875  O   TYR E1885       7.822  47.809  31.698  1.00  0.00           O  
ATOM   2876  CB  TYR E1885       6.247  45.569  30.155  1.00  0.00           C  
ATOM   2877  CG  TYR E1885       5.625  44.216  29.903  1.00  0.00           C  
ATOM   2878  CD1 TYR E1885       6.363  43.192  29.274  1.00  0.00           C  
ATOM   2879  CD2 TYR E1885       4.311  43.942  30.319  1.00  0.00           C  
ATOM   2880  CE1 TYR E1885       5.809  41.930  29.067  1.00  0.00           C  
ATOM   2881  CE2 TYR E1885       3.744  42.685  30.119  1.00  0.00           C  
ATOM   2882  CZ  TYR E1885       4.500  41.684  29.493  1.00  0.00           C  
ATOM   2883  OH  TYR E1885       3.949  40.439  29.295  1.00  0.00           O  
ATOM   2884  N   MET E1886       9.229  46.737  30.323  1.00  0.00           N  
ATOM   2885  CA  MET E1886      10.089  47.879  30.134  1.00  0.00           C  
ATOM   2886  C   MET E1886      10.262  48.107  28.646  1.00  0.00           C  
ATOM   2887  O   MET E1886      10.507  47.167  27.893  1.00  0.00           O  
ATOM   2888  CB  MET E1886      11.429  47.607  30.811  1.00  0.00           C  
ATOM   2889  CG  MET E1886      11.253  47.204  32.276  1.00  0.00           C  
ATOM   2890  SD  MET E1886      12.715  46.539  33.096  1.00  0.00           S  
ATOM   2891  CE  MET E1886      13.322  47.988  33.863  1.00  0.00           C  
ATOM   2892  N   LEU E1887      10.114  49.358  28.225  1.00  0.00           N  
ATOM   2893  CA  LEU E1887      10.250  49.712  26.822  1.00  0.00           C  
ATOM   2894  C   LEU E1887      11.393  50.681  26.569  1.00  0.00           C  
ATOM   2895  O   LEU E1887      11.407  51.802  27.077  1.00  0.00           O  
ATOM   2896  CB  LEU E1887       8.953  50.318  26.320  1.00  0.00           C  
ATOM   2897  CG  LEU E1887       7.795  49.336  26.377  1.00  0.00           C  
ATOM   2898  CD1 LEU E1887       6.502  50.102  26.460  1.00  0.00           C  
ATOM   2899  CD2 LEU E1887       7.831  48.432  25.155  1.00  0.00           C  
ATOM   2900  N   VAL E1888      12.351  50.226  25.772  1.00  0.00           N  
ATOM   2901  CA  VAL E1888      13.514  51.018  25.409  1.00  0.00           C  
ATOM   2902  C   VAL E1888      13.238  51.720  24.089  1.00  0.00           C  
ATOM   2903  O   VAL E1888      12.818  51.110  23.110  1.00  0.00           O  
ATOM   2904  CB  VAL E1888      14.782  50.134  25.256  1.00  0.00           C  
ATOM   2905  CG1 VAL E1888      15.900  50.911  24.579  1.00  0.00           C  
ATOM   2906  CG2 VAL E1888      15.231  49.648  26.614  1.00  0.00           C  
ATOM   2907  N   CYS E1889      13.459  53.021  24.082  1.00  0.00           N  
ATOM   2908  CA  CYS E1889      13.255  53.804  22.889  1.00  0.00           C  
ATOM   2909  C   CYS E1889      14.537  54.552  22.580  1.00  0.00           C  
ATOM   2910  O   CYS E1889      14.893  55.537  23.241  1.00  0.00           O  
ATOM   2911  CB  CYS E1889      12.083  54.763  23.083  1.00  0.00           C  
ATOM   2912  SG  CYS E1889      10.479  53.916  23.071  1.00  0.00           S  
ATOM   2913  N   GLY E1890      15.250  54.035  21.589  1.00  0.00           N  
ATOM   2914  CA  GLY E1890      16.487  54.648  21.162  1.00  0.00           C  
ATOM   2915  C   GLY E1890      16.243  55.249  19.797  1.00  0.00           C  
ATOM   2916  O   GLY E1890      15.133  55.151  19.265  1.00  0.00           O  
ATOM   2917  N   ASP E1891      17.264  55.877  19.226  1.00  0.00           N  
ATOM   2918  CA  ASP E1891      17.112  56.478  17.912  1.00  0.00           C  
ATOM   2919  C   ASP E1891      16.512  55.436  16.985  1.00  0.00           C  
ATOM   2920  O   ASP E1891      15.536  55.707  16.294  1.00  0.00           O  
ATOM   2921  CB  ASP E1891      18.465  56.967  17.388  1.00  0.00           C  
ATOM   2922  CG  ASP E1891      19.034  58.092  18.234  1.00  0.00           C  
ATOM   2923  OD1 ASP E1891      18.398  59.174  18.294  1.00  0.00           O  
ATOM   2924  OD2 ASP E1891      20.106  57.888  18.849  1.00  0.00           O  
ATOM   2925  N   LYS E1892      17.068  54.231  17.010  1.00  0.00           N  
ATOM   2926  CA  LYS E1892      16.582  53.152  16.162  1.00  0.00           C  
ATOM   2927  C   LYS E1892      15.054  53.033  16.158  1.00  0.00           C  
ATOM   2928  O   LYS E1892      14.432  53.092  15.097  1.00  0.00           O  
ATOM   2929  CB  LYS E1892      17.192  51.826  16.608  1.00  0.00           C  
ATOM   2930  CG  LYS E1892      17.101  50.697  15.595  1.00  0.00           C  
ATOM   2931  CD  LYS E1892      17.572  49.378  16.207  1.00  0.00           C  
ATOM   2932  CE  LYS E1892      17.785  48.305  15.157  1.00  0.00           C  
ATOM   2933  NZ  LYS E1892      18.938  48.624  14.265  1.00  0.00           N  
ATOM   2934  N   GLU E1893      14.454  52.876  17.338  1.00  0.00           N  
ATOM   2935  CA  GLU E1893      13.001  52.727  17.451  1.00  0.00           C  
ATOM   2936  C   GLU E1893      12.182  53.955  17.069  1.00  0.00           C  
ATOM   2937  O   GLU E1893      11.012  53.825  16.703  1.00  0.00           O  
ATOM   2938  CB  GLU E1893      12.597  52.320  18.868  1.00  0.00           C  
ATOM   2939  CG  GLU E1893      13.079  50.954  19.328  1.00  0.00           C  
ATOM   2940  CD  GLU E1893      14.582  50.891  19.529  1.00  0.00           C  
ATOM   2941  OE1 GLU E1893      15.201  51.942  19.792  1.00  0.00           O  
ATOM   2942  OE2 GLU E1893      15.145  49.784  19.444  1.00  0.00           O  
ATOM   2943  N   VAL E1894      12.776  55.143  17.170  1.00  0.00           N  
ATOM   2944  CA  VAL E1894      12.065  56.375  16.828  1.00  0.00           C  
ATOM   2945  C   VAL E1894      11.658  56.395  15.358  1.00  0.00           C  
ATOM   2946  O   VAL E1894      10.552  56.824  15.032  1.00  0.00           O  
ATOM   2947  CB  VAL E1894      12.914  57.616  17.122  1.00  0.00           C  
ATOM   2948  CG1 VAL E1894      12.110  58.863  16.849  1.00  0.00           C  
ATOM   2949  CG2 VAL E1894      13.364  57.599  18.558  1.00  0.00           C  
ATOM   2950  N   GLU E1895      12.551  55.942  14.476  1.00  0.00           N  
ATOM   2951  CA  GLU E1895      12.268  55.881  13.037  1.00  0.00           C  
ATOM   2952  C   GLU E1895      11.859  54.457  12.727  1.00  0.00           C  
ATOM   2953  O   GLU E1895      12.418  53.819  11.835  1.00  0.00           O  
ATOM   2954  CB  GLU E1895      13.504  56.242  12.206  1.00  0.00           C  
ATOM   2955  CG  GLU E1895      14.813  56.073  12.950  1.00  0.00           C  
ATOM   2956  CD  GLU E1895      15.025  57.161  13.992  1.00  0.00           C  
ATOM   2957  OE1 GLU E1895      14.065  57.913  14.275  1.00  0.00           O  
ATOM   2958  OE2 GLU E1895      16.149  57.265  14.534  1.00  0.00           O  
ATOM   2959  N   SER E1896      10.886  53.967  13.490  1.00  0.00           N  
ATOM   2960  CA  SER E1896      10.379  52.612  13.336  1.00  0.00           C  
ATOM   2961  C   SER E1896       8.983  52.533  13.918  1.00  0.00           C  
ATOM   2962  O   SER E1896       8.185  51.697  13.515  1.00  0.00           O  
ATOM   2963  CB  SER E1896      11.272  51.622  14.085  1.00  0.00           C  
ATOM   2964  OG  SER E1896      12.634  51.815  13.759  1.00  0.00           O  
ATOM   2965  N   GLY E1898       8.694  53.411  14.869  1.00  0.00           N  
ATOM   2966  CA  GLY E1898       7.397  53.373  15.512  1.00  0.00           C  
ATOM   2967  C   GLY E1898       7.378  52.122  16.378  1.00  0.00           C  
ATOM   2968  O   GLY E1898       6.386  51.790  17.038  1.00  0.00           O  
ATOM   2969  N   LYS E1899       8.507  51.422  16.364  1.00  0.00           N  
ATOM   2970  CA  LYS E1899       8.672  50.196  17.129  1.00  0.00           C  
ATOM   2971  C   LYS E1899       9.175  50.546  18.528  1.00  0.00           C  
ATOM   2972  O   LYS E1899       9.659  51.658  18.769  1.00  0.00           O  
ATOM   2973  CB  LYS E1899       9.681  49.258  16.440  1.00  0.00           C  
ATOM   2974  CG  LYS E1899       9.356  48.868  14.997  1.00  0.00           C  
ATOM   2975  CD  LYS E1899       8.098  48.017  14.893  1.00  0.00           C  
ATOM   2976  CE  LYS E1899       7.817  47.631  13.451  1.00  0.00           C  
ATOM   2977  NZ  LYS E1899       6.558  46.848  13.326  1.00  0.00           N  
ATOM   2978  N   VAL E1900       9.058  49.585  19.442  1.00  0.00           N  
ATOM   2979  CA  VAL E1900       9.492  49.758  20.822  1.00  0.00           C  
ATOM   2980  C   VAL E1900      10.285  48.534  21.249  1.00  0.00           C  
ATOM   2981  O   VAL E1900       9.818  47.403  21.110  1.00  0.00           O  
ATOM   2982  CB  VAL E1900       8.296  49.891  21.794  1.00  0.00           C  
ATOM   2983  CG1 VAL E1900       8.650  50.843  22.919  1.00  0.00           C  
ATOM   2984  CG2 VAL E1900       7.072  50.355  21.049  1.00  0.00           C  
ATOM   2985  N   ALA E1901      11.488  48.759  21.761  1.00  0.00           N  
ATOM   2986  CA  ALA E1901      12.316  47.660  22.243  1.00  0.00           C  
ATOM   2987  C   ALA E1901      11.641  47.122  23.515  1.00  0.00           C  
ATOM   2988  O   ALA E1901      11.689  47.754  24.572  1.00  0.00           O  
ATOM   2989  CB  ALA E1901      13.723  48.163  22.553  1.00  0.00           C  
ATOM   2990  N   VAL E1902      10.998  45.964  23.405  1.00  0.00           N  
ATOM   2991  CA  VAL E1902      10.300  45.366  24.541  1.00  0.00           C  
ATOM   2992  C   VAL E1902      11.187  44.408  25.330  1.00  0.00           C  
ATOM   2993  O   VAL E1902      12.083  43.783  24.758  1.00  0.00           O  
ATOM   2994  CB  VAL E1902       9.064  44.599  24.061  1.00  0.00           C  
ATOM   2995  CG1 VAL E1902       8.388  43.915  25.233  1.00  0.00           C  
ATOM   2996  CG2 VAL E1902       8.108  45.552  23.360  1.00  0.00           C  
ATOM   2997  N   ARG E1903      10.938  44.298  26.638  1.00  0.00           N  
ATOM   2998  CA  ARG E1903      11.715  43.397  27.492  1.00  0.00           C  
ATOM   2999  C   ARG E1903      11.025  43.150  28.836  1.00  0.00           C  
ATOM   3000  O   ARG E1903      10.785  44.075  29.605  1.00  0.00           O  
ATOM   3001  CB  ARG E1903      13.148  43.941  27.705  1.00  0.00           C  
ATOM   3002  CG  ARG E1903      13.344  44.858  28.899  1.00  0.00           C  
ATOM   3003  CD  ARG E1903      13.918  44.120  30.109  1.00  0.00           C  
ATOM   3004  NE  ARG E1903      15.378  44.018  30.067  1.00  0.00           N  
ATOM   3005  CZ  ARG E1903      16.137  43.601  31.083  1.00  0.00           C  
ATOM   3006  NH1 ARG E1903      15.578  43.240  32.243  1.00  0.00           N  
ATOM   3007  NH2 ARG E1903      17.460  43.546  30.936  1.00  0.00           N  
ATOM   3008  N   THR E1904      10.689  41.891  29.099  1.00  0.00           N  
ATOM   3009  CA  THR E1904      10.032  41.510  30.349  1.00  0.00           C  
ATOM   3010  C   THR E1904      10.933  41.845  31.535  1.00  0.00           C  
ATOM   3011  O   THR E1904      12.133  42.084  31.357  1.00  0.00           O  
ATOM   3012  CB  THR E1904       9.710  39.987  30.376  1.00  0.00           C  
ATOM   3013  OG1 THR E1904       9.284  39.605  31.690  1.00  0.00           O  
ATOM   3014  CG2 THR E1904      10.929  39.166  29.988  1.00  0.00           C  
ATOM   3015  N   ARG E1905      10.355  41.877  32.740  1.00  0.00           N  
ATOM   3016  CA  ARG E1905      11.130  42.171  33.953  1.00  0.00           C  
ATOM   3017  C   ARG E1905      12.075  41.013  34.234  1.00  0.00           C  
ATOM   3018  O   ARG E1905      13.178  41.204  34.755  1.00  0.00           O  
ATOM   3019  CB  ARG E1905      10.211  42.393  35.161  1.00  0.00           C  
ATOM   3020  CG  ARG E1905       9.244  41.282  35.447  1.00  0.00           C  
ATOM   3021  CD  ARG E1905       8.345  41.659  36.612  1.00  0.00           C  
ATOM   3022  NE  ARG E1905       7.147  40.814  36.669  1.00  0.00           N  
ATOM   3023  CZ  ARG E1905       6.145  40.959  37.540  1.00  0.00           C  
ATOM   3024  NH1 ARG E1905       6.190  41.926  38.447  1.00  0.00           N  
ATOM   3025  NH2 ARG E1905       5.087  40.147  37.492  1.00  0.00           N  
ATOM   3026  N   ARG E1906      11.625  39.813  33.876  1.00  0.00           N  
ATOM   3027  CA  ARG E1906      12.403  38.594  34.036  1.00  0.00           C  
ATOM   3028  C   ARG E1906      13.677  38.703  33.201  1.00  0.00           C  
ATOM   3029  O   ARG E1906      14.626  37.946  33.385  1.00  0.00           O  
ATOM   3030  CB  ARG E1906      11.568  37.404  33.579  1.00  0.00           C  
ATOM   3031  CG  ARG E1906      10.247  37.299  34.324  1.00  0.00           C  
ATOM   3032  CD  ARG E1906      10.445  36.819  35.755  1.00  0.00           C  
ATOM   3033  NE  ARG E1906       9.289  37.080  36.610  1.00  0.00           N  
ATOM   3034  CZ  ARG E1906       8.029  36.777  36.305  1.00  0.00           C  
ATOM   3035  NH1 ARG E1906       7.738  36.195  35.148  1.00  0.00           N  
ATOM   3036  NH2 ARG E1906       7.052  37.062  37.161  1.00  0.00           N  
ATOM   3037  N   GLY E1907      13.690  39.653  32.276  1.00  0.00           N  
ATOM   3038  CA  GLY E1907      14.866  39.850  31.457  1.00  0.00           C  
ATOM   3039  C   GLY E1907      14.683  39.509  29.998  1.00  0.00           C  
ATOM   3040  O   GLY E1907      15.292  40.131  29.125  1.00  0.00           O  
ATOM   3041  N   LYS E1909      13.832  38.535  29.715  1.00  0.00           N  
ATOM   3042  CA  LYS E1909      13.634  38.124  28.334  1.00  0.00           C  
ATOM   3043  C   LYS E1909      13.382  39.256  27.346  1.00  0.00           C  
ATOM   3044  O   LYS E1909      12.264  39.762  27.232  1.00  0.00           O  
ATOM   3045  CB  LYS E1909      12.495  37.105  28.221  1.00  0.00           C  
ATOM   3046  CG  LYS E1909      12.324  36.575  26.790  1.00  0.00           C  
ATOM   3047  CD  LYS E1909      11.215  35.534  26.658  1.00  0.00           C  
ATOM   3048  CE  LYS E1909      11.114  35.028  25.218  1.00  0.00           C  
ATOM   3049  NZ  LYS E1909       9.994  34.071  25.016  1.00  0.00           N  
ATOM   3050  N   ASP E1910      14.432  39.637  26.627  1.00  0.00           N  
ATOM   3051  CA  ASP E1910      14.307  40.675  25.632  1.00  0.00           C  
ATOM   3052  C   ASP E1910      13.308  40.168  24.605  1.00  0.00           C  
ATOM   3053  O   ASP E1910      13.587  39.210  23.890  1.00  0.00           O  
ATOM   3054  CB  ASP E1910      15.647  40.928  24.946  1.00  0.00           C  
ATOM   3055  CG  ASP E1910      15.517  41.878  23.774  1.00  0.00           C  
ATOM   3056  OD1 ASP E1910      15.256  43.080  24.009  1.00  0.00           O  
ATOM   3057  OD2 ASP E1910      15.656  41.422  22.618  1.00  0.00           O  
ATOM   3058  N   LEU E1913      12.144  40.804  24.540  1.00  0.00           N  
ATOM   3059  CA  LEU E1913      11.115  40.405  23.587  1.00  0.00           C  
ATOM   3060  C   LEU E1913      11.321  41.028  22.204  1.00  0.00           C  
ATOM   3061  O   LEU E1913      10.476  40.881  21.319  1.00  0.00           O  
ATOM   3062  CB  LEU E1913       9.729  40.766  24.131  1.00  0.00           C  
ATOM   3063  CG  LEU E1913       9.363  40.020  25.417  1.00  0.00           C  
ATOM   3064  CD1 LEU E1913       8.026  40.498  25.954  1.00  0.00           C  
ATOM   3065  CD2 LEU E1913       9.313  38.543  25.126  1.00  0.00           C  
ATOM   3066  N   GLY E1914      12.451  41.711  22.023  1.00  0.00           N  
ATOM   3067  CA  GLY E1914      12.754  42.336  20.744  1.00  0.00           C  
ATOM   3068  C   GLY E1914      11.765  43.429  20.379  1.00  0.00           C  
ATOM   3069  O   GLY E1914      10.569  43.302  20.654  1.00  0.00           O  
ATOM   3070  N   SER E1915      12.255  44.500  19.754  1.00  0.00           N  
ATOM   3071  CA  SER E1915      11.396  45.616  19.369  1.00  0.00           C  
ATOM   3072  C   SER E1915      10.180  45.117  18.600  1.00  0.00           C  
ATOM   3073  O   SER E1915      10.264  44.153  17.834  1.00  0.00           O  
ATOM   3074  CB  SER E1915      12.163  46.624  18.511  1.00  0.00           C  
ATOM   3075  OG  SER E1915      12.443  46.085  17.228  1.00  0.00           O  
ATOM   3076  N   MET E1916       9.048  45.777  18.816  1.00  0.00           N  
ATOM   3077  CA  MET E1916       7.811  45.401  18.149  1.00  0.00           C  
ATOM   3078  C   MET E1916       6.831  46.564  18.003  1.00  0.00           C  
ATOM   3079  O   MET E1916       6.930  47.587  18.689  1.00  0.00           O  
ATOM   3080  CB  MET E1916       7.142  44.244  18.905  1.00  0.00           C  
ATOM   3081  CG  MET E1916       6.817  44.529  20.376  1.00  0.00           C  
ATOM   3082  SD  MET E1916       5.970  43.165  21.224  1.00  0.00           S  
ATOM   3083  CE  MET E1916       7.331  42.343  22.058  1.00  0.00           C  
ATOM   3084  N   ASP E1917       5.889  46.386  17.089  1.00  0.00           N  
ATOM   3085  CA  ASP E1917       4.854  47.368  16.800  1.00  0.00           C  
ATOM   3086  C   ASP E1917       4.182  47.912  18.077  1.00  0.00           C  
ATOM   3087  O   ASP E1917       3.912  47.161  19.015  1.00  0.00           O  
ATOM   3088  CB  ASP E1917       3.819  46.700  15.898  1.00  0.00           C  
ATOM   3089  CG  ASP E1917       2.910  47.691  15.203  1.00  0.00           C  
ATOM   3090  OD1 ASP E1917       2.141  48.395  15.893  1.00  0.00           O  
ATOM   3091  OD2 ASP E1917       2.968  47.753  13.956  1.00  0.00           O  
ATOM   3092  N   VAL E1918       3.916  49.217  18.107  1.00  0.00           N  
ATOM   3093  CA  VAL E1918       3.281  49.845  19.264  1.00  0.00           C  
ATOM   3094  C   VAL E1918       1.913  49.264  19.602  1.00  0.00           C  
ATOM   3095  O   VAL E1918       1.740  48.621  20.633  1.00  0.00           O  
ATOM   3096  CB  VAL E1918       3.129  51.380  19.061  1.00  0.00           C  
ATOM   3097  CG1 VAL E1918       2.047  51.943  20.003  1.00  0.00           C  
ATOM   3098  CG2 VAL E1918       4.470  52.062  19.322  1.00  0.00           C  
ATOM   3099  N   ASN E1929       0.937  49.506  18.736  1.00  0.00           N  
ATOM   3100  CA  ASN E1929      -0.412  49.002  18.964  1.00  0.00           C  
ATOM   3101  C   ASN E1929      -0.300  47.551  19.399  1.00  0.00           C  
ATOM   3102  O   ASN E1929      -0.968  47.114  20.338  1.00  0.00           O  
ATOM   3103  CB  ASN E1929      -1.228  49.100  17.676  1.00  0.00           C  
ATOM   3104  CG  ASN E1929      -1.044  50.428  16.975  1.00  0.00           C  
ATOM   3105  OD1 ASN E1929      -1.226  51.496  17.568  1.00  0.00           O  
ATOM   3106  ND2 ASN E1929      -0.678  50.369  15.701  1.00  0.00           N  
ATOM   3107  N   GLU E1930       0.575  46.825  18.705  1.00  0.00           N  
ATOM   3108  CA  GLU E1930       0.833  45.409  18.968  1.00  0.00           C  
ATOM   3109  C   GLU E1930       1.067  45.135  20.454  1.00  0.00           C  
ATOM   3110  O   GLU E1930       0.432  44.250  21.043  1.00  0.00           O  
ATOM   3111  CB  GLU E1930       2.054  44.961  18.166  1.00  0.00           C  
ATOM   3112  CG  GLU E1930       2.385  43.493  18.279  1.00  0.00           C  
ATOM   3113  CD  GLU E1930       3.769  43.194  17.743  1.00  0.00           C  
ATOM   3114  OE1 GLU E1930       4.095  43.663  16.629  1.00  0.00           O  
ATOM   3115  OE2 GLU E1930       4.534  42.492  18.437  1.00  0.00           O  
ATOM   3116  N   VAL E1931       1.987  45.893  21.050  1.00  0.00           N  
ATOM   3117  CA  VAL E1931       2.296  45.730  22.462  1.00  0.00           C  
ATOM   3118  C   VAL E1931       1.040  46.050  23.268  1.00  0.00           C  
ATOM   3119  O   VAL E1931       0.681  45.323  24.191  1.00  0.00           O  
ATOM   3120  CB  VAL E1931       3.440  46.673  22.909  1.00  0.00           C  
ATOM   3121  CG1 VAL E1931       4.563  46.666  21.885  1.00  0.00           C  
ATOM   3122  CG2 VAL E1931       2.914  48.071  23.123  1.00  0.00           C  
ATOM   3123  N   ILE E1934       0.371  47.137  22.899  1.00  0.00           N  
ATOM   3124  CA  ILE E1934      -0.844  47.558  23.583  1.00  0.00           C  
ATOM   3125  C   ILE E1934      -1.872  46.433  23.549  1.00  0.00           C  
ATOM   3126  O   ILE E1934      -2.158  45.807  24.568  1.00  0.00           O  
ATOM   3127  CB  ILE E1934      -1.443  48.830  22.923  1.00  0.00           C  
ATOM   3128  CG1 ILE E1934      -0.460  49.996  23.065  1.00  0.00           C  
ATOM   3129  CG2 ILE E1934      -2.783  49.173  23.567  1.00  0.00           C  
ATOM   3130  CD1 ILE E1934      -0.948  51.296  22.482  1.00  0.00           C  
ATOM   3131  N   GLU E1950      -2.415  46.179  22.366  1.00  0.00           N  
ATOM   3132  CA  GLU E1950      -3.408  45.133  22.190  1.00  0.00           C  
ATOM   3133  C   GLU E1950      -3.045  43.903  23.017  1.00  0.00           C  
ATOM   3134  O   GLU E1950      -3.912  43.285  23.639  1.00  0.00           O  
ATOM   3135  CB  GLU E1950      -3.483  44.751  20.714  1.00  0.00           C  
ATOM   3136  CG  GLU E1950      -3.552  45.946  19.770  1.00  0.00           C  
ATOM   3137  CD  GLU E1950      -3.234  45.574  18.322  1.00  0.00           C  
ATOM   3138  OE1 GLU E1950      -2.176  44.946  18.093  1.00  0.00           O  
ATOM   3139  OE2 GLU E1950      -4.031  45.914  17.416  1.00  0.00           O  
ATOM   3140  N   LYS E1951      -1.757  43.561  23.020  1.00  0.00           N  
ATOM   3141  CA  LYS E1951      -1.266  42.396  23.751  1.00  0.00           C  
ATOM   3142  C   LYS E1951      -1.293  42.579  25.260  1.00  0.00           C  
ATOM   3143  O   LYS E1951      -1.654  41.664  26.000  1.00  0.00           O  
ATOM   3144  CB  LYS E1951       0.154  42.053  23.299  1.00  0.00           C  
ATOM   3145  CG  LYS E1951       0.238  41.459  21.902  1.00  0.00           C  
ATOM   3146  CD  LYS E1951       1.674  41.158  21.551  1.00  0.00           C  
ATOM   3147  CE  LYS E1951       1.788  40.399  20.244  1.00  0.00           C  
ATOM   3148  NZ  LYS E1951       3.213  40.101  19.920  1.00  0.00           N  
ATOM   3149  N   LEU E1952      -0.900  43.760  25.716  1.00  0.00           N  
ATOM   3150  CA  LEU E1952      -0.900  44.059  27.146  1.00  0.00           C  
ATOM   3151  C   LEU E1952      -2.322  44.042  27.682  1.00  0.00           C  
ATOM   3152  O   LEU E1952      -2.610  43.443  28.722  1.00  0.00           O  
ATOM   3153  CB  LEU E1952      -0.295  45.440  27.400  1.00  0.00           C  
ATOM   3154  CG  LEU E1952       1.201  45.569  27.131  1.00  0.00           C  
ATOM   3155  CD1 LEU E1952       1.627  47.028  27.237  1.00  0.00           C  
ATOM   3156  CD2 LEU E1952       1.947  44.695  28.125  1.00  0.00           C  
ATOM   3157  N   GLN E1953      -3.201  44.725  26.957  1.00  0.00           N  
ATOM   3158  CA  GLN E1953      -4.604  44.824  27.322  1.00  0.00           C  
ATOM   3159  C   GLN E1953      -5.115  43.425  27.483  1.00  0.00           C  
ATOM   3160  O   GLN E1953      -5.796  43.101  28.451  1.00  0.00           O  
ATOM   3161  CB  GLN E1953      -5.371  45.532  26.215  1.00  0.00           C  
ATOM   3162  CG  GLN E1953      -4.606  46.704  25.647  1.00  0.00           C  
ATOM   3163  CD  GLN E1953      -5.477  47.649  24.877  1.00  0.00           C  
ATOM   3164  OE1 GLN E1953      -6.246  47.230  24.011  1.00  0.00           O  
ATOM   3165  NE2 GLN E1953      -5.360  48.941  25.177  1.00  0.00           N  
ATOM   3166  N   GLN E1954      -4.769  42.599  26.506  1.00  0.00           N  
ATOM   3167  CA  GLN E1954      -5.153  41.196  26.501  1.00  0.00           C  
ATOM   3168  C   GLN E1954      -4.744  40.549  27.831  1.00  0.00           C  
ATOM   3169  O   GLN E1954      -5.559  39.932  28.532  1.00  0.00           O  
ATOM   3170  CB  GLN E1954      -4.464  40.485  25.316  1.00  0.00           C  
ATOM   3171  CG  GLN E1954      -4.522  38.968  25.358  1.00  0.00           C  
ATOM   3172  CD  GLN E1954      -5.913  38.454  25.659  1.00  0.00           C  
ATOM   3173  OE1 GLN E1954      -6.868  38.753  24.938  1.00  0.00           O  
ATOM   3174  NE2 GLN E1954      -6.039  37.679  26.737  1.00  0.00           N  
ATOM   3175  N   GLU E1955      -3.476  40.722  28.179  1.00  0.00           N  
ATOM   3176  CA  GLU E1955      -2.938  40.151  29.396  1.00  0.00           C  
ATOM   3177  C   GLU E1955      -3.587  40.727  30.659  1.00  0.00           C  
ATOM   3178  O   GLU E1955      -3.771  40.022  31.651  1.00  0.00           O  
ATOM   3179  CB  GLU E1955      -1.435  40.384  29.430  1.00  0.00           C  
ATOM   3180  CG  GLU E1955      -0.672  39.322  30.196  1.00  0.00           C  
ATOM   3181  CD  GLU E1955       0.696  39.796  30.627  1.00  0.00           C  
ATOM   3182  OE1 GLU E1955       1.436  40.314  29.762  1.00  0.00           O  
ATOM   3183  OE2 GLU E1955       1.023  39.650  31.828  1.00  0.00           O  
ATOM   3184  N   ILE E1956      -3.920  42.012  30.623  1.00  0.00           N  
ATOM   3185  CA  ILE E1956      -4.546  42.660  31.769  1.00  0.00           C  
ATOM   3186  C   ILE E1956      -6.014  42.281  31.834  1.00  0.00           C  
ATOM   3187  O   ILE E1956      -6.518  41.862  32.877  1.00  0.00           O  
ATOM   3188  CB  ILE E1956      -4.451  44.192  31.672  1.00  0.00           C  
ATOM   3189  CG1 ILE E1956      -2.991  44.600  31.468  1.00  0.00           C  
ATOM   3190  CG2 ILE E1956      -5.041  44.837  32.934  1.00  0.00           C  
ATOM   3191  CD1 ILE E1956      -2.775  46.088  31.418  1.00  0.00           C  
ATOM   3192  N   ARG E1957      -6.696  42.442  30.705  1.00  0.00           N  
ATOM   3193  CA  ARG E1957      -8.113  42.123  30.608  1.00  0.00           C  
ATOM   3194  C   ARG E1957      -8.390  40.721  31.134  1.00  0.00           C  
ATOM   3195  O   ARG E1957      -9.418  40.484  31.771  1.00  0.00           O  
ATOM   3196  CB  ARG E1957      -8.583  42.223  29.148  1.00  0.00           C  
ATOM   3197  CG  ARG E1957      -9.270  43.535  28.749  1.00  0.00           C  
ATOM   3198  CD  ARG E1957      -9.690  43.518  27.265  1.00  0.00           C  
ATOM   3199  NE  ARG E1957     -10.245  42.227  26.845  1.00  0.00           N  
ATOM   3200  CZ  ARG E1957      -9.546  41.264  26.247  1.00  0.00           C  
ATOM   3201  NH1 ARG E1957      -8.259  41.437  25.981  1.00  0.00           N  
ATOM   3202  NH2 ARG E1957     -10.130  40.115  25.936  1.00  0.00           N  
ATOM   3203  N   SER E1958      -7.467  39.799  30.872  1.00  0.00           N  
ATOM   3204  CA  SER E1958      -7.624  38.412  31.303  1.00  0.00           C  
ATOM   3205  C   SER E1958      -6.968  38.117  32.653  1.00  0.00           C  
ATOM   3206  O   SER E1958      -6.970  36.971  33.116  1.00  0.00           O  
ATOM   3207  CB  SER E1958      -7.042  37.476  30.240  1.00  0.00           C  
ATOM   3208  OG  SER E1958      -5.682  37.789  29.986  1.00  0.00           O  
ATOM   3209  N   ARG E1959      -6.418  39.152  33.284  1.00  0.00           N  
ATOM   3210  CA  ARG E1959      -5.735  38.997  34.567  1.00  0.00           C  
ATOM   3211  C   ARG E1959      -4.864  37.735  34.564  1.00  0.00           C  
ATOM   3212  O   ARG E1959      -4.805  36.992  35.555  1.00  0.00           O  
ATOM   3213  CB  ARG E1959      -6.743  38.924  35.717  1.00  0.00           C  
ATOM   3214  CG  ARG E1959      -7.587  40.171  35.920  1.00  0.00           C  
ATOM   3215  CD  ARG E1959      -8.313  40.056  37.250  1.00  0.00           C  
ATOM   3216  NE  ARG E1959      -9.731  40.409  37.188  1.00  0.00           N  
ATOM   3217  CZ  ARG E1959     -10.229  41.631  37.368  1.00  0.00           C  
ATOM   3218  NH1 ARG E1959      -9.432  42.659  37.625  1.00  0.00           N  
ATOM   3219  NH2 ARG E1959     -11.540  41.819  37.308  1.00  0.00           N  
ATOM   3220  N   SER E1960      -4.196  37.505  33.435  1.00  0.00           N  
ATOM   3221  CA  SER E1960      -3.334  36.345  33.266  1.00  0.00           C  
ATOM   3222  C   SER E1960      -2.065  36.523  34.081  1.00  0.00           C  
ATOM   3223  O   SER E1960      -1.534  37.631  34.188  1.00  0.00           O  
ATOM   3224  CB  SER E1960      -2.980  36.155  31.790  1.00  0.00           C  
ATOM   3225  OG  SER E1960      -2.269  34.948  31.599  1.00  0.00           O  
ATOM   3226  N   LEU E1961      -1.581  35.422  34.647  1.00  0.00           N  
ATOM   3227  CA  LEU E1961      -0.378  35.456  35.469  1.00  0.00           C  
ATOM   3228  C   LEU E1961       0.896  35.483  34.630  1.00  0.00           C  
ATOM   3229  O   LEU E1961       1.861  36.149  34.990  1.00  0.00           O  
ATOM   3230  CB  LEU E1961      -0.355  34.258  36.427  1.00  0.00           C  
ATOM   3231  CG  LEU E1961      -1.674  34.019  37.174  1.00  0.00           C  
ATOM   3232  CD1 LEU E1961      -2.614  33.207  36.287  1.00  0.00           C  
ATOM   3233  CD2 LEU E1961      -1.418  33.287  38.477  1.00  0.00           C  
ATOM   3234  N   LYS E1962       0.898  34.771  33.509  1.00  0.00           N  
ATOM   3235  CA  LYS E1962       2.072  34.753  32.654  1.00  0.00           C  
ATOM   3236  C   LYS E1962       2.076  35.951  31.713  1.00  0.00           C  
ATOM   3237  O   LYS E1962       1.039  36.365  31.184  1.00  0.00           O  
ATOM   3238  CB  LYS E1962       2.157  33.447  31.844  1.00  0.00           C  
ATOM   3239  CG  LYS E1962       1.240  33.354  30.605  1.00  0.00           C  
ATOM   3240  CD  LYS E1962      -0.213  32.991  30.949  1.00  0.00           C  
ATOM   3241  CE  LYS E1962      -1.090  32.844  29.700  1.00  0.00           C  
ATOM   3242  NZ  LYS E1962      -0.607  31.773  28.793  1.00  0.00           N  
ATOM   3243  N   GLN E1963       3.264  36.504  31.514  1.00  0.00           N  
ATOM   3244  CA  GLN E1963       3.447  37.661  30.655  1.00  0.00           C  
ATOM   3245  C   GLN E1963       3.596  37.215  29.207  1.00  0.00           C  
ATOM   3246  O   GLN E1963       3.582  36.025  28.916  1.00  0.00           O  
ATOM   3247  CB  GLN E1963       4.682  38.432  31.128  1.00  0.00           C  
ATOM   3248  CG  GLN E1963       4.619  38.797  32.618  1.00  0.00           C  
ATOM   3249  CD  GLN E1963       5.852  39.532  33.113  1.00  0.00           C  
ATOM   3250  OE1 GLN E1963       6.194  40.597  32.609  1.00  0.00           O  
ATOM   3251  NE2 GLN E1963       6.523  38.963  34.107  1.00  0.00           N  
ATOM   3252  N   LEU E1964       3.724  38.178  28.304  1.00  0.00           N  
ATOM   3253  CA  LEU E1964       3.863  37.875  26.888  1.00  0.00           C  
ATOM   3254  C   LEU E1964       5.072  36.997  26.604  1.00  0.00           C  
ATOM   3255  O   LEU E1964       6.169  37.263  27.097  1.00  0.00           O  
ATOM   3256  CB  LEU E1964       3.977  39.165  26.063  1.00  0.00           C  
ATOM   3257  CG  LEU E1964       2.699  39.936  25.705  1.00  0.00           C  
ATOM   3258  CD1 LEU E1964       2.036  40.481  26.955  1.00  0.00           C  
ATOM   3259  CD2 LEU E1964       3.050  41.075  24.757  1.00  0.00           C  
ATOM   3260  N   GLU E1965       4.857  35.951  25.807  1.00  0.00           N  
ATOM   3261  CA  GLU E1965       5.912  35.016  25.408  1.00  0.00           C  
ATOM   3262  C   GLU E1965       6.419  34.080  26.511  1.00  0.00           C  
ATOM   3263  O   GLU E1965       7.523  33.538  26.394  1.00  0.00           O  
ATOM   3264  CB  GLU E1965       7.113  35.776  24.819  1.00  0.00           C  
ATOM   3265  CG  GLU E1965       7.495  35.416  23.378  1.00  0.00           C  
ATOM   3266  CD  GLU E1965       6.824  36.309  22.340  1.00  0.00           C  
ATOM   3267  OE1 GLU E1965       5.578  36.243  22.201  1.00  0.00           O  
ATOM   3268  OE2 GLU E1965       7.546  37.083  21.661  1.00  0.00           O  
ATOM   3269  N   GLU E1966       5.641  33.889  27.577  1.00  0.00           N  
ATOM   3270  CA  GLU E1966       6.061  32.984  28.650  1.00  0.00           C  
ATOM   3271  C   GLU E1966       4.960  32.000  29.062  1.00  0.00           C  
ATOM   3272  O   GLU E1966       5.271  30.789  29.175  1.00  0.00           O  
ATOM   3273  CB  GLU E1966       6.540  33.772  29.876  1.00  0.00           C  
ATOM   3274  CG  GLU E1966       5.447  34.476  30.663  1.00  0.00           C  
ATOM   3275  CD  GLU E1966       5.891  34.830  32.082  1.00  0.00           C  
ATOM   3276  OE1 GLU E1966       6.296  33.912  32.825  1.00  0.00           O  
ATOM   3277  OE2 GLU E1966       5.831  36.018  32.459  1.00  0.00           O  
ATOM   3278  OXT GLU E1966       3.806  32.442  29.273  1.00  0.00           O  
HETATM 3279  CG2 TSB E6002     -17.328  36.643  56.759  1.00  0.00           C  
HETATM 3280  N   TSB E6002     -18.797  38.612  59.754  1.00  0.00           N  
HETATM 3281  CA  TSB E6002     -18.014  37.573  59.075  1.00  0.00           C  
HETATM 3282  CB  TSB E6002     -18.053  37.769  57.484  1.00  0.00           C  
HETATM 3283  OG1 TSB E6002     -19.414  37.772  57.016  1.00  0.00           O  
HETATM 3284  C   TSB E6002     -16.588  37.720  59.662  1.00  0.00           C  
HETATM 3285  O   TSB E6002     -16.301  38.746  60.299  1.00  0.00           O  
HETATM 3286  N8  TSB E6002     -15.711  36.689  59.480  1.00  0.00           N  
HETATM 3287  S1  TSB E6002     -14.345  36.498  60.351  1.00  0.00           S  
HETATM 3288  O1S TSB E6002     -14.417  37.333  61.603  1.00  0.00           O  
HETATM 3289  O2S TSB E6002     -14.063  35.034  60.453  1.00  0.00           O  
HETATM 3290  O5' TSB E6002     -13.198  37.137  59.443  1.00  0.00           O  
HETATM 3291  C5' TSB E6002     -13.234  37.011  58.020  1.00  0.00           C  
HETATM 3292  C4' TSB E6002     -11.845  37.184  57.431  1.00  0.00           C  
HETATM 3293  O4' TSB E6002     -11.307  38.498  57.749  1.00  0.00           O  
HETATM 3294  C3' TSB E6002     -10.775  36.230  57.930  1.00  0.00           C  
HETATM 3295  O3' TSB E6002     -10.888  34.989  57.244  1.00  0.00           O  
HETATM 3296  C2' TSB E6002      -9.480  36.967  57.582  1.00  0.00           C  
HETATM 3297  O2' TSB E6002      -9.048  36.740  56.256  1.00  0.00           O  
HETATM 3298  C1' TSB E6002      -9.887  38.432  57.791  1.00  0.00           C  
HETATM 3299  N9  TSB E6002      -9.444  38.989  59.070  1.00  0.00           N  
HETATM 3300  C8  TSB E6002     -10.026  38.813  60.308  1.00  0.00           C  
HETATM 3301  N7  TSB E6002      -9.397  39.428  61.283  1.00  0.00           N  
HETATM 3302  C5  TSB E6002      -8.327  40.052  60.651  1.00  0.00           C  
HETATM 3303  C6  TSB E6002      -7.282  40.860  61.137  1.00  0.00           C  
HETATM 3304  N6  TSB E6002      -7.142  41.181  62.426  1.00  0.00           N  
HETATM 3305  N1  TSB E6002      -6.379  41.332  60.240  1.00  0.00           N  
HETATM 3306  C2  TSB E6002      -6.529  41.010  58.939  1.00  0.00           C  
HETATM 3307  N3  TSB E6002      -7.469  40.256  58.360  1.00  0.00           N  
HETATM 3308  C4  TSB E6002      -8.348  39.799  59.282  1.00  0.00           C  
TER
END
