# Supplementary material for: Backbone Brackets and Arginine Tweezers delineate Class I and Class II aminoacyl tRNA synthetases
Source: PLoS Comput Biol. 2018 Apr 16;14(4):e1006101. doi: 10.1371/journal.pcbi.1006101 (PMC5919687; doi:10.1371/journal.pcbi.1006101)
Supplement: S12 File — All structures of Class II aaRS with residues renumbered according to the MSA. (GZ) [file pcbi.1006101.s024.tar.gz › 1kog_F_renum.pdb]

ATOM      1  N   ARG F 283     -38.295  67.258  44.614  1.00  0.00           N  
ATOM      2  CA  ARG F 283     -38.722  67.161  46.044  1.00  0.00           C  
ATOM      3  C   ARG F 283     -37.523  67.048  46.977  1.00  0.00           C  
ATOM      4  O   ARG F 283     -36.387  67.217  46.530  1.00  0.00           O  
ATOM      5  CB  ARG F 283     -39.647  65.952  46.251  1.00  0.00           C  
ATOM      6  CG  ARG F 283     -41.136  66.266  46.093  1.00  0.00           C  
ATOM      7  CD  ARG F 283     -41.997  65.483  47.095  1.00  0.00           C  
ATOM      8  NE  ARG F 283     -41.599  65.672  48.497  1.00  0.00           N  
ATOM      9  CZ  ARG F 283     -41.638  66.824  49.172  1.00  0.00           C  
ATOM     10  NH1 ARG F 283     -42.060  67.935  48.589  1.00  0.00           N  
ATOM     11  NH2 ARG F 283     -41.257  66.867  50.447  1.00  0.00           N  
ATOM     12  N   ASP F 291     -37.785  66.765  48.261  1.00  0.00           N  
ATOM     13  CA  ASP F 291     -36.739  66.622  49.286  1.00  0.00           C  
ATOM     14  C   ASP F 291     -36.019  65.282  49.140  1.00  0.00           C  
ATOM     15  O   ASP F 291     -36.666  64.227  49.061  1.00  0.00           O  
ATOM     16  CB  ASP F 291     -37.337  66.733  50.690  1.00  0.00           C  
ATOM     17  CG  ASP F 291     -36.288  66.676  51.763  1.00  0.00           C  
ATOM     18  OD1 ASP F 291     -35.342  67.499  51.717  1.00  0.00           O  
ATOM     19  OD2 ASP F 291     -36.412  65.804  52.646  1.00  0.00           O  
ATOM     20  N   HIS F 292     -34.684  65.328  49.095  1.00  0.00           N  
ATOM     21  CA  HIS F 292     -33.892  64.112  48.933  1.00  0.00           C  
ATOM     22  C   HIS F 292     -34.315  63.071  49.973  1.00  0.00           C  
ATOM     23  O   HIS F 292     -34.599  61.922  49.633  1.00  0.00           O  
ATOM     24  CB  HIS F 292     -32.377  64.406  49.015  1.00  0.00           C  
ATOM     25  CG  HIS F 292     -31.906  64.874  50.359  1.00  0.00           C  
ATOM     26  ND1 HIS F 292     -32.040  66.179  50.792  1.00  0.00           N  
ATOM     27  CD2 HIS F 292     -31.287  64.209  51.363  1.00  0.00           C  
ATOM     28  CE1 HIS F 292     -31.523  66.297  52.001  1.00  0.00           C  
ATOM     29  NE2 HIS F 292     -31.059  65.116  52.371  1.00  0.00           N  
ATOM     30  N   ARG F 293     -34.395  63.478  51.233  1.00  0.00           N  
ATOM     31  CA  ARG F 293     -34.804  62.561  52.289  1.00  0.00           C  
ATOM     32  C   ARG F 293     -35.982  61.701  51.889  1.00  0.00           C  
ATOM     33  O   ARG F 293     -36.075  60.531  52.260  1.00  0.00           O  
ATOM     34  CB  ARG F 293     -35.161  63.335  53.553  1.00  0.00           C  
ATOM     35  CG  ARG F 293     -33.948  63.757  54.338  1.00  0.00           C  
ATOM     36  CD  ARG F 293     -34.348  64.458  55.591  1.00  0.00           C  
ATOM     37  NE  ARG F 293     -35.072  65.682  55.293  1.00  0.00           N  
ATOM     38  CZ  ARG F 293     -35.288  66.644  56.184  1.00  0.00           C  
ATOM     39  NH1 ARG F 293     -34.834  66.520  57.424  1.00  0.00           N  
ATOM     40  NH2 ARG F 293     -35.950  67.739  55.842  1.00  0.00           N  
ATOM     41  N   LYS F 296     -36.899  62.286  51.142  1.00  0.00           N  
ATOM     42  CA  LYS F 296     -38.044  61.524  50.711  1.00  0.00           C  
ATOM     43  C   LYS F 296     -37.668  60.656  49.514  1.00  0.00           C  
ATOM     44  O   LYS F 296     -37.833  59.433  49.556  1.00  0.00           O  
ATOM     45  CB  LYS F 296     -39.192  62.452  50.341  1.00  0.00           C  
ATOM     46  CG  LYS F 296     -40.452  61.702  49.922  1.00  0.00           C  
ATOM     47  CD  LYS F 296     -41.577  62.659  49.548  1.00  0.00           C  
ATOM     48  CE  LYS F 296     -42.882  61.922  49.306  1.00  0.00           C  
ATOM     49  NZ  LYS F 296     -43.330  61.189  50.520  1.00  0.00           N  
ATOM     50  N   ILE F 297     -37.159  61.294  48.456  1.00  0.00           N  
ATOM     51  CA  ILE F 297     -36.761  60.583  47.235  1.00  0.00           C  
ATOM     52  C   ILE F 297     -35.864  59.403  47.588  1.00  0.00           C  
ATOM     53  O   ILE F 297     -35.857  58.376  46.892  1.00  0.00           O  
ATOM     54  CB  ILE F 297     -35.960  61.486  46.263  1.00  0.00           C  
ATOM     55  CG1 ILE F 297     -36.542  62.906  46.247  1.00  0.00           C  
ATOM     56  CG2 ILE F 297     -35.950  60.851  44.864  1.00  0.00           C  
ATOM     57  CD1 ILE F 297     -35.807  63.856  45.317  1.00  0.00           C  
ATOM     58  N   GLY F 298     -35.095  59.580  48.667  1.00  0.00           N  
ATOM     59  CA  GLY F 298     -34.192  58.541  49.134  1.00  0.00           C  
ATOM     60  C   GLY F 298     -35.010  57.347  49.587  1.00  0.00           C  
ATOM     61  O   GLY F 298     -34.883  56.233  49.056  1.00  0.00           O  
ATOM     62  N   LYS F 303     -35.865  57.587  50.577  1.00  0.00           N  
ATOM     63  CA  LYS F 303     -36.727  56.540  51.092  1.00  0.00           C  
ATOM     64  C   LYS F 303     -37.481  55.969  49.911  1.00  0.00           C  
ATOM     65  O   LYS F 303     -37.743  54.776  49.829  1.00  0.00           O  
ATOM     66  CB  LYS F 303     -37.708  57.125  52.107  1.00  0.00           C  
ATOM     67  CG  LYS F 303     -37.043  57.623  53.394  1.00  0.00           C  
ATOM     68  CD  LYS F 303     -36.251  56.518  54.124  1.00  0.00           C  
ATOM     69  CE  LYS F 303     -36.925  55.135  54.016  1.00  0.00           C  
ATOM     70  NZ  LYS F 303     -38.426  55.203  54.058  1.00  0.00           N  
ATOM     71  N   GLN F 305     -37.802  56.857  48.985  1.00  0.00           N  
ATOM     72  CA  GLN F 305     -38.535  56.509  47.789  1.00  0.00           C  
ATOM     73  C   GLN F 305     -37.847  55.487  46.913  1.00  0.00           C  
ATOM     74  O   GLN F 305     -38.385  54.414  46.644  1.00  0.00           O  
ATOM     75  CB  GLN F 305     -38.788  57.767  46.953  1.00  0.00           C  
ATOM     76  CG  GLN F 305     -39.880  58.686  47.494  1.00  0.00           C  
ATOM     77  CD  GLN F 305     -41.254  58.026  47.504  1.00  0.00           C  
ATOM     78  OE1 GLN F 305     -42.218  58.586  48.028  1.00  0.00           O  
ATOM     79  NE2 GLN F 305     -41.347  56.828  46.922  1.00  0.00           N  
ATOM     80  N   LEU F 306     -36.653  55.839  46.459  1.00  0.00           N  
ATOM     81  CA  LEU F 306     -35.898  54.983  45.557  1.00  0.00           C  
ATOM     82  C   LEU F 306     -34.975  54.005  46.262  1.00  0.00           C  
ATOM     83  O   LEU F 306     -34.075  53.419  45.645  1.00  0.00           O  
ATOM     84  CB  LEU F 306     -35.113  55.865  44.585  1.00  0.00           C  
ATOM     85  CG  LEU F 306     -35.998  56.913  43.901  1.00  0.00           C  
ATOM     86  CD1 LEU F 306     -35.153  57.818  43.024  1.00  0.00           C  
ATOM     87  CD2 LEU F 306     -37.086  56.204  43.089  1.00  0.00           C  
ATOM     88  N   ASP F 307     -35.212  53.833  47.559  1.00  0.00           N  
ATOM     89  CA  ASP F 307     -34.423  52.915  48.375  1.00  0.00           C  
ATOM     90  C   ASP F 307     -32.923  53.234  48.299  1.00  0.00           C  
ATOM     91  O   ASP F 307     -32.058  52.342  48.346  1.00  0.00           O  
ATOM     92  CB  ASP F 307     -34.684  51.471  47.921  1.00  0.00           C  
ATOM     93  CG  ASP F 307     -34.069  50.440  48.860  1.00  0.00           C  
ATOM     94  OD1 ASP F 307     -34.240  50.572  50.099  1.00  0.00           O  
ATOM     95  OD2 ASP F 307     -33.422  49.497  48.349  1.00  0.00           O  
ATOM     96  N   LEU F 308     -32.613  54.518  48.189  1.00  0.00           N  
ATOM     97  CA  LEU F 308     -31.223  54.930  48.102  1.00  0.00           C  
ATOM     98  C   LEU F 308     -30.497  54.745  49.419  1.00  0.00           C  
ATOM     99  O   LEU F 308     -29.266  54.682  49.457  1.00  0.00           O  
ATOM    100  CB  LEU F 308     -31.149  56.381  47.651  1.00  0.00           C  
ATOM    101  CG  LEU F 308     -31.841  56.588  46.304  1.00  0.00           C  
ATOM    102  CD1 LEU F 308     -31.239  57.802  45.643  1.00  0.00           C  
ATOM    103  CD2 LEU F 308     -31.654  55.360  45.398  1.00  0.00           C  
ATOM    104  N   TYR F 309     -31.268  54.656  50.497  1.00  0.00           N  
ATOM    105  CA  TYR F 309     -30.681  54.463  51.806  1.00  0.00           C  
ATOM    106  C   TYR F 309     -31.708  54.605  52.923  1.00  0.00           C  
ATOM    107  O   TYR F 309     -32.916  54.670  52.673  1.00  0.00           O  
ATOM    108  CB  TYR F 309     -29.573  55.482  52.026  1.00  0.00           C  
ATOM    109  CG  TYR F 309     -30.090  56.851  52.376  1.00  0.00           C  
ATOM    110  CD1 TYR F 309     -30.540  57.726  51.396  1.00  0.00           C  
ATOM    111  CD2 TYR F 309     -30.127  57.272  53.713  1.00  0.00           C  
ATOM    112  CE1 TYR F 309     -31.012  59.000  51.746  1.00  0.00           C  
ATOM    113  CE2 TYR F 309     -30.595  58.531  54.075  1.00  0.00           C  
ATOM    114  CZ  TYR F 309     -31.032  59.397  53.097  1.00  0.00           C  
ATOM    115  OH  TYR F 309     -31.444  60.653  53.505  1.00  0.00           O  
ATOM    116  N   HIS F 310     -31.203  54.647  54.156  1.00  0.00           N  
ATOM    117  CA  HIS F 310     -32.027  54.809  55.348  1.00  0.00           C  
ATOM    118  C   HIS F 310     -31.120  55.169  56.515  1.00  0.00           C  
ATOM    119  O   HIS F 310     -29.901  55.108  56.396  1.00  0.00           O  
ATOM    120  CB  HIS F 310     -32.794  53.516  55.656  1.00  0.00           C  
ATOM    121  CG  HIS F 310     -32.147  52.637  56.692  1.00  0.00           C  
ATOM    122  ND1 HIS F 310     -31.224  51.657  56.381  1.00  0.00           N  
ATOM    123  CD2 HIS F 310     -32.345  52.551  58.031  1.00  0.00           C  
ATOM    124  CE1 HIS F 310     -30.888  51.001  57.480  1.00  0.00           C  
ATOM    125  NE2 HIS F 310     -31.553  51.524  58.495  1.00  0.00           N  
ATOM    126  N   MET F 311     -31.710  55.565  57.633  1.00  0.00           N  
ATOM    127  CA  MET F 311     -30.932  55.895  58.816  1.00  0.00           C  
ATOM    128  C   MET F 311     -31.670  55.416  60.049  1.00  0.00           C  
ATOM    129  O   MET F 311     -32.895  55.342  60.050  1.00  0.00           O  
ATOM    130  CB  MET F 311     -30.692  57.396  58.900  1.00  0.00           C  
ATOM    131  CG  MET F 311     -29.780  57.896  57.815  1.00  0.00           C  
ATOM    132  SD  MET F 311     -29.217  59.574  58.129  1.00  0.00           S  
ATOM    133  CE  MET F 311     -30.063  60.462  56.784  1.00  0.00           C  
ATOM    134  N   GLN F 312     -30.932  55.072  61.096  1.00  0.00           N  
ATOM    135  CA  GLN F 312     -31.564  54.599  62.321  1.00  0.00           C  
ATOM    136  C   GLN F 312     -31.126  55.493  63.455  1.00  0.00           C  
ATOM    137  O   GLN F 312     -30.122  56.189  63.330  1.00  0.00           O  
ATOM    138  CB  GLN F 312     -31.155  53.160  62.588  1.00  0.00           C  
ATOM    139  CG  GLN F 312     -31.352  52.269  61.378  1.00  0.00           C  
ATOM    140  CD  GLN F 312     -31.266  50.788  61.704  1.00  0.00           C  
ATOM    141  OE1 GLN F 312     -31.408  49.933  60.819  1.00  0.00           O  
ATOM    142  NE2 GLN F 312     -31.039  50.473  62.980  1.00  0.00           N  
ATOM    143  N   GLU F 313     -31.868  55.484  64.557  1.00  0.00           N  
ATOM    144  CA  GLU F 313     -31.523  56.339  65.689  1.00  0.00           C  
ATOM    145  C   GLU F 313     -30.303  55.864  66.485  1.00  0.00           C  
ATOM    146  O   GLU F 313     -29.559  56.689  67.023  1.00  0.00           O  
ATOM    147  CB  GLU F 313     -32.731  56.506  66.624  1.00  0.00           C  
ATOM    148  CG  GLU F 313     -33.128  55.261  67.424  1.00  0.00           C  
ATOM    149  CD  GLU F 313     -32.671  55.314  68.888  1.00  0.00           C  
ATOM    150  OE1 GLU F 313     -31.457  55.172  69.156  1.00  0.00           O  
ATOM    151  OE2 GLU F 313     -33.534  55.502  69.775  1.00  0.00           O  
ATOM    152  N   GLU F 314     -30.091  54.548  66.564  1.00  0.00           N  
ATOM    153  CA  GLU F 314     -28.937  54.015  67.298  1.00  0.00           C  
ATOM    154  C   GLU F 314     -27.618  54.364  66.590  1.00  0.00           C  
ATOM    155  O   GLU F 314     -26.526  54.092  67.110  1.00  0.00           O  
ATOM    156  CB  GLU F 314     -29.053  52.490  67.484  1.00  0.00           C  
ATOM    157  CG  GLU F 314     -29.703  51.745  66.327  1.00  0.00           C  
ATOM    158  CD  GLU F 314     -31.208  51.924  66.308  1.00  0.00           C  
ATOM    159  OE1 GLU F 314     -31.872  51.499  67.282  1.00  0.00           O  
ATOM    160  OE2 GLU F 314     -31.723  52.496  65.323  1.00  0.00           O  
ATOM    161  N   ALA F 315     -27.738  54.964  65.402  1.00  0.00           N  
ATOM    162  CA  ALA F 315     -26.595  55.402  64.589  1.00  0.00           C  
ATOM    163  C   ALA F 315     -26.946  56.784  64.014  1.00  0.00           C  
ATOM    164  O   ALA F 315     -27.194  56.917  62.806  1.00  0.00           O  
ATOM    165  CB  ALA F 315     -26.324  54.402  63.451  1.00  0.00           C  
ATOM    166  N   PRO F 316     -26.969  57.828  64.883  1.00  0.00           N  
ATOM    167  CA  PRO F 316     -27.282  59.231  64.571  1.00  0.00           C  
ATOM    168  C   PRO F 316     -26.289  59.935  63.646  1.00  0.00           C  
ATOM    169  O   PRO F 316     -25.115  60.102  63.984  1.00  0.00           O  
ATOM    170  CB  PRO F 316     -27.328  59.885  65.951  1.00  0.00           C  
ATOM    171  CG  PRO F 316     -26.261  59.157  66.677  1.00  0.00           C  
ATOM    172  CD  PRO F 316     -26.562  57.712  66.299  1.00  0.00           C  
ATOM    173  N   GLY F 317     -26.779  60.364  62.487  1.00  0.00           N  
ATOM    174  CA  GLY F 317     -25.931  61.047  61.533  1.00  0.00           C  
ATOM    175  C   GLY F 317     -25.008  60.081  60.819  1.00  0.00           C  
ATOM    176  O   GLY F 317     -23.948  60.472  60.320  1.00  0.00           O  
ATOM    177  N   MET F 318     -25.415  58.815  60.776  1.00  0.00           N  
ATOM    178  CA  MET F 318     -24.647  57.749  60.136  1.00  0.00           C  
ATOM    179  C   MET F 318     -25.529  57.142  59.068  1.00  0.00           C  
ATOM    180  O   MET F 318     -26.604  56.632  59.365  1.00  0.00           O  
ATOM    181  CB  MET F 318     -24.280  56.650  61.146  1.00  0.00           C  
ATOM    182  CG  MET F 318     -23.499  57.117  62.366  1.00  0.00           C  
ATOM    183  SD  MET F 318     -21.824  57.652  61.937  1.00  0.00           S  
ATOM    184  CE  MET F 318     -20.831  56.347  62.657  1.00  0.00           C  
ATOM    185  N   VAL F 319     -25.063  57.169  57.829  1.00  0.00           N  
ATOM    186  CA  VAL F 319     -25.846  56.633  56.719  1.00  0.00           C  
ATOM    187  C   VAL F 319     -25.738  55.131  56.529  1.00  0.00           C  
ATOM    188  O   VAL F 319     -24.668  54.545  56.664  1.00  0.00           O  
ATOM    189  CB  VAL F 319     -25.450  57.281  55.358  1.00  0.00           C  
ATOM    190  CG1 VAL F 319     -26.349  56.753  54.247  1.00  0.00           C  
ATOM    191  CG2 VAL F 319     -25.548  58.802  55.440  1.00  0.00           C  
ATOM    192  N   PHE F 320     -26.870  54.523  56.203  1.00  0.00           N  
ATOM    193  CA  PHE F 320     -26.929  53.094  55.936  1.00  0.00           C  
ATOM    194  C   PHE F 320     -27.132  52.966  54.444  1.00  0.00           C  
ATOM    195  O   PHE F 320     -28.231  52.655  53.973  1.00  0.00           O  
ATOM    196  CB  PHE F 320     -28.117  52.431  56.640  1.00  0.00           C  
ATOM    197  CG  PHE F 320     -27.866  52.076  58.079  1.00  0.00           C  
ATOM    198  CD1 PHE F 320     -27.919  53.054  59.092  1.00  0.00           C  
ATOM    199  CD2 PHE F 320     -27.581  50.756  58.421  1.00  0.00           C  
ATOM    200  CE1 PHE F 320     -27.687  52.714  60.420  1.00  0.00           C  
ATOM    201  CE2 PHE F 320     -27.347  50.406  59.743  1.00  0.00           C  
ATOM    202  CZ  PHE F 320     -27.401  51.386  60.747  1.00  0.00           C  
ATOM    203  N   TRP F 321     -26.074  53.220  53.695  1.00  0.00           N  
ATOM    204  CA  TRP F 321     -26.185  53.146  52.254  1.00  0.00           C  
ATOM    205  C   TRP F 321     -26.742  51.837  51.734  1.00  0.00           C  
ATOM    206  O   TRP F 321     -26.126  50.773  51.882  1.00  0.00           O  
ATOM    207  CB  TRP F 321     -24.838  53.424  51.594  1.00  0.00           C  
ATOM    208  CG  TRP F 321     -24.482  54.860  51.657  1.00  0.00           C  
ATOM    209  CD1 TRP F 321     -23.616  55.455  52.531  1.00  0.00           C  
ATOM    210  CD2 TRP F 321     -25.013  55.909  50.834  1.00  0.00           C  
ATOM    211  NE1 TRP F 321     -23.572  56.816  52.305  1.00  0.00           N  
ATOM    212  CE2 TRP F 321     -24.419  57.122  51.273  1.00  0.00           C  
ATOM    213  CE3 TRP F 321     -25.935  55.943  49.778  1.00  0.00           C  
ATOM    214  CZ2 TRP F 321     -24.714  58.357  50.684  1.00  0.00           C  
ATOM    215  CZ3 TRP F 321     -26.229  57.170  49.197  1.00  0.00           C  
ATOM    216  CH2 TRP F 321     -25.619  58.363  49.654  1.00  0.00           C  
ATOM    217  N   HIS F 322     -27.925  51.936  51.130  1.00  0.00           N  
ATOM    218  CA  HIS F 322     -28.592  50.792  50.538  1.00  0.00           C  
ATOM    219  C   HIS F 322     -27.957  50.558  49.207  1.00  0.00           C  
ATOM    220  O   HIS F 322     -27.247  51.425  48.699  1.00  0.00           O  
ATOM    221  CB  HIS F 322     -30.067  51.073  50.352  1.00  0.00           C  
ATOM    222  CG  HIS F 322     -30.855  50.880  51.600  1.00  0.00           C  
ATOM    223  ND1 HIS F 322     -30.487  51.447  52.801  1.00  0.00           N  
ATOM    224  CD2 HIS F 322     -31.963  50.146  51.853  1.00  0.00           C  
ATOM    225  CE1 HIS F 322     -31.333  51.068  53.740  1.00  0.00           C  
ATOM    226  NE2 HIS F 322     -32.239  50.278  53.192  1.00  0.00           N  
ATOM    227  N   ASN F 323     -28.225  49.397  48.631  1.00  0.00           N  
ATOM    228  CA  ASN F 323     -27.624  49.071  47.359  1.00  0.00           C  
ATOM    229  C   ASN F 323     -27.678  50.164  46.291  1.00  0.00           C  
ATOM    230  O   ASN F 323     -26.643  50.550  45.716  1.00  0.00           O  
ATOM    231  CB  ASN F 323     -28.233  47.804  46.782  1.00  0.00           C  
ATOM    232  CG  ASN F 323     -27.603  47.437  45.457  1.00  0.00           C  
ATOM    233  OD1 ASN F 323     -27.840  48.097  44.445  1.00  0.00           O  
ATOM    234  ND2 ASN F 323     -26.765  46.404  45.460  1.00  0.00           N  
ATOM    235  N   ASP F 324     -28.875  50.670  46.019  1.00  0.00           N  
ATOM    236  CA  ASP F 324     -29.014  51.687  44.988  1.00  0.00           C  
ATOM    237  C   ASP F 324     -28.289  52.975  45.288  1.00  0.00           C  
ATOM    238  O   ASP F 324     -27.635  53.538  44.405  1.00  0.00           O  
ATOM    239  CB  ASP F 324     -30.478  51.966  44.742  1.00  0.00           C  
ATOM    240  CG  ASP F 324     -31.174  50.786  44.091  1.00  0.00           C  
ATOM    241  OD1 ASP F 324     -30.823  50.431  42.963  1.00  0.00           O  
ATOM    242  OD2 ASP F 324     -32.040  50.191  44.720  1.00  0.00           O  
ATOM    243  N   GLY F 325     -28.400  53.446  46.528  1.00  0.00           N  
ATOM    244  CA  GLY F 325     -27.705  54.664  46.890  1.00  0.00           C  
ATOM    245  C   GLY F 325     -26.230  54.435  46.677  1.00  0.00           C  
ATOM    246  O   GLY F 325     -25.526  55.255  46.098  1.00  0.00           O  
ATOM    247  N   TRP F 332     -25.765  53.294  47.151  1.00  0.00           N  
ATOM    248  CA  TRP F 332     -24.374  52.971  47.003  1.00  0.00           C  
ATOM    249  C   TRP F 332     -23.919  53.126  45.557  1.00  0.00           C  
ATOM    250  O   TRP F 332     -22.902  53.775  45.284  1.00  0.00           O  
ATOM    251  CB  TRP F 332     -24.089  51.545  47.454  1.00  0.00           C  
ATOM    252  CG  TRP F 332     -22.633  51.374  47.627  1.00  0.00           C  
ATOM    253  CD1 TRP F 332     -21.787  50.539  46.925  1.00  0.00           C  
ATOM    254  CD2 TRP F 332     -21.810  52.154  48.489  1.00  0.00           C  
ATOM    255  NE1 TRP F 332     -20.485  50.770  47.302  1.00  0.00           N  
ATOM    256  CE2 TRP F 332     -20.471  51.755  48.262  1.00  0.00           C  
ATOM    257  CE3 TRP F 332     -22.074  53.161  49.436  1.00  0.00           C  
ATOM    258  CZ2 TRP F 332     -19.399  52.330  48.951  1.00  0.00           C  
ATOM    259  CZ3 TRP F 332     -21.007  53.732  50.118  1.00  0.00           C  
ATOM    260  CH2 TRP F 332     -19.686  53.314  49.872  1.00  0.00           C  
ATOM    261  N   THR F 333     -24.665  52.531  44.633  1.00  0.00           N  
ATOM    262  CA  THR F 333     -24.299  52.603  43.224  1.00  0.00           C  
ATOM    263  C   THR F 333     -23.996  54.036  42.785  1.00  0.00           C  
ATOM    264  O   THR F 333     -23.045  54.287  42.026  1.00  0.00           O  
ATOM    265  CB  THR F 333     -25.412  52.037  42.358  1.00  0.00           C  
ATOM    266  OG1 THR F 333     -25.783  50.754  42.872  1.00  0.00           O  
ATOM    267  CG2 THR F 333     -24.942  51.888  40.909  1.00  0.00           C  
ATOM    268  N   ILE F 334     -24.810  54.971  43.271  1.00  0.00           N  
ATOM    269  CA  ILE F 334     -24.648  56.394  42.954  1.00  0.00           C  
ATOM    270  C   ILE F 334     -23.346  56.897  43.550  1.00  0.00           C  
ATOM    271  O   ILE F 334     -22.516  57.518  42.870  1.00  0.00           O  
ATOM    272  CB  ILE F 334     -25.834  57.215  43.526  1.00  0.00           C  
ATOM    273  CG1 ILE F 334     -27.106  56.885  42.727  1.00  0.00           C  
ATOM    274  CG2 ILE F 334     -25.512  58.712  43.493  1.00  0.00           C  
ATOM    275  CD1 ILE F 334     -28.404  57.253  43.416  1.00  0.00           C  
ATOM    276  N   PHE F 335     -23.195  56.610  44.837  1.00  0.00           N  
ATOM    277  CA  PHE F 335     -22.012  56.963  45.602  1.00  0.00           C  
ATOM    278  C   PHE F 335     -20.794  56.455  44.836  1.00  0.00           C  
ATOM    279  O   PHE F 335     -19.916  57.223  44.454  1.00  0.00           O  
ATOM    280  CB  PHE F 335     -22.080  56.283  46.971  1.00  0.00           C  
ATOM    281  CG  PHE F 335     -20.969  56.668  47.900  1.00  0.00           C  
ATOM    282  CD1 PHE F 335     -19.633  56.546  47.507  1.00  0.00           C  
ATOM    283  CD2 PHE F 335     -21.261  57.152  49.180  1.00  0.00           C  
ATOM    284  CE1 PHE F 335     -18.598  56.902  48.376  1.00  0.00           C  
ATOM    285  CE2 PHE F 335     -20.241  57.511  50.063  1.00  0.00           C  
ATOM    286  CZ  PHE F 335     -18.902  57.387  49.659  1.00  0.00           C  
ATOM    287  N   ARG F 336     -20.764  55.149  44.620  1.00  0.00           N  
ATOM    288  CA  ARG F 336     -19.681  54.494  43.909  1.00  0.00           C  
ATOM    289  C   ARG F 336     -19.436  55.113  42.521  1.00  0.00           C  
ATOM    290  O   ARG F 336     -18.309  55.483  42.174  1.00  0.00           O  
ATOM    291  CB  ARG F 336     -20.021  53.013  43.763  1.00  0.00           C  
ATOM    292  CG  ARG F 336     -18.833  52.081  43.632  1.00  0.00           C  
ATOM    293  CD  ARG F 336     -19.290  50.745  43.079  1.00  0.00           C  
ATOM    294  NE  ARG F 336     -20.478  50.259  43.776  1.00  0.00           N  
ATOM    295  CZ  ARG F 336     -21.458  49.578  43.186  1.00  0.00           C  
ATOM    296  NH1 ARG F 336     -21.385  49.304  41.887  1.00  0.00           N  
ATOM    297  NH2 ARG F 336     -22.517  49.179  43.888  1.00  0.00           N  
ATOM    298  N   GLU F 337     -20.498  55.222  41.731  1.00  0.00           N  
ATOM    299  CA  GLU F 337     -20.404  55.780  40.388  1.00  0.00           C  
ATOM    300  C   GLU F 337     -19.801  57.191  40.393  1.00  0.00           C  
ATOM    301  O   GLU F 337     -19.198  57.631  39.412  1.00  0.00           O  
ATOM    302  CB  GLU F 337     -21.792  55.796  39.747  1.00  0.00           C  
ATOM    303  CG  GLU F 337     -21.807  56.272  38.296  1.00  0.00           C  
ATOM    304  CD  GLU F 337     -21.184  55.284  37.304  1.00  0.00           C  
ATOM    305  OE1 GLU F 337     -21.646  54.120  37.249  1.00  0.00           O  
ATOM    306  OE2 GLU F 337     -20.244  55.680  36.569  1.00  0.00           O  
ATOM    307  N   LEU F 338     -19.973  57.903  41.500  1.00  0.00           N  
ATOM    308  CA  LEU F 338     -19.416  59.246  41.617  1.00  0.00           C  
ATOM    309  C   LEU F 338     -17.904  59.145  41.788  1.00  0.00           C  
ATOM    310  O   LEU F 338     -17.145  59.957  41.267  1.00  0.00           O  
ATOM    311  CB  LEU F 338     -20.027  59.982  42.816  1.00  0.00           C  
ATOM    312  CG  LEU F 338     -21.444  60.511  42.619  1.00  0.00           C  
ATOM    313  CD1 LEU F 338     -21.977  61.145  43.905  1.00  0.00           C  
ATOM    314  CD2 LEU F 338     -21.415  61.530  41.497  1.00  0.00           C  
ATOM    315  N   GLU F 339     -17.479  58.137  42.532  1.00  0.00           N  
ATOM    316  CA  GLU F 339     -16.071  57.920  42.760  1.00  0.00           C  
ATOM    317  C   GLU F 339     -15.386  57.749  41.422  1.00  0.00           C  
ATOM    318  O   GLU F 339     -14.460  58.477  41.089  1.00  0.00           O  
ATOM    319  CB  GLU F 339     -15.838  56.647  43.577  1.00  0.00           C  
ATOM    320  CG  GLU F 339     -16.456  56.621  44.967  1.00  0.00           C  
ATOM    321  CD  GLU F 339     -15.780  55.586  45.853  1.00  0.00           C  
ATOM    322  OE1 GLU F 339     -15.555  54.452  45.366  1.00  0.00           O  
ATOM    323  OE2 GLU F 339     -15.473  55.913  47.024  1.00  0.00           O  
ATOM    324  N   VAL F 340     -15.847  56.765  40.667  1.00  0.00           N  
ATOM    325  CA  VAL F 340     -15.274  56.462  39.366  1.00  0.00           C  
ATOM    326  C   VAL F 340     -15.144  57.727  38.539  1.00  0.00           C  
ATOM    327  O   VAL F 340     -14.214  57.868  37.735  1.00  0.00           O  
ATOM    328  CB  VAL F 340     -16.162  55.459  38.607  1.00  0.00           C  
ATOM    329  CG1 VAL F 340     -16.664  54.397  39.570  1.00  0.00           C  
ATOM    330  CG2 VAL F 340     -17.343  56.171  37.961  1.00  0.00           C  
ATOM    331  N   PHE F 341     -16.099  58.636  38.745  1.00  0.00           N  
ATOM    332  CA  PHE F 341     -16.138  59.920  38.038  1.00  0.00           C  
ATOM    333  C   PHE F 341     -14.953  60.789  38.513  1.00  0.00           C  
ATOM    334  O   PHE F 341     -14.127  61.262  37.705  1.00  0.00           O  
ATOM    335  CB  PHE F 341     -17.492  60.620  38.312  1.00  0.00           C  
ATOM    336  CG  PHE F 341     -17.542  62.064  37.859  1.00  0.00           C  
ATOM    337  CD1 PHE F 341     -17.488  62.396  36.499  1.00  0.00           C  
ATOM    338  CD2 PHE F 341     -17.592  63.098  38.803  1.00  0.00           C  
ATOM    339  CE1 PHE F 341     -17.477  63.739  36.089  1.00  0.00           C  
ATOM    340  CE2 PHE F 341     -17.581  64.436  38.399  1.00  0.00           C  
ATOM    341  CZ  PHE F 341     -17.522  64.757  37.038  1.00  0.00           C  
ATOM    342  N   VAL F 342     -14.873  60.971  39.833  1.00  0.00           N  
ATOM    343  CA  VAL F 342     -13.817  61.756  40.448  1.00  0.00           C  
ATOM    344  C   VAL F 342     -12.479  61.209  39.995  1.00  0.00           C  
ATOM    345  O   VAL F 342     -11.670  61.944  39.449  1.00  0.00           O  
ATOM    346  CB  VAL F 342     -13.942  61.698  41.972  1.00  0.00           C  
ATOM    347  CG1 VAL F 342     -12.954  62.641  42.633  1.00  0.00           C  
ATOM    348  CG2 VAL F 342     -15.368  62.064  42.365  1.00  0.00           C  
ATOM    349  N   ARG F 343     -12.259  59.915  40.207  1.00  0.00           N  
ATOM    350  CA  ARG F 343     -11.020  59.261  39.785  1.00  0.00           C  
ATOM    351  C   ARG F 343     -10.684  59.820  38.410  1.00  0.00           C  
ATOM    352  O   ARG F 343      -9.639  60.439  38.199  1.00  0.00           O  
ATOM    353  CB  ARG F 343     -11.220  57.740  39.657  1.00  0.00           C  
ATOM    354  CG  ARG F 343     -11.645  57.010  40.940  1.00  0.00           C  
ATOM    355  CD  ARG F 343     -10.479  56.358  41.726  1.00  0.00           C  
ATOM    356  NE  ARG F 343     -10.953  55.798  42.996  1.00  0.00           N  
ATOM    357  CZ  ARG F 343     -11.613  54.647  43.117  1.00  0.00           C  
ATOM    358  NH1 ARG F 343     -11.871  53.908  42.046  1.00  0.00           N  
ATOM    359  NH2 ARG F 343     -12.058  54.254  44.304  1.00  0.00           N  
ATOM    360  N   SER F 344     -11.612  59.589  37.490  1.00  0.00           N  
ATOM    361  CA  SER F 344     -11.518  60.020  36.107  1.00  0.00           C  
ATOM    362  C   SER F 344     -11.000  61.440  35.920  1.00  0.00           C  
ATOM    363  O   SER F 344      -9.997  61.655  35.225  1.00  0.00           O  
ATOM    364  CB  SER F 344     -12.896  59.884  35.466  1.00  0.00           C  
ATOM    365  OG  SER F 344     -12.969  60.614  34.260  1.00  0.00           O  
ATOM    366  N   LYS F 345     -11.690  62.404  36.533  1.00  0.00           N  
ATOM    367  CA  LYS F 345     -11.299  63.815  36.412  1.00  0.00           C  
ATOM    368  C   LYS F 345      -9.896  64.061  36.952  1.00  0.00           C  
ATOM    369  O   LYS F 345      -9.126  64.857  36.393  1.00  0.00           O  
ATOM    370  CB  LYS F 345     -12.296  64.735  37.142  1.00  0.00           C  
ATOM    371  CG  LYS F 345     -13.570  65.042  36.358  1.00  0.00           C  
ATOM    372  CD  LYS F 345     -13.266  65.730  35.006  1.00  0.00           C  
ATOM    373  CE  LYS F 345     -14.551  66.041  34.204  1.00  0.00           C  
ATOM    374  NZ  LYS F 345     -14.295  66.680  32.853  1.00  0.00           N  
ATOM    375  N   LEU F 347      -9.563  63.359  38.032  1.00  0.00           N  
ATOM    376  CA  LEU F 347      -8.266  63.509  38.662  1.00  0.00           C  
ATOM    377  C   LEU F 347      -7.117  62.941  37.854  1.00  0.00           C  
ATOM    378  O   LEU F 347      -6.030  63.501  37.868  1.00  0.00           O  
ATOM    379  CB  LEU F 347      -8.312  62.905  40.059  1.00  0.00           C  
ATOM    380  CG  LEU F 347      -9.156  63.807  40.982  1.00  0.00           C  
ATOM    381  CD1 LEU F 347      -9.728  63.011  42.138  1.00  0.00           C  
ATOM    382  CD2 LEU F 347      -8.324  64.958  41.513  1.00  0.00           C  
ATOM    383  N   LYS F 348      -7.362  61.862  37.122  1.00  0.00           N  
ATOM    384  CA  LYS F 348      -6.312  61.246  36.325  1.00  0.00           C  
ATOM    385  C   LYS F 348      -5.562  62.262  35.482  1.00  0.00           C  
ATOM    386  O   LYS F 348      -4.334  62.253  35.419  1.00  0.00           O  
ATOM    387  CB  LYS F 348      -6.884  60.166  35.416  1.00  0.00           C  
ATOM    388  CG  LYS F 348      -5.817  59.481  34.583  1.00  0.00           C  
ATOM    389  CD  LYS F 348      -6.343  58.247  33.860  1.00  0.00           C  
ATOM    390  CE  LYS F 348      -5.236  57.575  33.031  1.00  0.00           C  
ATOM    391  NZ  LYS F 348      -5.701  56.382  32.260  1.00  0.00           N  
ATOM    392  N   GLU F 349      -6.306  63.139  34.827  1.00  0.00           N  
ATOM    393  CA  GLU F 349      -5.697  64.162  33.988  1.00  0.00           C  
ATOM    394  C   GLU F 349      -4.601  64.862  34.762  1.00  0.00           C  
ATOM    395  O   GLU F 349      -3.427  64.840  34.381  1.00  0.00           O  
ATOM    396  CB  GLU F 349      -6.726  65.224  33.594  1.00  0.00           C  
ATOM    397  CG  GLU F 349      -8.033  64.709  33.003  1.00  0.00           C  
ATOM    398  CD  GLU F 349      -9.046  65.837  32.758  1.00  0.00           C  
ATOM    399  OE1 GLU F 349      -8.662  66.860  32.139  1.00  0.00           O  
ATOM    400  OE2 GLU F 349     -10.220  65.702  33.183  1.00  0.00           O  
ATOM    401  N   TYR F 352      -5.022  65.482  35.861  1.00  0.00           N  
ATOM    402  CA  TYR F 352      -4.146  66.252  36.735  1.00  0.00           C  
ATOM    403  C   TYR F 352      -3.160  65.409  37.533  1.00  0.00           C  
ATOM    404  O   TYR F 352      -2.401  65.915  38.350  1.00  0.00           O  
ATOM    405  CB  TYR F 352      -4.992  67.083  37.693  1.00  0.00           C  
ATOM    406  CG  TYR F 352      -5.923  68.081  37.033  1.00  0.00           C  
ATOM    407  CD1 TYR F 352      -6.500  67.822  35.784  1.00  0.00           C  
ATOM    408  CD2 TYR F 352      -6.316  69.238  37.712  1.00  0.00           C  
ATOM    409  CE1 TYR F 352      -7.452  68.683  35.235  1.00  0.00           C  
ATOM    410  CE2 TYR F 352      -7.270  70.105  37.177  1.00  0.00           C  
ATOM    411  CZ  TYR F 352      -7.840  69.819  35.942  1.00  0.00           C  
ATOM    412  OH  TYR F 352      -8.830  70.642  35.448  1.00  0.00           O  
ATOM    413  N   GLN F 361      -3.177  64.115  37.299  1.00  0.00           N  
ATOM    414  CA  GLN F 361      -2.271  63.226  37.995  1.00  0.00           C  
ATOM    415  C   GLN F 361      -2.248  63.403  39.495  1.00  0.00           C  
ATOM    416  O   GLN F 361      -1.373  64.055  40.052  1.00  0.00           O  
ATOM    417  CB  GLN F 361      -0.872  63.388  37.437  1.00  0.00           C  
ATOM    418  CG  GLN F 361      -0.751  62.775  36.094  1.00  0.00           C  
ATOM    419  CD  GLN F 361       0.274  63.464  35.266  1.00  0.00           C  
ATOM    420  OE1 GLN F 361       0.103  64.623  34.890  1.00  0.00           O  
ATOM    421  NE2 GLN F 361       1.363  62.766  34.974  1.00  0.00           N  
ATOM    422  N   TYR F 362      -3.229  62.810  40.146  1.00  0.00           N  
ATOM    423  CA  TYR F 362      -3.304  62.867  41.580  1.00  0.00           C  
ATOM    424  C   TYR F 362      -2.950  61.466  42.021  1.00  0.00           C  
ATOM    425  O   TYR F 362      -3.063  60.508  41.243  1.00  0.00           O  
ATOM    426  CB  TYR F 362      -4.719  63.204  42.043  1.00  0.00           C  
ATOM    427  CG  TYR F 362      -5.055  64.683  42.134  1.00  0.00           C  
ATOM    428  CD1 TYR F 362      -5.117  65.494  41.005  1.00  0.00           C  
ATOM    429  CD2 TYR F 362      -5.377  65.252  43.358  1.00  0.00           C  
ATOM    430  CE1 TYR F 362      -5.502  66.831  41.113  1.00  0.00           C  
ATOM    431  CE2 TYR F 362      -5.758  66.578  43.472  1.00  0.00           C  
ATOM    432  CZ  TYR F 362      -5.824  67.362  42.363  1.00  0.00           C  
ATOM    433  OH  TYR F 362      -6.231  68.669  42.535  1.00  0.00           O  
ATOM    434  N   GLN F 363      -2.491  61.358  43.260  1.00  0.00           N  
ATOM    435  CA  GLN F 363      -2.151  60.069  43.835  1.00  0.00           C  
ATOM    436  C   GLN F 363      -3.372  59.718  44.664  1.00  0.00           C  
ATOM    437  O   GLN F 363      -3.939  60.604  45.315  1.00  0.00           O  
ATOM    438  CB  GLN F 363      -0.985  60.193  44.814  1.00  0.00           C  
ATOM    439  CG  GLN F 363       0.403  60.399  44.272  1.00  0.00           C  
ATOM    440  CD  GLN F 363       1.389  60.590  45.415  1.00  0.00           C  
ATOM    441  OE1 GLN F 363       1.315  59.894  46.433  1.00  0.00           O  
ATOM    442  NE2 GLN F 363       2.316  61.530  45.257  1.00  0.00           N  
ATOM    443  N   GLU F 364      -3.795  58.457  44.644  1.00  0.00           N  
ATOM    444  CA  GLU F 364      -4.910  58.081  45.500  1.00  0.00           C  
ATOM    445  C   GLU F 364      -4.347  57.183  46.594  1.00  0.00           C  
ATOM    446  O   GLU F 364      -3.879  56.069  46.344  1.00  0.00           O  
ATOM    447  CB  GLU F 364      -6.027  57.344  44.749  1.00  0.00           C  
ATOM    448  CG  GLU F 364      -7.281  57.142  45.635  1.00  0.00           C  
ATOM    449  CD  GLU F 364      -8.475  56.599  44.874  1.00  0.00           C  
ATOM    450  OE1 GLU F 364      -8.673  57.005  43.714  1.00  0.00           O  
ATOM    451  OE2 GLU F 364      -9.226  55.782  45.438  1.00  0.00           O  
ATOM    452  N   VAL F 365      -4.386  57.695  47.813  1.00  0.00           N  
ATOM    453  CA  VAL F 365      -3.883  56.977  48.957  1.00  0.00           C  
ATOM    454  C   VAL F 365      -5.072  56.513  49.796  1.00  0.00           C  
ATOM    455  O   VAL F 365      -6.163  56.306  49.273  1.00  0.00           O  
ATOM    456  CB  VAL F 365      -2.969  57.900  49.778  1.00  0.00           C  
ATOM    457  CG1 VAL F 365      -1.816  58.378  48.897  1.00  0.00           C  
ATOM    458  CG2 VAL F 365      -3.772  59.094  50.331  1.00  0.00           C  
ATOM    459  N   LYS F 366      -4.843  56.336  51.093  1.00  0.00           N  
ATOM    460  CA  LYS F 366      -5.875  55.910  52.044  1.00  0.00           C  
ATOM    461  C   LYS F 366      -5.255  55.849  53.425  1.00  0.00           C  
ATOM    462  O   LYS F 366      -4.392  55.009  53.699  1.00  0.00           O  
ATOM    463  CB  LYS F 366      -6.445  54.529  51.706  1.00  0.00           C  
ATOM    464  CG  LYS F 366      -7.595  54.149  52.641  1.00  0.00           C  
ATOM    465  CD  LYS F 366      -8.680  55.232  52.584  1.00  0.00           C  
ATOM    466  CE  LYS F 366      -9.730  55.120  53.691  1.00  0.00           C  
ATOM    467  NZ  LYS F 366     -10.796  56.186  53.607  1.00  0.00           N  
ATOM    468  N   GLY F 368      -5.717  56.730  54.300  1.00  0.00           N  
ATOM    469  CA  GLY F 368      -5.148  56.786  55.630  1.00  0.00           C  
ATOM    470  C   GLY F 368      -5.899  56.142  56.764  1.00  0.00           C  
ATOM    471  O   GLY F 368      -7.078  55.800  56.656  1.00  0.00           O  
ATOM    472  N   PRO F 370      -5.195  55.946  57.881  1.00  0.00           N  
ATOM    473  CA  PRO F 370      -5.761  55.343  59.080  1.00  0.00           C  
ATOM    474  C   PRO F 370      -7.057  56.009  59.522  1.00  0.00           C  
ATOM    475  O   PRO F 370      -7.250  57.227  59.439  1.00  0.00           O  
ATOM    476  CB  PRO F 370      -4.632  55.492  60.093  1.00  0.00           C  
ATOM    477  CG  PRO F 370      -3.423  55.234  59.224  1.00  0.00           C  
ATOM    478  CD  PRO F 370      -3.727  56.065  57.997  1.00  0.00           C  
ATOM    479  N   PHE F 371      -7.926  55.143  59.999  1.00  0.00           N  
ATOM    480  CA  PHE F 371      -9.257  55.438  60.470  1.00  0.00           C  
ATOM    481  C   PHE F 371      -9.186  56.185  61.817  1.00  0.00           C  
ATOM    482  O   PHE F 371     -10.187  56.683  62.350  1.00  0.00           O  
ATOM    483  CB  PHE F 371      -9.950  54.068  60.531  1.00  0.00           C  
ATOM    484  CG  PHE F 371      -9.262  53.005  59.637  1.00  0.00           C  
ATOM    485  CD1 PHE F 371      -8.005  52.478  59.980  1.00  0.00           C  
ATOM    486  CD2 PHE F 371      -9.824  52.604  58.422  1.00  0.00           C  
ATOM    487  CE1 PHE F 371      -7.325  51.584  59.133  1.00  0.00           C  
ATOM    488  CE2 PHE F 371      -9.142  51.704  57.568  1.00  0.00           C  
ATOM    489  CZ  PHE F 371      -7.893  51.200  57.927  1.00  0.00           C  
ATOM    490  N   MET F 372      -7.964  56.280  62.334  1.00  0.00           N  
ATOM    491  CA  MET F 372      -7.678  56.951  63.601  1.00  0.00           C  
ATOM    492  C   MET F 372      -6.184  56.865  63.933  1.00  0.00           C  
ATOM    493  O   MET F 372      -5.507  55.852  63.662  1.00  0.00           O  
ATOM    494  CB  MET F 372      -8.453  56.305  64.737  1.00  0.00           C  
ATOM    495  CG  MET F 372      -7.701  55.142  65.367  1.00  0.00           C  
ATOM    496  SD  MET F 372      -8.809  53.947  66.078  1.00  0.00           S  
ATOM    497  CE  MET F 372      -9.011  54.581  67.781  1.00  0.00           C  
ATOM    498  N   MET F 373      -5.687  57.934  64.545  1.00  0.00           N  
ATOM    499  CA  MET F 373      -4.289  58.014  64.923  1.00  0.00           C  
ATOM    500  C   MET F 373      -4.205  58.445  66.371  1.00  0.00           C  
ATOM    501  O   MET F 373      -5.235  58.640  67.015  1.00  0.00           O  
ATOM    502  CB  MET F 373      -3.556  59.016  64.031  1.00  0.00           C  
ATOM    503  CG  MET F 373      -3.664  58.699  62.548  1.00  0.00           C  
ATOM    504  SD  MET F 373      -2.497  59.612  61.526  1.00  0.00           S  
ATOM    505  CE  MET F 373      -3.359  61.235  61.429  1.00  0.00           C  
ATOM    506  N   ASP F 374      -2.980  58.611  66.869  1.00  0.00           N  
ATOM    507  CA  ASP F 374      -2.764  58.994  68.256  1.00  0.00           C  
ATOM    508  C   ASP F 374      -3.108  60.439  68.597  1.00  0.00           C  
ATOM    509  O   ASP F 374      -2.655  61.367  67.927  1.00  0.00           O  
ATOM    510  CB  ASP F 374      -1.318  58.699  68.651  1.00  0.00           C  
ATOM    511  CG  ASP F 374      -1.077  58.909  70.124  1.00  0.00           C  
ATOM    512  OD1 ASP F 374      -1.951  58.536  70.946  1.00  0.00           O  
ATOM    513  OD2 ASP F 374      -0.006  59.441  70.462  1.00  0.00           O  
ATOM    514  N   ARG F 375      -3.916  60.606  69.647  1.00  0.00           N  
ATOM    515  CA  ARG F 375      -4.339  61.921  70.125  1.00  0.00           C  
ATOM    516  C   ARG F 375      -3.166  62.886  70.137  1.00  0.00           C  
ATOM    517  O   ARG F 375      -3.315  64.068  69.823  1.00  0.00           O  
ATOM    518  CB  ARG F 375      -4.917  61.826  71.541  1.00  0.00           C  
ATOM    519  CG  ARG F 375      -4.840  63.139  72.325  1.00  0.00           C  
ATOM    520  CD  ARG F 375      -5.522  63.025  73.680  1.00  0.00           C  
ATOM    521  NE  ARG F 375      -5.351  64.228  74.499  1.00  0.00           N  
ATOM    522  CZ  ARG F 375      -6.038  64.490  75.614  1.00  0.00           C  
ATOM    523  NH1 ARG F 375      -6.958  63.634  76.060  1.00  0.00           N  
ATOM    524  NH2 ARG F 375      -5.810  65.615  76.288  1.00  0.00           N  
ATOM    525  N   VAL F 376      -2.000  62.376  70.513  1.00  0.00           N  
ATOM    526  CA  VAL F 376      -0.793  63.188  70.566  1.00  0.00           C  
ATOM    527  C   VAL F 376      -0.565  63.899  69.228  1.00  0.00           C  
ATOM    528  O   VAL F 376      -0.168  65.077  69.190  1.00  0.00           O  
ATOM    529  CB  VAL F 376       0.429  62.314  70.901  1.00  0.00           C  
ATOM    530  CG1 VAL F 376       1.707  63.118  70.741  1.00  0.00           C  
ATOM    531  CG2 VAL F 376       0.303  61.781  72.328  1.00  0.00           C  
ATOM    532  N   LEU F 377      -0.833  63.186  68.133  1.00  0.00           N  
ATOM    533  CA  LEU F 377      -0.656  63.753  66.804  1.00  0.00           C  
ATOM    534  C   LEU F 377      -1.488  65.010  66.675  1.00  0.00           C  
ATOM    535  O   LEU F 377      -0.949  66.087  66.456  1.00  0.00           O  
ATOM    536  CB  LEU F 377      -1.081  62.761  65.729  1.00  0.00           C  
ATOM    537  CG  LEU F 377      -0.281  62.927  64.442  1.00  0.00           C  
ATOM    538  CD1 LEU F 377      -0.821  61.998  63.393  1.00  0.00           C  
ATOM    539  CD2 LEU F 377      -0.340  64.350  63.973  1.00  0.00           C  
ATOM    540  N   TRP F 378      -2.801  64.868  66.826  1.00  0.00           N  
ATOM    541  CA  TRP F 378      -3.699  66.010  66.717  1.00  0.00           C  
ATOM    542  C   TRP F 378      -3.392  67.147  67.667  1.00  0.00           C  
ATOM    543  O   TRP F 378      -3.722  68.292  67.389  1.00  0.00           O  
ATOM    544  CB  TRP F 378      -5.153  65.577  66.877  1.00  0.00           C  
ATOM    545  CG  TRP F 378      -5.656  64.943  65.633  1.00  0.00           C  
ATOM    546  CD1 TRP F 378      -5.942  65.561  64.446  1.00  0.00           C  
ATOM    547  CD2 TRP F 378      -5.866  63.553  65.421  1.00  0.00           C  
ATOM    548  NE1 TRP F 378      -6.313  64.634  63.504  1.00  0.00           N  
ATOM    549  CE2 TRP F 378      -6.273  63.390  64.077  1.00  0.00           C  
ATOM    550  CE3 TRP F 378      -5.745  62.420  66.237  1.00  0.00           C  
ATOM    551  CZ2 TRP F 378      -6.566  62.138  63.534  1.00  0.00           C  
ATOM    552  CZ3 TRP F 378      -6.038  61.173  65.701  1.00  0.00           C  
ATOM    553  CH2 TRP F 378      -6.441  61.042  64.361  1.00  0.00           C  
ATOM    554  N   GLU F 388      -2.761  66.859  68.791  1.00  0.00           N  
ATOM    555  CA  GLU F 388      -2.433  67.942  69.696  1.00  0.00           C  
ATOM    556  C   GLU F 388      -1.490  68.832  68.926  1.00  0.00           C  
ATOM    557  O   GLU F 388      -1.638  70.051  68.934  1.00  0.00           O  
ATOM    558  CB  GLU F 388      -1.750  67.411  70.949  1.00  0.00           C  
ATOM    559  CG  GLU F 388      -2.558  66.322  71.638  1.00  0.00           C  
ATOM    560  CD  GLU F 388      -2.098  66.059  73.052  1.00  0.00           C  
ATOM    561  OE1 GLU F 388      -0.867  66.036  73.269  1.00  0.00           O  
ATOM    562  OE2 GLU F 388      -2.964  65.865  73.939  1.00  0.00           O  
ATOM    563  N   LYS F 389      -0.537  68.207  68.235  1.00  0.00           N  
ATOM    564  CA  LYS F 389       0.443  68.945  67.445  1.00  0.00           C  
ATOM    565  C   LYS F 389      -0.152  69.772  66.298  1.00  0.00           C  
ATOM    566  O   LYS F 389       0.111  70.977  66.199  1.00  0.00           O  
ATOM    567  CB  LYS F 389       1.503  67.995  66.884  1.00  0.00           C  
ATOM    568  CG  LYS F 389       2.570  67.595  67.891  1.00  0.00           C  
ATOM    569  CD  LYS F 389       3.841  67.109  67.191  1.00  0.00           C  
ATOM    570  CE  LYS F 389       4.977  66.875  68.178  1.00  0.00           C  
ATOM    571  NZ  LYS F 389       6.266  66.550  67.498  1.00  0.00           N  
ATOM    572  N   THR F 390      -0.940  69.131  65.429  1.00  0.00           N  
ATOM    573  CA  THR F 390      -1.560  69.826  64.293  1.00  0.00           C  
ATOM    574  C   THR F 390      -2.322  71.066  64.787  1.00  0.00           C  
ATOM    575  O   THR F 390      -2.174  72.165  64.249  1.00  0.00           O  
ATOM    576  CB  THR F 390      -2.556  68.915  63.527  1.00  0.00           C  
ATOM    577  OG1 THR F 390      -3.710  68.690  64.340  1.00  0.00           O  
ATOM    578  CG2 THR F 390      -1.914  67.579  63.165  1.00  0.00           C  
ATOM    579  N   GLY F 397      -3.126  70.883  65.827  1.00  0.00           N  
ATOM    580  CA  GLY F 397      -3.892  71.984  66.375  1.00  0.00           C  
ATOM    581  C   GLY F 397      -5.313  71.532  66.619  1.00  0.00           C  
ATOM    582  O   GLY F 397      -6.024  72.116  67.432  1.00  0.00           O  
ATOM    583  N   HIS F 398      -5.723  70.478  65.916  1.00  0.00           N  
ATOM    584  CA  HIS F 398      -7.075  69.942  66.041  1.00  0.00           C  
ATOM    585  C   HIS F 398      -7.507  69.824  67.478  1.00  0.00           C  
ATOM    586  O   HIS F 398      -8.620  70.200  67.843  1.00  0.00           O  
ATOM    587  CB  HIS F 398      -7.183  68.574  65.368  1.00  0.00           C  
ATOM    588  CG  HIS F 398      -7.177  68.650  63.878  1.00  0.00           C  
ATOM    589  ND1 HIS F 398      -6.046  68.965  63.156  1.00  0.00           N  
ATOM    590  CD2 HIS F 398      -8.178  68.534  62.976  1.00  0.00           C  
ATOM    591  CE1 HIS F 398      -6.350  69.041  61.873  1.00  0.00           C  
ATOM    592  NE2 HIS F 398      -7.638  68.784  61.738  1.00  0.00           N  
ATOM    593  N   TRP F 404      -6.613  69.310  68.303  1.00  0.00           N  
ATOM    594  CA  TRP F 404      -6.940  69.141  69.697  1.00  0.00           C  
ATOM    595  C   TRP F 404      -7.250  70.438  70.459  1.00  0.00           C  
ATOM    596  O   TRP F 404      -8.070  70.467  71.381  1.00  0.00           O  
ATOM    597  CB  TRP F 404      -5.818  68.394  70.411  1.00  0.00           C  
ATOM    598  CG  TRP F 404      -6.284  68.010  71.768  1.00  0.00           C  
ATOM    599  CD1 TRP F 404      -6.025  68.657  72.956  1.00  0.00           C  
ATOM    600  CD2 TRP F 404      -7.239  66.989  72.070  1.00  0.00           C  
ATOM    601  NE1 TRP F 404      -6.774  68.101  73.972  1.00  0.00           N  
ATOM    602  CE2 TRP F 404      -7.527  67.076  73.455  1.00  0.00           C  
ATOM    603  CE3 TRP F 404      -7.890  66.012  71.300  1.00  0.00           C  
ATOM    604  CZ2 TRP F 404      -8.434  66.220  74.085  1.00  0.00           C  
ATOM    605  CZ3 TRP F 404      -8.793  65.164  71.927  1.00  0.00           C  
ATOM    606  CH2 TRP F 404      -9.057  65.275  73.308  1.00  0.00           C  
ATOM    607  N   ASP F 406      -6.607  71.521  70.070  1.00  0.00           N  
ATOM    608  CA  ASP F 406      -6.813  72.767  70.780  1.00  0.00           C  
ATOM    609  C   ASP F 406      -7.864  73.693  70.200  1.00  0.00           C  
ATOM    610  O   ASP F 406      -8.115  74.769  70.752  1.00  0.00           O  
ATOM    611  CB  ASP F 406      -5.479  73.477  70.886  1.00  0.00           C  
ATOM    612  CG  ASP F 406      -4.423  72.585  71.480  1.00  0.00           C  
ATOM    613  OD1 ASP F 406      -4.490  72.362  72.708  1.00  0.00           O  
ATOM    614  OD2 ASP F 406      -3.552  72.087  70.725  1.00  0.00           O  
ATOM    615  N   ASN F 486      -8.464  73.289  69.084  1.00  0.00           N  
ATOM    616  CA  ASN F 486      -9.510  74.086  68.458  1.00  0.00           C  
ATOM    617  C   ASN F 486     -10.295  73.232  67.491  1.00  0.00           C  
ATOM    618  O   ASN F 486     -10.343  73.518  66.301  1.00  0.00           O  
ATOM    619  CB  ASN F 486      -8.942  75.331  67.736  1.00  0.00           C  
ATOM    620  CG  ASN F 486      -7.479  75.183  67.322  1.00  0.00           C  
ATOM    621  OD1 ASN F 486      -7.098  74.234  66.642  1.00  0.00           O  
ATOM    622  ND2 ASN F 486      -6.659  76.144  67.725  1.00  0.00           N  
ATOM    623  N   TYR F 487     -10.912  72.177  68.012  1.00  0.00           N  
ATOM    624  CA  TYR F 487     -11.703  71.264  67.184  1.00  0.00           C  
ATOM    625  C   TYR F 487     -12.012  70.030  68.012  1.00  0.00           C  
ATOM    626  O   TYR F 487     -12.878  69.222  67.666  1.00  0.00           O  
ATOM    627  CB  TYR F 487     -10.911  70.836  65.934  1.00  0.00           C  
ATOM    628  CG  TYR F 487     -11.756  70.489  64.718  1.00  0.00           C  
ATOM    629  CD1 TYR F 487     -12.716  69.475  64.763  1.00  0.00           C  
ATOM    630  CD2 TYR F 487     -11.597  71.186  63.522  1.00  0.00           C  
ATOM    631  CE1 TYR F 487     -13.502  69.168  63.642  1.00  0.00           C  
ATOM    632  CE2 TYR F 487     -12.375  70.890  62.403  1.00  0.00           C  
ATOM    633  CZ  TYR F 487     -13.325  69.883  62.467  1.00  0.00           C  
ATOM    634  OH  TYR F 487     -14.104  69.613  61.362  1.00  0.00           O  
ATOM    635  N   LYS F 488     -11.294  69.891  69.117  1.00  0.00           N  
ATOM    636  CA  LYS F 488     -11.470  68.732  69.979  1.00  0.00           C  
ATOM    637  C   LYS F 488     -12.939  68.460  70.322  1.00  0.00           C  
ATOM    638  O   LYS F 488     -13.320  67.322  70.634  1.00  0.00           O  
ATOM    639  CB  LYS F 488     -10.606  68.888  71.253  1.00  0.00           C  
ATOM    640  CG  LYS F 488     -11.242  69.509  72.502  1.00  0.00           C  
ATOM    641  CD  LYS F 488     -10.230  69.445  73.654  1.00  0.00           C  
ATOM    642  CE  LYS F 488     -10.842  69.766  75.000  1.00  0.00           C  
ATOM    643  NZ  LYS F 488      -9.803  69.708  76.064  1.00  0.00           N  
ATOM    644  N   ASP F 495     -13.763  69.501  70.229  1.00  0.00           N  
ATOM    645  CA  ASP F 495     -15.182  69.389  70.533  1.00  0.00           C  
ATOM    646  C   ASP F 495     -15.947  68.592  69.469  1.00  0.00           C  
ATOM    647  O   ASP F 495     -16.932  67.917  69.765  1.00  0.00           O  
ATOM    648  CB  ASP F 495     -15.759  70.795  70.701  1.00  0.00           C  
ATOM    649  CG  ASP F 495     -14.967  71.834  69.937  1.00  0.00           C  
ATOM    650  OD1 ASP F 495     -13.769  72.039  70.249  1.00  0.00           O  
ATOM    651  OD2 ASP F 495     -15.544  72.442  69.014  1.00  0.00           O  
ATOM    652  N   ALA F 496     -15.482  68.645  68.232  1.00  0.00           N  
ATOM    653  CA  ALA F 496     -16.156  67.925  67.160  1.00  0.00           C  
ATOM    654  C   ALA F 496     -15.473  66.605  66.876  1.00  0.00           C  
ATOM    655  O   ALA F 496     -15.880  65.874  65.965  1.00  0.00           O  
ATOM    656  CB  ALA F 496     -16.162  68.762  65.904  1.00  0.00           C  
ATOM    657  N   MET F 497     -14.437  66.316  67.664  1.00  0.00           N  
ATOM    658  CA  MET F 497     -13.641  65.105  67.507  1.00  0.00           C  
ATOM    659  C   MET F 497     -14.119  63.920  68.329  1.00  0.00           C  
ATOM    660  O   MET F 497     -14.466  64.070  69.500  1.00  0.00           O  
ATOM    661  CB  MET F 497     -12.195  65.412  67.865  1.00  0.00           C  
ATOM    662  CG  MET F 497     -11.206  65.004  66.803  1.00  0.00           C  
ATOM    663  SD  MET F 497      -9.710  66.010  66.912  1.00  0.00           S  
ATOM    664  CE  MET F 497     -10.210  67.451  66.070  1.00  0.00           C  
ATOM    665  N   PHE F 498     -14.127  62.745  67.698  1.00  0.00           N  
ATOM    666  CA  PHE F 498     -14.533  61.499  68.348  1.00  0.00           C  
ATOM    667  C   PHE F 498     -13.279  60.830  68.868  1.00  0.00           C  
ATOM    668  O   PHE F 498     -12.222  60.982  68.259  1.00  0.00           O  
ATOM    669  CB  PHE F 498     -15.209  60.569  67.355  1.00  0.00           C  
ATOM    670  CG  PHE F 498     -16.679  60.784  67.241  1.00  0.00           C  
ATOM    671  CD1 PHE F 498     -17.541  60.334  68.228  1.00  0.00           C  
ATOM    672  CD2 PHE F 498     -17.209  61.443  66.150  1.00  0.00           C  
ATOM    673  CE1 PHE F 498     -18.913  60.535  68.124  1.00  0.00           C  
ATOM    674  CE2 PHE F 498     -18.579  61.649  66.038  1.00  0.00           C  
ATOM    675  CZ  PHE F 498     -19.429  61.194  67.029  1.00  0.00           C  
ATOM    676  N   THR F 499     -13.387  60.084  69.973  1.00  0.00           N  
ATOM    677  CA  THR F 499     -12.213  59.424  70.559  1.00  0.00           C  
ATOM    678  C   THR F 499     -12.388  58.049  71.209  1.00  0.00           C  
ATOM    679  O   THR F 499     -13.379  57.777  71.889  1.00  0.00           O  
ATOM    680  CB  THR F 499     -11.532  60.334  71.618  1.00  0.00           C  
ATOM    681  OG1 THR F 499     -12.492  60.727  72.605  1.00  0.00           O  
ATOM    682  CG2 THR F 499     -10.940  61.580  70.961  1.00  0.00           C  
ATOM    683  N   THR F 500     -11.387  57.198  70.994  1.00  0.00           N  
ATOM    684  CA  THR F 500     -11.341  55.854  71.556  1.00  0.00           C  
ATOM    685  C   THR F 500      -9.935  55.679  72.073  1.00  0.00           C  
ATOM    686  O   THR F 500      -9.132  56.620  72.052  1.00  0.00           O  
ATOM    687  CB  THR F 500     -11.509  54.743  70.517  1.00  0.00           C  
ATOM    688  OG1 THR F 500     -12.431  55.159  69.509  1.00  0.00           O  
ATOM    689  CG2 THR F 500     -12.012  53.465  71.194  1.00  0.00           C  
ATOM    690  N   SER F 501      -9.630  54.454  72.494  1.00  0.00           N  
ATOM    691  CA  SER F 501      -8.312  54.137  73.018  1.00  0.00           C  
ATOM    692  C   SER F 501      -8.151  52.667  73.398  1.00  0.00           C  
ATOM    693  O   SER F 501      -9.128  51.980  73.710  1.00  0.00           O  
ATOM    694  CB  SER F 501      -8.014  55.029  74.234  1.00  0.00           C  
ATOM    695  OG  SER F 501      -9.156  55.147  75.070  1.00  0.00           O  
ATOM    696  N   SER F 502      -6.907  52.195  73.336  1.00  0.00           N  
ATOM    697  CA  SER F 502      -6.551  50.827  73.709  1.00  0.00           C  
ATOM    698  C   SER F 502      -5.616  50.974  74.923  1.00  0.00           C  
ATOM    699  O   SER F 502      -5.321  52.102  75.348  1.00  0.00           O  
ATOM    700  CB  SER F 502      -5.836  50.104  72.548  1.00  0.00           C  
ATOM    701  OG  SER F 502      -4.680  50.798  72.106  1.00  0.00           O  
ATOM    702  N   GLU F 651      -5.167  49.852  75.490  1.00  0.00           N  
ATOM    703  CA  GLU F 651      -4.260  49.882  76.650  1.00  0.00           C  
ATOM    704  C   GLU F 651      -3.171  50.889  76.308  1.00  0.00           C  
ATOM    705  O   GLU F 651      -2.808  51.751  77.116  1.00  0.00           O  
ATOM    706  CB  GLU F 651      -3.620  48.502  76.876  1.00  0.00           C  
ATOM    707  CG  GLU F 651      -4.389  47.338  76.253  1.00  0.00           C  
ATOM    708  CD  GLU F 651      -5.874  47.376  76.582  1.00  0.00           C  
ATOM    709  OE1 GLU F 651      -6.213  47.385  77.789  1.00  0.00           O  
ATOM    710  OE2 GLU F 651      -6.698  47.400  75.633  1.00  0.00           O  
ATOM    711  N   ASN F 652      -2.681  50.747  75.076  1.00  0.00           N  
ATOM    712  CA  ASN F 652      -1.650  51.587  74.482  1.00  0.00           C  
ATOM    713  C   ASN F 652      -1.920  53.082  74.787  1.00  0.00           C  
ATOM    714  O   ASN F 652      -1.762  53.543  75.926  1.00  0.00           O  
ATOM    715  CB  ASN F 652      -1.616  51.346  72.952  1.00  0.00           C  
ATOM    716  CG  ASN F 652      -1.395  49.864  72.566  1.00  0.00           C  
ATOM    717  OD1 ASN F 652      -2.089  48.959  73.034  1.00  0.00           O  
ATOM    718  ND2 ASN F 652      -0.432  49.630  71.685  1.00  0.00           N  
ATOM    719  N   ARG F 653      -2.346  53.826  73.769  1.00  0.00           N  
ATOM    720  CA  ARG F 653      -2.621  55.260  73.909  1.00  0.00           C  
ATOM    721  C   ARG F 653      -4.110  55.576  73.785  1.00  0.00           C  
ATOM    722  O   ARG F 653      -4.973  54.770  74.135  1.00  0.00           O  
ATOM    723  CB  ARG F 653      -1.887  56.042  72.816  1.00  0.00           C  
ATOM    724  CG  ARG F 653      -0.627  55.374  72.320  1.00  0.00           C  
ATOM    725  CD  ARG F 653      -0.212  55.907  70.958  1.00  0.00           C  
ATOM    726  NE  ARG F 653       0.923  55.149  70.443  1.00  0.00           N  
ATOM    727  CZ  ARG F 653       0.918  53.829  70.266  1.00  0.00           C  
ATOM    728  NH1 ARG F 653      -0.166  53.123  70.555  1.00  0.00           N  
ATOM    729  NH2 ARG F 653       2.002  53.208  69.823  1.00  0.00           N  
ATOM    730  N   GLU F 654      -4.386  56.774  73.282  1.00  0.00           N  
ATOM    731  CA  GLU F 654      -5.742  57.241  73.055  1.00  0.00           C  
ATOM    732  C   GLU F 654      -5.746  57.875  71.680  1.00  0.00           C  
ATOM    733  O   GLU F 654      -4.922  58.731  71.372  1.00  0.00           O  
ATOM    734  CB  GLU F 654      -6.159  58.280  74.098  1.00  0.00           C  
ATOM    735  CG  GLU F 654      -7.518  58.908  73.793  1.00  0.00           C  
ATOM    736  CD  GLU F 654      -7.957  59.918  74.833  1.00  0.00           C  
ATOM    737  OE1 GLU F 654      -7.180  60.850  75.132  1.00  0.00           O  
ATOM    738  OE2 GLU F 654      -9.087  59.782  75.348  1.00  0.00           O  
ATOM    739  N   TYR F 655      -6.683  57.455  70.849  1.00  0.00           N  
ATOM    740  CA  TYR F 655      -6.759  57.978  69.496  1.00  0.00           C  
ATOM    741  C   TYR F 655      -8.023  58.781  69.228  1.00  0.00           C  
ATOM    742  O   TYR F 655      -9.019  58.662  69.954  1.00  0.00           O  
ATOM    743  CB  TYR F 655      -6.694  56.831  68.487  1.00  0.00           C  
ATOM    744  CG  TYR F 655      -5.824  55.695  68.935  1.00  0.00           C  
ATOM    745  CD1 TYR F 655      -6.281  54.785  69.873  1.00  0.00           C  
ATOM    746  CD2 TYR F 655      -4.529  55.544  68.442  1.00  0.00           C  
ATOM    747  CE1 TYR F 655      -5.474  53.748  70.319  1.00  0.00           C  
ATOM    748  CE2 TYR F 655      -3.706  54.508  68.877  1.00  0.00           C  
ATOM    749  CZ  TYR F 655      -4.184  53.612  69.818  1.00  0.00           C  
ATOM    750  OH  TYR F 655      -3.383  52.579  70.262  1.00  0.00           O  
ATOM    751  N   CYS F 656      -7.961  59.599  68.177  1.00  0.00           N  
ATOM    752  CA  CYS F 656      -9.092  60.404  67.743  1.00  0.00           C  
ATOM    753  C   CYS F 656      -9.491  59.803  66.409  1.00  0.00           C  
ATOM    754  O   CYS F 656      -8.619  59.412  65.620  1.00  0.00           O  
ATOM    755  CB  CYS F 656      -8.689  61.862  67.523  1.00  0.00           C  
ATOM    756  SG  CYS F 656      -8.007  62.684  68.961  1.00  0.00           S  
ATOM    757  N   ILE F 657     -10.795  59.687  66.163  1.00  0.00           N  
ATOM    758  CA  ILE F 657     -11.250  59.161  64.879  1.00  0.00           C  
ATOM    759  C   ILE F 657     -11.070  60.343  63.940  1.00  0.00           C  
ATOM    760  O   ILE F 657     -11.514  61.472  64.251  1.00  0.00           O  
ATOM    761  CB  ILE F 657     -12.714  58.760  64.925  1.00  0.00           C  
ATOM    762  CG1 ILE F 657     -12.860  57.439  65.672  1.00  0.00           C  
ATOM    763  CG2 ILE F 657     -13.248  58.672  63.520  1.00  0.00           C  
ATOM    764  CD1 ILE F 657     -12.315  57.487  67.076  1.00  0.00           C  
ATOM    765  N   LYS F 658     -10.433  60.104  62.797  1.00  0.00           N  
ATOM    766  CA  LYS F 658     -10.160  61.215  61.901  1.00  0.00           C  
ATOM    767  C   LYS F 658     -11.339  62.075  61.460  1.00  0.00           C  
ATOM    768  O   LYS F 658     -12.372  61.563  61.013  1.00  0.00           O  
ATOM    769  CB  LYS F 658      -9.379  60.736  60.677  1.00  0.00           C  
ATOM    770  CG  LYS F 658     -10.184  60.037  59.605  1.00  0.00           C  
ATOM    771  CD  LYS F 658      -9.254  59.730  58.443  1.00  0.00           C  
ATOM    772  CE  LYS F 658      -9.944  59.058  57.280  1.00  0.00           C  
ATOM    773  NZ  LYS F 658      -8.964  58.712  56.198  1.00  0.00           N  
ATOM    774  N   PRO F 659     -11.203  63.409  61.644  1.00  0.00           N  
ATOM    775  CA  PRO F 659     -12.175  64.450  61.286  1.00  0.00           C  
ATOM    776  C   PRO F 659     -11.860  64.837  59.817  1.00  0.00           C  
ATOM    777  O   PRO F 659     -12.760  65.018  58.988  1.00  0.00           O  
ATOM    778  CB  PRO F 659     -11.842  65.603  62.251  1.00  0.00           C  
ATOM    779  CG  PRO F 659     -11.032  64.951  63.336  1.00  0.00           C  
ATOM    780  CD  PRO F 659     -10.211  63.961  62.583  1.00  0.00           C  
ATOM    781  N   MET F 660     -10.561  64.940  59.521  1.00  0.00           N  
ATOM    782  CA  MET F 660     -10.035  65.292  58.200  1.00  0.00           C  
ATOM    783  C   MET F 660      -8.939  64.282  57.868  1.00  0.00           C  
ATOM    784  O   MET F 660      -8.593  63.454  58.692  1.00  0.00           O  
ATOM    785  CB  MET F 660      -9.454  66.699  58.265  1.00  0.00           C  
ATOM    786  CG  MET F 660     -10.310  67.638  59.110  1.00  0.00           C  
ATOM    787  SD  MET F 660      -9.575  69.227  59.386  1.00  0.00           S  
ATOM    788  CE  MET F 660     -10.313  70.209  58.114  1.00  0.00           C  
ATOM    789  N   ASN F 661      -8.371  64.344  56.680  1.00  0.00           N  
ATOM    790  CA  ASN F 661      -7.331  63.383  56.315  1.00  0.00           C  
ATOM    791  C   ASN F 661      -6.042  64.129  56.065  1.00  0.00           C  
ATOM    792  O   ASN F 661      -5.060  63.568  55.574  1.00  0.00           O  
ATOM    793  CB  ASN F 661      -7.753  62.640  55.054  1.00  0.00           C  
ATOM    794  CG  ASN F 661      -9.252  62.613  54.899  1.00  0.00           C  
ATOM    795  OD1 ASN F 661      -9.902  61.641  55.246  1.00  0.00           O  
ATOM    796  ND2 ASN F 661      -9.817  63.714  54.403  1.00  0.00           N  
ATOM    797  N   CYS F 662      -6.065  65.413  56.394  1.00  0.00           N  
ATOM    798  CA  CYS F 662      -4.904  66.264  56.204  1.00  0.00           C  
ATOM    799  C   CYS F 662      -3.702  65.648  56.955  1.00  0.00           C  
ATOM    800  O   CYS F 662      -2.689  65.250  56.342  1.00  0.00           O  
ATOM    801  CB  CYS F 662      -5.175  67.687  56.744  1.00  0.00           C  
ATOM    802  SG  CYS F 662      -6.884  68.327  56.702  1.00  0.00           S  
ATOM    803  N   PRO F 663      -3.824  65.512  58.299  1.00  0.00           N  
ATOM    804  CA  PRO F 663      -2.715  64.950  59.066  1.00  0.00           C  
ATOM    805  C   PRO F 663      -2.198  63.700  58.394  1.00  0.00           C  
ATOM    806  O   PRO F 663      -1.026  63.629  58.021  1.00  0.00           O  
ATOM    807  CB  PRO F 663      -3.348  64.701  60.425  1.00  0.00           C  
ATOM    808  CG  PRO F 663      -4.762  64.369  60.081  1.00  0.00           C  
ATOM    809  CD  PRO F 663      -5.077  65.434  59.083  1.00  0.00           C  
ATOM    810  N   GLY F 664      -3.093  62.741  58.200  1.00  0.00           N  
ATOM    811  CA  GLY F 664      -2.707  61.498  57.571  1.00  0.00           C  
ATOM    812  C   GLY F 664      -1.834  61.667  56.342  1.00  0.00           C  
ATOM    813  O   GLY F 664      -0.716  61.135  56.266  1.00  0.00           O  
ATOM    814  N   HIS F 665      -2.335  62.415  55.369  1.00  0.00           N  
ATOM    815  CA  HIS F 665      -1.588  62.609  54.133  1.00  0.00           C  
ATOM    816  C   HIS F 665      -0.164  63.082  54.381  1.00  0.00           C  
ATOM    817  O   HIS F 665       0.783  62.632  53.713  1.00  0.00           O  
ATOM    818  CB  HIS F 665      -2.322  63.593  53.208  1.00  0.00           C  
ATOM    819  CG  HIS F 665      -3.575  63.037  52.608  1.00  0.00           C  
ATOM    820  ND1 HIS F 665      -4.198  63.608  51.520  1.00  0.00           N  
ATOM    821  CD2 HIS F 665      -4.320  61.956  52.942  1.00  0.00           C  
ATOM    822  CE1 HIS F 665      -5.268  62.901  51.211  1.00  0.00           C  
ATOM    823  NE2 HIS F 665      -5.366  61.892  52.059  1.00  0.00           N  
ATOM    824  N   VAL F 666      -0.015  63.987  55.345  1.00  0.00           N  
ATOM    825  CA  VAL F 666       1.292  64.513  55.670  1.00  0.00           C  
ATOM    826  C   VAL F 666       2.239  63.376  56.066  1.00  0.00           C  
ATOM    827  O   VAL F 666       3.408  63.349  55.666  1.00  0.00           O  
ATOM    828  CB  VAL F 666       1.152  65.520  56.793  1.00  0.00           C  
ATOM    829  CG1 VAL F 666       2.512  65.795  57.432  1.00  0.00           C  
ATOM    830  CG2 VAL F 666       0.558  66.771  56.239  1.00  0.00           C  
ATOM    831  N   GLN F 667       1.711  62.434  56.845  1.00  0.00           N  
ATOM    832  CA  GLN F 667       2.474  61.288  57.308  1.00  0.00           C  
ATOM    833  C   GLN F 667       3.012  60.538  56.119  1.00  0.00           C  
ATOM    834  O   GLN F 667       4.213  60.273  56.023  1.00  0.00           O  
ATOM    835  CB  GLN F 667       1.575  60.397  58.149  1.00  0.00           C  
ATOM    836  CG  GLN F 667       0.937  61.167  59.290  1.00  0.00           C  
ATOM    837  CD  GLN F 667       1.964  61.805  60.223  1.00  0.00           C  
ATOM    838  OE1 GLN F 667       2.999  62.313  59.783  1.00  0.00           O  
ATOM    839  NE2 GLN F 667       1.671  61.792  61.519  1.00  0.00           N  
ATOM    840  N   ILE F 668       2.109  60.209  55.209  1.00  0.00           N  
ATOM    841  CA  ILE F 668       2.491  59.508  54.006  1.00  0.00           C  
ATOM    842  C   ILE F 668       3.495  60.337  53.204  1.00  0.00           C  
ATOM    843  O   ILE F 668       4.340  59.796  52.471  1.00  0.00           O  
ATOM    844  CB  ILE F 668       1.277  59.244  53.141  1.00  0.00           C  
ATOM    845  CG1 ILE F 668       0.413  58.179  53.785  1.00  0.00           C  
ATOM    846  CG2 ILE F 668       1.715  58.793  51.771  1.00  0.00           C  
ATOM    847  CD1 ILE F 668      -0.554  57.518  52.812  1.00  0.00           C  
ATOM    848  N   PHE F 669       3.398  61.654  53.334  1.00  0.00           N  
ATOM    849  CA  PHE F 669       4.308  62.523  52.604  1.00  0.00           C  
ATOM    850  C   PHE F 669       5.716  62.455  53.179  1.00  0.00           C  
ATOM    851  O   PHE F 669       6.717  62.511  52.447  1.00  0.00           O  
ATOM    852  CB  PHE F 669       3.819  63.982  52.655  1.00  0.00           C  
ATOM    853  CG  PHE F 669       4.764  64.972  51.982  1.00  0.00           C  
ATOM    854  CD1 PHE F 669       4.921  64.985  50.599  1.00  0.00           C  
ATOM    855  CD2 PHE F 669       5.523  65.858  52.746  1.00  0.00           C  
ATOM    856  CE1 PHE F 669       5.809  65.852  50.001  1.00  0.00           C  
ATOM    857  CE2 PHE F 669       6.417  66.730  52.151  1.00  0.00           C  
ATOM    858  CZ  PHE F 669       6.560  66.726  50.779  1.00  0.00           C  
ATOM    859  N   ASN F 670       5.775  62.342  54.502  1.00  0.00           N  
ATOM    860  CA  ASN F 670       7.034  62.322  55.215  1.00  0.00           C  
ATOM    861  C   ASN F 670       7.908  61.099  55.000  1.00  0.00           C  
ATOM    862  O   ASN F 670       9.090  61.120  55.302  1.00  0.00           O  
ATOM    863  CB  ASN F 670       6.745  62.567  56.686  1.00  0.00           C  
ATOM    864  CG  ASN F 670       6.434  64.030  56.960  1.00  0.00           C  
ATOM    865  OD1 ASN F 670       5.836  64.392  57.977  1.00  0.00           O  
ATOM    866  ND2 ASN F 670       6.859  64.888  56.040  1.00  0.00           N  
ATOM    867  N   GLN F 671       7.346  60.033  54.455  1.00  0.00           N  
ATOM    868  CA  GLN F 671       8.158  58.859  54.202  1.00  0.00           C  
ATOM    869  C   GLN F 671       9.199  59.187  53.149  1.00  0.00           C  
ATOM    870  O   GLN F 671       8.864  59.443  52.000  1.00  0.00           O  
ATOM    871  CB  GLN F 671       7.310  57.698  53.692  1.00  0.00           C  
ATOM    872  CG  GLN F 671       6.354  57.112  54.697  1.00  0.00           C  
ATOM    873  CD  GLN F 671       6.941  57.091  56.063  1.00  0.00           C  
ATOM    874  OE1 GLN F 671       6.808  58.058  56.814  1.00  0.00           O  
ATOM    875  NE2 GLN F 671       7.616  55.998  56.400  1.00  0.00           N  
ATOM    876  N   GLY F 672      10.463  59.179  53.543  1.00  0.00           N  
ATOM    877  CA  GLY F 672      11.531  59.446  52.601  1.00  0.00           C  
ATOM    878  C   GLY F 672      11.875  60.914  52.451  1.00  0.00           C  
ATOM    879  O   GLY F 672      11.214  61.785  53.024  1.00  0.00           O  
ATOM    880  N   LEU F 675      12.922  61.185  51.673  1.00  0.00           N  
ATOM    881  CA  LEU F 675      13.365  62.546  51.430  1.00  0.00           C  
ATOM    882  C   LEU F 675      12.790  63.039  50.103  1.00  0.00           C  
ATOM    883  O   LEU F 675      13.085  62.485  49.027  1.00  0.00           O  
ATOM    884  CB  LEU F 675      14.884  62.594  51.372  1.00  0.00           C  
ATOM    885  CG  LEU F 675      15.497  63.990  51.428  1.00  0.00           C  
ATOM    886  CD1 LEU F 675      15.266  64.591  52.823  1.00  0.00           C  
ATOM    887  CD2 LEU F 675      16.983  63.911  51.077  1.00  0.00           C  
ATOM    888  N   LYS F 677      11.964  64.081  50.196  1.00  0.00           N  
ATOM    889  CA  LYS F 677      11.325  64.687  49.030  1.00  0.00           C  
ATOM    890  C   LYS F 677      12.098  65.930  48.568  1.00  0.00           C  
ATOM    891  O   LYS F 677      12.423  66.827  49.365  1.00  0.00           O  
ATOM    892  CB  LYS F 677       9.880  65.101  49.362  1.00  0.00           C  
ATOM    893  CG  LYS F 677       8.943  63.990  49.826  1.00  0.00           C  
ATOM    894  CD  LYS F 677       8.767  62.900  48.774  1.00  0.00           C  
ATOM    895  CE  LYS F 677       7.473  62.130  49.002  1.00  0.00           C  
ATOM    896  NZ  LYS F 677       7.316  61.605  50.383  1.00  0.00           N  
ATOM    897  N   SER F 678      12.395  65.983  47.276  1.00  0.00           N  
ATOM    898  CA  SER F 678      13.098  67.135  46.723  1.00  0.00           C  
ATOM    899  C   SER F 678      12.031  68.065  46.151  1.00  0.00           C  
ATOM    900  O   SER F 678      10.847  67.725  46.114  1.00  0.00           O  
ATOM    901  CB  SER F 678      14.061  66.712  45.604  1.00  0.00           C  
ATOM    902  OG  SER F 678      13.446  66.865  44.335  1.00  0.00           O  
ATOM    903  N   TYR F 682      12.441  69.243  45.711  1.00  0.00           N  
ATOM    904  CA  TYR F 682      11.492  70.168  45.123  1.00  0.00           C  
ATOM    905  C   TYR F 682      10.878  69.468  43.913  1.00  0.00           C  
ATOM    906  O   TYR F 682       9.685  69.625  43.619  1.00  0.00           O  
ATOM    907  CB  TYR F 682      12.217  71.427  44.658  1.00  0.00           C  
ATOM    908  CG  TYR F 682      13.233  71.165  43.577  1.00  0.00           C  
ATOM    909  CD1 TYR F 682      12.846  70.781  42.314  1.00  0.00           C  
ATOM    910  CD2 TYR F 682      14.589  71.277  43.832  1.00  0.00           C  
ATOM    911  CE1 TYR F 682      13.780  70.509  41.332  1.00  0.00           C  
ATOM    912  CE2 TYR F 682      15.544  71.009  42.845  1.00  0.00           C  
ATOM    913  CZ  TYR F 682      15.128  70.630  41.607  1.00  0.00           C  
ATOM    914  OH  TYR F 682      16.066  70.396  40.646  1.00  0.00           O  
ATOM    915  N   ARG F 683      11.707  68.674  43.235  1.00  0.00           N  
ATOM    916  CA  ARG F 683      11.277  67.989  42.045  1.00  0.00           C  
ATOM    917  C   ARG F 683      10.131  67.001  42.227  1.00  0.00           C  
ATOM    918  O   ARG F 683       9.578  66.489  41.263  1.00  0.00           O  
ATOM    919  CB  ARG F 683      12.463  67.313  41.399  1.00  0.00           C  
ATOM    920  CG  ARG F 683      12.303  67.246  39.897  1.00  0.00           C  
ATOM    921  CD  ARG F 683      13.536  66.684  39.280  1.00  0.00           C  
ATOM    922  NE  ARG F 683      14.693  67.078  40.056  1.00  0.00           N  
ATOM    923  CZ  ARG F 683      15.922  66.659  39.797  1.00  0.00           C  
ATOM    924  NH1 ARG F 683      16.148  65.832  38.774  1.00  0.00           N  
ATOM    925  NH2 ARG F 683      16.925  67.059  40.572  1.00  0.00           N  
ATOM    926  N   ASP F 684       9.764  66.732  43.465  1.00  0.00           N  
ATOM    927  CA  ASP F 684       8.663  65.813  43.734  1.00  0.00           C  
ATOM    928  C   ASP F 684       7.404  66.675  43.786  1.00  0.00           C  
ATOM    929  O   ASP F 684       6.278  66.160  43.926  1.00  0.00           O  
ATOM    930  CB  ASP F 684       8.856  65.083  45.086  1.00  0.00           C  
ATOM    931  CG  ASP F 684      10.056  64.114  45.092  1.00  0.00           C  
ATOM    932  OD1 ASP F 684      10.128  63.246  44.188  1.00  0.00           O  
ATOM    933  OD2 ASP F 684      10.915  64.216  46.011  1.00  0.00           O  
ATOM    934  N   LEU F 685       7.618  67.988  43.666  1.00  0.00           N  
ATOM    935  CA  LEU F 685       6.539  68.962  43.690  1.00  0.00           C  
ATOM    936  C   LEU F 685       6.146  69.535  42.311  1.00  0.00           C  
ATOM    937  O   LEU F 685       6.975  69.676  41.410  1.00  0.00           O  
ATOM    938  CB  LEU F 685       6.919  70.105  44.616  1.00  0.00           C  
ATOM    939  CG  LEU F 685       7.135  69.733  46.062  1.00  0.00           C  
ATOM    940  CD1 LEU F 685       7.435  70.984  46.838  1.00  0.00           C  
ATOM    941  CD2 LEU F 685       5.889  69.075  46.599  1.00  0.00           C  
ATOM    942  N   PRO F 686       4.868  69.895  42.146  1.00  0.00           N  
ATOM    943  CA  PRO F 686       3.802  69.813  43.147  1.00  0.00           C  
ATOM    944  C   PRO F 686       3.375  68.373  43.405  1.00  0.00           C  
ATOM    945  O   PRO F 686       3.298  67.550  42.479  1.00  0.00           O  
ATOM    946  CB  PRO F 686       2.699  70.630  42.520  1.00  0.00           C  
ATOM    947  CG  PRO F 686       2.846  70.246  41.069  1.00  0.00           C  
ATOM    948  CD  PRO F 686       4.338  70.331  40.848  1.00  0.00           C  
ATOM    949  N   LEU F 687       3.095  68.073  44.668  1.00  0.00           N  
ATOM    950  CA  LEU F 687       2.677  66.731  45.034  1.00  0.00           C  
ATOM    951  C   LEU F 687       1.169  66.689  45.280  1.00  0.00           C  
ATOM    952  O   LEU F 687       0.661  67.240  46.280  1.00  0.00           O  
ATOM    953  CB  LEU F 687       3.445  66.286  46.270  1.00  0.00           C  
ATOM    954  CG  LEU F 687       3.673  64.780  46.379  1.00  0.00           C  
ATOM    955  CD1 LEU F 687       2.589  64.142  47.236  1.00  0.00           C  
ATOM    956  CD2 LEU F 687       3.745  64.180  44.968  1.00  0.00           C  
ATOM    957  N   ARG F 688       0.462  66.035  44.354  1.00  0.00           N  
ATOM    958  CA  ARG F 688      -0.996  65.939  44.446  1.00  0.00           C  
ATOM    959  C   ARG F 688      -1.523  64.638  45.026  1.00  0.00           C  
ATOM    960  O   ARG F 688      -1.720  63.644  44.326  1.00  0.00           O  
ATOM    961  CB  ARG F 688      -1.632  66.189  43.074  1.00  0.00           C  
ATOM    962  CG  ARG F 688      -1.685  67.657  42.707  1.00  0.00           C  
ATOM    963  CD  ARG F 688      -1.632  67.848  41.228  1.00  0.00           C  
ATOM    964  NE  ARG F 688      -1.020  69.126  40.918  1.00  0.00           N  
ATOM    965  CZ  ARG F 688      -0.586  69.470  39.712  1.00  0.00           C  
ATOM    966  NH1 ARG F 688      -0.707  68.629  38.704  1.00  0.00           N  
ATOM    967  NH2 ARG F 688      -0.008  70.645  39.511  1.00  0.00           N  
ATOM    968  N   MET F 689      -1.794  64.667  46.318  1.00  0.00           N  
ATOM    969  CA  MET F 689      -2.272  63.474  46.975  1.00  0.00           C  
ATOM    970  C   MET F 689      -3.738  63.560  47.370  1.00  0.00           C  
ATOM    971  O   MET F 689      -4.115  64.349  48.261  1.00  0.00           O  
ATOM    972  CB  MET F 689      -1.427  63.200  48.213  1.00  0.00           C  
ATOM    973  CG  MET F 689      -1.687  61.866  48.875  1.00  0.00           C  
ATOM    974  SD  MET F 689      -0.983  61.865  50.489  1.00  0.00           S  
ATOM    975  CE  MET F 689       0.730  62.265  50.042  1.00  0.00           C  
ATOM    976  N   ALA F 690      -4.546  62.724  46.704  1.00  0.00           N  
ATOM    977  CA  ALA F 690      -5.990  62.642  46.945  1.00  0.00           C  
ATOM    978  C   ALA F 690      -6.397  61.333  47.613  1.00  0.00           C  
ATOM    979  O   ALA F 690      -5.661  60.350  47.594  1.00  0.00           O  
ATOM    980  CB  ALA F 690      -6.749  62.803  45.639  1.00  0.00           C  
ATOM    981  N   GLU F 691      -7.598  61.321  48.173  1.00  0.00           N  
ATOM    982  CA  GLU F 691      -8.097  60.144  48.870  1.00  0.00           C  
ATOM    983  C   GLU F 691      -9.591  60.327  49.114  1.00  0.00           C  
ATOM    984  O   GLU F 691     -10.055  61.445  49.369  1.00  0.00           O  
ATOM    985  CB  GLU F 691      -7.370  60.021  50.220  1.00  0.00           C  
ATOM    986  CG  GLU F 691      -7.698  58.794  51.083  1.00  0.00           C  
ATOM    987  CD  GLU F 691      -7.559  59.064  52.595  1.00  0.00           C  
ATOM    988  OE1 GLU F 691      -6.622  59.784  53.008  1.00  0.00           O  
ATOM    989  OE2 GLU F 691      -8.395  58.547  53.370  1.00  0.00           O  
ATOM    990  N   PHE F 692     -10.353  59.247  49.023  1.00  0.00           N  
ATOM    991  CA  PHE F 692     -11.779  59.341  49.300  1.00  0.00           C  
ATOM    992  C   PHE F 692     -11.830  59.055  50.794  1.00  0.00           C  
ATOM    993  O   PHE F 692     -12.275  58.008  51.244  1.00  0.00           O  
ATOM    994  CB  PHE F 692     -12.525  58.303  48.466  1.00  0.00           C  
ATOM    995  CG  PHE F 692     -12.539  58.623  46.995  1.00  0.00           C  
ATOM    996  CD1 PHE F 692     -11.633  59.533  46.461  1.00  0.00           C  
ATOM    997  CD2 PHE F 692     -13.451  58.020  46.148  1.00  0.00           C  
ATOM    998  CE1 PHE F 692     -11.637  59.838  45.107  1.00  0.00           C  
ATOM    999  CE2 PHE F 692     -13.462  58.318  44.790  1.00  0.00           C  
ATOM   1000  CZ  PHE F 692     -12.554  59.230  44.268  1.00  0.00           C  
ATOM   1001  N   GLY F 693     -11.333  60.028  51.548  1.00  0.00           N  
ATOM   1002  CA  GLY F 693     -11.231  59.918  52.989  1.00  0.00           C  
ATOM   1003  C   GLY F 693     -12.466  59.999  53.855  1.00  0.00           C  
ATOM   1004  O   GLY F 693     -13.094  61.055  53.978  1.00  0.00           O  
ATOM   1005  N   SER F 695     -12.776  58.874  54.495  1.00  0.00           N  
ATOM   1006  CA  SER F 695     -13.924  58.773  55.381  1.00  0.00           C  
ATOM   1007  C   SER F 695     -13.719  59.545  56.713  1.00  0.00           C  
ATOM   1008  O   SER F 695     -12.906  59.161  57.549  1.00  0.00           O  
ATOM   1009  CB  SER F 695     -14.199  57.294  55.637  1.00  0.00           C  
ATOM   1010  OG  SER F 695     -15.372  57.149  56.411  1.00  0.00           O  
ATOM   1011  N   CYS F 696     -14.464  60.626  56.910  1.00  0.00           N  
ATOM   1012  CA  CYS F 696     -14.322  61.425  58.115  1.00  0.00           C  
ATOM   1013  C   CYS F 696     -15.450  61.282  59.100  1.00  0.00           C  
ATOM   1014  O   CYS F 696     -16.498  60.749  58.785  1.00  0.00           O  
ATOM   1015  CB  CYS F 696     -14.200  62.888  57.741  1.00  0.00           C  
ATOM   1016  SG  CYS F 696     -12.913  63.161  56.524  1.00  0.00           S  
ATOM   1017  N   HIS F 697     -15.238  61.801  60.299  1.00  0.00           N  
ATOM   1018  CA  HIS F 697     -16.246  61.725  61.342  1.00  0.00           C  
ATOM   1019  C   HIS F 697     -16.187  62.931  62.217  1.00  0.00           C  
ATOM   1020  O   HIS F 697     -15.110  63.350  62.646  1.00  0.00           O  
ATOM   1021  CB  HIS F 697     -16.018  60.480  62.170  1.00  0.00           C  
ATOM   1022  CG  HIS F 697     -16.355  59.233  61.431  1.00  0.00           C  
ATOM   1023  ND1 HIS F 697     -17.623  58.692  61.445  1.00  0.00           N  
ATOM   1024  CD2 HIS F 697     -15.636  58.490  60.556  1.00  0.00           C  
ATOM   1025  CE1 HIS F 697     -17.671  57.672  60.609  1.00  0.00           C  
ATOM   1026  NE2 HIS F 697     -16.480  57.527  60.054  1.00  0.00           N  
ATOM   1027  N   ARG F 698     -17.348  63.491  62.493  1.00  0.00           N  
ATOM   1028  CA  ARG F 698     -17.394  64.671  63.324  1.00  0.00           C  
ATOM   1029  C   ARG F 698     -18.616  64.640  64.205  1.00  0.00           C  
ATOM   1030  O   ARG F 698     -19.704  64.234  63.766  1.00  0.00           O  
ATOM   1031  CB  ARG F 698     -17.407  65.914  62.445  1.00  0.00           C  
ATOM   1032  CG  ARG F 698     -16.111  66.111  61.685  1.00  0.00           C  
ATOM   1033  CD  ARG F 698     -16.244  67.044  60.481  1.00  0.00           C  
ATOM   1034  NE  ARG F 698     -14.914  67.420  60.013  1.00  0.00           N  
ATOM   1035  CZ  ARG F 698     -14.659  68.103  58.906  1.00  0.00           C  
ATOM   1036  NH1 ARG F 698     -15.645  68.500  58.123  1.00  0.00           N  
ATOM   1037  NH2 ARG F 698     -13.408  68.395  58.591  1.00  0.00           N  
ATOM   1038  N   ASN F 699     -18.427  65.062  65.454  1.00  0.00           N  
ATOM   1039  CA  ASN F 699     -19.519  65.086  66.420  1.00  0.00           C  
ATOM   1040  C   ASN F 699     -20.316  66.361  66.176  1.00  0.00           C  
ATOM   1041  O   ASN F 699     -20.172  67.367  66.895  1.00  0.00           O  
ATOM   1042  CB  ASN F 699     -18.978  65.031  67.863  1.00  0.00           C  
ATOM   1043  CG  ASN F 699     -20.082  64.851  68.899  1.00  0.00           C  
ATOM   1044  OD1 ASN F 699     -20.932  63.961  68.777  1.00  0.00           O  
ATOM   1045  ND2 ASN F 699     -20.069  65.698  69.928  1.00  0.00           N  
ATOM   1046  N   GLU F 700     -21.136  66.308  65.128  1.00  0.00           N  
ATOM   1047  CA  GLU F 700     -21.962  67.437  64.765  1.00  0.00           C  
ATOM   1048  C   GLU F 700     -23.079  67.490  65.778  1.00  0.00           C  
ATOM   1049  O   GLU F 700     -23.678  66.455  66.086  1.00  0.00           O  
ATOM   1050  CB  GLU F 700     -22.538  67.255  63.354  1.00  0.00           C  
ATOM   1051  CG  GLU F 700     -21.494  67.294  62.232  1.00  0.00           C  
ATOM   1052  CD  GLU F 700     -20.784  68.658  62.085  1.00  0.00           C  
ATOM   1053  OE1 GLU F 700     -20.799  69.466  63.047  1.00  0.00           O  
ATOM   1054  OE2 GLU F 700     -20.195  68.910  61.006  1.00  0.00           O  
ATOM   1055  N   PRO F 703     -23.352  68.689  66.338  1.00  0.00           N  
ATOM   1056  CA  PRO F 703     -24.418  68.868  67.330  1.00  0.00           C  
ATOM   1057  C   PRO F 703     -25.751  68.246  66.886  1.00  0.00           C  
ATOM   1058  O   PRO F 703     -26.238  68.529  65.797  1.00  0.00           O  
ATOM   1059  CB  PRO F 703     -24.487  70.390  67.478  1.00  0.00           C  
ATOM   1060  CG  PRO F 703     -23.040  70.771  67.353  1.00  0.00           C  
ATOM   1061  CD  PRO F 703     -22.576  69.936  66.178  1.00  0.00           C  
ATOM   1062  N   SER F 704     -26.321  67.388  67.731  1.00  0.00           N  
ATOM   1063  CA  SER F 704     -27.594  66.718  67.441  1.00  0.00           C  
ATOM   1064  C   SER F 704     -28.527  67.584  66.566  1.00  0.00           C  
ATOM   1065  O   SER F 704     -29.043  67.114  65.535  1.00  0.00           O  
ATOM   1066  CB  SER F 704     -28.299  66.347  68.765  1.00  0.00           C  
ATOM   1067  OG  SER F 704     -27.461  65.567  69.620  1.00  0.00           O  
ATOM   1068  N   GLY F 710     -28.717  68.845  66.975  1.00  0.00           N  
ATOM   1069  CA  GLY F 710     -29.576  69.761  66.238  1.00  0.00           C  
ATOM   1070  C   GLY F 710     -29.215  70.035  64.778  1.00  0.00           C  
ATOM   1071  O   GLY F 710     -30.067  70.001  63.893  1.00  0.00           O  
ATOM   1072  N   SER F 711     -27.946  70.301  64.508  1.00  0.00           N  
ATOM   1073  CA  SER F 711     -27.503  70.610  63.150  1.00  0.00           C  
ATOM   1074  C   SER F 711     -27.545  69.488  62.104  1.00  0.00           C  
ATOM   1075  O   SER F 711     -27.237  69.723  60.941  1.00  0.00           O  
ATOM   1076  CB  SER F 711     -26.083  71.172  63.205  1.00  0.00           C  
ATOM   1077  OG  SER F 711     -25.205  70.258  63.849  1.00  0.00           O  
ATOM   1078  N   LEU F 712     -27.912  68.275  62.490  1.00  0.00           N  
ATOM   1079  CA  LEU F 712     -27.940  67.193  61.516  1.00  0.00           C  
ATOM   1080  C   LEU F 712     -29.051  67.413  60.504  1.00  0.00           C  
ATOM   1081  O   LEU F 712     -30.012  68.123  60.793  1.00  0.00           O  
ATOM   1082  CB  LEU F 712     -28.124  65.849  62.228  1.00  0.00           C  
ATOM   1083  CG  LEU F 712     -26.993  65.486  63.195  1.00  0.00           C  
ATOM   1084  CD1 LEU F 712     -27.239  64.121  63.822  1.00  0.00           C  
ATOM   1085  CD2 LEU F 712     -25.666  65.508  62.426  1.00  0.00           C  
ATOM   1086  N   HIS F 713     -28.915  66.814  59.320  1.00  0.00           N  
ATOM   1087  CA  HIS F 713     -29.920  66.947  58.261  1.00  0.00           C  
ATOM   1088  C   HIS F 713     -29.630  66.010  57.090  1.00  0.00           C  
ATOM   1089  O   HIS F 713     -28.591  66.121  56.434  1.00  0.00           O  
ATOM   1090  CB  HIS F 713     -29.967  68.400  57.766  1.00  0.00           C  
ATOM   1091  CG  HIS F 713     -30.962  68.644  56.669  1.00  0.00           C  
ATOM   1092  ND1 HIS F 713     -32.324  68.563  56.864  1.00  0.00           N  
ATOM   1093  CD2 HIS F 713     -30.789  68.959  55.361  1.00  0.00           C  
ATOM   1094  CE1 HIS F 713     -32.947  68.814  55.723  1.00  0.00           C  
ATOM   1095  NE2 HIS F 713     -32.039  69.056  54.795  1.00  0.00           N  
ATOM   1096  N   GLY F 714     -30.560  65.091  56.839  1.00  0.00           N  
ATOM   1097  CA  GLY F 714     -30.414  64.133  55.750  1.00  0.00           C  
ATOM   1098  C   GLY F 714     -28.974  63.806  55.406  1.00  0.00           C  
ATOM   1099  O   GLY F 714     -28.157  63.571  56.296  1.00  0.00           O  
ATOM   1100  N   LEU F 715     -28.649  63.797  54.119  1.00  0.00           N  
ATOM   1101  CA  LEU F 715     -27.285  63.502  53.688  1.00  0.00           C  
ATOM   1102  C   LEU F 715     -26.440  64.771  53.664  1.00  0.00           C  
ATOM   1103  O   LEU F 715     -25.241  64.733  53.409  1.00  0.00           O  
ATOM   1104  CB  LEU F 715     -27.293  62.902  52.283  1.00  0.00           C  
ATOM   1105  CG  LEU F 715     -28.245  61.751  51.965  1.00  0.00           C  
ATOM   1106  CD1 LEU F 715     -28.115  61.389  50.490  1.00  0.00           C  
ATOM   1107  CD2 LEU F 715     -27.922  60.557  52.836  1.00  0.00           C  
ATOM   1108  N   MET F 716     -27.074  65.897  53.944  1.00  0.00           N  
ATOM   1109  CA  MET F 716     -26.394  67.182  53.880  1.00  0.00           C  
ATOM   1110  C   MET F 716     -25.490  67.451  55.043  1.00  0.00           C  
ATOM   1111  O   MET F 716     -24.398  67.955  54.848  1.00  0.00           O  
ATOM   1112  CB  MET F 716     -27.405  68.333  53.778  1.00  0.00           C  
ATOM   1113  CG  MET F 716     -28.567  68.107  52.799  1.00  0.00           C  
ATOM   1114  SD  MET F 716     -28.252  68.396  51.028  1.00  0.00           S  
ATOM   1115  CE  MET F 716     -29.886  68.778  50.521  1.00  0.00           C  
ATOM   1116  N   ARG F 718     -25.954  67.155  56.252  1.00  0.00           N  
ATOM   1117  CA  ARG F 718     -25.146  67.383  57.454  1.00  0.00           C  
ATOM   1118  C   ARG F 718     -25.236  66.117  58.305  1.00  0.00           C  
ATOM   1119  O   ARG F 718     -26.224  65.875  59.004  1.00  0.00           O  
ATOM   1120  CB  ARG F 718     -25.652  68.618  58.228  1.00  0.00           C  
ATOM   1121  CG  ARG F 718     -24.646  69.218  59.190  1.00  0.00           C  
ATOM   1122  CD  ARG F 718     -25.005  70.655  59.567  1.00  0.00           C  
ATOM   1123  NE  ARG F 718     -24.607  71.681  58.586  1.00  0.00           N  
ATOM   1124  CZ  ARG F 718     -23.349  71.959  58.218  1.00  0.00           C  
ATOM   1125  NH1 ARG F 718     -22.324  71.291  58.729  1.00  0.00           N  
ATOM   1126  NH2 ARG F 718     -23.101  72.935  57.355  1.00  0.00           N  
ATOM   1127  N   VAL F 723     -24.191  65.305  58.209  1.00  0.00           N  
ATOM   1128  CA  VAL F 723     -24.108  64.042  58.922  1.00  0.00           C  
ATOM   1129  C   VAL F 723     -22.897  63.970  59.863  1.00  0.00           C  
ATOM   1130  O   VAL F 723     -21.982  64.793  59.782  1.00  0.00           O  
ATOM   1131  CB  VAL F 723     -24.044  62.862  57.914  1.00  0.00           C  
ATOM   1132  CG1 VAL F 723     -25.400  62.684  57.272  1.00  0.00           C  
ATOM   1133  CG2 VAL F 723     -22.983  63.125  56.839  1.00  0.00           C  
ATOM   1134  N   ARG F 724     -22.901  62.988  60.762  1.00  0.00           N  
ATOM   1135  CA  ARG F 724     -21.803  62.807  61.703  1.00  0.00           C  
ATOM   1136  C   ARG F 724     -20.664  62.013  61.012  1.00  0.00           C  
ATOM   1137  O   ARG F 724     -19.468  62.195  61.337  1.00  0.00           O  
ATOM   1138  CB  ARG F 724     -22.322  62.061  62.945  1.00  0.00           C  
ATOM   1139  CG  ARG F 724     -23.348  62.818  63.819  1.00  0.00           C  
ATOM   1140  CD  ARG F 724     -22.669  63.554  64.984  1.00  0.00           C  
ATOM   1141  NE  ARG F 724     -23.564  63.947  66.086  1.00  0.00           N  
ATOM   1142  CZ  ARG F 724     -24.346  63.122  66.793  1.00  0.00           C  
ATOM   1143  NH1 ARG F 724     -24.387  61.817  66.528  1.00  0.00           N  
ATOM   1144  NH2 ARG F 724     -25.064  63.599  67.809  1.00  0.00           N  
ATOM   1145  N   GLY F 725     -21.040  61.156  60.053  1.00  0.00           N  
ATOM   1146  CA  GLY F 725     -20.057  60.350  59.350  1.00  0.00           C  
ATOM   1147  C   GLY F 725     -20.173  60.388  57.841  1.00  0.00           C  
ATOM   1148  O   GLY F 725     -21.063  59.752  57.279  1.00  0.00           O  
ATOM   1149  N   PHE F 726     -19.257  61.112  57.190  1.00  0.00           N  
ATOM   1150  CA  PHE F 726     -19.238  61.256  55.727  1.00  0.00           C  
ATOM   1151  C   PHE F 726     -17.915  60.882  55.037  1.00  0.00           C  
ATOM   1152  O   PHE F 726     -16.978  60.393  55.661  1.00  0.00           O  
ATOM   1153  CB  PHE F 726     -19.559  62.680  55.378  1.00  0.00           C  
ATOM   1154  CG  PHE F 726     -18.659  63.637  56.036  1.00  0.00           C  
ATOM   1155  CD1 PHE F 726     -18.937  64.074  57.323  1.00  0.00           C  
ATOM   1156  CD2 PHE F 726     -17.515  64.098  55.377  1.00  0.00           C  
ATOM   1157  CE1 PHE F 726     -18.095  64.968  57.961  1.00  0.00           C  
ATOM   1158  CE2 PHE F 726     -16.655  64.991  55.994  1.00  0.00           C  
ATOM   1159  CZ  PHE F 726     -16.944  65.437  57.298  1.00  0.00           C  
ATOM   1160  N   THR F 729     -17.838  61.157  53.744  1.00  0.00           N  
ATOM   1161  CA  THR F 729     -16.661  60.807  52.960  1.00  0.00           C  
ATOM   1162  C   THR F 729     -16.153  61.925  52.051  1.00  0.00           C  
ATOM   1163  O   THR F 729     -16.619  62.038  50.923  1.00  0.00           O  
ATOM   1164  CB  THR F 729     -16.958  59.584  52.052  1.00  0.00           C  
ATOM   1165  OG1 THR F 729     -17.421  58.502  52.857  1.00  0.00           O  
ATOM   1166  CG2 THR F 729     -15.723  59.156  51.275  1.00  0.00           C  
ATOM   1167  N   GLN F 730     -15.209  62.744  52.515  1.00  0.00           N  
ATOM   1168  CA  GLN F 730     -14.654  63.789  51.662  1.00  0.00           C  
ATOM   1169  C   GLN F 730     -13.960  63.189  50.440  1.00  0.00           C  
ATOM   1170  O   GLN F 730     -13.500  62.048  50.447  1.00  0.00           O  
ATOM   1171  CB  GLN F 730     -13.650  64.625  52.421  1.00  0.00           C  
ATOM   1172  CG  GLN F 730     -14.276  65.401  53.533  1.00  0.00           C  
ATOM   1173  CD  GLN F 730     -13.271  66.284  54.298  1.00  0.00           C  
ATOM   1174  OE1 GLN F 730     -13.676  67.088  55.163  1.00  0.00           O  
ATOM   1175  NE2 GLN F 730     -11.958  66.135  53.993  1.00  0.00           N  
ATOM   1176  N   ASP F 731     -13.905  63.967  49.372  1.00  0.00           N  
ATOM   1177  CA  ASP F 731     -13.260  63.525  48.131  1.00  0.00           C  
ATOM   1178  C   ASP F 731     -12.012  64.380  48.033  1.00  0.00           C  
ATOM   1179  O   ASP F 731     -11.521  64.641  46.920  1.00  0.00           O  
ATOM   1180  CB  ASP F 731     -14.155  63.818  46.897  1.00  0.00           C  
ATOM   1181  CG  ASP F 731     -14.172  65.327  46.490  1.00  0.00           C  
ATOM   1182  OD1 ASP F 731     -14.590  66.196  47.315  1.00  0.00           O  
ATOM   1183  OD2 ASP F 731     -13.764  65.622  45.333  1.00  0.00           O  
ATOM   1184  N   ASP F 732     -11.496  64.820  49.186  1.00  0.00           N  
ATOM   1185  CA  ASP F 732     -10.343  65.708  49.136  1.00  0.00           C  
ATOM   1186  C   ASP F 732      -8.997  65.136  48.767  1.00  0.00           C  
ATOM   1187  O   ASP F 732      -8.837  63.980  48.367  1.00  0.00           O  
ATOM   1188  CB  ASP F 732     -10.199  66.573  50.417  1.00  0.00           C  
ATOM   1189  CG  ASP F 732      -9.751  65.793  51.622  1.00  0.00           C  
ATOM   1190  OD1 ASP F 732     -10.364  64.736  51.869  1.00  0.00           O  
ATOM   1191  OD2 ASP F 732      -8.818  66.259  52.318  1.00  0.00           O  
ATOM   1192  N   ALA F 733      -8.033  66.025  48.878  1.00  0.00           N  
ATOM   1193  CA  ALA F 733      -6.678  65.738  48.537  1.00  0.00           C  
ATOM   1194  C   ALA F 733      -5.954  66.910  49.136  1.00  0.00           C  
ATOM   1195  O   ALA F 733      -6.589  67.901  49.573  1.00  0.00           O  
ATOM   1196  CB  ALA F 733      -6.520  65.749  47.040  1.00  0.00           C  
ATOM   1197  N   HIS F 734      -4.632  66.792  49.188  1.00  0.00           N  
ATOM   1198  CA  HIS F 734      -3.836  67.879  49.705  1.00  0.00           C  
ATOM   1199  C   HIS F 734      -2.687  68.023  48.749  1.00  0.00           C  
ATOM   1200  O   HIS F 734      -2.144  67.021  48.248  1.00  0.00           O  
ATOM   1201  CB  HIS F 734      -3.377  67.595  51.133  1.00  0.00           C  
ATOM   1202  CG  HIS F 734      -4.497  67.616  52.129  1.00  0.00           C  
ATOM   1203  ND1 HIS F 734      -5.290  66.516  52.378  1.00  0.00           N  
ATOM   1204  CD2 HIS F 734      -5.017  68.629  52.864  1.00  0.00           C  
ATOM   1205  CE1 HIS F 734      -6.255  66.853  53.216  1.00  0.00           C  
ATOM   1206  NE2 HIS F 734      -6.112  68.127  53.525  1.00  0.00           N  
ATOM   1207  N   ILE F 735      -2.369  69.277  48.435  1.00  0.00           N  
ATOM   1208  CA  ILE F 735      -1.293  69.528  47.509  1.00  0.00           C  
ATOM   1209  C   ILE F 735      -0.109  70.090  48.250  1.00  0.00           C  
ATOM   1210  O   ILE F 735      -0.244  70.998  49.081  1.00  0.00           O  
ATOM   1211  CB  ILE F 735      -1.730  70.482  46.357  1.00  0.00           C  
ATOM   1212  CG1 ILE F 735      -2.592  69.702  45.354  1.00  0.00           C  
ATOM   1213  CG2 ILE F 735      -0.504  71.028  45.629  1.00  0.00           C  
ATOM   1214  CD1 ILE F 735      -2.835  70.406  44.055  1.00  0.00           C  
ATOM   1215  N   PHE F 736       1.048  69.507  47.964  1.00  0.00           N  
ATOM   1216  CA  PHE F 736       2.284  69.935  48.581  1.00  0.00           C  
ATOM   1217  C   PHE F 736       3.010  70.645  47.472  1.00  0.00           C  
ATOM   1218  O   PHE F 736       3.153  70.092  46.378  1.00  0.00           O  
ATOM   1219  CB  PHE F 736       3.051  68.708  49.066  1.00  0.00           C  
ATOM   1220  CG  PHE F 736       2.337  67.957  50.154  1.00  0.00           C  
ATOM   1221  CD1 PHE F 736       2.278  68.464  51.453  1.00  0.00           C  
ATOM   1222  CD2 PHE F 736       1.647  66.800  49.862  1.00  0.00           C  
ATOM   1223  CE1 PHE F 736       1.540  67.830  52.435  1.00  0.00           C  
ATOM   1224  CE2 PHE F 736       0.907  66.165  50.842  1.00  0.00           C  
ATOM   1225  CZ  PHE F 736       0.853  66.685  52.132  1.00  0.00           C  
ATOM   1226  N   CYS F 737       3.454  71.871  47.741  1.00  0.00           N  
ATOM   1227  CA  CYS F 737       4.116  72.654  46.699  1.00  0.00           C  
ATOM   1228  C   CYS F 737       4.860  73.877  47.196  1.00  0.00           C  
ATOM   1229  O   CYS F 737       4.618  74.360  48.300  1.00  0.00           O  
ATOM   1230  CB  CYS F 737       3.070  73.143  45.680  1.00  0.00           C  
ATOM   1231  SG  CYS F 737       1.852  74.401  46.339  1.00  0.00           S  
ATOM   1232  N   THR F 738       5.741  74.379  46.339  1.00  0.00           N  
ATOM   1233  CA  THR F 738       6.511  75.583  46.603  1.00  0.00           C  
ATOM   1234  C   THR F 738       5.439  76.656  46.494  1.00  0.00           C  
ATOM   1235  O   THR F 738       4.328  76.337  46.093  1.00  0.00           O  
ATOM   1236  CB  THR F 738       7.532  75.803  45.496  1.00  0.00           C  
ATOM   1237  OG1 THR F 738       6.894  76.436  44.388  1.00  0.00           O  
ATOM   1238  CG2 THR F 738       8.076  74.476  45.000  1.00  0.00           C  
ATOM   1239  N   GLU F 739       5.717  77.913  46.816  1.00  0.00           N  
ATOM   1240  CA  GLU F 739       4.631  78.890  46.686  1.00  0.00           C  
ATOM   1241  C   GLU F 739       4.460  79.569  45.334  1.00  0.00           C  
ATOM   1242  O   GLU F 739       3.463  80.258  45.105  1.00  0.00           O  
ATOM   1243  CB  GLU F 739       4.716  79.947  47.767  1.00  0.00           C  
ATOM   1244  CG  GLU F 739       6.087  80.437  48.040  1.00  0.00           C  
ATOM   1245  CD  GLU F 739       6.334  80.483  49.518  1.00  0.00           C  
ATOM   1246  OE1 GLU F 739       5.504  81.103  50.239  1.00  0.00           O  
ATOM   1247  OE2 GLU F 739       7.353  79.890  49.946  1.00  0.00           O  
ATOM   1248  N   GLU F 742       5.426  79.383  44.442  1.00  0.00           N  
ATOM   1249  CA  GLU F 742       5.309  79.956  43.112  1.00  0.00           C  
ATOM   1250  C   GLU F 742       4.288  79.044  42.477  1.00  0.00           C  
ATOM   1251  O   GLU F 742       3.603  79.413  41.528  1.00  0.00           O  
ATOM   1252  CB  GLU F 742       6.619  79.865  42.333  1.00  0.00           C  
ATOM   1253  CG  GLU F 742       7.779  80.633  42.952  1.00  0.00           C  
ATOM   1254  CD  GLU F 742       8.247  80.067  44.308  1.00  0.00           C  
ATOM   1255  OE1 GLU F 742       7.495  80.146  45.315  1.00  0.00           O  
ATOM   1256  OE2 GLU F 742       9.384  79.540  44.362  1.00  0.00           O  
ATOM   1257  N   GLN F 743       4.188  77.839  43.021  1.00  0.00           N  
ATOM   1258  CA  GLN F 743       3.242  76.879  42.514  1.00  0.00           C  
ATOM   1259  C   GLN F 743       1.860  77.200  43.066  1.00  0.00           C  
ATOM   1260  O   GLN F 743       0.864  76.773  42.507  1.00  0.00           O  
ATOM   1261  CB  GLN F 743       3.646  75.466  42.927  1.00  0.00           C  
ATOM   1262  CG  GLN F 743       5.134  75.171  42.772  1.00  0.00           C  
ATOM   1263  CD  GLN F 743       5.456  73.671  42.772  1.00  0.00           C  
ATOM   1264  OE1 GLN F 743       4.853  72.899  43.529  1.00  0.00           O  
ATOM   1265  NE2 GLN F 743       6.415  73.255  41.927  1.00  0.00           N  
ATOM   1266  N   ILE F 786       1.787  77.976  44.140  1.00  0.00           N  
ATOM   1267  CA  ILE F 786       0.494  78.255  44.732  1.00  0.00           C  
ATOM   1268  C   ILE F 786      -0.524  78.667  43.728  1.00  0.00           C  
ATOM   1269  O   ILE F 786      -1.647  78.142  43.738  1.00  0.00           O  
ATOM   1270  CB  ILE F 786       0.544  79.340  45.824  1.00  0.00           C  
ATOM   1271  CG1 ILE F 786       1.239  78.792  47.067  1.00  0.00           C  
ATOM   1272  CG2 ILE F 786      -0.878  79.749  46.231  1.00  0.00           C  
ATOM   1273  CD1 ILE F 786       1.058  79.684  48.279  1.00  0.00           C  
ATOM   1274  N   ARG F 787      -0.141  79.596  42.853  1.00  0.00           N  
ATOM   1275  CA  ARG F 787      -1.087  80.088  41.843  1.00  0.00           C  
ATOM   1276  C   ARG F 787      -1.651  78.971  40.992  1.00  0.00           C  
ATOM   1277  O   ARG F 787      -2.755  78.471  41.248  1.00  0.00           O  
ATOM   1278  CB  ARG F 787      -0.458  81.132  40.925  1.00  0.00           C  
ATOM   1279  CG  ARG F 787      -1.420  81.576  39.831  1.00  0.00           C  
ATOM   1280  CD  ARG F 787      -0.993  82.882  39.219  1.00  0.00           C  
ATOM   1281  NE  ARG F 787      -1.165  83.967  40.175  1.00  0.00           N  
ATOM   1282  CZ  ARG F 787      -0.442  85.088  40.180  1.00  0.00           C  
ATOM   1283  NH1 ARG F 787       0.513  85.271  39.273  1.00  0.00           N  
ATOM   1284  NH2 ARG F 787      -0.671  86.030  41.096  1.00  0.00           N  
ATOM   1285  N   ASP F 788      -0.886  78.579  39.985  1.00  0.00           N  
ATOM   1286  CA  ASP F 788      -1.309  77.525  39.086  1.00  0.00           C  
ATOM   1287  C   ASP F 788      -2.037  76.441  39.849  1.00  0.00           C  
ATOM   1288  O   ASP F 788      -3.053  75.919  39.394  1.00  0.00           O  
ATOM   1289  CB  ASP F 788      -0.111  76.898  38.395  1.00  0.00           C  
ATOM   1290  CG  ASP F 788       0.923  77.912  38.017  1.00  0.00           C  
ATOM   1291  OD1 ASP F 788       1.338  78.666  38.933  1.00  0.00           O  
ATOM   1292  OD2 ASP F 788       1.322  77.954  36.822  1.00  0.00           O  
ATOM   1293  N   GLU F 789      -1.517  76.107  41.023  1.00  0.00           N  
ATOM   1294  CA  GLU F 789      -2.099  75.060  41.842  1.00  0.00           C  
ATOM   1295  C   GLU F 789      -3.520  75.334  42.250  1.00  0.00           C  
ATOM   1296  O   GLU F 789      -4.382  74.482  42.072  1.00  0.00           O  
ATOM   1297  CB  GLU F 789      -1.235  74.830  43.068  1.00  0.00           C  
ATOM   1298  CG  GLU F 789      -0.873  73.389  43.217  1.00  0.00           C  
ATOM   1299  CD  GLU F 789      -0.672  72.742  41.874  1.00  0.00           C  
ATOM   1300  OE1 GLU F 789       0.316  73.127  41.188  1.00  0.00           O  
ATOM   1301  OE2 GLU F 789      -1.517  71.873  41.511  1.00  0.00           O  
ATOM   1302  N   VAL F 790      -3.759  76.522  42.791  1.00  0.00           N  
ATOM   1303  CA  VAL F 790      -5.098  76.899  43.216  1.00  0.00           C  
ATOM   1304  C   VAL F 790      -6.031  77.023  42.022  1.00  0.00           C  
ATOM   1305  O   VAL F 790      -7.181  76.579  42.065  1.00  0.00           O  
ATOM   1306  CB  VAL F 790      -5.081  78.223  43.971  1.00  0.00           C  
ATOM   1307  CG1 VAL F 790      -6.493  78.704  44.208  1.00  0.00           C  
ATOM   1308  CG2 VAL F 790      -4.358  78.033  45.283  1.00  0.00           C  
ATOM   1309  N   ASN F 791      -5.530  77.632  40.954  1.00  0.00           N  
ATOM   1310  CA  ASN F 791      -6.324  77.786  39.750  1.00  0.00           C  
ATOM   1311  C   ASN F 791      -6.782  76.403  39.323  1.00  0.00           C  
ATOM   1312  O   ASN F 791      -7.985  76.159  39.176  1.00  0.00           O  
ATOM   1313  CB  ASN F 791      -5.489  78.454  38.656  1.00  0.00           C  
ATOM   1314  CG  ASN F 791      -5.095  79.870  39.028  1.00  0.00           C  
ATOM   1315  OD1 ASN F 791      -4.714  80.136  40.169  1.00  0.00           O  
ATOM   1316  ND2 ASN F 791      -5.182  80.784  38.079  1.00  0.00           N  
ATOM   1317  N   GLY F 792      -5.823  75.491  39.162  1.00  0.00           N  
ATOM   1318  CA  GLY F 792      -6.141  74.129  38.751  1.00  0.00           C  
ATOM   1319  C   GLY F 792      -7.310  73.558  39.524  1.00  0.00           C  
ATOM   1320  O   GLY F 792      -8.118  72.792  38.999  1.00  0.00           O  
ATOM   1321  N   CYS F 793      -7.390  73.947  40.789  1.00  0.00           N  
ATOM   1322  CA  CYS F 793      -8.455  73.490  41.662  1.00  0.00           C  
ATOM   1323  C   CYS F 793      -9.750  74.093  41.191  1.00  0.00           C  
ATOM   1324  O   CYS F 793     -10.685  73.378  40.820  1.00  0.00           O  
ATOM   1325  CB  CYS F 793      -8.190  73.908  43.118  1.00  0.00           C  
ATOM   1326  SG  CYS F 793      -6.994  72.843  43.983  1.00  0.00           S  
ATOM   1327  N   ILE F 794      -9.789  75.421  41.208  1.00  0.00           N  
ATOM   1328  CA  ILE F 794     -10.964  76.171  40.796  1.00  0.00           C  
ATOM   1329  C   ILE F 794     -11.515  75.534  39.539  1.00  0.00           C  
ATOM   1330  O   ILE F 794     -12.629  75.002  39.537  1.00  0.00           O  
ATOM   1331  CB  ILE F 794     -10.600  77.613  40.470  1.00  0.00           C  
ATOM   1332  CG1 ILE F 794      -9.786  78.238  41.605  1.00  0.00           C  
ATOM   1333  CG2 ILE F 794     -11.852  78.390  40.237  1.00  0.00           C  
ATOM   1334  CD1 ILE F 794     -10.559  78.397  42.883  1.00  0.00           C  
ATOM   1335  N   ARG F 795     -10.702  75.578  38.484  1.00  0.00           N  
ATOM   1336  CA  ARG F 795     -11.048  75.028  37.177  1.00  0.00           C  
ATOM   1337  C   ARG F 795     -11.690  73.660  37.298  1.00  0.00           C  
ATOM   1338  O   ARG F 795     -12.689  73.356  36.640  1.00  0.00           O  
ATOM   1339  CB  ARG F 795      -9.793  74.952  36.312  1.00  0.00           C  
ATOM   1340  CG  ARG F 795      -9.168  76.325  36.057  1.00  0.00           C  
ATOM   1341  CD  ARG F 795      -7.677  76.265  35.757  1.00  0.00           C  
ATOM   1342  NE  ARG F 795      -7.346  75.388  34.635  1.00  0.00           N  
ATOM   1343  CZ  ARG F 795      -7.308  74.052  34.682  1.00  0.00           C  
ATOM   1344  NH1 ARG F 795      -7.585  73.398  35.810  1.00  0.00           N  
ATOM   1345  NH2 ARG F 795      -6.974  73.360  33.594  1.00  0.00           N  
ATOM   1346  N   LEU F 796     -11.121  72.844  38.171  1.00  0.00           N  
ATOM   1347  CA  LEU F 796     -11.628  71.504  38.408  1.00  0.00           C  
ATOM   1348  C   LEU F 796     -13.056  71.507  38.976  1.00  0.00           C  
ATOM   1349  O   LEU F 796     -13.897  70.697  38.577  1.00  0.00           O  
ATOM   1350  CB  LEU F 796     -10.692  70.788  39.368  1.00  0.00           C  
ATOM   1351  CG  LEU F 796     -10.781  69.274  39.323  1.00  0.00           C  
ATOM   1352  CD1 LEU F 796     -10.532  68.721  37.893  1.00  0.00           C  
ATOM   1353  CD2 LEU F 796      -9.775  68.762  40.310  1.00  0.00           C  
ATOM   1354  N   VAL F 797     -13.318  72.422  39.905  1.00  0.00           N  
ATOM   1355  CA  VAL F 797     -14.630  72.540  40.532  1.00  0.00           C  
ATOM   1356  C   VAL F 797     -15.711  72.792  39.497  1.00  0.00           C  
ATOM   1357  O   VAL F 797     -16.775  72.143  39.469  1.00  0.00           O  
ATOM   1358  CB  VAL F 797     -14.702  73.742  41.484  1.00  0.00           C  
ATOM   1359  CG1 VAL F 797     -15.880  73.589  42.428  1.00  0.00           C  
ATOM   1360  CG2 VAL F 797     -13.425  73.898  42.211  1.00  0.00           C  
ATOM   1361  N   TYR F 798     -15.427  73.785  38.664  1.00  0.00           N  
ATOM   1362  CA  TYR F 798     -16.351  74.194  37.631  1.00  0.00           C  
ATOM   1363  C   TYR F 798     -16.495  73.095  36.610  1.00  0.00           C  
ATOM   1364  O   TYR F 798     -17.583  72.540  36.444  1.00  0.00           O  
ATOM   1365  CB  TYR F 798     -15.878  75.514  36.993  1.00  0.00           C  
ATOM   1366  CG  TYR F 798     -16.143  76.716  37.886  1.00  0.00           C  
ATOM   1367  CD1 TYR F 798     -17.438  76.992  38.364  1.00  0.00           C  
ATOM   1368  CD2 TYR F 798     -15.109  77.545  38.287  1.00  0.00           C  
ATOM   1369  CE1 TYR F 798     -17.694  78.064  39.228  1.00  0.00           C  
ATOM   1370  CE2 TYR F 798     -15.343  78.624  39.150  1.00  0.00           C  
ATOM   1371  CZ  TYR F 798     -16.641  78.883  39.623  1.00  0.00           C  
ATOM   1372  OH  TYR F 798     -16.878  79.953  40.488  1.00  0.00           O  
ATOM   1373  N   ASP F 799     -15.386  72.763  35.958  1.00  0.00           N  
ATOM   1374  CA  ASP F 799     -15.383  71.732  34.935  1.00  0.00           C  
ATOM   1375  C   ASP F 799     -16.059  70.454  35.388  1.00  0.00           C  
ATOM   1376  O   ASP F 799     -16.526  69.652  34.575  1.00  0.00           O  
ATOM   1377  CB  ASP F 799     -13.958  71.428  34.511  1.00  0.00           C  
ATOM   1378  CG  ASP F 799     -13.759  69.968  34.152  1.00  0.00           C  
ATOM   1379  OD1 ASP F 799     -14.432  69.466  33.215  1.00  0.00           O  
ATOM   1380  OD2 ASP F 799     -12.919  69.324  34.823  1.00  0.00           O  
ATOM   1381  N   MET F 800     -16.125  70.261  36.692  1.00  0.00           N  
ATOM   1382  CA  MET F 800     -16.747  69.055  37.195  1.00  0.00           C  
ATOM   1383  C   MET F 800     -18.220  69.264  37.488  1.00  0.00           C  
ATOM   1384  O   MET F 800     -19.064  68.437  37.135  1.00  0.00           O  
ATOM   1385  CB  MET F 800     -16.014  68.578  38.446  1.00  0.00           C  
ATOM   1386  CG  MET F 800     -15.727  67.073  38.412  1.00  0.00           C  
ATOM   1387  SD  MET F 800     -14.673  66.511  39.736  1.00  0.00           S  
ATOM   1388  CE  MET F 800     -13.240  67.442  39.331  1.00  0.00           C  
ATOM   1389  N   TYR F 801     -18.520  70.371  38.149  1.00  0.00           N  
ATOM   1390  CA  TYR F 801     -19.897  70.709  38.461  1.00  0.00           C  
ATOM   1391  C   TYR F 801     -20.709  70.763  37.168  1.00  0.00           C  
ATOM   1392  O   TYR F 801     -21.850  70.298  37.101  1.00  0.00           O  
ATOM   1393  CB  TYR F 801     -19.934  72.071  39.145  1.00  0.00           C  
ATOM   1394  CG  TYR F 801     -19.563  72.012  40.595  1.00  0.00           C  
ATOM   1395  CD1 TYR F 801     -18.902  70.900  41.116  1.00  0.00           C  
ATOM   1396  CD2 TYR F 801     -19.903  73.045  41.460  1.00  0.00           C  
ATOM   1397  CE1 TYR F 801     -18.598  70.818  42.476  1.00  0.00           C  
ATOM   1398  CE2 TYR F 801     -19.599  72.979  42.815  1.00  0.00           C  
ATOM   1399  CZ  TYR F 801     -18.951  71.865  43.322  1.00  0.00           C  
ATOM   1400  OH  TYR F 801     -18.665  71.792  44.673  1.00  0.00           O  
ATOM   1401  N   SER F 802     -20.093  71.342  36.143  1.00  0.00           N  
ATOM   1402  CA  SER F 802     -20.710  71.482  34.838  1.00  0.00           C  
ATOM   1403  C   SER F 802     -21.316  70.179  34.362  1.00  0.00           C  
ATOM   1404  O   SER F 802     -22.300  70.197  33.631  1.00  0.00           O  
ATOM   1405  CB  SER F 802     -19.679  71.939  33.812  1.00  0.00           C  
ATOM   1406  OG  SER F 802     -18.849  70.849  33.442  1.00  0.00           O  
ATOM   1407  N   THR F 803     -20.731  69.052  34.747  1.00  0.00           N  
ATOM   1408  CA  THR F 803     -21.267  67.772  34.316  1.00  0.00           C  
ATOM   1409  C   THR F 803     -22.690  67.583  34.767  1.00  0.00           C  
ATOM   1410  O   THR F 803     -23.473  66.913  34.116  1.00  0.00           O  
ATOM   1411  CB  THR F 803     -20.426  66.587  34.860  1.00  0.00           C  
ATOM   1412  OG1 THR F 803     -19.143  66.572  34.215  1.00  0.00           O  
ATOM   1413  CG2 THR F 803     -21.135  65.271  34.582  1.00  0.00           C  
ATOM   1414  N   PHE F 804     -23.025  68.229  35.865  1.00  0.00           N  
ATOM   1415  CA  PHE F 804     -24.347  68.067  36.466  1.00  0.00           C  
ATOM   1416  C   PHE F 804     -25.221  69.266  36.073  1.00  0.00           C  
ATOM   1417  O   PHE F 804     -26.428  69.325  36.379  1.00  0.00           O  
ATOM   1418  CB  PHE F 804     -24.226  67.984  38.004  1.00  0.00           C  
ATOM   1419  CG  PHE F 804     -23.305  66.928  38.402  1.00  0.00           C  
ATOM   1420  CD1 PHE F 804     -22.479  66.294  37.504  1.00  0.00           C  
ATOM   1421  CD2 PHE F 804     -23.261  66.537  39.739  1.00  0.00           C  
ATOM   1422  CE1 PHE F 804     -21.566  65.299  37.801  1.00  0.00           C  
ATOM   1423  CE2 PHE F 804     -22.353  65.524  40.076  1.00  0.00           C  
ATOM   1424  CZ  PHE F 804     -21.512  64.900  39.202  1.00  0.00           C  
ATOM   1425  N   GLY F 808     -24.617  70.218  35.368  1.00  0.00           N  
ATOM   1426  CA  GLY F 808     -25.353  71.384  34.920  1.00  0.00           C  
ATOM   1427  C   GLY F 808     -25.882  72.167  36.094  1.00  0.00           C  
ATOM   1428  O   GLY F 808     -27.081  72.388  36.233  1.00  0.00           O  
ATOM   1429  N   PHE F1143     -24.978  72.602  36.950  1.00  0.00           N  
ATOM   1430  CA  PHE F1143     -25.419  73.394  38.070  1.00  0.00           C  
ATOM   1431  C   PHE F1143     -25.491  74.829  37.641  1.00  0.00           C  
ATOM   1432  O   PHE F1143     -24.623  75.326  36.929  1.00  0.00           O  
ATOM   1433  CB  PHE F1143     -24.470  73.277  39.256  1.00  0.00           C  
ATOM   1434  CG  PHE F1143     -24.481  71.926  39.901  1.00  0.00           C  
ATOM   1435  CD1 PHE F1143     -25.656  71.194  39.979  1.00  0.00           C  
ATOM   1436  CD2 PHE F1143     -23.323  71.389  40.439  1.00  0.00           C  
ATOM   1437  CE1 PHE F1143     -25.676  69.953  40.578  1.00  0.00           C  
ATOM   1438  CE2 PHE F1143     -23.340  70.148  41.040  1.00  0.00           C  
ATOM   1439  CZ  PHE F1143     -24.522  69.428  41.109  1.00  0.00           C  
ATOM   1440  N   GLU F1153     -26.539  75.487  38.097  1.00  0.00           N  
ATOM   1441  CA  GLU F1153     -26.754  76.875  37.777  1.00  0.00           C  
ATOM   1442  C   GLU F1153     -26.240  77.738  38.920  1.00  0.00           C  
ATOM   1443  O   GLU F1153     -25.363  78.589  38.729  1.00  0.00           O  
ATOM   1444  CB  GLU F1153     -28.250  77.123  37.543  1.00  0.00           C  
ATOM   1445  CG  GLU F1153     -28.886  76.210  36.473  1.00  0.00           C  
ATOM   1446  CD  GLU F1153     -28.487  76.577  35.039  1.00  0.00           C  
ATOM   1447  OE1 GLU F1153     -28.837  77.692  34.589  1.00  0.00           O  
ATOM   1448  OE2 GLU F1153     -27.826  75.755  34.363  1.00  0.00           O  
ATOM   1449  N   LYS F1154     -26.776  77.506  40.116  1.00  0.00           N  
ATOM   1450  CA  LYS F1154     -26.369  78.285  41.278  1.00  0.00           C  
ATOM   1451  C   LYS F1154     -25.078  77.734  41.891  1.00  0.00           C  
ATOM   1452  O   LYS F1154     -25.071  76.633  42.455  1.00  0.00           O  
ATOM   1453  CB  LYS F1154     -27.491  78.315  42.317  1.00  0.00           C  
ATOM   1454  CG  LYS F1154     -27.354  79.461  43.279  1.00  0.00           C  
ATOM   1455  CD  LYS F1154     -28.691  79.839  43.898  1.00  0.00           C  
ATOM   1456  CE  LYS F1154     -28.618  81.198  44.623  1.00  0.00           C  
ATOM   1457  NZ  LYS F1154     -29.931  81.740  45.087  1.00  0.00           N  
ATOM   1458  N   ILE F1155     -23.998  78.512  41.750  1.00  0.00           N  
ATOM   1459  CA  ILE F1155     -22.661  78.197  42.255  1.00  0.00           C  
ATOM   1460  C   ILE F1155     -22.105  79.496  42.815  1.00  0.00           C  
ATOM   1461  O   ILE F1155     -21.474  80.258  42.101  1.00  0.00           O  
ATOM   1462  CB  ILE F1155     -21.744  77.715  41.107  1.00  0.00           C  
ATOM   1463  CG1 ILE F1155     -22.099  76.290  40.731  1.00  0.00           C  
ATOM   1464  CG2 ILE F1155     -20.287  77.821  41.490  1.00  0.00           C  
ATOM   1465  CD1 ILE F1155     -21.226  75.754  39.632  1.00  0.00           C  
ATOM   1466  N   VAL F1156     -22.331  79.763  44.085  1.00  0.00           N  
ATOM   1467  CA  VAL F1156     -21.826  81.010  44.626  1.00  0.00           C  
ATOM   1468  C   VAL F1156     -20.597  80.899  45.516  1.00  0.00           C  
ATOM   1469  O   VAL F1156     -20.511  80.052  46.408  1.00  0.00           O  
ATOM   1470  CB  VAL F1156     -22.949  81.762  45.354  1.00  0.00           C  
ATOM   1471  CG1 VAL F1156     -24.143  80.840  45.482  1.00  0.00           C  
ATOM   1472  CG2 VAL F1156     -22.465  82.305  46.721  1.00  0.00           C  
ATOM   1473  N   VAL F1157     -19.655  81.797  45.278  1.00  0.00           N  
ATOM   1474  CA  VAL F1157     -18.399  81.816  46.001  1.00  0.00           C  
ATOM   1475  C   VAL F1157     -18.331  82.740  47.228  1.00  0.00           C  
ATOM   1476  O   VAL F1157     -18.915  83.839  47.252  1.00  0.00           O  
ATOM   1477  CB  VAL F1157     -17.262  82.167  45.020  1.00  0.00           C  
ATOM   1478  CG1 VAL F1157     -15.926  82.204  45.731  1.00  0.00           C  
ATOM   1479  CG2 VAL F1157     -17.242  81.143  43.895  1.00  0.00           C  
ATOM   1480  N   LYS F1158     -17.610  82.250  48.245  1.00  0.00           N  
ATOM   1481  CA  LYS F1158     -17.375  82.951  49.503  1.00  0.00           C  
ATOM   1482  C   LYS F1158     -15.885  82.783  49.830  1.00  0.00           C  
ATOM   1483  O   LYS F1158     -15.247  81.813  49.411  1.00  0.00           O  
ATOM   1484  CB  LYS F1158     -18.205  82.321  50.613  1.00  0.00           C  
ATOM   1485  CG  LYS F1158     -19.648  81.985  50.242  1.00  0.00           C  
ATOM   1486  CD  LYS F1158     -20.574  83.193  50.368  1.00  0.00           C  
ATOM   1487  CE  LYS F1158     -22.036  82.756  50.272  1.00  0.00           C  
ATOM   1488  NZ  LYS F1158     -23.008  83.882  50.445  1.00  0.00           N  
ATOM   1489  N   LEU F1159     -15.320  83.740  50.562  1.00  0.00           N  
ATOM   1490  CA  LEU F1159     -13.908  83.648  50.954  1.00  0.00           C  
ATOM   1491  C   LEU F1159     -13.708  83.872  52.454  1.00  0.00           C  
ATOM   1492  O   LEU F1159     -13.327  84.960  52.876  1.00  0.00           O  
ATOM   1493  CB  LEU F1159     -13.051  84.649  50.188  1.00  0.00           C  
ATOM   1494  CG  LEU F1159     -11.549  84.504  50.439  1.00  0.00           C  
ATOM   1495  CD1 LEU F1159     -11.218  83.033  50.489  1.00  0.00           C  
ATOM   1496  CD2 LEU F1159     -10.722  85.190  49.353  1.00  0.00           C  
ATOM   1497  N   SER F1160     -13.969  82.819  53.233  1.00  0.00           N  
ATOM   1498  CA  SER F1160     -13.864  82.813  54.688  1.00  0.00           C  
ATOM   1499  C   SER F1160     -12.489  83.239  55.165  1.00  0.00           C  
ATOM   1500  O   SER F1160     -11.485  82.622  54.786  1.00  0.00           O  
ATOM   1501  CB  SER F1160     -14.154  81.406  55.196  1.00  0.00           C  
ATOM   1502  OG  SER F1160     -15.361  80.929  54.649  1.00  0.00           O  
ATOM   1503  N   THR F1161     -12.448  84.259  56.026  1.00  0.00           N  
ATOM   1504  CA  THR F1161     -11.182  84.785  56.541  1.00  0.00           C  
ATOM   1505  C   THR F1161     -10.847  84.381  57.979  1.00  0.00           C  
ATOM   1506  O   THR F1161     -11.755  84.063  58.756  1.00  0.00           O  
ATOM   1507  CB  THR F1161     -11.185  86.289  56.468  1.00  0.00           C  
ATOM   1508  OG1 THR F1161     -12.368  86.774  57.104  1.00  0.00           O  
ATOM   1509  CG2 THR F1161     -11.171  86.733  55.046  1.00  0.00           C  
ATOM   1510  N   ARG F1162      -9.548  84.442  58.322  1.00  0.00           N  
ATOM   1511  CA  ARG F1162      -9.021  84.051  59.642  1.00  0.00           C  
ATOM   1512  C   ARG F1162     -10.069  84.005  60.740  1.00  0.00           C  
ATOM   1513  O   ARG F1162     -10.557  85.051  61.204  1.00  0.00           O  
ATOM   1514  CB  ARG F1162      -7.842  84.936  60.078  1.00  0.00           C  
ATOM   1515  CG  ARG F1162      -8.177  86.370  60.331  1.00  0.00           C  
ATOM   1516  CD  ARG F1162      -8.033  87.160  59.074  1.00  0.00           C  
ATOM   1517  NE  ARG F1162      -6.641  87.282  58.623  1.00  0.00           N  
ATOM   1518  CZ  ARG F1162      -5.705  87.989  59.246  1.00  0.00           C  
ATOM   1519  NH1 ARG F1162      -6.007  88.636  60.371  1.00  0.00           N  
ATOM   1520  NH2 ARG F1162      -4.488  88.086  58.714  1.00  0.00           N  
ATOM   1521  N   PRO F1163     -10.424  82.772  61.170  1.00  0.00           N  
ATOM   1522  CA  PRO F1163     -11.419  82.535  62.210  1.00  0.00           C  
ATOM   1523  C   PRO F1163     -10.902  82.958  63.570  1.00  0.00           C  
ATOM   1524  O   PRO F1163      -9.771  83.435  63.697  1.00  0.00           O  
ATOM   1525  CB  PRO F1163     -11.647  81.030  62.113  1.00  0.00           C  
ATOM   1526  CG  PRO F1163     -10.280  80.539  61.846  1.00  0.00           C  
ATOM   1527  CD  PRO F1163      -9.795  81.492  60.777  1.00  0.00           C  
ATOM   1528  N   GLU F1189     -11.742  82.771  64.580  1.00  0.00           N  
ATOM   1529  CA  GLU F1189     -11.381  83.115  65.941  1.00  0.00           C  
ATOM   1530  C   GLU F1189     -10.081  82.412  66.326  1.00  0.00           C  
ATOM   1531  O   GLU F1189      -9.039  83.050  66.524  1.00  0.00           O  
ATOM   1532  CB  GLU F1189     -12.494  82.691  66.903  1.00  0.00           C  
ATOM   1533  CG  GLU F1189     -12.199  83.070  68.350  1.00  0.00           C  
ATOM   1534  CD  GLU F1189     -12.125  84.584  68.562  1.00  0.00           C  
ATOM   1535  OE1 GLU F1189     -13.193  85.209  68.774  1.00  0.00           O  
ATOM   1536  OE2 GLU F1189     -11.004  85.145  68.507  1.00  0.00           O  
ATOM   1537  N   LYS F1330     -10.151  81.087  66.411  1.00  0.00           N  
ATOM   1538  CA  LYS F1330      -9.001  80.290  66.797  1.00  0.00           C  
ATOM   1539  C   LYS F1330      -8.228  79.725  65.626  1.00  0.00           C  
ATOM   1540  O   LYS F1330      -8.462  78.589  65.208  1.00  0.00           O  
ATOM   1541  CB  LYS F1330      -9.440  79.141  67.706  1.00  0.00           C  
ATOM   1542  CG  LYS F1330     -10.385  79.562  68.824  1.00  0.00           C  
ATOM   1543  CD  LYS F1330     -10.329  78.580  69.981  1.00  0.00           C  
ATOM   1544  CE  LYS F1330      -8.922  78.543  70.581  1.00  0.00           C  
ATOM   1545  NZ  LYS F1330      -8.789  77.582  71.715  1.00  0.00           N  
ATOM   1546  N   ARG F1334      -7.309  80.518  65.092  1.00  0.00           N  
ATOM   1547  CA  ARG F1334      -6.485  80.041  63.994  1.00  0.00           C  
ATOM   1548  C   ARG F1334      -5.144  79.541  64.561  1.00  0.00           C  
ATOM   1549  O   ARG F1334      -4.983  79.483  65.774  1.00  0.00           O  
ATOM   1550  CB  ARG F1334      -6.273  81.151  62.957  1.00  0.00           C  
ATOM   1551  CG  ARG F1334      -5.652  82.431  63.468  1.00  0.00           C  
ATOM   1552  CD  ARG F1334      -6.700  83.498  63.665  1.00  0.00           C  
ATOM   1553  NE  ARG F1334      -6.083  84.817  63.806  1.00  0.00           N  
ATOM   1554  CZ  ARG F1334      -6.756  85.956  63.978  1.00  0.00           C  
ATOM   1555  NH1 ARG F1334      -8.086  85.946  64.034  1.00  0.00           N  
ATOM   1556  NH2 ARG F1334      -6.103  87.110  64.092  1.00  0.00           N  
ATOM   1557  N   ILE F1335      -4.190  79.174  63.708  1.00  0.00           N  
ATOM   1558  CA  ILE F1335      -2.922  78.676  64.208  1.00  0.00           C  
ATOM   1559  C   ILE F1335      -1.677  79.256  63.555  1.00  0.00           C  
ATOM   1560  O   ILE F1335      -0.562  78.809  63.848  1.00  0.00           O  
ATOM   1561  CB  ILE F1335      -2.844  77.139  64.107  1.00  0.00           C  
ATOM   1562  CG1 ILE F1335      -2.704  76.706  62.656  1.00  0.00           C  
ATOM   1563  CG2 ILE F1335      -4.088  76.516  64.697  1.00  0.00           C  
ATOM   1564  CD1 ILE F1335      -2.562  75.202  62.490  1.00  0.00           C  
ATOM   1565  N   GLY F1336      -1.854  80.251  62.687  1.00  0.00           N  
ATOM   1566  CA  GLY F1336      -0.712  80.878  62.023  1.00  0.00           C  
ATOM   1567  C   GLY F1336      -0.552  82.360  62.359  1.00  0.00           C  
ATOM   1568  O   GLY F1336      -1.510  82.998  62.812  1.00  0.00           O  
ATOM   1569  N   SER F1384       0.642  82.919  62.142  1.00  0.00           N  
ATOM   1570  CA  SER F1384       0.867  84.329  62.455  1.00  0.00           C  
ATOM   1571  C   SER F1384       0.023  85.164  61.539  1.00  0.00           C  
ATOM   1572  O   SER F1384      -0.227  84.779  60.403  1.00  0.00           O  
ATOM   1573  CB  SER F1384       2.342  84.725  62.291  1.00  0.00           C  
ATOM   1574  OG  SER F1384       2.766  84.698  60.950  1.00  0.00           O  
ATOM   1575  N   ASP F1385      -0.439  86.301  62.031  1.00  0.00           N  
ATOM   1576  CA  ASP F1385      -1.249  87.164  61.200  1.00  0.00           C  
ATOM   1577  C   ASP F1385      -0.515  87.331  59.881  1.00  0.00           C  
ATOM   1578  O   ASP F1385      -1.090  87.120  58.805  1.00  0.00           O  
ATOM   1579  CB  ASP F1385      -1.438  88.506  61.881  1.00  0.00           C  
ATOM   1580  CG  ASP F1385      -1.934  88.351  63.284  1.00  0.00           C  
ATOM   1581  OD1 ASP F1385      -1.177  87.787  64.101  1.00  0.00           O  
ATOM   1582  OD2 ASP F1385      -3.075  88.772  63.573  1.00  0.00           O  
ATOM   1583  N   GLU F1386       0.766  87.680  59.976  1.00  0.00           N  
ATOM   1584  CA  GLU F1386       1.612  87.865  58.800  1.00  0.00           C  
ATOM   1585  C   GLU F1386       1.371  86.736  57.789  1.00  0.00           C  
ATOM   1586  O   GLU F1386       1.295  86.978  56.589  1.00  0.00           O  
ATOM   1587  CB  GLU F1386       3.084  87.922  59.244  1.00  0.00           C  
ATOM   1588  CG  GLU F1386       4.021  86.891  58.630  1.00  0.00           C  
ATOM   1589  CD  GLU F1386       4.416  87.220  57.201  1.00  0.00           C  
ATOM   1590  OE1 GLU F1386       4.902  88.351  56.969  1.00  0.00           O  
ATOM   1591  OE2 GLU F1386       4.248  86.344  56.320  1.00  0.00           O  
ATOM   1592  N   MET F1387       1.232  85.510  58.283  1.00  0.00           N  
ATOM   1593  CA  MET F1387       0.988  84.358  57.424  1.00  0.00           C  
ATOM   1594  C   MET F1387      -0.401  84.435  56.827  1.00  0.00           C  
ATOM   1595  O   MET F1387      -0.557  84.330  55.612  1.00  0.00           O  
ATOM   1596  CB  MET F1387       1.113  83.060  58.214  1.00  0.00           C  
ATOM   1597  CG  MET F1387       2.533  82.667  58.572  1.00  0.00           C  
ATOM   1598  SD  MET F1387       2.512  81.396  59.829  1.00  0.00           S  
ATOM   1599  CE  MET F1387       1.434  80.120  59.071  1.00  0.00           C  
ATOM   1600  N   TRP F1388      -1.409  84.612  57.680  1.00  0.00           N  
ATOM   1601  CA  TRP F1388      -2.787  84.704  57.209  1.00  0.00           C  
ATOM   1602  C   TRP F1388      -2.975  85.807  56.183  1.00  0.00           C  
ATOM   1603  O   TRP F1388      -3.736  85.660  55.225  1.00  0.00           O  
ATOM   1604  CB  TRP F1388      -3.744  84.928  58.371  1.00  0.00           C  
ATOM   1605  CG  TRP F1388      -4.115  83.662  59.075  1.00  0.00           C  
ATOM   1606  CD1 TRP F1388      -3.423  83.045  60.068  1.00  0.00           C  
ATOM   1607  CD2 TRP F1388      -5.272  82.852  58.829  1.00  0.00           C  
ATOM   1608  NE1 TRP F1388      -4.076  81.905  60.463  1.00  0.00           N  
ATOM   1609  CE2 TRP F1388      -5.216  81.763  59.717  1.00  0.00           C  
ATOM   1610  CE3 TRP F1388      -6.352  82.944  57.944  1.00  0.00           C  
ATOM   1611  CZ2 TRP F1388      -6.202  80.767  59.748  1.00  0.00           C  
ATOM   1612  CZ3 TRP F1388      -7.331  81.952  57.975  1.00  0.00           C  
ATOM   1613  CH2 TRP F1388      -7.247  80.882  58.874  1.00  0.00           C  
ATOM   1614  N   ASP F1389      -2.288  86.919  56.400  1.00  0.00           N  
ATOM   1615  CA  ASP F1389      -2.338  88.036  55.470  1.00  0.00           C  
ATOM   1616  C   ASP F1389      -2.071  87.464  54.094  1.00  0.00           C  
ATOM   1617  O   ASP F1389      -2.952  87.453  53.238  1.00  0.00           O  
ATOM   1618  CB  ASP F1389      -1.263  89.065  55.815  1.00  0.00           C  
ATOM   1619  CG  ASP F1389      -1.652  89.925  56.991  1.00  0.00           C  
ATOM   1620  OD1 ASP F1389      -2.444  89.440  57.831  1.00  0.00           O  
ATOM   1621  OD2 ASP F1389      -1.166  91.076  57.079  1.00  0.00           O  
ATOM   1622  N   ARG F1390      -0.853  86.971  53.897  1.00  0.00           N  
ATOM   1623  CA  ARG F1390      -0.454  86.378  52.629  1.00  0.00           C  
ATOM   1624  C   ARG F1390      -1.481  85.346  52.165  1.00  0.00           C  
ATOM   1625  O   ARG F1390      -2.044  85.458  51.069  1.00  0.00           O  
ATOM   1626  CB  ARG F1390       0.909  85.699  52.769  1.00  0.00           C  
ATOM   1627  CG  ARG F1390       1.510  85.256  51.442  1.00  0.00           C  
ATOM   1628  CD  ARG F1390       2.647  84.265  51.638  1.00  0.00           C  
ATOM   1629  NE  ARG F1390       3.576  84.719  52.659  1.00  0.00           N  
ATOM   1630  CZ  ARG F1390       4.608  84.008  53.080  1.00  0.00           C  
ATOM   1631  NH1 ARG F1390       4.842  82.811  52.557  1.00  0.00           N  
ATOM   1632  NH2 ARG F1390       5.386  84.487  54.040  1.00  0.00           N  
ATOM   1633  N   ALA F1391      -1.715  84.342  53.002  1.00  0.00           N  
ATOM   1634  CA  ALA F1391      -2.664  83.283  52.686  1.00  0.00           C  
ATOM   1635  C   ALA F1391      -3.999  83.791  52.144  1.00  0.00           C  
ATOM   1636  O   ALA F1391      -4.474  83.301  51.115  1.00  0.00           O  
ATOM   1637  CB  ALA F1391      -2.904  82.449  53.902  1.00  0.00           C  
ATOM   1638  N   GLU F1392      -4.610  84.746  52.850  1.00  0.00           N  
ATOM   1639  CA  GLU F1392      -5.883  85.327  52.439  1.00  0.00           C  
ATOM   1640  C   GLU F1392      -5.726  86.039  51.110  1.00  0.00           C  
ATOM   1641  O   GLU F1392      -6.435  85.748  50.147  1.00  0.00           O  
ATOM   1642  CB  GLU F1392      -6.348  86.312  53.475  1.00  0.00           C  
ATOM   1643  CG  GLU F1392      -6.577  85.685  54.819  1.00  0.00           C  
ATOM   1644  CD  GLU F1392      -7.183  86.670  55.807  1.00  0.00           C  
ATOM   1645  OE1 GLU F1392      -6.500  87.667  56.140  1.00  0.00           O  
ATOM   1646  OE2 GLU F1392      -8.345  86.461  56.241  1.00  0.00           O  
ATOM   1647  N   ALA F1393      -4.797  86.983  51.064  1.00  0.00           N  
ATOM   1648  CA  ALA F1393      -4.506  87.705  49.831  1.00  0.00           C  
ATOM   1649  C   ALA F1393      -4.479  86.705  48.684  1.00  0.00           C  
ATOM   1650  O   ALA F1393      -5.369  86.693  47.851  1.00  0.00           O  
ATOM   1651  CB  ALA F1393      -3.162  88.382  49.937  1.00  0.00           C  
ATOM   1652  N   ASP F1394      -3.444  85.870  48.661  1.00  0.00           N  
ATOM   1653  CA  ASP F1394      -3.292  84.828  47.648  1.00  0.00           C  
ATOM   1654  C   ASP F1394      -4.642  84.277  47.146  1.00  0.00           C  
ATOM   1655  O   ASP F1394      -4.930  84.319  45.961  1.00  0.00           O  
ATOM   1656  CB  ASP F1394      -2.466  83.653  48.211  1.00  0.00           C  
ATOM   1657  CG  ASP F1394      -0.982  83.944  48.281  1.00  0.00           C  
ATOM   1658  OD1 ASP F1394      -0.370  84.276  47.252  1.00  0.00           O  
ATOM   1659  OD2 ASP F1394      -0.413  83.823  49.367  1.00  0.00           O  
ATOM   1660  N   LEU F1395      -5.455  83.747  48.051  1.00  0.00           N  
ATOM   1661  CA  LEU F1395      -6.734  83.186  47.664  1.00  0.00           C  
ATOM   1662  C   LEU F1395      -7.597  84.189  46.924  1.00  0.00           C  
ATOM   1663  O   LEU F1395      -8.075  83.903  45.814  1.00  0.00           O  
ATOM   1664  CB  LEU F1395      -7.475  82.647  48.892  1.00  0.00           C  
ATOM   1665  CG  LEU F1395      -7.021  81.251  49.344  1.00  0.00           C  
ATOM   1666  CD1 LEU F1395      -7.920  80.752  50.466  1.00  0.00           C  
ATOM   1667  CD2 LEU F1395      -7.077  80.273  48.162  1.00  0.00           C  
ATOM   1668  N   ALA F1396      -7.801  85.355  47.539  1.00  0.00           N  
ATOM   1669  CA  ALA F1396      -8.596  86.423  46.917  1.00  0.00           C  
ATOM   1670  C   ALA F1396      -8.071  86.709  45.499  1.00  0.00           C  
ATOM   1671  O   ALA F1396      -8.805  86.635  44.530  1.00  0.00           O  
ATOM   1672  CB  ALA F1396      -8.527  87.676  47.753  1.00  0.00           C  
ATOM   1673  N   VAL F1397      -6.799  87.047  45.388  1.00  0.00           N  
ATOM   1674  CA  VAL F1397      -6.184  87.285  44.098  1.00  0.00           C  
ATOM   1675  C   VAL F1397      -6.603  86.224  43.114  1.00  0.00           C  
ATOM   1676  O   VAL F1397      -6.991  86.537  42.005  1.00  0.00           O  
ATOM   1677  CB  VAL F1397      -4.672  87.180  44.171  1.00  0.00           C  
ATOM   1678  CG1 VAL F1397      -4.084  87.178  42.773  1.00  0.00           C  
ATOM   1679  CG2 VAL F1397      -4.115  88.297  45.037  1.00  0.00           C  
ATOM   1680  N   ALA F1398      -6.473  84.961  43.507  1.00  0.00           N  
ATOM   1681  CA  ALA F1398      -6.849  83.848  42.644  1.00  0.00           C  
ATOM   1682  C   ALA F1398      -8.278  84.071  42.119  1.00  0.00           C  
ATOM   1683  O   ALA F1398      -8.479  84.156  40.899  1.00  0.00           O  
ATOM   1684  CB  ALA F1398      -6.760  82.534  43.414  1.00  0.00           C  
ATOM   1685  N   LEU F1400      -9.260  84.168  43.028  1.00  0.00           N  
ATOM   1686  CA  LEU F1400     -10.656  84.391  42.633  1.00  0.00           C  
ATOM   1687  C   LEU F1400     -10.769  85.491  41.567  1.00  0.00           C  
ATOM   1688  O   LEU F1400     -11.023  85.211  40.386  1.00  0.00           O  
ATOM   1689  CB  LEU F1400     -11.532  84.809  43.828  1.00  0.00           C  
ATOM   1690  CG  LEU F1400     -12.120  83.828  44.849  1.00  0.00           C  
ATOM   1691  CD1 LEU F1400     -12.636  82.585  44.161  1.00  0.00           C  
ATOM   1692  CD2 LEU F1400     -11.047  83.482  45.874  1.00  0.00           C  
ATOM   1693  N   GLU F1401     -10.583  86.740  41.994  1.00  0.00           N  
ATOM   1694  CA  GLU F1401     -10.675  87.882  41.103  1.00  0.00           C  
ATOM   1695  C   GLU F1401      -9.801  87.781  39.862  1.00  0.00           C  
ATOM   1696  O   GLU F1401     -10.027  88.462  38.881  1.00  0.00           O  
ATOM   1697  CB  GLU F1401     -10.346  89.143  41.871  1.00  0.00           C  
ATOM   1698  CG  GLU F1401      -8.988  89.124  42.500  1.00  0.00           C  
ATOM   1699  CD  GLU F1401      -8.807  90.266  43.485  1.00  0.00           C  
ATOM   1700  OE1 GLU F1401      -9.546  90.307  44.510  1.00  0.00           O  
ATOM   1701  OE2 GLU F1401      -7.929  91.125  43.222  1.00  0.00           O  
ATOM   1702  N   GLU F1415      -8.805  86.923  39.897  1.00  0.00           N  
ATOM   1703  CA  GLU F1415      -7.937  86.755  38.752  1.00  0.00           C  
ATOM   1704  C   GLU F1415      -8.635  85.882  37.720  1.00  0.00           C  
ATOM   1705  O   GLU F1415      -8.236  85.843  36.568  1.00  0.00           O  
ATOM   1706  CB  GLU F1415      -6.653  86.100  39.203  1.00  0.00           C  
ATOM   1707  CG  GLU F1415      -5.574  86.017  38.183  1.00  0.00           C  
ATOM   1708  CD  GLU F1415      -4.355  85.386  38.788  1.00  0.00           C  
ATOM   1709  OE1 GLU F1415      -3.867  85.952  39.798  1.00  0.00           O  
ATOM   1710  OE2 GLU F1415      -3.898  84.327  38.276  1.00  0.00           O  
ATOM   1711  N   ASN F1416      -9.663  85.166  38.159  1.00  0.00           N  
ATOM   1712  CA  ASN F1416     -10.445  84.298  37.287  1.00  0.00           C  
ATOM   1713  C   ASN F1416     -11.835  84.873  37.185  1.00  0.00           C  
ATOM   1714  O   ASN F1416     -12.747  84.244  36.651  1.00  0.00           O  
ATOM   1715  CB  ASN F1416     -10.554  82.884  37.852  1.00  0.00           C  
ATOM   1716  CG  ASN F1416      -9.231  82.142  37.817  1.00  0.00           C  
ATOM   1717  OD1 ASN F1416      -8.266  82.560  38.467  1.00  0.00           O  
ATOM   1718  ND2 ASN F1416      -9.172  81.036  37.055  1.00  0.00           N  
ATOM   1719  N   ASN F1418     -11.991  86.074  37.725  1.00  0.00           N  
ATOM   1720  CA  ASN F1418     -13.268  86.787  37.701  1.00  0.00           C  
ATOM   1721  C   ASN F1418     -14.390  86.042  38.355  1.00  0.00           C  
ATOM   1722  O   ASN F1418     -15.489  85.975  37.819  1.00  0.00           O  
ATOM   1723  CB  ASN F1418     -13.694  87.124  36.275  1.00  0.00           C  
ATOM   1724  CG  ASN F1418     -12.754  88.093  35.615  1.00  0.00           C  
ATOM   1725  OD1 ASN F1418     -12.482  89.173  36.160  1.00  0.00           O  
ATOM   1726  ND2 ASN F1418     -12.235  87.719  34.433  1.00  0.00           N  
ATOM   1727  N   ILE F1419     -14.116  85.458  39.506  1.00  0.00           N  
ATOM   1728  CA  ILE F1419     -15.167  84.774  40.202  1.00  0.00           C  
ATOM   1729  C   ILE F1419     -15.595  85.802  41.233  1.00  0.00           C  
ATOM   1730  O   ILE F1419     -14.786  86.356  41.952  1.00  0.00           O  
ATOM   1731  CB  ILE F1419     -14.671  83.476  40.879  1.00  0.00           C  
ATOM   1732  CG1 ILE F1419     -13.766  82.677  39.927  1.00  0.00           C  
ATOM   1733  CG2 ILE F1419     -15.874  82.632  41.302  1.00  0.00           C  
ATOM   1734  CD1 ILE F1419     -14.443  82.184  38.717  1.00  0.00           C  
ATOM   1735  N   PRO F1421     -16.876  86.125  41.261  1.00  0.00           N  
ATOM   1736  CA  PRO F1421     -17.396  87.102  42.215  1.00  0.00           C  
ATOM   1737  C   PRO F1421     -17.580  86.397  43.540  1.00  0.00           C  
ATOM   1738  O   PRO F1421     -17.896  85.203  43.564  1.00  0.00           O  
ATOM   1739  CB  PRO F1421     -18.728  87.505  41.602  1.00  0.00           C  
ATOM   1740  CG  PRO F1421     -18.520  87.243  40.127  1.00  0.00           C  
ATOM   1741  CD  PRO F1421     -17.815  85.922  40.155  1.00  0.00           C  
ATOM   1742  N   PHE F1422     -17.381  87.126  44.638  1.00  0.00           N  
ATOM   1743  CA  PHE F1422     -17.522  86.529  45.964  1.00  0.00           C  
ATOM   1744  C   PHE F1422     -17.718  87.526  47.079  1.00  0.00           C  
ATOM   1745  O   PHE F1422     -17.746  88.743  46.871  1.00  0.00           O  
ATOM   1746  CB  PHE F1422     -16.292  85.714  46.306  1.00  0.00           C  
ATOM   1747  CG  PHE F1422     -15.013  86.503  46.243  1.00  0.00           C  
ATOM   1748  CD1 PHE F1422     -14.412  86.805  45.029  1.00  0.00           C  
ATOM   1749  CD2 PHE F1422     -14.386  86.911  47.390  1.00  0.00           C  
ATOM   1750  CE1 PHE F1422     -13.192  87.495  44.975  1.00  0.00           C  
ATOM   1751  CE2 PHE F1422     -13.172  87.599  47.336  1.00  0.00           C  
ATOM   1752  CZ  PHE F1422     -12.578  87.887  46.137  1.00  0.00           C  
ATOM   1753  N   GLU F1423     -17.833  86.985  48.281  1.00  0.00           N  
ATOM   1754  CA  GLU F1423     -18.010  87.804  49.470  1.00  0.00           C  
ATOM   1755  C   GLU F1423     -17.189  87.188  50.590  1.00  0.00           C  
ATOM   1756  O   GLU F1423     -17.090  85.962  50.700  1.00  0.00           O  
ATOM   1757  CB  GLU F1423     -19.469  87.815  49.896  1.00  0.00           C  
ATOM   1758  CG  GLU F1423     -20.455  88.013  48.775  1.00  0.00           C  
ATOM   1759  CD  GLU F1423     -21.879  87.728  49.227  1.00  0.00           C  
ATOM   1760  OE1 GLU F1423     -22.085  86.727  49.957  1.00  0.00           O  
ATOM   1761  OE2 GLU F1423     -22.792  88.492  48.842  1.00  0.00           O  
ATOM   1762  N   TYR F1424     -16.606  88.031  51.427  1.00  0.00           N  
ATOM   1763  CA  TYR F1424     -15.822  87.519  52.532  1.00  0.00           C  
ATOM   1764  C   TYR F1424     -16.726  86.931  53.609  1.00  0.00           C  
ATOM   1765  O   TYR F1424     -17.714  87.548  54.029  1.00  0.00           O  
ATOM   1766  CB  TYR F1424     -14.961  88.632  53.114  1.00  0.00           C  
ATOM   1767  CG  TYR F1424     -13.784  88.964  52.248  1.00  0.00           C  
ATOM   1768  CD1 TYR F1424     -13.620  88.344  51.017  1.00  0.00           C  
ATOM   1769  CD2 TYR F1424     -12.827  89.900  52.657  1.00  0.00           C  
ATOM   1770  CE1 TYR F1424     -12.541  88.643  50.212  1.00  0.00           C  
ATOM   1771  CE2 TYR F1424     -11.734  90.205  51.851  1.00  0.00           C  
ATOM   1772  CZ  TYR F1424     -11.602  89.572  50.629  1.00  0.00           C  
ATOM   1773  OH  TYR F1424     -10.535  89.861  49.816  1.00  0.00           O  
ATOM   1774  N   GLN F1425     -16.381  85.726  54.051  1.00  0.00           N  
ATOM   1775  CA  GLN F1425     -17.155  85.039  55.074  1.00  0.00           C  
ATOM   1776  C   GLN F1425     -16.577  85.401  56.448  1.00  0.00           C  
ATOM   1777  O   GLN F1425     -16.753  84.677  57.430  1.00  0.00           O  
ATOM   1778  CB  GLN F1425     -17.082  83.531  54.834  1.00  0.00           C  
ATOM   1779  CG  GLN F1425     -18.206  82.715  55.455  1.00  0.00           C  
ATOM   1780  CD  GLN F1425     -19.538  82.903  54.759  1.00  0.00           C  
ATOM   1781  OE1 GLN F1425     -19.650  82.704  53.551  1.00  0.00           O  
ATOM   1782  NE2 GLN F1425     -20.560  83.273  55.521  1.00  0.00           N  
ATOM   1783  N   LEU F1426     -15.874  86.530  56.487  1.00  0.00           N  
ATOM   1784  CA  LEU F1426     -15.257  87.081  57.693  1.00  0.00           C  
ATOM   1785  C   LEU F1426     -15.441  86.263  58.949  1.00  0.00           C  
ATOM   1786  O   LEU F1426     -16.562  86.040  59.400  1.00  0.00           O  
ATOM   1787  CB  LEU F1426     -15.808  88.480  57.957  1.00  0.00           C  
ATOM   1788  CG  LEU F1426     -15.730  89.419  56.754  1.00  0.00           C  
ATOM   1789  CD1 LEU F1426     -16.623  90.629  57.006  1.00  0.00           C  
ATOM   1790  CD2 LEU F1426     -14.266  89.820  56.488  1.00  0.00           C  
ATOM   1791  N   GLY F1427     -14.331  85.832  59.527  1.00  0.00           N  
ATOM   1792  CA  GLY F1427     -14.423  85.060  60.745  1.00  0.00           C  
ATOM   1793  C   GLY F1427     -14.602  83.584  60.486  1.00  0.00           C  
ATOM   1794  O   GLY F1427     -14.667  82.792  61.416  1.00  0.00           O  
ATOM   1795  N   GLU F1437     -14.692  83.210  59.223  1.00  0.00           N  
ATOM   1796  CA  GLU F1437     -14.840  81.811  58.900  1.00  0.00           C  
ATOM   1797  C   GLU F1437     -13.529  81.306  58.357  1.00  0.00           C  
ATOM   1798  O   GLU F1437     -12.551  82.041  58.288  1.00  0.00           O  
ATOM   1799  CB  GLU F1437     -15.908  81.596  57.845  1.00  0.00           C  
ATOM   1800  CG  GLU F1437     -16.979  80.628  58.258  1.00  0.00           C  
ATOM   1801  CD  GLU F1437     -18.054  81.314  59.078  1.00  0.00           C  
ATOM   1802  OE1 GLU F1437     -17.808  82.461  59.537  1.00  0.00           O  
ATOM   1803  OE2 GLU F1437     -19.138  80.712  59.262  1.00  0.00           O  
ATOM   1804  N   GLY F1438     -13.518  80.046  57.949  1.00  0.00           N  
ATOM   1805  CA  GLY F1438     -12.301  79.492  57.411  1.00  0.00           C  
ATOM   1806  C   GLY F1438     -11.573  78.617  58.414  1.00  0.00           C  
ATOM   1807  O   GLY F1438     -11.647  78.814  59.642  1.00  0.00           O  
ATOM   1808  N   ALA F1443     -10.865  77.638  57.852  1.00  0.00           N  
ATOM   1809  CA  ALA F1443     -10.072  76.657  58.588  1.00  0.00           C  
ATOM   1810  C   ALA F1443      -9.304  77.286  59.734  1.00  0.00           C  
ATOM   1811  O   ALA F1443      -8.764  78.395  59.602  1.00  0.00           O  
ATOM   1812  CB  ALA F1443      -9.095  75.983  57.640  1.00  0.00           C  
ATOM   1813  N   PHE F1444      -9.248  76.587  60.864  1.00  0.00           N  
ATOM   1814  CA  PHE F1444      -8.492  77.115  61.992  1.00  0.00           C  
ATOM   1815  C   PHE F1444      -7.048  77.143  61.501  1.00  0.00           C  
ATOM   1816  O   PHE F1444      -6.170  77.667  62.185  1.00  0.00           O  
ATOM   1817  CB  PHE F1444      -8.627  76.221  63.246  1.00  0.00           C  
ATOM   1818  CG  PHE F1444      -7.931  74.877  63.134  1.00  0.00           C  
ATOM   1819  CD1 PHE F1444      -6.545  74.798  63.006  1.00  0.00           C  
ATOM   1820  CD2 PHE F1444      -8.668  73.685  63.135  1.00  0.00           C  
ATOM   1821  CE1 PHE F1444      -5.904  73.560  62.874  1.00  0.00           C  
ATOM   1822  CE2 PHE F1444      -8.035  72.441  63.004  1.00  0.00           C  
ATOM   1823  CZ  PHE F1444      -6.654  72.382  62.871  1.00  0.00           C  
ATOM   1824  N   TYR F1448      -6.820  76.582  60.308  1.00  0.00           N  
ATOM   1825  CA  TYR F1448      -5.490  76.523  59.733  1.00  0.00           C  
ATOM   1826  C   TYR F1448      -5.264  77.283  58.434  1.00  0.00           C  
ATOM   1827  O   TYR F1448      -4.225  77.106  57.775  1.00  0.00           O  
ATOM   1828  CB  TYR F1448      -5.079  75.077  59.529  1.00  0.00           C  
ATOM   1829  CG  TYR F1448      -6.063  74.282  58.739  1.00  0.00           C  
ATOM   1830  CD1 TYR F1448      -7.297  73.938  59.275  1.00  0.00           C  
ATOM   1831  CD2 TYR F1448      -5.747  73.829  57.474  1.00  0.00           C  
ATOM   1832  CE1 TYR F1448      -8.198  73.139  58.561  1.00  0.00           C  
ATOM   1833  CE2 TYR F1448      -6.625  73.042  56.752  1.00  0.00           C  
ATOM   1834  CZ  TYR F1448      -7.849  72.685  57.280  1.00  0.00           C  
ATOM   1835  OH  TYR F1448      -8.683  71.874  56.527  1.00  0.00           O  
ATOM   1836  N   GLY F1456      -6.213  78.131  58.056  1.00  0.00           N  
ATOM   1837  CA  GLY F1456      -6.018  78.897  56.837  1.00  0.00           C  
ATOM   1838  C   GLY F1456      -7.272  79.414  56.165  1.00  0.00           C  
ATOM   1839  O   GLY F1456      -8.355  78.910  56.434  1.00  0.00           O  
ATOM   1840  N   PRO F1457      -7.155  80.421  55.281  1.00  0.00           N  
ATOM   1841  CA  PRO F1457      -8.290  80.997  54.573  1.00  0.00           C  
ATOM   1842  C   PRO F1457      -8.977  79.890  53.780  1.00  0.00           C  
ATOM   1843  O   PRO F1457      -8.377  78.834  53.483  1.00  0.00           O  
ATOM   1844  CB  PRO F1457      -7.637  82.048  53.691  1.00  0.00           C  
ATOM   1845  CG  PRO F1457      -6.306  81.440  53.399  1.00  0.00           C  
ATOM   1846  CD  PRO F1457      -5.898  80.972  54.758  1.00  0.00           C  
ATOM   1847  N   LYS F1458     -10.232  80.138  53.420  1.00  0.00           N  
ATOM   1848  CA  LYS F1458     -10.981  79.121  52.725  1.00  0.00           C  
ATOM   1849  C   LYS F1458     -11.987  79.591  51.688  1.00  0.00           C  
ATOM   1850  O   LYS F1458     -12.983  80.234  52.023  1.00  0.00           O  
ATOM   1851  CB  LYS F1458     -11.686  78.269  53.771  1.00  0.00           C  
ATOM   1852  CG  LYS F1458     -12.414  77.084  53.212  1.00  0.00           C  
ATOM   1853  CD  LYS F1458     -13.166  76.345  54.301  1.00  0.00           C  
ATOM   1854  CE  LYS F1458     -14.207  77.230  54.982  1.00  0.00           C  
ATOM   1855  NZ  LYS F1458     -15.039  76.446  55.931  1.00  0.00           N  
ATOM   1856  N   ILE F1459     -11.715  79.253  50.429  1.00  0.00           N  
ATOM   1857  CA  ILE F1459     -12.618  79.575  49.327  1.00  0.00           C  
ATOM   1858  C   ILE F1459     -13.725  78.542  49.431  1.00  0.00           C  
ATOM   1859  O   ILE F1459     -13.455  77.336  49.449  1.00  0.00           O  
ATOM   1860  CB  ILE F1459     -11.960  79.382  47.943  1.00  0.00           C  
ATOM   1861  CG1 ILE F1459     -10.891  80.449  47.698  1.00  0.00           C  
ATOM   1862  CG2 ILE F1459     -13.017  79.440  46.866  1.00  0.00           C  
ATOM   1863  CD1 ILE F1459     -10.213  80.320  46.349  1.00  0.00           C  
ATOM   1864  N   GLU F1460     -14.961  79.017  49.503  1.00  0.00           N  
ATOM   1865  CA  GLU F1460     -16.115  78.137  49.608  1.00  0.00           C  
ATOM   1866  C   GLU F1460     -16.985  78.123  48.361  1.00  0.00           C  
ATOM   1867  O   GLU F1460     -17.390  79.168  47.864  1.00  0.00           O  
ATOM   1868  CB  GLU F1460     -17.018  78.570  50.756  1.00  0.00           C  
ATOM   1869  CG  GLU F1460     -16.472  78.389  52.143  1.00  0.00           C  
ATOM   1870  CD  GLU F1460     -17.535  78.693  53.200  1.00  0.00           C  
ATOM   1871  OE1 GLU F1460     -18.685  78.214  53.053  1.00  0.00           O  
ATOM   1872  OE2 GLU F1460     -17.225  79.407  54.177  1.00  0.00           O  
ATOM   1873  N   PHE F1461     -17.291  76.936  47.865  1.00  0.00           N  
ATOM   1874  CA  PHE F1461     -18.172  76.839  46.723  1.00  0.00           C  
ATOM   1875  C   PHE F1461     -19.478  76.320  47.286  1.00  0.00           C  
ATOM   1876  O   PHE F1461     -19.548  75.179  47.748  1.00  0.00           O  
ATOM   1877  CB  PHE F1461     -17.612  75.884  45.680  1.00  0.00           C  
ATOM   1878  CG  PHE F1461     -16.444  76.438  44.950  1.00  0.00           C  
ATOM   1879  CD1 PHE F1461     -15.215  76.544  45.561  1.00  0.00           C  
ATOM   1880  CD2 PHE F1461     -16.574  76.876  43.655  1.00  0.00           C  
ATOM   1881  CE1 PHE F1461     -14.131  77.076  44.882  1.00  0.00           C  
ATOM   1882  CE2 PHE F1461     -15.497  77.410  42.970  1.00  0.00           C  
ATOM   1883  CZ  PHE F1461     -14.272  77.510  43.583  1.00  0.00           C  
ATOM   1884  N   THR F1462     -20.503  77.167  47.275  1.00  0.00           N  
ATOM   1885  CA  THR F1462     -21.798  76.786  47.810  1.00  0.00           C  
ATOM   1886  C   THR F1462     -22.823  76.503  46.713  1.00  0.00           C  
ATOM   1887  O   THR F1462     -22.936  77.256  45.753  1.00  0.00           O  
ATOM   1888  CB  THR F1462     -22.339  77.892  48.750  1.00  0.00           C  
ATOM   1889  OG1 THR F1462     -22.662  79.041  47.981  1.00  0.00           O  
ATOM   1890  CG2 THR F1462     -21.277  78.313  49.774  1.00  0.00           C  
ATOM   1891  N   LEU F1463     -23.531  75.385  46.844  1.00  0.00           N  
ATOM   1892  CA  LEU F1463     -24.594  75.004  45.911  1.00  0.00           C  
ATOM   1893  C   LEU F1463     -25.890  75.149  46.705  1.00  0.00           C  
ATOM   1894  O   LEU F1463     -25.853  75.238  47.934  1.00  0.00           O  
ATOM   1895  CB  LEU F1463     -24.449  73.555  45.449  1.00  0.00           C  
ATOM   1896  CG  LEU F1463     -23.245  73.199  44.584  1.00  0.00           C  
ATOM   1897  CD1 LEU F1463     -23.365  71.766  44.115  1.00  0.00           C  
ATOM   1898  CD2 LEU F1463     -23.185  74.101  43.387  1.00  0.00           C  
ATOM   1899  N   TYR F1464     -27.036  75.182  46.042  1.00  0.00           N  
ATOM   1900  CA  TYR F1464     -28.269  75.329  46.799  1.00  0.00           C  
ATOM   1901  C   TYR F1464     -29.230  74.189  46.599  1.00  0.00           C  
ATOM   1902  O   TYR F1464     -29.177  73.508  45.579  1.00  0.00           O  
ATOM   1903  CB  TYR F1464     -28.932  76.642  46.452  1.00  0.00           C  
ATOM   1904  CG  TYR F1464     -28.087  77.798  46.871  1.00  0.00           C  
ATOM   1905  CD1 TYR F1464     -26.854  78.023  46.281  1.00  0.00           C  
ATOM   1906  CD2 TYR F1464     -28.486  78.632  47.910  1.00  0.00           C  
ATOM   1907  CE1 TYR F1464     -26.039  79.036  46.717  1.00  0.00           C  
ATOM   1908  CE2 TYR F1464     -27.674  79.663  48.357  1.00  0.00           C  
ATOM   1909  CZ  TYR F1464     -26.451  79.859  47.759  1.00  0.00           C  
ATOM   1910  OH  TYR F1464     -25.650  80.885  48.207  1.00  0.00           O  
ATOM   1911  N   ASP F1465     -30.127  73.996  47.566  1.00  0.00           N  
ATOM   1912  CA  ASP F1465     -31.076  72.880  47.507  1.00  0.00           C  
ATOM   1913  C   ASP F1465     -32.540  73.219  47.251  1.00  0.00           C  
ATOM   1914  O   ASP F1465     -32.888  74.305  46.788  1.00  0.00           O  
ATOM   1915  CB  ASP F1465     -31.011  72.098  48.809  1.00  0.00           C  
ATOM   1916  CG  ASP F1465     -31.666  72.839  49.944  1.00  0.00           C  
ATOM   1917  OD1 ASP F1465     -31.252  73.986  50.215  1.00  0.00           O  
ATOM   1918  OD2 ASP F1465     -32.600  72.274  50.545  1.00  0.00           O  
ATOM   1919  N   CYS F1475     -33.382  72.242  47.577  1.00  0.00           N  
ATOM   1920  CA  CYS F1475     -34.828  72.336  47.435  1.00  0.00           C  
ATOM   1921  C   CYS F1475     -35.350  73.702  47.876  1.00  0.00           C  
ATOM   1922  O   CYS F1475     -35.993  74.409  47.109  1.00  0.00           O  
ATOM   1923  CB  CYS F1475     -35.501  71.224  48.268  1.00  0.00           C  
ATOM   1924  SG  CYS F1475     -37.333  71.178  48.318  1.00  0.00           S  
ATOM   1925  N   LEU F1689     -35.073  74.075  49.110  1.00  0.00           N  
ATOM   1926  CA  LEU F1689     -35.556  75.345  49.598  1.00  0.00           C  
ATOM   1927  C   LEU F1689     -34.513  76.413  49.435  1.00  0.00           C  
ATOM   1928  O   LEU F1689     -34.389  77.316  50.277  1.00  0.00           O  
ATOM   1929  CB  LEU F1689     -35.939  75.230  51.057  1.00  0.00           C  
ATOM   1930  CG  LEU F1689     -36.825  74.025  51.336  1.00  0.00           C  
ATOM   1931  CD1 LEU F1689     -37.332  74.147  52.769  1.00  0.00           C  
ATOM   1932  CD2 LEU F1689     -37.976  73.967  50.354  1.00  0.00           C  
ATOM   1933  N   ASP F1690     -33.757  76.299  48.351  1.00  0.00           N  
ATOM   1934  CA  ASP F1690     -32.723  77.268  48.055  1.00  0.00           C  
ATOM   1935  C   ASP F1690     -31.940  77.632  49.307  1.00  0.00           C  
ATOM   1936  O   ASP F1690     -31.748  78.820  49.599  1.00  0.00           O  
ATOM   1937  CB  ASP F1690     -33.346  78.537  47.465  1.00  0.00           C  
ATOM   1938  CG  ASP F1690     -32.315  79.462  46.850  1.00  0.00           C  
ATOM   1939  OD1 ASP F1690     -31.659  79.046  45.869  1.00  0.00           O  
ATOM   1940  OD2 ASP F1690     -32.162  80.599  47.349  1.00  0.00           O  
ATOM   1941  N   ARG F1692     -31.519  76.615  50.061  1.00  0.00           N  
ATOM   1942  CA  ARG F1692     -30.725  76.834  51.275  1.00  0.00           C  
ATOM   1943  C   ARG F1692     -29.283  76.691  50.820  1.00  0.00           C  
ATOM   1944  O   ARG F1692     -28.989  75.866  49.945  1.00  0.00           O  
ATOM   1945  CB  ARG F1692     -31.040  75.779  52.351  1.00  0.00           C  
ATOM   1946  CG  ARG F1692     -32.471  75.804  52.882  1.00  0.00           C  
ATOM   1947  CD  ARG F1692     -32.790  74.598  53.779  1.00  0.00           C  
ATOM   1948  NE  ARG F1692     -32.772  73.319  53.058  1.00  0.00           N  
ATOM   1949  CZ  ARG F1692     -33.378  72.203  53.476  1.00  0.00           C  
ATOM   1950  NH1 ARG F1692     -34.052  72.211  54.618  1.00  0.00           N  
ATOM   1951  NH2 ARG F1692     -33.327  71.078  52.754  1.00  0.00           N  
ATOM   1952  N   ALA F1693     -28.392  77.499  51.389  1.00  0.00           N  
ATOM   1953  CA  ALA F1693     -26.993  77.434  51.006  1.00  0.00           C  
ATOM   1954  C   ALA F1693     -26.318  76.242  51.662  1.00  0.00           C  
ATOM   1955  O   ALA F1693     -26.572  75.936  52.826  1.00  0.00           O  
ATOM   1956  CB  ALA F1693     -26.284  78.719  51.392  1.00  0.00           C  
ATOM   1957  N   TRP F1700     -25.474  75.566  50.891  1.00  0.00           N  
ATOM   1958  CA  TRP F1700     -24.726  74.404  51.359  1.00  0.00           C  
ATOM   1959  C   TRP F1700     -23.310  74.446  50.775  1.00  0.00           C  
ATOM   1960  O   TRP F1700     -23.120  74.535  49.562  1.00  0.00           O  
ATOM   1961  CB  TRP F1700     -25.410  73.101  50.927  1.00  0.00           C  
ATOM   1962  CG  TRP F1700     -26.622  72.697  51.736  1.00  0.00           C  
ATOM   1963  CD1 TRP F1700     -27.906  72.564  51.282  1.00  0.00           C  
ATOM   1964  CD2 TRP F1700     -26.643  72.276  53.106  1.00  0.00           C  
ATOM   1965  NE1 TRP F1700     -28.720  72.078  52.277  1.00  0.00           N  
ATOM   1966  CE2 TRP F1700     -27.971  71.895  53.409  1.00  0.00           C  
ATOM   1967  CE3 TRP F1700     -25.666  72.179  54.109  1.00  0.00           C  
ATOM   1968  CZ2 TRP F1700     -28.347  71.424  54.673  1.00  0.00           C  
ATOM   1969  CZ3 TRP F1700     -26.042  71.705  55.373  1.00  0.00           C  
ATOM   1970  CH2 TRP F1700     -27.370  71.337  55.640  1.00  0.00           C  
ATOM   1971  N   GLN F1701     -22.315  74.394  51.644  1.00  0.00           N  
ATOM   1972  CA  GLN F1701     -20.938  74.420  51.195  1.00  0.00           C  
ATOM   1973  C   GLN F1701     -20.575  73.048  50.609  1.00  0.00           C  
ATOM   1974  O   GLN F1701     -20.703  72.024  51.273  1.00  0.00           O  
ATOM   1975  CB  GLN F1701     -20.040  74.781  52.384  1.00  0.00           C  
ATOM   1976  CG  GLN F1701     -18.551  74.813  52.083  1.00  0.00           C  
ATOM   1977  CD  GLN F1701     -17.702  74.965  53.347  1.00  0.00           C  
ATOM   1978  OE1 GLN F1701     -16.467  74.884  53.297  1.00  0.00           O  
ATOM   1979  NE2 GLN F1701     -18.365  75.185  54.488  1.00  0.00           N  
ATOM   1980  N   CYS F1702     -20.148  73.018  49.357  1.00  0.00           N  
ATOM   1981  CA  CYS F1702     -19.767  71.755  48.744  1.00  0.00           C  
ATOM   1982  C   CYS F1702     -18.306  71.680  48.385  1.00  0.00           C  
ATOM   1983  O   CYS F1702     -17.562  70.957  49.023  1.00  0.00           O  
ATOM   1984  CB  CYS F1702     -20.608  71.492  47.530  1.00  0.00           C  
ATOM   1985  SG  CYS F1702     -22.242  71.128  48.082  1.00  0.00           S  
ATOM   1986  N   GLY F1703     -17.875  72.403  47.362  1.00  0.00           N  
ATOM   1987  CA  GLY F1703     -16.458  72.377  47.038  1.00  0.00           C  
ATOM   1988  C   GLY F1703     -15.728  73.311  47.997  1.00  0.00           C  
ATOM   1989  O   GLY F1703     -16.376  74.080  48.746  1.00  0.00           O  
ATOM   1990  N   THR F1704     -14.396  73.236  48.019  1.00  0.00           N  
ATOM   1991  CA  THR F1704     -13.618  74.139  48.873  1.00  0.00           C  
ATOM   1992  C   THR F1704     -12.129  74.012  48.640  1.00  0.00           C  
ATOM   1993  O   THR F1704     -11.634  72.909  48.412  1.00  0.00           O  
ATOM   1994  CB  THR F1704     -13.917  73.921  50.356  1.00  0.00           C  
ATOM   1995  OG1 THR F1704     -13.001  74.694  51.146  1.00  0.00           O  
ATOM   1996  CG2 THR F1704     -13.815  72.452  50.685  1.00  0.00           C  
ATOM   1997  N   VAL F1705     -11.442  75.157  48.659  1.00  0.00           N  
ATOM   1998  CA  VAL F1705     -10.002  75.205  48.457  1.00  0.00           C  
ATOM   1999  C   VAL F1705      -9.442  76.070  49.573  1.00  0.00           C  
ATOM   2000  O   VAL F1705      -9.848  77.227  49.741  1.00  0.00           O  
ATOM   2001  CB  VAL F1705      -9.628  75.793  47.088  1.00  0.00           C  
ATOM   2002  CG1 VAL F1705      -8.142  76.039  47.017  1.00  0.00           C  
ATOM   2003  CG2 VAL F1705     -10.003  74.819  45.981  1.00  0.00           C  
ATOM   2004  N   GLN F1706      -8.521  75.486  50.349  1.00  0.00           N  
ATOM   2005  CA  GLN F1706      -7.926  76.156  51.500  1.00  0.00           C  
ATOM   2006  C   GLN F1706      -6.418  76.237  51.371  1.00  0.00           C  
ATOM   2007  O   GLN F1706      -5.762  75.289  50.913  1.00  0.00           O  
ATOM   2008  CB  GLN F1706      -8.293  75.382  52.754  1.00  0.00           C  
ATOM   2009  CG  GLN F1706      -9.770  75.110  52.885  1.00  0.00           C  
ATOM   2010  CD  GLN F1706     -10.055  73.898  53.751  1.00  0.00           C  
ATOM   2011  OE1 GLN F1706      -9.234  73.512  54.578  1.00  0.00           O  
ATOM   2012  NE2 GLN F1706     -11.228  73.300  53.577  1.00  0.00           N  
ATOM   2013  N   LEU F1707      -5.869  77.376  51.780  1.00  0.00           N  
ATOM   2014  CA  LEU F1707      -4.422  77.585  51.708  1.00  0.00           C  
ATOM   2015  C   LEU F1707      -3.823  77.440  53.101  1.00  0.00           C  
ATOM   2016  O   LEU F1707      -4.009  78.314  53.960  1.00  0.00           O  
ATOM   2017  CB  LEU F1707      -4.098  78.981  51.158  1.00  0.00           C  
ATOM   2018  CG  LEU F1707      -2.638  79.154  50.724  1.00  0.00           C  
ATOM   2019  CD1 LEU F1707      -2.285  78.028  49.737  1.00  0.00           C  
ATOM   2020  CD2 LEU F1707      -2.409  80.533  50.119  1.00  0.00           C  
ATOM   2021  N   ASP F1708      -3.091  76.346  53.312  1.00  0.00           N  
ATOM   2022  CA  ASP F1708      -2.483  76.050  54.613  1.00  0.00           C  
ATOM   2023  C   ASP F1708      -1.019  76.457  54.740  1.00  0.00           C  
ATOM   2024  O   ASP F1708      -0.187  76.068  53.910  1.00  0.00           O  
ATOM   2025  CB  ASP F1708      -2.589  74.552  54.899  1.00  0.00           C  
ATOM   2026  CG  ASP F1708      -2.469  74.239  56.359  1.00  0.00           C  
ATOM   2027  OD1 ASP F1708      -1.615  74.845  57.036  1.00  0.00           O  
ATOM   2028  OD2 ASP F1708      -3.232  73.383  56.824  1.00  0.00           O  
ATOM   2029  N   PHE F1709      -0.698  77.220  55.782  1.00  0.00           N  
ATOM   2030  CA  PHE F1709       0.683  77.630  55.986  1.00  0.00           C  
ATOM   2031  C   PHE F1709       1.310  77.052  57.260  1.00  0.00           C  
ATOM   2032  O   PHE F1709       2.537  77.040  57.406  1.00  0.00           O  
ATOM   2033  CB  PHE F1709       0.787  79.156  55.984  1.00  0.00           C  
ATOM   2034  CG  PHE F1709       0.934  79.747  54.607  1.00  0.00           C  
ATOM   2035  CD1 PHE F1709       1.831  79.194  53.693  1.00  0.00           C  
ATOM   2036  CD2 PHE F1709       0.187  80.864  54.223  1.00  0.00           C  
ATOM   2037  CE1 PHE F1709       1.981  79.739  52.422  1.00  0.00           C  
ATOM   2038  CE2 PHE F1709       0.330  81.423  52.945  1.00  0.00           C  
ATOM   2039  CZ  PHE F1709       1.229  80.857  52.046  1.00  0.00           C  
ATOM   2040  N   SER F1710       0.466  76.558  58.168  1.00  0.00           N  
ATOM   2041  CA  SER F1710       0.933  75.980  59.426  1.00  0.00           C  
ATOM   2042  C   SER F1710       1.216  74.490  59.324  1.00  0.00           C  
ATOM   2043  O   SER F1710       2.360  74.093  59.170  1.00  0.00           O  
ATOM   2044  CB  SER F1710      -0.084  76.235  60.535  1.00  0.00           C  
ATOM   2045  OG  SER F1710      -0.269  77.627  60.733  1.00  0.00           O  
ATOM   2046  N   LEU F1725       0.176  73.670  59.392  1.00  0.00           N  
ATOM   2047  CA  LEU F1725       0.327  72.215  59.330  1.00  0.00           C  
ATOM   2048  C   LEU F1725       1.588  71.629  58.694  1.00  0.00           C  
ATOM   2049  O   LEU F1725       2.261  70.821  59.324  1.00  0.00           O  
ATOM   2050  CB  LEU F1725      -0.908  71.588  58.683  1.00  0.00           C  
ATOM   2051  CG  LEU F1725      -2.209  71.875  59.452  1.00  0.00           C  
ATOM   2052  CD1 LEU F1725      -3.356  71.051  58.886  1.00  0.00           C  
ATOM   2053  CD2 LEU F1725      -2.019  71.541  60.915  1.00  0.00           C  
ATOM   2054  N   PRO F1726       1.928  72.009  57.450  1.00  0.00           N  
ATOM   2055  CA  PRO F1726       3.148  71.435  56.853  1.00  0.00           C  
ATOM   2056  C   PRO F1726       4.397  71.517  57.762  1.00  0.00           C  
ATOM   2057  O   PRO F1726       5.274  70.644  57.720  1.00  0.00           O  
ATOM   2058  CB  PRO F1726       3.310  72.225  55.540  1.00  0.00           C  
ATOM   2059  CG  PRO F1726       2.592  73.530  55.820  1.00  0.00           C  
ATOM   2060  CD  PRO F1726       1.361  73.054  56.580  1.00  0.00           C  
ATOM   2061  N   SER F1727       4.478  72.567  58.577  1.00  0.00           N  
ATOM   2062  CA  SER F1727       5.597  72.718  59.508  1.00  0.00           C  
ATOM   2063  C   SER F1727       5.256  71.958  60.799  1.00  0.00           C  
ATOM   2064  O   SER F1727       6.064  71.191  61.302  1.00  0.00           O  
ATOM   2065  CB  SER F1727       5.846  74.201  59.828  1.00  0.00           C  
ATOM   2066  OG  SER F1727       5.442  74.520  61.155  1.00  0.00           O  
ATOM   2067  N   ARG F1728       4.052  72.170  61.325  1.00  0.00           N  
ATOM   2068  CA  ARG F1728       3.632  71.492  62.534  1.00  0.00           C  
ATOM   2069  C   ARG F1728       3.964  70.022  62.496  1.00  0.00           C  
ATOM   2070  O   ARG F1728       4.416  69.475  63.477  1.00  0.00           O  
ATOM   2071  CB  ARG F1728       2.143  71.668  62.770  1.00  0.00           C  
ATOM   2072  CG  ARG F1728       1.800  73.099  63.035  1.00  0.00           C  
ATOM   2073  CD  ARG F1728       0.893  73.249  64.222  1.00  0.00           C  
ATOM   2074  NE  ARG F1728       0.860  74.650  64.649  1.00  0.00           N  
ATOM   2075  CZ  ARG F1728       0.134  75.104  65.664  1.00  0.00           C  
ATOM   2076  NH1 ARG F1728      -0.638  74.259  66.361  1.00  0.00           N  
ATOM   2077  NH2 ARG F1728       0.210  76.393  65.990  1.00  0.00           N  
ATOM   2078  N   LEU F1729       3.746  69.360  61.381  1.00  0.00           N  
ATOM   2079  CA  LEU F1729       4.081  67.952  61.335  1.00  0.00           C  
ATOM   2080  C   LEU F1729       5.401  67.800  60.622  1.00  0.00           C  
ATOM   2081  O   LEU F1729       5.693  66.757  60.021  1.00  0.00           O  
ATOM   2082  CB  LEU F1729       3.016  67.160  60.601  1.00  0.00           C  
ATOM   2083  CG  LEU F1729       1.565  67.482  60.947  1.00  0.00           C  
ATOM   2084  CD1 LEU F1729       0.733  66.268  60.551  1.00  0.00           C  
ATOM   2085  CD2 LEU F1729       1.387  67.800  62.422  1.00  0.00           C  
ATOM   2086  N   SER F1752       6.185  68.870  60.680  1.00  0.00           N  
ATOM   2087  CA  SER F1752       7.510  68.925  60.065  1.00  0.00           C  
ATOM   2088  C   SER F1752       7.719  68.106  58.797  1.00  0.00           C  
ATOM   2089  O   SER F1752       8.186  66.952  58.841  1.00  0.00           O  
ATOM   2090  CB  SER F1752       8.557  68.525  61.091  1.00  0.00           C  
ATOM   2091  OG  SER F1752       7.973  67.653  62.037  1.00  0.00           O  
ATOM   2092  N   ALA F1753       7.361  68.719  57.670  1.00  0.00           N  
ATOM   2093  CA  ALA F1753       7.529  68.103  56.360  1.00  0.00           C  
ATOM   2094  C   ALA F1753       8.525  69.010  55.690  1.00  0.00           C  
ATOM   2095  O   ALA F1753       8.721  70.132  56.142  1.00  0.00           O  
ATOM   2096  CB  ALA F1753       6.234  68.110  55.606  1.00  0.00           C  
ATOM   2097  N   SER F1757       9.172  68.535  54.639  1.00  0.00           N  
ATOM   2098  CA  SER F1757      10.132  69.384  53.957  1.00  0.00           C  
ATOM   2099  C   SER F1757      10.689  68.761  52.703  1.00  0.00           C  
ATOM   2100  O   SER F1757      10.644  67.545  52.536  1.00  0.00           O  
ATOM   2101  CB  SER F1757      11.279  69.730  54.886  1.00  0.00           C  
ATOM   2102  OG  SER F1757      11.836  68.549  55.399  1.00  0.00           O  
ATOM   2103  N   TYR F1758      11.200  69.612  51.815  1.00  0.00           N  
ATOM   2104  CA  TYR F1758      11.776  69.153  50.565  1.00  0.00           C  
ATOM   2105  C   TYR F1758      13.092  69.844  50.350  1.00  0.00           C  
ATOM   2106  O   TYR F1758      13.451  70.765  51.077  1.00  0.00           O  
ATOM   2107  CB  TYR F1758      10.847  69.432  49.387  1.00  0.00           C  
ATOM   2108  CG  TYR F1758      10.546  70.898  49.134  1.00  0.00           C  
ATOM   2109  CD1 TYR F1758       9.623  71.608  49.931  1.00  0.00           C  
ATOM   2110  CD2 TYR F1758      11.196  71.585  48.104  1.00  0.00           C  
ATOM   2111  CE1 TYR F1758       9.364  72.964  49.702  1.00  0.00           C  
ATOM   2112  CE2 TYR F1758      10.953  72.937  47.867  1.00  0.00           C  
ATOM   2113  CZ  TYR F1758      10.040  73.622  48.665  1.00  0.00           C  
ATOM   2114  OH  TYR F1758       9.833  74.968  48.429  1.00  0.00           O  
ATOM   2115  N   VAL F1759      13.806  69.401  49.336  1.00  0.00           N  
ATOM   2116  CA  VAL F1759      15.113  69.948  49.029  1.00  0.00           C  
ATOM   2117  C   VAL F1759      15.083  70.853  47.795  1.00  0.00           C  
ATOM   2118  O   VAL F1759      14.623  70.433  46.741  1.00  0.00           O  
ATOM   2119  CB  VAL F1759      16.103  68.785  48.752  1.00  0.00           C  
ATOM   2120  CG1 VAL F1759      17.529  69.264  48.815  1.00  0.00           C  
ATOM   2121  CG2 VAL F1759      15.859  67.657  49.722  1.00  0.00           C  
ATOM   2122  N   GLY F1760      15.567  72.087  47.921  1.00  0.00           N  
ATOM   2123  CA  GLY F1760      15.626  72.982  46.765  1.00  0.00           C  
ATOM   2124  C   GLY F1760      16.882  72.668  45.948  1.00  0.00           C  
ATOM   2125  O   GLY F1760      17.602  71.721  46.289  1.00  0.00           O  
ATOM   2126  N   GLU F1764      17.162  73.406  44.871  1.00  0.00           N  
ATOM   2127  CA  GLU F1764      18.380  73.115  44.100  1.00  0.00           C  
ATOM   2128  C   GLU F1764      19.509  73.549  44.999  1.00  0.00           C  
ATOM   2129  O   GLU F1764      20.631  73.033  44.925  1.00  0.00           O  
ATOM   2130  CB  GLU F1764      18.469  73.917  42.800  1.00  0.00           C  
ATOM   2131  CG  GLU F1764      17.331  73.686  41.832  1.00  0.00           C  
ATOM   2132  CD  GLU F1764      16.072  74.489  42.187  1.00  0.00           C  
ATOM   2133  OE1 GLU F1764      15.553  74.347  43.328  1.00  0.00           O  
ATOM   2134  OE2 GLU F1764      15.601  75.263  41.314  1.00  0.00           O  
ATOM   2135  N   ASP F1765      19.182  74.519  45.853  1.00  0.00           N  
ATOM   2136  CA  ASP F1765      20.113  75.075  46.823  1.00  0.00           C  
ATOM   2137  C   ASP F1765      20.370  73.999  47.860  1.00  0.00           C  
ATOM   2138  O   ASP F1765      20.845  74.279  48.942  1.00  0.00           O  
ATOM   2139  CB  ASP F1765      19.516  76.335  47.475  1.00  0.00           C  
ATOM   2140  CG  ASP F1765      18.188  76.068  48.178  1.00  0.00           C  
ATOM   2141  OD1 ASP F1765      17.350  75.319  47.634  1.00  0.00           O  
ATOM   2142  OD2 ASP F1765      17.967  76.627  49.271  1.00  0.00           O  
ATOM   2143  N   ASN F1767      20.044  72.760  47.511  1.00  0.00           N  
ATOM   2144  CA  ASN F1767      20.237  71.626  48.402  1.00  0.00           C  
ATOM   2145  C   ASN F1767      19.829  72.022  49.819  1.00  0.00           C  
ATOM   2146  O   ASN F1767      20.469  71.628  50.777  1.00  0.00           O  
ATOM   2147  CB  ASN F1767      21.713  71.195  48.336  1.00  0.00           C  
ATOM   2148  CG  ASN F1767      21.972  69.832  48.969  1.00  0.00           C  
ATOM   2149  OD1 ASN F1767      21.330  68.841  48.636  1.00  0.00           O  
ATOM   2150  ND2 ASN F1767      22.934  69.779  49.873  1.00  0.00           N  
ATOM   2151  N   GLU F1768      18.750  72.796  49.937  1.00  0.00           N  
ATOM   2152  CA  GLU F1768      18.262  73.270  51.233  1.00  0.00           C  
ATOM   2153  C   GLU F1768      16.864  72.846  51.653  1.00  0.00           C  
ATOM   2154  O   GLU F1768      15.976  72.647  50.827  1.00  0.00           O  
ATOM   2155  CB  GLU F1768      18.324  74.792  51.304  1.00  0.00           C  
ATOM   2156  CG  GLU F1768      19.704  75.350  51.626  1.00  0.00           C  
ATOM   2157  CD  GLU F1768      20.174  75.007  53.036  1.00  0.00           C  
ATOM   2158  OE1 GLU F1768      19.507  75.442  54.002  1.00  0.00           O  
ATOM   2159  OE2 GLU F1768      21.209  74.311  53.180  1.00  0.00           O  
ATOM   2160  N   ARG F1770      16.692  72.735  52.967  1.00  0.00           N  
ATOM   2161  CA  ARG F1770      15.436  72.337  53.596  1.00  0.00           C  
ATOM   2162  C   ARG F1770      14.413  73.450  53.476  1.00  0.00           C  
ATOM   2163  O   ARG F1770      14.681  74.592  53.864  1.00  0.00           O  
ATOM   2164  CB  ARG F1770      15.652  72.027  55.092  1.00  0.00           C  
ATOM   2165  CG  ARG F1770      16.247  70.659  55.392  1.00  0.00           C  
ATOM   2166  CD  ARG F1770      15.167  69.590  55.328  1.00  0.00           C  
ATOM   2167  NE  ARG F1770      15.699  68.273  54.977  1.00  0.00           N  
ATOM   2168  CZ  ARG F1770      16.571  67.580  55.705  1.00  0.00           C  
ATOM   2169  NH1 ARG F1770      17.032  68.066  56.851  1.00  0.00           N  
ATOM   2170  NH2 ARG F1770      16.988  66.398  55.278  1.00  0.00           N  
ATOM   2171  N   LYS F1771      13.244  73.114  52.935  1.00  0.00           N  
ATOM   2172  CA  LYS F1771      12.169  74.083  52.802  1.00  0.00           C  
ATOM   2173  C   LYS F1771      10.877  73.358  53.150  1.00  0.00           C  
ATOM   2174  O   LYS F1771      10.678  72.225  52.735  1.00  0.00           O  
ATOM   2175  CB  LYS F1771      12.101  74.637  51.370  1.00  0.00           C  
ATOM   2176  CG  LYS F1771      13.423  75.221  50.804  1.00  0.00           C  
ATOM   2177  CD  LYS F1771      13.269  76.646  50.199  1.00  0.00           C  
ATOM   2178  CE  LYS F1771      12.400  76.711  48.910  1.00  0.00           C  
ATOM   2179  NZ  LYS F1771      13.049  76.238  47.634  1.00  0.00           N  
ATOM   2180  N   VAL F1772      10.030  73.993  53.953  1.00  0.00           N  
ATOM   2181  CA  VAL F1772       8.743  73.406  54.309  1.00  0.00           C  
ATOM   2182  C   VAL F1772       7.804  73.657  53.136  1.00  0.00           C  
ATOM   2183  O   VAL F1772       7.707  74.771  52.619  1.00  0.00           O  
ATOM   2184  CB  VAL F1772       8.116  74.069  55.539  1.00  0.00           C  
ATOM   2185  CG1 VAL F1772       6.707  73.535  55.769  1.00  0.00           C  
ATOM   2186  CG2 VAL F1772       8.956  73.799  56.735  1.00  0.00           C  
ATOM   2187  N   PRO F1773       7.073  72.634  52.715  1.00  0.00           N  
ATOM   2188  CA  PRO F1773       6.192  72.877  51.595  1.00  0.00           C  
ATOM   2189  C   PRO F1773       4.935  73.638  52.010  1.00  0.00           C  
ATOM   2190  O   PRO F1773       4.617  73.741  53.207  1.00  0.00           O  
ATOM   2191  CB  PRO F1773       5.884  71.470  51.131  1.00  0.00           C  
ATOM   2192  CG  PRO F1773       5.658  70.798  52.439  1.00  0.00           C  
ATOM   2193  CD  PRO F1773       6.822  71.301  53.279  1.00  0.00           C  
ATOM   2194  N   VAL F1774       4.249  74.181  50.996  1.00  0.00           N  
ATOM   2195  CA  VAL F1774       3.010  74.903  51.194  1.00  0.00           C  
ATOM   2196  C   VAL F1774       2.006  73.806  50.968  1.00  0.00           C  
ATOM   2197  O   VAL F1774       2.256  72.877  50.170  1.00  0.00           O  
ATOM   2198  CB  VAL F1774       2.746  75.986  50.135  1.00  0.00           C  
ATOM   2199  CG1 VAL F1774       1.616  76.869  50.625  1.00  0.00           C  
ATOM   2200  CG2 VAL F1774       3.982  76.807  49.850  1.00  0.00           C  
ATOM   2201  N   MET F1775       0.878  73.899  51.662  1.00  0.00           N  
ATOM   2202  CA  MET F1775      -0.120  72.876  51.500  1.00  0.00           C  
ATOM   2203  C   MET F1775      -1.501  73.421  51.216  1.00  0.00           C  
ATOM   2204  O   MET F1775      -2.031  74.264  51.953  1.00  0.00           O  
ATOM   2205  CB  MET F1775      -0.150  71.963  52.724  1.00  0.00           C  
ATOM   2206  CG  MET F1775      -1.107  70.781  52.580  1.00  0.00           C  
ATOM   2207  SD  MET F1775      -0.793  69.496  53.776  1.00  0.00           S  
ATOM   2208  CE  MET F1775      -0.418  70.487  55.250  1.00  0.00           C  
ATOM   2209  N   ILE F1776      -2.075  72.908  50.127  1.00  0.00           N  
ATOM   2210  CA  ILE F1776      -3.391  73.303  49.678  1.00  0.00           C  
ATOM   2211  C   ILE F1776      -4.387  72.177  49.937  1.00  0.00           C  
ATOM   2212  O   ILE F1776      -4.192  71.047  49.485  1.00  0.00           O  
ATOM   2213  CB  ILE F1776      -3.360  73.619  48.177  1.00  0.00           C  
ATOM   2214  CG1 ILE F1776      -2.431  74.809  47.903  1.00  0.00           C  
ATOM   2215  CG2 ILE F1776      -4.757  73.942  47.704  1.00  0.00           C  
ATOM   2216  CD1 ILE F1776      -2.251  75.127  46.439  1.00  0.00           C  
ATOM   2217  N   HIS F1777      -5.435  72.498  50.692  1.00  0.00           N  
ATOM   2218  CA  HIS F1777      -6.501  71.548  51.000  1.00  0.00           C  
ATOM   2219  C   HIS F1777      -7.552  71.803  49.940  1.00  0.00           C  
ATOM   2220  O   HIS F1777      -7.707  72.960  49.531  1.00  0.00           O  
ATOM   2221  CB  HIS F1777      -7.150  71.853  52.357  1.00  0.00           C  
ATOM   2222  CG  HIS F1777      -6.230  71.702  53.533  1.00  0.00           C  
ATOM   2223  ND1 HIS F1777      -6.405  70.741  54.504  1.00  0.00           N  
ATOM   2224  CD2 HIS F1777      -5.137  72.411  53.897  1.00  0.00           C  
ATOM   2225  CE1 HIS F1777      -5.458  70.866  55.414  1.00  0.00           C  
ATOM   2226  NE2 HIS F1777      -4.678  71.873  55.071  1.00  0.00           N  
ATOM   2227  N   ARG F1778      -8.282  70.765  49.503  1.00  0.00           N  
ATOM   2228  CA  ARG F1778      -9.324  70.964  48.481  1.00  0.00           C  
ATOM   2229  C   ARG F1778     -10.205  69.763  48.193  1.00  0.00           C  
ATOM   2230  O   ARG F1778      -9.731  68.654  48.087  1.00  0.00           O  
ATOM   2231  CB  ARG F1778      -8.673  71.492  47.194  1.00  0.00           C  
ATOM   2232  CG  ARG F1778      -8.984  70.778  45.913  1.00  0.00           C  
ATOM   2233  CD  ARG F1778      -8.209  69.484  45.725  1.00  0.00           C  
ATOM   2234  NE  ARG F1778      -9.167  68.395  45.715  1.00  0.00           N  
ATOM   2235  CZ  ARG F1778      -9.166  67.397  44.834  1.00  0.00           C  
ATOM   2236  NH1 ARG F1778      -8.236  67.336  43.873  1.00  0.00           N  
ATOM   2237  NH2 ARG F1778     -10.133  66.478  44.899  1.00  0.00           N  
ATOM   2238  N   ALA F1779     -11.504  70.006  48.107  1.00  0.00           N  
ATOM   2239  CA  ALA F1779     -12.472  68.952  47.831  1.00  0.00           C  
ATOM   2240  C   ALA F1779     -13.419  69.513  46.775  1.00  0.00           C  
ATOM   2241  O   ALA F1779     -14.018  70.601  46.976  1.00  0.00           O  
ATOM   2242  CB  ALA F1779     -13.266  68.589  49.108  1.00  0.00           C  
ATOM   2243  N   ILE F1780     -13.544  68.792  45.654  1.00  0.00           N  
ATOM   2244  CA  ILE F1780     -14.430  69.224  44.579  1.00  0.00           C  
ATOM   2245  C   ILE F1780     -15.883  68.965  44.931  1.00  0.00           C  
ATOM   2246  O   ILE F1780     -16.625  69.902  45.217  1.00  0.00           O  
ATOM   2247  CB  ILE F1780     -14.083  68.537  43.249  1.00  0.00           C  
ATOM   2248  CG1 ILE F1780     -13.067  69.391  42.489  1.00  0.00           C  
ATOM   2249  CG2 ILE F1780     -15.325  68.384  42.384  1.00  0.00           C  
ATOM   2250  CD1 ILE F1780     -11.850  69.751  43.280  1.00  0.00           C  
ATOM   2251  N   LEU F1781     -16.300  67.707  44.936  1.00  0.00           N  
ATOM   2252  CA  LEU F1781     -17.686  67.439  45.273  1.00  0.00           C  
ATOM   2253  C   LEU F1781     -17.962  67.920  46.693  1.00  0.00           C  
ATOM   2254  O   LEU F1781     -19.075  68.353  47.004  1.00  0.00           O  
ATOM   2255  CB  LEU F1781     -17.991  65.945  45.141  1.00  0.00           C  
ATOM   2256  CG  LEU F1781     -17.746  65.302  43.764  1.00  0.00           C  
ATOM   2257  CD1 LEU F1781     -18.536  63.990  43.642  1.00  0.00           C  
ATOM   2258  CD2 LEU F1781     -18.186  66.256  42.672  1.00  0.00           C  
ATOM   2259  N   GLY F1782     -16.926  67.863  47.534  1.00  0.00           N  
ATOM   2260  CA  GLY F1782     -17.037  68.278  48.929  1.00  0.00           C  
ATOM   2261  C   GLY F1782     -17.147  67.105  49.892  1.00  0.00           C  
ATOM   2262  O   GLY F1782     -16.216  66.801  50.639  1.00  0.00           O  
ATOM   2263  N   SER F1783     -18.309  66.458  49.871  1.00  0.00           N  
ATOM   2264  CA  SER F1783     -18.599  65.284  50.686  1.00  0.00           C  
ATOM   2265  C   SER F1783     -19.528  64.374  49.879  1.00  0.00           C  
ATOM   2266  O   SER F1783     -20.563  64.828  49.425  1.00  0.00           O  
ATOM   2267  CB  SER F1783     -19.293  65.698  51.975  1.00  0.00           C  
ATOM   2268  OG  SER F1783     -20.100  64.632  52.447  1.00  0.00           O  
ATOM   2269  N   MET F1784     -19.175  63.106  49.708  1.00  0.00           N  
ATOM   2270  CA  MET F1784     -20.003  62.184  48.940  1.00  0.00           C  
ATOM   2271  C   MET F1784     -21.489  62.191  49.262  1.00  0.00           C  
ATOM   2272  O   MET F1784     -22.338  62.233  48.367  1.00  0.00           O  
ATOM   2273  CB  MET F1784     -19.496  60.769  49.099  1.00  0.00           C  
ATOM   2274  CG  MET F1784     -18.269  60.494  48.279  1.00  0.00           C  
ATOM   2275  SD  MET F1784     -18.536  60.996  46.582  1.00  0.00           S  
ATOM   2276  CE  MET F1784     -18.205  59.442  45.589  1.00  0.00           C  
ATOM   2277  N   GLU F1785     -21.808  62.129  50.545  1.00  0.00           N  
ATOM   2278  CA  GLU F1785     -23.203  62.131  50.975  1.00  0.00           C  
ATOM   2279  C   GLU F1785     -23.878  63.467  50.713  1.00  0.00           C  
ATOM   2280  O   GLU F1785     -24.978  63.501  50.161  1.00  0.00           O  
ATOM   2281  CB  GLU F1785     -23.325  61.788  52.475  1.00  0.00           C  
ATOM   2282  CG  GLU F1785     -22.002  61.711  53.264  1.00  0.00           C  
ATOM   2283  CD  GLU F1785     -21.134  60.504  52.864  1.00  0.00           C  
ATOM   2284  OE1 GLU F1785     -21.626  59.353  52.917  1.00  0.00           O  
ATOM   2285  OE2 GLU F1785     -19.954  60.704  52.501  1.00  0.00           O  
ATOM   2286  N   ARG F1786     -23.224  64.559  51.114  1.00  0.00           N  
ATOM   2287  CA  ARG F1786     -23.788  65.883  50.907  1.00  0.00           C  
ATOM   2288  C   ARG F1786     -24.094  66.102  49.426  1.00  0.00           C  
ATOM   2289  O   ARG F1786     -25.253  66.309  49.043  1.00  0.00           O  
ATOM   2290  CB  ARG F1786     -22.836  66.965  51.406  1.00  0.00           C  
ATOM   2291  CG  ARG F1786     -23.411  68.339  51.278  1.00  0.00           C  
ATOM   2292  CD  ARG F1786     -22.568  69.378  51.969  1.00  0.00           C  
ATOM   2293  NE  ARG F1786     -22.828  69.422  53.405  1.00  0.00           N  
ATOM   2294  CZ  ARG F1786     -22.277  70.296  54.261  1.00  0.00           C  
ATOM   2295  NH1 ARG F1786     -21.430  71.218  53.832  1.00  0.00           N  
ATOM   2296  NH2 ARG F1786     -22.554  70.241  55.567  1.00  0.00           N  
ATOM   2297  N   PHE F1787     -23.066  66.041  48.590  1.00  0.00           N  
ATOM   2298  CA  PHE F1787     -23.244  66.231  47.148  1.00  0.00           C  
ATOM   2299  C   PHE F1787     -24.320  65.288  46.586  1.00  0.00           C  
ATOM   2300  O   PHE F1787     -25.097  65.690  45.714  1.00  0.00           O  
ATOM   2301  CB  PHE F1787     -21.903  66.026  46.436  1.00  0.00           C  
ATOM   2302  CG  PHE F1787     -21.912  66.386  44.995  1.00  0.00           C  
ATOM   2303  CD1 PHE F1787     -22.488  65.537  44.057  1.00  0.00           C  
ATOM   2304  CD2 PHE F1787     -21.296  67.563  44.571  1.00  0.00           C  
ATOM   2305  CE1 PHE F1787     -22.442  65.857  42.746  1.00  0.00           C  
ATOM   2306  CE2 PHE F1787     -21.247  67.891  43.239  1.00  0.00           C  
ATOM   2307  CZ  PHE F1787     -21.812  67.049  42.324  1.00  0.00           C  
ATOM   2308  N   ILE F1788     -24.381  64.047  47.069  1.00  0.00           N  
ATOM   2309  CA  ILE F1788     -25.413  63.151  46.576  1.00  0.00           C  
ATOM   2310  C   ILE F1788     -26.754  63.780  46.936  1.00  0.00           C  
ATOM   2311  O   ILE F1788     -27.661  63.823  46.109  1.00  0.00           O  
ATOM   2312  CB  ILE F1788     -25.312  61.743  47.190  1.00  0.00           C  
ATOM   2313  CG1 ILE F1788     -24.565  60.821  46.217  1.00  0.00           C  
ATOM   2314  CG2 ILE F1788     -26.703  61.203  47.498  1.00  0.00           C  
ATOM   2315  CD1 ILE F1788     -24.629  59.350  46.571  1.00  0.00           C  
ATOM   2316  N   GLY F1789     -26.856  64.275  48.170  1.00  0.00           N  
ATOM   2317  CA  GLY F1789     -28.071  64.926  48.644  1.00  0.00           C  
ATOM   2318  C   GLY F1789     -28.522  65.999  47.673  1.00  0.00           C  
ATOM   2319  O   GLY F1789     -29.697  66.033  47.279  1.00  0.00           O  
ATOM   2320  N   ILE F1790     -27.585  66.864  47.276  1.00  0.00           N  
ATOM   2321  CA  ILE F1790     -27.851  67.940  46.323  1.00  0.00           C  
ATOM   2322  C   ILE F1790     -28.289  67.409  44.965  1.00  0.00           C  
ATOM   2323  O   ILE F1790     -29.261  67.888  44.403  1.00  0.00           O  
ATOM   2324  CB  ILE F1790     -26.624  68.808  46.136  1.00  0.00           C  
ATOM   2325  CG1 ILE F1790     -26.269  69.471  47.459  1.00  0.00           C  
ATOM   2326  CG2 ILE F1790     -26.877  69.849  45.110  1.00  0.00           C  
ATOM   2327  CD1 ILE F1790     -27.452  69.925  48.247  1.00  0.00           C  
ATOM   2328  N   LEU F1791     -27.578  66.434  44.421  1.00  0.00           N  
ATOM   2329  CA  LEU F1791     -27.999  65.866  43.151  1.00  0.00           C  
ATOM   2330  C   LEU F1791     -29.447  65.390  43.229  1.00  0.00           C  
ATOM   2331  O   LEU F1791     -30.237  65.635  42.320  1.00  0.00           O  
ATOM   2332  CB  LEU F1791     -27.152  64.672  42.792  1.00  0.00           C  
ATOM   2333  CG  LEU F1791     -25.711  64.981  42.467  1.00  0.00           C  
ATOM   2334  CD1 LEU F1791     -25.014  63.698  41.984  1.00  0.00           C  
ATOM   2335  CD2 LEU F1791     -25.680  66.058  41.404  1.00  0.00           C  
ATOM   2336  N   THR F1792     -29.778  64.672  44.300  1.00  0.00           N  
ATOM   2337  CA  THR F1792     -31.140  64.193  44.493  1.00  0.00           C  
ATOM   2338  C   THR F1792     -32.044  65.418  44.486  1.00  0.00           C  
ATOM   2339  O   THR F1792     -32.984  65.482  43.703  1.00  0.00           O  
ATOM   2340  CB  THR F1792     -31.327  63.507  45.839  1.00  0.00           C  
ATOM   2341  OG1 THR F1792     -30.058  63.070  46.332  1.00  0.00           O  
ATOM   2342  CG2 THR F1792     -32.258  62.315  45.681  1.00  0.00           C  
ATOM   2343  N   GLU F1793     -31.767  66.385  45.361  1.00  0.00           N  
ATOM   2344  CA  GLU F1793     -32.562  67.609  45.396  1.00  0.00           C  
ATOM   2345  C   GLU F1793     -32.758  68.107  43.953  1.00  0.00           C  
ATOM   2346  O   GLU F1793     -33.893  68.138  43.466  1.00  0.00           O  
ATOM   2347  CB  GLU F1793     -31.870  68.697  46.238  1.00  0.00           C  
ATOM   2348  CG  GLU F1793     -31.765  68.374  47.731  1.00  0.00           C  
ATOM   2349  CD  GLU F1793     -33.043  68.677  48.510  1.00  0.00           C  
ATOM   2350  OE1 GLU F1793     -34.111  68.593  47.876  1.00  0.00           O  
ATOM   2351  OE2 GLU F1793     -32.988  68.976  49.741  1.00  0.00           O  
ATOM   2352  N   GLU F1794     -31.669  68.468  43.264  1.00  0.00           N  
ATOM   2353  CA  GLU F1794     -31.770  68.948  41.878  1.00  0.00           C  
ATOM   2354  C   GLU F1794     -32.644  68.008  41.046  1.00  0.00           C  
ATOM   2355  O   GLU F1794     -33.864  68.113  41.108  1.00  0.00           O  
ATOM   2356  CB  GLU F1794     -30.393  69.073  41.217  1.00  0.00           C  
ATOM   2357  CG  GLU F1794     -30.476  69.659  39.817  1.00  0.00           C  
ATOM   2358  CD  GLU F1794     -29.784  71.009  39.704  1.00  0.00           C  
ATOM   2359  OE1 GLU F1794     -29.758  71.760  40.709  1.00  0.00           O  
ATOM   2360  OE2 GLU F1794     -29.278  71.322  38.600  1.00  0.00           O  
ATOM   2361  N   PHE F1795     -32.032  67.095  40.287  1.00  0.00           N  
ATOM   2362  CA  PHE F1795     -32.770  66.137  39.453  1.00  0.00           C  
ATOM   2363  C   PHE F1795     -34.055  65.569  40.083  1.00  0.00           C  
ATOM   2364  O   PHE F1795     -34.931  65.053  39.372  1.00  0.00           O  
ATOM   2365  CB  PHE F1795     -31.855  64.988  39.077  1.00  0.00           C  
ATOM   2366  CG  PHE F1795     -30.570  65.442  38.511  1.00  0.00           C  
ATOM   2367  CD1 PHE F1795     -29.647  66.114  39.303  1.00  0.00           C  
ATOM   2368  CD2 PHE F1795     -30.311  65.284  37.161  1.00  0.00           C  
ATOM   2369  CE1 PHE F1795     -28.482  66.628  38.754  1.00  0.00           C  
ATOM   2370  CE2 PHE F1795     -29.146  65.794  36.590  1.00  0.00           C  
ATOM   2371  CZ  PHE F1795     -28.228  66.473  37.385  1.00  0.00           C  
ATOM   2372  N   ALA F1796     -34.155  65.674  41.413  1.00  0.00           N  
ATOM   2373  CA  ALA F1796     -35.304  65.188  42.190  1.00  0.00           C  
ATOM   2374  C   ALA F1796     -35.676  63.750  41.779  1.00  0.00           C  
ATOM   2375  O   ALA F1796     -36.774  63.472  41.318  1.00  0.00           O  
ATOM   2376  CB  ALA F1796     -36.486  66.152  42.025  1.00  0.00           C  
ATOM   2377  N   GLY F1797     -34.732  62.838  41.955  1.00  0.00           N  
ATOM   2378  CA  GLY F1797     -34.979  61.465  41.599  1.00  0.00           C  
ATOM   2379  C   GLY F1797     -34.735  61.222  40.128  1.00  0.00           C  
ATOM   2380  O   GLY F1797     -34.900  60.106  39.640  1.00  0.00           O  
ATOM   2381  N   PHE F1798     -34.334  62.244  39.394  1.00  0.00           N  
ATOM   2382  CA  PHE F1798     -34.121  62.004  37.988  1.00  0.00           C  
ATOM   2383  C   PHE F1798     -32.661  62.034  37.611  1.00  0.00           C  
ATOM   2384  O   PHE F1798     -32.237  62.799  36.751  1.00  0.00           O  
ATOM   2385  CB  PHE F1798     -34.948  62.988  37.153  1.00  0.00           C  
ATOM   2386  CG  PHE F1798     -36.434  62.719  37.215  1.00  0.00           C  
ATOM   2387  CD1 PHE F1798     -37.132  62.914  38.410  1.00  0.00           C  
ATOM   2388  CD2 PHE F1798     -37.121  62.201  36.106  1.00  0.00           C  
ATOM   2389  CE1 PHE F1798     -38.485  62.592  38.509  1.00  0.00           C  
ATOM   2390  CE2 PHE F1798     -38.470  61.877  36.196  1.00  0.00           C  
ATOM   2391  CZ  PHE F1798     -39.154  62.073  37.403  1.00  0.00           C  
ATOM   2392  N   PHE F1799     -31.896  61.175  38.272  1.00  0.00           N  
ATOM   2393  CA  PHE F1799     -30.462  61.043  38.026  1.00  0.00           C  
ATOM   2394  C   PHE F1799     -30.224  60.701  36.563  1.00  0.00           C  
ATOM   2395  O   PHE F1799     -30.939  59.885  35.986  1.00  0.00           O  
ATOM   2396  CB  PHE F1799     -29.883  59.928  38.909  1.00  0.00           C  
ATOM   2397  CG  PHE F1799     -30.210  60.093  40.370  1.00  0.00           C  
ATOM   2398  CD1 PHE F1799     -29.654  61.138  41.117  1.00  0.00           C  
ATOM   2399  CD2 PHE F1799     -31.125  59.252  40.986  1.00  0.00           C  
ATOM   2400  CE1 PHE F1799     -30.009  61.347  42.454  1.00  0.00           C  
ATOM   2401  CE2 PHE F1799     -31.485  59.456  42.325  1.00  0.00           C  
ATOM   2402  CZ  PHE F1799     -30.922  60.511  43.055  1.00  0.00           C  
ATOM   2403  N   PRO F1800     -29.226  61.336  35.937  1.00  0.00           N  
ATOM   2404  CA  PRO F1800     -28.924  61.067  34.527  1.00  0.00           C  
ATOM   2405  C   PRO F1800     -28.675  59.585  34.338  1.00  0.00           C  
ATOM   2406  O   PRO F1800     -28.368  58.872  35.295  1.00  0.00           O  
ATOM   2407  CB  PRO F1800     -27.691  61.921  34.269  1.00  0.00           C  
ATOM   2408  CG  PRO F1800     -27.965  63.122  35.133  1.00  0.00           C  
ATOM   2409  CD  PRO F1800     -28.464  62.493  36.429  1.00  0.00           C  
ATOM   2410  N   THR F1801     -28.821  59.117  33.109  1.00  0.00           N  
ATOM   2411  CA  THR F1801     -28.630  57.699  32.827  1.00  0.00           C  
ATOM   2412  C   THR F1801     -27.419  57.094  33.527  1.00  0.00           C  
ATOM   2413  O   THR F1801     -27.554  56.122  34.277  1.00  0.00           O  
ATOM   2414  CB  THR F1801     -28.515  57.432  31.307  1.00  0.00           C  
ATOM   2415  OG1 THR F1801     -29.795  57.652  30.691  1.00  0.00           O  
ATOM   2416  CG2 THR F1801     -28.061  55.998  31.045  1.00  0.00           C  
ATOM   2417  N   TRP F1802     -26.239  57.662  33.291  1.00  0.00           N  
ATOM   2418  CA  TRP F1802     -25.025  57.141  33.914  1.00  0.00           C  
ATOM   2419  C   TRP F1802     -25.102  57.029  35.441  1.00  0.00           C  
ATOM   2420  O   TRP F1802     -24.523  56.109  36.013  1.00  0.00           O  
ATOM   2421  CB  TRP F1802     -23.799  57.999  33.547  1.00  0.00           C  
ATOM   2422  CG  TRP F1802     -23.708  59.370  34.237  1.00  0.00           C  
ATOM   2423  CD1 TRP F1802     -24.345  60.521  33.861  1.00  0.00           C  
ATOM   2424  CD2 TRP F1802     -22.874  59.731  35.354  1.00  0.00           C  
ATOM   2425  NE1 TRP F1802     -23.949  61.573  34.658  1.00  0.00           N  
ATOM   2426  CE2 TRP F1802     -23.049  61.117  35.582  1.00  0.00           C  
ATOM   2427  CE3 TRP F1802     -21.993  59.021  36.175  1.00  0.00           C  
ATOM   2428  CZ2 TRP F1802     -22.379  61.804  36.594  1.00  0.00           C  
ATOM   2429  CZ3 TRP F1802     -21.324  59.706  37.183  1.00  0.00           C  
ATOM   2430  CH2 TRP F1802     -21.523  61.086  37.380  1.00  0.00           C  
ATOM   2431  N   LEU F1803     -25.811  57.958  36.086  1.00  0.00           N  
ATOM   2432  CA  LEU F1803     -25.932  57.997  37.540  1.00  0.00           C  
ATOM   2433  C   LEU F1803     -27.164  57.310  38.109  1.00  0.00           C  
ATOM   2434  O   LEU F1803     -27.411  57.331  39.318  1.00  0.00           O  
ATOM   2435  CB  LEU F1803     -25.918  59.450  37.998  1.00  0.00           C  
ATOM   2436  CG  LEU F1803     -24.671  59.856  38.775  1.00  0.00           C  
ATOM   2437  CD1 LEU F1803     -24.601  61.367  38.938  1.00  0.00           C  
ATOM   2438  CD2 LEU F1803     -24.705  59.154  40.133  1.00  0.00           C  
ATOM   2439  N   ALA F1804     -27.937  56.690  37.238  1.00  0.00           N  
ATOM   2440  CA  ALA F1804     -29.144  56.025  37.678  1.00  0.00           C  
ATOM   2441  C   ALA F1804     -28.943  54.646  38.317  1.00  0.00           C  
ATOM   2442  O   ALA F1804     -28.375  53.732  37.690  1.00  0.00           O  
ATOM   2443  CB  ALA F1804     -30.085  55.903  36.510  1.00  0.00           C  
ATOM   2444  N   PRO F1805     -29.399  54.479  39.581  1.00  0.00           N  
ATOM   2445  CA  PRO F1805     -29.258  53.179  40.248  1.00  0.00           C  
ATOM   2446  C   PRO F1805     -29.617  52.061  39.249  1.00  0.00           C  
ATOM   2447  O   PRO F1805     -28.868  51.099  39.072  1.00  0.00           O  
ATOM   2448  CB  PRO F1805     -30.226  53.314  41.413  1.00  0.00           C  
ATOM   2449  CG  PRO F1805     -29.940  54.726  41.850  1.00  0.00           C  
ATOM   2450  CD  PRO F1805     -29.886  55.503  40.530  1.00  0.00           C  
ATOM   2451  N   VAL F1806     -30.767  52.187  38.598  1.00  0.00           N  
ATOM   2452  CA  VAL F1806     -31.129  51.229  37.565  1.00  0.00           C  
ATOM   2453  C   VAL F1806     -31.271  52.072  36.338  1.00  0.00           C  
ATOM   2454  O   VAL F1806     -31.921  53.113  36.359  1.00  0.00           O  
ATOM   2455  CB  VAL F1806     -32.452  50.534  37.798  1.00  0.00           C  
ATOM   2456  CG1 VAL F1806     -32.908  49.865  36.497  1.00  0.00           C  
ATOM   2457  CG2 VAL F1806     -32.288  49.496  38.893  1.00  0.00           C  
ATOM   2458  N   GLN F1807     -30.661  51.617  35.263  1.00  0.00           N  
ATOM   2459  CA  GLN F1807     -30.696  52.368  34.031  1.00  0.00           C  
ATOM   2460  C   GLN F1807     -31.793  51.898  33.082  1.00  0.00           C  
ATOM   2461  O   GLN F1807     -32.419  52.695  32.375  1.00  0.00           O  
ATOM   2462  CB  GLN F1807     -29.316  52.284  33.372  1.00  0.00           C  
ATOM   2463  CG  GLN F1807     -28.180  52.838  34.254  1.00  0.00           C  
ATOM   2464  CD  GLN F1807     -26.808  52.654  33.622  1.00  0.00           C  
ATOM   2465  OE1 GLN F1807     -26.477  51.562  33.150  1.00  0.00           O  
ATOM   2466  NE2 GLN F1807     -26.000  53.719  33.614  1.00  0.00           N  
ATOM   2467  N   VAL F1808     -32.041  50.598  33.076  1.00  0.00           N  
ATOM   2468  CA  VAL F1808     -33.056  50.061  32.189  1.00  0.00           C  
ATOM   2469  C   VAL F1808     -33.922  49.024  32.905  1.00  0.00           C  
ATOM   2470  O   VAL F1808     -33.545  48.492  33.957  1.00  0.00           O  
ATOM   2471  CB  VAL F1808     -32.396  49.412  30.923  1.00  0.00           C  
ATOM   2472  CG1 VAL F1808     -33.458  48.911  29.976  1.00  0.00           C  
ATOM   2473  CG2 VAL F1808     -31.508  50.420  30.214  1.00  0.00           C  
ATOM   2474  N   VAL F1809     -35.104  48.784  32.341  1.00  0.00           N  
ATOM   2475  CA  VAL F1809     -36.052  47.780  32.833  1.00  0.00           C  
ATOM   2476  C   VAL F1809     -36.688  47.154  31.587  1.00  0.00           C  
ATOM   2477  O   VAL F1809     -37.204  47.862  30.707  1.00  0.00           O  
ATOM   2478  CB  VAL F1809     -37.194  48.368  33.718  1.00  0.00           C  
ATOM   2479  CG1 VAL F1809     -38.148  47.251  34.116  1.00  0.00           C  
ATOM   2480  CG2 VAL F1809     -36.622  49.033  34.962  1.00  0.00           C  
ATOM   2481  N   ILE F1810     -36.615  45.831  31.501  1.00  0.00           N  
ATOM   2482  CA  ILE F1810     -37.198  45.115  30.377  1.00  0.00           C  
ATOM   2483  C   ILE F1810     -38.350  44.296  30.944  1.00  0.00           C  
ATOM   2484  O   ILE F1810     -38.186  43.560  31.921  1.00  0.00           O  
ATOM   2485  CB  ILE F1810     -36.160  44.194  29.685  1.00  0.00           C  
ATOM   2486  CG1 ILE F1810     -34.967  45.036  29.228  1.00  0.00           C  
ATOM   2487  CG2 ILE F1810     -36.797  43.484  28.488  1.00  0.00           C  
ATOM   2488  CD1 ILE F1810     -33.940  44.279  28.441  1.00  0.00           C  
ATOM   2489  N   MET F1811     -39.525  44.453  30.342  1.00  0.00           N  
ATOM   2490  CA  MET F1811     -40.700  43.744  30.811  1.00  0.00           C  
ATOM   2491  C   MET F1811     -41.507  43.117  29.676  1.00  0.00           C  
ATOM   2492  O   MET F1811     -41.572  43.647  28.564  1.00  0.00           O  
ATOM   2493  CB  MET F1811     -41.575  44.691  31.657  1.00  0.00           C  
ATOM   2494  CG  MET F1811     -41.929  46.009  30.981  1.00  0.00           C  
ATOM   2495  SD  MET F1811     -42.333  47.305  32.160  1.00  0.00           S  
ATOM   2496  CE  MET F1811     -40.895  48.464  31.916  1.00  0.00           C  
ATOM   2497  N   ASN F1812     -42.090  41.959  29.983  1.00  0.00           N  
ATOM   2498  CA  ASN F1812     -42.924  41.188  29.064  1.00  0.00           C  
ATOM   2499  C   ASN F1812     -44.383  41.608  29.293  1.00  0.00           C  
ATOM   2500  O   ASN F1812     -44.749  42.074  30.385  1.00  0.00           O  
ATOM   2501  CB  ASN F1812     -42.764  39.682  29.348  1.00  0.00           C  
ATOM   2502  CG  ASN F1812     -43.112  39.312  30.797  1.00  0.00           C  
ATOM   2503  OD1 ASN F1812     -42.627  39.934  31.739  1.00  0.00           O  
ATOM   2504  ND2 ASN F1812     -43.947  38.293  30.972  1.00  0.00           N  
ATOM   2505  N   ILE F1813     -45.214  41.451  28.266  1.00  0.00           N  
ATOM   2506  CA  ILE F1813     -46.622  41.807  28.386  1.00  0.00           C  
ATOM   2507  C   ILE F1813     -47.402  40.606  28.912  1.00  0.00           C  
ATOM   2508  O   ILE F1813     -48.313  40.745  29.730  1.00  0.00           O  
ATOM   2509  CB  ILE F1813     -47.182  42.238  27.042  1.00  0.00           C  
ATOM   2510  CG1 ILE F1813     -46.336  43.381  26.500  1.00  0.00           C  
ATOM   2511  CG2 ILE F1813     -48.615  42.694  27.209  1.00  0.00           C  
ATOM   2512  CD1 ILE F1813     -46.632  43.712  25.117  1.00  0.00           C  
ATOM   2513  N   THR F1814     -47.028  39.425  28.434  1.00  0.00           N  
ATOM   2514  CA  THR F1814     -47.655  38.190  28.866  1.00  0.00           C  
ATOM   2515  C   THR F1814     -46.553  37.204  29.225  1.00  0.00           C  
ATOM   2516  O   THR F1814     -45.377  37.441  28.945  1.00  0.00           O  
ATOM   2517  CB  THR F1814     -48.555  37.591  27.762  1.00  0.00           C  
ATOM   2518  OG1 THR F1814     -48.980  36.280  28.152  1.00  0.00           O  
ATOM   2519  CG2 THR F1814     -47.814  37.516  26.432  1.00  0.00           C  
ATOM   2520  N   ASP F1815     -46.937  36.097  29.847  1.00  0.00           N  
ATOM   2521  CA  ASP F1815     -45.986  35.072  30.268  1.00  0.00           C  
ATOM   2522  C   ASP F1815     -45.287  34.368  29.102  1.00  0.00           C  
ATOM   2523  O   ASP F1815     -44.553  33.400  29.302  1.00  0.00           O  
ATOM   2524  CB  ASP F1815     -46.715  34.052  31.140  1.00  0.00           C  
ATOM   2525  CG  ASP F1815     -47.328  34.683  32.387  1.00  0.00           C  
ATOM   2526  OD1 ASP F1815     -47.789  35.848  32.313  1.00  0.00           O  
ATOM   2527  OD2 ASP F1815     -47.360  34.011  33.440  1.00  0.00           O  
ATOM   2528  N   SER F1816     -45.516  34.868  27.890  1.00  0.00           N  
ATOM   2529  CA  SER F1816     -44.916  34.302  26.685  1.00  0.00           C  
ATOM   2530  C   SER F1816     -43.499  34.832  26.460  1.00  0.00           C  
ATOM   2531  O   SER F1816     -42.504  34.134  26.693  1.00  0.00           O  
ATOM   2532  CB  SER F1816     -45.773  34.650  25.468  1.00  0.00           C  
ATOM   2533  OG  SER F1816     -47.122  34.273  25.674  1.00  0.00           O  
ATOM   2534  N   GLN F1817     -43.427  36.078  26.000  1.00  0.00           N  
ATOM   2535  CA  GLN F1817     -42.160  36.749  25.717  1.00  0.00           C  
ATOM   2536  C   GLN F1817     -41.240  36.845  26.954  1.00  0.00           C  
ATOM   2537  O   GLN F1817     -40.172  37.460  26.887  1.00  0.00           O  
ATOM   2538  CB  GLN F1817     -42.435  38.163  25.164  1.00  0.00           C  
ATOM   2539  CG  GLN F1817     -43.768  38.323  24.412  1.00  0.00           C  
ATOM   2540  CD  GLN F1817     -44.943  38.633  25.341  1.00  0.00           C  
ATOM   2541  OE1 GLN F1817     -45.120  37.990  26.371  1.00  0.00           O  
ATOM   2542  NE2 GLN F1817     -45.751  39.617  24.968  1.00  0.00           N  
ATOM   2543  N   SER F1818     -41.649  36.240  28.071  1.00  0.00           N  
ATOM   2544  CA  SER F1818     -40.861  36.281  29.304  1.00  0.00           C  
ATOM   2545  C   SER F1818     -39.433  35.766  29.140  1.00  0.00           C  
ATOM   2546  O   SER F1818     -38.529  36.224  29.846  1.00  0.00           O  
ATOM   2547  CB  SER F1818     -41.562  35.500  30.422  1.00  0.00           C  
ATOM   2548  OG  SER F1818     -41.749  34.142  30.068  1.00  0.00           O  
ATOM   2549  N   GLU F1819     -39.227  34.818  28.222  1.00  0.00           N  
ATOM   2550  CA  GLU F1819     -37.886  34.276  27.982  1.00  0.00           C  
ATOM   2551  C   GLU F1819     -37.061  35.233  27.112  1.00  0.00           C  
ATOM   2552  O   GLU F1819     -35.853  35.404  27.324  1.00  0.00           O  
ATOM   2553  CB  GLU F1819     -37.966  32.920  27.289  1.00  0.00           C  
ATOM   2554  CG  GLU F1819     -36.596  32.321  27.024  1.00  0.00           C  
ATOM   2555  CD  GLU F1819     -36.642  31.194  26.020  1.00  0.00           C  
ATOM   2556  OE1 GLU F1819     -36.996  31.452  24.847  1.00  0.00           O  
ATOM   2557  OE2 GLU F1819     -36.322  30.050  26.405  1.00  0.00           O  
ATOM   2558  N   TYR F1820     -37.726  35.835  26.124  1.00  0.00           N  
ATOM   2559  CA  TYR F1820     -37.100  36.794  25.223  1.00  0.00           C  
ATOM   2560  C   TYR F1820     -36.701  38.030  26.025  1.00  0.00           C  
ATOM   2561  O   TYR F1820     -35.887  38.825  25.568  1.00  0.00           O  
ATOM   2562  CB  TYR F1820     -38.075  37.179  24.105  1.00  0.00           C  
ATOM   2563  CG  TYR F1820     -37.617  38.323  23.218  1.00  0.00           C  
ATOM   2564  CD1 TYR F1820     -36.459  38.218  22.438  1.00  0.00           C  
ATOM   2565  CD2 TYR F1820     -38.363  39.509  23.134  1.00  0.00           C  
ATOM   2566  CE1 TYR F1820     -36.055  39.271  21.585  1.00  0.00           C  
ATOM   2567  CE2 TYR F1820     -37.968  40.567  22.290  1.00  0.00           C  
ATOM   2568  CZ  TYR F1820     -36.815  40.440  21.517  1.00  0.00           C  
ATOM   2569  OH  TYR F1820     -36.440  41.474  20.680  1.00  0.00           O  
ATOM   2570  N   VAL F1821     -37.287  38.191  27.215  1.00  0.00           N  
ATOM   2571  CA  VAL F1821     -36.968  39.315  28.106  1.00  0.00           C  
ATOM   2572  C   VAL F1821     -35.675  39.004  28.878  1.00  0.00           C  
ATOM   2573  O   VAL F1821     -34.775  39.846  28.963  1.00  0.00           O  
ATOM   2574  CB  VAL F1821     -38.114  39.590  29.106  1.00  0.00           C  
ATOM   2575  CG1 VAL F1821     -37.634  40.534  30.207  1.00  0.00           C  
ATOM   2576  CG2 VAL F1821     -39.305  40.188  28.363  1.00  0.00           C  
ATOM   2577  N   ASN F1822     -35.600  37.798  29.445  1.00  0.00           N  
ATOM   2578  CA  ASN F1822     -34.408  37.341  30.157  1.00  0.00           C  
ATOM   2579  C   ASN F1822     -33.289  37.378  29.132  1.00  0.00           C  
ATOM   2580  O   ASN F1822     -32.139  37.699  29.435  1.00  0.00           O  
ATOM   2581  CB  ASN F1822     -34.606  35.912  30.628  1.00  0.00           C  
ATOM   2582  CG  ASN F1822     -35.594  35.820  31.754  1.00  0.00           C  
ATOM   2583  OD1 ASN F1822     -36.080  34.737  32.077  1.00  0.00           O  
ATOM   2584  ND2 ASN F1822     -35.895  36.962  32.374  1.00  0.00           N  
ATOM   2585  N   GLU F1830     -33.666  37.025  27.911  1.00  0.00           N  
ATOM   2586  CA  GLU F1830     -32.783  37.031  26.758  1.00  0.00           C  
ATOM   2587  C   GLU F1830     -32.041  38.376  26.695  1.00  0.00           C  
ATOM   2588  O   GLU F1830     -30.815  38.442  26.847  1.00  0.00           O  
ATOM   2589  CB  GLU F1830     -33.642  36.867  25.502  1.00  0.00           C  
ATOM   2590  CG  GLU F1830     -32.880  36.875  24.216  1.00  0.00           C  
ATOM   2591  CD  GLU F1830     -32.241  35.551  23.967  1.00  0.00           C  
ATOM   2592  OE1 GLU F1830     -33.002  34.580  23.751  1.00  0.00           O  
ATOM   2593  OE2 GLU F1830     -30.993  35.482  24.002  1.00  0.00           O  
ATOM   2594  N   LEU F1831     -32.818  39.438  26.470  1.00  0.00           N  
ATOM   2595  CA  LEU F1831     -32.316  40.809  26.357  1.00  0.00           C  
ATOM   2596  C   LEU F1831     -31.694  41.381  27.622  1.00  0.00           C  
ATOM   2597  O   LEU F1831     -30.612  41.964  27.553  1.00  0.00           O  
ATOM   2598  CB  LEU F1831     -33.429  41.751  25.878  1.00  0.00           C  
ATOM   2599  CG  LEU F1831     -33.690  41.743  24.374  1.00  0.00           C  
ATOM   2600  CD1 LEU F1831     -34.010  40.335  23.905  1.00  0.00           C  
ATOM   2601  CD2 LEU F1831     -34.831  42.695  24.069  1.00  0.00           C  
ATOM   2602  N   THR F1832     -32.366  41.243  28.767  1.00  0.00           N  
ATOM   2603  CA  THR F1832     -31.807  41.768  30.012  1.00  0.00           C  
ATOM   2604  C   THR F1832     -30.386  41.224  30.145  1.00  0.00           C  
ATOM   2605  O   THR F1832     -29.511  41.873  30.738  1.00  0.00           O  
ATOM   2606  CB  THR F1832     -32.642  41.356  31.249  1.00  0.00           C  
ATOM   2607  OG1 THR F1832     -32.678  39.929  31.367  1.00  0.00           O  
ATOM   2608  CG2 THR F1832     -34.051  41.880  31.119  1.00  0.00           C  
ATOM   2609  N   GLN F1833     -30.169  40.038  29.567  1.00  0.00           N  
ATOM   2610  CA  GLN F1833     -28.861  39.395  29.579  1.00  0.00           C  
ATOM   2611  C   GLN F1833     -27.904  40.162  28.675  1.00  0.00           C  
ATOM   2612  O   GLN F1833     -26.949  40.778  29.153  1.00  0.00           O  
ATOM   2613  CB  GLN F1833     -28.950  37.950  29.090  1.00  0.00           C  
ATOM   2614  CG  GLN F1833     -27.598  37.269  29.113  1.00  0.00           C  
ATOM   2615  CD  GLN F1833     -26.922  37.407  30.473  1.00  0.00           C  
ATOM   2616  OE1 GLN F1833     -27.141  36.600  31.378  1.00  0.00           O  
ATOM   2617  NE2 GLN F1833     -26.113  38.449  30.627  1.00  0.00           N  
ATOM   2618  N   LYS F1834     -28.165  40.110  27.369  1.00  0.00           N  
ATOM   2619  CA  LYS F1834     -27.359  40.806  26.368  1.00  0.00           C  
ATOM   2620  C   LYS F1834     -26.985  42.221  26.847  1.00  0.00           C  
ATOM   2621  O   LYS F1834     -25.879  42.700  26.584  1.00  0.00           O  
ATOM   2622  CB  LYS F1834     -28.157  40.897  25.069  1.00  0.00           C  
ATOM   2623  CG  LYS F1834     -27.338  40.928  23.802  1.00  0.00           C  
ATOM   2624  CD  LYS F1834     -28.250  41.218  22.623  1.00  0.00           C  
ATOM   2625  CE  LYS F1834     -27.567  40.956  21.288  1.00  0.00           C  
ATOM   2626  NZ  LYS F1834     -27.333  39.502  21.010  1.00  0.00           N  
ATOM   2627  N   LEU F1835     -27.920  42.876  27.546  1.00  0.00           N  
ATOM   2628  CA  LEU F1835     -27.742  44.235  28.098  1.00  0.00           C  
ATOM   2629  C   LEU F1835     -26.845  44.284  29.341  1.00  0.00           C  
ATOM   2630  O   LEU F1835     -26.090  45.247  29.542  1.00  0.00           O  
ATOM   2631  CB  LEU F1835     -29.102  44.852  28.457  1.00  0.00           C  
ATOM   2632  CG  LEU F1835     -29.643  45.886  27.476  1.00  0.00           C  
ATOM   2633  CD1 LEU F1835     -29.637  45.318  26.062  1.00  0.00           C  
ATOM   2634  CD2 LEU F1835     -31.035  46.296  27.920  1.00  0.00           C  
ATOM   2635  N   SER F1836     -26.948  43.259  30.184  1.00  0.00           N  
ATOM   2636  CA  SER F1836     -26.125  43.187  31.382  1.00  0.00           C  
ATOM   2637  C   SER F1836     -24.656  43.021  30.967  1.00  0.00           C  
ATOM   2638  O   SER F1836     -23.767  43.567  31.617  1.00  0.00           O  
ATOM   2639  CB  SER F1836     -26.559  42.014  32.255  1.00  0.00           C  
ATOM   2640  OG  SER F1836     -25.929  42.090  33.518  1.00  0.00           O  
ATOM   2641  N   ASN F1837     -24.413  42.270  29.885  1.00  0.00           N  
ATOM   2642  CA  ASN F1837     -23.055  42.056  29.359  1.00  0.00           C  
ATOM   2643  C   ASN F1837     -22.610  43.341  28.681  1.00  0.00           C  
ATOM   2644  O   ASN F1837     -21.417  43.649  28.624  1.00  0.00           O  
ATOM   2645  CB  ASN F1837     -23.021  40.936  28.317  1.00  0.00           C  
ATOM   2646  CG  ASN F1837     -23.762  39.712  28.765  1.00  0.00           C  
ATOM   2647  OD1 ASN F1837     -23.601  39.262  29.898  1.00  0.00           O  
ATOM   2648  ND2 ASN F1837     -24.583  39.156  27.878  1.00  0.00           N  
ATOM   2649  N   ALA F1838     -23.584  44.075  28.145  1.00  0.00           N  
ATOM   2650  CA  ALA F1838     -23.318  45.342  27.483  1.00  0.00           C  
ATOM   2651  C   ALA F1838     -22.789  46.254  28.562  1.00  0.00           C  
ATOM   2652  O   ALA F1838     -22.203  47.287  28.275  1.00  0.00           O  
ATOM   2653  CB  ALA F1838     -24.600  45.915  26.892  1.00  0.00           C  
ATOM   2654  N   GLY F1839     -23.003  45.849  29.808  1.00  0.00           N  
ATOM   2655  CA  GLY F1839     -22.540  46.629  30.935  1.00  0.00           C  
ATOM   2656  C   GLY F1839     -23.554  47.677  31.319  1.00  0.00           C  
ATOM   2657  O   GLY F1839     -23.198  48.778  31.743  1.00  0.00           O  
ATOM   2658  N   ILE F1840     -24.826  47.340  31.167  1.00  0.00           N  
ATOM   2659  CA  ILE F1840     -25.884  48.277  31.503  1.00  0.00           C  
ATOM   2660  C   ILE F1840     -26.662  47.800  32.718  1.00  0.00           C  
ATOM   2661  O   ILE F1840     -27.111  46.649  32.759  1.00  0.00           O  
ATOM   2662  CB  ILE F1840     -26.871  48.448  30.330  1.00  0.00           C  
ATOM   2663  CG1 ILE F1840     -26.190  49.199  29.185  1.00  0.00           C  
ATOM   2664  CG2 ILE F1840     -28.140  49.167  30.805  1.00  0.00           C  
ATOM   2665  CD1 ILE F1840     -26.987  49.199  27.892  1.00  0.00           C  
ATOM   2666  N   ARG F1841     -26.807  48.681  33.708  1.00  0.00           N  
ATOM   2667  CA  ARG F1841     -27.568  48.347  34.903  1.00  0.00           C  
ATOM   2668  C   ARG F1841     -29.005  48.141  34.447  1.00  0.00           C  
ATOM   2669  O   ARG F1841     -29.804  49.082  34.416  1.00  0.00           O  
ATOM   2670  CB  ARG F1841     -27.517  49.479  35.928  1.00  0.00           C  
ATOM   2671  CG  ARG F1841     -26.169  49.651  36.594  1.00  0.00           C  
ATOM   2672  CD  ARG F1841     -26.268  50.586  37.799  1.00  0.00           C  
ATOM   2673  NE  ARG F1841     -26.260  51.994  37.420  1.00  0.00           N  
ATOM   2674  CZ  ARG F1841     -25.170  52.668  37.058  1.00  0.00           C  
ATOM   2675  NH1 ARG F1841     -23.978  52.072  37.028  1.00  0.00           N  
ATOM   2676  NH2 ARG F1841     -25.273  53.941  36.706  1.00  0.00           N  
ATOM   2677  N   VAL F1842     -29.316  46.903  34.070  1.00  0.00           N  
ATOM   2678  CA  VAL F1842     -30.652  46.541  33.594  1.00  0.00           C  
ATOM   2679  C   VAL F1842     -31.268  45.459  34.482  1.00  0.00           C  
ATOM   2680  O   VAL F1842     -30.560  44.730  35.176  1.00  0.00           O  
ATOM   2681  CB  VAL F1842     -30.607  46.035  32.103  1.00  0.00           C  
ATOM   2682  CG1 VAL F1842     -29.675  44.834  31.972  1.00  0.00           C  
ATOM   2683  CG2 VAL F1842     -32.008  45.684  31.621  1.00  0.00           C  
ATOM   2684  N   LYS F1843     -32.592  45.377  34.468  1.00  0.00           N  
ATOM   2685  CA  LYS F1843     -33.316  44.383  35.250  1.00  0.00           C  
ATOM   2686  C   LYS F1843     -34.573  43.958  34.478  1.00  0.00           C  
ATOM   2687  O   LYS F1843     -35.097  44.720  33.662  1.00  0.00           O  
ATOM   2688  CB  LYS F1843     -33.691  44.960  36.627  1.00  0.00           C  
ATOM   2689  CG  LYS F1843     -32.496  45.323  37.482  1.00  0.00           C  
ATOM   2690  CD  LYS F1843     -32.583  44.687  38.850  1.00  0.00           C  
ATOM   2691  CE  LYS F1843     -31.272  44.862  39.610  1.00  0.00           C  
ATOM   2692  NZ  LYS F1843     -31.280  44.204  40.949  1.00  0.00           N  
ATOM   2693  N   ALA F1844     -35.048  42.740  34.721  1.00  0.00           N  
ATOM   2694  CA  ALA F1844     -36.243  42.253  34.038  1.00  0.00           C  
ATOM   2695  C   ALA F1844     -37.450  42.150  34.989  1.00  0.00           C  
ATOM   2696  O   ALA F1844     -37.364  41.528  36.063  1.00  0.00           O  
ATOM   2697  CB  ALA F1844     -35.958  40.887  33.391  1.00  0.00           C  
ATOM   2698  N   ASP F1845     -38.564  42.777  34.600  1.00  0.00           N  
ATOM   2699  CA  ASP F1845     -39.781  42.721  35.404  1.00  0.00           C  
ATOM   2700  C   ASP F1845     -40.703  41.733  34.723  1.00  0.00           C  
ATOM   2701  O   ASP F1845     -41.570  42.132  33.944  1.00  0.00           O  
ATOM   2702  CB  ASP F1845     -40.484  44.077  35.465  1.00  0.00           C  
ATOM   2703  CG  ASP F1845     -41.635  44.084  36.461  1.00  0.00           C  
ATOM   2704  OD1 ASP F1845     -42.174  42.998  36.771  1.00  0.00           O  
ATOM   2705  OD2 ASP F1845     -42.006  45.178  36.929  1.00  0.00           O  
ATOM   2706  N   LEU F1847     -40.502  40.447  34.998  1.00  0.00           N  
ATOM   2707  CA  LEU F1847     -41.331  39.415  34.391  1.00  0.00           C  
ATOM   2708  C   LEU F1847     -42.570  39.176  35.240  1.00  0.00           C  
ATOM   2709  O   LEU F1847     -43.485  38.459  34.816  1.00  0.00           O  
ATOM   2710  CB  LEU F1847     -40.550  38.100  34.229  1.00  0.00           C  
ATOM   2711  CG  LEU F1847     -39.356  38.079  33.267  1.00  0.00           C  
ATOM   2712  CD1 LEU F1847     -38.836  36.669  33.165  1.00  0.00           C  
ATOM   2713  CD2 LEU F1847     -39.762  38.575  31.892  1.00  0.00           C  
ATOM   2714  N   ARG F1848     -42.595  39.789  36.426  1.00  0.00           N  
ATOM   2715  CA  ARG F1848     -43.714  39.652  37.355  1.00  0.00           C  
ATOM   2716  C   ARG F1848     -45.072  39.477  36.676  1.00  0.00           C  
ATOM   2717  O   ARG F1848     -45.301  39.953  35.554  1.00  0.00           O  
ATOM   2718  CB  ARG F1848     -43.783  40.859  38.278  1.00  0.00           C  
ATOM   2719  CG  ARG F1848     -42.729  40.883  39.331  1.00  0.00           C  
ATOM   2720  CD  ARG F1848     -42.906  42.129  40.140  1.00  0.00           C  
ATOM   2721  NE  ARG F1848     -42.863  43.331  39.300  1.00  0.00           N  
ATOM   2722  CZ  ARG F1848     -43.139  44.558  39.740  1.00  0.00           C  
ATOM   2723  NH1 ARG F1848     -43.479  44.748  41.006  1.00  0.00           N  
ATOM   2724  NH2 ARG F1848     -43.077  45.601  38.926  1.00  0.00           N  
ATOM   2725  N   ASN F1849     -45.976  38.786  37.362  1.00  0.00           N  
ATOM   2726  CA  ASN F1849     -47.310  38.570  36.821  1.00  0.00           C  
ATOM   2727  C   ASN F1849     -48.122  39.833  37.092  1.00  0.00           C  
ATOM   2728  O   ASN F1849     -48.852  39.929  38.089  1.00  0.00           O  
ATOM   2729  CB  ASN F1849     -47.970  37.358  37.484  1.00  0.00           C  
ATOM   2730  CG  ASN F1849     -49.312  37.016  36.861  1.00  0.00           C  
ATOM   2731  OD1 ASN F1849     -49.395  36.719  35.666  1.00  0.00           O  
ATOM   2732  ND2 ASN F1849     -50.373  37.060  37.667  1.00  0.00           N  
ATOM   2733  N   GLU F1869     -47.979  40.808  36.202  1.00  0.00           N  
ATOM   2734  CA  GLU F1869     -48.684  42.065  36.361  1.00  0.00           C  
ATOM   2735  C   GLU F1869     -49.009  42.691  35.019  1.00  0.00           C  
ATOM   2736  O   GLU F1869     -48.378  42.385  33.996  1.00  0.00           O  
ATOM   2737  CB  GLU F1869     -47.834  43.042  37.164  1.00  0.00           C  
ATOM   2738  CG  GLU F1869     -48.642  43.985  37.989  1.00  0.00           C  
ATOM   2739  CD  GLU F1869     -49.355  43.269  39.107  1.00  0.00           C  
ATOM   2740  OE1 GLU F1869     -48.988  42.109  39.402  1.00  0.00           O  
ATOM   2741  OE2 GLU F1869     -50.273  43.867  39.700  1.00  0.00           O  
ATOM   2742  N   LYS F1870     -50.010  43.568  35.040  1.00  0.00           N  
ATOM   2743  CA  LYS F1870     -50.419  44.282  33.847  1.00  0.00           C  
ATOM   2744  C   LYS F1870     -49.244  45.186  33.467  1.00  0.00           C  
ATOM   2745  O   LYS F1870     -48.688  45.894  34.317  1.00  0.00           O  
ATOM   2746  CB  LYS F1870     -51.680  45.121  34.128  1.00  0.00           C  
ATOM   2747  CG  LYS F1870     -53.009  44.399  33.855  1.00  0.00           C  
ATOM   2748  CD  LYS F1870     -54.233  45.235  34.273  1.00  0.00           C  
ATOM   2749  CE  LYS F1870     -54.265  46.656  33.668  1.00  0.00           C  
ATOM   2750  NZ  LYS F1870     -53.335  47.647  34.312  1.00  0.00           N  
ATOM   2751  N   ILE F1871     -48.851  45.136  32.198  1.00  0.00           N  
ATOM   2752  CA  ILE F1871     -47.754  45.959  31.719  1.00  0.00           C  
ATOM   2753  C   ILE F1871     -47.965  47.416  32.162  1.00  0.00           C  
ATOM   2754  O   ILE F1871     -47.010  48.090  32.536  1.00  0.00           O  
ATOM   2755  CB  ILE F1871     -47.623  45.876  30.172  1.00  0.00           C  
ATOM   2756  CG1 ILE F1871     -46.503  46.802  29.705  1.00  0.00           C  
ATOM   2757  CG2 ILE F1871     -48.939  46.242  29.496  1.00  0.00           C  
ATOM   2758  CD1 ILE F1871     -46.206  46.686  28.241  1.00  0.00           C  
ATOM   2759  N   GLY F1872     -49.216  47.882  32.131  1.00  0.00           N  
ATOM   2760  CA  GLY F1872     -49.529  49.237  32.550  1.00  0.00           C  
ATOM   2761  C   GLY F1872     -49.039  49.468  33.963  1.00  0.00           C  
ATOM   2762  O   GLY F1872     -48.527  50.540  34.262  1.00  0.00           O  
ATOM   2763  N   PHE F1873     -49.190  48.470  34.835  1.00  0.00           N  
ATOM   2764  CA  PHE F1873     -48.723  48.597  36.217  1.00  0.00           C  
ATOM   2765  C   PHE F1873     -47.209  48.755  36.256  1.00  0.00           C  
ATOM   2766  O   PHE F1873     -46.686  49.673  36.898  1.00  0.00           O  
ATOM   2767  CB  PHE F1873     -49.071  47.365  37.046  1.00  0.00           C  
ATOM   2768  CG  PHE F1873     -48.803  47.542  38.521  1.00  0.00           C  
ATOM   2769  CD1 PHE F1873     -47.953  48.552  38.979  1.00  0.00           C  
ATOM   2770  CD2 PHE F1873     -49.407  46.708  39.457  1.00  0.00           C  
ATOM   2771  CE1 PHE F1873     -47.713  48.731  40.333  1.00  0.00           C  
ATOM   2772  CE2 PHE F1873     -49.174  46.877  40.826  1.00  0.00           C  
ATOM   2773  CZ  PHE F1873     -48.325  47.891  41.264  1.00  0.00           C  
ATOM   2774  N   LYS F1874     -46.515  47.825  35.597  1.00  0.00           N  
ATOM   2775  CA  LYS F1874     -45.055  47.836  35.530  1.00  0.00           C  
ATOM   2776  C   LYS F1874     -44.554  49.216  35.121  1.00  0.00           C  
ATOM   2777  O   LYS F1874     -43.778  49.837  35.851  1.00  0.00           O  
ATOM   2778  CB  LYS F1874     -44.558  46.781  34.532  1.00  0.00           C  
ATOM   2779  CG  LYS F1874     -44.914  45.365  34.939  1.00  0.00           C  
ATOM   2780  CD  LYS F1874     -44.413  44.350  33.933  1.00  0.00           C  
ATOM   2781  CE  LYS F1874     -44.805  42.944  34.364  1.00  0.00           C  
ATOM   2782  NZ  LYS F1874     -44.417  41.908  33.369  1.00  0.00           N  
ATOM   2783  N   ILE F1875     -45.007  49.698  33.962  1.00  0.00           N  
ATOM   2784  CA  ILE F1875     -44.603  51.016  33.472  1.00  0.00           C  
ATOM   2785  C   ILE F1875     -44.829  52.074  34.551  1.00  0.00           C  
ATOM   2786  O   ILE F1875     -44.026  52.999  34.693  1.00  0.00           O  
ATOM   2787  CB  ILE F1875     -45.402  51.447  32.226  1.00  0.00           C  
ATOM   2788  CG1 ILE F1875     -45.638  50.248  31.302  1.00  0.00           C  
ATOM   2789  CG2 ILE F1875     -44.642  52.544  31.490  1.00  0.00           C  
ATOM   2790  CD1 ILE F1875     -44.377  49.566  30.804  1.00  0.00           C  
ATOM   2791  N   ARG F1876     -45.923  51.934  35.302  1.00  0.00           N  
ATOM   2792  CA  ARG F1876     -46.244  52.874  36.369  1.00  0.00           C  
ATOM   2793  C   ARG F1876     -45.128  52.835  37.404  1.00  0.00           C  
ATOM   2794  O   ARG F1876     -44.273  53.724  37.438  1.00  0.00           O  
ATOM   2795  CB  ARG F1876     -47.566  52.501  37.039  1.00  0.00           C  
ATOM   2796  CG  ARG F1876     -48.219  53.669  37.733  1.00  0.00           C  
ATOM   2797  CD  ARG F1876     -48.288  53.482  39.226  1.00  0.00           C  
ATOM   2798  NE  ARG F1876     -48.900  54.648  39.859  1.00  0.00           N  
ATOM   2799  CZ  ARG F1876     -49.130  54.765  41.165  1.00  0.00           C  
ATOM   2800  NH1 ARG F1876     -48.797  53.783  41.995  1.00  0.00           N  
ATOM   2801  NH2 ARG F1876     -49.706  55.863  41.641  1.00  0.00           N  
ATOM   2802  N   GLU F1877     -45.138  51.783  38.225  1.00  0.00           N  
ATOM   2803  CA  GLU F1877     -44.150  51.572  39.291  1.00  0.00           C  
ATOM   2804  C   GLU F1877     -42.729  52.043  38.975  1.00  0.00           C  
ATOM   2805  O   GLU F1877     -42.142  52.802  39.749  1.00  0.00           O  
ATOM   2806  CB  GLU F1877     -44.113  50.092  39.669  1.00  0.00           C  
ATOM   2807  CG  GLU F1877     -43.574  49.846  41.062  1.00  0.00           C  
ATOM   2808  CD  GLU F1877     -44.175  48.607  41.683  1.00  0.00           C  
ATOM   2809  OE1 GLU F1877     -43.826  47.495  41.228  1.00  0.00           O  
ATOM   2810  OE2 GLU F1877     -45.004  48.750  42.613  1.00  0.00           O  
ATOM   2811  N   HIS F1878     -42.185  51.585  37.846  1.00  0.00           N  
ATOM   2812  CA  HIS F1878     -40.839  51.964  37.420  1.00  0.00           C  
ATOM   2813  C   HIS F1878     -40.702  53.418  37.025  1.00  0.00           C  
ATOM   2814  O   HIS F1878     -39.617  53.980  37.159  1.00  0.00           O  
ATOM   2815  CB  HIS F1878     -40.371  51.084  36.270  1.00  0.00           C  
ATOM   2816  CG  HIS F1878     -40.194  49.661  36.667  1.00  0.00           C  
ATOM   2817  ND1 HIS F1878     -40.556  48.611  35.855  1.00  0.00           N  
ATOM   2818  CD2 HIS F1878     -39.744  49.114  37.820  1.00  0.00           C  
ATOM   2819  CE1 HIS F1878     -40.343  47.475  36.494  1.00  0.00           C  
ATOM   2820  NE2 HIS F1878     -39.852  47.753  37.688  1.00  0.00           N  
ATOM   2821  N   THR F1879     -41.774  54.033  36.530  1.00  0.00           N  
ATOM   2822  CA  THR F1879     -41.689  55.445  36.175  1.00  0.00           C  
ATOM   2823  C   THR F1879     -41.550  56.295  37.450  1.00  0.00           C  
ATOM   2824  O   THR F1879     -40.701  57.188  37.494  1.00  0.00           O  
ATOM   2825  CB  THR F1879     -42.897  55.913  35.335  1.00  0.00           C  
ATOM   2826  OG1 THR F1879     -42.893  55.211  34.083  1.00  0.00           O  
ATOM   2827  CG2 THR F1879     -42.807  57.413  35.047  1.00  0.00           C  
ATOM   2828  N   LEU F1880     -42.345  56.033  38.490  1.00  0.00           N  
ATOM   2829  CA  LEU F1880     -42.179  56.809  39.723  1.00  0.00           C  
ATOM   2830  C   LEU F1880     -40.943  56.313  40.465  1.00  0.00           C  
ATOM   2831  O   LEU F1880     -40.598  56.803  41.542  1.00  0.00           O  
ATOM   2832  CB  LEU F1880     -43.399  56.710  40.631  1.00  0.00           C  
ATOM   2833  CG  LEU F1880     -44.122  55.376  40.739  1.00  0.00           C  
ATOM   2834  CD1 LEU F1880     -44.986  55.390  41.974  1.00  0.00           C  
ATOM   2835  CD2 LEU F1880     -44.972  55.156  39.504  1.00  0.00           C  
ATOM   2836  N   ARG F1881     -40.287  55.324  39.864  1.00  0.00           N  
ATOM   2837  CA  ARG F1881     -39.053  54.742  40.390  1.00  0.00           C  
ATOM   2838  C   ARG F1881     -37.917  55.523  39.706  1.00  0.00           C  
ATOM   2839  O   ARG F1881     -36.794  55.573  40.201  1.00  0.00           O  
ATOM   2840  CB  ARG F1881     -38.963  53.250  40.023  1.00  0.00           C  
ATOM   2841  CG  ARG F1881     -38.334  52.364  41.093  1.00  0.00           C  
ATOM   2842  CD  ARG F1881     -39.279  52.161  42.285  1.00  0.00           C  
ATOM   2843  NE  ARG F1881     -38.677  51.327  43.328  1.00  0.00           N  
ATOM   2844  CZ  ARG F1881     -37.639  51.688  44.086  1.00  0.00           C  
ATOM   2845  NH1 ARG F1881     -37.069  52.877  43.930  1.00  0.00           N  
ATOM   2846  NH2 ARG F1881     -37.162  50.855  45.001  1.00  0.00           N  
ATOM   2847  N   ARG F1882     -38.245  56.115  38.555  1.00  0.00           N  
ATOM   2848  CA  ARG F1882     -37.353  56.947  37.755  1.00  0.00           C  
ATOM   2849  C   ARG F1882     -36.406  56.256  36.778  1.00  0.00           C  
ATOM   2850  O   ARG F1882     -35.489  56.893  36.266  1.00  0.00           O  
ATOM   2851  CB  ARG F1882     -36.553  57.872  38.672  1.00  0.00           C  
ATOM   2852  CG  ARG F1882     -37.374  58.467  39.806  1.00  0.00           C  
ATOM   2853  CD  ARG F1882     -38.609  59.167  39.293  1.00  0.00           C  
ATOM   2854  NE  ARG F1882     -39.488  59.560  40.390  1.00  0.00           N  
ATOM   2855  CZ  ARG F1882     -40.646  60.200  40.236  1.00  0.00           C  
ATOM   2856  NH1 ARG F1882     -41.076  60.530  39.025  1.00  0.00           N  
ATOM   2857  NH2 ARG F1882     -41.385  60.504  41.297  1.00  0.00           N  
ATOM   2858  N   VAL F1883     -36.621  54.976  36.497  1.00  0.00           N  
ATOM   2859  CA  VAL F1883     -35.745  54.273  35.558  1.00  0.00           C  
ATOM   2860  C   VAL F1883     -35.649  55.029  34.223  1.00  0.00           C  
ATOM   2861  O   VAL F1883     -36.628  55.144  33.496  1.00  0.00           O  
ATOM   2862  CB  VAL F1883     -36.255  52.844  35.255  1.00  0.00           C  
ATOM   2863  CG1 VAL F1883     -35.159  52.045  34.554  1.00  0.00           C  
ATOM   2864  CG2 VAL F1883     -36.711  52.162  36.541  1.00  0.00           C  
ATOM   2865  N   PRO F1884     -34.463  55.541  33.878  1.00  0.00           N  
ATOM   2866  CA  PRO F1884     -34.264  56.280  32.627  1.00  0.00           C  
ATOM   2867  C   PRO F1884     -34.871  55.618  31.401  1.00  0.00           C  
ATOM   2868  O   PRO F1884     -35.255  56.307  30.461  1.00  0.00           O  
ATOM   2869  CB  PRO F1884     -32.754  56.365  32.515  1.00  0.00           C  
ATOM   2870  CG  PRO F1884     -32.341  56.468  33.929  1.00  0.00           C  
ATOM   2871  CD  PRO F1884     -33.197  55.414  34.608  1.00  0.00           C  
ATOM   2872  N   TYR F1885     -34.953  54.289  31.402  1.00  0.00           N  
ATOM   2873  CA  TYR F1885     -35.511  53.580  30.254  1.00  0.00           C  
ATOM   2874  C   TYR F1885     -36.307  52.326  30.573  1.00  0.00           C  
ATOM   2875  O   TYR F1885     -35.941  51.553  31.460  1.00  0.00           O  
ATOM   2876  CB  TYR F1885     -34.397  53.223  29.278  1.00  0.00           C  
ATOM   2877  CG  TYR F1885     -33.799  54.433  28.630  1.00  0.00           C  
ATOM   2878  CD1 TYR F1885     -34.557  55.227  27.761  1.00  0.00           C  
ATOM   2879  CD2 TYR F1885     -32.490  54.813  28.907  1.00  0.00           C  
ATOM   2880  CE1 TYR F1885     -34.023  56.375  27.183  1.00  0.00           C  
ATOM   2881  CE2 TYR F1885     -31.945  55.960  28.335  1.00  0.00           C  
ATOM   2882  CZ  TYR F1885     -32.718  56.737  27.473  1.00  0.00           C  
ATOM   2883  OH  TYR F1885     -32.205  57.875  26.895  1.00  0.00           O  
ATOM   2884  N   MET F1886     -37.396  52.133  29.828  1.00  0.00           N  
ATOM   2885  CA  MET F1886     -38.266  50.980  29.996  1.00  0.00           C  
ATOM   2886  C   MET F1886     -38.440  50.343  28.627  1.00  0.00           C  
ATOM   2887  O   MET F1886     -38.678  51.030  27.617  1.00  0.00           O  
ATOM   2888  CB  MET F1886     -39.607  51.429  30.586  1.00  0.00           C  
ATOM   2889  CG  MET F1886     -39.412  52.257  31.851  1.00  0.00           C  
ATOM   2890  SD  MET F1886     -40.829  53.144  32.462  1.00  0.00           S  
ATOM   2891  CE  MET F1886     -41.394  52.012  33.624  1.00  0.00           C  
ATOM   2892  N   LEU F1887     -38.280  49.025  28.603  1.00  0.00           N  
ATOM   2893  CA  LEU F1887     -38.411  48.253  27.376  1.00  0.00           C  
ATOM   2894  C   LEU F1887     -39.563  47.256  27.438  1.00  0.00           C  
ATOM   2895  O   LEU F1887     -39.586  46.347  28.280  1.00  0.00           O  
ATOM   2896  CB  LEU F1887     -37.113  47.516  27.086  1.00  0.00           C  
ATOM   2897  CG  LEU F1887     -35.965  48.477  26.824  1.00  0.00           C  
ATOM   2898  CD1 LEU F1887     -34.676  47.758  27.118  1.00  0.00           C  
ATOM   2899  CD2 LEU F1887     -36.011  48.994  25.390  1.00  0.00           C  
ATOM   2900  N   VAL F1888     -40.525  47.447  26.540  1.00  0.00           N  
ATOM   2901  CA  VAL F1888     -41.683  46.576  26.460  1.00  0.00           C  
ATOM   2902  C   VAL F1888     -41.406  45.509  25.406  1.00  0.00           C  
ATOM   2903  O   VAL F1888     -40.979  45.808  24.277  1.00  0.00           O  
ATOM   2904  CB  VAL F1888     -42.966  47.365  26.084  1.00  0.00           C  
ATOM   2905  CG1 VAL F1888     -44.084  46.400  25.699  1.00  0.00           C  
ATOM   2906  CG2 VAL F1888     -43.406  48.229  27.262  1.00  0.00           C  
ATOM   2907  N   CYS F1889     -41.617  44.259  25.803  1.00  0.00           N  
ATOM   2908  CA  CYS F1889     -41.419  43.129  24.910  1.00  0.00           C  
ATOM   2909  C   CYS F1889     -42.704  42.313  24.844  1.00  0.00           C  
ATOM   2910  O   CYS F1889     -43.037  41.555  25.763  1.00  0.00           O  
ATOM   2911  CB  CYS F1889     -40.243  42.260  25.383  1.00  0.00           C  
ATOM   2912  SG  CYS F1889     -38.614  42.959  24.988  1.00  0.00           S  
ATOM   2913  N   GLY F1890     -43.440  42.508  23.756  1.00  0.00           N  
ATOM   2914  CA  GLY F1890     -44.674  41.781  23.558  1.00  0.00           C  
ATOM   2915  C   GLY F1890     -44.433  40.794  22.442  1.00  0.00           C  
ATOM   2916  O   GLY F1890     -43.324  40.707  21.909  1.00  0.00           O  
ATOM   2917  N   ASP F1891     -45.457  40.038  22.087  1.00  0.00           N  
ATOM   2918  CA  ASP F1891     -45.304  39.083  21.010  1.00  0.00           C  
ATOM   2919  C   ASP F1891     -44.718  39.803  19.796  1.00  0.00           C  
ATOM   2920  O   ASP F1891     -43.749  39.338  19.202  1.00  0.00           O  
ATOM   2921  CB  ASP F1891     -46.659  38.459  20.673  1.00  0.00           C  
ATOM   2922  CG  ASP F1891     -47.222  37.640  21.826  1.00  0.00           C  
ATOM   2923  OD1 ASP F1891     -46.580  36.635  22.200  1.00  0.00           O  
ATOM   2924  OD2 ASP F1891     -48.294  38.005  22.363  1.00  0.00           O  
ATOM   2925  N   LYS F1892     -45.286  40.957  19.456  1.00  0.00           N  
ATOM   2926  CA  LYS F1892     -44.821  41.741  18.313  1.00  0.00           C  
ATOM   2927  C   LYS F1892     -43.296  41.858  18.247  1.00  0.00           C  
ATOM   2928  O   LYS F1892     -42.685  41.490  17.243  1.00  0.00           O  
ATOM   2929  CB  LYS F1892     -45.431  43.145  18.352  1.00  0.00           C  
ATOM   2930  CG  LYS F1892     -45.318  43.923  17.051  1.00  0.00           C  
ATOM   2931  CD  LYS F1892     -45.803  45.353  17.235  1.00  0.00           C  
ATOM   2932  CE  LYS F1892     -46.025  46.067  15.903  1.00  0.00           C  
ATOM   2933  NZ  LYS F1892     -47.190  45.521  15.147  1.00  0.00           N  
ATOM   2934  N   GLU F1893     -42.689  42.369  19.316  1.00  0.00           N  
ATOM   2935  CA  GLU F1893     -41.239  42.550  19.368  1.00  0.00           C  
ATOM   2936  C   GLU F1893     -40.428  41.256  19.359  1.00  0.00           C  
ATOM   2937  O   GLU F1893     -39.267  41.272  18.948  1.00  0.00           O  
ATOM   2938  CB  GLU F1893     -40.831  43.362  20.606  1.00  0.00           C  
ATOM   2939  CG  GLU F1893     -41.309  44.806  20.640  1.00  0.00           C  
ATOM   2940  CD  GLU F1893     -42.809  44.924  20.797  1.00  0.00           C  
ATOM   2941  OE1 GLU F1893     -43.420  44.003  21.375  1.00  0.00           O  
ATOM   2942  OE2 GLU F1893     -43.377  45.946  20.359  1.00  0.00           O  
ATOM   2943  N   VAL F1894     -41.015  40.148  19.818  1.00  0.00           N  
ATOM   2944  CA  VAL F1894     -40.295  38.866  19.856  1.00  0.00           C  
ATOM   2945  C   VAL F1894     -39.879  38.388  18.455  1.00  0.00           C  
ATOM   2946  O   VAL F1894     -38.776  37.863  18.258  1.00  0.00           O  
ATOM   2947  CB  VAL F1894     -41.136  37.763  20.543  1.00  0.00           C  
ATOM   2948  CG1 VAL F1894     -40.315  36.486  20.652  1.00  0.00           C  
ATOM   2949  CG2 VAL F1894     -41.586  38.229  21.925  1.00  0.00           C  
ATOM   2950  N   GLU F1895     -40.771  38.570  17.487  1.00  0.00           N  
ATOM   2951  CA  GLU F1895     -40.498  38.194  16.102  1.00  0.00           C  
ATOM   2952  C   GLU F1895     -40.089  39.463  15.366  1.00  0.00           C  
ATOM   2953  O   GLU F1895     -40.646  39.800  14.319  1.00  0.00           O  
ATOM   2954  CB  GLU F1895     -41.748  37.595  15.440  1.00  0.00           C  
ATOM   2955  CG  GLU F1895     -43.058  37.972  16.115  1.00  0.00           C  
ATOM   2956  CD  GLU F1895     -43.260  37.237  17.427  1.00  0.00           C  
ATOM   2957  OE1 GLU F1895     -42.297  36.604  17.915  1.00  0.00           O  
ATOM   2958  OE2 GLU F1895     -44.380  37.294  17.975  1.00  0.00           O  
ATOM   2959  N   SER F1896     -39.117  40.167  15.935  1.00  0.00           N  
ATOM   2960  CA  SER F1896     -38.630  41.412  15.362  1.00  0.00           C  
ATOM   2961  C   SER F1896     -37.220  41.667  15.871  1.00  0.00           C  
ATOM   2962  O   SER F1896     -36.420  42.329  15.209  1.00  0.00           O  
ATOM   2963  CB  SER F1896     -39.524  42.589  15.793  1.00  0.00           C  
ATOM   2964  OG  SER F1896     -40.898  42.336  15.553  1.00  0.00           O  
ATOM   2965  N   GLY F1898     -36.926  41.130  17.054  1.00  0.00           N  
ATOM   2966  CA  GLY F1898     -35.630  41.354  17.664  1.00  0.00           C  
ATOM   2967  C   GLY F1898     -35.620  42.805  18.120  1.00  0.00           C  
ATOM   2968  O   GLY F1898     -34.627  43.300  18.650  1.00  0.00           O  
ATOM   2969  N   LYS F1899     -36.745  43.486  17.898  1.00  0.00           N  
ATOM   2970  CA  LYS F1899     -36.912  44.888  18.271  1.00  0.00           C  
ATOM   2971  C   LYS F1899     -37.396  44.983  19.724  1.00  0.00           C  
ATOM   2972  O   LYS F1899     -37.843  43.991  20.321  1.00  0.00           O  
ATOM   2973  CB  LYS F1899     -37.928  45.577  17.342  1.00  0.00           C  
ATOM   2974  CG  LYS F1899     -37.613  45.489  15.854  1.00  0.00           C  
ATOM   2975  CD  LYS F1899     -36.352  46.246  15.485  1.00  0.00           C  
ATOM   2976  CE  LYS F1899     -36.087  46.170  13.987  1.00  0.00           C  
ATOM   2977  NZ  LYS F1899     -34.842  46.897  13.612  1.00  0.00           N  
ATOM   2978  N   VAL F1900     -37.300  46.183  20.289  1.00  0.00           N  
ATOM   2979  CA  VAL F1900     -37.725  46.407  21.660  1.00  0.00           C  
ATOM   2980  C   VAL F1900     -38.530  47.688  21.710  1.00  0.00           C  
ATOM   2981  O   VAL F1900     -38.093  48.721  21.205  1.00  0.00           O  
ATOM   2982  CB  VAL F1900     -36.518  46.566  22.622  1.00  0.00           C  
ATOM   2983  CG1 VAL F1900     -36.871  45.983  23.985  1.00  0.00           C  
ATOM   2984  CG2 VAL F1900     -35.265  45.913  22.035  1.00  0.00           C  
ATOM   2985  N   ALA F1901     -39.710  47.619  22.307  1.00  0.00           N  
ATOM   2986  CA  ALA F1901     -40.538  48.803  22.426  1.00  0.00           C  
ATOM   2987  C   ALA F1901     -39.866  49.695  23.463  1.00  0.00           C  
ATOM   2988  O   ALA F1901     -39.912  49.407  24.658  1.00  0.00           O  
ATOM   2989  CB  ALA F1901     -41.926  48.422  22.879  1.00  0.00           C  
ATOM   2990  N   VAL F1902     -39.236  50.772  23.002  1.00  0.00           N  
ATOM   2991  CA  VAL F1902     -38.534  51.704  23.890  1.00  0.00           C  
ATOM   2992  C   VAL F1902     -39.411  52.864  24.378  1.00  0.00           C  
ATOM   2993  O   VAL F1902     -40.299  53.319  23.662  1.00  0.00           O  
ATOM   2994  CB  VAL F1902     -37.308  52.302  23.172  1.00  0.00           C  
ATOM   2995  CG1 VAL F1902     -36.634  53.324  24.066  1.00  0.00           C  
ATOM   2996  CG2 VAL F1902     -36.341  51.191  22.783  1.00  0.00           C  
ATOM   2997  N   ARG F1903     -39.161  53.344  25.593  1.00  0.00           N  
ATOM   2998  CA  ARG F1903     -39.939  54.463  26.111  1.00  0.00           C  
ATOM   2999  C   ARG F1903     -39.257  55.111  27.312  1.00  0.00           C  
ATOM   3000  O   ARG F1903     -39.057  54.461  28.341  1.00  0.00           O  
ATOM   3001  CB  ARG F1903     -41.356  53.999  26.493  1.00  0.00           C  
ATOM   3002  CG  ARG F1903     -41.527  53.492  27.924  1.00  0.00           C  
ATOM   3003  CD  ARG F1903     -42.111  54.563  28.867  1.00  0.00           C  
ATOM   3004  NE  ARG F1903     -43.575  54.667  28.800  1.00  0.00           N  
ATOM   3005  CZ  ARG F1903     -44.326  55.378  29.647  1.00  0.00           C  
ATOM   3006  NH1 ARG F1903     -43.771  56.067  30.640  1.00  0.00           N  
ATOM   3007  NH2 ARG F1903     -45.645  55.392  29.514  1.00  0.00           N  
ATOM   3008  N   THR F1904     -38.893  56.389  27.175  1.00  0.00           N  
ATOM   3009  CA  THR F1904     -38.246  57.132  28.265  1.00  0.00           C  
ATOM   3010  C   THR F1904     -39.133  57.173  29.520  1.00  0.00           C  
ATOM   3011  O   THR F1904     -40.326  56.888  29.455  1.00  0.00           O  
ATOM   3012  CB  THR F1904     -37.916  58.589  27.840  1.00  0.00           C  
ATOM   3013  OG1 THR F1904     -37.524  59.352  28.991  1.00  0.00           O  
ATOM   3014  CG2 THR F1904     -39.116  59.249  27.203  1.00  0.00           C  
ATOM   3015  N   ARG F1905     -38.546  57.511  30.664  1.00  0.00           N  
ATOM   3016  CA  ARG F1905     -39.309  57.581  31.905  1.00  0.00           C  
ATOM   3017  C   ARG F1905     -40.263  58.757  31.831  1.00  0.00           C  
ATOM   3018  O   ARG F1905     -41.363  58.730  32.397  1.00  0.00           O  
ATOM   3019  CB  ARG F1905     -38.375  57.741  33.112  1.00  0.00           C  
ATOM   3020  CG  ARG F1905     -37.372  58.874  33.021  1.00  0.00           C  
ATOM   3021  CD  ARG F1905     -36.489  58.879  34.244  1.00  0.00           C  
ATOM   3022  NE  ARG F1905     -35.299  59.689  34.034  1.00  0.00           N  
ATOM   3023  CZ  ARG F1905     -34.308  59.807  34.912  1.00  0.00           C  
ATOM   3024  NH1 ARG F1905     -34.355  59.167  36.077  1.00  0.00           N  
ATOM   3025  NH2 ARG F1905     -33.262  60.567  34.620  1.00  0.00           N  
ATOM   3026  N   ARG F1906     -39.820  59.789  31.120  1.00  0.00           N  
ATOM   3027  CA  ARG F1906     -40.601  61.002  30.925  1.00  0.00           C  
ATOM   3028  C   ARG F1906     -41.890  60.644  30.177  1.00  0.00           C  
ATOM   3029  O   ARG F1906     -42.841  61.427  30.133  1.00  0.00           O  
ATOM   3030  CB  ARG F1906     -39.772  62.019  30.128  1.00  0.00           C  
ATOM   3031  CG  ARG F1906     -38.442  62.361  30.793  1.00  0.00           C  
ATOM   3032  CD  ARG F1906     -38.625  63.241  32.041  1.00  0.00           C  
ATOM   3033  NE  ARG F1906     -37.455  63.232  32.928  1.00  0.00           N  
ATOM   3034  CZ  ARG F1906     -36.200  63.438  32.535  1.00  0.00           C  
ATOM   3035  NH1 ARG F1906     -35.919  63.673  31.260  1.00  0.00           N  
ATOM   3036  NH2 ARG F1906     -35.217  63.402  33.421  1.00  0.00           N  
ATOM   3037  N   GLY F1907     -41.911  59.451  29.590  1.00  0.00           N  
ATOM   3038  CA  GLY F1907     -43.090  59.011  28.871  1.00  0.00           C  
ATOM   3039  C   GLY F1907     -42.915  58.887  27.371  1.00  0.00           C  
ATOM   3040  O   GLY F1907     -43.504  57.997  26.745  1.00  0.00           O  
ATOM   3041  N   LYS F1909     -42.096  59.758  26.788  1.00  0.00           N  
ATOM   3042  CA  LYS F1909     -41.890  59.739  25.342  1.00  0.00           C  
ATOM   3043  C   LYS F1909     -41.631  58.365  24.747  1.00  0.00           C  
ATOM   3044  O   LYS F1909     -40.508  57.862  24.762  1.00  0.00           O  
ATOM   3045  CB  LYS F1909     -40.751  60.678  24.921  1.00  0.00           C  
ATOM   3046  CG  LYS F1909     -40.569  60.723  23.402  1.00  0.00           C  
ATOM   3047  CD  LYS F1909     -39.467  61.668  22.958  1.00  0.00           C  
ATOM   3048  CE  LYS F1909     -39.383  61.709  21.438  1.00  0.00           C  
ATOM   3049  NZ  LYS F1909     -38.274  62.571  20.952  1.00  0.00           N  
ATOM   3050  N   ASP F1910     -42.683  57.762  24.219  1.00  0.00           N  
ATOM   3051  CA  ASP F1910     -42.548  56.473  23.587  1.00  0.00           C  
ATOM   3052  C   ASP F1910     -41.556  56.648  22.443  1.00  0.00           C  
ATOM   3053  O   ASP F1910     -41.841  57.344  21.471  1.00  0.00           O  
ATOM   3054  CB  ASP F1910     -43.890  56.026  23.025  1.00  0.00           C  
ATOM   3055  CG  ASP F1910     -43.770  54.784  22.185  1.00  0.00           C  
ATOM   3056  OD1 ASP F1910     -43.521  53.714  22.778  1.00  0.00           O  
ATOM   3057  OD2 ASP F1910     -43.907  54.879  20.940  1.00  0.00           O  
ATOM   3058  N   LEU F1913     -40.393  56.023  22.554  1.00  0.00           N  
ATOM   3059  CA  LEU F1913     -39.384  56.138  21.507  1.00  0.00           C  
ATOM   3060  C   LEU F1913     -39.587  55.135  20.370  1.00  0.00           C  
ATOM   3061  O   LEU F1913     -38.758  55.025  19.461  1.00  0.00           O  
ATOM   3062  CB  LEU F1913     -37.993  55.976  22.120  1.00  0.00           C  
ATOM   3063  CG  LEU F1913     -37.624  57.092  23.107  1.00  0.00           C  
ATOM   3064  CD1 LEU F1913     -36.294  56.788  23.774  1.00  0.00           C  
ATOM   3065  CD2 LEU F1913     -37.564  58.422  22.358  1.00  0.00           C  
ATOM   3066  N   GLY F1914     -40.704  54.417  20.426  1.00  0.00           N  
ATOM   3067  CA  GLY F1914     -41.013  53.432  19.406  1.00  0.00           C  
ATOM   3068  C   GLY F1914     -40.017  52.289  19.388  1.00  0.00           C  
ATOM   3069  O   GLY F1914     -38.823  52.501  19.602  1.00  0.00           O  
ATOM   3070  N   SER F1915     -40.505  51.077  19.131  1.00  0.00           N  
ATOM   3071  CA  SER F1915     -39.640  49.901  19.087  1.00  0.00           C  
ATOM   3072  C   SER F1915     -38.424  50.148  18.192  1.00  0.00           C  
ATOM   3073  O   SER F1915     -38.499  50.853  17.178  1.00  0.00           O  
ATOM   3074  CB  SER F1915     -40.412  48.667  18.586  1.00  0.00           C  
ATOM   3075  OG  SER F1915     -40.727  48.757  17.206  1.00  0.00           O  
ATOM   3076  N   MET F1916     -37.293  49.575  18.580  1.00  0.00           N  
ATOM   3077  CA  MET F1916     -36.076  49.745  17.805  1.00  0.00           C  
ATOM   3078  C   MET F1916     -35.099  48.601  18.018  1.00  0.00           C  
ATOM   3079  O   MET F1916     -35.192  47.849  18.995  1.00  0.00           O  
ATOM   3080  CB  MET F1916     -35.408  51.088  18.148  1.00  0.00           C  
ATOM   3081  CG  MET F1916     -35.045  51.280  19.625  1.00  0.00           C  
ATOM   3082  SD  MET F1916     -34.211  52.867  19.950  1.00  0.00           S  
ATOM   3083  CE  MET F1916     -35.562  53.847  20.582  1.00  0.00           C  
ATOM   3084  N   ASP F1917     -34.171  48.487  17.074  1.00  0.00           N  
ATOM   3085  CA  ASP F1917     -33.128  47.468  17.068  1.00  0.00           C  
ATOM   3086  C   ASP F1917     -32.449  47.351  18.442  1.00  0.00           C  
ATOM   3087  O   ASP F1917     -32.200  48.365  19.098  1.00  0.00           O  
ATOM   3088  CB  ASP F1917     -32.107  47.849  15.996  1.00  0.00           C  
ATOM   3089  CG  ASP F1917     -31.198  46.712  15.617  1.00  0.00           C  
ATOM   3090  OD1 ASP F1917     -30.414  46.258  16.475  1.00  0.00           O  
ATOM   3091  OD2 ASP F1917     -31.271  46.279  14.450  1.00  0.00           O  
ATOM   3092  N   VAL F1918     -32.157  46.121  18.877  1.00  0.00           N  
ATOM   3093  CA  VAL F1918     -31.506  45.874  20.182  1.00  0.00           C  
ATOM   3094  C   VAL F1918     -30.124  46.520  20.303  1.00  0.00           C  
ATOM   3095  O   VAL F1918     -29.937  47.432  21.109  1.00  0.00           O  
ATOM   3096  CB  VAL F1918     -31.356  44.350  20.486  1.00  0.00           C  
ATOM   3097  CG1 VAL F1918     -30.260  44.114  21.537  1.00  0.00           C  
ATOM   3098  CG2 VAL F1918     -32.681  43.798  20.994  1.00  0.00           C  
ATOM   3099  N   ASN F1929     -29.159  46.040  19.522  1.00  0.00           N  
ATOM   3100  CA  ASN F1929     -27.818  46.605  19.560  1.00  0.00           C  
ATOM   3101  C   ASN F1929     -27.943  48.117  19.526  1.00  0.00           C  
ATOM   3102  O   ASN F1929     -27.276  48.822  20.277  1.00  0.00           O  
ATOM   3103  CB  ASN F1929     -27.023  46.139  18.356  1.00  0.00           C  
ATOM   3104  CG  ASN F1929     -27.204  44.681  18.096  1.00  0.00           C  
ATOM   3105  OD1 ASN F1929     -27.037  43.855  18.995  1.00  0.00           O  
ATOM   3106  ND2 ASN F1929     -27.557  44.344  16.865  1.00  0.00           N  
ATOM   3107  N   GLU F1930     -28.813  48.599  18.645  1.00  0.00           N  
ATOM   3108  CA  GLU F1930     -29.077  50.023  18.483  1.00  0.00           C  
ATOM   3109  C   GLU F1930     -29.308  50.719  19.821  1.00  0.00           C  
ATOM   3110  O   GLU F1930     -28.678  51.743  20.094  1.00  0.00           O  
ATOM   3111  CB  GLU F1930     -30.304  50.213  17.603  1.00  0.00           C  
ATOM   3112  CG  GLU F1930     -30.670  51.655  17.310  1.00  0.00           C  
ATOM   3113  CD  GLU F1930     -32.076  51.775  16.733  1.00  0.00           C  
ATOM   3114  OE1 GLU F1930     -32.412  51.008  15.799  1.00  0.00           O  
ATOM   3115  OE2 GLU F1930     -32.846  52.636  17.213  1.00  0.00           O  
ATOM   3116  N   VAL F1931     -30.220  50.175  20.637  1.00  0.00           N  
ATOM   3117  CA  VAL F1931     -30.525  50.746  21.955  1.00  0.00           C  
ATOM   3118  C   VAL F1931     -29.270  50.692  22.830  1.00  0.00           C  
ATOM   3119  O   VAL F1931     -28.924  51.666  23.511  1.00  0.00           O  
ATOM   3120  CB  VAL F1931     -31.668  49.974  22.685  1.00  0.00           C  
ATOM   3121  CG1 VAL F1931     -32.803  49.675  21.722  1.00  0.00           C  
ATOM   3122  CG2 VAL F1931     -31.133  48.701  23.314  1.00  0.00           C  
ATOM   3123  N   ILE F1934     -28.590  49.547  22.800  1.00  0.00           N  
ATOM   3124  CA  ILE F1934     -27.362  49.356  23.563  1.00  0.00           C  
ATOM   3125  C   ILE F1934     -26.340  50.436  23.169  1.00  0.00           C  
ATOM   3126  O   ILE F1934     -26.072  51.349  23.952  1.00  0.00           O  
ATOM   3127  CB  ILE F1934     -26.766  47.945  23.306  1.00  0.00           C  
ATOM   3128  CG1 ILE F1934     -27.736  46.874  23.826  1.00  0.00           C  
ATOM   3129  CG2 ILE F1934     -25.413  47.814  23.982  1.00  0.00           C  
ATOM   3130  CD1 ILE F1934     -27.245  45.447  23.660  1.00  0.00           C  
ATOM   3131  N   GLU F1950     -25.792  50.333  21.954  1.00  0.00           N  
ATOM   3132  CA  GLU F1950     -24.809  51.293  21.444  1.00  0.00           C  
ATOM   3133  C   GLU F1950     -25.174  52.716  21.858  1.00  0.00           C  
ATOM   3134  O   GLU F1950     -24.310  53.498  22.243  1.00  0.00           O  
ATOM   3135  CB  GLU F1950     -24.742  51.213  19.919  1.00  0.00           C  
ATOM   3136  CG  GLU F1950     -24.661  49.789  19.389  1.00  0.00           C  
ATOM   3137  CD  GLU F1950     -25.017  49.687  17.914  1.00  0.00           C  
ATOM   3138  OE1 GLU F1950     -26.089  50.209  17.514  1.00  0.00           O  
ATOM   3139  OE2 GLU F1950     -24.227  49.076  17.161  1.00  0.00           O  
ATOM   3140  N   LYS F1951     -26.462  53.036  21.782  1.00  0.00           N  
ATOM   3141  CA  LYS F1951     -26.964  54.359  22.144  1.00  0.00           C  
ATOM   3142  C   LYS F1951     -26.947  54.631  23.638  1.00  0.00           C  
ATOM   3143  O   LYS F1951     -26.607  55.730  24.065  1.00  0.00           O  
ATOM   3144  CB  LYS F1951     -28.389  54.549  21.617  1.00  0.00           C  
ATOM   3145  CG  LYS F1951     -28.486  54.691  20.097  1.00  0.00           C  
ATOM   3146  CD  LYS F1951     -29.934  54.865  19.688  1.00  0.00           C  
ATOM   3147  CE  LYS F1951     -30.071  55.171  18.215  1.00  0.00           C  
ATOM   3148  NZ  LYS F1951     -31.505  55.349  17.857  1.00  0.00           N  
ATOM   3149  N   LEU F1952     -27.338  53.640  24.429  1.00  0.00           N  
ATOM   3150  CA  LEU F1952     -27.334  53.780  25.883  1.00  0.00           C  
ATOM   3151  C   LEU F1952     -25.899  53.951  26.381  1.00  0.00           C  
ATOM   3152  O   LEU F1952     -25.606  54.840  27.191  1.00  0.00           O  
ATOM   3153  CB  LEU F1952     -27.933  52.537  26.528  1.00  0.00           C  
ATOM   3154  CG  LEU F1952     -29.433  52.342  26.340  1.00  0.00           C  
ATOM   3155  CD1 LEU F1952     -29.860  50.974  26.871  1.00  0.00           C  
ATOM   3156  CD2 LEU F1952     -30.159  53.465  27.055  1.00  0.00           C  
ATOM   3157  N   GLN F1953     -25.016  53.077  25.898  1.00  0.00           N  
ATOM   3158  CA  GLN F1953     -23.604  53.108  26.262  1.00  0.00           C  
ATOM   3159  C   GLN F1953     -23.103  54.508  25.978  1.00  0.00           C  
ATOM   3160  O   GLN F1953     -22.429  55.122  26.804  1.00  0.00           O  
ATOM   3161  CB  GLN F1953     -22.825  52.097  25.424  1.00  0.00           C  
ATOM   3162  CG  GLN F1953     -23.563  50.792  25.279  1.00  0.00           C  
ATOM   3163  CD  GLN F1953     -22.681  49.673  24.809  1.00  0.00           C  
ATOM   3164  OE1 GLN F1953     -21.932  49.825  23.846  1.00  0.00           O  
ATOM   3165  NE2 GLN F1953     -22.772  48.529  25.479  1.00  0.00           N  
ATOM   3166  N   GLN F1954     -23.449  55.000  24.794  1.00  0.00           N  
ATOM   3167  CA  GLN F1954     -23.077  56.339  24.371  1.00  0.00           C  
ATOM   3168  C   GLN F1954     -23.485  57.366  25.431  1.00  0.00           C  
ATOM   3169  O   GLN F1954     -22.682  58.184  25.868  1.00  0.00           O  
ATOM   3170  CB  GLN F1954     -23.765  56.656  23.042  1.00  0.00           C  
ATOM   3171  CG  GLN F1954     -23.718  58.119  22.656  1.00  0.00           C  
ATOM   3172  CD  GLN F1954     -22.321  58.700  22.774  1.00  0.00           C  
ATOM   3173  OE1 GLN F1954     -21.365  58.197  22.166  1.00  0.00           O  
ATOM   3174  NE2 GLN F1954     -22.193  59.767  23.561  1.00  0.00           N  
ATOM   3175  N   GLU F1955     -24.740  57.303  25.845  1.00  0.00           N  
ATOM   3176  CA  GLU F1955     -25.269  58.221  26.836  1.00  0.00           C  
ATOM   3177  C   GLU F1955     -24.626  58.058  28.213  1.00  0.00           C  
ATOM   3178  O   GLU F1955     -24.467  59.033  28.951  1.00  0.00           O  
ATOM   3179  CB  GLU F1955     -26.763  58.009  26.953  1.00  0.00           C  
ATOM   3180  CG  GLU F1955     -27.509  59.233  27.376  1.00  0.00           C  
ATOM   3181  CD  GLU F1955     -28.861  58.885  27.929  1.00  0.00           C  
ATOM   3182  OE1 GLU F1955     -29.588  58.114  27.266  1.00  0.00           O  
ATOM   3183  OE2 GLU F1955     -29.195  59.381  29.024  1.00  0.00           O  
ATOM   3184  N   ILE F1956     -24.280  56.822  28.564  1.00  0.00           N  
ATOM   3185  CA  ILE F1956     -23.648  56.539  29.852  1.00  0.00           C  
ATOM   3186  C   ILE F1956     -22.179  56.939  29.778  1.00  0.00           C  
ATOM   3187  O   ILE F1956     -21.690  57.697  30.619  1.00  0.00           O  
ATOM   3188  CB  ILE F1956     -23.726  55.032  30.216  1.00  0.00           C  
ATOM   3189  CG1 ILE F1956     -25.179  54.560  30.182  1.00  0.00           C  
ATOM   3190  CG2 ILE F1956     -23.151  54.800  31.610  1.00  0.00           C  
ATOM   3191  CD1 ILE F1956     -25.359  53.114  30.588  1.00  0.00           C  
ATOM   3192  N   ARG F1957     -21.489  56.425  28.759  1.00  0.00           N  
ATOM   3193  CA  ARG F1957     -20.074  56.716  28.546  1.00  0.00           C  
ATOM   3194  C   ARG F1957     -19.793  58.217  28.599  1.00  0.00           C  
ATOM   3195  O   ARG F1957     -18.750  58.642  29.076  1.00  0.00           O  
ATOM   3196  CB  ARG F1957     -19.608  56.165  27.188  1.00  0.00           C  
ATOM   3197  CG  ARG F1957     -18.921  54.793  27.207  1.00  0.00           C  
ATOM   3198  CD  ARG F1957     -18.521  54.376  25.783  1.00  0.00           C  
ATOM   3199  NE  ARG F1957     -17.996  55.501  24.983  1.00  0.00           N  
ATOM   3200  CZ  ARG F1957     -18.705  56.238  24.114  1.00  0.00           C  
ATOM   3201  NH1 ARG F1957     -19.993  55.985  23.903  1.00  0.00           N  
ATOM   3202  NH2 ARG F1957     -18.131  57.239  23.449  1.00  0.00           N  
ATOM   3203  N   SER F1958     -20.726  59.020  28.110  1.00  0.00           N  
ATOM   3204  CA  SER F1958     -20.548  60.464  28.094  1.00  0.00           C  
ATOM   3205  C   SER F1958     -21.209  61.135  29.291  1.00  0.00           C  
ATOM   3206  O   SER F1958     -21.214  62.362  29.388  1.00  0.00           O  
ATOM   3207  CB  SER F1958     -21.133  61.034  26.801  1.00  0.00           C  
ATOM   3208  OG  SER F1958     -22.500  60.668  26.659  1.00  0.00           O  
ATOM   3209  N   ARG F1959     -21.756  60.328  30.200  1.00  0.00           N  
ATOM   3210  CA  ARG F1959     -22.446  60.844  31.381  1.00  0.00           C  
ATOM   3211  C   ARG F1959     -23.316  62.044  31.012  1.00  0.00           C  
ATOM   3212  O   ARG F1959     -23.352  63.054  31.734  1.00  0.00           O  
ATOM   3213  CB  ARG F1959     -21.453  61.261  32.466  1.00  0.00           C  
ATOM   3214  CG  ARG F1959     -20.611  60.136  33.049  1.00  0.00           C  
ATOM   3215  CD  ARG F1959     -19.847  60.661  34.265  1.00  0.00           C  
ATOM   3216  NE  ARG F1959     -18.427  60.313  34.265  1.00  0.00           N  
ATOM   3217  CZ  ARG F1959     -17.921  59.196  34.778  1.00  0.00           C  
ATOM   3218  NH1 ARG F1959     -18.714  58.292  35.347  1.00  0.00           N  
ATOM   3219  NH2 ARG F1959     -16.612  58.990  34.725  1.00  0.00           N  
ATOM   3220  N   SER F1960     -24.013  61.915  29.882  1.00  0.00           N  
ATOM   3221  CA  SER F1960     -24.887  62.968  29.378  1.00  0.00           C  
ATOM   3222  C   SER F1960     -26.146  63.051  30.219  1.00  0.00           C  
ATOM   3223  O   SER F1960     -26.681  62.031  30.654  1.00  0.00           O  
ATOM   3224  CB  SER F1960     -25.255  62.699  27.920  1.00  0.00           C  
ATOM   3225  OG  SER F1960     -25.950  63.805  27.380  1.00  0.00           O  
ATOM   3226  N   LEU F1961     -26.615  64.272  30.443  1.00  0.00           N  
ATOM   3227  CA  LEU F1961     -27.807  64.478  31.250  1.00  0.00           C  
ATOM   3228  C   LEU F1961     -29.090  64.181  30.472  1.00  0.00           C  
ATOM   3229  O   LEU F1961     -30.041  63.634  31.031  1.00  0.00           O  
ATOM   3230  CB  LEU F1961     -27.844  65.912  31.792  1.00  0.00           C  
ATOM   3231  CG  LEU F1961     -26.532  66.397  32.399  1.00  0.00           C  
ATOM   3232  CD1 LEU F1961     -25.627  66.911  31.285  1.00  0.00           C  
ATOM   3233  CD2 LEU F1961     -26.803  67.486  33.420  1.00  0.00           C  
ATOM   3234  N   LYS F1962     -29.117  64.535  29.186  1.00  0.00           N  
ATOM   3235  CA  LYS F1962     -30.302  64.296  28.362  1.00  0.00           C  
ATOM   3236  C   LYS F1962     -30.318  62.872  27.816  1.00  0.00           C  
ATOM   3237  O   LYS F1962     -29.284  62.320  27.406  1.00  0.00           O  
ATOM   3238  CB  LYS F1962     -30.395  65.302  27.196  1.00  0.00           C  
ATOM   3239  CG  LYS F1962     -29.486  65.025  25.971  1.00  0.00           C  
ATOM   3240  CD  LYS F1962     -28.036  65.495  26.169  1.00  0.00           C  
ATOM   3241  CE  LYS F1962     -27.174  65.259  24.927  1.00  0.00           C  
ATOM   3242  NZ  LYS F1962     -27.655  66.024  23.757  1.00  0.00           N  
ATOM   3243  N   GLN F1963     -31.507  62.281  27.819  1.00  0.00           N  
ATOM   3244  CA  GLN F1963     -31.691  60.918  27.344  1.00  0.00           C  
ATOM   3245  C   GLN F1963     -31.826  60.899  25.827  1.00  0.00           C  
ATOM   3246  O   GLN F1963     -31.767  61.944  25.181  1.00  0.00           O  
ATOM   3247  CB  GLN F1963     -32.920  60.315  28.029  1.00  0.00           C  
ATOM   3248  CG  GLN F1963     -32.828  60.409  29.553  1.00  0.00           C  
ATOM   3249  CD  GLN F1963     -34.029  59.830  30.278  1.00  0.00           C  
ATOM   3250  OE1 GLN F1963     -34.331  58.647  30.146  1.00  0.00           O  
ATOM   3251  NE2 GLN F1963     -34.716  60.665  31.058  1.00  0.00           N  
ATOM   3252  N   LEU F1964     -31.982  59.708  25.259  1.00  0.00           N  
ATOM   3253  CA  LEU F1964     -32.103  59.565  23.814  1.00  0.00           C  
ATOM   3254  C   LEU F1964     -33.316  60.303  23.286  1.00  0.00           C  
ATOM   3255  O   LEU F1964     -34.412  60.168  23.835  1.00  0.00           O  
ATOM   3256  CB  LEU F1964     -32.208  58.087  23.417  1.00  0.00           C  
ATOM   3257  CG  LEU F1964     -30.929  57.248  23.299  1.00  0.00           C  
ATOM   3258  CD1 LEU F1964     -30.262  57.087  24.640  1.00  0.00           C  
ATOM   3259  CD2 LEU F1964     -31.278  55.891  22.743  1.00  0.00           C  
ATOM   3260  N   GLU F1965     -33.107  61.086  22.226  1.00  0.00           N  
ATOM   3261  CA  GLU F1965     -34.178  61.854  21.569  1.00  0.00           C  
ATOM   3262  C   GLU F1965     -34.690  63.091  22.333  1.00  0.00           C  
ATOM   3263  O   GLU F1965     -35.795  63.578  22.059  1.00  0.00           O  
ATOM   3264  CB  GLU F1965     -35.382  60.940  21.254  1.00  0.00           C  
ATOM   3265  CG  GLU F1965     -35.787  60.849  19.775  1.00  0.00           C  
ATOM   3266  CD  GLU F1965     -35.112  59.698  19.033  1.00  0.00           C  
ATOM   3267  OE1 GLU F1965     -33.873  59.739  18.842  1.00  0.00           O  
ATOM   3268  OE2 GLU F1965     -35.828  58.744  18.643  1.00  0.00           O  
ATOM   3269  N   GLU F1966     -33.913  63.600  23.287  1.00  0.00           N  
ATOM   3270  CA  GLU F1966     -34.343  64.782  24.039  1.00  0.00           C  
ATOM   3271  C   GLU F1966     -33.241  65.844  24.112  1.00  0.00           C  
ATOM   3272  O   GLU F1966     -33.562  67.035  23.854  1.00  0.00           O  
ATOM   3273  CB  GLU F1966     -34.805  64.400  25.461  1.00  0.00           C  
ATOM   3274  CG  GLU F1966     -33.693  63.961  26.410  1.00  0.00           C  
ATOM   3275  CD  GLU F1966     -34.105  64.043  27.862  1.00  0.00           C  
ATOM   3276  OE1 GLU F1966     -34.501  65.142  28.301  1.00  0.00           O  
ATOM   3277  OE2 GLU F1966     -34.028  63.017  28.564  1.00  0.00           O  
ATOM   3278  OXT GLU F1966     -32.078  65.477  24.428  1.00  0.00           O  
HETATM 3279  CG2 TSB F7002     -10.685  69.746  51.810  1.00  0.00           C  
HETATM 3280  N   TSB F7002      -9.182  68.865  55.151  1.00  0.00           N  
HETATM 3281  CA  TSB F7002     -10.002  69.612  54.220  1.00  0.00           C  
HETATM 3282  CB  TSB F7002     -10.000  68.887  52.870  1.00  0.00           C  
HETATM 3283  OG1 TSB F7002      -8.645  68.613  52.472  1.00  0.00           O  
HETATM 3284  C   TSB F7002     -11.422  69.661  54.807  1.00  0.00           C  
HETATM 3285  O   TSB F7002     -11.748  68.794  55.598  1.00  0.00           O  
HETATM 3286  N8  TSB F7002     -12.270  70.665  54.420  1.00  0.00           N  
HETATM 3287  S1  TSB F7002     -13.660  71.086  55.208  1.00  0.00           S  
HETATM 3288  O1S TSB F7002     -13.552  70.677  56.619  1.00  0.00           O  
HETATM 3289  O2S TSB F7002     -13.980  72.504  54.913  1.00  0.00           O  
HETATM 3290  O5' TSB F7002     -14.803  70.159  54.558  1.00  0.00           O  
HETATM 3291  C5' TSB F7002     -14.775  69.785  53.169  1.00  0.00           C  
HETATM 3292  C4' TSB F7002     -16.172  69.470  52.643  1.00  0.00           C  
HETATM 3293  O4' TSB F7002     -16.710  68.288  53.288  1.00  0.00           O  
HETATM 3294  C3' TSB F7002     -17.254  70.518  52.849  1.00  0.00           C  
HETATM 3295  O3' TSB F7002     -17.161  71.548  51.871  1.00  0.00           O  
HETATM 3296  C2' TSB F7002     -18.532  69.696  52.685  1.00  0.00           C  
HETATM 3297  O2' TSB F7002     -18.917  69.462  51.346  1.00  0.00           O  
HETATM 3298  C1' TSB F7002     -18.130  68.367  53.321  1.00  0.00           C  
HETATM 3299  N9  TSB F7002     -18.579  68.272  54.711  1.00  0.00           N  
HETATM 3300  C8  TSB F7002     -18.033  68.878  55.824  1.00  0.00           C  
HETATM 3301  N7  TSB F7002     -18.660  68.600  56.944  1.00  0.00           N  
HETATM 3302  C5  TSB F7002     -19.686  67.758  56.546  1.00  0.00           C  
HETATM 3303  C6  TSB F7002     -20.695  67.114  57.266  1.00  0.00           C  
HETATM 3304  N6  TSB F7002     -20.830  67.224  58.594  1.00  0.00           N  
HETATM 3305  N1  TSB F7002     -21.567  66.341  56.570  1.00  0.00           N  
HETATM 3306  C2  TSB F7002     -21.413  66.233  55.238  1.00  0.00           C  
HETATM 3307  N3  TSB F7002     -20.496  66.791  54.448  1.00  0.00           N  
HETATM 3308  C4  TSB F7002     -19.653  67.549  55.172  1.00  0.00           C  
TER
END
