# Supplementary material for: Backbone Brackets and Arginine Tweezers delineate Class I and Class II aminoacyl tRNA synthetases
Source: PLoS Comput Biol. 2018 Apr 16;14(4):e1006101. doi: 10.1371/journal.pcbi.1006101 (PMC5919687; doi:10.1371/journal.pcbi.1006101)
Supplement: S12 File — All structures of Class II aaRS with residues renumbered according to the MSA. (GZ) [file pcbi.1006101.s024.tar.gz › 1kog_G_renum.pdb]

ATOM      1  N   ARG G 283      24.161  -9.440  15.586  1.00  0.00           N  
ATOM      2  CA  ARG G 283      24.594  -8.076  15.228  1.00  0.00           C  
ATOM      3  C   ARG G 283      23.387  -7.166  15.005  1.00  0.00           C  
ATOM      4  O   ARG G 283      22.250  -7.547  15.320  1.00  0.00           O  
ATOM      5  CB  ARG G 283      25.480  -8.121  13.975  1.00  0.00           C  
ATOM      6  CG  ARG G 283      26.945  -8.240  14.300  1.00  0.00           C  
ATOM      7  CD  ARG G 283      27.828  -7.357  13.417  1.00  0.00           C  
ATOM      8  NE  ARG G 283      27.448  -5.938  13.390  1.00  0.00           N  
ATOM      9  CZ  ARG G 283      27.478  -5.101  14.422  1.00  0.00           C  
ATOM     10  NH1 ARG G 283      27.869  -5.512  15.611  1.00  0.00           N  
ATOM     11  NH2 ARG G 283      27.130  -3.837  14.256  1.00  0.00           N  
ATOM     12  N   ASP G 291      23.639  -5.962  14.470  1.00  0.00           N  
ATOM     13  CA  ASP G 291      22.590  -4.962  14.163  1.00  0.00           C  
ATOM     14  C   ASP G 291      21.867  -5.302  12.859  1.00  0.00           C  
ATOM     15  O   ASP G 291      22.529  -5.507  11.810  1.00  0.00           O  
ATOM     16  CB  ASP G 291      23.215  -3.574  14.029  1.00  0.00           C  
ATOM     17  CG  ASP G 291      22.188  -2.493  13.831  1.00  0.00           C  
ATOM     18  OD1 ASP G 291      21.196  -2.418  14.616  1.00  0.00           O  
ATOM     19  OD2 ASP G 291      22.401  -1.716  12.880  1.00  0.00           O  
ATOM     20  N   HIS G 292      20.526  -5.357  12.912  1.00  0.00           N  
ATOM     21  CA  HIS G 292      19.746  -5.694  11.709  1.00  0.00           C  
ATOM     22  C   HIS G 292      20.190  -4.848  10.500  1.00  0.00           C  
ATOM     23  O   HIS G 292      20.509  -5.381   9.429  1.00  0.00           O  
ATOM     24  CB  HIS G 292      18.250  -5.536  11.968  1.00  0.00           C  
ATOM     25  CG  HIS G 292      17.823  -4.122  12.189  1.00  0.00           C  
ATOM     26  ND1 HIS G 292      17.909  -3.500  13.415  1.00  0.00           N  
ATOM     27  CD2 HIS G 292      17.264  -3.222  11.351  1.00  0.00           C  
ATOM     28  CE1 HIS G 292      17.407  -2.281  13.325  1.00  0.00           C  
ATOM     29  NE2 HIS G 292      17.009  -2.089  12.083  1.00  0.00           N  
ATOM     30  N   ARG G 293      20.219  -3.534  10.681  1.00  0.00           N  
ATOM     31  CA  ARG G 293      20.696  -2.657   9.632  1.00  0.00           C  
ATOM     32  C   ARG G 293      21.924  -3.185   8.893  1.00  0.00           C  
ATOM     33  O   ARG G 293      22.105  -2.951   7.723  1.00  0.00           O  
ATOM     34  CB  ARG G 293      21.033  -1.299  10.199  1.00  0.00           C  
ATOM     35  CG  ARG G 293      19.827  -0.485  10.533  1.00  0.00           C  
ATOM     36  CD  ARG G 293      20.255   0.892  10.992  1.00  0.00           C  
ATOM     37  NE  ARG G 293      20.979   0.802  12.246  1.00  0.00           N  
ATOM     38  CZ  ARG G 293      21.171   1.828  13.055  1.00  0.00           C  
ATOM     39  NH1 ARG G 293      20.695   3.025  12.723  1.00  0.00           N  
ATOM     40  NH2 ARG G 293      21.805   1.649  14.210  1.00  0.00           N  
ATOM     41  N   LYS G 296      22.792  -3.888   9.569  1.00  0.00           N  
ATOM     42  CA  LYS G 296      23.947  -4.395   8.862  1.00  0.00           C  
ATOM     43  C   LYS G 296      23.596  -5.718   8.208  1.00  0.00           C  
ATOM     44  O   LYS G 296      23.795  -5.903   7.018  1.00  0.00           O  
ATOM     45  CB  LYS G 296      25.112  -4.595   9.825  1.00  0.00           C  
ATOM     46  CG  LYS G 296      26.360  -5.183   9.174  1.00  0.00           C  
ATOM     47  CD  LYS G 296      27.461  -5.387  10.208  1.00  0.00           C  
ATOM     48  CE  LYS G 296      28.783  -5.734   9.560  1.00  0.00           C  
ATOM     49  NZ  LYS G 296      29.272  -4.620   8.673  1.00  0.00           N  
ATOM     50  N   ILE G 297      23.068  -6.641   9.004  1.00  0.00           N  
ATOM     51  CA  ILE G 297      22.694  -7.955   8.502  1.00  0.00           C  
ATOM     52  C   ILE G 297      21.820  -7.744   7.285  1.00  0.00           C  
ATOM     53  O   ILE G 297      21.851  -8.550   6.356  1.00  0.00           O  
ATOM     54  CB  ILE G 297      21.848  -8.756   9.518  1.00  0.00           C  
ATOM     55  CG1 ILE G 297      22.374  -8.592  10.939  1.00  0.00           C  
ATOM     56  CG2 ILE G 297      21.905 -10.220   9.173  1.00  0.00           C  
ATOM     57  CD1 ILE G 297      21.526  -9.346  11.974  1.00  0.00           C  
ATOM     58  N   GLY G 298      21.024  -6.668   7.326  1.00  0.00           N  
ATOM     59  CA  GLY G 298      20.136  -6.340   6.228  1.00  0.00           C  
ATOM     60  C   GLY G 298      20.975  -6.119   4.992  1.00  0.00           C  
ATOM     61  O   GLY G 298      20.843  -6.817   4.003  1.00  0.00           O  
ATOM     62  N   LYS G 303      21.859  -5.145   5.057  1.00  0.00           N  
ATOM     63  CA  LYS G 303      22.702  -4.830   3.921  1.00  0.00           C  
ATOM     64  C   LYS G 303      23.460  -6.082   3.541  1.00  0.00           C  
ATOM     65  O   LYS G 303      23.759  -6.361   2.378  1.00  0.00           O  
ATOM     66  CB  LYS G 303      23.679  -3.701   4.285  1.00  0.00           C  
ATOM     67  CG  LYS G 303      23.011  -2.352   4.601  1.00  0.00           C  
ATOM     68  CD  LYS G 303      22.247  -1.786   3.419  1.00  0.00           C  
ATOM     69  CE  LYS G 303      22.975  -2.105   2.089  1.00  0.00           C  
ATOM     70  NZ  LYS G 303      24.500  -2.085   2.197  1.00  0.00           N  
ATOM     71  N   GLN G 305      23.749  -6.852   4.568  1.00  0.00           N  
ATOM     72  CA  GLN G 305      24.494  -8.090   4.424  1.00  0.00           C  
ATOM     73  C   GLN G 305      23.826  -9.111   3.526  1.00  0.00           C  
ATOM     74  O   GLN G 305      24.362  -9.530   2.509  1.00  0.00           O  
ATOM     75  CB  GLN G 305      24.700  -8.704   5.810  1.00  0.00           C  
ATOM     76  CG  GLN G 305      25.779  -8.036   6.632  1.00  0.00           C  
ATOM     77  CD  GLN G 305      27.148  -8.151   5.963  1.00  0.00           C  
ATOM     78  OE1 GLN G 305      28.112  -7.562   6.434  1.00  0.00           O  
ATOM     79  NE2 GLN G 305      27.236  -8.912   4.866  1.00  0.00           N  
ATOM     80  N   LEU G 306      22.634  -9.507   3.943  1.00  0.00           N  
ATOM     81  CA  LEU G 306      21.835 -10.498   3.242  1.00  0.00           C  
ATOM     82  C   LEU G 306      20.898  -9.956   2.177  1.00  0.00           C  
ATOM     83  O   LEU G 306      19.986 -10.652   1.768  1.00  0.00           O  
ATOM     84  CB  LEU G 306      21.027 -11.263   4.272  1.00  0.00           C  
ATOM     85  CG  LEU G 306      21.880 -11.813   5.421  1.00  0.00           C  
ATOM     86  CD1 LEU G 306      20.934 -12.574   6.401  1.00  0.00           C  
ATOM     87  CD2 LEU G 306      23.015 -12.700   4.854  1.00  0.00           C  
ATOM     88  N   ASP G 307      21.146  -8.715   1.754  1.00  0.00           N  
ATOM     89  CA  ASP G 307      20.373  -8.018   0.726  1.00  0.00           C  
ATOM     90  C   ASP G 307      18.884  -7.998   1.056  1.00  0.00           C  
ATOM     91  O   ASP G 307      18.032  -8.022   0.204  1.00  0.00           O  
ATOM     92  CB  ASP G 307      20.656  -8.695  -0.615  1.00  0.00           C  
ATOM     93  CG  ASP G 307      20.084  -7.935  -1.789  1.00  0.00           C  
ATOM     94  OD1 ASP G 307      20.238  -6.703  -1.868  1.00  0.00           O  
ATOM     95  OD2 ASP G 307      19.477  -8.576  -2.661  1.00  0.00           O  
ATOM     96  N   LEU G 308      18.577  -7.954   2.331  1.00  0.00           N  
ATOM     97  CA  LEU G 308      17.195  -7.961   2.738  1.00  0.00           C  
ATOM     98  C   LEU G 308      16.462  -6.701   2.381  1.00  0.00           C  
ATOM     99  O   LEU G 308      15.200  -6.683   2.384  1.00  0.00           O  
ATOM    100  CB  LEU G 308      17.108  -8.184   4.236  1.00  0.00           C  
ATOM    101  CG  LEU G 308      17.803  -9.452   4.678  1.00  0.00           C  
ATOM    102  CD1 LEU G 308      17.084  -9.885   5.928  1.00  0.00           C  
ATOM    103  CD2 LEU G 308      17.738 -10.551   3.628  1.00  0.00           C  
ATOM    104  N   TYR G 309      17.246  -5.645   2.133  1.00  0.00           N  
ATOM    105  CA  TYR G 309      16.685  -4.360   1.751  1.00  0.00           C  
ATOM    106  C   TYR G 309      17.690  -3.244   1.719  1.00  0.00           C  
ATOM    107  O   TYR G 309      18.889  -3.485   1.753  1.00  0.00           O  
ATOM    108  CB  TYR G 309      15.563  -3.962   2.669  1.00  0.00           C  
ATOM    109  CG  TYR G 309      16.070  -3.401   3.943  1.00  0.00           C  
ATOM    110  CD1 TYR G 309      16.471  -4.231   4.997  1.00  0.00           C  
ATOM    111  CD2 TYR G 309      16.129  -2.039   4.132  1.00  0.00           C  
ATOM    112  CE1 TYR G 309      16.904  -3.696   6.223  1.00  0.00           C  
ATOM    113  CE2 TYR G 309      16.569  -1.510   5.347  1.00  0.00           C  
ATOM    114  CZ  TYR G 309      16.941  -2.334   6.371  1.00  0.00           C  
ATOM    115  OH  TYR G 309      17.294  -1.738   7.523  1.00  0.00           O  
ATOM    116  N   HIS G 310      17.188  -2.019   1.603  1.00  0.00           N  
ATOM    117  CA  HIS G 310      18.034  -0.838   1.528  1.00  0.00           C  
ATOM    118  C   HIS G 310      17.133   0.356   1.669  1.00  0.00           C  
ATOM    119  O   HIS G 310      15.930   0.210   1.583  1.00  0.00           O  
ATOM    120  CB  HIS G 310      18.796  -0.769   0.176  1.00  0.00           C  
ATOM    121  CG  HIS G 310      18.169   0.132  -0.860  1.00  0.00           C  
ATOM    122  ND1 HIS G 310      17.185  -0.286  -1.726  1.00  0.00           N  
ATOM    123  CD2 HIS G 310      18.418   1.422  -1.186  1.00  0.00           C  
ATOM    124  CE1 HIS G 310      16.863   0.702  -2.540  1.00  0.00           C  
ATOM    125  NE2 HIS G 310      17.596   1.751  -2.232  1.00  0.00           N  
ATOM    126  N   MET G 311      17.721   1.523   1.920  1.00  0.00           N  
ATOM    127  CA  MET G 311      16.975   2.771   2.042  1.00  0.00           C  
ATOM    128  C   MET G 311      17.730   3.927   1.371  1.00  0.00           C  
ATOM    129  O   MET G 311      18.970   3.894   1.231  1.00  0.00           O  
ATOM    130  CB  MET G 311      16.686   3.083   3.489  1.00  0.00           C  
ATOM    131  CG  MET G 311      15.777   2.090   4.091  1.00  0.00           C  
ATOM    132  SD  MET G 311      15.081   2.607   5.662  1.00  0.00           S  
ATOM    133  CE  MET G 311      16.053   1.560   6.829  1.00  0.00           C  
ATOM    134  N   GLN G 312      16.988   4.941   0.930  1.00  0.00           N  
ATOM    135  CA  GLN G 312      17.626   6.044   0.234  1.00  0.00           C  
ATOM    136  C   GLN G 312      17.165   7.274   0.924  1.00  0.00           C  
ATOM    137  O   GLN G 312      16.140   7.218   1.601  1.00  0.00           O  
ATOM    138  CB  GLN G 312      17.201   6.069  -1.251  1.00  0.00           C  
ATOM    139  CG  GLN G 312      17.375   4.740  -1.968  1.00  0.00           C  
ATOM    140  CD  GLN G 312      17.396   4.867  -3.462  1.00  0.00           C  
ATOM    141  OE1 GLN G 312      17.602   3.880  -4.159  1.00  0.00           O  
ATOM    142  NE2 GLN G 312      17.188   6.074  -3.969  1.00  0.00           N  
ATOM    143  N   GLU G 313      17.911   8.370   0.744  1.00  0.00           N  
ATOM    144  CA  GLU G 313      17.577   9.644   1.373  1.00  0.00           C  
ATOM    145  C   GLU G 313      16.375  10.347   0.756  1.00  0.00           C  
ATOM    146  O   GLU G 313      15.616  10.991   1.473  1.00  0.00           O  
ATOM    147  CB  GLU G 313      18.790  10.571   1.381  1.00  0.00           C  
ATOM    148  CG  GLU G 313      19.199  11.153   0.037  1.00  0.00           C  
ATOM    149  CD  GLU G 313      18.768  12.626  -0.149  1.00  0.00           C  
ATOM    150  OE1 GLU G 313      17.551  12.892  -0.343  1.00  0.00           O  
ATOM    151  OE2 GLU G 313      19.653  13.525  -0.097  1.00  0.00           O  
ATOM    152  N   GLU G 314      16.187  10.211  -0.559  1.00  0.00           N  
ATOM    153  CA  GLU G 314      15.045  10.835  -1.224  1.00  0.00           C  
ATOM    154  C   GLU G 314      13.738  10.191  -0.794  1.00  0.00           C  
ATOM    155  O   GLU G 314      12.666  10.635  -1.203  1.00  0.00           O  
ATOM    156  CB  GLU G 314      15.158  10.778  -2.746  1.00  0.00           C  
ATOM    157  CG  GLU G 314      15.791   9.545  -3.260  1.00  0.00           C  
ATOM    158  CD  GLU G 314      17.288   9.576  -3.096  1.00  0.00           C  
ATOM    159  OE1 GLU G 314      17.949  10.468  -3.670  1.00  0.00           O  
ATOM    160  OE2 GLU G 314      17.812   8.702  -2.385  1.00  0.00           O  
ATOM    161  N   ALA G 315      13.835   9.152   0.033  1.00  0.00           N  
ATOM    162  CA  ALA G 315      12.670   8.441   0.579  1.00  0.00           C  
ATOM    163  C   ALA G 315      13.007   8.063   2.015  1.00  0.00           C  
ATOM    164  O   ALA G 315      13.246   6.890   2.341  1.00  0.00           O  
ATOM    165  CB  ALA G 315      12.377   7.199  -0.226  1.00  0.00           C  
ATOM    166  N   PRO G 316      13.040   9.069   2.887  1.00  0.00           N  
ATOM    167  CA  PRO G 316      13.346   8.964   4.297  1.00  0.00           C  
ATOM    168  C   PRO G 316      12.337   8.177   5.110  1.00  0.00           C  
ATOM    169  O   PRO G 316      11.164   8.538   5.177  1.00  0.00           O  
ATOM    170  CB  PRO G 316      13.411  10.424   4.721  1.00  0.00           C  
ATOM    171  CG  PRO G 316      12.339  11.023   3.907  1.00  0.00           C  
ATOM    172  CD  PRO G 316      12.668  10.452   2.559  1.00  0.00           C  
ATOM    173  N   GLY G 317      12.807   7.108   5.741  1.00  0.00           N  
ATOM    174  CA  GLY G 317      11.932   6.333   6.600  1.00  0.00           C  
ATOM    175  C   GLY G 317      10.993   5.497   5.823  1.00  0.00           C  
ATOM    176  O   GLY G 317       9.930   5.136   6.351  1.00  0.00           O  
ATOM    177  N   MET G 318      11.408   5.221   4.576  1.00  0.00           N  
ATOM    178  CA  MET G 318      10.650   4.436   3.596  1.00  0.00           C  
ATOM    179  C   MET G 318      11.533   3.273   3.167  1.00  0.00           C  
ATOM    180  O   MET G 318      12.673   3.490   2.618  1.00  0.00           O  
ATOM    181  CB  MET G 318      10.309   5.290   2.353  1.00  0.00           C  
ATOM    182  CG  MET G 318       9.519   6.574   2.584  1.00  0.00           C  
ATOM    183  SD  MET G 318       7.813   6.326   3.289  1.00  0.00           S  
ATOM    184  CE  MET G 318       6.853   6.758   1.906  1.00  0.00           C  
ATOM    185  N   VAL G 319      11.012   2.051   3.376  1.00  0.00           N  
ATOM    186  CA  VAL G 319      11.810   0.867   3.027  1.00  0.00           C  
ATOM    187  C   VAL G 319      11.808   0.426   1.558  1.00  0.00           C  
ATOM    188  O   VAL G 319      10.793   0.413   0.921  1.00  0.00           O  
ATOM    189  CB  VAL G 319      11.382  -0.368   3.866  1.00  0.00           C  
ATOM    190  CG1 VAL G 319      12.341  -1.540   3.549  1.00  0.00           C  
ATOM    191  CG2 VAL G 319      11.356  -0.051   5.343  1.00  0.00           C  
ATOM    192  N   PHE G 320      12.951   0.059   1.036  1.00  0.00           N  
ATOM    193  CA  PHE G 320      13.014  -0.450  -0.314  1.00  0.00           C  
ATOM    194  C   PHE G 320      13.201  -1.973  -0.238  1.00  0.00           C  
ATOM    195  O   PHE G 320      14.310  -2.500  -0.563  1.00  0.00           O  
ATOM    196  CB  PHE G 320      14.195   0.119  -1.088  1.00  0.00           C  
ATOM    197  CG  PHE G 320      13.919   1.433  -1.703  1.00  0.00           C  
ATOM    198  CD1 PHE G 320      13.933   2.567  -0.936  1.00  0.00           C  
ATOM    199  CD2 PHE G 320      13.655   1.546  -3.052  1.00  0.00           C  
ATOM    200  CE1 PHE G 320      13.696   3.808  -1.497  1.00  0.00           C  
ATOM    201  CE2 PHE G 320      13.415   2.774  -3.617  1.00  0.00           C  
ATOM    202  CZ  PHE G 320      13.439   3.910  -2.834  1.00  0.00           C  
ATOM    203  N   TRP G 321      12.139  -2.672   0.192  1.00  0.00           N  
ATOM    204  CA  TRP G 321      12.192  -4.117   0.305  1.00  0.00           C  
ATOM    205  C   TRP G 321      12.726  -4.807  -0.942  1.00  0.00           C  
ATOM    206  O   TRP G 321      12.115  -4.766  -2.009  1.00  0.00           O  
ATOM    207  CB  TRP G 321      10.834  -4.681   0.660  1.00  0.00           C  
ATOM    208  CG  TRP G 321      10.486  -4.370   2.059  1.00  0.00           C  
ATOM    209  CD1 TRP G 321       9.575  -3.467   2.495  1.00  0.00           C  
ATOM    210  CD2 TRP G 321      10.997  -5.012   3.222  1.00  0.00           C  
ATOM    211  NE1 TRP G 321       9.459  -3.506   3.859  1.00  0.00           N  
ATOM    212  CE2 TRP G 321      10.329  -4.445   4.338  1.00  0.00           C  
ATOM    213  CE3 TRP G 321      11.960  -6.011   3.440  1.00  0.00           C  
ATOM    214  CZ2 TRP G 321      10.586  -4.856   5.658  1.00  0.00           C  
ATOM    215  CZ3 TRP G 321      12.208  -6.415   4.739  1.00  0.00           C  
ATOM    216  CH2 TRP G 321      11.525  -5.838   5.836  1.00  0.00           C  
ATOM    217  N   HIS G 322      13.911  -5.390  -0.789  1.00  0.00           N  
ATOM    218  CA  HIS G 322      14.572  -6.156  -1.824  1.00  0.00           C  
ATOM    219  C   HIS G 322      13.930  -7.509  -1.829  1.00  0.00           C  
ATOM    220  O   HIS G 322      13.166  -7.864  -0.893  1.00  0.00           O  
ATOM    221  CB  HIS G 322      16.031  -6.337  -1.507  1.00  0.00           C  
ATOM    222  CG  HIS G 322      16.852  -5.154  -1.842  1.00  0.00           C  
ATOM    223  ND1 HIS G 322      16.474  -3.877  -1.481  1.00  0.00           N  
ATOM    224  CD2 HIS G 322      17.999  -5.038  -2.557  1.00  0.00           C  
ATOM    225  CE1 HIS G 322      17.360  -3.023  -1.969  1.00  0.00           C  
ATOM    226  NE2 HIS G 322      18.294  -3.700  -2.625  1.00  0.00           N  
ATOM    227  N   ASN G 323      14.259  -8.283  -2.857  1.00  0.00           N  
ATOM    228  CA  ASN G 323      13.643  -9.579  -2.970  1.00  0.00           C  
ATOM    229  C   ASN G 323      13.642 -10.444  -1.709  1.00  0.00           C  
ATOM    230  O   ASN G 323      12.562 -10.904  -1.254  1.00  0.00           O  
ATOM    231  CB  ASN G 323      14.266 -10.365  -4.100  1.00  0.00           C  
ATOM    232  CG  ASN G 323      13.597 -11.706  -4.270  1.00  0.00           C  
ATOM    233  OD1 ASN G 323      13.814 -12.627  -3.487  1.00  0.00           O  
ATOM    234  ND2 ASN G 323      12.735 -11.811  -5.272  1.00  0.00           N  
ATOM    235  N   ASP G 324      14.838 -10.648  -1.139  1.00  0.00           N  
ATOM    236  CA  ASP G 324      14.967 -11.505   0.021  1.00  0.00           C  
ATOM    237  C   ASP G 324      14.243 -11.017   1.225  1.00  0.00           C  
ATOM    238  O   ASP G 324      13.580 -11.787   1.921  1.00  0.00           O  
ATOM    239  CB  ASP G 324      16.409 -11.707   0.325  1.00  0.00           C  
ATOM    240  CG  ASP G 324      17.086 -12.570  -0.724  1.00  0.00           C  
ATOM    241  OD1 ASP G 324      16.724 -13.745  -0.843  1.00  0.00           O  
ATOM    242  OD2 ASP G 324      17.952 -12.083  -1.450  1.00  0.00           O  
ATOM    243  N   GLY G 325      14.343  -9.727   1.483  1.00  0.00           N  
ATOM    244  CA  GLY G 325      13.634  -9.210   2.632  1.00  0.00           C  
ATOM    245  C   GLY G 325      12.156  -9.460   2.419  1.00  0.00           C  
ATOM    246  O   GLY G 325      11.389  -9.876   3.312  1.00  0.00           O  
ATOM    247  N   TRP G 332      11.746  -9.194   1.193  1.00  0.00           N  
ATOM    248  CA  TRP G 332      10.350  -9.346   0.892  1.00  0.00           C  
ATOM    249  C   TRP G 332       9.851 -10.729   1.324  1.00  0.00           C  
ATOM    250  O   TRP G 332       8.823 -10.873   2.041  1.00  0.00           O  
ATOM    251  CB  TRP G 332      10.083  -9.098  -0.612  1.00  0.00           C  
ATOM    252  CG  TRP G 332       8.621  -8.901  -0.846  1.00  0.00           C  
ATOM    253  CD1 TRP G 332       7.800  -9.684  -1.577  1.00  0.00           C  
ATOM    254  CD2 TRP G 332       7.781  -7.952  -0.175  1.00  0.00           C  
ATOM    255  NE1 TRP G 332       6.497  -9.298  -1.393  1.00  0.00           N  
ATOM    256  CE2 TRP G 332       6.460  -8.233  -0.538  1.00  0.00           C  
ATOM    257  CE3 TRP G 332       8.023  -6.896   0.713  1.00  0.00           C  
ATOM    258  CZ2 TRP G 332       5.377  -7.494  -0.053  1.00  0.00           C  
ATOM    259  CZ3 TRP G 332       6.932  -6.165   1.201  1.00  0.00           C  
ATOM    260  CH2 TRP G 332       5.641  -6.466   0.815  1.00  0.00           C  
ATOM    261  N   THR G 333      10.605 -11.738   0.900  1.00  0.00           N  
ATOM    262  CA  THR G 333      10.242 -13.116   1.191  1.00  0.00           C  
ATOM    263  C   THR G 333       9.892 -13.309   2.663  1.00  0.00           C  
ATOM    264  O   THR G 333       8.892 -13.976   3.024  1.00  0.00           O  
ATOM    265  CB  THR G 333      11.374 -14.069   0.817  1.00  0.00           C  
ATOM    266  OG1 THR G 333      11.848 -13.779  -0.501  1.00  0.00           O  
ATOM    267  CG2 THR G 333      10.862 -15.466   0.812  1.00  0.00           C  
ATOM    268  N   ILE G 334      10.725 -12.699   3.512  1.00  0.00           N  
ATOM    269  CA  ILE G 334      10.557 -12.764   4.980  1.00  0.00           C  
ATOM    270  C   ILE G 334       9.256 -12.071   5.364  1.00  0.00           C  
ATOM    271  O   ILE G 334       8.435 -12.607   6.145  1.00  0.00           O  
ATOM    272  CB  ILE G 334      11.758 -12.086   5.711  1.00  0.00           C  
ATOM    273  CG1 ILE G 334      13.012 -12.902   5.464  1.00  0.00           C  
ATOM    274  CG2 ILE G 334      11.481 -11.947   7.154  1.00  0.00           C  
ATOM    275  CD1 ILE G 334      14.244 -12.163   5.649  1.00  0.00           C  
ATOM    276  N   PHE G 335       9.096 -10.876   4.788  1.00  0.00           N  
ATOM    277  CA  PHE G 335       7.941 -10.054   5.019  1.00  0.00           C  
ATOM    278  C   PHE G 335       6.723 -10.857   4.677  1.00  0.00           C  
ATOM    279  O   PHE G 335       5.796 -11.038   5.470  1.00  0.00           O  
ATOM    280  CB  PHE G 335       8.004  -8.839   4.101  1.00  0.00           C  
ATOM    281  CG  PHE G 335       6.876  -7.833   4.331  1.00  0.00           C  
ATOM    282  CD1 PHE G 335       5.547  -8.231   4.349  1.00  0.00           C  
ATOM    283  CD2 PHE G 335       7.159  -6.498   4.565  1.00  0.00           C  
ATOM    284  CE1 PHE G 335       4.532  -7.323   4.606  1.00  0.00           C  
ATOM    285  CE2 PHE G 335       6.144  -5.608   4.821  1.00  0.00           C  
ATOM    286  CZ  PHE G 335       4.819  -6.025   4.844  1.00  0.00           C  
ATOM    287  N   ARG G 336       6.754 -11.340   3.452  1.00  0.00           N  
ATOM    288  CA  ARG G 336       5.647 -12.099   2.912  1.00  0.00           C  
ATOM    289  C   ARG G 336       5.348 -13.347   3.764  1.00  0.00           C  
ATOM    290  O   ARG G 336       4.218 -13.535   4.277  1.00  0.00           O  
ATOM    291  CB  ARG G 336       5.992 -12.439   1.440  1.00  0.00           C  
ATOM    292  CG  ARG G 336       4.797 -12.634   0.492  1.00  0.00           C  
ATOM    293  CD  ARG G 336       5.267 -13.433  -0.681  1.00  0.00           C  
ATOM    294  NE  ARG G 336       6.483 -12.869  -1.246  1.00  0.00           N  
ATOM    295  CZ  ARG G 336       7.452 -13.589  -1.826  1.00  0.00           C  
ATOM    296  NH1 ARG G 336       7.352 -14.923  -1.901  1.00  0.00           N  
ATOM    297  NH2 ARG G 336       8.512 -12.973  -2.373  1.00  0.00           N  
ATOM    298  N   GLU G 337       6.384 -14.164   3.927  1.00  0.00           N  
ATOM    299  CA  GLU G 337       6.276 -15.389   4.684  1.00  0.00           C  
ATOM    300  C   GLU G 337       5.654 -15.164   6.082  1.00  0.00           C  
ATOM    301  O   GLU G 337       5.024 -16.074   6.663  1.00  0.00           O  
ATOM    302  CB  GLU G 337       7.665 -16.020   4.779  1.00  0.00           C  
ATOM    303  CG  GLU G 337       7.693 -17.353   5.511  1.00  0.00           C  
ATOM    304  CD  GLU G 337       7.088 -18.505   4.716  1.00  0.00           C  
ATOM    305  OE1 GLU G 337       7.610 -18.746   3.598  1.00  0.00           O  
ATOM    306  OE2 GLU G 337       6.125 -19.162   5.226  1.00  0.00           O  
ATOM    307  N   LEU G 338       5.835 -13.956   6.615  1.00  0.00           N  
ATOM    308  CA  LEU G 338       5.281 -13.621   7.913  1.00  0.00           C  
ATOM    309  C   LEU G 338       3.790 -13.422   7.784  1.00  0.00           C  
ATOM    310  O   LEU G 338       3.031 -13.759   8.696  1.00  0.00           O  
ATOM    311  CB  LEU G 338       5.925 -12.362   8.465  1.00  0.00           C  
ATOM    312  CG  LEU G 338       7.364 -12.512   8.990  1.00  0.00           C  
ATOM    313  CD1 LEU G 338       7.967 -11.151   9.375  1.00  0.00           C  
ATOM    314  CD2 LEU G 338       7.330 -13.402  10.208  1.00  0.00           C  
ATOM    315  N   GLU G 339       3.372 -12.891   6.639  1.00  0.00           N  
ATOM    316  CA  GLU G 339       1.965 -12.654   6.403  1.00  0.00           C  
ATOM    317  C   GLU G 339       1.237 -13.963   6.456  1.00  0.00           C  
ATOM    318  O   GLU G 339       0.257 -14.126   7.212  1.00  0.00           O  
ATOM    319  CB  GLU G 339       1.763 -12.064   5.033  1.00  0.00           C  
ATOM    320  CG  GLU G 339       2.410 -10.728   4.787  1.00  0.00           C  
ATOM    321  CD  GLU G 339       1.708  -9.980   3.670  1.00  0.00           C  
ATOM    322  OE1 GLU G 339       1.463 -10.619   2.599  1.00  0.00           O  
ATOM    323  OE2 GLU G 339       1.393  -8.772   3.872  1.00  0.00           O  
ATOM    324  N   VAL G 340       1.740 -14.894   5.635  1.00  0.00           N  
ATOM    325  CA  VAL G 340       1.157 -16.233   5.511  1.00  0.00           C  
ATOM    326  C   VAL G 340       1.010 -16.846   6.888  1.00  0.00           C  
ATOM    327  O   VAL G 340       0.032 -17.576   7.140  1.00  0.00           O  
ATOM    328  CB  VAL G 340       2.021 -17.154   4.666  1.00  0.00           C  
ATOM    329  CG1 VAL G 340       2.516 -16.424   3.430  1.00  0.00           C  
ATOM    330  CG2 VAL G 340       3.192 -17.645   5.499  1.00  0.00           C  
ATOM    331  N   PHE G 341       1.982 -16.532   7.763  1.00  0.00           N  
ATOM    332  CA  PHE G 341       2.005 -17.014   9.135  1.00  0.00           C  
ATOM    333  C   PHE G 341       0.830 -16.384   9.913  1.00  0.00           C  
ATOM    334  O   PHE G 341       0.016 -17.070  10.563  1.00  0.00           O  
ATOM    335  CB  PHE G 341       3.377 -16.663   9.767  1.00  0.00           C  
ATOM    336  CG  PHE G 341       3.456 -16.875  11.294  1.00  0.00           C  
ATOM    337  CD1 PHE G 341       3.431 -18.141  11.847  1.00  0.00           C  
ATOM    338  CD2 PHE G 341       3.425 -15.783  12.187  1.00  0.00           C  
ATOM    339  CE1 PHE G 341       3.351 -18.309  13.257  1.00  0.00           C  
ATOM    340  CE2 PHE G 341       3.348 -15.953  13.583  1.00  0.00           C  
ATOM    341  CZ  PHE G 341       3.307 -17.209  14.103  1.00  0.00           C  
ATOM    342  N   VAL G 342       0.722 -15.071   9.818  1.00  0.00           N  
ATOM    343  CA  VAL G 342      -0.320 -14.366  10.539  1.00  0.00           C  
ATOM    344  C   VAL G 342      -1.673 -14.871  10.085  1.00  0.00           C  
ATOM    345  O   VAL G 342      -2.555 -15.195  10.923  1.00  0.00           O  
ATOM    346  CB  VAL G 342      -0.182 -12.821  10.303  1.00  0.00           C  
ATOM    347  CG1 VAL G 342      -1.165 -12.013  11.192  1.00  0.00           C  
ATOM    348  CG2 VAL G 342       1.254 -12.388  10.578  1.00  0.00           C  
ATOM    349  N   ARG G 343      -1.827 -14.935   8.753  1.00  0.00           N  
ATOM    350  CA  ARG G 343      -3.077 -15.405   8.149  1.00  0.00           C  
ATOM    351  C   ARG G 343      -3.487 -16.642   8.948  1.00  0.00           C  
ATOM    352  O   ARG G 343      -4.534 -16.694   9.654  1.00  0.00           O  
ATOM    353  CB  ARG G 343      -2.843 -15.789   6.678  1.00  0.00           C  
ATOM    354  CG  ARG G 343      -2.493 -14.623   5.735  1.00  0.00           C  
ATOM    355  CD  ARG G 343      -3.690 -13.930   4.938  1.00  0.00           C  
ATOM    356  NE  ARG G 343      -3.206 -12.739   4.204  1.00  0.00           N  
ATOM    357  CZ  ARG G 343      -2.453 -12.795   3.108  1.00  0.00           C  
ATOM    358  NH1 ARG G 343      -2.132 -13.976   2.592  1.00  0.00           N  
ATOM    359  NH2 ARG G 343      -1.927 -11.696   2.584  1.00  0.00           N  
ATOM    360  N   SER G 344      -2.599 -17.618   8.817  1.00  0.00           N  
ATOM    361  CA  SER G 344      -2.691 -18.894   9.477  1.00  0.00           C  
ATOM    362  C   SER G 344      -3.199 -18.837  10.919  1.00  0.00           C  
ATOM    363  O   SER G 344      -4.192 -19.498  11.263  1.00  0.00           O  
ATOM    364  CB  SER G 344      -1.316 -19.534   9.458  1.00  0.00           C  
ATOM    365  OG  SER G 344      -1.254 -20.562  10.410  1.00  0.00           O  
ATOM    366  N   LYS G 345      -2.515 -18.072  11.770  1.00  0.00           N  
ATOM    367  CA  LYS G 345      -2.925 -17.993  13.169  1.00  0.00           C  
ATOM    368  C   LYS G 345      -4.288 -17.372  13.289  1.00  0.00           C  
ATOM    369  O   LYS G 345      -5.063 -17.716  14.173  1.00  0.00           O  
ATOM    370  CB  LYS G 345      -1.934 -17.179  13.997  1.00  0.00           C  
ATOM    371  CG  LYS G 345      -0.666 -17.923  14.398  1.00  0.00           C  
ATOM    372  CD  LYS G 345      -0.950 -19.112  15.326  1.00  0.00           C  
ATOM    373  CE  LYS G 345       0.361 -19.823  15.743  1.00  0.00           C  
ATOM    374  NZ  LYS G 345       0.130 -21.035  16.590  1.00  0.00           N  
ATOM    375  N   LEU G 347      -4.597 -16.463  12.378  1.00  0.00           N  
ATOM    376  CA  LEU G 347      -5.875 -15.791  12.457  1.00  0.00           C  
ATOM    377  C   LEU G 347      -7.058 -16.645  12.083  1.00  0.00           C  
ATOM    378  O   LEU G 347      -8.149 -16.513  12.678  1.00  0.00           O  
ATOM    379  CB  LEU G 347      -5.805 -14.528  11.623  1.00  0.00           C  
ATOM    380  CG  LEU G 347      -5.018 -13.489  12.426  1.00  0.00           C  
ATOM    381  CD1 LEU G 347      -4.328 -12.560  11.487  1.00  0.00           C  
ATOM    382  CD2 LEU G 347      -5.953 -12.767  13.455  1.00  0.00           C  
ATOM    383  N   LYS G 348      -6.822 -17.536  11.119  1.00  0.00           N  
ATOM    384  CA  LYS G 348      -7.870 -18.431  10.635  1.00  0.00           C  
ATOM    385  C   LYS G 348      -8.637 -19.083  11.777  1.00  0.00           C  
ATOM    386  O   LYS G 348      -9.871 -19.055  11.805  1.00  0.00           O  
ATOM    387  CB  LYS G 348      -7.289 -19.512   9.717  1.00  0.00           C  
ATOM    388  CG  LYS G 348      -8.350 -20.437   9.132  1.00  0.00           C  
ATOM    389  CD  LYS G 348      -7.794 -21.344   8.044  1.00  0.00           C  
ATOM    390  CE  LYS G 348      -8.889 -22.259   7.509  1.00  0.00           C  
ATOM    391  NZ  LYS G 348      -8.415 -23.168   6.427  1.00  0.00           N  
ATOM    392  N   GLU G 349      -7.907 -19.662  12.719  1.00  0.00           N  
ATOM    393  CA  GLU G 349      -8.546 -20.305  13.846  1.00  0.00           C  
ATOM    394  C   GLU G 349      -9.639 -19.416  14.429  1.00  0.00           C  
ATOM    395  O   GLU G 349     -10.808 -19.799  14.517  1.00  0.00           O  
ATOM    396  CB  GLU G 349      -7.530 -20.562  14.956  1.00  0.00           C  
ATOM    397  CG  GLU G 349      -6.211 -21.220  14.549  1.00  0.00           C  
ATOM    398  CD  GLU G 349      -5.215 -21.302  15.728  1.00  0.00           C  
ATOM    399  OE1 GLU G 349      -5.640 -21.706  16.846  1.00  0.00           O  
ATOM    400  OE2 GLU G 349      -4.017 -20.962  15.524  1.00  0.00           O  
ATOM    401  N   TYR G 352      -9.225 -18.215  14.827  1.00  0.00           N  
ATOM    402  CA  TYR G 352     -10.105 -17.237  15.478  1.00  0.00           C  
ATOM    403  C   TYR G 352     -11.100 -16.580  14.533  1.00  0.00           C  
ATOM    404  O   TYR G 352     -11.920 -15.734  14.941  1.00  0.00           O  
ATOM    405  CB  TYR G 352      -9.258 -16.165  16.186  1.00  0.00           C  
ATOM    406  CG  TYR G 352      -8.328 -16.656  17.293  1.00  0.00           C  
ATOM    407  CD1 TYR G 352      -7.749 -17.928  17.244  1.00  0.00           C  
ATOM    408  CD2 TYR G 352      -7.933 -15.798  18.314  1.00  0.00           C  
ATOM    409  CE1 TYR G 352      -6.799 -18.334  18.167  1.00  0.00           C  
ATOM    410  CE2 TYR G 352      -6.976 -16.184  19.240  1.00  0.00           C  
ATOM    411  CZ  TYR G 352      -6.404 -17.456  19.164  1.00  0.00           C  
ATOM    412  OH  TYR G 352      -5.403 -17.812  20.062  1.00  0.00           O  
ATOM    413  N   GLN G 361     -11.016 -16.977  13.272  1.00  0.00           N  
ATOM    414  CA  GLN G 361     -11.910 -16.454  12.273  1.00  0.00           C  
ATOM    415  C   GLN G 361     -11.959 -14.947  12.171  1.00  0.00           C  
ATOM    416  O   GLN G 361     -12.886 -14.284  12.646  1.00  0.00           O  
ATOM    417  CB  GLN G 361     -13.289 -16.976  12.535  1.00  0.00           C  
ATOM    418  CG  GLN G 361     -13.426 -18.400  12.120  1.00  0.00           C  
ATOM    419  CD  GLN G 361     -14.488 -19.080  12.917  1.00  0.00           C  
ATOM    420  OE1 GLN G 361     -14.342 -19.231  14.139  1.00  0.00           O  
ATOM    421  NE2 GLN G 361     -15.580 -19.487  12.251  1.00  0.00           N  
ATOM    422  N   TYR G 362     -10.950 -14.414  11.515  1.00  0.00           N  
ATOM    423  CA  TYR G 362     -10.853 -12.996  11.335  1.00  0.00           C  
ATOM    424  C   TYR G 362     -11.182 -12.778   9.885  1.00  0.00           C  
ATOM    425  O   TYR G 362     -10.968 -13.665   9.071  1.00  0.00           O  
ATOM    426  CB  TYR G 362      -9.402 -12.513  11.617  1.00  0.00           C  
ATOM    427  CG  TYR G 362      -9.063 -12.161  13.061  1.00  0.00           C  
ATOM    428  CD1 TYR G 362      -9.002 -13.132  14.034  1.00  0.00           C  
ATOM    429  CD2 TYR G 362      -8.795 -10.851  13.432  1.00  0.00           C  
ATOM    430  CE1 TYR G 362      -8.678 -12.809  15.354  1.00  0.00           C  
ATOM    431  CE2 TYR G 362      -8.468 -10.522  14.746  1.00  0.00           C  
ATOM    432  CZ  TYR G 362      -8.407 -11.504  15.710  1.00  0.00           C  
ATOM    433  OH  TYR G 362      -8.062 -11.192  17.018  1.00  0.00           O  
ATOM    434  N   GLN G 363     -11.701 -11.600   9.571  1.00  0.00           N  
ATOM    435  CA  GLN G 363     -11.994 -11.222   8.197  1.00  0.00           C  
ATOM    436  C   GLN G 363     -10.775 -10.459   7.744  1.00  0.00           C  
ATOM    437  O   GLN G 363     -10.261  -9.667   8.516  1.00  0.00           O  
ATOM    438  CB  GLN G 363     -13.137 -10.226   8.141  1.00  0.00           C  
ATOM    439  CG  GLN G 363     -14.523 -10.693   8.511  1.00  0.00           C  
ATOM    440  CD  GLN G 363     -15.531  -9.534   8.485  1.00  0.00           C  
ATOM    441  OE1 GLN G 363     -15.465  -8.666   7.604  1.00  0.00           O  
ATOM    442  NE2 GLN G 363     -16.468  -9.524   9.435  1.00  0.00           N  
ATOM    443  N   GLU G 364     -10.293 -10.674   6.531  1.00  0.00           N  
ATOM    444  CA  GLU G 364      -9.163  -9.873   6.045  1.00  0.00           C  
ATOM    445  C   GLU G 364      -9.691  -8.939   4.938  1.00  0.00           C  
ATOM    446  O   GLU G 364     -10.058  -9.388   3.835  1.00  0.00           O  
ATOM    447  CB  GLU G 364      -8.020 -10.699   5.485  1.00  0.00           C  
ATOM    448  CG  GLU G 364      -6.843  -9.867   5.060  1.00  0.00           C  
ATOM    449  CD  GLU G 364      -5.592 -10.731   4.709  1.00  0.00           C  
ATOM    450  OE1 GLU G 364      -5.374 -11.796   5.328  1.00  0.00           O  
ATOM    451  OE2 GLU G 364      -4.787 -10.370   3.831  1.00  0.00           O  
ATOM    452  N   VAL G 365      -9.730  -7.644   5.271  1.00  0.00           N  
ATOM    453  CA  VAL G 365     -10.184  -6.591   4.412  1.00  0.00           C  
ATOM    454  C   VAL G 365      -9.004  -5.843   3.843  1.00  0.00           C  
ATOM    455  O   VAL G 365      -7.912  -6.399   3.739  1.00  0.00           O  
ATOM    456  CB  VAL G 365     -11.059  -5.674   5.199  1.00  0.00           C  
ATOM    457  CG1 VAL G 365     -12.184  -6.487   5.854  1.00  0.00           C  
ATOM    458  CG2 VAL G 365     -10.271  -4.998   6.241  1.00  0.00           C  
ATOM    459  N   LYS G 366      -9.225  -4.610   3.416  1.00  0.00           N  
ATOM    460  CA  LYS G 366      -8.150  -3.757   2.859  1.00  0.00           C  
ATOM    461  C   LYS G 366      -8.740  -2.407   2.587  1.00  0.00           C  
ATOM    462  O   LYS G 366      -9.600  -2.291   1.746  1.00  0.00           O  
ATOM    463  CB  LYS G 366      -7.587  -4.279   1.558  1.00  0.00           C  
ATOM    464  CG  LYS G 366      -6.487  -3.412   1.062  1.00  0.00           C  
ATOM    465  CD  LYS G 366      -5.414  -3.350   2.157  1.00  0.00           C  
ATOM    466  CE  LYS G 366      -4.285  -2.304   1.896  1.00  0.00           C  
ATOM    467  NZ  LYS G 366      -3.188  -2.260   2.929  1.00  0.00           N  
ATOM    468  N   GLY G 368      -8.269  -1.386   3.289  1.00  0.00           N  
ATOM    469  CA  GLY G 368      -8.835  -0.062   3.147  1.00  0.00           C  
ATOM    470  C   GLY G 368      -8.065   0.961   2.345  1.00  0.00           C  
ATOM    471  O   GLY G 368      -6.864   0.804   2.044  1.00  0.00           O  
ATOM    472  N   PRO G 370      -8.773   2.040   1.970  1.00  0.00           N  
ATOM    473  CA  PRO G 370      -8.226   3.145   1.190  1.00  0.00           C  
ATOM    474  C   PRO G 370      -6.960   3.657   1.758  1.00  0.00           C  
ATOM    475  O   PRO G 370      -6.796   3.798   2.951  1.00  0.00           O  
ATOM    476  CB  PRO G 370      -9.326   4.169   1.252  1.00  0.00           C  
ATOM    477  CG  PRO G 370     -10.575   3.297   1.195  1.00  0.00           C  
ATOM    478  CD  PRO G 370     -10.244   2.169   2.123  1.00  0.00           C  
ATOM    479  N   PHE G 371      -6.074   3.963   0.852  1.00  0.00           N  
ATOM    480  CA  PHE G 371      -4.730   4.456   1.107  1.00  0.00           C  
ATOM    481  C   PHE G 371      -4.777   5.893   1.584  1.00  0.00           C  
ATOM    482  O   PHE G 371      -3.755   6.476   1.851  1.00  0.00           O  
ATOM    483  CB  PHE G 371      -3.996   4.295  -0.224  1.00  0.00           C  
ATOM    484  CG  PHE G 371      -4.697   3.250  -1.180  1.00  0.00           C  
ATOM    485  CD1 PHE G 371      -5.935   3.529  -1.794  1.00  0.00           C  
ATOM    486  CD2 PHE G 371      -4.145   1.972  -1.392  1.00  0.00           C  
ATOM    487  CE1 PHE G 371      -6.601   2.561  -2.579  1.00  0.00           C  
ATOM    488  CE2 PHE G 371      -4.812   0.998  -2.186  1.00  0.00           C  
ATOM    489  CZ  PHE G 371      -6.031   1.309  -2.765  1.00  0.00           C  
ATOM    490  N   MET G 372      -5.995   6.433   1.686  1.00  0.00           N  
ATOM    491  CA  MET G 372      -6.281   7.820   2.107  1.00  0.00           C  
ATOM    492  C   MET G 372      -7.769   8.172   1.970  1.00  0.00           C  
ATOM    493  O   MET G 372      -8.446   7.800   1.025  1.00  0.00           O  
ATOM    494  CB  MET G 372      -5.505   8.819   1.264  1.00  0.00           C  
ATOM    495  CG  MET G 372      -6.236   9.274   0.012  1.00  0.00           C  
ATOM    496  SD  MET G 372      -5.084   9.690  -1.344  1.00  0.00           S  
ATOM    497  CE  MET G 372      -4.874  11.517  -1.010  1.00  0.00           C  
ATOM    498  N   MET G 373      -8.270   8.921   2.920  1.00  0.00           N  
ATOM    499  CA  MET G 373      -9.658   9.305   2.900  1.00  0.00           C  
ATOM    500  C   MET G 373      -9.737  10.806   3.123  1.00  0.00           C  
ATOM    501  O   MET G 373      -8.700  11.481   3.243  1.00  0.00           O  
ATOM    502  CB  MET G 373     -10.436   8.577   3.981  1.00  0.00           C  
ATOM    503  CG  MET G 373     -10.256   7.095   3.959  1.00  0.00           C  
ATOM    504  SD  MET G 373     -11.445   6.403   5.099  1.00  0.00           S  
ATOM    505  CE  MET G 373     -10.602   6.348   6.624  1.00  0.00           C  
ATOM    506  N   ASP G 374     -10.963  11.319   3.209  1.00  0.00           N  
ATOM    507  CA  ASP G 374     -11.161  12.744   3.340  1.00  0.00           C  
ATOM    508  C   ASP G 374     -10.832  13.308   4.695  1.00  0.00           C  
ATOM    509  O   ASP G 374     -11.315  12.792   5.710  1.00  0.00           O  
ATOM    510  CB  ASP G 374     -12.592  13.106   2.980  1.00  0.00           C  
ATOM    511  CG  ASP G 374     -12.809  14.606   2.927  1.00  0.00           C  
ATOM    512  OD1 ASP G 374     -11.895  15.354   2.473  1.00  0.00           O  
ATOM    513  OD2 ASP G 374     -13.906  15.035   3.328  1.00  0.00           O  
ATOM    514  N   ARG G 375     -10.019  14.374   4.696  1.00  0.00           N  
ATOM    515  CA  ARG G 375      -9.625  15.054   5.936  1.00  0.00           C  
ATOM    516  C   ARG G 375     -10.811  15.222   6.884  1.00  0.00           C  
ATOM    517  O   ARG G 375     -10.693  15.104   8.101  1.00  0.00           O  
ATOM    518  CB  ARG G 375      -9.031  16.429   5.630  1.00  0.00           C  
ATOM    519  CG  ARG G 375      -9.107  17.422   6.795  1.00  0.00           C  
ATOM    520  CD  ARG G 375      -8.439  18.757   6.455  1.00  0.00           C  
ATOM    521  NE  ARG G 375      -8.619  19.758   7.507  1.00  0.00           N  
ATOM    522  CZ  ARG G 375      -7.908  20.884   7.602  1.00  0.00           C  
ATOM    523  NH1 ARG G 375      -6.966  21.157   6.705  1.00  0.00           N  
ATOM    524  NH2 ARG G 375      -8.124  21.737   8.602  1.00  0.00           N  
ATOM    525  N   VAL G 376     -11.958  15.493   6.307  1.00  0.00           N  
ATOM    526  CA  VAL G 376     -13.146  15.686   7.085  1.00  0.00           C  
ATOM    527  C   VAL G 376     -13.416  14.504   7.953  1.00  0.00           C  
ATOM    528  O   VAL G 376     -13.916  14.642   9.057  1.00  0.00           O  
ATOM    529  CB  VAL G 376     -14.359  15.918   6.192  1.00  0.00           C  
ATOM    530  CG1 VAL G 376     -15.636  15.877   7.036  1.00  0.00           C  
ATOM    531  CG2 VAL G 376     -14.209  17.267   5.429  1.00  0.00           C  
ATOM    532  N   LEU G 377     -13.090  13.327   7.453  1.00  0.00           N  
ATOM    533  CA  LEU G 377     -13.321  12.111   8.234  1.00  0.00           C  
ATOM    534  C   LEU G 377     -12.480  12.155   9.487  1.00  0.00           C  
ATOM    535  O   LEU G 377     -13.007  12.075  10.598  1.00  0.00           O  
ATOM    536  CB  LEU G 377     -12.952  10.850   7.437  1.00  0.00           C  
ATOM    537  CG  LEU G 377     -13.805   9.600   7.768  1.00  0.00           C  
ATOM    538  CD1 LEU G 377     -13.260   8.371   7.072  1.00  0.00           C  
ATOM    539  CD2 LEU G 377     -13.799   9.380   9.226  1.00  0.00           C  
ATOM    540  N   TRP G 378     -11.173  12.280   9.300  1.00  0.00           N  
ATOM    541  CA  TRP G 378     -10.307  12.347  10.436  1.00  0.00           C  
ATOM    542  C   TRP G 378     -10.640  13.453  11.437  1.00  0.00           C  
ATOM    543  O   TRP G 378     -10.380  13.319  12.638  1.00  0.00           O  
ATOM    544  CB  TRP G 378      -8.874  12.429   9.964  1.00  0.00           C  
ATOM    545  CG  TRP G 378      -8.406  11.067   9.569  1.00  0.00           C  
ATOM    546  CD1 TRP G 378      -8.161   9.956  10.387  1.00  0.00           C  
ATOM    547  CD2 TRP G 378      -8.137  10.656   8.273  1.00  0.00           C  
ATOM    548  NE1 TRP G 378      -7.751   8.887   9.639  1.00  0.00           N  
ATOM    549  CE2 TRP G 378      -7.727   9.288   8.333  1.00  0.00           C  
ATOM    550  CE3 TRP G 378      -8.198  11.301   7.043  1.00  0.00           C  
ATOM    551  CZ2 TRP G 378      -7.380   8.577   7.212  1.00  0.00           C  
ATOM    552  CZ3 TRP G 378      -7.855  10.599   5.923  1.00  0.00           C  
ATOM    553  CH2 TRP G 378      -7.448   9.239   6.009  1.00  0.00           C  
ATOM    554  N   GLU G 388     -11.221  14.544  10.968  1.00  0.00           N  
ATOM    555  CA  GLU G 388     -11.580  15.585  11.900  1.00  0.00           C  
ATOM    556  C   GLU G 388     -12.536  14.932  12.894  1.00  0.00           C  
ATOM    557  O   GLU G 388     -12.372  15.063  14.094  1.00  0.00           O  
ATOM    558  CB  GLU G 388     -12.252  16.746  11.173  1.00  0.00           C  
ATOM    559  CG  GLU G 388     -11.422  17.251  10.041  1.00  0.00           C  
ATOM    560  CD  GLU G 388     -11.882  18.603   9.531  1.00  0.00           C  
ATOM    561  OE1 GLU G 388     -13.120  18.823   9.469  1.00  0.00           O  
ATOM    562  OE2 GLU G 388     -11.006  19.440   9.176  1.00  0.00           O  
ATOM    563  N   LYS G 389     -13.504  14.188  12.394  1.00  0.00           N  
ATOM    564  CA  LYS G 389     -14.465  13.540  13.255  1.00  0.00           C  
ATOM    565  C   LYS G 389     -13.873  12.536  14.234  1.00  0.00           C  
ATOM    566  O   LYS G 389     -14.157  12.598  15.430  1.00  0.00           O  
ATOM    567  CB  LYS G 389     -15.515  12.832  12.426  1.00  0.00           C  
ATOM    568  CG  LYS G 389     -16.519  13.762  11.769  1.00  0.00           C  
ATOM    569  CD  LYS G 389     -17.828  13.019  11.406  1.00  0.00           C  
ATOM    570  CE  LYS G 389     -18.969  13.969  11.023  1.00  0.00           C  
ATOM    571  NZ  LYS G 389     -20.268  13.260  10.884  1.00  0.00           N  
ATOM    572  N   THR G 390     -13.069  11.595  13.740  1.00  0.00           N  
ATOM    573  CA  THR G 390     -12.473  10.584  14.614  1.00  0.00           C  
ATOM    574  C   THR G 390     -11.741  11.265  15.757  1.00  0.00           C  
ATOM    575  O   THR G 390     -11.919  10.918  16.917  1.00  0.00           O  
ATOM    576  CB  THR G 390     -11.451   9.689  13.878  1.00  0.00           C  
ATOM    577  OG1 THR G 390     -10.254  10.434  13.606  1.00  0.00           O  
ATOM    578  CG2 THR G 390     -12.055   9.129  12.600  1.00  0.00           C  
ATOM    579  N   GLY G 397     -10.917  12.242  15.418  1.00  0.00           N  
ATOM    580  CA  GLY G 397     -10.167  12.951  16.423  1.00  0.00           C  
ATOM    581  C   GLY G 397      -8.753  13.095  15.931  1.00  0.00           C  
ATOM    582  O   GLY G 397      -8.054  14.004  16.332  1.00  0.00           O  
ATOM    583  N   HIS G 398      -8.336  12.212  15.037  1.00  0.00           N  
ATOM    584  CA  HIS G 398      -6.984  12.274  14.525  1.00  0.00           C  
ATOM    585  C   HIS G 398      -6.494  13.653  14.186  1.00  0.00           C  
ATOM    586  O   HIS G 398      -5.350  14.035  14.485  1.00  0.00           O  
ATOM    587  CB  HIS G 398      -6.879  11.417  13.302  1.00  0.00           C  
ATOM    588  CG  HIS G 398      -6.886   9.966  13.615  1.00  0.00           C  
ATOM    589  ND1 HIS G 398      -8.024   9.320  14.035  1.00  0.00           N  
ATOM    590  CD2 HIS G 398      -5.878   9.061  13.669  1.00  0.00           C  
ATOM    591  CE1 HIS G 398      -7.716   8.072  14.341  1.00  0.00           C  
ATOM    592  NE2 HIS G 398      -6.423   7.891  14.130  1.00  0.00           N  
ATOM    593  N   TRP G 404      -7.378  14.407  13.549  1.00  0.00           N  
ATOM    594  CA  TRP G 404      -7.047  15.753  13.139  1.00  0.00           C  
ATOM    595  C   TRP G 404      -6.737  16.681  14.304  1.00  0.00           C  
ATOM    596  O   TRP G 404      -5.872  17.543  14.197  1.00  0.00           O  
ATOM    597  CB  TRP G 404      -8.175  16.356  12.304  1.00  0.00           C  
ATOM    598  CG  TRP G 404      -7.705  17.604  11.696  1.00  0.00           C  
ATOM    599  CD1 TRP G 404      -8.003  18.868  12.094  1.00  0.00           C  
ATOM    600  CD2 TRP G 404      -6.707  17.727  10.678  1.00  0.00           C  
ATOM    601  NE1 TRP G 404      -7.242  19.777  11.394  1.00  0.00           N  
ATOM    602  CE2 TRP G 404      -6.439  19.101  10.519  1.00  0.00           C  
ATOM    603  CE3 TRP G 404      -6.014  16.808   9.890  1.00  0.00           C  
ATOM    604  CZ2 TRP G 404      -5.510  19.578   9.608  1.00  0.00           C  
ATOM    605  CZ3 TRP G 404      -5.087  17.283   8.978  1.00  0.00           C  
ATOM    606  CH2 TRP G 404      -4.843  18.658   8.846  1.00  0.00           C  
ATOM    607  N   ASP G 406      -7.420  16.490  15.423  1.00  0.00           N  
ATOM    608  CA  ASP G 406      -7.218  17.360  16.566  1.00  0.00           C  
ATOM    609  C   ASP G 406      -6.185  16.928  17.572  1.00  0.00           C  
ATOM    610  O   ASP G 406      -5.955  17.614  18.554  1.00  0.00           O  
ATOM    611  CB  ASP G 406      -8.550  17.570  17.248  1.00  0.00           C  
ATOM    612  CG  ASP G 406      -9.599  18.037  16.278  1.00  0.00           C  
ATOM    613  OD1 ASP G 406      -9.523  19.220  15.853  1.00  0.00           O  
ATOM    614  OD2 ASP G 406     -10.480  17.218  15.921  1.00  0.00           O  
ATOM    615  N   ASN G 486      -5.575  15.783  17.343  1.00  0.00           N  
ATOM    616  CA  ASN G 486      -4.550  15.300  18.233  1.00  0.00           C  
ATOM    617  C   ASN G 486      -3.801  14.202  17.545  1.00  0.00           C  
ATOM    618  O   ASN G 486      -3.813  13.063  18.005  1.00  0.00           O  
ATOM    619  CB  ASN G 486      -5.126  14.800  19.566  1.00  0.00           C  
ATOM    620  CG  ASN G 486      -6.567  14.400  19.482  1.00  0.00           C  
ATOM    621  OD1 ASN G 486      -6.915  13.562  18.688  1.00  0.00           O  
ATOM    622  ND2 ASN G 486      -7.413  14.980  20.321  1.00  0.00           N  
ATOM    623  N   TYR G 487      -3.161  14.544  16.426  1.00  0.00           N  
ATOM    624  CA  TYR G 487      -2.375  13.574  15.662  1.00  0.00           C  
ATOM    625  C   TYR G 487      -2.011  14.193  14.338  1.00  0.00           C  
ATOM    626  O   TYR G 487      -1.100  13.724  13.640  1.00  0.00           O  
ATOM    627  CB  TYR G 487      -3.180  12.288  15.421  1.00  0.00           C  
ATOM    628  CG  TYR G 487      -2.329  11.033  15.280  1.00  0.00           C  
ATOM    629  CD1 TYR G 487      -1.308  10.948  14.319  1.00  0.00           C  
ATOM    630  CD2 TYR G 487      -2.513   9.945  16.133  1.00  0.00           C  
ATOM    631  CE1 TYR G 487      -0.489   9.796  14.226  1.00  0.00           C  
ATOM    632  CE2 TYR G 487      -1.706   8.803  16.050  1.00  0.00           C  
ATOM    633  CZ  TYR G 487      -0.699   8.733  15.104  1.00  0.00           C  
ATOM    634  OH  TYR G 487       0.124   7.632  15.041  1.00  0.00           O  
ATOM    635  N   LYS G 488      -2.726  15.264  14.011  1.00  0.00           N  
ATOM    636  CA  LYS G 488      -2.521  15.951  12.748  1.00  0.00           C  
ATOM    637  C   LYS G 488      -1.050  16.253  12.434  1.00  0.00           C  
ATOM    638  O   LYS G 488      -0.659  16.405  11.275  1.00  0.00           O  
ATOM    639  CB  LYS G 488      -3.381  17.223  12.703  1.00  0.00           C  
ATOM    640  CG  LYS G 488      -2.702  18.541  13.090  1.00  0.00           C  
ATOM    641  CD  LYS G 488      -3.693  19.689  12.839  1.00  0.00           C  
ATOM    642  CE  LYS G 488      -3.077  21.081  12.954  1.00  0.00           C  
ATOM    643  NZ  LYS G 488      -4.121  22.146  12.722  1.00  0.00           N  
ATOM    644  N   ASP G 495      -0.230  16.298  13.467  1.00  0.00           N  
ATOM    645  CA  ASP G 495       1.183  16.584  13.310  1.00  0.00           C  
ATOM    646  C   ASP G 495       1.927  15.404  12.702  1.00  0.00           C  
ATOM    647  O   ASP G 495       2.898  15.583  11.980  1.00  0.00           O  
ATOM    648  CB  ASP G 495       1.761  16.965  14.680  1.00  0.00           C  
ATOM    649  CG  ASP G 495       0.960  16.346  15.852  1.00  0.00           C  
ATOM    650  OD1 ASP G 495      -0.255  16.663  16.003  1.00  0.00           O  
ATOM    651  OD2 ASP G 495       1.539  15.537  16.626  1.00  0.00           O  
ATOM    652  N   ALA G 496       1.455  14.194  12.977  1.00  0.00           N  
ATOM    653  CA  ALA G 496       2.108  12.988  12.457  1.00  0.00           C  
ATOM    654  C   ALA G 496       1.498  12.498  11.162  1.00  0.00           C  
ATOM    655  O   ALA G 496       2.018  11.540  10.561  1.00  0.00           O  
ATOM    656  CB  ALA G 496       2.027  11.893  13.467  1.00  0.00           C  
ATOM    657  N   MET G 497       0.408  13.171  10.762  1.00  0.00           N  
ATOM    658  CA  MET G 497      -0.370  12.870   9.570  1.00  0.00           C  
ATOM    659  C   MET G 497       0.132  13.508   8.290  1.00  0.00           C  
ATOM    660  O   MET G 497       0.482  14.695   8.284  1.00  0.00           O  
ATOM    661  CB  MET G 497      -1.773  13.310   9.795  1.00  0.00           C  
ATOM    662  CG  MET G 497      -2.739  12.257   9.586  1.00  0.00           C  
ATOM    663  SD  MET G 497      -4.274  12.608  10.531  1.00  0.00           S  
ATOM    664  CE  MET G 497      -3.844  11.926  12.073  1.00  0.00           C  
ATOM    665  N   PHE G 498       0.174  12.722   7.210  1.00  0.00           N  
ATOM    666  CA  PHE G 498       0.607  13.209   5.912  1.00  0.00           C  
ATOM    667  C   PHE G 498      -0.627  13.610   5.128  1.00  0.00           C  
ATOM    668  O   PHE G 498      -1.708  13.053   5.373  1.00  0.00           O  
ATOM    669  CB  PHE G 498       1.272  12.108   5.210  1.00  0.00           C  
ATOM    670  CG  PHE G 498       2.708  12.026   5.467  1.00  0.00           C  
ATOM    671  CD1 PHE G 498       3.587  12.891   4.843  1.00  0.00           C  
ATOM    672  CD2 PHE G 498       3.210  11.023   6.248  1.00  0.00           C  
ATOM    673  CE1 PHE G 498       4.969  12.759   4.980  1.00  0.00           C  
ATOM    674  CE2 PHE G 498       4.585  10.886   6.391  1.00  0.00           C  
ATOM    675  CZ  PHE G 498       5.464  11.772   5.740  1.00  0.00           C  
ATOM    676  N   THR G 499      -0.504  14.551   4.184  1.00  0.00           N  
ATOM    677  CA  THR G 499      -1.698  14.979   3.433  1.00  0.00           C  
ATOM    678  C   THR G 499      -1.500  15.395   1.990  1.00  0.00           C  
ATOM    679  O   THR G 499      -0.457  15.940   1.624  1.00  0.00           O  
ATOM    680  CB  THR G 499      -2.417  16.147   4.133  1.00  0.00           C  
ATOM    681  OG1 THR G 499      -1.464  17.195   4.380  1.00  0.00           O  
ATOM    682  CG2 THR G 499      -3.085  15.675   5.448  1.00  0.00           C  
ATOM    683  N   THR G 500      -2.519  15.107   1.178  1.00  0.00           N  
ATOM    684  CA  THR G 500      -2.537  15.475  -0.234  1.00  0.00           C  
ATOM    685  C   THR G 500      -3.941  15.909  -0.495  1.00  0.00           C  
ATOM    686  O   THR G 500      -4.775  15.940   0.422  1.00  0.00           O  
ATOM    687  CB  THR G 500      -2.364  14.345  -1.171  1.00  0.00           C  
ATOM    688  OG1 THR G 500      -1.480  13.400  -0.605  1.00  0.00           O  
ATOM    689  CG2 THR G 500      -1.786  14.840  -2.477  1.00  0.00           C  
ATOM    690  N   SER G 501      -4.213  16.200  -1.766  1.00  0.00           N  
ATOM    691  CA  SER G 501      -5.538  16.648  -2.181  1.00  0.00           C  
ATOM    692  C   SER G 501      -5.686  16.785  -3.694  1.00  0.00           C  
ATOM    693  O   SER G 501      -4.702  16.969  -4.417  1.00  0.00           O  
ATOM    694  CB  SER G 501      -5.843  17.990  -1.501  1.00  0.00           C  
ATOM    695  OG  SER G 501      -4.688  18.834  -1.529  1.00  0.00           O  
ATOM    696  N   SER G 502      -6.931  16.665  -4.148  1.00  0.00           N  
ATOM    697  CA  SER G 502      -7.288  16.826  -5.554  1.00  0.00           C  
ATOM    698  C   SER G 502      -8.229  18.042  -5.620  1.00  0.00           C  
ATOM    699  O   SER G 502      -8.576  18.614  -4.587  1.00  0.00           O  
ATOM    700  CB  SER G 502      -8.002  15.584  -6.078  1.00  0.00           C  
ATOM    701  OG  SER G 502      -9.175  15.330  -5.334  1.00  0.00           O  
ATOM    702  N   GLU G 651      -8.639  18.445  -6.818  1.00  0.00           N  
ATOM    703  CA  GLU G 651      -9.525  19.605  -6.972  1.00  0.00           C  
ATOM    704  C   GLU G 651     -10.607  19.425  -5.941  1.00  0.00           C  
ATOM    705  O   GLU G 651     -10.973  20.347  -5.214  1.00  0.00           O  
ATOM    706  CB  GLU G 651     -10.160  19.626  -8.371  1.00  0.00           C  
ATOM    707  CG  GLU G 651      -9.386  18.831  -9.423  1.00  0.00           C  
ATOM    708  CD  GLU G 651      -7.898  19.164  -9.434  1.00  0.00           C  
ATOM    709  OE1 GLU G 651      -7.565  20.359  -9.614  1.00  0.00           O  
ATOM    710  OE2 GLU G 651      -7.069  18.235  -9.258  1.00  0.00           O  
ATOM    711  N   ASN G 652     -11.088  18.190  -5.906  1.00  0.00           N  
ATOM    712  CA  ASN G 652     -12.126  17.748  -4.995  1.00  0.00           C  
ATOM    713  C   ASN G 652     -11.882  18.302  -3.547  1.00  0.00           C  
ATOM    714  O   ASN G 652     -12.053  19.499  -3.266  1.00  0.00           O  
ATOM    715  CB  ASN G 652     -12.170  16.184  -4.994  1.00  0.00           C  
ATOM    716  CG  ASN G 652     -12.424  15.567  -6.379  1.00  0.00           C  
ATOM    717  OD1 ASN G 652     -11.723  15.861  -7.361  1.00  0.00           O  
ATOM    718  ND2 ASN G 652     -13.416  14.681  -6.438  1.00  0.00           N  
ATOM    719  N   ARG G 653     -11.472  17.414  -2.644  1.00  0.00           N  
ATOM    720  CA  ARG G 653     -11.228  17.773  -1.257  1.00  0.00           C  
ATOM    721  C   ARG G 653      -9.744  17.680  -0.913  1.00  0.00           C  
ATOM    722  O   ARG G 653      -8.866  17.862  -1.762  1.00  0.00           O  
ATOM    723  CB  ARG G 653     -11.981  16.814  -0.330  1.00  0.00           C  
ATOM    724  CG  ARG G 653     -13.231  16.199  -0.932  1.00  0.00           C  
ATOM    725  CD  ARG G 653     -13.697  14.960  -0.167  1.00  0.00           C  
ATOM    726  NE  ARG G 653     -14.824  14.325  -0.836  1.00  0.00           N  
ATOM    727  CZ  ARG G 653     -14.793  13.928  -2.103  1.00  0.00           C  
ATOM    728  NH1 ARG G 653     -13.693  14.092  -2.832  1.00  0.00           N  
ATOM    729  NH2 ARG G 653     -15.870  13.396  -2.657  1.00  0.00           N  
ATOM    730  N   GLU G 654      -9.491  17.396   0.364  1.00  0.00           N  
ATOM    731  CA  GLU G 654      -8.145  17.221   0.892  1.00  0.00           C  
ATOM    732  C   GLU G 654      -8.153  15.949   1.750  1.00  0.00           C  
ATOM    733  O   GLU G 654      -9.007  15.761   2.627  1.00  0.00           O  
ATOM    734  CB  GLU G 654      -7.730  18.414   1.735  1.00  0.00           C  
ATOM    735  CG  GLU G 654      -6.378  18.201   2.352  1.00  0.00           C  
ATOM    736  CD  GLU G 654      -5.928  19.354   3.216  1.00  0.00           C  
ATOM    737  OE1 GLU G 654      -6.710  19.779   4.099  1.00  0.00           O  
ATOM    738  OE2 GLU G 654      -4.779  19.816   3.019  1.00  0.00           O  
ATOM    739  N   TYR G 655      -7.197  15.069   1.488  1.00  0.00           N  
ATOM    740  CA  TYR G 655      -7.150  13.819   2.206  1.00  0.00           C  
ATOM    741  C   TYR G 655      -5.884  13.686   3.018  1.00  0.00           C  
ATOM    742  O   TYR G 655      -4.879  14.376   2.774  1.00  0.00           O  
ATOM    743  CB  TYR G 655      -7.228  12.631   1.222  1.00  0.00           C  
ATOM    744  CG  TYR G 655      -8.073  12.869   0.001  1.00  0.00           C  
ATOM    745  CD1 TYR G 655      -7.588  13.618  -1.053  1.00  0.00           C  
ATOM    746  CD2 TYR G 655      -9.373  12.394  -0.072  1.00  0.00           C  
ATOM    747  CE1 TYR G 655      -8.387  13.900  -2.168  1.00  0.00           C  
ATOM    748  CE2 TYR G 655     -10.187  12.663  -1.166  1.00  0.00           C  
ATOM    749  CZ  TYR G 655      -9.698  13.421  -2.218  1.00  0.00           C  
ATOM    750  OH  TYR G 655     -10.517  13.724  -3.297  1.00  0.00           O  
ATOM    751  N   CYS G 656      -5.956  12.768   3.983  1.00  0.00           N  
ATOM    752  CA  CYS G 656      -4.835  12.437   4.854  1.00  0.00           C  
ATOM    753  C   CYS G 656      -4.425  11.028   4.480  1.00  0.00           C  
ATOM    754  O   CYS G 656      -5.274  10.177   4.270  1.00  0.00           O  
ATOM    755  CB  CYS G 656      -5.256  12.404   6.318  1.00  0.00           C  
ATOM    756  SG  CYS G 656      -5.967  13.882   6.957  1.00  0.00           S  
ATOM    757  N   ILE G 657      -3.138  10.772   4.375  1.00  0.00           N  
ATOM    758  CA  ILE G 657      -2.707   9.428   4.086  1.00  0.00           C  
ATOM    759  C   ILE G 657      -2.911   8.672   5.389  1.00  0.00           C  
ATOM    760  O   ILE G 657      -2.459   9.115   6.435  1.00  0.00           O  
ATOM    761  CB  ILE G 657      -1.260   9.409   3.741  1.00  0.00           C  
ATOM    762  CG1 ILE G 657      -1.074   9.929   2.339  1.00  0.00           C  
ATOM    763  CG2 ILE G 657      -0.701   8.035   3.948  1.00  0.00           C  
ATOM    764  CD1 ILE G 657      -1.604  11.256   2.206  1.00  0.00           C  
ATOM    765  N   LYS G 658      -3.559   7.519   5.346  1.00  0.00           N  
ATOM    766  CA  LYS G 658      -3.821   6.822   6.583  1.00  0.00           C  
ATOM    767  C   LYS G 658      -2.625   6.542   7.515  1.00  0.00           C  
ATOM    768  O   LYS G 658      -1.547   6.090   7.092  1.00  0.00           O  
ATOM    769  CB  LYS G 658      -4.602   5.524   6.329  1.00  0.00           C  
ATOM    770  CG  LYS G 658      -3.824   4.365   5.754  1.00  0.00           C  
ATOM    771  CD  LYS G 658      -4.742   3.149   5.665  1.00  0.00           C  
ATOM    772  CE  LYS G 658      -4.036   1.889   5.181  1.00  0.00           C  
ATOM    773  NZ  LYS G 658      -5.059   0.820   4.982  1.00  0.00           N  
ATOM    774  N   PRO G 659      -2.800   6.890   8.815  1.00  0.00           N  
ATOM    775  CA  PRO G 659      -1.830   6.704   9.907  1.00  0.00           C  
ATOM    776  C   PRO G 659      -2.192   5.336  10.537  1.00  0.00           C  
ATOM    777  O   PRO G 659      -1.339   4.553  10.890  1.00  0.00           O  
ATOM    778  CB  PRO G 659      -2.175   7.825  10.867  1.00  0.00           C  
ATOM    779  CG  PRO G 659      -3.054   8.773  10.060  1.00  0.00           C  
ATOM    780  CD  PRO G 659      -3.833   7.878   9.210  1.00  0.00           C  
ATOM    781  N   MET G 660      -3.488   5.072  10.651  1.00  0.00           N  
ATOM    782  CA  MET G 660      -4.014   3.827  11.195  1.00  0.00           C  
ATOM    783  C   MET G 660      -5.115   3.343  10.234  1.00  0.00           C  
ATOM    784  O   MET G 660      -5.437   4.062   9.279  1.00  0.00           O  
ATOM    785  CB  MET G 660      -4.595   4.104  12.579  1.00  0.00           C  
ATOM    786  CG  MET G 660      -3.720   5.082  13.391  1.00  0.00           C  
ATOM    787  SD  MET G 660      -4.512   5.587  14.937  1.00  0.00           S  
ATOM    788  CE  MET G 660      -3.778   4.508  16.061  1.00  0.00           C  
ATOM    789  N   ASN G 661      -5.702   2.162  10.477  1.00  0.00           N  
ATOM    790  CA  ASN G 661      -6.728   1.635   9.584  1.00  0.00           C  
ATOM    791  C   ASN G 661      -8.007   1.510  10.332  1.00  0.00           C  
ATOM    792  O   ASN G 661      -8.996   0.990   9.822  1.00  0.00           O  
ATOM    793  CB  ASN G 661      -6.313   0.297   9.054  1.00  0.00           C  
ATOM    794  CG  ASN G 661      -4.797   0.111   9.077  1.00  0.00           C  
ATOM    795  OD1 ASN G 661      -4.111   0.286   8.075  1.00  0.00           O  
ATOM    796  ND2 ASN G 661      -4.265  -0.243  10.239  1.00  0.00           N  
ATOM    797  N   CYS G 662      -7.988   2.024  11.552  1.00  0.00           N  
ATOM    798  CA  CYS G 662      -9.167   1.960  12.423  1.00  0.00           C  
ATOM    799  C   CYS G 662     -10.366   2.625  11.727  1.00  0.00           C  
ATOM    800  O   CYS G 662     -11.399   1.981  11.504  1.00  0.00           O  
ATOM    801  CB  CYS G 662      -8.890   2.638  13.813  1.00  0.00           C  
ATOM    802  SG  CYS G 662      -7.137   2.721  14.382  1.00  0.00           S  
ATOM    803  N   PRO G 663     -10.222   3.924  11.329  1.00  0.00           N  
ATOM    804  CA  PRO G 663     -11.331   4.633  10.669  1.00  0.00           C  
ATOM    805  C   PRO G 663     -11.854   3.786   9.497  1.00  0.00           C  
ATOM    806  O   PRO G 663     -13.057   3.438   9.477  1.00  0.00           O  
ATOM    807  CB  PRO G 663     -10.672   5.939  10.263  1.00  0.00           C  
ATOM    808  CG  PRO G 663      -9.236   5.513   9.950  1.00  0.00           C  
ATOM    809  CD  PRO G 663      -8.944   4.658  11.124  1.00  0.00           C  
ATOM    810  N   GLY G 664     -10.931   3.433   8.577  1.00  0.00           N  
ATOM    811  CA  GLY G 664     -11.259   2.587   7.456  1.00  0.00           C  
ATOM    812  C   GLY G 664     -12.179   1.427   7.849  1.00  0.00           C  
ATOM    813  O   GLY G 664     -13.348   1.328   7.403  1.00  0.00           O  
ATOM    814  N   HIS G 665     -11.682   0.541   8.706  1.00  0.00           N  
ATOM    815  CA  HIS G 665     -12.487  -0.618   9.095  1.00  0.00           C  
ATOM    816  C   HIS G 665     -13.894  -0.277   9.544  1.00  0.00           C  
ATOM    817  O   HIS G 665     -14.839  -1.028   9.305  1.00  0.00           O  
ATOM    818  CB  HIS G 665     -11.788  -1.423  10.190  1.00  0.00           C  
ATOM    819  CG  HIS G 665     -10.535  -2.077   9.738  1.00  0.00           C  
ATOM    820  ND1 HIS G 665      -9.869  -2.999  10.509  1.00  0.00           N  
ATOM    821  CD2 HIS G 665      -9.808  -1.941   8.600  1.00  0.00           C  
ATOM    822  CE1 HIS G 665      -8.784  -3.406   9.861  1.00  0.00           C  
ATOM    823  NE2 HIS G 665      -8.722  -2.778   8.697  1.00  0.00           N  
ATOM    824  N   VAL G 666     -14.037   0.851  10.207  1.00  0.00           N  
ATOM    825  CA  VAL G 666     -15.346   1.227  10.688  1.00  0.00           C  
ATOM    826  C   VAL G 666     -16.329   1.480   9.519  1.00  0.00           C  
ATOM    827  O   VAL G 666     -17.571   1.185   9.565  1.00  0.00           O  
ATOM    828  CB  VAL G 666     -15.211   2.456  11.548  1.00  0.00           C  
ATOM    829  CG1 VAL G 666     -16.583   3.114  11.730  1.00  0.00           C  
ATOM    830  CG2 VAL G 666     -14.629   2.056  12.863  1.00  0.00           C  
ATOM    831  N   GLN G 667     -15.741   2.043   8.470  1.00  0.00           N  
ATOM    832  CA  GLN G 667     -16.479   2.348   7.263  1.00  0.00           C  
ATOM    833  C   GLN G 667     -17.065   1.052   6.735  1.00  0.00           C  
ATOM    834  O   GLN G 667     -18.296   0.922   6.601  1.00  0.00           O  
ATOM    835  CB  GLN G 667     -15.529   3.007   6.266  1.00  0.00           C  
ATOM    836  CG  GLN G 667     -14.959   4.291   6.825  1.00  0.00           C  
ATOM    837  CD  GLN G 667     -16.038   5.312   7.290  1.00  0.00           C  
ATOM    838  OE1 GLN G 667     -17.109   4.969   7.862  1.00  0.00           O  
ATOM    839  NE2 GLN G 667     -15.733   6.591   7.060  1.00  0.00           N  
ATOM    840  N   ILE G 668     -16.161   0.105   6.457  1.00  0.00           N  
ATOM    841  CA  ILE G 668     -16.545  -1.233   6.010  1.00  0.00           C  
ATOM    842  C   ILE G 668     -17.553  -1.854   7.012  1.00  0.00           C  
ATOM    843  O   ILE G 668     -18.454  -2.603   6.641  1.00  0.00           O  
ATOM    844  CB  ILE G 668     -15.346  -2.133   5.919  1.00  0.00           C  
ATOM    845  CG1 ILE G 668     -14.482  -1.715   4.770  1.00  0.00           C  
ATOM    846  CG2 ILE G 668     -15.744  -3.506   5.749  1.00  0.00           C  
ATOM    847  CD1 ILE G 668     -13.440  -2.828   4.340  1.00  0.00           C  
ATOM    848  N   PHE G 669     -17.427  -1.543   8.287  1.00  0.00           N  
ATOM    849  CA  PHE G 669     -18.370  -2.103   9.224  1.00  0.00           C  
ATOM    850  C   PHE G 669     -19.773  -1.527   9.048  1.00  0.00           C  
ATOM    851  O   PHE G 669     -20.811  -2.206   9.256  1.00  0.00           O  
ATOM    852  CB  PHE G 669     -17.921  -1.838  10.653  1.00  0.00           C  
ATOM    853  CG  PHE G 669     -18.902  -2.326  11.690  1.00  0.00           C  
ATOM    854  CD1 PHE G 669     -18.975  -3.666  12.007  1.00  0.00           C  
ATOM    855  CD2 PHE G 669     -19.740  -1.433  12.345  1.00  0.00           C  
ATOM    856  CE1 PHE G 669     -19.859  -4.120  12.968  1.00  0.00           C  
ATOM    857  CE2 PHE G 669     -20.659  -1.852  13.330  1.00  0.00           C  
ATOM    858  CZ  PHE G 669     -20.721  -3.205  13.651  1.00  0.00           C  
ATOM    859  N   ASN G 670     -19.787  -0.250   8.690  1.00  0.00           N  
ATOM    860  CA  ASN G 670     -21.040   0.463   8.551  1.00  0.00           C  
ATOM    861  C   ASN G 670     -21.931   0.075   7.360  1.00  0.00           C  
ATOM    862  O   ASN G 670     -23.116   0.418   7.297  1.00  0.00           O  
ATOM    863  CB  ASN G 670     -20.731   1.949   8.574  1.00  0.00           C  
ATOM    864  CG  ASN G 670     -20.437   2.443   9.960  1.00  0.00           C  
ATOM    865  OD1 ASN G 670     -19.869   3.502  10.113  1.00  0.00           O  
ATOM    866  ND2 ASN G 670     -20.836   1.688  10.975  1.00  0.00           N  
ATOM    867  N   GLN G 671     -21.369  -0.656   6.418  1.00  0.00           N  
ATOM    868  CA  GLN G 671     -22.154  -1.089   5.299  1.00  0.00           C  
ATOM    869  C   GLN G 671     -23.222  -2.063   5.772  1.00  0.00           C  
ATOM    870  O   GLN G 671     -22.898  -3.154   6.184  1.00  0.00           O  
ATOM    871  CB  GLN G 671     -21.260  -1.803   4.302  1.00  0.00           C  
ATOM    872  CG  GLN G 671     -20.317  -0.888   3.508  1.00  0.00           C  
ATOM    873  CD  GLN G 671     -20.930   0.450   3.268  1.00  0.00           C  
ATOM    874  OE1 GLN G 671     -20.864   1.313   4.127  1.00  0.00           O  
ATOM    875  NE2 GLN G 671     -21.569   0.625   2.117  1.00  0.00           N  
ATOM    876  N   GLY G 672     -24.488  -1.681   5.725  1.00  0.00           N  
ATOM    877  CA  GLY G 672     -25.537  -2.593   6.129  1.00  0.00           C  
ATOM    878  C   GLY G 672     -25.911  -2.493   7.574  1.00  0.00           C  
ATOM    879  O   GLY G 672     -25.253  -1.790   8.326  1.00  0.00           O  
ATOM    880  N   LEU G 675     -26.979  -3.183   7.960  1.00  0.00           N  
ATOM    881  CA  LEU G 675     -27.439  -3.178   9.344  1.00  0.00           C  
ATOM    882  C   LEU G 675     -26.856  -4.407  10.066  1.00  0.00           C  
ATOM    883  O   LEU G 675     -27.110  -5.558   9.663  1.00  0.00           O  
ATOM    884  CB  LEU G 675     -28.959  -3.228   9.393  1.00  0.00           C  
ATOM    885  CG  LEU G 675     -29.587  -2.975  10.766  1.00  0.00           C  
ATOM    886  CD1 LEU G 675     -29.375  -1.508  11.155  1.00  0.00           C  
ATOM    887  CD2 LEU G 675     -31.077  -3.320  10.725  1.00  0.00           C  
ATOM    888  N   LYS G 677     -26.064  -4.165  11.115  1.00  0.00           N  
ATOM    889  CA  LYS G 677     -25.447  -5.243  11.864  1.00  0.00           C  
ATOM    890  C   LYS G 677     -26.247  -5.483  13.134  1.00  0.00           C  
ATOM    891  O   LYS G 677     -26.676  -4.545  13.810  1.00  0.00           O  
ATOM    892  CB  LYS G 677     -24.016  -4.881  12.207  1.00  0.00           C  
ATOM    893  CG  LYS G 677     -23.129  -4.560  11.023  1.00  0.00           C  
ATOM    894  CD  LYS G 677     -22.880  -5.764  10.181  1.00  0.00           C  
ATOM    895  CE  LYS G 677     -21.552  -5.675   9.424  1.00  0.00           C  
ATOM    896  NZ  LYS G 677     -21.391  -4.417   8.660  1.00  0.00           N  
ATOM    897  N   SER G 678     -26.479  -6.751  13.443  1.00  0.00           N  
ATOM    898  CA  SER G 678     -27.231  -7.105  14.647  1.00  0.00           C  
ATOM    899  C   SER G 678     -26.195  -7.590  15.616  1.00  0.00           C  
ATOM    900  O   SER G 678     -25.048  -7.839  15.232  1.00  0.00           O  
ATOM    901  CB  SER G 678     -28.187  -8.267  14.415  1.00  0.00           C  
ATOM    902  OG  SER G 678     -27.530  -9.476  14.763  1.00  0.00           O  
ATOM    903  N   TYR G 682     -26.613  -7.768  16.863  1.00  0.00           N  
ATOM    904  CA  TYR G 682     -25.697  -8.232  17.877  1.00  0.00           C  
ATOM    905  C   TYR G 682     -25.105  -9.540  17.371  1.00  0.00           C  
ATOM    906  O   TYR G 682     -23.913  -9.814  17.549  1.00  0.00           O  
ATOM    907  CB  TYR G 682     -26.444  -8.468  19.183  1.00  0.00           C  
ATOM    908  CG  TYR G 682     -27.460  -9.561  19.090  1.00  0.00           C  
ATOM    909  CD1 TYR G 682     -27.072 -10.876  18.881  1.00  0.00           C  
ATOM    910  CD2 TYR G 682     -28.819  -9.280  19.182  1.00  0.00           C  
ATOM    911  CE1 TYR G 682     -27.995 -11.889  18.758  1.00  0.00           C  
ATOM    912  CE2 TYR G 682     -29.771 -10.293  19.068  1.00  0.00           C  
ATOM    913  CZ  TYR G 682     -29.347 -11.598  18.853  1.00  0.00           C  
ATOM    914  OH  TYR G 682     -30.274 -12.604  18.730  1.00  0.00           O  
ATOM    915  N   ARG G 683     -25.928 -10.330  16.705  1.00  0.00           N  
ATOM    916  CA  ARG G 683     -25.462 -11.606  16.263  1.00  0.00           C  
ATOM    917  C   ARG G 683     -24.315 -11.563  15.291  1.00  0.00           C  
ATOM    918  O   ARG G 683     -23.743 -12.601  14.960  1.00  0.00           O  
ATOM    919  CB  ARG G 683     -26.620 -12.373  15.690  1.00  0.00           C  
ATOM    920  CG  ARG G 683     -26.487 -13.873  15.856  1.00  0.00           C  
ATOM    921  CD  ARG G 683     -27.758 -14.562  15.378  1.00  0.00           C  
ATOM    922  NE  ARG G 683     -28.914 -13.728  15.679  1.00  0.00           N  
ATOM    923  CZ  ARG G 683     -30.145 -14.017  15.296  1.00  0.00           C  
ATOM    924  NH1 ARG G 683     -30.363 -15.134  14.603  1.00  0.00           N  
ATOM    925  NH2 ARG G 683     -31.141 -13.178  15.573  1.00  0.00           N  
ATOM    926  N   ASP G 684     -23.967 -10.370  14.830  1.00  0.00           N  
ATOM    927  CA  ASP G 684     -22.850 -10.261  13.884  1.00  0.00           C  
ATOM    928  C   ASP G 684     -21.555 -10.094  14.687  1.00  0.00           C  
ATOM    929  O   ASP G 684     -20.421 -10.043  14.137  1.00  0.00           O  
ATOM    930  CB  ASP G 684     -23.038  -9.064  12.931  1.00  0.00           C  
ATOM    931  CG  ASP G 684     -24.216  -9.237  11.977  1.00  0.00           C  
ATOM    932  OD1 ASP G 684     -24.242 -10.242  11.230  1.00  0.00           O  
ATOM    933  OD2 ASP G 684     -25.104  -8.353  11.979  1.00  0.00           O  
ATOM    934  N   LEU G 685     -21.766 -10.018  16.006  1.00  0.00           N  
ATOM    935  CA  LEU G 685     -20.694  -9.848  16.995  1.00  0.00           C  
ATOM    936  C   LEU G 685     -20.333 -11.118  17.775  1.00  0.00           C  
ATOM    937  O   LEU G 685     -21.173 -11.990  18.047  1.00  0.00           O  
ATOM    938  CB  LEU G 685     -21.084  -8.763  18.000  1.00  0.00           C  
ATOM    939  CG  LEU G 685     -21.347  -7.410  17.377  1.00  0.00           C  
ATOM    940  CD1 LEU G 685     -21.737  -6.444  18.459  1.00  0.00           C  
ATOM    941  CD2 LEU G 685     -20.103  -6.965  16.583  1.00  0.00           C  
ATOM    942  N   PRO G 686     -19.070 -11.223  18.159  1.00  0.00           N  
ATOM    943  CA  PRO G 686     -18.008 -10.253  17.947  1.00  0.00           C  
ATOM    944  C   PRO G 686     -17.553 -10.244  16.512  1.00  0.00           C  
ATOM    945  O   PRO G 686     -17.409 -11.299  15.910  1.00  0.00           O  
ATOM    946  CB  PRO G 686     -16.928 -10.770  18.846  1.00  0.00           C  
ATOM    947  CG  PRO G 686     -17.061 -12.255  18.654  1.00  0.00           C  
ATOM    948  CD  PRO G 686     -18.548 -12.440  18.788  1.00  0.00           C  
ATOM    949  N   LEU G 687     -17.293  -9.055  15.982  1.00  0.00           N  
ATOM    950  CA  LEU G 687     -16.847  -8.917  14.603  1.00  0.00           C  
ATOM    951  C   LEU G 687     -15.338  -8.702  14.474  1.00  0.00           C  
ATOM    952  O   LEU G 687     -14.828  -7.627  14.736  1.00  0.00           O  
ATOM    953  CB  LEU G 687     -17.625  -7.782  13.955  1.00  0.00           C  
ATOM    954  CG  LEU G 687     -17.815  -7.889  12.437  1.00  0.00           C  
ATOM    955  CD1 LEU G 687     -16.718  -7.153  11.653  1.00  0.00           C  
ATOM    956  CD2 LEU G 687     -17.861  -9.373  12.074  1.00  0.00           C  
ATOM    957  N   ARG G 688     -14.630  -9.729  14.045  1.00  0.00           N  
ATOM    958  CA  ARG G 688     -13.187  -9.611  13.947  1.00  0.00           C  
ATOM    959  C   ARG G 688     -12.647  -9.247  12.595  1.00  0.00           C  
ATOM    960  O   ARG G 688     -12.424 -10.111  11.748  1.00  0.00           O  
ATOM    961  CB  ARG G 688     -12.504 -10.901  14.419  1.00  0.00           C  
ATOM    962  CG  ARG G 688     -12.525 -11.066  15.905  1.00  0.00           C  
ATOM    963  CD  ARG G 688     -12.590 -12.499  16.316  1.00  0.00           C  
ATOM    964  NE  ARG G 688     -13.273 -12.582  17.599  1.00  0.00           N  
ATOM    965  CZ  ARG G 688     -13.676 -13.724  18.130  1.00  0.00           C  
ATOM    966  NH1 ARG G 688     -13.453 -14.857  17.455  1.00  0.00           N  
ATOM    967  NH2 ARG G 688     -14.274 -13.730  19.325  1.00  0.00           N  
ATOM    968  N   MET G 689     -12.385  -7.969  12.400  1.00  0.00           N  
ATOM    969  CA  MET G 689     -11.867  -7.534  11.119  1.00  0.00           C  
ATOM    970  C   MET G 689     -10.397  -7.185  11.101  1.00  0.00           C  
ATOM    971  O   MET G 689      -9.967  -6.219  11.724  1.00  0.00           O  
ATOM    972  CB  MET G 689     -12.691  -6.345  10.635  1.00  0.00           C  
ATOM    973  CG  MET G 689     -12.381  -5.946   9.194  1.00  0.00           C  
ATOM    974  SD  MET G 689     -13.095  -4.422   8.864  1.00  0.00           S  
ATOM    975  CE  MET G 689     -14.881  -4.745   9.583  1.00  0.00           C  
ATOM    976  N   ALA G 690      -9.629  -7.954  10.368  1.00  0.00           N  
ATOM    977  CA  ALA G 690      -8.181  -7.697  10.299  1.00  0.00           C  
ATOM    978  C   ALA G 690      -7.718  -7.221   8.928  1.00  0.00           C  
ATOM    979  O   ALA G 690      -8.455  -7.307   7.989  1.00  0.00           O  
ATOM    980  CB  ALA G 690      -7.358  -8.982  10.723  1.00  0.00           C  
ATOM    981  N   GLU G 691      -6.475  -6.776   8.811  1.00  0.00           N  
ATOM    982  CA  GLU G 691      -5.968  -6.253   7.555  1.00  0.00           C  
ATOM    983  C   GLU G 691      -4.485  -5.989   7.679  1.00  0.00           C  
ATOM    984  O   GLU G 691      -4.022  -5.537   8.708  1.00  0.00           O  
ATOM    985  CB  GLU G 691      -6.642  -4.916   7.294  1.00  0.00           C  
ATOM    986  CG  GLU G 691      -6.262  -4.277   5.977  1.00  0.00           C  
ATOM    987  CD  GLU G 691      -6.433  -2.776   5.983  1.00  0.00           C  
ATOM    988  OE1 GLU G 691      -7.422  -2.280   6.653  1.00  0.00           O  
ATOM    989  OE2 GLU G 691      -5.556  -2.163   5.299  1.00  0.00           O  
ATOM    990  N   PHE G 692      -3.717  -6.253   6.654  1.00  0.00           N  
ATOM    991  CA  PHE G 692      -2.307  -5.967   6.772  1.00  0.00           C  
ATOM    992  C   PHE G 692      -2.239  -4.556   6.288  1.00  0.00           C  
ATOM    993  O   PHE G 692      -1.736  -4.303   5.220  1.00  0.00           O  
ATOM    994  CB  PHE G 692      -1.506  -6.917   5.897  1.00  0.00           C  
ATOM    995  CG  PHE G 692      -1.508  -8.338   6.401  1.00  0.00           C  
ATOM    996  CD1 PHE G 692      -2.485  -8.756   7.338  1.00  0.00           C  
ATOM    997  CD2 PHE G 692      -0.526  -9.254   5.989  1.00  0.00           C  
ATOM    998  CE1 PHE G 692      -2.494 -10.044   7.863  1.00  0.00           C  
ATOM    999  CE2 PHE G 692      -0.516 -10.560   6.509  1.00  0.00           C  
ATOM   1000  CZ  PHE G 692      -1.501 -10.950   7.444  1.00  0.00           C  
ATOM   1001  N   GLY G 693      -2.812  -3.642   7.072  1.00  0.00           N  
ATOM   1002  CA  GLY G 693      -2.856  -2.215   6.751  1.00  0.00           C  
ATOM   1003  C   GLY G 693      -1.578  -1.376   6.689  1.00  0.00           C  
ATOM   1004  O   GLY G 693      -0.906  -1.146   7.684  1.00  0.00           O  
ATOM   1005  N   SER G 695      -1.259  -0.892   5.495  1.00  0.00           N  
ATOM   1006  CA  SER G 695      -0.073  -0.086   5.279  1.00  0.00           C  
ATOM   1007  C   SER G 695      -0.313   1.329   5.812  1.00  0.00           C  
ATOM   1008  O   SER G 695      -1.200   2.043   5.301  1.00  0.00           O  
ATOM   1009  CB  SER G 695       0.246  -0.061   3.787  1.00  0.00           C  
ATOM   1010  OG  SER G 695       1.420   0.684   3.523  1.00  0.00           O  
ATOM   1011  N   CYS G 696       0.471   1.712   6.840  1.00  0.00           N  
ATOM   1012  CA  CYS G 696       0.360   3.038   7.461  1.00  0.00           C  
ATOM   1013  C   CYS G 696       1.507   4.008   7.176  1.00  0.00           C  
ATOM   1014  O   CYS G 696       2.594   3.613   6.755  1.00  0.00           O  
ATOM   1015  CB  CYS G 696       0.213   2.908   8.962  1.00  0.00           C  
ATOM   1016  SG  CYS G 696      -1.173   1.903   9.476  1.00  0.00           S  
ATOM   1017  N   HIS G 697       1.252   5.290   7.427  1.00  0.00           N  
ATOM   1018  CA  HIS G 697       2.252   6.328   7.189  1.00  0.00           C  
ATOM   1019  C   HIS G 697       2.135   7.366   8.245  1.00  0.00           C  
ATOM   1020  O   HIS G 697       1.014   7.798   8.590  1.00  0.00           O  
ATOM   1021  CB  HIS G 697       2.028   6.968   5.839  1.00  0.00           C  
ATOM   1022  CG  HIS G 697       2.355   6.052   4.721  1.00  0.00           C  
ATOM   1023  ND1 HIS G 697       3.631   5.972   4.191  1.00  0.00           N  
ATOM   1024  CD2 HIS G 697       1.658   5.034   4.170  1.00  0.00           C  
ATOM   1025  CE1 HIS G 697       3.711   4.945   3.384  1.00  0.00           C  
ATOM   1026  NE2 HIS G 697       2.522   4.354   3.356  1.00  0.00           N  
ATOM   1027  N   ARG G 698       3.296   7.741   8.777  1.00  0.00           N  
ATOM   1028  CA  ARG G 698       3.363   8.729   9.845  1.00  0.00           C  
ATOM   1029  C   ARG G 698       4.599   9.585   9.655  1.00  0.00           C  
ATOM   1030  O   ARG G 698       5.699   9.094   9.250  1.00  0.00           O  
ATOM   1031  CB  ARG G 698       3.381   8.029  11.201  1.00  0.00           C  
ATOM   1032  CG  ARG G 698       2.072   7.374  11.558  1.00  0.00           C  
ATOM   1033  CD  ARG G 698       2.210   6.261  12.599  1.00  0.00           C  
ATOM   1034  NE  ARG G 698       0.864   5.862  13.024  1.00  0.00           N  
ATOM   1035  CZ  ARG G 698       0.548   4.880  13.877  1.00  0.00           C  
ATOM   1036  NH1 ARG G 698       1.504   4.133  14.441  1.00  0.00           N  
ATOM   1037  NH2 ARG G 698      -0.745   4.670  14.187  1.00  0.00           N  
ATOM   1038  N   ASN G 699       4.404  10.883   9.898  1.00  0.00           N  
ATOM   1039  CA  ASN G 699       5.512  11.816   9.761  1.00  0.00           C  
ATOM   1040  C   ASN G 699       6.312  11.758  11.072  1.00  0.00           C  
ATOM   1041  O   ASN G 699       6.162  12.594  11.981  1.00  0.00           O  
ATOM   1042  CB  ASN G 699       4.985  13.234   9.464  1.00  0.00           C  
ATOM   1043  CG  ASN G 699       6.121  14.233   9.122  1.00  0.00           C  
ATOM   1044  OD1 ASN G 699       7.026  13.953   8.325  1.00  0.00           O  
ATOM   1045  ND2 ASN G 699       6.062  15.403   9.737  1.00  0.00           N  
ATOM   1046  N   GLU G 700       7.143  10.732  11.183  1.00  0.00           N  
ATOM   1047  CA  GLU G 700       7.919  10.564  12.397  1.00  0.00           C  
ATOM   1048  C   GLU G 700       9.028  11.561  12.252  1.00  0.00           C  
ATOM   1049  O   GLU G 700       9.575  11.719  11.158  1.00  0.00           O  
ATOM   1050  CB  GLU G 700       8.519   9.132  12.516  1.00  0.00           C  
ATOM   1051  CG  GLU G 700       7.504   8.011  12.710  1.00  0.00           C  
ATOM   1052  CD  GLU G 700       6.734   8.116  14.021  1.00  0.00           C  
ATOM   1053  OE1 GLU G 700       6.744   9.185  14.632  1.00  0.00           O  
ATOM   1054  OE2 GLU G 700       6.094   7.130  14.444  1.00  0.00           O  
ATOM   1055  N   PRO G 703       9.350  12.280  13.339  1.00  0.00           N  
ATOM   1056  CA  PRO G 703      10.424  13.279  13.355  1.00  0.00           C  
ATOM   1057  C   PRO G 703      11.771  12.727  12.834  1.00  0.00           C  
ATOM   1058  O   PRO G 703      12.283  11.726  13.315  1.00  0.00           O  
ATOM   1059  CB  PRO G 703      10.482  13.654  14.820  1.00  0.00           C  
ATOM   1060  CG  PRO G 703       9.032  13.569  15.221  1.00  0.00           C  
ATOM   1061  CD  PRO G 703       8.583  12.304  14.600  1.00  0.00           C  
ATOM   1062  N   SER G 704      12.340  13.396  11.848  1.00  0.00           N  
ATOM   1063  CA  SER G 704      13.619  12.992  11.270  1.00  0.00           C  
ATOM   1064  C   SER G 704      14.520  12.275  12.267  1.00  0.00           C  
ATOM   1065  O   SER G 704      15.051  11.215  11.987  1.00  0.00           O  
ATOM   1066  CB  SER G 704      14.371  14.223  10.734  1.00  0.00           C  
ATOM   1067  OG  SER G 704      13.541  15.043   9.919  1.00  0.00           O  
ATOM   1068  N   GLY G 710      14.690  12.880  13.440  1.00  0.00           N  
ATOM   1069  CA  GLY G 710      15.525  12.315  14.481  1.00  0.00           C  
ATOM   1070  C   GLY G 710      15.117  10.936  14.953  1.00  0.00           C  
ATOM   1071  O   GLY G 710      15.962  10.052  15.033  1.00  0.00           O  
ATOM   1072  N   SER G 711      13.837  10.728  15.233  1.00  0.00           N  
ATOM   1073  CA  SER G 711      13.385   9.436  15.743  1.00  0.00           C  
ATOM   1074  C   SER G 711      13.450   8.209  14.831  1.00  0.00           C  
ATOM   1075  O   SER G 711      13.120   7.081  15.233  1.00  0.00           O  
ATOM   1076  CB  SER G 711      11.970   9.560  16.309  1.00  0.00           C  
ATOM   1077  OG  SER G 711      11.098  10.076  15.357  1.00  0.00           O  
ATOM   1078  N   LEU G 712      13.901   8.397  13.613  1.00  0.00           N  
ATOM   1079  CA  LEU G 712      13.930   7.253  12.732  1.00  0.00           C  
ATOM   1080  C   LEU G 712      15.021   6.285  13.108  1.00  0.00           C  
ATOM   1081  O   LEU G 712      15.994   6.675  13.716  1.00  0.00           O  
ATOM   1082  CB  LEU G 712      14.099   7.706  11.276  1.00  0.00           C  
ATOM   1083  CG  LEU G 712      12.955   8.597  10.786  1.00  0.00           C  
ATOM   1084  CD1 LEU G 712      13.232   8.968   9.353  1.00  0.00           C  
ATOM   1085  CD2 LEU G 712      11.608   7.916  10.949  1.00  0.00           C  
ATOM   1086  N   HIS G 713      14.845   5.020  12.732  1.00  0.00           N  
ATOM   1087  CA  HIS G 713      15.842   3.990  13.005  1.00  0.00           C  
ATOM   1088  C   HIS G 713      15.526   2.693  12.222  1.00  0.00           C  
ATOM   1089  O   HIS G 713      14.432   2.071  12.429  1.00  0.00           O  
ATOM   1090  CB  HIS G 713      15.883   3.723  14.523  1.00  0.00           C  
ATOM   1091  CG  HIS G 713      16.882   2.679  14.953  1.00  0.00           C  
ATOM   1092  ND1 HIS G 713      18.243   2.821  14.773  1.00  0.00           N  
ATOM   1093  CD2 HIS G 713      16.703   1.460  15.523  1.00  0.00           C  
ATOM   1094  CE1 HIS G 713      18.859   1.731  15.204  1.00  0.00           C  
ATOM   1095  NE2 HIS G 713      17.949   0.891  15.661  1.00  0.00           N  
ATOM   1096  N   GLY G 714      16.474   2.316  11.333  1.00  0.00           N  
ATOM   1097  CA  GLY G 714      16.350   1.100  10.536  1.00  0.00           C  
ATOM   1098  C   GLY G 714      14.911   0.678  10.296  1.00  0.00           C  
ATOM   1099  O   GLY G 714      14.090   1.512   9.942  1.00  0.00           O  
ATOM   1100  N   LEU G 715      14.578  -0.588  10.489  1.00  0.00           N  
ATOM   1101  CA  LEU G 715      13.215  -1.015  10.248  1.00  0.00           C  
ATOM   1102  C   LEU G 715      12.399  -0.818  11.492  1.00  0.00           C  
ATOM   1103  O   LEU G 715      11.205  -1.065  11.491  1.00  0.00           O  
ATOM   1104  CB  LEU G 715      13.178  -2.495   9.860  1.00  0.00           C  
ATOM   1105  CG  LEU G 715      14.265  -2.980   8.864  1.00  0.00           C  
ATOM   1106  CD1 LEU G 715      14.126  -4.499   8.723  1.00  0.00           C  
ATOM   1107  CD2 LEU G 715      14.188  -2.340   7.542  1.00  0.00           C  
ATOM   1108  N   MET G 716      13.024  -0.332  12.551  1.00  0.00           N  
ATOM   1109  CA  MET G 716      12.309  -0.233  13.825  1.00  0.00           C  
ATOM   1110  C   MET G 716      11.377   0.939  13.957  1.00  0.00           C  
ATOM   1111  O   MET G 716      10.297   0.823  14.555  1.00  0.00           O  
ATOM   1112  CB  MET G 716      13.313  -0.203  14.996  1.00  0.00           C  
ATOM   1113  CG  MET G 716      14.475  -1.232  14.927  1.00  0.00           C  
ATOM   1114  SD  MET G 716      14.138  -2.867  15.617  1.00  0.00           S  
ATOM   1115  CE  MET G 716      15.790  -3.339  15.975  1.00  0.00           C  
ATOM   1116  N   ARG G 718      11.830   2.088  13.453  1.00  0.00           N  
ATOM   1117  CA  ARG G 718      11.017   3.323  13.503  1.00  0.00           C  
ATOM   1118  C   ARG G 718      11.163   3.917  12.134  1.00  0.00           C  
ATOM   1119  O   ARG G 718      12.229   4.456  11.777  1.00  0.00           O  
ATOM   1120  CB  ARG G 718      11.547   4.314  14.543  1.00  0.00           C  
ATOM   1121  CG  ARG G 718      10.527   5.321  15.068  1.00  0.00           C  
ATOM   1122  CD  ARG G 718      10.972   5.940  16.445  1.00  0.00           C  
ATOM   1123  NE  ARG G 718      10.535   5.175  17.624  1.00  0.00           N  
ATOM   1124  CZ  ARG G 718       9.247   4.859  17.921  1.00  0.00           C  
ATOM   1125  NH1 ARG G 718       8.235   5.231  17.144  1.00  0.00           N  
ATOM   1126  NH2 ARG G 718       8.939   4.134  19.002  1.00  0.00           N  
ATOM   1127  N   VAL G 723      10.090   3.766  11.355  1.00  0.00           N  
ATOM   1128  CA  VAL G 723      10.069   4.250   9.985  1.00  0.00           C  
ATOM   1129  C   VAL G 723       8.875   5.146   9.772  1.00  0.00           C  
ATOM   1130  O   VAL G 723       7.978   5.214  10.635  1.00  0.00           O  
ATOM   1131  CB  VAL G 723      10.023   3.090   8.990  1.00  0.00           C  
ATOM   1132  CG1 VAL G 723      11.406   2.471   8.886  1.00  0.00           C  
ATOM   1133  CG2 VAL G 723       8.955   2.055   9.430  1.00  0.00           C  
ATOM   1134  N   ARG G 724       8.895   5.858   8.638  1.00  0.00           N  
ATOM   1135  CA  ARG G 724       7.791   6.759   8.282  1.00  0.00           C  
ATOM   1136  C   ARG G 724       6.618   5.962   7.583  1.00  0.00           C  
ATOM   1137  O   ARG G 724       5.405   6.288   7.723  1.00  0.00           O  
ATOM   1138  CB  ARG G 724       8.340   7.869   7.376  1.00  0.00           C  
ATOM   1139  CG  ARG G 724       9.321   8.870   8.021  1.00  0.00           C  
ATOM   1140  CD  ARG G 724       8.598  10.172   8.532  1.00  0.00           C  
ATOM   1141  NE  ARG G 724       9.507  11.320   8.738  1.00  0.00           N  
ATOM   1142  CZ  ARG G 724      10.345  11.844   7.817  1.00  0.00           C  
ATOM   1143  NH1 ARG G 724      10.433  11.346   6.586  1.00  0.00           N  
ATOM   1144  NH2 ARG G 724      11.097  12.900   8.105  1.00  0.00           N  
ATOM   1145  N   GLY G 725       6.994   4.908   6.853  1.00  0.00           N  
ATOM   1146  CA  GLY G 725       6.006   4.075   6.190  1.00  0.00           C  
ATOM   1147  C   GLY G 725       6.114   2.580   6.498  1.00  0.00           C  
ATOM   1148  O   GLY G 725       7.010   1.885   6.020  1.00  0.00           O  
ATOM   1149  N   PHE G 726       5.178   2.073   7.289  1.00  0.00           N  
ATOM   1150  CA  PHE G 726       5.170   0.655   7.664  1.00  0.00           C  
ATOM   1151  C   PHE G 726       3.823  -0.083   7.408  1.00  0.00           C  
ATOM   1152  O   PHE G 726       2.848   0.492   6.867  1.00  0.00           O  
ATOM   1153  CB  PHE G 726       5.518   0.534   9.139  1.00  0.00           C  
ATOM   1154  CG  PHE G 726       4.626   1.328  10.018  1.00  0.00           C  
ATOM   1155  CD1 PHE G 726       4.884   2.656  10.227  1.00  0.00           C  
ATOM   1156  CD2 PHE G 726       3.469   0.759  10.575  1.00  0.00           C  
ATOM   1157  CE1 PHE G 726       3.992   3.447  10.995  1.00  0.00           C  
ATOM   1158  CE2 PHE G 726       2.564   1.529  11.336  1.00  0.00           C  
ATOM   1159  CZ  PHE G 726       2.829   2.890  11.547  1.00  0.00           C  
ATOM   1160  N   THR G 729       3.764  -1.336   7.870  1.00  0.00           N  
ATOM   1161  CA  THR G 729       2.592  -2.171   7.659  1.00  0.00           C  
ATOM   1162  C   THR G 729       2.063  -2.893   8.879  1.00  0.00           C  
ATOM   1163  O   THR G 729       2.502  -3.989   9.164  1.00  0.00           O  
ATOM   1164  CB  THR G 729       2.918  -3.249   6.641  1.00  0.00           C  
ATOM   1165  OG1 THR G 729       3.472  -2.647   5.459  1.00  0.00           O  
ATOM   1166  CG2 THR G 729       1.670  -4.055   6.327  1.00  0.00           C  
ATOM   1167  N   GLN G 730       1.112  -2.302   9.588  1.00  0.00           N  
ATOM   1168  CA  GLN G 730       0.555  -2.949  10.769  1.00  0.00           C  
ATOM   1169  C   GLN G 730      -0.093  -4.245  10.375  1.00  0.00           C  
ATOM   1170  O   GLN G 730      -0.438  -4.439   9.241  1.00  0.00           O  
ATOM   1171  CB  GLN G 730      -0.469  -2.062  11.451  1.00  0.00           C  
ATOM   1172  CG  GLN G 730       0.158  -0.847  12.018  1.00  0.00           C  
ATOM   1173  CD  GLN G 730      -0.826   0.018  12.770  1.00  0.00           C  
ATOM   1174  OE1 GLN G 730      -0.405   0.948  13.448  1.00  0.00           O  
ATOM   1175  NE2 GLN G 730      -2.132  -0.270  12.667  1.00  0.00           N  
ATOM   1176  N   ASP G 731      -0.235  -5.148  11.310  1.00  0.00           N  
ATOM   1177  CA  ASP G 731      -0.839  -6.435  11.067  1.00  0.00           C  
ATOM   1178  C   ASP G 731      -2.102  -6.361  11.909  1.00  0.00           C  
ATOM   1179  O   ASP G 731      -2.596  -7.389  12.433  1.00  0.00           O  
ATOM   1180  CB  ASP G 731       0.110  -7.559  11.594  1.00  0.00           C  
ATOM   1181  CG  ASP G 731       0.037  -7.745  13.154  1.00  0.00           C  
ATOM   1182  OD1 ASP G 731       0.461  -6.869  13.934  1.00  0.00           O  
ATOM   1183  OD2 ASP G 731      -0.481  -8.775  13.621  1.00  0.00           O  
ATOM   1184  N   ASP G 732      -2.655  -5.168  12.047  1.00  0.00           N  
ATOM   1185  CA  ASP G 732      -3.781  -5.128  12.994  1.00  0.00           C  
ATOM   1186  C   ASP G 732      -5.117  -5.616  12.567  1.00  0.00           C  
ATOM   1187  O   ASP G 732      -5.293  -6.234  11.542  1.00  0.00           O  
ATOM   1188  CB  ASP G 732      -3.968  -3.731  13.679  1.00  0.00           C  
ATOM   1189  CG  ASP G 732      -4.384  -2.626  12.708  1.00  0.00           C  
ATOM   1190  OD1 ASP G 732      -3.661  -2.532  11.651  1.00  0.00           O  
ATOM   1191  OD2 ASP G 732      -5.400  -1.893  13.024  1.00  0.00           O  
ATOM   1192  N   ALA G 733      -6.067  -5.333  13.415  1.00  0.00           N  
ATOM   1193  CA  ALA G 733      -7.415  -5.721  13.166  1.00  0.00           C  
ATOM   1194  C   ALA G 733      -8.183  -4.936  14.212  1.00  0.00           C  
ATOM   1195  O   ALA G 733      -7.561  -4.332  15.110  1.00  0.00           O  
ATOM   1196  CB  ALA G 733      -7.547  -7.162  13.416  1.00  0.00           C  
ATOM   1197  N   HIS G 734      -9.504  -4.897  14.101  1.00  0.00           N  
ATOM   1198  CA  HIS G 734     -10.261  -4.183  15.101  1.00  0.00           C  
ATOM   1199  C   HIS G 734     -11.395  -5.106  15.396  1.00  0.00           C  
ATOM   1200  O   HIS G 734     -11.910  -5.768  14.493  1.00  0.00           O  
ATOM   1201  CB  HIS G 734     -10.734  -2.801  14.581  1.00  0.00           C  
ATOM   1202  CG  HIS G 734      -9.614  -1.820  14.394  1.00  0.00           C  
ATOM   1203  ND1 HIS G 734      -8.746  -1.857  13.315  1.00  0.00           N  
ATOM   1204  CD2 HIS G 734      -9.143  -0.856  15.216  1.00  0.00           C  
ATOM   1205  CE1 HIS G 734      -7.787  -0.970  13.492  1.00  0.00           C  
ATOM   1206  NE2 HIS G 734      -8.004  -0.350  14.640  1.00  0.00           N  
ATOM   1207  N   ILE G 735     -11.762  -5.199  16.659  1.00  0.00           N  
ATOM   1208  CA  ILE G 735     -12.848  -6.071  17.004  1.00  0.00           C  
ATOM   1209  C   ILE G 735     -14.043  -5.248  17.423  1.00  0.00           C  
ATOM   1210  O   ILE G 735     -13.907  -4.287  18.175  1.00  0.00           O  
ATOM   1211  CB  ILE G 735     -12.438  -7.059  18.122  1.00  0.00           C  
ATOM   1212  CG1 ILE G 735     -11.520  -8.114  17.537  1.00  0.00           C  
ATOM   1213  CG2 ILE G 735     -13.694  -7.700  18.786  1.00  0.00           C  
ATOM   1214  CD1 ILE G 735     -11.354  -9.271  18.454  1.00  0.00           C  
ATOM   1215  N   PHE G 736     -15.205  -5.610  16.901  1.00  0.00           N  
ATOM   1216  CA  PHE G 736     -16.436  -4.901  17.219  1.00  0.00           C  
ATOM   1217  C   PHE G 736     -17.163  -5.872  18.102  1.00  0.00           C  
ATOM   1218  O   PHE G 736     -17.289  -7.038  17.751  1.00  0.00           O  
ATOM   1219  CB  PHE G 736     -17.219  -4.592  15.916  1.00  0.00           C  
ATOM   1220  CG  PHE G 736     -16.499  -3.644  14.990  1.00  0.00           C  
ATOM   1221  CD1 PHE G 736     -16.497  -2.273  15.240  1.00  0.00           C  
ATOM   1222  CD2 PHE G 736     -15.736  -4.129  13.938  1.00  0.00           C  
ATOM   1223  CE1 PHE G 736     -15.726  -1.397  14.443  1.00  0.00           C  
ATOM   1224  CE2 PHE G 736     -14.960  -3.264  13.136  1.00  0.00           C  
ATOM   1225  CZ  PHE G 736     -14.955  -1.900  13.389  1.00  0.00           C  
ATOM   1226  N   CYS G 737     -17.634  -5.414  19.249  1.00  0.00           N  
ATOM   1227  CA  CYS G 737     -18.305  -6.326  20.171  1.00  0.00           C  
ATOM   1228  C   CYS G 737     -19.081  -5.659  21.279  1.00  0.00           C  
ATOM   1229  O   CYS G 737     -18.919  -4.474  21.540  1.00  0.00           O  
ATOM   1230  CB  CYS G 737     -17.277  -7.260  20.822  1.00  0.00           C  
ATOM   1231  SG  CYS G 737     -16.016  -6.435  21.894  1.00  0.00           S  
ATOM   1232  N   THR G 738     -19.924  -6.443  21.931  1.00  0.00           N  
ATOM   1233  CA  THR G 738     -20.717  -5.969  23.050  1.00  0.00           C  
ATOM   1234  C   THR G 738     -19.648  -5.925  24.139  1.00  0.00           C  
ATOM   1235  O   THR G 738     -18.530  -6.401  23.897  1.00  0.00           O  
ATOM   1236  CB  THR G 738     -21.771  -6.992  23.438  1.00  0.00           C  
ATOM   1237  OG1 THR G 738     -21.170  -8.004  24.229  1.00  0.00           O  
ATOM   1238  CG2 THR G 738     -22.288  -7.686  22.234  1.00  0.00           C  
ATOM   1239  N   GLU G 739     -19.940  -5.387  25.324  1.00  0.00           N  
ATOM   1240  CA  GLU G 739     -18.875  -5.357  26.310  1.00  0.00           C  
ATOM   1241  C   GLU G 739     -18.734  -6.585  27.173  1.00  0.00           C  
ATOM   1242  O   GLU G 739     -17.739  -6.725  27.874  1.00  0.00           O  
ATOM   1243  CB  GLU G 739     -18.966  -4.114  27.174  1.00  0.00           C  
ATOM   1244  CG  GLU G 739     -20.343  -3.761  27.599  1.00  0.00           C  
ATOM   1245  CD  GLU G 739     -20.584  -2.288  27.429  1.00  0.00           C  
ATOM   1246  OE1 GLU G 739     -19.745  -1.483  27.926  1.00  0.00           O  
ATOM   1247  OE2 GLU G 739     -21.609  -1.951  26.791  1.00  0.00           O  
ATOM   1248  N   GLU G 742     -19.713  -7.477  27.137  1.00  0.00           N  
ATOM   1249  CA  GLU G 742     -19.595  -8.697  27.915  1.00  0.00           C  
ATOM   1250  C   GLU G 742     -18.571  -9.470  27.120  1.00  0.00           C  
ATOM   1251  O   GLU G 742     -17.902 -10.364  27.625  1.00  0.00           O  
ATOM   1252  CB  GLU G 742     -20.904  -9.482  27.955  1.00  0.00           C  
ATOM   1253  CG  GLU G 742     -22.053  -8.748  28.616  1.00  0.00           C  
ATOM   1254  CD  GLU G 742     -22.499  -7.504  27.840  1.00  0.00           C  
ATOM   1255  OE1 GLU G 742     -21.725  -6.510  27.764  1.00  0.00           O  
ATOM   1256  OE2 GLU G 742     -23.636  -7.532  27.302  1.00  0.00           O  
ATOM   1257  N   GLN G 743     -18.436  -9.096  25.861  1.00  0.00           N  
ATOM   1258  CA  GLN G 743     -17.500  -9.762  24.991  1.00  0.00           C  
ATOM   1259  C   GLN G 743     -16.115  -9.209  25.208  1.00  0.00           C  
ATOM   1260  O   GLN G 743     -15.124  -9.858  24.851  1.00  0.00           O  
ATOM   1261  CB  GLN G 743     -17.897  -9.564  23.527  1.00  0.00           C  
ATOM   1262  CG  GLN G 743     -19.403  -9.736  23.230  1.00  0.00           C  
ATOM   1263  CD  GLN G 743     -19.704  -9.988  21.754  1.00  0.00           C  
ATOM   1264  OE1 GLN G 743     -19.076  -9.408  20.865  1.00  0.00           O  
ATOM   1265  NE2 GLN G 743     -20.674 -10.854  21.491  1.00  0.00           N  
ATOM   1266  N   ILE G 786     -16.034  -8.017  25.801  1.00  0.00           N  
ATOM   1267  CA  ILE G 786     -14.720  -7.396  26.010  1.00  0.00           C  
ATOM   1268  C   ILE G 786     -13.715  -8.342  26.628  1.00  0.00           C  
ATOM   1269  O   ILE G 786     -12.570  -8.427  26.148  1.00  0.00           O  
ATOM   1270  CB  ILE G 786     -14.760  -6.125  26.896  1.00  0.00           C  
ATOM   1271  CG1 ILE G 786     -15.482  -4.988  26.182  1.00  0.00           C  
ATOM   1272  CG2 ILE G 786     -13.337  -5.666  27.175  1.00  0.00           C  
ATOM   1273  CD1 ILE G 786     -15.322  -3.647  26.855  1.00  0.00           C  
ATOM   1274  N   ARG G 787     -14.135  -9.050  27.680  1.00  0.00           N  
ATOM   1275  CA  ARG G 787     -13.217  -9.958  28.317  1.00  0.00           C  
ATOM   1276  C   ARG G 787     -12.641 -10.958  27.351  1.00  0.00           C  
ATOM   1277  O   ARG G 787     -11.535 -10.764  26.826  1.00  0.00           O  
ATOM   1278  CB  ARG G 787     -13.869 -10.704  29.460  1.00  0.00           C  
ATOM   1279  CG  ARG G 787     -12.912 -11.762  30.090  1.00  0.00           C  
ATOM   1280  CD  ARG G 787     -13.316 -12.171  31.522  1.00  0.00           C  
ATOM   1281  NE  ARG G 787     -13.157 -11.045  32.433  1.00  0.00           N  
ATOM   1282  CZ  ARG G 787     -13.899 -10.842  33.512  1.00  0.00           C  
ATOM   1283  NH1 ARG G 787     -14.859 -11.696  33.827  1.00  0.00           N  
ATOM   1284  NH2 ARG G 787     -13.694  -9.769  34.266  1.00  0.00           N  
ATOM   1285  N   ASP G 788     -13.398 -12.024  27.117  1.00  0.00           N  
ATOM   1286  CA  ASP G 788     -12.966 -13.096  26.234  1.00  0.00           C  
ATOM   1287  C   ASP G 788     -12.237 -12.527  25.051  1.00  0.00           C  
ATOM   1288  O   ASP G 788     -11.219 -13.065  24.617  1.00  0.00           O  
ATOM   1289  CB  ASP G 788     -14.157 -13.887  25.731  1.00  0.00           C  
ATOM   1290  CG  ASP G 788     -15.196 -14.092  26.797  1.00  0.00           C  
ATOM   1291  OD1 ASP G 788     -15.623 -13.077  27.409  1.00  0.00           O  
ATOM   1292  OD2 ASP G 788     -15.584 -15.266  27.017  1.00  0.00           O  
ATOM   1293  N   GLU G 789     -12.752 -11.417  24.547  1.00  0.00           N  
ATOM   1294  CA  GLU G 789     -12.164 -10.789  23.387  1.00  0.00           C  
ATOM   1295  C   GLU G 789     -10.720 -10.332  23.600  1.00  0.00           C  
ATOM   1296  O   GLU G 789      -9.828 -10.599  22.774  1.00  0.00           O  
ATOM   1297  CB  GLU G 789     -13.054  -9.626  22.942  1.00  0.00           C  
ATOM   1298  CG  GLU G 789     -13.357  -9.669  21.456  1.00  0.00           C  
ATOM   1299  CD  GLU G 789     -13.546 -11.090  20.981  1.00  0.00           C  
ATOM   1300  OE1 GLU G 789     -14.535 -11.722  21.432  1.00  0.00           O  
ATOM   1301  OE2 GLU G 789     -12.701 -11.570  20.182  1.00  0.00           O  
ATOM   1302  N   VAL G 790     -10.490  -9.647  24.714  1.00  0.00           N  
ATOM   1303  CA  VAL G 790      -9.164  -9.147  25.007  1.00  0.00           C  
ATOM   1304  C   VAL G 790      -8.243 -10.301  25.298  1.00  0.00           C  
ATOM   1305  O   VAL G 790      -7.102 -10.323  24.822  1.00  0.00           O  
ATOM   1306  CB  VAL G 790      -9.188  -8.214  26.189  1.00  0.00           C  
ATOM   1307  CG1 VAL G 790      -7.778  -7.893  26.573  1.00  0.00           C  
ATOM   1308  CG2 VAL G 790      -9.953  -6.942  25.832  1.00  0.00           C  
ATOM   1309  N   ASN G 791      -8.742 -11.261  26.078  1.00  0.00           N  
ATOM   1310  CA  ASN G 791      -7.949 -12.438  26.415  1.00  0.00           C  
ATOM   1311  C   ASN G 791      -7.484 -13.094  25.131  1.00  0.00           C  
ATOM   1312  O   ASN G 791      -6.277 -13.318  24.935  1.00  0.00           O  
ATOM   1313  CB  ASN G 791      -8.780 -13.399  27.236  1.00  0.00           C  
ATOM   1314  CG  ASN G 791      -9.187 -12.798  28.553  1.00  0.00           C  
ATOM   1315  OD1 ASN G 791      -9.564 -11.610  28.628  1.00  0.00           O  
ATOM   1316  ND2 ASN G 791      -9.117 -13.604  29.615  1.00  0.00           N  
ATOM   1317  N   GLY G 792      -8.439 -13.369  24.243  1.00  0.00           N  
ATOM   1318  CA  GLY G 792      -8.098 -13.997  22.976  1.00  0.00           C  
ATOM   1319  C   GLY G 792      -6.907 -13.341  22.304  1.00  0.00           C  
ATOM   1320  O   GLY G 792      -6.070 -13.990  21.653  1.00  0.00           O  
ATOM   1321  N   CYS G 793      -6.836 -12.028  22.477  1.00  0.00           N  
ATOM   1322  CA  CYS G 793      -5.761 -11.240  21.884  1.00  0.00           C  
ATOM   1323  C   CYS G 793      -4.471 -11.606  22.545  1.00  0.00           C  
ATOM   1324  O   CYS G 793      -3.521 -12.063  21.892  1.00  0.00           O  
ATOM   1325  CB  CYS G 793      -6.017  -9.744  22.067  1.00  0.00           C  
ATOM   1326  SG  CYS G 793      -7.184  -9.055  20.903  1.00  0.00           S  
ATOM   1327  N   ILE G 794      -4.461 -11.396  23.858  1.00  0.00           N  
ATOM   1328  CA  ILE G 794      -3.305 -11.693  24.672  1.00  0.00           C  
ATOM   1329  C   ILE G 794      -2.753 -13.050  24.234  1.00  0.00           C  
ATOM   1330  O   ILE G 794      -1.627 -13.149  23.707  1.00  0.00           O  
ATOM   1331  CB  ILE G 794      -3.685 -11.768  26.156  1.00  0.00           C  
ATOM   1332  CG1 ILE G 794      -4.499 -10.543  26.557  1.00  0.00           C  
ATOM   1333  CG2 ILE G 794      -2.420 -11.860  26.993  1.00  0.00           C  
ATOM   1334  CD1 ILE G 794      -3.698  -9.263  26.521  1.00  0.00           C  
ATOM   1335  N   ARG G 795      -3.584 -14.075  24.430  1.00  0.00           N  
ATOM   1336  CA  ARG G 795      -3.237 -15.442  24.114  1.00  0.00           C  
ATOM   1337  C   ARG G 795      -2.583 -15.551  22.758  1.00  0.00           C  
ATOM   1338  O   ARG G 795      -1.583 -16.247  22.568  1.00  0.00           O  
ATOM   1339  CB  ARG G 795      -4.491 -16.276  24.175  1.00  0.00           C  
ATOM   1340  CG  ARG G 795      -5.134 -16.300  25.569  1.00  0.00           C  
ATOM   1341  CD  ARG G 795      -6.649 -16.618  25.549  1.00  0.00           C  
ATOM   1342  NE  ARG G 795      -6.988 -17.868  24.849  1.00  0.00           N  
ATOM   1343  CZ  ARG G 795      -7.003 -18.039  23.518  1.00  0.00           C  
ATOM   1344  NH1 ARG G 795      -6.701 -17.035  22.696  1.00  0.00           N  
ATOM   1345  NH2 ARG G 795      -7.315 -19.226  22.999  1.00  0.00           N  
ATOM   1346  N   LEU G 796      -3.147 -14.827  21.815  1.00  0.00           N  
ATOM   1347  CA  LEU G 796      -2.630 -14.818  20.467  1.00  0.00           C  
ATOM   1348  C   LEU G 796      -1.193 -14.259  20.360  1.00  0.00           C  
ATOM   1349  O   LEU G 796      -0.362 -14.757  19.580  1.00  0.00           O  
ATOM   1350  CB  LEU G 796      -3.578 -14.000  19.619  1.00  0.00           C  
ATOM   1351  CG  LEU G 796      -3.441 -14.241  18.129  1.00  0.00           C  
ATOM   1352  CD1 LEU G 796      -3.651 -15.717  17.805  1.00  0.00           C  
ATOM   1353  CD2 LEU G 796      -4.458 -13.375  17.436  1.00  0.00           C  
ATOM   1354  N   VAL G 797      -0.926 -13.214  21.139  1.00  0.00           N  
ATOM   1355  CA  VAL G 797       0.385 -12.567  21.155  1.00  0.00           C  
ATOM   1356  C   VAL G 797       1.478 -13.500  21.608  1.00  0.00           C  
ATOM   1357  O   VAL G 797       2.591 -13.508  21.046  1.00  0.00           O  
ATOM   1358  CB  VAL G 797       0.454 -11.429  22.155  1.00  0.00           C  
ATOM   1359  CG1 VAL G 797       1.696 -10.558  21.856  1.00  0.00           C  
ATOM   1360  CG2 VAL G 797      -0.844 -10.669  22.161  1.00  0.00           C  
ATOM   1361  N   TYR G 798       1.159 -14.235  22.679  1.00  0.00           N  
ATOM   1362  CA  TYR G 798       2.097 -15.180  23.289  1.00  0.00           C  
ATOM   1363  C   TYR G 798       2.269 -16.370  22.407  1.00  0.00           C  
ATOM   1364  O   TYR G 798       3.392 -16.648  21.938  1.00  0.00           O  
ATOM   1365  CB  TYR G 798       1.620 -15.605  24.690  1.00  0.00           C  
ATOM   1366  CG  TYR G 798       1.872 -14.535  25.761  1.00  0.00           C  
ATOM   1367  CD1 TYR G 798       3.176 -14.038  25.996  1.00  0.00           C  
ATOM   1368  CD2 TYR G 798       0.802 -13.969  26.492  1.00  0.00           C  
ATOM   1369  CE1 TYR G 798       3.389 -13.001  26.926  1.00  0.00           C  
ATOM   1370  CE2 TYR G 798       1.011 -12.935  27.430  1.00  0.00           C  
ATOM   1371  CZ  TYR G 798       2.289 -12.461  27.640  1.00  0.00           C  
ATOM   1372  OH  TYR G 798       2.455 -11.460  28.566  1.00  0.00           O  
ATOM   1373  N   ASP G 799       1.148 -17.051  22.170  1.00  0.00           N  
ATOM   1374  CA  ASP G 799       1.137 -18.231  21.307  1.00  0.00           C  
ATOM   1375  C   ASP G 799       1.831 -17.982  19.958  1.00  0.00           C  
ATOM   1376  O   ASP G 799       2.309 -18.910  19.298  1.00  0.00           O  
ATOM   1377  CB  ASP G 799      -0.305 -18.682  21.059  1.00  0.00           C  
ATOM   1378  CG  ASP G 799      -0.505 -19.276  19.665  1.00  0.00           C  
ATOM   1379  OD1 ASP G 799       0.198 -20.248  19.295  1.00  0.00           O  
ATOM   1380  OD2 ASP G 799      -1.378 -18.753  18.935  1.00  0.00           O  
ATOM   1381  N   MET G 800       1.885 -16.728  19.543  1.00  0.00           N  
ATOM   1382  CA  MET G 800       2.503 -16.444  18.283  1.00  0.00           C  
ATOM   1383  C   MET G 800       3.978 -16.130  18.458  1.00  0.00           C  
ATOM   1384  O   MET G 800       4.827 -16.587  17.692  1.00  0.00           O  
ATOM   1385  CB  MET G 800       1.752 -15.291  17.625  1.00  0.00           C  
ATOM   1386  CG  MET G 800       1.602 -15.476  16.085  1.00  0.00           C  
ATOM   1387  SD  MET G 800       0.633 -14.202  15.219  1.00  0.00           S  
ATOM   1388  CE  MET G 800      -1.033 -14.444  16.384  1.00  0.00           C  
ATOM   1389  N   TYR G 801       4.281 -15.337  19.478  1.00  0.00           N  
ATOM   1390  CA  TYR G 801       5.658 -14.940  19.756  1.00  0.00           C  
ATOM   1391  C   TYR G 801       6.463 -16.206  20.010  1.00  0.00           C  
ATOM   1392  O   TYR G 801       7.600 -16.387  19.518  1.00  0.00           O  
ATOM   1393  CB  TYR G 801       5.676 -14.015  20.981  1.00  0.00           C  
ATOM   1394  CG  TYR G 801       5.329 -12.588  20.684  1.00  0.00           C  
ATOM   1395  CD1 TYR G 801       4.706 -12.243  19.519  1.00  0.00           C  
ATOM   1396  CD2 TYR G 801       5.649 -11.597  21.555  1.00  0.00           C  
ATOM   1397  CE1 TYR G 801       4.418 -10.930  19.218  1.00  0.00           C  
ATOM   1398  CE2 TYR G 801       5.359 -10.280  21.278  1.00  0.00           C  
ATOM   1399  CZ  TYR G 801       4.745  -9.939  20.102  1.00  0.00           C  
ATOM   1400  OH  TYR G 801       4.481  -8.609  19.793  1.00  0.00           O  
ATOM   1401  N   SER G 802       5.832 -17.087  20.778  1.00  0.00           N  
ATOM   1402  CA  SER G 802       6.425 -18.364  21.119  1.00  0.00           C  
ATOM   1403  C   SER G 802       7.032 -19.072  19.908  1.00  0.00           C  
ATOM   1404  O   SER G 802       7.974 -19.841  20.069  1.00  0.00           O  
ATOM   1405  CB  SER G 802       5.375 -19.273  21.725  1.00  0.00           C  
ATOM   1406  OG  SER G 802       4.549 -19.763  20.701  1.00  0.00           O  
ATOM   1407  N   THR G 803       6.489 -18.842  18.712  1.00  0.00           N  
ATOM   1408  CA  THR G 803       7.026 -19.493  17.529  1.00  0.00           C  
ATOM   1409  C   THR G 803       8.440 -19.066  17.286  1.00  0.00           C  
ATOM   1410  O   THR G 803       9.210 -19.796  16.702  1.00  0.00           O  
ATOM   1411  CB  THR G 803       6.225 -19.163  16.266  1.00  0.00           C  
ATOM   1412  OG1 THR G 803       4.914 -19.756  16.363  1.00  0.00           O  
ATOM   1413  CG2 THR G 803       7.000 -19.651  15.000  1.00  0.00           C  
ATOM   1414  N   PHE G 804       8.783 -17.883  17.773  1.00  0.00           N  
ATOM   1415  CA  PHE G 804      10.116 -17.332  17.529  1.00  0.00           C  
ATOM   1416  C   PHE G 804      10.995 -17.518  18.751  1.00  0.00           C  
ATOM   1417  O   PHE G 804      12.201 -17.180  18.768  1.00  0.00           O  
ATOM   1418  CB  PHE G 804      10.014 -15.847  17.169  1.00  0.00           C  
ATOM   1419  CG  PHE G 804       9.085 -15.572  16.039  1.00  0.00           C  
ATOM   1420  CD1 PHE G 804       7.871 -16.237  15.943  1.00  0.00           C  
ATOM   1421  CD2 PHE G 804       9.409 -14.662  15.066  1.00  0.00           C  
ATOM   1422  CE1 PHE G 804       7.002 -15.989  14.900  1.00  0.00           C  
ATOM   1423  CE2 PHE G 804       8.534 -14.413  14.032  1.00  0.00           C  
ATOM   1424  CZ  PHE G 804       7.341 -15.080  13.945  1.00  0.00           C  
ATOM   1425  N   GLY G 808      10.363 -18.043  19.797  1.00  0.00           N  
ATOM   1426  CA  GLY G 808      11.069 -18.327  21.031  1.00  0.00           C  
ATOM   1427  C   GLY G 808      11.611 -17.067  21.618  1.00  0.00           C  
ATOM   1428  O   GLY G 808      12.819 -16.905  21.795  1.00  0.00           O  
ATOM   1429  N   PHE G1143      10.700 -16.164  21.923  1.00  0.00           N  
ATOM   1430  CA  PHE G1143      11.122 -14.927  22.525  1.00  0.00           C  
ATOM   1431  C   PHE G1143      11.184 -15.108  24.014  1.00  0.00           C  
ATOM   1432  O   PHE G1143      10.284 -15.713  24.616  1.00  0.00           O  
ATOM   1433  CB  PHE G1143      10.161 -13.789  22.200  1.00  0.00           C  
ATOM   1434  CG  PHE G1143      10.223 -13.340  20.775  1.00  0.00           C  
ATOM   1435  CD1 PHE G1143      11.422 -13.411  20.058  1.00  0.00           C  
ATOM   1436  CD2 PHE G1143       9.079 -12.834  20.162  1.00  0.00           C  
ATOM   1437  CE1 PHE G1143      11.480 -12.998  18.779  1.00  0.00           C  
ATOM   1438  CE2 PHE G1143       9.119 -12.410  18.869  1.00  0.00           C  
ATOM   1439  CZ  PHE G1143      10.330 -12.490  18.167  1.00  0.00           C  
ATOM   1440  N   GLU G1153      12.247 -14.570  24.601  1.00  0.00           N  
ATOM   1441  CA  GLU G1153      12.433 -14.668  26.027  1.00  0.00           C  
ATOM   1442  C   GLU G1153      11.919 -13.397  26.675  1.00  0.00           C  
ATOM   1443  O   GLU G1153      11.045 -13.449  27.556  1.00  0.00           O  
ATOM   1444  CB  GLU G1153      13.918 -14.867  26.338  1.00  0.00           C  
ATOM   1445  CG  GLU G1153      14.573 -16.048  25.614  1.00  0.00           C  
ATOM   1446  CD  GLU G1153      14.184 -17.401  26.206  1.00  0.00           C  
ATOM   1447  OE1 GLU G1153      14.502 -17.644  27.392  1.00  0.00           O  
ATOM   1448  OE2 GLU G1153      13.563 -18.222  25.483  1.00  0.00           O  
ATOM   1449  N   LYS G1154      12.441 -12.257  26.214  1.00  0.00           N  
ATOM   1450  CA  LYS G1154      12.054 -10.970  26.788  1.00  0.00           C  
ATOM   1451  C   LYS G1154      10.800 -10.406  26.148  1.00  0.00           C  
ATOM   1452  O   LYS G1154      10.844  -9.977  24.997  1.00  0.00           O  
ATOM   1453  CB  LYS G1154      13.207  -9.949  26.697  1.00  0.00           C  
ATOM   1454  CG  LYS G1154      13.087  -8.813  27.735  1.00  0.00           C  
ATOM   1455  CD  LYS G1154      14.415  -8.162  28.014  1.00  0.00           C  
ATOM   1456  CE  LYS G1154      14.328  -7.239  29.230  1.00  0.00           C  
ATOM   1457  NZ  LYS G1154      15.674  -6.673  29.638  1.00  0.00           N  
ATOM   1458  N   ILE G1155       9.714 -10.421  26.932  1.00  0.00           N  
ATOM   1459  CA  ILE G1155       8.387  -9.968  26.554  1.00  0.00           C  
ATOM   1460  C   ILE G1155       7.823  -9.235  27.742  1.00  0.00           C  
ATOM   1461  O   ILE G1155       7.131  -9.825  28.595  1.00  0.00           O  
ATOM   1462  CB  ILE G1155       7.442 -11.167  26.268  1.00  0.00           C  
ATOM   1463  CG1 ILE G1155       7.793 -11.804  24.927  1.00  0.00           C  
ATOM   1464  CG2 ILE G1155       5.987 -10.736  26.281  1.00  0.00           C  
ATOM   1465  CD1 ILE G1155       6.942 -12.977  24.565  1.00  0.00           C  
ATOM   1466  N   VAL G1156       8.082  -7.943  27.816  1.00  0.00           N  
ATOM   1467  CA  VAL G1156       7.571  -7.193  28.963  1.00  0.00           C  
ATOM   1468  C   VAL G1156       6.348  -6.312  28.701  1.00  0.00           C  
ATOM   1469  O   VAL G1156       6.306  -5.524  27.747  1.00  0.00           O  
ATOM   1470  CB  VAL G1156       8.706  -6.350  29.561  1.00  0.00           C  
ATOM   1471  CG1 VAL G1156       9.879  -6.363  28.583  1.00  0.00           C  
ATOM   1472  CG2 VAL G1156       8.230  -4.908  29.898  1.00  0.00           C  
ATOM   1473  N   VAL G1157       5.373  -6.425  29.587  1.00  0.00           N  
ATOM   1474  CA  VAL G1157       4.138  -5.679  29.462  1.00  0.00           C  
ATOM   1475  C   VAL G1157       4.097  -4.336  30.187  1.00  0.00           C  
ATOM   1476  O   VAL G1157       4.687  -4.155  31.267  1.00  0.00           O  
ATOM   1477  CB  VAL G1157       2.993  -6.567  29.956  1.00  0.00           C  
ATOM   1478  CG1 VAL G1157       1.658  -5.853  29.870  1.00  0.00           C  
ATOM   1479  CG2 VAL G1157       3.012  -7.879  29.175  1.00  0.00           C  
ATOM   1480  N   LYS G1158       3.382  -3.403  29.564  1.00  0.00           N  
ATOM   1481  CA  LYS G1158       3.137  -2.048  30.068  1.00  0.00           C  
ATOM   1482  C   LYS G1158       1.649  -1.721  29.861  1.00  0.00           C  
ATOM   1483  O   LYS G1158       1.010  -2.263  28.985  1.00  0.00           O  
ATOM   1484  CB  LYS G1158       3.971  -1.051  29.308  1.00  0.00           C  
ATOM   1485  CG  LYS G1158       5.385  -1.508  29.061  1.00  0.00           C  
ATOM   1486  CD  LYS G1158       6.314  -1.165  30.216  1.00  0.00           C  
ATOM   1487  CE  LYS G1158       7.792  -1.370  29.803  1.00  0.00           C  
ATOM   1488  NZ  LYS G1158       8.806  -1.020  30.845  1.00  0.00           N  
ATOM   1489  N   LEU G1159       1.072  -0.854  30.663  1.00  0.00           N  
ATOM   1490  CA  LEU G1159      -0.326  -0.528  30.474  1.00  0.00           C  
ATOM   1491  C   LEU G1159      -0.568   1.003  30.431  1.00  0.00           C  
ATOM   1492  O   LEU G1159      -1.098   1.594  31.380  1.00  0.00           O  
ATOM   1493  CB  LEU G1159      -1.150  -1.179  31.561  1.00  0.00           C  
ATOM   1494  CG  LEU G1159      -2.624  -0.863  31.426  1.00  0.00           C  
ATOM   1495  CD1 LEU G1159      -2.996  -0.981  29.948  1.00  0.00           C  
ATOM   1496  CD2 LEU G1159      -3.494  -1.806  32.281  1.00  0.00           C  
ATOM   1497  N   SER G1160      -0.175   1.629  29.319  1.00  0.00           N  
ATOM   1498  CA  SER G1160      -0.302   3.064  29.096  1.00  0.00           C  
ATOM   1499  C   SER G1160      -1.681   3.604  29.403  1.00  0.00           C  
ATOM   1500  O   SER G1160      -2.668   3.108  28.860  1.00  0.00           O  
ATOM   1501  CB  SER G1160       0.057   3.339  27.654  1.00  0.00           C  
ATOM   1502  OG  SER G1160       1.220   2.593  27.308  1.00  0.00           O  
ATOM   1503  N   THR G1161      -1.747   4.631  30.251  1.00  0.00           N  
ATOM   1504  CA  THR G1161      -3.040   5.205  30.675  1.00  0.00           C  
ATOM   1505  C   THR G1161      -3.368   6.574  30.078  1.00  0.00           C  
ATOM   1506  O   THR G1161      -2.464   7.295  29.627  1.00  0.00           O  
ATOM   1507  CB  THR G1161      -3.085   5.323  32.168  1.00  0.00           C  
ATOM   1508  OG1 THR G1161      -1.917   6.045  32.588  1.00  0.00           O  
ATOM   1509  CG2 THR G1161      -3.093   3.941  32.809  1.00  0.00           C  
ATOM   1510  N   ARG G1162      -4.654   6.949  30.136  1.00  0.00           N  
ATOM   1511  CA  ARG G1162      -5.131   8.202  29.525  1.00  0.00           C  
ATOM   1512  C   ARG G1162      -4.057   9.267  29.292  1.00  0.00           C  
ATOM   1513  O   ARG G1162      -3.547   9.866  30.214  1.00  0.00           O  
ATOM   1514  CB  ARG G1162      -6.339   8.783  30.278  1.00  0.00           C  
ATOM   1515  CG  ARG G1162      -6.093   9.249  31.636  1.00  0.00           C  
ATOM   1516  CD  ARG G1162      -6.215   8.120  32.583  1.00  0.00           C  
ATOM   1517  NE  ARG G1162      -7.596   7.728  32.841  1.00  0.00           N  
ATOM   1518  CZ  ARG G1162      -8.514   8.494  33.420  1.00  0.00           C  
ATOM   1519  NH1 ARG G1162      -8.224   9.728  33.797  1.00  0.00           N  
ATOM   1520  NH2 ARG G1162      -9.712   7.995  33.689  1.00  0.00           N  
ATOM   1521  N   PRO G1163      -3.707   9.503  28.019  1.00  0.00           N  
ATOM   1522  CA  PRO G1163      -2.690  10.481  27.650  1.00  0.00           C  
ATOM   1523  C   PRO G1163      -3.215  11.889  27.850  1.00  0.00           C  
ATOM   1524  O   PRO G1163      -4.354  12.097  28.298  1.00  0.00           O  
ATOM   1525  CB  PRO G1163      -2.448  10.165  26.174  1.00  0.00           C  
ATOM   1526  CG  PRO G1163      -3.852   9.877  25.689  1.00  0.00           C  
ATOM   1527  CD  PRO G1163      -4.397   8.994  26.808  1.00  0.00           C  
ATOM   1528  N   GLU G1189      -2.367  12.849  27.501  1.00  0.00           N  
ATOM   1529  CA  GLU G1189      -2.722  14.242  27.598  1.00  0.00           C  
ATOM   1530  C   GLU G1189      -4.011  14.517  26.831  1.00  0.00           C  
ATOM   1531  O   GLU G1189      -5.046  14.798  27.427  1.00  0.00           O  
ATOM   1532  CB  GLU G1189      -1.611  15.100  27.018  1.00  0.00           C  
ATOM   1533  CG  GLU G1189      -1.910  16.592  27.154  1.00  0.00           C  
ATOM   1534  CD  GLU G1189      -1.982  17.063  28.619  1.00  0.00           C  
ATOM   1535  OE1 GLU G1189      -0.916  17.372  29.208  1.00  0.00           O  
ATOM   1536  OE2 GLU G1189      -3.097  17.118  29.190  1.00  0.00           O  
ATOM   1537  N   LYS G1330      -3.940  14.428  25.502  1.00  0.00           N  
ATOM   1538  CA  LYS G1330      -5.095  14.677  24.646  1.00  0.00           C  
ATOM   1539  C   LYS G1330      -5.864  13.410  24.274  1.00  0.00           C  
ATOM   1540  O   LYS G1330      -5.585  12.785  23.270  1.00  0.00           O  
ATOM   1541  CB  LYS G1330      -4.631  15.379  23.377  1.00  0.00           C  
ATOM   1542  CG  LYS G1330      -3.675  16.524  23.619  1.00  0.00           C  
ATOM   1543  CD  LYS G1330      -3.703  17.515  22.465  1.00  0.00           C  
ATOM   1544  CE  LYS G1330      -5.109  18.120  22.301  1.00  0.00           C  
ATOM   1545  NZ  LYS G1330      -5.242  19.113  21.179  1.00  0.00           N  
ATOM   1546  N   ARG G1334      -6.821  13.021  25.098  1.00  0.00           N  
ATOM   1547  CA  ARG G1334      -7.611  11.844  24.796  1.00  0.00           C  
ATOM   1548  C   ARG G1334      -8.938  12.337  24.228  1.00  0.00           C  
ATOM   1549  O   ARG G1334      -9.080  13.545  23.995  1.00  0.00           O  
ATOM   1550  CB  ARG G1334      -7.821  10.984  26.051  1.00  0.00           C  
ATOM   1551  CG  ARG G1334      -8.459  11.683  27.245  1.00  0.00           C  
ATOM   1552  CD  ARG G1334      -7.432  12.031  28.301  1.00  0.00           C  
ATOM   1553  NE  ARG G1334      -8.071  12.391  29.560  1.00  0.00           N  
ATOM   1554  CZ  ARG G1334      -7.406  12.725  30.659  1.00  0.00           C  
ATOM   1555  NH1 ARG G1334      -6.078  12.741  30.640  1.00  0.00           N  
ATOM   1556  NH2 ARG G1334      -8.060  13.038  31.777  1.00  0.00           N  
ATOM   1557  N   ILE G1335      -9.902  11.436  24.004  1.00  0.00           N  
ATOM   1558  CA  ILE G1335     -11.170  11.863  23.432  1.00  0.00           C  
ATOM   1559  C   ILE G1335     -12.434  11.356  24.115  1.00  0.00           C  
ATOM   1560  O   ILE G1335     -13.549  11.664  23.669  1.00  0.00           O  
ATOM   1561  CB  ILE G1335     -11.244  11.512  21.899  1.00  0.00           C  
ATOM   1562  CG1 ILE G1335     -11.392  10.002  21.686  1.00  0.00           C  
ATOM   1563  CG2 ILE G1335      -9.981  12.011  21.181  1.00  0.00           C  
ATOM   1564  CD1 ILE G1335     -11.589   9.615  20.226  1.00  0.00           C  
ATOM   1565  N   GLY G1336     -12.282  10.602  25.197  1.00  0.00           N  
ATOM   1566  CA  GLY G1336     -13.462  10.085  25.877  1.00  0.00           C  
ATOM   1567  C   GLY G1336     -13.643  10.645  27.270  1.00  0.00           C  
ATOM   1568  O   GLY G1336     -12.687  11.174  27.820  1.00  0.00           O  
ATOM   1569  N   SER G1384     -14.838  10.539  27.855  1.00  0.00           N  
ATOM   1570  CA  SER G1384     -15.051  11.063  29.208  1.00  0.00           C  
ATOM   1571  C   SER G1384     -14.221  10.270  30.204  1.00  0.00           C  
ATOM   1572  O   SER G1384     -13.984   9.076  30.020  1.00  0.00           O  
ATOM   1573  CB  SER G1384     -16.524  10.995  29.607  1.00  0.00           C  
ATOM   1574  OG  SER G1384     -16.942   9.661  29.759  1.00  0.00           O  
ATOM   1575  N   ASP G1385     -13.761  10.930  31.256  1.00  0.00           N  
ATOM   1576  CA  ASP G1385     -12.958  10.237  32.246  1.00  0.00           C  
ATOM   1577  C   ASP G1385     -13.711   8.977  32.611  1.00  0.00           C  
ATOM   1578  O   ASP G1385     -13.163   7.875  32.554  1.00  0.00           O  
ATOM   1579  CB  ASP G1385     -12.756  11.124  33.465  1.00  0.00           C  
ATOM   1580  CG  ASP G1385     -12.233  12.483  33.087  1.00  0.00           C  
ATOM   1581  OD1 ASP G1385     -12.977  13.225  32.408  1.00  0.00           O  
ATOM   1582  OD2 ASP G1385     -11.082  12.801  33.447  1.00  0.00           O  
ATOM   1583  N   GLU G1386     -14.984   9.145  32.948  1.00  0.00           N  
ATOM   1584  CA  GLU G1386     -15.823   8.017  33.304  1.00  0.00           C  
ATOM   1585  C   GLU G1386     -15.575   6.847  32.340  1.00  0.00           C  
ATOM   1586  O   GLU G1386     -15.508   5.692  32.740  1.00  0.00           O  
ATOM   1587  CB  GLU G1386     -17.289   8.465  33.284  1.00  0.00           C  
ATOM   1588  CG  GLU G1386     -18.217   7.694  32.333  1.00  0.00           C  
ATOM   1589  CD  GLU G1386     -18.631   6.322  32.862  1.00  0.00           C  
ATOM   1590  OE1 GLU G1386     -19.135   6.271  34.006  1.00  0.00           O  
ATOM   1591  OE2 GLU G1386     -18.468   5.304  32.137  1.00  0.00           O  
ATOM   1592  N   MET G1387     -15.417   7.156  31.065  1.00  0.00           N  
ATOM   1593  CA  MET G1387     -15.175   6.131  30.072  1.00  0.00           C  
ATOM   1594  C   MET G1387     -13.798   5.556  30.254  1.00  0.00           C  
ATOM   1595  O   MET G1387     -13.648   4.352  30.395  1.00  0.00           O  
ATOM   1596  CB  MET G1387     -15.299   6.704  28.661  1.00  0.00           C  
ATOM   1597  CG  MET G1387     -16.732   6.990  28.206  1.00  0.00           C  
ATOM   1598  SD  MET G1387     -16.736   8.012  26.735  1.00  0.00           S  
ATOM   1599  CE  MET G1387     -15.594   7.038  25.594  1.00  0.00           C  
ATOM   1600  N   TRP G1388     -12.787   6.408  30.250  1.00  0.00           N  
ATOM   1601  CA  TRP G1388     -11.436   5.917  30.423  1.00  0.00           C  
ATOM   1602  C   TRP G1388     -11.270   5.069  31.694  1.00  0.00           C  
ATOM   1603  O   TRP G1388     -10.504   4.091  31.744  1.00  0.00           O  
ATOM   1604  CB  TRP G1388     -10.476   7.076  30.458  1.00  0.00           C  
ATOM   1605  CG  TRP G1388     -10.103   7.553  29.134  1.00  0.00           C  
ATOM   1606  CD1 TRP G1388     -10.755   8.475  28.390  1.00  0.00           C  
ATOM   1607  CD2 TRP G1388      -8.935   7.183  28.394  1.00  0.00           C  
ATOM   1608  NE1 TRP G1388     -10.059   8.723  27.224  1.00  0.00           N  
ATOM   1609  CE2 TRP G1388      -8.936   7.939  27.204  1.00  0.00           C  
ATOM   1610  CE3 TRP G1388      -7.891   6.285  28.620  1.00  0.00           C  
ATOM   1611  CZ2 TRP G1388      -7.937   7.834  26.248  1.00  0.00           C  
ATOM   1612  CZ3 TRP G1388      -6.899   6.177  27.668  1.00  0.00           C  
ATOM   1613  CH2 TRP G1388      -6.929   6.952  26.494  1.00  0.00           C  
ATOM   1614  N   ASP G1389     -11.987   5.461  32.732  1.00  0.00           N  
ATOM   1615  CA  ASP G1389     -11.933   4.727  33.972  1.00  0.00           C  
ATOM   1616  C   ASP G1389     -12.196   3.283  33.604  1.00  0.00           C  
ATOM   1617  O   ASP G1389     -11.296   2.445  33.648  1.00  0.00           O  
ATOM   1618  CB  ASP G1389     -13.010   5.239  34.931  1.00  0.00           C  
ATOM   1619  CG  ASP G1389     -12.613   6.537  35.620  1.00  0.00           C  
ATOM   1620  OD1 ASP G1389     -11.814   7.315  35.035  1.00  0.00           O  
ATOM   1621  OD2 ASP G1389     -13.116   6.772  36.745  1.00  0.00           O  
ATOM   1622  N   ARG G1390     -13.428   3.006  33.208  1.00  0.00           N  
ATOM   1623  CA  ARG G1390     -13.805   1.668  32.833  1.00  0.00           C  
ATOM   1624  C   ARG G1390     -12.759   1.060  31.903  1.00  0.00           C  
ATOM   1625  O   ARG G1390     -12.178   0.030  32.188  1.00  0.00           O  
ATOM   1626  CB  ARG G1390     -15.154   1.706  32.144  1.00  0.00           C  
ATOM   1627  CG  ARG G1390     -15.736   0.336  31.882  1.00  0.00           C  
ATOM   1628  CD  ARG G1390     -16.867   0.408  30.858  1.00  0.00           C  
ATOM   1629  NE  ARG G1390     -17.792   1.512  31.137  1.00  0.00           N  
ATOM   1630  CZ  ARG G1390     -18.826   1.829  30.364  1.00  0.00           C  
ATOM   1631  NH1 ARG G1390     -19.074   1.124  29.258  1.00  0.00           N  
ATOM   1632  NH2 ARG G1390     -19.602   2.856  30.696  1.00  0.00           N  
ATOM   1633  N   ALA G1391     -12.503   1.723  30.797  1.00  0.00           N  
ATOM   1634  CA  ALA G1391     -11.555   1.228  29.816  1.00  0.00           C  
ATOM   1635  C   ALA G1391     -10.249   0.754  30.399  1.00  0.00           C  
ATOM   1636  O   ALA G1391      -9.770  -0.343  30.089  1.00  0.00           O  
ATOM   1637  CB  ALA G1391     -11.281   2.297  28.772  1.00  0.00           C  
ATOM   1638  N   GLU G1392      -9.656   1.601  31.227  1.00  0.00           N  
ATOM   1639  CA  GLU G1392      -8.377   1.289  31.844  1.00  0.00           C  
ATOM   1640  C   GLU G1392      -8.521   0.073  32.724  1.00  0.00           C  
ATOM   1641  O   GLU G1392      -7.766  -0.898  32.609  1.00  0.00           O  
ATOM   1642  CB  GLU G1392      -7.925   2.477  32.665  1.00  0.00           C  
ATOM   1643  CG  GLU G1392      -7.668   3.708  31.844  1.00  0.00           C  
ATOM   1644  CD  GLU G1392      -7.036   4.822  32.664  1.00  0.00           C  
ATOM   1645  OE1 GLU G1392      -7.714   5.279  33.631  1.00  0.00           O  
ATOM   1646  OE2 GLU G1392      -5.870   5.223  32.336  1.00  0.00           O  
ATOM   1647  N   ALA G1393      -9.513   0.151  33.604  1.00  0.00           N  
ATOM   1648  CA  ALA G1393      -9.810  -0.927  34.529  1.00  0.00           C  
ATOM   1649  C   ALA G1393      -9.794  -2.209  33.745  1.00  0.00           C  
ATOM   1650  O   ALA G1393      -8.905  -3.043  33.888  1.00  0.00           O  
ATOM   1651  CB  ALA G1393     -11.184  -0.722  35.152  1.00  0.00           C  
ATOM   1652  N   ASP G1394     -10.799  -2.338  32.900  1.00  0.00           N  
ATOM   1653  CA  ASP G1394     -10.956  -3.505  32.041  1.00  0.00           C  
ATOM   1654  C   ASP G1394      -9.614  -4.105  31.602  1.00  0.00           C  
ATOM   1655  O   ASP G1394      -9.333  -5.277  31.819  1.00  0.00           O  
ATOM   1656  CB  ASP G1394     -11.791  -3.134  30.782  1.00  0.00           C  
ATOM   1657  CG  ASP G1394     -13.298  -3.017  31.064  1.00  0.00           C  
ATOM   1658  OD1 ASP G1394     -13.919  -3.999  31.528  1.00  0.00           O  
ATOM   1659  OD2 ASP G1394     -13.872  -1.941  30.812  1.00  0.00           O  
ATOM   1660  N   LEU G1395      -8.794  -3.299  30.962  1.00  0.00           N  
ATOM   1661  CA  LEU G1395      -7.520  -3.798  30.481  1.00  0.00           C  
ATOM   1662  C   LEU G1395      -6.661  -4.361  31.606  1.00  0.00           C  
ATOM   1663  O   LEU G1395      -6.151  -5.478  31.506  1.00  0.00           O  
ATOM   1664  CB  LEU G1395      -6.754  -2.686  29.749  1.00  0.00           C  
ATOM   1665  CG  LEU G1395      -7.179  -2.407  28.320  1.00  0.00           C  
ATOM   1666  CD1 LEU G1395      -6.261  -1.395  27.682  1.00  0.00           C  
ATOM   1667  CD2 LEU G1395      -7.111  -3.710  27.577  1.00  0.00           C  
ATOM   1668  N   ALA G1396      -6.487  -3.568  32.665  1.00  0.00           N  
ATOM   1669  CA  ALA G1396      -5.707  -3.983  33.827  1.00  0.00           C  
ATOM   1670  C   ALA G1396      -6.227  -5.334  34.306  1.00  0.00           C  
ATOM   1671  O   ALA G1396      -5.482  -6.309  34.314  1.00  0.00           O  
ATOM   1672  CB  ALA G1396      -5.846  -2.951  34.908  1.00  0.00           C  
ATOM   1673  N   VAL G1397      -7.495  -5.378  34.706  1.00  0.00           N  
ATOM   1674  CA  VAL G1397      -8.116  -6.632  35.107  1.00  0.00           C  
ATOM   1675  C   VAL G1397      -7.731  -7.784  34.210  1.00  0.00           C  
ATOM   1676  O   VAL G1397      -7.433  -8.847  34.673  1.00  0.00           O  
ATOM   1677  CB  VAL G1397      -9.598  -6.603  34.988  1.00  0.00           C  
ATOM   1678  CG1 VAL G1397     -10.150  -8.013  35.263  1.00  0.00           C  
ATOM   1679  CG2 VAL G1397     -10.165  -5.524  35.890  1.00  0.00           C  
ATOM   1680  N   ALA G1398      -7.815  -7.583  32.908  1.00  0.00           N  
ATOM   1681  CA  ALA G1398      -7.456  -8.620  31.965  1.00  0.00           C  
ATOM   1682  C   ALA G1398      -6.027  -9.120  32.270  1.00  0.00           C  
ATOM   1683  O   ALA G1398      -5.849 -10.309  32.547  1.00  0.00           O  
ATOM   1684  CB  ALA G1398      -7.553  -8.070  30.538  1.00  0.00           C  
ATOM   1685  N   LEU G1400      -5.028  -8.225  32.235  1.00  0.00           N  
ATOM   1686  CA  LEU G1400      -3.636  -8.596  32.499  1.00  0.00           C  
ATOM   1687  C   LEU G1400      -3.515  -9.474  33.755  1.00  0.00           C  
ATOM   1688  O   LEU G1400      -3.204 -10.661  33.674  1.00  0.00           O  
ATOM   1689  CB  LEU G1400      -2.785  -7.348  32.719  1.00  0.00           C  
ATOM   1690  CG  LEU G1400      -2.193  -6.471  31.621  1.00  0.00           C  
ATOM   1691  CD1 LEU G1400      -1.619  -7.332  30.520  1.00  0.00           C  
ATOM   1692  CD2 LEU G1400      -3.258  -5.502  31.141  1.00  0.00           C  
ATOM   1693  N   GLU G1401      -3.761  -8.870  34.918  1.00  0.00           N  
ATOM   1694  CA  GLU G1401      -3.673  -9.555  36.194  1.00  0.00           C  
ATOM   1695  C   GLU G1401      -4.553 -10.783  36.302  1.00  0.00           C  
ATOM   1696  O   GLU G1401      -4.357 -11.623  37.161  1.00  0.00           O  
ATOM   1697  CB  GLU G1401      -4.008  -8.585  37.315  1.00  0.00           C  
ATOM   1698  CG  GLU G1401      -5.356  -7.982  37.221  1.00  0.00           C  
ATOM   1699  CD  GLU G1401      -5.513  -6.830  38.186  1.00  0.00           C  
ATOM   1700  OE1 GLU G1401      -4.768  -5.821  38.046  1.00  0.00           O  
ATOM   1701  OE2 GLU G1401      -6.377  -6.940  39.084  1.00  0.00           O  
ATOM   1702  N   GLU G1415      -5.524 -10.897  35.427  1.00  0.00           N  
ATOM   1703  CA  GLU G1415      -6.416 -12.033  35.442  1.00  0.00           C  
ATOM   1704  C   GLU G1415      -5.714 -13.177  34.762  1.00  0.00           C  
ATOM   1705  O   GLU G1415      -6.087 -14.314  34.931  1.00  0.00           O  
ATOM   1706  CB  GLU G1415      -7.673 -11.674  34.686  1.00  0.00           C  
ATOM   1707  CG  GLU G1415      -8.772 -12.667  34.751  1.00  0.00           C  
ATOM   1708  CD  GLU G1415      -9.998 -12.153  34.012  1.00  0.00           C  
ATOM   1709  OE1 GLU G1415     -10.485 -11.054  34.396  1.00  0.00           O  
ATOM   1710  OE2 GLU G1415     -10.463 -12.838  33.057  1.00  0.00           O  
ATOM   1711  N   ASN G1416      -4.692 -12.860  33.989  1.00  0.00           N  
ATOM   1712  CA  ASN G1416      -3.917 -13.867  33.277  1.00  0.00           C  
ATOM   1713  C   ASN G1416      -2.533 -13.911  33.884  1.00  0.00           C  
ATOM   1714  O   ASN G1416      -1.629 -14.586  33.379  1.00  0.00           O  
ATOM   1715  CB  ASN G1416      -3.768 -13.515  31.787  1.00  0.00           C  
ATOM   1716  CG  ASN G1416      -5.065 -13.628  31.019  1.00  0.00           C  
ATOM   1717  OD1 ASN G1416      -6.033 -12.926  31.319  1.00  0.00           O  
ATOM   1718  ND2 ASN G1416      -5.097 -14.516  30.021  1.00  0.00           N  
ATOM   1719  N   ASN G1418      -2.364 -13.160  34.960  1.00  0.00           N  
ATOM   1720  CA  ASN G1418      -1.087 -13.095  35.668  1.00  0.00           C  
ATOM   1721  C   ASN G1418       0.045 -12.575  34.844  1.00  0.00           C  
ATOM   1722  O   ASN G1418       1.148 -13.118  34.869  1.00  0.00           O  
ATOM   1723  CB  ASN G1418      -0.688 -14.449  36.243  1.00  0.00           C  
ATOM   1724  CG  ASN G1418      -1.661 -14.917  37.293  1.00  0.00           C  
ATOM   1725  OD1 ASN G1418      -1.947 -14.199  38.274  1.00  0.00           O  
ATOM   1726  ND2 ASN G1418      -2.203 -16.120  37.094  1.00  0.00           N  
ATOM   1727  N   ILE G1419      -0.233 -11.516  34.106  1.00  0.00           N  
ATOM   1728  CA  ILE G1419       0.809 -10.919  33.332  1.00  0.00           C  
ATOM   1729  C   ILE G1419       1.245  -9.750  34.205  1.00  0.00           C  
ATOM   1730  O   ILE G1419       0.440  -8.948  34.690  1.00  0.00           O  
ATOM   1731  CB  ILE G1419       0.308 -10.438  31.949  1.00  0.00           C  
ATOM   1732  CG1 ILE G1419      -0.571 -11.511  31.292  1.00  0.00           C  
ATOM   1733  CG2 ILE G1419       1.510 -10.145  31.037  1.00  0.00           C  
ATOM   1734  CD1 ILE G1419       0.155 -12.827  31.009  1.00  0.00           C  
ATOM   1735  N   PRO G1421       2.535  -9.688  34.480  1.00  0.00           N  
ATOM   1736  CA  PRO G1421       3.051  -8.605  35.308  1.00  0.00           C  
ATOM   1737  C   PRO G1421       3.269  -7.403  34.423  1.00  0.00           C  
ATOM   1738  O   PRO G1421       3.702  -7.562  33.280  1.00  0.00           O  
ATOM   1739  CB  PRO G1421       4.380  -9.168  35.795  1.00  0.00           C  
ATOM   1740  CG  PRO G1421       4.190 -10.682  35.725  1.00  0.00           C  
ATOM   1741  CD  PRO G1421       3.478 -10.818  34.422  1.00  0.00           C  
ATOM   1742  N   PHE G1422       3.012  -6.207  34.940  1.00  0.00           N  
ATOM   1743  CA  PHE G1422       3.213  -5.002  34.141  1.00  0.00           C  
ATOM   1744  C   PHE G1422       3.431  -3.733  34.944  1.00  0.00           C  
ATOM   1745  O   PHE G1422       3.459  -3.735  36.183  1.00  0.00           O  
ATOM   1746  CB  PHE G1422       2.007  -4.781  33.310  1.00  0.00           C  
ATOM   1747  CG  PHE G1422       0.753  -4.699  34.114  1.00  0.00           C  
ATOM   1748  CD1 PHE G1422       0.129  -5.854  34.563  1.00  0.00           C  
ATOM   1749  CD2 PHE G1422       0.124  -3.466  34.332  1.00  0.00           C  
ATOM   1750  CE1 PHE G1422      -1.132  -5.792  35.211  1.00  0.00           C  
ATOM   1751  CE2 PHE G1422      -1.129  -3.382  34.973  1.00  0.00           C  
ATOM   1752  CZ  PHE G1422      -1.767  -4.551  35.411  1.00  0.00           C  
ATOM   1753  N   GLU G1423       3.563  -2.630  34.223  1.00  0.00           N  
ATOM   1754  CA  GLU G1423       3.748  -1.319  34.842  1.00  0.00           C  
ATOM   1755  C   GLU G1423       2.947  -0.277  34.085  1.00  0.00           C  
ATOM   1756  O   GLU G1423       2.912  -0.307  32.867  1.00  0.00           O  
ATOM   1757  CB  GLU G1423       5.197  -0.910  34.770  1.00  0.00           C  
ATOM   1758  CG  GLU G1423       6.145  -1.982  35.193  1.00  0.00           C  
ATOM   1759  CD  GLU G1423       7.570  -1.583  34.887  1.00  0.00           C  
ATOM   1760  OE1 GLU G1423       7.769  -1.007  33.787  1.00  0.00           O  
ATOM   1761  OE2 GLU G1423       8.481  -1.842  35.724  1.00  0.00           O  
ATOM   1762  N   TYR G1424       2.319   0.652  34.787  1.00  0.00           N  
ATOM   1763  CA  TYR G1424       1.574   1.679  34.106  1.00  0.00           C  
ATOM   1764  C   TYR G1424       2.500   2.636  33.360  1.00  0.00           C  
ATOM   1765  O   TYR G1424       3.485   3.134  33.906  1.00  0.00           O  
ATOM   1766  CB  TYR G1424       0.712   2.430  35.096  1.00  0.00           C  
ATOM   1767  CG  TYR G1424      -0.465   1.623  35.543  1.00  0.00           C  
ATOM   1768  CD1 TYR G1424      -0.583   0.277  35.182  1.00  0.00           C  
ATOM   1769  CD2 TYR G1424      -1.464   2.192  36.341  1.00  0.00           C  
ATOM   1770  CE1 TYR G1424      -1.663  -0.484  35.601  1.00  0.00           C  
ATOM   1771  CE2 TYR G1424      -2.555   1.436  36.775  1.00  0.00           C  
ATOM   1772  CZ  TYR G1424      -2.647   0.093  36.400  1.00  0.00           C  
ATOM   1773  OH  TYR G1424      -3.704  -0.689  36.820  1.00  0.00           O  
ATOM   1774  N   GLN G1425       2.181   2.889  32.096  1.00  0.00           N  
ATOM   1775  CA  GLN G1425       2.981   3.769  31.270  1.00  0.00           C  
ATOM   1776  C   GLN G1425       2.422   5.175  31.407  1.00  0.00           C  
ATOM   1777  O   GLN G1425       2.646   6.021  30.561  1.00  0.00           O  
ATOM   1778  CB  GLN G1425       2.901   3.289  29.828  1.00  0.00           C  
ATOM   1779  CG  GLN G1425       4.016   3.764  28.929  1.00  0.00           C  
ATOM   1780  CD  GLN G1425       5.337   3.088  29.224  1.00  0.00           C  
ATOM   1781  OE1 GLN G1425       5.437   1.864  29.278  1.00  0.00           O  
ATOM   1782  NE2 GLN G1425       6.366   3.886  29.408  1.00  0.00           N  
ATOM   1783  N   LEU G1426       1.676   5.397  32.481  1.00  0.00           N  
ATOM   1784  CA  LEU G1426       1.058   6.683  32.817  1.00  0.00           C  
ATOM   1785  C   LEU G1426       1.243   7.827  31.817  1.00  0.00           C  
ATOM   1786  O   LEU G1426       2.364   8.245  31.530  1.00  0.00           O  
ATOM   1787  CB  LEU G1426       1.578   7.135  34.179  1.00  0.00           C  
ATOM   1788  CG  LEU G1426       1.466   6.101  35.294  1.00  0.00           C  
ATOM   1789  CD1 LEU G1426       2.356   6.547  36.452  1.00  0.00           C  
ATOM   1790  CD2 LEU G1426      -0.003   5.905  35.715  1.00  0.00           C  
ATOM   1791  N   GLY G1427       0.141   8.360  31.308  1.00  0.00           N  
ATOM   1792  CA  GLY G1427       0.252   9.448  30.355  1.00  0.00           C  
ATOM   1793  C   GLY G1427       0.429   8.968  28.922  1.00  0.00           C  
ATOM   1794  O   GLY G1427       0.483   9.785  27.996  1.00  0.00           O  
ATOM   1795  N   GLU G1437       0.533   7.646  28.744  1.00  0.00           N  
ATOM   1796  CA  GLU G1437       0.671   7.030  27.420  1.00  0.00           C  
ATOM   1797  C   GLU G1437      -0.639   6.375  27.027  1.00  0.00           C  
ATOM   1798  O   GLU G1437      -1.593   6.309  27.806  1.00  0.00           O  
ATOM   1799  CB  GLU G1437       1.739   5.952  27.396  1.00  0.00           C  
ATOM   1800  CG  GLU G1437       2.819   6.177  26.399  1.00  0.00           C  
ATOM   1801  CD  GLU G1437       3.877   7.108  26.949  1.00  0.00           C  
ATOM   1802  OE1 GLU G1437       3.581   7.757  27.982  1.00  0.00           O  
ATOM   1803  OE2 GLU G1437       4.986   7.195  26.352  1.00  0.00           O  
ATOM   1804  N   GLY G1438      -0.680   5.861  25.813  1.00  0.00           N  
ATOM   1805  CA  GLY G1438      -1.916   5.245  25.392  1.00  0.00           C  
ATOM   1806  C   GLY G1438      -2.597   6.071  24.331  1.00  0.00           C  
ATOM   1807  O   GLY G1438      -2.456   7.294  24.252  1.00  0.00           O  
ATOM   1808  N   ALA G1443      -3.341   5.364  23.504  1.00  0.00           N  
ATOM   1809  CA  ALA G1443      -4.065   5.945  22.401  1.00  0.00           C  
ATOM   1810  C   ALA G1443      -4.807   7.179  22.780  1.00  0.00           C  
ATOM   1811  O   ALA G1443      -5.410   7.198  23.834  1.00  0.00           O  
ATOM   1812  CB  ALA G1443      -5.046   4.941  21.910  1.00  0.00           C  
ATOM   1813  N   PHE G1444      -4.788   8.205  21.936  1.00  0.00           N  
ATOM   1814  CA  PHE G1444      -5.583   9.384  22.262  1.00  0.00           C  
ATOM   1815  C   PHE G1444      -7.052   8.942  22.366  1.00  0.00           C  
ATOM   1816  O   PHE G1444      -7.927   9.719  22.757  1.00  0.00           O  
ATOM   1817  CB  PHE G1444      -5.433  10.471  21.182  1.00  0.00           C  
ATOM   1818  CG  PHE G1444      -6.152  10.181  19.871  1.00  0.00           C  
ATOM   1819  CD1 PHE G1444      -7.547  10.072  19.809  1.00  0.00           C  
ATOM   1820  CD2 PHE G1444      -5.420  10.002  18.696  1.00  0.00           C  
ATOM   1821  CE1 PHE G1444      -8.198   9.778  18.605  1.00  0.00           C  
ATOM   1822  CE2 PHE G1444      -6.050   9.712  17.493  1.00  0.00           C  
ATOM   1823  CZ  PHE G1444      -7.442   9.596  17.451  1.00  0.00           C  
ATOM   1824  N   TYR G1448      -7.299   7.676  22.019  1.00  0.00           N  
ATOM   1825  CA  TYR G1448      -8.653   7.111  22.004  1.00  0.00           C  
ATOM   1826  C   TYR G1448      -8.919   5.954  22.983  1.00  0.00           C  
ATOM   1827  O   TYR G1448     -10.009   5.348  22.967  1.00  0.00           O  
ATOM   1828  CB  TYR G1448      -9.051   6.692  20.563  1.00  0.00           C  
ATOM   1829  CG  TYR G1448      -8.081   5.811  19.856  1.00  0.00           C  
ATOM   1830  CD1 TYR G1448      -6.897   6.316  19.313  1.00  0.00           C  
ATOM   1831  CD2 TYR G1448      -8.316   4.452  19.778  1.00  0.00           C  
ATOM   1832  CE1 TYR G1448      -5.940   5.491  18.701  1.00  0.00           C  
ATOM   1833  CE2 TYR G1448      -7.389   3.598  19.196  1.00  0.00           C  
ATOM   1834  CZ  TYR G1448      -6.185   4.139  18.654  1.00  0.00           C  
ATOM   1835  OH  TYR G1448      -5.262   3.289  18.104  1.00  0.00           O  
ATOM   1836  N   GLY G1456      -7.940   5.648  23.841  1.00  0.00           N  
ATOM   1837  CA  GLY G1456      -8.146   4.587  24.817  1.00  0.00           C  
ATOM   1838  C   GLY G1456      -6.869   4.041  25.425  1.00  0.00           C  
ATOM   1839  O   GLY G1456      -5.745   4.268  24.918  1.00  0.00           O  
ATOM   1840  N   PRO G1457      -7.023   3.328  26.549  1.00  0.00           N  
ATOM   1841  CA  PRO G1457      -5.906   2.720  27.260  1.00  0.00           C  
ATOM   1842  C   PRO G1457      -5.176   1.778  26.306  1.00  0.00           C  
ATOM   1843  O   PRO G1457      -5.731   1.350  25.310  1.00  0.00           O  
ATOM   1844  CB  PRO G1457      -6.596   1.987  28.416  1.00  0.00           C  
ATOM   1845  CG  PRO G1457      -7.938   1.647  27.872  1.00  0.00           C  
ATOM   1846  CD  PRO G1457      -8.294   2.965  27.195  1.00  0.00           C  
ATOM   1847  N   LYS G1458      -3.946   1.417  26.630  1.00  0.00           N  
ATOM   1848  CA  LYS G1458      -3.206   0.585  25.714  1.00  0.00           C  
ATOM   1849  C   LYS G1458      -2.218  -0.425  26.313  1.00  0.00           C  
ATOM   1850  O   LYS G1458      -1.174  -0.028  26.818  1.00  0.00           O  
ATOM   1851  CB  LYS G1458      -2.474   1.516  24.756  1.00  0.00           C  
ATOM   1852  CG  LYS G1458      -1.670   0.776  23.781  1.00  0.00           C  
ATOM   1853  CD  LYS G1458      -0.953   1.694  22.841  1.00  0.00           C  
ATOM   1854  CE  LYS G1458       0.092   2.445  23.552  1.00  0.00           C  
ATOM   1855  NZ  LYS G1458       0.944   3.177  22.581  1.00  0.00           N  
ATOM   1856  N   ILE G1459      -2.536  -1.720  26.252  1.00  0.00           N  
ATOM   1857  CA  ILE G1459      -1.622  -2.742  26.756  1.00  0.00           C  
ATOM   1858  C   ILE G1459      -0.499  -2.777  25.734  1.00  0.00           C  
ATOM   1859  O   ILE G1459      -0.769  -2.864  24.531  1.00  0.00           O  
ATOM   1860  CB  ILE G1459      -2.282  -4.124  26.789  1.00  0.00           C  
ATOM   1861  CG1 ILE G1459      -3.401  -4.165  27.810  1.00  0.00           C  
ATOM   1862  CG2 ILE G1459      -1.269  -5.164  27.082  1.00  0.00           C  
ATOM   1863  CD1 ILE G1459      -4.034  -5.511  27.923  1.00  0.00           C  
ATOM   1864  N   GLU G1460       0.746  -2.698  26.185  1.00  0.00           N  
ATOM   1865  CA  GLU G1460       1.885  -2.713  25.276  1.00  0.00           C  
ATOM   1866  C   GLU G1460       2.695  -3.950  25.460  1.00  0.00           C  
ATOM   1867  O   GLU G1460       2.939  -4.321  26.574  1.00  0.00           O  
ATOM   1868  CB  GLU G1460       2.817  -1.532  25.533  1.00  0.00           C  
ATOM   1869  CG  GLU G1460       2.237  -0.170  25.211  1.00  0.00           C  
ATOM   1870  CD  GLU G1460       3.287   0.956  25.315  1.00  0.00           C  
ATOM   1871  OE1 GLU G1460       4.453   0.740  24.865  1.00  0.00           O  
ATOM   1872  OE2 GLU G1460       2.947   2.056  25.835  1.00  0.00           O  
ATOM   1873  N   PHE G1461       3.113  -4.597  24.383  1.00  0.00           N  
ATOM   1874  CA  PHE G1461       3.975  -5.775  24.492  1.00  0.00           C  
ATOM   1875  C   PHE G1461       5.252  -5.305  23.906  1.00  0.00           C  
ATOM   1876  O   PHE G1461       5.303  -4.989  22.719  1.00  0.00           O  
ATOM   1877  CB  PHE G1461       3.437  -6.972  23.720  1.00  0.00           C  
ATOM   1878  CG  PHE G1461       2.242  -7.598  24.367  1.00  0.00           C  
ATOM   1879  CD1 PHE G1461       0.999  -6.975  24.333  1.00  0.00           C  
ATOM   1880  CD2 PHE G1461       2.368  -8.794  25.051  1.00  0.00           C  
ATOM   1881  CE1 PHE G1461      -0.094  -7.545  24.976  1.00  0.00           C  
ATOM   1882  CE2 PHE G1461       1.277  -9.365  25.696  1.00  0.00           C  
ATOM   1883  CZ  PHE G1461       0.043  -8.744  25.661  1.00  0.00           C  
ATOM   1884  N   THR G1462       6.288  -5.223  24.735  1.00  0.00           N  
ATOM   1885  CA  THR G1462       7.592  -4.717  24.270  1.00  0.00           C  
ATOM   1886  C   THR G1462       8.594  -5.822  24.125  1.00  0.00           C  
ATOM   1887  O   THR G1462       8.668  -6.684  24.988  1.00  0.00           O  
ATOM   1888  CB  THR G1462       8.154  -3.612  25.261  1.00  0.00           C  
ATOM   1889  OG1 THR G1462       8.416  -4.210  26.534  1.00  0.00           O  
ATOM   1890  CG2 THR G1462       7.103  -2.473  25.499  1.00  0.00           C  
ATOM   1891  N   LEU G1463       9.336  -5.824  23.042  1.00  0.00           N  
ATOM   1892  CA  LEU G1463      10.359  -6.852  22.858  1.00  0.00           C  
ATOM   1893  C   LEU G1463      11.634  -6.089  22.838  1.00  0.00           C  
ATOM   1894  O   LEU G1463      11.573  -4.906  22.677  1.00  0.00           O  
ATOM   1895  CB  LEU G1463      10.226  -7.595  21.536  1.00  0.00           C  
ATOM   1896  CG  LEU G1463       9.012  -8.499  21.289  1.00  0.00           C  
ATOM   1897  CD1 LEU G1463       9.172  -9.212  19.929  1.00  0.00           C  
ATOM   1898  CD2 LEU G1463       8.906  -9.488  22.382  1.00  0.00           C  
ATOM   1899  N   TYR G1464      12.783  -6.735  22.972  1.00  0.00           N  
ATOM   1900  CA  TYR G1464      14.039  -5.971  23.015  1.00  0.00           C  
ATOM   1901  C   TYR G1464      15.025  -6.334  21.959  1.00  0.00           C  
ATOM   1902  O   TYR G1464      15.048  -7.478  21.493  1.00  0.00           O  
ATOM   1903  CB  TYR G1464      14.715  -6.123  24.394  1.00  0.00           C  
ATOM   1904  CG  TYR G1464      13.888  -5.549  25.511  1.00  0.00           C  
ATOM   1905  CD1 TYR G1464      12.635  -6.103  25.828  1.00  0.00           C  
ATOM   1906  CD2 TYR G1464      14.292  -4.381  26.172  1.00  0.00           C  
ATOM   1907  CE1 TYR G1464      11.801  -5.520  26.748  1.00  0.00           C  
ATOM   1908  CE2 TYR G1464      13.455  -3.776  27.108  1.00  0.00           C  
ATOM   1909  CZ  TYR G1464      12.200  -4.359  27.380  1.00  0.00           C  
ATOM   1910  OH  TYR G1464      11.331  -3.752  28.258  1.00  0.00           O  
ATOM   1911  N   ASP G1465      15.885  -5.386  21.624  1.00  0.00           N  
ATOM   1912  CA  ASP G1465      16.867  -5.641  20.585  1.00  0.00           C  
ATOM   1913  C   ASP G1465      18.325  -5.883  20.940  1.00  0.00           C  
ATOM   1914  O   ASP G1465      18.639  -6.256  22.056  1.00  0.00           O  
ATOM   1915  CB  ASP G1465      16.854  -4.510  19.608  1.00  0.00           C  
ATOM   1916  CG  ASP G1465      17.483  -3.289  20.170  1.00  0.00           C  
ATOM   1917  OD1 ASP G1465      16.994  -2.837  21.197  1.00  0.00           O  
ATOM   1918  OD2 ASP G1465      18.458  -2.793  19.579  1.00  0.00           O  
ATOM   1919  N   CYS G1475      19.196  -5.661  19.944  1.00  0.00           N  
ATOM   1920  CA  CYS G1475      20.646  -5.838  20.033  1.00  0.00           C  
ATOM   1921  C   CYS G1475      21.198  -5.242  21.290  1.00  0.00           C  
ATOM   1922  O   CYS G1475      21.920  -5.915  22.039  1.00  0.00           O  
ATOM   1923  CB  CYS G1475      21.320  -5.177  18.841  1.00  0.00           C  
ATOM   1924  SG  CYS G1475      23.109  -5.076  18.894  1.00  0.00           S  
ATOM   1925  N   LEU G1689      20.852  -3.975  21.519  1.00  0.00           N  
ATOM   1926  CA  LEU G1689      21.318  -3.254  22.694  1.00  0.00           C  
ATOM   1927  C   LEU G1689      20.250  -3.238  23.742  1.00  0.00           C  
ATOM   1928  O   LEU G1689      20.043  -2.260  24.417  1.00  0.00           O  
ATOM   1929  CB  LEU G1689      21.686  -1.831  22.341  1.00  0.00           C  
ATOM   1930  CG  LEU G1689      22.621  -1.770  21.145  1.00  0.00           C  
ATOM   1931  CD1 LEU G1689      23.103  -0.348  21.006  1.00  0.00           C  
ATOM   1932  CD2 LEU G1689      23.794  -2.733  21.304  1.00  0.00           C  
ATOM   1933  N   ASP G1690      19.556  -4.341  23.873  1.00  0.00           N  
ATOM   1934  CA  ASP G1690      18.517  -4.437  24.864  1.00  0.00           C  
ATOM   1935  C   ASP G1690      17.721  -3.134  25.019  1.00  0.00           C  
ATOM   1936  O   ASP G1690      17.472  -2.688  26.113  1.00  0.00           O  
ATOM   1937  CB  ASP G1690      19.126  -4.858  26.203  1.00  0.00           C  
ATOM   1938  CG  ASP G1690      18.072  -5.359  27.200  1.00  0.00           C  
ATOM   1939  OD1 ASP G1690      17.439  -6.406  26.941  1.00  0.00           O  
ATOM   1940  OD2 ASP G1690      17.865  -4.713  28.252  1.00  0.00           O  
ATOM   1941  N   ARG G1692      17.333  -2.523  23.907  1.00  0.00           N  
ATOM   1942  CA  ARG G1692      16.528  -1.302  23.932  1.00  0.00           C  
ATOM   1943  C   ARG G1692      15.100  -1.785  23.794  1.00  0.00           C  
ATOM   1944  O   ARG G1692      14.816  -2.731  23.049  1.00  0.00           O  
ATOM   1945  CB  ARG G1692      16.863  -0.403  22.746  1.00  0.00           C  
ATOM   1946  CG  ARG G1692      18.317   0.056  22.661  1.00  0.00           C  
ATOM   1947  CD  ARG G1692      18.639   0.739  21.298  1.00  0.00           C  
ATOM   1948  NE  ARG G1692      18.612  -0.174  20.135  1.00  0.00           N  
ATOM   1949  CZ  ARG G1692      19.242   0.059  18.975  1.00  0.00           C  
ATOM   1950  NH1 ARG G1692      19.945   1.181  18.823  1.00  0.00           N  
ATOM   1951  NH2 ARG G1692      19.200  -0.835  17.976  1.00  0.00           N  
ATOM   1952  N   ALA G1693      14.191  -1.138  24.497  1.00  0.00           N  
ATOM   1953  CA  ALA G1693      12.794  -1.559  24.440  1.00  0.00           C  
ATOM   1954  C   ALA G1693      12.150  -1.085  23.177  1.00  0.00           C  
ATOM   1955  O   ALA G1693      12.446   0.019  22.695  1.00  0.00           O  
ATOM   1956  CB  ALA G1693      12.022  -1.033  25.624  1.00  0.00           C  
ATOM   1957  N   TRP G1700      11.268  -1.918  22.632  1.00  0.00           N  
ATOM   1958  CA  TRP G1700      10.534  -1.587  21.397  1.00  0.00           C  
ATOM   1959  C   TRP G1700       9.132  -2.160  21.540  1.00  0.00           C  
ATOM   1960  O   TRP G1700       8.954  -3.324  21.951  1.00  0.00           O  
ATOM   1961  CB  TRP G1700      11.219  -2.185  20.184  1.00  0.00           C  
ATOM   1962  CG  TRP G1700      12.454  -1.460  19.731  1.00  0.00           C  
ATOM   1963  CD1 TRP G1700      13.735  -1.954  19.671  1.00  0.00           C  
ATOM   1964  CD2 TRP G1700      12.496  -0.194  19.089  1.00  0.00           C  
ATOM   1965  NE1 TRP G1700      14.563  -1.079  19.009  1.00  0.00           N  
ATOM   1966  CE2 TRP G1700      13.828   0.008  18.635  1.00  0.00           C  
ATOM   1967  CE3 TRP G1700      11.533   0.792  18.834  1.00  0.00           C  
ATOM   1968  CZ2 TRP G1700      14.214   1.154  17.939  1.00  0.00           C  
ATOM   1969  CZ3 TRP G1700      11.916   1.933  18.142  1.00  0.00           C  
ATOM   1970  CH2 TRP G1700      13.244   2.104  17.702  1.00  0.00           C  
ATOM   1971  N   GLN G1701       8.137  -1.322  21.257  1.00  0.00           N  
ATOM   1972  CA  GLN G1701       6.736  -1.730  21.363  1.00  0.00           C  
ATOM   1973  C   GLN G1701       6.359  -2.532  20.124  1.00  0.00           C  
ATOM   1974  O   GLN G1701       6.486  -2.039  18.984  1.00  0.00           O  
ATOM   1975  CB  GLN G1701       5.852  -0.503  21.500  1.00  0.00           C  
ATOM   1976  CG  GLN G1701       4.373  -0.812  21.572  1.00  0.00           C  
ATOM   1977  CD  GLN G1701       3.515   0.475  21.529  1.00  0.00           C  
ATOM   1978  OE1 GLN G1701       2.260   0.435  21.474  1.00  0.00           O  
ATOM   1979  NE2 GLN G1701       4.199   1.630  21.552  1.00  0.00           N  
ATOM   1980  N   CYS G1702       5.934  -3.779  20.329  1.00  0.00           N  
ATOM   1981  CA  CYS G1702       5.590  -4.616  19.209  1.00  0.00           C  
ATOM   1982  C   CYS G1702       4.142  -4.941  19.196  1.00  0.00           C  
ATOM   1983  O   CYS G1702       3.398  -4.363  18.427  1.00  0.00           O  
ATOM   1984  CB  CYS G1702       6.449  -5.842  19.222  1.00  0.00           C  
ATOM   1985  SG  CYS G1702       8.174  -5.363  18.682  1.00  0.00           S  
ATOM   1986  N   GLY G1703       3.705  -5.854  20.036  1.00  0.00           N  
ATOM   1987  CA  GLY G1703       2.283  -6.144  20.060  1.00  0.00           C  
ATOM   1988  C   GLY G1703       1.562  -5.013  20.766  1.00  0.00           C  
ATOM   1989  O   GLY G1703       2.186  -4.100  21.228  1.00  0.00           O  
ATOM   1990  N   THR G1704       0.252  -5.047  20.820  1.00  0.00           N  
ATOM   1991  CA  THR G1704      -0.533  -4.044  21.533  1.00  0.00           C  
ATOM   1992  C   THR G1704      -2.043  -4.305  21.435  1.00  0.00           C  
ATOM   1993  O   THR G1704      -2.572  -4.771  20.394  1.00  0.00           O  
ATOM   1994  CB  THR G1704      -0.251  -2.573  21.082  1.00  0.00           C  
ATOM   1995  OG1 THR G1704      -1.281  -1.746  21.664  1.00  0.00           O  
ATOM   1996  CG2 THR G1704      -0.220  -2.401  19.508  1.00  0.00           C  
ATOM   1997  N   VAL G1705      -2.738  -4.022  22.519  1.00  0.00           N  
ATOM   1998  CA  VAL G1705      -4.173  -4.248  22.548  1.00  0.00           C  
ATOM   1999  C   VAL G1705      -4.762  -2.980  23.183  1.00  0.00           C  
ATOM   2000  O   VAL G1705      -4.425  -2.618  24.316  1.00  0.00           O  
ATOM   2001  CB  VAL G1705      -4.562  -5.553  23.377  1.00  0.00           C  
ATOM   2002  CG1 VAL G1705      -6.092  -5.607  23.622  1.00  0.00           C  
ATOM   2003  CG2 VAL G1705      -4.060  -6.799  22.679  1.00  0.00           C  
ATOM   2004  N   GLN G1706      -5.641  -2.310  22.441  1.00  0.00           N  
ATOM   2005  CA  GLN G1706      -6.267  -1.085  22.892  1.00  0.00           C  
ATOM   2006  C   GLN G1706      -7.778  -1.185  23.007  1.00  0.00           C  
ATOM   2007  O   GLN G1706      -8.409  -1.750  22.151  1.00  0.00           O  
ATOM   2008  CB  GLN G1706      -5.883  -0.015  21.912  1.00  0.00           C  
ATOM   2009  CG  GLN G1706      -4.418  -0.066  21.634  1.00  0.00           C  
ATOM   2010  CD  GLN G1706      -4.085   0.744  20.427  1.00  0.00           C  
ATOM   2011  OE1 GLN G1706      -4.932   1.543  19.978  1.00  0.00           O  
ATOM   2012  NE2 GLN G1706      -2.853   0.566  19.869  1.00  0.00           N  
ATOM   2013  N   LEU G1707      -8.359  -0.630  24.066  1.00  0.00           N  
ATOM   2014  CA  LEU G1707      -9.809  -0.657  24.288  1.00  0.00           C  
ATOM   2015  C   LEU G1707     -10.396   0.716  23.954  1.00  0.00           C  
ATOM   2016  O   LEU G1707     -10.231   1.697  24.685  1.00  0.00           O  
ATOM   2017  CB  LEU G1707     -10.136  -1.004  25.742  1.00  0.00           C  
ATOM   2018  CG  LEU G1707     -11.604  -1.357  25.968  1.00  0.00           C  
ATOM   2019  CD1 LEU G1707     -11.953  -2.499  25.044  1.00  0.00           C  
ATOM   2020  CD2 LEU G1707     -11.864  -1.749  27.403  1.00  0.00           C  
ATOM   2021  N   ASP G1708     -11.107   0.768  22.840  1.00  0.00           N  
ATOM   2022  CA  ASP G1708     -11.694   1.993  22.341  1.00  0.00           C  
ATOM   2023  C   ASP G1708     -13.149   2.179  22.709  1.00  0.00           C  
ATOM   2024  O   ASP G1708     -13.965   1.307  22.492  1.00  0.00           O  
ATOM   2025  CB  ASP G1708     -11.546   2.030  20.819  1.00  0.00           C  
ATOM   2026  CG  ASP G1708     -11.674   3.417  20.271  1.00  0.00           C  
ATOM   2027  OD1 ASP G1708     -12.553   4.204  20.739  1.00  0.00           O  
ATOM   2028  OD2 ASP G1708     -10.879   3.711  19.365  1.00  0.00           O  
ATOM   2029  N   PHE G1709     -13.471   3.336  23.262  1.00  0.00           N  
ATOM   2030  CA  PHE G1709     -14.849   3.620  23.626  1.00  0.00           C  
ATOM   2031  C   PHE G1709     -15.453   4.789  22.843  1.00  0.00           C  
ATOM   2032  O   PHE G1709     -16.677   4.941  22.785  1.00  0.00           O  
ATOM   2033  CB  PHE G1709     -14.967   3.862  25.134  1.00  0.00           C  
ATOM   2034  CG  PHE G1709     -15.132   2.594  25.929  1.00  0.00           C  
ATOM   2035  CD1 PHE G1709     -16.042   1.620  25.534  1.00  0.00           C  
ATOM   2036  CD2 PHE G1709     -14.390   2.371  27.078  1.00  0.00           C  
ATOM   2037  CE1 PHE G1709     -16.208   0.436  26.280  1.00  0.00           C  
ATOM   2038  CE2 PHE G1709     -14.554   1.183  27.830  1.00  0.00           C  
ATOM   2039  CZ  PHE G1709     -15.464   0.220  27.425  1.00  0.00           C  
ATOM   2040  N   SER G1710     -14.595   5.587  22.215  1.00  0.00           N  
ATOM   2041  CA  SER G1710     -15.061   6.732  21.447  1.00  0.00           C  
ATOM   2042  C   SER G1710     -15.337   6.408  19.979  1.00  0.00           C  
ATOM   2043  O   SER G1710     -16.491   6.223  19.598  1.00  0.00           O  
ATOM   2044  CB  SER G1710     -14.051   7.872  21.540  1.00  0.00           C  
ATOM   2045  OG  SER G1710     -13.902   8.267  22.882  1.00  0.00           O  
ATOM   2046  N   LEU G1725     -14.288   6.340  19.156  1.00  0.00           N  
ATOM   2047  CA  LEU G1725     -14.431   6.050  17.722  1.00  0.00           C  
ATOM   2048  C   LEU G1725     -15.714   5.325  17.287  1.00  0.00           C  
ATOM   2049  O   LEU G1725     -16.441   5.833  16.461  1.00  0.00           O  
ATOM   2050  CB  LEU G1725     -13.209   5.294  17.214  1.00  0.00           C  
ATOM   2051  CG  LEU G1725     -11.919   6.099  17.402  1.00  0.00           C  
ATOM   2052  CD1 LEU G1725     -10.738   5.437  16.703  1.00  0.00           C  
ATOM   2053  CD2 LEU G1725     -12.117   7.478  16.852  1.00  0.00           C  
ATOM   2054  N   PRO G1726     -16.014   4.137  17.833  1.00  0.00           N  
ATOM   2055  CA  PRO G1726     -17.244   3.503  17.389  1.00  0.00           C  
ATOM   2056  C   PRO G1726     -18.458   4.434  17.337  1.00  0.00           C  
ATOM   2057  O   PRO G1726     -19.316   4.283  16.475  1.00  0.00           O  
ATOM   2058  CB  PRO G1726     -17.420   2.343  18.378  1.00  0.00           C  
ATOM   2059  CG  PRO G1726     -16.720   2.763  19.572  1.00  0.00           C  
ATOM   2060  CD  PRO G1726     -15.470   3.397  18.976  1.00  0.00           C  
ATOM   2061  N   SER G1727     -18.554   5.395  18.239  1.00  0.00           N  
ATOM   2062  CA  SER G1727     -19.688   6.313  18.186  1.00  0.00           C  
ATOM   2063  C   SER G1727     -19.334   7.498  17.282  1.00  0.00           C  
ATOM   2064  O   SER G1727     -20.155   7.972  16.520  1.00  0.00           O  
ATOM   2065  CB  SER G1727     -20.024   6.858  19.556  1.00  0.00           C  
ATOM   2066  OG  SER G1727     -19.657   8.233  19.622  1.00  0.00           O  
ATOM   2067  N   ARG G1728     -18.112   7.992  17.387  1.00  0.00           N  
ATOM   2068  CA  ARG G1728     -17.705   9.106  16.561  1.00  0.00           C  
ATOM   2069  C   ARG G1728     -18.051   8.871  15.085  1.00  0.00           C  
ATOM   2070  O   ARG G1728     -18.480   9.806  14.396  1.00  0.00           O  
ATOM   2071  CB  ARG G1728     -16.195   9.350  16.706  1.00  0.00           C  
ATOM   2072  CG  ARG G1728     -15.796   9.807  18.059  1.00  0.00           C  
ATOM   2073  CD  ARG G1728     -14.945  11.047  17.992  1.00  0.00           C  
ATOM   2074  NE  ARG G1728     -14.931  11.700  19.298  1.00  0.00           N  
ATOM   2075  CZ  ARG G1728     -14.258  12.809  19.574  1.00  0.00           C  
ATOM   2076  NH1 ARG G1728     -13.535  13.387  18.614  1.00  0.00           N  
ATOM   2077  NH2 ARG G1728     -14.313  13.337  20.803  1.00  0.00           N  
ATOM   2078  N   LEU G1729     -17.851   7.648  14.585  1.00  0.00           N  
ATOM   2079  CA  LEU G1729     -18.158   7.373  13.185  1.00  0.00           C  
ATOM   2080  C   LEU G1729     -19.471   6.657  13.141  1.00  0.00           C  
ATOM   2081  O   LEU G1729     -19.765   5.942  12.232  1.00  0.00           O  
ATOM   2082  CB  LEU G1729     -17.087   6.520  12.519  1.00  0.00           C  
ATOM   2083  CG  LEU G1729     -15.630   6.879  12.786  1.00  0.00           C  
ATOM   2084  CD1 LEU G1729     -14.788   6.259  11.691  1.00  0.00           C  
ATOM   2085  CD2 LEU G1729     -15.434   8.390  12.842  1.00  0.00           C  
ATOM   2086  N   SER G1752     -20.254   6.870  14.176  1.00  0.00           N  
ATOM   2087  CA  SER G1752     -21.588   6.298  14.333  1.00  0.00           C  
ATOM   2088  C   SER G1752     -21.776   4.927  13.766  1.00  0.00           C  
ATOM   2089  O   SER G1752     -22.247   4.786  12.644  1.00  0.00           O  
ATOM   2090  CB  SER G1752     -22.622   7.241  13.734  1.00  0.00           C  
ATOM   2091  OG  SER G1752     -21.982   8.081  12.776  1.00  0.00           O  
ATOM   2092  N   ALA G1753     -21.394   3.911  14.535  1.00  0.00           N  
ATOM   2093  CA  ALA G1753     -21.580   2.520  14.129  1.00  0.00           C  
ATOM   2094  C   ALA G1753     -22.613   2.019  15.103  1.00  0.00           C  
ATOM   2095  O   ALA G1753     -22.872   2.685  16.095  1.00  0.00           O  
ATOM   2096  CB  ALA G1753     -20.326   1.770  14.277  1.00  0.00           C  
ATOM   2097  N   SER G1757     -23.237   0.890  14.819  1.00  0.00           N  
ATOM   2098  CA  SER G1757     -24.236   0.357  15.740  1.00  0.00           C  
ATOM   2099  C   SER G1757     -24.777  -0.997  15.320  1.00  0.00           C  
ATOM   2100  O   SER G1757     -24.647  -1.419  14.166  1.00  0.00           O  
ATOM   2101  CB  SER G1757     -25.398   1.334  15.936  1.00  0.00           C  
ATOM   2102  OG  SER G1757     -25.926   1.732  14.697  1.00  0.00           O  
ATOM   2103  N   TYR G1758     -25.369  -1.686  16.281  1.00  0.00           N  
ATOM   2104  CA  TYR G1758     -25.919  -2.998  16.030  1.00  0.00           C  
ATOM   2105  C   TYR G1758     -27.247  -3.114  16.727  1.00  0.00           C  
ATOM   2106  O   TYR G1758     -27.618  -2.244  17.509  1.00  0.00           O  
ATOM   2107  CB  TYR G1758     -24.953  -4.112  16.502  1.00  0.00           C  
ATOM   2108  CG  TYR G1758     -24.640  -4.171  17.997  1.00  0.00           C  
ATOM   2109  CD1 TYR G1758     -23.713  -3.295  18.585  1.00  0.00           C  
ATOM   2110  CD2 TYR G1758     -25.322  -5.065  18.827  1.00  0.00           C  
ATOM   2111  CE1 TYR G1758     -23.496  -3.311  19.947  1.00  0.00           C  
ATOM   2112  CE2 TYR G1758     -25.110  -5.083  20.189  1.00  0.00           C  
ATOM   2113  CZ  TYR G1758     -24.210  -4.213  20.744  1.00  0.00           C  
ATOM   2114  OH  TYR G1758     -24.061  -4.255  22.109  1.00  0.00           O  
ATOM   2115  N   VAL G1759     -27.954  -4.196  16.453  1.00  0.00           N  
ATOM   2116  CA  VAL G1759     -29.259  -4.402  17.033  1.00  0.00           C  
ATOM   2117  C   VAL G1759     -29.250  -5.471  18.116  1.00  0.00           C  
ATOM   2118  O   VAL G1759     -28.792  -6.585  17.882  1.00  0.00           O  
ATOM   2119  CB  VAL G1759     -30.226  -4.831  15.936  1.00  0.00           C  
ATOM   2120  CG1 VAL G1759     -31.672  -4.598  16.383  1.00  0.00           C  
ATOM   2121  CG2 VAL G1759     -29.885  -4.108  14.649  1.00  0.00           C  
ATOM   2122  N   GLY G1760     -29.764  -5.147  19.294  1.00  0.00           N  
ATOM   2123  CA  GLY G1760     -29.819  -6.146  20.351  1.00  0.00           C  
ATOM   2124  C   GLY G1760     -31.064  -6.983  20.160  1.00  0.00           C  
ATOM   2125  O   GLY G1760     -31.770  -6.781  19.180  1.00  0.00           O  
ATOM   2126  N   GLU G1764     -31.348  -7.929  21.051  1.00  0.00           N  
ATOM   2127  CA  GLU G1764     -32.573  -8.727  20.890  1.00  0.00           C  
ATOM   2128  C   GLU G1764     -33.703  -7.754  21.171  1.00  0.00           C  
ATOM   2129  O   GLU G1764     -34.820  -7.893  20.652  1.00  0.00           O  
ATOM   2130  CB  GLU G1764     -32.666  -9.889  21.897  1.00  0.00           C  
ATOM   2131  CG  GLU G1764     -31.547 -10.907  21.825  1.00  0.00           C  
ATOM   2132  CD  GLU G1764     -30.301 -10.453  22.561  1.00  0.00           C  
ATOM   2133  OE1 GLU G1764     -29.770  -9.362  22.237  1.00  0.00           O  
ATOM   2134  OE2 GLU G1764     -29.853 -11.193  23.466  1.00  0.00           O  
ATOM   2135  N   ASP G1765     -33.379  -6.768  22.010  1.00  0.00           N  
ATOM   2136  CA  ASP G1765     -34.312  -5.719  22.395  1.00  0.00           C  
ATOM   2137  C   ASP G1765     -34.580  -4.851  21.163  1.00  0.00           C  
ATOM   2138  O   ASP G1765     -35.093  -3.732  21.265  1.00  0.00           O  
ATOM   2139  CB  ASP G1765     -33.719  -4.885  23.548  1.00  0.00           C  
ATOM   2140  CG  ASP G1765     -32.380  -4.252  23.196  1.00  0.00           C  
ATOM   2141  OD1 ASP G1765     -31.535  -4.937  22.572  1.00  0.00           O  
ATOM   2142  OD2 ASP G1765     -32.168  -3.071  23.562  1.00  0.00           O  
ATOM   2143  N   ASN G1767     -34.226  -5.387  19.996  1.00  0.00           N  
ATOM   2144  CA  ASN G1767     -34.411  -4.684  18.737  1.00  0.00           C  
ATOM   2145  C   ASN G1767     -34.026  -3.212  18.924  1.00  0.00           C  
ATOM   2146  O   ASN G1767     -34.716  -2.322  18.438  1.00  0.00           O  
ATOM   2147  CB  ASN G1767     -35.873  -4.819  18.308  1.00  0.00           C  
ATOM   2148  CG  ASN G1767     -36.103  -4.405  16.874  1.00  0.00           C  
ATOM   2149  OD1 ASN G1767     -35.447  -4.900  15.952  1.00  0.00           O  
ATOM   2150  ND2 ASN G1767     -37.047  -3.495  16.673  1.00  0.00           N  
ATOM   2151  N   GLU G1768     -32.919  -2.975  19.634  1.00  0.00           N  
ATOM   2152  CA  GLU G1768     -32.432  -1.621  19.923  1.00  0.00           C  
ATOM   2153  C   GLU G1768     -31.035  -1.296  19.454  1.00  0.00           C  
ATOM   2154  O   GLU G1768     -30.160  -2.159  19.390  1.00  0.00           O  
ATOM   2155  CB  GLU G1768     -32.493  -1.330  21.415  1.00  0.00           C  
ATOM   2156  CG  GLU G1768     -33.867  -0.935  21.901  1.00  0.00           C  
ATOM   2157  CD  GLU G1768     -34.310   0.377  21.315  1.00  0.00           C  
ATOM   2158  OE1 GLU G1768     -33.626   1.391  21.553  1.00  0.00           O  
ATOM   2159  OE2 GLU G1768     -35.336   0.395  20.612  1.00  0.00           O  
ATOM   2160  N   ARG G1770     -30.851  -0.016  19.151  1.00  0.00           N  
ATOM   2161  CA  ARG G1770     -29.588   0.517  18.665  1.00  0.00           C  
ATOM   2162  C   ARG G1770     -28.575   0.558  19.783  1.00  0.00           C  
ATOM   2163  O   ARG G1770     -28.857   1.124  20.835  1.00  0.00           O  
ATOM   2164  CB  ARG G1770     -29.791   1.936  18.131  1.00  0.00           C  
ATOM   2165  CG  ARG G1770     -30.357   2.009  16.723  1.00  0.00           C  
ATOM   2166  CD  ARG G1770     -29.261   1.776  15.683  1.00  0.00           C  
ATOM   2167  NE  ARG G1770     -29.775   1.237  14.418  1.00  0.00           N  
ATOM   2168  CZ  ARG G1770     -30.654   1.843  13.619  1.00  0.00           C  
ATOM   2169  NH1 ARG G1770     -31.143   3.039  13.935  1.00  0.00           N  
ATOM   2170  NH2 ARG G1770     -31.053   1.242  12.501  1.00  0.00           N  
ATOM   2171  N   LYS G1771     -27.407  -0.044  19.561  1.00  0.00           N  
ATOM   2172  CA  LYS G1771     -26.332  -0.054  20.549  1.00  0.00           C  
ATOM   2173  C   LYS G1771     -25.016   0.184  19.818  1.00  0.00           C  
ATOM   2174  O   LYS G1771     -24.770  -0.440  18.787  1.00  0.00           O  
ATOM   2175  CB  LYS G1771     -26.266  -1.403  21.272  1.00  0.00           C  
ATOM   2176  CG  LYS G1771     -27.577  -1.846  21.932  1.00  0.00           C  
ATOM   2177  CD  LYS G1771     -27.441  -2.209  23.442  1.00  0.00           C  
ATOM   2178  CE  LYS G1771     -26.600  -3.485  23.725  1.00  0.00           C  
ATOM   2179  NZ  LYS G1771     -27.274  -4.816  23.502  1.00  0.00           N  
ATOM   2180  N   VAL G1772     -24.177   1.097  20.310  1.00  0.00           N  
ATOM   2181  CA  VAL G1772     -22.887   1.335  19.659  1.00  0.00           C  
ATOM   2182  C   VAL G1772     -21.976   0.204  20.084  1.00  0.00           C  
ATOM   2183  O   VAL G1772     -21.922  -0.164  21.245  1.00  0.00           O  
ATOM   2184  CB  VAL G1772     -22.249   2.676  20.084  1.00  0.00           C  
ATOM   2185  CG1 VAL G1772     -20.851   2.816  19.479  1.00  0.00           C  
ATOM   2186  CG2 VAL G1772     -23.107   3.817  19.635  1.00  0.00           C  
ATOM   2187  N   PRO G1773     -21.243  -0.374  19.161  1.00  0.00           N  
ATOM   2188  CA  PRO G1773     -20.382  -1.452  19.612  1.00  0.00           C  
ATOM   2189  C   PRO G1773     -19.109  -0.941  20.328  1.00  0.00           C  
ATOM   2190  O   PRO G1773     -18.743   0.259  20.254  1.00  0.00           O  
ATOM   2191  CB  PRO G1773     -20.042  -2.140  18.305  1.00  0.00           C  
ATOM   2192  CG  PRO G1773     -19.791  -0.954  17.410  1.00  0.00           C  
ATOM   2193  CD  PRO G1773     -20.963  -0.030  17.764  1.00  0.00           C  
ATOM   2194  N   VAL G1774     -18.442  -1.861  21.020  1.00  0.00           N  
ATOM   2195  CA  VAL G1774     -17.195  -1.548  21.683  1.00  0.00           C  
ATOM   2196  C   VAL G1774     -16.173  -1.918  20.647  1.00  0.00           C  
ATOM   2197  O   VAL G1774     -16.403  -2.810  19.838  1.00  0.00           O  
ATOM   2198  CB  VAL G1774     -16.939  -2.436  22.878  1.00  0.00           C  
ATOM   2199  CG1 VAL G1774     -15.744  -1.908  23.640  1.00  0.00           C  
ATOM   2200  CG2 VAL G1774     -18.185  -2.517  23.749  1.00  0.00           C  
ATOM   2201  N   MET G1775     -15.042  -1.252  20.647  1.00  0.00           N  
ATOM   2202  CA  MET G1775     -14.060  -1.603  19.651  1.00  0.00           C  
ATOM   2203  C   MET G1775     -12.643  -1.796  20.216  1.00  0.00           C  
ATOM   2204  O   MET G1775     -12.059  -0.913  20.842  1.00  0.00           O  
ATOM   2205  CB  MET G1775     -14.062  -0.575  18.499  1.00  0.00           C  
ATOM   2206  CG  MET G1775     -13.026  -0.922  17.402  1.00  0.00           C  
ATOM   2207  SD  MET G1775     -13.123   0.033  15.937  1.00  0.00           S  
ATOM   2208  CE  MET G1775     -13.857   1.687  16.691  1.00  0.00           C  
ATOM   2209  N   ILE G1776     -12.084  -2.962  19.943  1.00  0.00           N  
ATOM   2210  CA  ILE G1776     -10.776  -3.324  20.421  1.00  0.00           C  
ATOM   2211  C   ILE G1776      -9.782  -3.231  19.314  1.00  0.00           C  
ATOM   2212  O   ILE G1776      -9.967  -3.871  18.304  1.00  0.00           O  
ATOM   2213  CB  ILE G1776     -10.813  -4.776  20.943  1.00  0.00           C  
ATOM   2214  CG1 ILE G1776     -11.763  -4.864  22.135  1.00  0.00           C  
ATOM   2215  CG2 ILE G1776      -9.457  -5.237  21.305  1.00  0.00           C  
ATOM   2216  CD1 ILE G1776     -11.979  -6.231  22.628  1.00  0.00           C  
ATOM   2217  N   HIS G1777      -8.750  -2.416  19.481  1.00  0.00           N  
ATOM   2218  CA  HIS G1777      -7.680  -2.328  18.473  1.00  0.00           C  
ATOM   2219  C   HIS G1777      -6.641  -3.391  18.886  1.00  0.00           C  
ATOM   2220  O   HIS G1777      -6.556  -3.729  20.065  1.00  0.00           O  
ATOM   2221  CB  HIS G1777      -6.998  -0.947  18.479  1.00  0.00           C  
ATOM   2222  CG  HIS G1777      -7.918   0.198  18.198  1.00  0.00           C  
ATOM   2223  ND1 HIS G1777      -7.771   1.004  17.088  1.00  0.00           N  
ATOM   2224  CD2 HIS G1777      -8.977   0.692  18.893  1.00  0.00           C  
ATOM   2225  CE1 HIS G1777      -8.693   1.948  17.108  1.00  0.00           C  
ATOM   2226  NE2 HIS G1777      -9.433   1.784  18.200  1.00  0.00           N  
ATOM   2227  N   ARG G1778      -5.847  -3.912  17.948  1.00  0.00           N  
ATOM   2228  CA  ARG G1778      -4.849  -4.910  18.332  1.00  0.00           C  
ATOM   2229  C   ARG G1778      -3.943  -5.364  17.204  1.00  0.00           C  
ATOM   2230  O   ARG G1778      -4.396  -5.562  16.085  1.00  0.00           O  
ATOM   2231  CB  ARG G1778      -5.595  -6.074  19.010  1.00  0.00           C  
ATOM   2232  CG  ARG G1778      -5.321  -7.515  18.546  1.00  0.00           C  
ATOM   2233  CD  ARG G1778      -6.049  -7.929  17.254  1.00  0.00           C  
ATOM   2234  NE  ARG G1778      -5.038  -8.004  16.200  1.00  0.00           N  
ATOM   2235  CZ  ARG G1778      -4.970  -8.973  15.313  1.00  0.00           C  
ATOM   2236  NH1 ARG G1778      -5.913  -9.911  15.399  1.00  0.00           N  
ATOM   2237  NH2 ARG G1778      -3.937  -9.024  14.425  1.00  0.00           N  
ATOM   2238  N   ALA G1779      -2.660  -5.491  17.495  1.00  0.00           N  
ATOM   2239  CA  ALA G1779      -1.685  -5.918  16.476  1.00  0.00           C  
ATOM   2240  C   ALA G1779      -0.789  -6.896  17.183  1.00  0.00           C  
ATOM   2241  O   ALA G1779      -0.247  -6.567  18.226  1.00  0.00           O  
ATOM   2242  CB  ALA G1779      -0.797  -4.714  15.928  1.00  0.00           C  
ATOM   2243  N   ILE G1780      -0.624  -8.096  16.634  1.00  0.00           N  
ATOM   2244  CA  ILE G1780       0.238  -9.082  17.258  1.00  0.00           C  
ATOM   2245  C   ILE G1780       1.688  -8.782  16.927  1.00  0.00           C  
ATOM   2246  O   ILE G1780       2.434  -8.333  17.792  1.00  0.00           O  
ATOM   2247  CB  ILE G1780      -0.123 -10.473  16.801  1.00  0.00           C  
ATOM   2248  CG1 ILE G1780      -1.152 -11.058  17.742  1.00  0.00           C  
ATOM   2249  CG2 ILE G1780       1.092 -11.345  16.772  1.00  0.00           C  
ATOM   2250  CD1 ILE G1780      -2.292 -10.184  17.972  1.00  0.00           C  
ATOM   2251  N   LEU G1781       2.120  -9.002  15.696  1.00  0.00           N  
ATOM   2252  CA  LEU G1781       3.519  -8.724  15.423  1.00  0.00           C  
ATOM   2253  C   LEU G1781       3.814  -7.246  15.667  1.00  0.00           C  
ATOM   2254  O   LEU G1781       4.971  -6.892  15.967  1.00  0.00           O  
ATOM   2255  CB  LEU G1781       3.863  -9.068  13.988  1.00  0.00           C  
ATOM   2256  CG  LEU G1781       3.641 -10.500  13.561  1.00  0.00           C  
ATOM   2257  CD1 LEU G1781       4.490 -10.795  12.277  1.00  0.00           C  
ATOM   2258  CD2 LEU G1781       4.022 -11.421  14.708  1.00  0.00           C  
ATOM   2259  N   GLY G1782       2.756  -6.412  15.529  1.00  0.00           N  
ATOM   2260  CA  GLY G1782       2.851  -4.967  15.691  1.00  0.00           C  
ATOM   2261  C   GLY G1782       3.043  -4.239  14.375  1.00  0.00           C  
ATOM   2262  O   GLY G1782       2.140  -3.558  13.952  1.00  0.00           O  
ATOM   2263  N   SER G1783       4.203  -4.385  13.739  1.00  0.00           N  
ATOM   2264  CA  SER G1783       4.504  -3.743  12.475  1.00  0.00           C  
ATOM   2265  C   SER G1783       5.451  -4.649  11.720  1.00  0.00           C  
ATOM   2266  O   SER G1783       6.514  -4.992  12.226  1.00  0.00           O  
ATOM   2267  CB  SER G1783       5.196  -2.393  12.670  1.00  0.00           C  
ATOM   2268  OG  SER G1783       6.110  -2.192  11.592  1.00  0.00           O  
ATOM   2269  N   MET G1784       5.093  -4.990  10.487  1.00  0.00           N  
ATOM   2270  CA  MET G1784       5.914  -5.897   9.701  1.00  0.00           C  
ATOM   2271  C   MET G1784       7.394  -5.585   9.700  1.00  0.00           C  
ATOM   2272  O   MET G1784       8.220  -6.459   9.953  1.00  0.00           O  
ATOM   2273  CB  MET G1784       5.417  -5.992   8.255  1.00  0.00           C  
ATOM   2274  CG  MET G1784       4.181  -6.829   8.086  1.00  0.00           C  
ATOM   2275  SD  MET G1784       4.281  -8.448   8.908  1.00  0.00           S  
ATOM   2276  CE  MET G1784       4.164  -9.619   7.533  1.00  0.00           C  
ATOM   2277  N   GLU G1785       7.730  -4.335   9.429  1.00  0.00           N  
ATOM   2278  CA  GLU G1785       9.128  -3.946   9.349  1.00  0.00           C  
ATOM   2279  C   GLU G1785       9.813  -3.960  10.699  1.00  0.00           C  
ATOM   2280  O   GLU G1785      10.982  -4.422  10.811  1.00  0.00           O  
ATOM   2281  CB  GLU G1785       9.257  -2.557   8.706  1.00  0.00           C  
ATOM   2282  CG  GLU G1785       7.943  -1.766   8.551  1.00  0.00           C  
ATOM   2283  CD  GLU G1785       7.076  -2.237   7.395  1.00  0.00           C  
ATOM   2284  OE1 GLU G1785       7.594  -2.344   6.249  1.00  0.00           O  
ATOM   2285  OE2 GLU G1785       5.872  -2.485   7.658  1.00  0.00           O  
ATOM   2286  N   ARG G1786       9.102  -3.443  11.712  1.00  0.00           N  
ATOM   2287  CA  ARG G1786       9.682  -3.412  13.052  1.00  0.00           C  
ATOM   2288  C   ARG G1786       9.977  -4.840  13.502  1.00  0.00           C  
ATOM   2289  O   ARG G1786      11.143  -5.183  13.735  1.00  0.00           O  
ATOM   2290  CB  ARG G1786       8.748  -2.738  14.027  1.00  0.00           C  
ATOM   2291  CG  ARG G1786       9.308  -2.675  15.410  1.00  0.00           C  
ATOM   2292  CD  ARG G1786       8.405  -1.831  16.321  1.00  0.00           C  
ATOM   2293  NE  ARG G1786       8.717  -0.400  16.144  1.00  0.00           N  
ATOM   2294  CZ  ARG G1786       8.165   0.598  16.832  1.00  0.00           C  
ATOM   2295  NH1 ARG G1786       7.250   0.358  17.764  1.00  0.00           N  
ATOM   2296  NH2 ARG G1786       8.546   1.836  16.595  1.00  0.00           N  
ATOM   2297  N   PHE G1787       8.934  -5.676  13.582  1.00  0.00           N  
ATOM   2298  CA  PHE G1787       9.104  -7.058  13.999  1.00  0.00           C  
ATOM   2299  C   PHE G1787      10.170  -7.740  13.136  1.00  0.00           C  
ATOM   2300  O   PHE G1787      10.944  -8.512  13.621  1.00  0.00           O  
ATOM   2301  CB  PHE G1787       7.764  -7.772  13.937  1.00  0.00           C  
ATOM   2302  CG  PHE G1787       7.769  -9.150  14.494  1.00  0.00           C  
ATOM   2303  CD1 PHE G1787       8.396 -10.210  13.834  1.00  0.00           C  
ATOM   2304  CD2 PHE G1787       7.078  -9.405  15.657  1.00  0.00           C  
ATOM   2305  CE1 PHE G1787       8.329 -11.497  14.316  1.00  0.00           C  
ATOM   2306  CE2 PHE G1787       7.000 -10.712  16.170  1.00  0.00           C  
ATOM   2307  CZ  PHE G1787       7.629 -11.764  15.487  1.00  0.00           C  
ATOM   2308  N   ILE G1788      10.245  -7.459  11.854  1.00  0.00           N  
ATOM   2309  CA  ILE G1788      11.290  -8.127  11.083  1.00  0.00           C  
ATOM   2310  C   ILE G1788      12.617  -7.696  11.657  1.00  0.00           C  
ATOM   2311  O   ILE G1788      13.546  -8.512  11.799  1.00  0.00           O  
ATOM   2312  CB  ILE G1788      11.276  -7.767   9.546  1.00  0.00           C  
ATOM   2313  CG1 ILE G1788      10.488  -8.824   8.762  1.00  0.00           C  
ATOM   2314  CG2 ILE G1788      12.717  -7.664   8.993  1.00  0.00           C  
ATOM   2315  CD1 ILE G1788      10.631  -8.671   7.284  1.00  0.00           C  
ATOM   2316  N   GLY G1789      12.707  -6.398  11.972  1.00  0.00           N  
ATOM   2317  CA  GLY G1789      13.937  -5.841  12.531  1.00  0.00           C  
ATOM   2318  C   GLY G1789      14.404  -6.639  13.736  1.00  0.00           C  
ATOM   2319  O   GLY G1789      15.576  -7.035  13.799  1.00  0.00           O  
ATOM   2320  N   ILE G1790      13.472  -6.866  14.664  1.00  0.00           N  
ATOM   2321  CA  ILE G1790      13.717  -7.613  15.871  1.00  0.00           C  
ATOM   2322  C   ILE G1790      14.166  -9.034  15.550  1.00  0.00           C  
ATOM   2323  O   ILE G1790      15.167  -9.484  16.080  1.00  0.00           O  
ATOM   2324  CB  ILE G1790      12.455  -7.669  16.728  1.00  0.00           C  
ATOM   2325  CG1 ILE G1790      12.073  -6.278  17.242  1.00  0.00           C  
ATOM   2326  CG2 ILE G1790      12.645  -8.585  17.864  1.00  0.00           C  
ATOM   2327  CD1 ILE G1790      13.254  -5.384  17.415  1.00  0.00           C  
ATOM   2328  N   LEU G1791      13.439  -9.755  14.702  1.00  0.00           N  
ATOM   2329  CA  LEU G1791      13.854 -11.109  14.316  1.00  0.00           C  
ATOM   2330  C   LEU G1791      15.284 -11.062  13.829  1.00  0.00           C  
ATOM   2331  O   LEU G1791      16.090 -11.862  14.217  1.00  0.00           O  
ATOM   2332  CB  LEU G1791      13.022 -11.646  13.157  1.00  0.00           C  
ATOM   2333  CG  LEU G1791      11.561 -11.839  13.470  1.00  0.00           C  
ATOM   2334  CD1 LEU G1791      10.841 -12.464  12.268  1.00  0.00           C  
ATOM   2335  CD2 LEU G1791      11.510 -12.683  14.713  1.00  0.00           C  
ATOM   2336  N   THR G1792      15.594 -10.134  12.945  1.00  0.00           N  
ATOM   2337  CA  THR G1792      16.950 -10.067  12.446  1.00  0.00           C  
ATOM   2338  C   THR G1792      17.865  -9.926  13.651  1.00  0.00           C  
ATOM   2339  O   THR G1792      18.828 -10.679  13.802  1.00  0.00           O  
ATOM   2340  CB  THR G1792      17.148  -8.858  11.524  1.00  0.00           C  
ATOM   2341  OG1 THR G1792      15.870  -8.457  10.995  1.00  0.00           O  
ATOM   2342  CG2 THR G1792      18.172  -9.209  10.387  1.00  0.00           C  
ATOM   2343  N   GLU G1793      17.545  -8.951  14.503  1.00  0.00           N  
ATOM   2344  CA  GLU G1793      18.335  -8.701  15.694  1.00  0.00           C  
ATOM   2345  C   GLU G1793      18.502 -10.035  16.385  1.00  0.00           C  
ATOM   2346  O   GLU G1793      19.606 -10.559  16.390  1.00  0.00           O  
ATOM   2347  CB  GLU G1793      17.670  -7.657  16.639  1.00  0.00           C  
ATOM   2348  CG  GLU G1793      17.618  -6.190  16.099  1.00  0.00           C  
ATOM   2349  CD  GLU G1793      18.919  -5.384  16.222  1.00  0.00           C  
ATOM   2350  OE1 GLU G1793      20.013  -5.981  16.128  1.00  0.00           O  
ATOM   2351  OE2 GLU G1793      18.839  -4.136  16.379  1.00  0.00           O  
ATOM   2352  N   GLU G1794      17.433 -10.609  16.926  1.00  0.00           N  
ATOM   2353  CA  GLU G1794      17.569 -11.892  17.613  1.00  0.00           C  
ATOM   2354  C   GLU G1794      18.421 -12.855  16.773  1.00  0.00           C  
ATOM   2355  O   GLU G1794      19.631 -12.741  16.763  1.00  0.00           O  
ATOM   2356  CB  GLU G1794      16.224 -12.504  17.892  1.00  0.00           C  
ATOM   2357  CG  GLU G1794      16.339 -13.766  18.630  1.00  0.00           C  
ATOM   2358  CD  GLU G1794      15.564 -13.693  19.904  1.00  0.00           C  
ATOM   2359  OE1 GLU G1794      15.482 -12.574  20.446  1.00  0.00           O  
ATOM   2360  OE2 GLU G1794      15.039 -14.732  20.378  1.00  0.00           O  
ATOM   2361  N   PHE G1795      17.822 -13.795  16.049  1.00  0.00           N  
ATOM   2362  CA  PHE G1795      18.581 -14.731  15.195  1.00  0.00           C  
ATOM   2363  C   PHE G1795      19.891 -14.166  14.568  1.00  0.00           C  
ATOM   2364  O   PHE G1795      20.829 -14.896  14.243  1.00  0.00           O  
ATOM   2365  CB  PHE G1795      17.657 -15.259  14.101  1.00  0.00           C  
ATOM   2366  CG  PHE G1795      16.361 -15.765  14.629  1.00  0.00           C  
ATOM   2367  CD1 PHE G1795      15.408 -14.883  15.114  1.00  0.00           C  
ATOM   2368  CD2 PHE G1795      16.121 -17.121  14.724  1.00  0.00           C  
ATOM   2369  CE1 PHE G1795      14.234 -15.340  15.705  1.00  0.00           C  
ATOM   2370  CE2 PHE G1795      14.946 -17.602  15.315  1.00  0.00           C  
ATOM   2371  CZ  PHE G1795      13.997 -16.705  15.809  1.00  0.00           C  
ATOM   2372  N   ALA G1796      19.962 -12.859  14.423  1.00  0.00           N  
ATOM   2373  CA  ALA G1796      21.142 -12.250  13.871  1.00  0.00           C  
ATOM   2374  C   ALA G1796      21.537 -12.859  12.519  1.00  0.00           C  
ATOM   2375  O   ALA G1796      22.685 -13.302  12.309  1.00  0.00           O  
ATOM   2376  CB  ALA G1796      22.242 -12.370  14.829  1.00  0.00           C  
ATOM   2377  N   GLY G1797      20.574 -12.857  11.590  1.00  0.00           N  
ATOM   2378  CA  GLY G1797      20.828 -13.400  10.264  1.00  0.00           C  
ATOM   2379  C   GLY G1797      20.607 -14.900  10.215  1.00  0.00           C  
ATOM   2380  O   GLY G1797      20.818 -15.551   9.194  1.00  0.00           O  
ATOM   2381  N   PHE G1798      20.164 -15.476  11.317  1.00  0.00           N  
ATOM   2382  CA  PHE G1798      19.978 -16.906  11.298  1.00  0.00           C  
ATOM   2383  C   PHE G1798      18.522 -17.248  11.383  1.00  0.00           C  
ATOM   2384  O   PHE G1798      18.083 -17.971  12.286  1.00  0.00           O  
ATOM   2385  CB  PHE G1798      20.776 -17.545  12.427  1.00  0.00           C  
ATOM   2386  CG  PHE G1798      22.257 -17.501  12.196  1.00  0.00           C  
ATOM   2387  CD1 PHE G1798      22.951 -16.287  12.182  1.00  0.00           C  
ATOM   2388  CD2 PHE G1798      22.955 -18.657  11.898  1.00  0.00           C  
ATOM   2389  CE1 PHE G1798      24.327 -16.233  11.865  1.00  0.00           C  
ATOM   2390  CE2 PHE G1798      24.321 -18.604  11.585  1.00  0.00           C  
ATOM   2391  CZ  PHE G1798      25.003 -17.386  11.566  1.00  0.00           C  
ATOM   2392  N   PHE G1799      17.771 -16.726  10.419  1.00  0.00           N  
ATOM   2393  CA  PHE G1799      16.340 -16.957  10.374  1.00  0.00           C  
ATOM   2394  C   PHE G1799      16.090 -18.469  10.285  1.00  0.00           C  
ATOM   2395  O   PHE G1799      16.856 -19.210   9.647  1.00  0.00           O  
ATOM   2396  CB  PHE G1799      15.771 -16.253   9.154  1.00  0.00           C  
ATOM   2397  CG  PHE G1799      16.112 -14.810   9.076  1.00  0.00           C  
ATOM   2398  CD1 PHE G1799      15.448 -13.879   9.905  1.00  0.00           C  
ATOM   2399  CD2 PHE G1799      17.105 -14.367   8.184  1.00  0.00           C  
ATOM   2400  CE1 PHE G1799      15.766 -12.516   9.847  1.00  0.00           C  
ATOM   2401  CE2 PHE G1799      17.438 -13.005   8.115  1.00  0.00           C  
ATOM   2402  CZ  PHE G1799      16.760 -12.076   8.955  1.00  0.00           C  
ATOM   2403  N   PRO G1800      15.038 -18.952  10.953  1.00  0.00           N  
ATOM   2404  CA  PRO G1800      14.691 -20.370  10.933  1.00  0.00           C  
ATOM   2405  C   PRO G1800      14.481 -20.832   9.497  1.00  0.00           C  
ATOM   2406  O   PRO G1800      14.163 -20.037   8.620  1.00  0.00           O  
ATOM   2407  CB  PRO G1800      13.406 -20.407  11.737  1.00  0.00           C  
ATOM   2408  CG  PRO G1800      13.676 -19.405  12.770  1.00  0.00           C  
ATOM   2409  CD  PRO G1800      14.260 -18.249  11.977  1.00  0.00           C  
ATOM   2410  N   THR G1801      14.630 -22.121   9.237  1.00  0.00           N  
ATOM   2411  CA  THR G1801      14.465 -22.588   7.870  1.00  0.00           C  
ATOM   2412  C   THR G1801      13.257 -21.985   7.181  1.00  0.00           C  
ATOM   2413  O   THR G1801      13.395 -21.416   6.098  1.00  0.00           O  
ATOM   2414  CB  THR G1801      14.368 -24.097   7.814  1.00  0.00           C  
ATOM   2415  OG1 THR G1801      15.652 -24.656   8.129  1.00  0.00           O  
ATOM   2416  CG2 THR G1801      13.960 -24.546   6.426  1.00  0.00           C  
ATOM   2417  N   TRP G1802      12.085 -22.073   7.813  1.00  0.00           N  
ATOM   2418  CA  TRP G1802      10.879 -21.536   7.181  1.00  0.00           C  
ATOM   2419  C   TRP G1802      10.939 -20.077   6.786  1.00  0.00           C  
ATOM   2420  O   TRP G1802      10.371 -19.682   5.763  1.00  0.00           O  
ATOM   2421  CB  TRP G1802       9.651 -21.709   8.057  1.00  0.00           C  
ATOM   2422  CG  TRP G1802       9.599 -20.830   9.209  1.00  0.00           C  
ATOM   2423  CD1 TRP G1802      10.215 -21.035  10.374  1.00  0.00           C  
ATOM   2424  CD2 TRP G1802       8.747 -19.696   9.393  1.00  0.00           C  
ATOM   2425  NE1 TRP G1802       9.788 -20.122  11.305  1.00  0.00           N  
ATOM   2426  CE2 TRP G1802       8.876 -19.288  10.720  1.00  0.00           C  
ATOM   2427  CE3 TRP G1802       7.882 -19.001   8.576  1.00  0.00           C  
ATOM   2428  CZ2 TRP G1802       8.151 -18.201  11.260  1.00  0.00           C  
ATOM   2429  CZ3 TRP G1802       7.162 -17.920   9.113  1.00  0.00           C  
ATOM   2430  CH2 TRP G1802       7.301 -17.540  10.437  1.00  0.00           C  
ATOM   2431  N   LEU G1803      11.618 -19.278   7.594  1.00  0.00           N  
ATOM   2432  CA  LEU G1803      11.729 -17.851   7.346  1.00  0.00           C  
ATOM   2433  C   LEU G1803      12.960 -17.451   6.585  1.00  0.00           C  
ATOM   2434  O   LEU G1803      13.208 -16.281   6.417  1.00  0.00           O  
ATOM   2435  CB  LEU G1803      11.735 -17.138   8.664  1.00  0.00           C  
ATOM   2436  CG  LEU G1803      10.492 -16.391   8.942  1.00  0.00           C  
ATOM   2437  CD1 LEU G1803      10.348 -16.005  10.418  1.00  0.00           C  
ATOM   2438  CD2 LEU G1803      10.640 -15.195   8.074  1.00  0.00           C  
ATOM   2439  N   ALA G1804      13.734 -18.413   6.124  1.00  0.00           N  
ATOM   2440  CA  ALA G1804      14.963 -18.073   5.421  1.00  0.00           C  
ATOM   2441  C   ALA G1804      14.805 -17.641   3.980  1.00  0.00           C  
ATOM   2442  O   ALA G1804      14.212 -18.354   3.167  1.00  0.00           O  
ATOM   2443  CB  ALA G1804      15.922 -19.242   5.473  1.00  0.00           C  
ATOM   2444  N   PRO G1805      15.312 -16.457   3.638  1.00  0.00           N  
ATOM   2445  CA  PRO G1805      15.207 -16.003   2.254  1.00  0.00           C  
ATOM   2446  C   PRO G1805      15.580 -17.160   1.323  1.00  0.00           C  
ATOM   2447  O   PRO G1805      14.848 -17.492   0.386  1.00  0.00           O  
ATOM   2448  CB  PRO G1805      16.182 -14.842   2.224  1.00  0.00           C  
ATOM   2449  CG  PRO G1805      15.774 -14.170   3.502  1.00  0.00           C  
ATOM   2450  CD  PRO G1805      15.689 -15.340   4.503  1.00  0.00           C  
ATOM   2451  N   VAL G1806      16.720 -17.779   1.573  1.00  0.00           N  
ATOM   2452  CA  VAL G1806      17.039 -18.941   0.778  1.00  0.00           C  
ATOM   2453  C   VAL G1806      17.144 -20.005   1.809  1.00  0.00           C  
ATOM   2454  O   VAL G1806      17.709 -19.773   2.860  1.00  0.00           O  
ATOM   2455  CB  VAL G1806      18.336 -18.856   0.060  1.00  0.00           C  
ATOM   2456  CG1 VAL G1806      18.764 -20.251  -0.342  1.00  0.00           C  
ATOM   2457  CG2 VAL G1806      18.166 -17.974  -1.170  1.00  0.00           C  
ATOM   2458  N   GLN G1807      16.565 -21.158   1.505  1.00  0.00           N  
ATOM   2459  CA  GLN G1807      16.549 -22.270   2.422  1.00  0.00           C  
ATOM   2460  C   GLN G1807      17.626 -23.279   2.082  1.00  0.00           C  
ATOM   2461  O   GLN G1807      18.237 -23.864   2.964  1.00  0.00           O  
ATOM   2462  CB  GLN G1807      15.170 -22.921   2.422  1.00  0.00           C  
ATOM   2463  CG  GLN G1807      14.081 -21.978   2.886  1.00  0.00           C  
ATOM   2464  CD  GLN G1807      12.673 -22.566   2.737  1.00  0.00           C  
ATOM   2465  OE1 GLN G1807      12.370 -23.182   1.694  1.00  0.00           O  
ATOM   2466  NE2 GLN G1807      11.794 -22.369   3.765  1.00  0.00           N  
ATOM   2467  N   VAL G1808      17.900 -23.470   0.810  1.00  0.00           N  
ATOM   2468  CA  VAL G1808      18.919 -24.443   0.463  1.00  0.00           C  
ATOM   2469  C   VAL G1808      19.811 -23.942  -0.663  1.00  0.00           C  
ATOM   2470  O   VAL G1808      19.459 -23.005  -1.354  1.00  0.00           O  
ATOM   2471  CB  VAL G1808      18.269 -25.776   0.042  1.00  0.00           C  
ATOM   2472  CG1 VAL G1808      19.356 -26.794  -0.297  1.00  0.00           C  
ATOM   2473  CG2 VAL G1808      17.332 -26.269   1.141  1.00  0.00           C  
ATOM   2474  N   VAL G1809      20.974 -24.549  -0.817  1.00  0.00           N  
ATOM   2475  CA  VAL G1809      21.884 -24.193  -1.881  1.00  0.00           C  
ATOM   2476  C   VAL G1809      22.504 -25.513  -2.312  1.00  0.00           C  
ATOM   2477  O   VAL G1809      22.961 -26.287  -1.470  1.00  0.00           O  
ATOM   2478  CB  VAL G1809      23.020 -23.277  -1.414  1.00  0.00           C  
ATOM   2479  CG1 VAL G1809      24.034 -23.112  -2.568  1.00  0.00           C  
ATOM   2480  CG2 VAL G1809      22.474 -21.942  -0.939  1.00  0.00           C  
ATOM   2481  N   ILE G1810      22.513 -25.793  -3.610  1.00  0.00           N  
ATOM   2482  CA  ILE G1810      23.094 -27.035  -4.100  1.00  0.00           C  
ATOM   2483  C   ILE G1810      24.247 -26.633  -4.967  1.00  0.00           C  
ATOM   2484  O   ILE G1810      24.094 -25.781  -5.836  1.00  0.00           O  
ATOM   2485  CB  ILE G1810      22.067 -27.852  -4.903  1.00  0.00           C  
ATOM   2486  CG1 ILE G1810      20.873 -28.169  -3.993  1.00  0.00           C  
ATOM   2487  CG2 ILE G1810      22.694 -29.115  -5.424  1.00  0.00           C  
ATOM   2488  CD1 ILE G1810      19.849 -29.078  -4.573  1.00  0.00           C  
ATOM   2489  N   MET G1811      25.413 -27.214  -4.714  1.00  0.00           N  
ATOM   2490  CA  MET G1811      26.592 -26.868  -5.494  1.00  0.00           C  
ATOM   2491  C   MET G1811      27.411 -28.075  -5.927  1.00  0.00           C  
ATOM   2492  O   MET G1811      27.478 -29.087  -5.222  1.00  0.00           O  
ATOM   2493  CB  MET G1811      27.460 -25.880  -4.707  1.00  0.00           C  
ATOM   2494  CG  MET G1811      27.751 -26.312  -3.283  1.00  0.00           C  
ATOM   2495  SD  MET G1811      28.118 -24.912  -2.243  1.00  0.00           S  
ATOM   2496  CE  MET G1811      26.754 -25.086  -0.990  1.00  0.00           C  
ATOM   2497  N   ASN G1812      28.011 -27.955  -7.108  1.00  0.00           N  
ATOM   2498  CA  ASN G1812      28.839 -28.998  -7.692  1.00  0.00           C  
ATOM   2499  C   ASN G1812      30.280 -28.748  -7.295  1.00  0.00           C  
ATOM   2500  O   ASN G1812      30.647 -27.617  -6.981  1.00  0.00           O  
ATOM   2501  CB  ASN G1812      28.719 -28.961  -9.217  1.00  0.00           C  
ATOM   2502  CG  ASN G1812      29.050 -27.591  -9.810  1.00  0.00           C  
ATOM   2503  OD1 ASN G1812      28.535 -26.575  -9.357  1.00  0.00           O  
ATOM   2504  ND2 ASN G1812      29.899 -27.567 -10.838  1.00  0.00           N  
ATOM   2505  N   ILE G1813      31.104 -29.790  -7.304  1.00  0.00           N  
ATOM   2506  CA  ILE G1813      32.509 -29.623  -6.955  1.00  0.00           C  
ATOM   2507  C   ILE G1813      33.309 -29.313  -8.187  1.00  0.00           C  
ATOM   2508  O   ILE G1813      34.241 -28.532  -8.135  1.00  0.00           O  
ATOM   2509  CB  ILE G1813      33.066 -30.857  -6.343  1.00  0.00           C  
ATOM   2510  CG1 ILE G1813      32.209 -31.216  -5.141  1.00  0.00           C  
ATOM   2511  CG2 ILE G1813      34.503 -30.619  -5.948  1.00  0.00           C  
ATOM   2512  CD1 ILE G1813      32.513 -32.536  -4.577  1.00  0.00           C  
ATOM   2513  N   THR G1814      32.934 -29.948  -9.290  1.00  0.00           N  
ATOM   2514  CA  THR G1814      33.571 -29.718 -10.579  1.00  0.00           C  
ATOM   2515  C   THR G1814      32.484 -29.500 -11.644  1.00  0.00           C  
ATOM   2516  O   THR G1814      31.296 -29.703 -11.385  1.00  0.00           O  
ATOM   2517  CB  THR G1814      34.474 -30.897 -10.989  1.00  0.00           C  
ATOM   2518  OG1 THR G1814      34.923 -30.698 -12.335  1.00  0.00           O  
ATOM   2519  CG2 THR G1814      33.738 -32.227 -10.872  1.00  0.00           C  
ATOM   2520  N   ASP G1815      32.892 -29.076 -12.834  1.00  0.00           N  
ATOM   2521  CA  ASP G1815      31.960 -28.819 -13.920  1.00  0.00           C  
ATOM   2522  C   ASP G1815      31.240 -30.067 -14.422  1.00  0.00           C  
ATOM   2523  O   ASP G1815      30.502 -30.014 -15.398  1.00  0.00           O  
ATOM   2524  CB  ASP G1815      32.721 -28.153 -15.060  1.00  0.00           C  
ATOM   2525  CG  ASP G1815      33.335 -26.829 -14.646  1.00  0.00           C  
ATOM   2526  OD1 ASP G1815      33.765 -26.710 -13.474  1.00  0.00           O  
ATOM   2527  OD2 ASP G1815      33.394 -25.910 -15.496  1.00  0.00           O  
ATOM   2528  N   SER G1816      31.453 -31.185 -13.742  1.00  0.00           N  
ATOM   2529  CA  SER G1816      30.835 -32.455 -14.111  1.00  0.00           C  
ATOM   2530  C   SER G1816      29.423 -32.582 -13.560  1.00  0.00           C  
ATOM   2531  O   SER G1816      28.439 -32.456 -14.281  1.00  0.00           O  
ATOM   2532  CB  SER G1816      31.663 -33.619 -13.573  1.00  0.00           C  
ATOM   2533  OG  SER G1816      33.013 -33.491 -13.967  1.00  0.00           O  
ATOM   2534  N   GLN G1817      29.342 -32.847 -12.265  1.00  0.00           N  
ATOM   2535  CA  GLN G1817      28.072 -33.014 -11.576  1.00  0.00           C  
ATOM   2536  C   GLN G1817      27.156 -31.797 -11.714  1.00  0.00           C  
ATOM   2537  O   GLN G1817      26.066 -31.776 -11.150  1.00  0.00           O  
ATOM   2538  CB  GLN G1817      28.336 -33.293 -10.087  1.00  0.00           C  
ATOM   2539  CG  GLN G1817      29.654 -34.035  -9.791  1.00  0.00           C  
ATOM   2540  CD  GLN G1817      30.827 -33.094  -9.610  1.00  0.00           C  
ATOM   2541  OE1 GLN G1817      31.029 -32.187 -10.407  1.00  0.00           O  
ATOM   2542  NE2 GLN G1817      31.612 -33.311  -8.564  1.00  0.00           N  
ATOM   2543  N   SER G1818      27.591 -30.792 -12.471  1.00  0.00           N  
ATOM   2544  CA  SER G1818      26.803 -29.576 -12.635  1.00  0.00           C  
ATOM   2545  C   SER G1818      25.377 -29.824 -13.108  1.00  0.00           C  
ATOM   2546  O   SER G1818      24.459 -29.096 -12.738  1.00  0.00           O  
ATOM   2547  CB  SER G1818      27.513 -28.595 -13.578  1.00  0.00           C  
ATOM   2548  OG  SER G1818      27.716 -29.145 -14.857  1.00  0.00           O  
ATOM   2549  N   GLU G1819      25.180 -30.861 -13.908  1.00  0.00           N  
ATOM   2550  CA  GLU G1819      23.848 -31.154 -14.401  1.00  0.00           C  
ATOM   2551  C   GLU G1819      23.021 -31.833 -13.331  1.00  0.00           C  
ATOM   2552  O   GLU G1819      21.821 -31.583 -13.205  1.00  0.00           O  
ATOM   2553  CB  GLU G1819      23.927 -32.052 -15.613  1.00  0.00           C  
ATOM   2554  CG  GLU G1819      22.571 -32.391 -16.181  1.00  0.00           C  
ATOM   2555  CD  GLU G1819      22.632 -33.566 -17.145  1.00  0.00           C  
ATOM   2556  OE1 GLU G1819      22.965 -34.693 -16.699  1.00  0.00           O  
ATOM   2557  OE2 GLU G1819      22.354 -33.361 -18.351  1.00  0.00           O  
ATOM   2558  N   TYR G1820      23.673 -32.706 -12.571  1.00  0.00           N  
ATOM   2559  CA  TYR G1820      23.016 -33.431 -11.486  1.00  0.00           C  
ATOM   2560  C   TYR G1820      22.598 -32.441 -10.400  1.00  0.00           C  
ATOM   2561  O   TYR G1820      21.757 -32.740  -9.554  1.00  0.00           O  
ATOM   2562  CB  TYR G1820      23.971 -34.488 -10.917  1.00  0.00           C  
ATOM   2563  CG  TYR G1820      23.489 -35.190  -9.659  1.00  0.00           C  
ATOM   2564  CD1 TYR G1820      22.329 -35.962  -9.654  1.00  0.00           C  
ATOM   2565  CD2 TYR G1820      24.220 -35.106  -8.478  1.00  0.00           C  
ATOM   2566  CE1 TYR G1820      21.915 -36.643  -8.496  1.00  0.00           C  
ATOM   2567  CE2 TYR G1820      23.813 -35.780  -7.315  1.00  0.00           C  
ATOM   2568  CZ  TYR G1820      22.663 -36.549  -7.331  1.00  0.00           C  
ATOM   2569  OH  TYR G1820      22.285 -37.231  -6.188  1.00  0.00           O  
ATOM   2570  N   VAL G1821      23.192 -31.255 -10.430  1.00  0.00           N  
ATOM   2571  CA  VAL G1821      22.858 -30.224  -9.460  1.00  0.00           C  
ATOM   2572  C   VAL G1821      21.564 -29.543  -9.907  1.00  0.00           C  
ATOM   2573  O   VAL G1821      20.614 -29.395  -9.123  1.00  0.00           O  
ATOM   2574  CB  VAL G1821      23.999 -29.197  -9.343  1.00  0.00           C  
ATOM   2575  CG1 VAL G1821      23.546 -27.974  -8.572  1.00  0.00           C  
ATOM   2576  CG2 VAL G1821      25.167 -29.837  -8.631  1.00  0.00           C  
ATOM   2577  N   ASN G1822      21.529 -29.144 -11.179  1.00  0.00           N  
ATOM   2578  CA  ASN G1822      20.350 -28.497 -11.749  1.00  0.00           C  
ATOM   2579  C   ASN G1822      19.236 -29.473 -11.522  1.00  0.00           C  
ATOM   2580  O   ASN G1822      18.107 -29.118 -11.207  1.00  0.00           O  
ATOM   2581  CB  ASN G1822      20.551 -28.276 -13.235  1.00  0.00           C  
ATOM   2582  CG  ASN G1822      21.517 -27.163 -13.518  1.00  0.00           C  
ATOM   2583  OD1 ASN G1822      22.009 -27.017 -14.637  1.00  0.00           O  
ATOM   2584  ND2 ASN G1822      21.789 -26.349 -12.506  1.00  0.00           N  
ATOM   2585  N   GLU G1830      19.608 -30.729 -11.680  1.00  0.00           N  
ATOM   2586  CA  GLU G1830      18.720 -31.845 -11.501  1.00  0.00           C  
ATOM   2587  C   GLU G1830      17.992 -31.689 -10.174  1.00  0.00           C  
ATOM   2588  O   GLU G1830      16.772 -31.535 -10.130  1.00  0.00           O  
ATOM   2589  CB  GLU G1830      19.561 -33.121 -11.484  1.00  0.00           C  
ATOM   2590  CG  GLU G1830      18.784 -34.402 -11.297  1.00  0.00           C  
ATOM   2591  CD  GLU G1830      18.147 -34.834 -12.574  1.00  0.00           C  
ATOM   2592  OE1 GLU G1830      18.904 -35.192 -13.509  1.00  0.00           O  
ATOM   2593  OE2 GLU G1830      16.900 -34.798 -12.643  1.00  0.00           O  
ATOM   2594  N   LEU G1831      18.767 -31.722  -9.094  1.00  0.00           N  
ATOM   2595  CA  LEU G1831      18.211 -31.651  -7.753  1.00  0.00           C  
ATOM   2596  C   LEU G1831      17.573 -30.332  -7.398  1.00  0.00           C  
ATOM   2597  O   LEU G1831      16.485 -30.293  -6.801  1.00  0.00           O  
ATOM   2598  CB  LEU G1831      19.278 -31.978  -6.716  1.00  0.00           C  
ATOM   2599  CG  LEU G1831      19.547 -33.450  -6.477  1.00  0.00           C  
ATOM   2600  CD1 LEU G1831      19.922 -34.089  -7.802  1.00  0.00           C  
ATOM   2601  CD2 LEU G1831      20.666 -33.635  -5.474  1.00  0.00           C  
ATOM   2602  N   THR G1832      18.242 -29.240  -7.755  1.00  0.00           N  
ATOM   2603  CA  THR G1832      17.702 -27.937  -7.416  1.00  0.00           C  
ATOM   2604  C   THR G1832      16.301 -27.910  -7.951  1.00  0.00           C  
ATOM   2605  O   THR G1832      15.409 -27.305  -7.376  1.00  0.00           O  
ATOM   2606  CB  THR G1832      18.532 -26.814  -8.025  1.00  0.00           C  
ATOM   2607  OG1 THR G1832      18.581 -26.985  -9.438  1.00  0.00           O  
ATOM   2608  CG2 THR G1832      19.944 -26.846  -7.479  1.00  0.00           C  
ATOM   2609  N   GLN G1833      16.108 -28.617  -9.050  1.00  0.00           N  
ATOM   2610  CA  GLN G1833      14.799 -28.678  -9.659  1.00  0.00           C  
ATOM   2611  C   GLN G1833      13.832 -29.442  -8.767  1.00  0.00           C  
ATOM   2612  O   GLN G1833      12.876 -28.878  -8.242  1.00  0.00           O  
ATOM   2613  CB  GLN G1833      14.881 -29.364 -11.019  1.00  0.00           C  
ATOM   2614  CG  GLN G1833      13.531 -29.454 -11.710  1.00  0.00           C  
ATOM   2615  CD  GLN G1833      12.856 -28.098 -11.802  1.00  0.00           C  
ATOM   2616  OE1 GLN G1833      13.082 -27.331 -12.746  1.00  0.00           O  
ATOM   2617  NE2 GLN G1833      12.035 -27.786 -10.804  1.00  0.00           N  
ATOM   2618  N   LYS G1834      14.097 -30.730  -8.613  1.00  0.00           N  
ATOM   2619  CA  LYS G1834      13.268 -31.593  -7.809  1.00  0.00           C  
ATOM   2620  C   LYS G1834      12.881 -30.887  -6.514  1.00  0.00           C  
ATOM   2621  O   LYS G1834      11.751 -31.018  -6.031  1.00  0.00           O  
ATOM   2622  CB  LYS G1834      14.047 -32.866  -7.510  1.00  0.00           C  
ATOM   2623  CG  LYS G1834      13.209 -34.128  -7.279  1.00  0.00           C  
ATOM   2624  CD  LYS G1834      14.104 -35.296  -6.806  1.00  0.00           C  
ATOM   2625  CE  LYS G1834      13.416 -36.672  -6.849  1.00  0.00           C  
ATOM   2626  NZ  LYS G1834      13.232 -37.207  -8.243  1.00  0.00           N  
ATOM   2627  N   LEU G1835      13.831 -30.127  -5.965  1.00  0.00           N  
ATOM   2628  CA  LEU G1835      13.632 -29.402  -4.707  1.00  0.00           C  
ATOM   2629  C   LEU G1835      12.741 -28.182  -4.854  1.00  0.00           C  
ATOM   2630  O   LEU G1835      11.990 -27.842  -3.933  1.00  0.00           O  
ATOM   2631  CB  LEU G1835      14.985 -28.983  -4.128  1.00  0.00           C  
ATOM   2632  CG  LEU G1835      15.511 -29.792  -2.941  1.00  0.00           C  
ATOM   2633  CD1 LEU G1835      15.502 -31.240  -3.280  1.00  0.00           C  
ATOM   2634  CD2 LEU G1835      16.918 -29.349  -2.589  1.00  0.00           C  
ATOM   2635  N   SER G1836      12.832 -27.524  -6.011  1.00  0.00           N  
ATOM   2636  CA  SER G1836      12.029 -26.337  -6.269  1.00  0.00           C  
ATOM   2637  C   SER G1836      10.569 -26.740  -6.357  1.00  0.00           C  
ATOM   2638  O   SER G1836       9.692 -26.005  -5.923  1.00  0.00           O  
ATOM   2639  CB  SER G1836      12.476 -25.667  -7.566  1.00  0.00           C  
ATOM   2640  OG  SER G1836      11.900 -24.383  -7.675  1.00  0.00           O  
ATOM   2641  N   ASN G1837      10.325 -27.925  -6.911  1.00  0.00           N  
ATOM   2642  CA  ASN G1837       8.972 -28.439  -7.062  1.00  0.00           C  
ATOM   2643  C   ASN G1837       8.518 -28.892  -5.709  1.00  0.00           C  
ATOM   2644  O   ASN G1837       7.337 -28.864  -5.398  1.00  0.00           O  
ATOM   2645  CB  ASN G1837       8.942 -29.623  -8.016  1.00  0.00           C  
ATOM   2646  CG  ASN G1837       9.722 -29.365  -9.299  1.00  0.00           C  
ATOM   2647  OD1 ASN G1837       9.561 -28.329  -9.944  1.00  0.00           O  
ATOM   2648  ND2 ASN G1837      10.566 -30.321  -9.682  1.00  0.00           N  
ATOM   2649  N   ALA G1838       9.475 -29.330  -4.904  1.00  0.00           N  
ATOM   2650  CA  ALA G1838       9.180 -29.779  -3.551  1.00  0.00           C  
ATOM   2651  C   ALA G1838       8.626 -28.582  -2.803  1.00  0.00           C  
ATOM   2652  O   ALA G1838       8.013 -28.709  -1.745  1.00  0.00           O  
ATOM   2653  CB  ALA G1838      10.457 -30.263  -2.881  1.00  0.00           C  
ATOM   2654  N   GLY G1839       8.865 -27.410  -3.383  1.00  0.00           N  
ATOM   2655  CA  GLY G1839       8.419 -26.160  -2.791  1.00  0.00           C  
ATOM   2656  C   GLY G1839       9.432 -25.617  -1.806  1.00  0.00           C  
ATOM   2657  O   GLY G1839       9.075 -25.043  -0.792  1.00  0.00           O  
ATOM   2658  N   ILE G1840      10.701 -25.800  -2.112  1.00  0.00           N  
ATOM   2659  CA  ILE G1840      11.739 -25.348  -1.223  1.00  0.00           C  
ATOM   2660  C   ILE G1840      12.545 -24.246  -1.861  1.00  0.00           C  
ATOM   2661  O   ILE G1840      13.073 -24.404  -2.966  1.00  0.00           O  
ATOM   2662  CB  ILE G1840      12.698 -26.497  -0.868  1.00  0.00           C  
ATOM   2663  CG1 ILE G1840      12.013 -27.483   0.080  1.00  0.00           C  
ATOM   2664  CG2 ILE G1840      13.973 -25.939  -0.249  1.00  0.00           C  
ATOM   2665  CD1 ILE G1840      12.803 -28.769   0.279  1.00  0.00           C  
ATOM   2666  N   ARG G1841      12.658 -23.129  -1.159  1.00  0.00           N  
ATOM   2667  CA  ARG G1841      13.440 -22.038  -1.687  1.00  0.00           C  
ATOM   2668  C   ARG G1841      14.888 -22.527  -1.847  1.00  0.00           C  
ATOM   2669  O   ARG G1841      15.713 -22.417  -0.923  1.00  0.00           O  
ATOM   2670  CB  ARG G1841      13.368 -20.850  -0.735  1.00  0.00           C  
ATOM   2671  CG  ARG G1841      12.032 -20.152  -0.668  1.00  0.00           C  
ATOM   2672  CD  ARG G1841      12.190 -18.819   0.060  1.00  0.00           C  
ATOM   2673  NE  ARG G1841      12.178 -18.915   1.520  1.00  0.00           N  
ATOM   2674  CZ  ARG G1841      11.069 -19.118   2.241  1.00  0.00           C  
ATOM   2675  NH1 ARG G1841       9.878 -19.241   1.653  1.00  0.00           N  
ATOM   2676  NH2 ARG G1841      11.140 -19.221   3.553  1.00  0.00           N  
ATOM   2677  N   VAL G1842      15.195 -23.083  -3.016  1.00  0.00           N  
ATOM   2678  CA  VAL G1842      16.536 -23.585  -3.255  1.00  0.00           C  
ATOM   2679  C   VAL G1842      17.179 -22.905  -4.443  1.00  0.00           C  
ATOM   2680  O   VAL G1842      16.484 -22.319  -5.262  1.00  0.00           O  
ATOM   2681  CB  VAL G1842      16.517 -25.098  -3.475  1.00  0.00           C  
ATOM   2682  CG1 VAL G1842      15.562 -25.433  -4.563  1.00  0.00           C  
ATOM   2683  CG2 VAL G1842      17.941 -25.598  -3.788  1.00  0.00           C  
ATOM   2684  N   LYS G1843      18.503 -22.967  -4.517  1.00  0.00           N  
ATOM   2685  CA  LYS G1843      19.261 -22.354  -5.596  1.00  0.00           C  
ATOM   2686  C   LYS G1843      20.524 -23.183  -5.874  1.00  0.00           C  
ATOM   2687  O   LYS G1843      21.013 -23.883  -5.002  1.00  0.00           O  
ATOM   2688  CB  LYS G1843      19.627 -20.909  -5.235  1.00  0.00           C  
ATOM   2689  CG  LYS G1843      18.422 -20.014  -5.039  1.00  0.00           C  
ATOM   2690  CD  LYS G1843      18.509 -18.745  -5.892  1.00  0.00           C  
ATOM   2691  CE  LYS G1843      17.211 -17.913  -5.853  1.00  0.00           C  
ATOM   2692  NZ  LYS G1843      17.272 -16.702  -6.755  1.00  0.00           N  
ATOM   2693  N   ALA G1844      21.051 -23.106  -7.090  1.00  0.00           N  
ATOM   2694  CA  ALA G1844      22.223 -23.889  -7.457  1.00  0.00           C  
ATOM   2695  C   ALA G1844      23.422 -23.015  -7.707  1.00  0.00           C  
ATOM   2696  O   ALA G1844      23.352 -22.072  -8.486  1.00  0.00           O  
ATOM   2697  CB  ALA G1844      21.922 -24.713  -8.707  1.00  0.00           C  
ATOM   2698  N   ASP G1845      24.531 -23.326  -7.054  1.00  0.00           N  
ATOM   2699  CA  ASP G1845      25.731 -22.536  -7.241  1.00  0.00           C  
ATOM   2700  C   ASP G1845      26.640 -23.350  -8.093  1.00  0.00           C  
ATOM   2701  O   ASP G1845      27.486 -24.061  -7.587  1.00  0.00           O  
ATOM   2702  CB  ASP G1845      26.423 -22.245  -5.905  1.00  0.00           C  
ATOM   2703  CG  ASP G1845      27.599 -21.260  -6.044  1.00  0.00           C  
ATOM   2704  OD1 ASP G1845      28.188 -21.137  -7.155  1.00  0.00           O  
ATOM   2705  OD2 ASP G1845      27.940 -20.622  -5.023  1.00  0.00           O  
ATOM   2706  N   LEU G1847      26.463 -23.264  -9.393  1.00  0.00           N  
ATOM   2707  CA  LEU G1847      27.315 -24.030 -10.279  1.00  0.00           C  
ATOM   2708  C   LEU G1847      28.565 -23.257 -10.626  1.00  0.00           C  
ATOM   2709  O   LEU G1847      29.472 -23.792 -11.264  1.00  0.00           O  
ATOM   2710  CB  LEU G1847      26.574 -24.393 -11.561  1.00  0.00           C  
ATOM   2711  CG  LEU G1847      25.353 -25.302 -11.419  1.00  0.00           C  
ATOM   2712  CD1 LEU G1847      24.817 -25.604 -12.810  1.00  0.00           C  
ATOM   2713  CD2 LEU G1847      25.722 -26.577 -10.691  1.00  0.00           C  
ATOM   2714  N   ARG G1848      28.609 -22.007 -10.182  1.00  0.00           N  
ATOM   2715  CA  ARG G1848      29.732 -21.117 -10.467  1.00  0.00           C  
ATOM   2716  C   ARG G1848      31.058 -21.810 -10.559  1.00  0.00           C  
ATOM   2717  O   ARG G1848      31.256 -22.854  -9.941  1.00  0.00           O  
ATOM   2718  CB  ARG G1848      29.833 -20.018  -9.416  1.00  0.00           C  
ATOM   2719  CG  ARG G1848      28.827 -18.913  -9.596  1.00  0.00           C  
ATOM   2720  CD  ARG G1848      29.017 -17.903  -8.523  1.00  0.00           C  
ATOM   2721  NE  ARG G1848      28.952 -18.547  -7.222  1.00  0.00           N  
ATOM   2722  CZ  ARG G1848      29.202 -17.913  -6.089  1.00  0.00           C  
ATOM   2723  NH1 ARG G1848      29.538 -16.629  -6.112  1.00  0.00           N  
ATOM   2724  NH2 ARG G1848      29.097 -18.553  -4.938  1.00  0.00           N  
ATOM   2725  N   ASN G1849      31.967 -21.231 -11.339  1.00  0.00           N  
ATOM   2726  CA  ASN G1849      33.301 -21.806 -11.477  1.00  0.00           C  
ATOM   2727  C   ASN G1849      34.136 -21.354 -10.281  1.00  0.00           C  
ATOM   2728  O   ASN G1849      34.928 -20.407 -10.374  1.00  0.00           O  
ATOM   2729  CB  ASN G1849      33.980 -21.341 -12.765  1.00  0.00           C  
ATOM   2730  CG  ASN G1849      35.329 -22.001 -12.971  1.00  0.00           C  
ATOM   2731  OD1 ASN G1849      35.418 -23.225 -13.077  1.00  0.00           O  
ATOM   2732  ND2 ASN G1849      36.386 -21.199 -13.018  1.00  0.00           N  
ATOM   2733  N   GLU G1869      33.956 -22.045  -9.160  1.00  0.00           N  
ATOM   2734  CA  GLU G1869      34.656 -21.700  -7.937  1.00  0.00           C  
ATOM   2735  C   GLU G1869      34.949 -22.927  -7.110  1.00  0.00           C  
ATOM   2736  O   GLU G1869      34.296 -23.969  -7.247  1.00  0.00           O  
ATOM   2737  CB  GLU G1869      33.807 -20.758  -7.096  1.00  0.00           C  
ATOM   2738  CG  GLU G1869      34.593 -19.795  -6.282  1.00  0.00           C  
ATOM   2739  CD  GLU G1869      35.322 -18.808  -7.145  1.00  0.00           C  
ATOM   2740  OE1 GLU G1869      34.987 -18.706  -8.339  1.00  0.00           O  
ATOM   2741  OE2 GLU G1869      36.227 -18.119  -6.639  1.00  0.00           O  
ATOM   2742  N   LYS G1870      35.945 -22.788  -6.247  1.00  0.00           N  
ATOM   2743  CA  LYS G1870      36.328 -23.862  -5.358  1.00  0.00           C  
ATOM   2744  C   LYS G1870      35.156 -24.094  -4.416  1.00  0.00           C  
ATOM   2745  O   LYS G1870      34.594 -23.143  -3.854  1.00  0.00           O  
ATOM   2746  CB  LYS G1870      37.578 -23.472  -4.563  1.00  0.00           C  
ATOM   2747  CG  LYS G1870      38.919 -23.838  -5.218  1.00  0.00           C  
ATOM   2748  CD  LYS G1870      40.144 -23.315  -4.413  1.00  0.00           C  
ATOM   2749  CE  LYS G1870      40.183 -23.706  -2.901  1.00  0.00           C  
ATOM   2750  NZ  LYS G1870      39.292 -22.906  -1.984  1.00  0.00           N  
ATOM   2751  N   ILE G1871      34.778 -25.355  -4.255  1.00  0.00           N  
ATOM   2752  CA  ILE G1871      33.674 -25.674  -3.371  1.00  0.00           C  
ATOM   2753  C   ILE G1871      33.855 -25.006  -2.002  1.00  0.00           C  
ATOM   2754  O   ILE G1871      32.900 -24.539  -1.383  1.00  0.00           O  
ATOM   2755  CB  ILE G1871      33.520 -27.190  -3.200  1.00  0.00           C  
ATOM   2756  CG1 ILE G1871      32.398 -27.474  -2.195  1.00  0.00           C  
ATOM   2757  CG2 ILE G1871      34.817 -27.794  -2.765  1.00  0.00           C  
ATOM   2758  CD1 ILE G1871      32.016 -28.907  -2.102  1.00  0.00           C  
ATOM   2759  N   GLY G1872      35.095 -24.951  -1.539  1.00  0.00           N  
ATOM   2760  CA  GLY G1872      35.366 -24.321  -0.267  1.00  0.00           C  
ATOM   2761  C   GLY G1872      34.850 -22.895  -0.280  1.00  0.00           C  
ATOM   2762  O   GLY G1872      34.260 -22.434   0.709  1.00  0.00           O  
ATOM   2763  N   PHE G1873      35.052 -22.195  -1.399  1.00  0.00           N  
ATOM   2764  CA  PHE G1873      34.605 -20.815  -1.508  1.00  0.00           C  
ATOM   2765  C   PHE G1873      33.118 -20.753  -1.356  1.00  0.00           C  
ATOM   2766  O   PHE G1873      32.603 -19.995  -0.542  1.00  0.00           O  
ATOM   2767  CB  PHE G1873      34.961 -20.207  -2.854  1.00  0.00           C  
ATOM   2768  CG  PHE G1873      34.706 -18.733  -2.922  1.00  0.00           C  
ATOM   2769  CD1 PHE G1873      33.850 -18.120  -2.007  1.00  0.00           C  
ATOM   2770  CD2 PHE G1873      35.321 -17.952  -3.889  1.00  0.00           C  
ATOM   2771  CE1 PHE G1873      33.608 -16.756  -2.052  1.00  0.00           C  
ATOM   2772  CE2 PHE G1873      35.090 -16.583  -3.952  1.00  0.00           C  
ATOM   2773  CZ  PHE G1873      34.231 -15.978  -3.031  1.00  0.00           C  
ATOM   2774  N   LYS G1874      32.430 -21.544  -2.169  1.00  0.00           N  
ATOM   2775  CA  LYS G1874      30.977 -21.593  -2.132  1.00  0.00           C  
ATOM   2776  C   LYS G1874      30.475 -21.765  -0.693  1.00  0.00           C  
ATOM   2777  O   LYS G1874      29.719 -20.933  -0.181  1.00  0.00           O  
ATOM   2778  CB  LYS G1874      30.463 -22.726  -3.028  1.00  0.00           C  
ATOM   2779  CG  LYS G1874      30.840 -22.535  -4.480  1.00  0.00           C  
ATOM   2780  CD  LYS G1874      30.307 -23.665  -5.356  1.00  0.00           C  
ATOM   2781  CE  LYS G1874      30.733 -23.487  -6.825  1.00  0.00           C  
ATOM   2782  NZ  LYS G1874      30.336 -24.602  -7.717  1.00  0.00           N  
ATOM   2783  N   ILE G1875      30.924 -22.825  -0.028  1.00  0.00           N  
ATOM   2784  CA  ILE G1875      30.497 -23.092   1.339  1.00  0.00           C  
ATOM   2785  C   ILE G1875      30.711 -21.870   2.201  1.00  0.00           C  
ATOM   2786  O   ILE G1875      29.906 -21.555   3.074  1.00  0.00           O  
ATOM   2787  CB  ILE G1875      31.283 -24.241   1.958  1.00  0.00           C  
ATOM   2788  CG1 ILE G1875      31.553 -25.331   0.916  1.00  0.00           C  
ATOM   2789  CG2 ILE G1875      30.483 -24.816   3.110  1.00  0.00           C  
ATOM   2790  CD1 ILE G1875      30.297 -25.964   0.323  1.00  0.00           C  
ATOM   2791  N   ARG G1876      31.814 -21.183   1.958  1.00  0.00           N  
ATOM   2792  CA  ARG G1876      32.107 -19.986   2.712  1.00  0.00           C  
ATOM   2793  C   ARG G1876      30.969 -18.988   2.507  1.00  0.00           C  
ATOM   2794  O   ARG G1876      30.070 -18.857   3.356  1.00  0.00           O  
ATOM   2795  CB  ARG G1876      33.423 -19.378   2.236  1.00  0.00           C  
ATOM   2796  CG  ARG G1876      34.064 -18.498   3.268  1.00  0.00           C  
ATOM   2797  CD  ARG G1876      34.169 -17.059   2.827  1.00  0.00           C  
ATOM   2798  NE  ARG G1876      34.754 -16.249   3.896  1.00  0.00           N  
ATOM   2799  CZ  ARG G1876      35.003 -14.945   3.804  1.00  0.00           C  
ATOM   2800  NH1 ARG G1876      34.709 -14.294   2.684  1.00  0.00           N  
ATOM   2801  NH2 ARG G1876      35.579 -14.298   4.819  1.00  0.00           N  
ATOM   2802  N   GLU G1877      31.012 -18.317   1.356  1.00  0.00           N  
ATOM   2803  CA  GLU G1877      30.043 -17.302   0.970  1.00  0.00           C  
ATOM   2804  C   GLU G1877      28.629 -17.552   1.471  1.00  0.00           C  
ATOM   2805  O   GLU G1877      28.006 -16.701   2.108  1.00  0.00           O  
ATOM   2806  CB  GLU G1877      30.036 -17.163  -0.551  1.00  0.00           C  
ATOM   2807  CG  GLU G1877      29.518 -15.823  -1.059  1.00  0.00           C  
ATOM   2808  CD  GLU G1877      30.162 -15.427  -2.389  1.00  0.00           C  
ATOM   2809  OE1 GLU G1877      29.851 -16.063  -3.419  1.00  0.00           O  
ATOM   2810  OE2 GLU G1877      30.994 -14.486  -2.400  1.00  0.00           O  
ATOM   2811  N   HIS G1878      28.115 -18.729   1.193  1.00  0.00           N  
ATOM   2812  CA  HIS G1878      26.761 -19.019   1.607  1.00  0.00           C  
ATOM   2813  C   HIS G1878      26.622 -19.156   3.102  1.00  0.00           C  
ATOM   2814  O   HIS G1878      25.539 -18.908   3.660  1.00  0.00           O  
ATOM   2815  CB  HIS G1878      26.238 -20.281   0.905  1.00  0.00           C  
ATOM   2816  CG  HIS G1878      26.072 -20.118  -0.572  1.00  0.00           C  
ATOM   2817  ND1 HIS G1878      26.496 -21.065  -1.481  1.00  0.00           N  
ATOM   2818  CD2 HIS G1878      25.596 -19.084  -1.304  1.00  0.00           C  
ATOM   2819  CE1 HIS G1878      26.299 -20.617  -2.708  1.00  0.00           C  
ATOM   2820  NE2 HIS G1878      25.756 -19.415  -2.628  1.00  0.00           N  
ATOM   2821  N   THR G1879      27.699 -19.546   3.772  1.00  0.00           N  
ATOM   2822  CA  THR G1879      27.573 -19.701   5.197  1.00  0.00           C  
ATOM   2823  C   THR G1879      27.399 -18.328   5.802  1.00  0.00           C  
ATOM   2824  O   THR G1879      26.479 -18.107   6.611  1.00  0.00           O  
ATOM   2825  CB  THR G1879      28.756 -20.449   5.788  1.00  0.00           C  
ATOM   2826  OG1 THR G1879      28.748 -21.777   5.265  1.00  0.00           O  
ATOM   2827  CG2 THR G1879      28.617 -20.571   7.307  1.00  0.00           C  
ATOM   2828  N   LEU G1880      28.232 -17.374   5.394  1.00  0.00           N  
ATOM   2829  CA  LEU G1880      28.047 -16.046   5.964  1.00  0.00           C  
ATOM   2830  C   LEU G1880      26.813 -15.399   5.366  1.00  0.00           C  
ATOM   2831  O   LEU G1880      26.437 -14.286   5.712  1.00  0.00           O  
ATOM   2832  CB  LEU G1880      29.270 -15.160   5.773  1.00  0.00           C  
ATOM   2833  CG  LEU G1880      30.065 -15.299   4.514  1.00  0.00           C  
ATOM   2834  CD1 LEU G1880      30.984 -14.119   4.394  1.00  0.00           C  
ATOM   2835  CD2 LEU G1880      30.854 -16.557   4.547  1.00  0.00           C  
ATOM   2836  N   ARG G1881      26.181 -16.125   4.467  1.00  0.00           N  
ATOM   2837  CA  ARG G1881      24.981 -15.655   3.847  1.00  0.00           C  
ATOM   2838  C   ARG G1881      23.847 -16.222   4.719  1.00  0.00           C  
ATOM   2839  O   ARG G1881      22.716 -15.734   4.684  1.00  0.00           O  
ATOM   2840  CB  ARG G1881      24.929 -16.194   2.440  1.00  0.00           C  
ATOM   2841  CG  ARG G1881      24.295 -15.269   1.444  1.00  0.00           C  
ATOM   2842  CD  ARG G1881      25.249 -14.159   1.045  1.00  0.00           C  
ATOM   2843  NE  ARG G1881      24.657 -13.281   0.032  1.00  0.00           N  
ATOM   2844  CZ  ARG G1881      23.612 -12.476   0.241  1.00  0.00           C  
ATOM   2845  NH1 ARG G1881      23.033 -12.425   1.434  1.00  0.00           N  
ATOM   2846  NH2 ARG G1881      23.139 -11.721  -0.747  1.00  0.00           N  
ATOM   2847  N   ARG G1882      24.169 -17.259   5.494  1.00  0.00           N  
ATOM   2848  CA  ARG G1882      23.239 -17.903   6.420  1.00  0.00           C  
ATOM   2849  C   ARG G1882      22.277 -18.958   5.882  1.00  0.00           C  
ATOM   2850  O   ARG G1882      21.309 -19.333   6.556  1.00  0.00           O  
ATOM   2851  CB  ARG G1882      22.423 -16.855   7.181  1.00  0.00           C  
ATOM   2852  CG  ARG G1882      23.231 -15.670   7.638  1.00  0.00           C  
ATOM   2853  CD  ARG G1882      24.466 -16.067   8.382  1.00  0.00           C  
ATOM   2854  NE  ARG G1882      25.329 -14.919   8.655  1.00  0.00           N  
ATOM   2855  CZ  ARG G1882      26.482 -14.975   9.330  1.00  0.00           C  
ATOM   2856  NH1 ARG G1882      26.930 -16.124   9.825  1.00  0.00           N  
ATOM   2857  NH2 ARG G1882      27.209 -13.874   9.487  1.00  0.00           N  
ATOM   2858  N   VAL G1883      22.540 -19.472   4.695  1.00  0.00           N  
ATOM   2859  CA  VAL G1883      21.633 -20.479   4.155  1.00  0.00           C  
ATOM   2860  C   VAL G1883      21.491 -21.670   5.096  1.00  0.00           C  
ATOM   2861  O   VAL G1883      22.456 -22.367   5.361  1.00  0.00           O  
ATOM   2862  CB  VAL G1883      22.117 -21.035   2.776  1.00  0.00           C  
ATOM   2863  CG1 VAL G1883      20.971 -21.797   2.087  1.00  0.00           C  
ATOM   2864  CG2 VAL G1883      22.645 -19.915   1.889  1.00  0.00           C  
ATOM   2865  N   PRO G1884      20.282 -21.933   5.596  1.00  0.00           N  
ATOM   2866  CA  PRO G1884      20.048 -23.063   6.502  1.00  0.00           C  
ATOM   2867  C   PRO G1884      20.682 -24.383   6.073  1.00  0.00           C  
ATOM   2868  O   PRO G1884      21.044 -25.196   6.916  1.00  0.00           O  
ATOM   2869  CB  PRO G1884      18.522 -23.171   6.544  1.00  0.00           C  
ATOM   2870  CG  PRO G1884      18.105 -21.761   6.430  1.00  0.00           C  
ATOM   2871  CD  PRO G1884      19.035 -21.197   5.360  1.00  0.00           C  
ATOM   2872  N   TYR G1885      20.820 -24.604   4.771  1.00  0.00           N  
ATOM   2873  CA  TYR G1885      21.378 -25.856   4.283  1.00  0.00           C  
ATOM   2874  C   TYR G1885      22.170 -25.750   3.005  1.00  0.00           C  
ATOM   2875  O   TYR G1885      21.813 -25.023   2.087  1.00  0.00           O  
ATOM   2876  CB  TYR G1885      20.257 -26.859   4.075  1.00  0.00           C  
ATOM   2877  CG  TYR G1885      19.611 -27.314   5.352  1.00  0.00           C  
ATOM   2878  CD1 TYR G1885      20.327 -28.054   6.273  1.00  0.00           C  
ATOM   2879  CD2 TYR G1885      18.295 -26.973   5.657  1.00  0.00           C  
ATOM   2880  CE1 TYR G1885      19.756 -28.442   7.475  1.00  0.00           C  
ATOM   2881  CE2 TYR G1885      17.708 -27.356   6.856  1.00  0.00           C  
ATOM   2882  CZ  TYR G1885      18.442 -28.085   7.757  1.00  0.00           C  
ATOM   2883  OH  TYR G1885      17.875 -28.440   8.950  1.00  0.00           O  
ATOM   2884  N   MET G1886      23.251 -26.509   2.949  1.00  0.00           N  
ATOM   2885  CA  MET G1886      24.112 -26.531   1.781  1.00  0.00           C  
ATOM   2886  C   MET G1886      24.295 -27.975   1.364  1.00  0.00           C  
ATOM   2887  O   MET G1886      24.543 -28.843   2.188  1.00  0.00           O  
ATOM   2888  CB  MET G1886      25.449 -25.874   2.110  1.00  0.00           C  
ATOM   2889  CG  MET G1886      25.247 -24.515   2.771  1.00  0.00           C  
ATOM   2890  SD  MET G1886      26.689 -23.775   3.564  1.00  0.00           S  
ATOM   2891  CE  MET G1886      27.370 -22.874   2.234  1.00  0.00           C  
ATOM   2892  N   LEU G1887      24.135 -28.218   0.075  1.00  0.00           N  
ATOM   2893  CA  LEU G1887      24.267 -29.542  -0.488  1.00  0.00           C  
ATOM   2894  C   LEU G1887      25.421 -29.629  -1.480  1.00  0.00           C  
ATOM   2895  O   LEU G1887      25.465 -28.930  -2.505  1.00  0.00           O  
ATOM   2896  CB  LEU G1887      22.969 -29.934  -1.170  1.00  0.00           C  
ATOM   2897  CG  LEU G1887      21.804 -30.004  -0.189  1.00  0.00           C  
ATOM   2898  CD1 LEU G1887      20.528 -29.802  -0.936  1.00  0.00           C  
ATOM   2899  CD2 LEU G1887      21.784 -31.337   0.519  1.00  0.00           C  
ATOM   2900  N   VAL G1888      26.369 -30.493  -1.152  1.00  0.00           N  
ATOM   2901  CA  VAL G1888      27.521 -30.713  -1.999  1.00  0.00           C  
ATOM   2902  C   VAL G1888      27.226 -31.906  -2.915  1.00  0.00           C  
ATOM   2903  O   VAL G1888      26.740 -32.953  -2.481  1.00  0.00           O  
ATOM   2904  CB  VAL G1888      28.800 -30.977  -1.139  1.00  0.00           C  
ATOM   2905  CG1 VAL G1888      29.935 -31.506  -2.010  1.00  0.00           C  
ATOM   2906  CG2 VAL G1888      29.237 -29.691  -0.459  1.00  0.00           C  
ATOM   2907  N   CYS G1889      27.482 -31.719  -4.197  1.00  0.00           N  
ATOM   2908  CA  CYS G1889      27.285 -32.782  -5.151  1.00  0.00           C  
ATOM   2909  C   CYS G1889      28.567 -32.976  -5.936  1.00  0.00           C  
ATOM   2910  O   CYS G1889      28.907 -32.183  -6.821  1.00  0.00           O  
ATOM   2911  CB  CYS G1889      26.131 -32.461  -6.085  1.00  0.00           C  
ATOM   2912  SG  CYS G1889      24.535 -32.722  -5.302  1.00  0.00           S  
ATOM   2913  N   GLY G1890      29.293 -34.029  -5.574  1.00  0.00           N  
ATOM   2914  CA  GLY G1890      30.537 -34.351  -6.245  1.00  0.00           C  
ATOM   2915  C   GLY G1890      30.313 -35.627  -7.023  1.00  0.00           C  
ATOM   2916  O   GLY G1890      29.217 -36.194  -6.986  1.00  0.00           O  
ATOM   2917  N   ASP G1891      31.331 -36.091  -7.731  1.00  0.00           N  
ATOM   2918  CA  ASP G1891      31.176 -37.317  -8.489  1.00  0.00           C  
ATOM   2919  C   ASP G1891      30.572 -38.391  -7.591  1.00  0.00           C  
ATOM   2920  O   ASP G1891      29.600 -39.023  -7.950  1.00  0.00           O  
ATOM   2921  CB  ASP G1891      32.529 -37.753  -9.034  1.00  0.00           C  
ATOM   2922  CG  ASP G1891      33.099 -36.752 -10.018  1.00  0.00           C  
ATOM   2923  OD1 ASP G1891      32.462 -36.549 -11.077  1.00  0.00           O  
ATOM   2924  OD2 ASP G1891      34.168 -36.163  -9.728  1.00  0.00           O  
ATOM   2925  N   LYS G1892      31.125 -38.567  -6.401  1.00  0.00           N  
ATOM   2926  CA  LYS G1892      30.625 -39.574  -5.470  1.00  0.00           C  
ATOM   2927  C   LYS G1892      29.110 -39.587  -5.344  1.00  0.00           C  
ATOM   2928  O   LYS G1892      28.494 -40.623  -5.527  1.00  0.00           O  
ATOM   2929  CB  LYS G1892      31.229 -39.362  -4.083  1.00  0.00           C  
ATOM   2930  CG  LYS G1892      31.095 -40.502  -3.096  1.00  0.00           C  
ATOM   2931  CD  LYS G1892      31.566 -40.066  -1.708  1.00  0.00           C  
ATOM   2932  CE  LYS G1892      31.792 -41.247  -0.798  1.00  0.00           C  
ATOM   2933  NZ  LYS G1892      32.960 -42.074  -1.239  1.00  0.00           N  
ATOM   2934  N   GLU G1893      28.511 -38.441  -5.029  1.00  0.00           N  
ATOM   2935  CA  GLU G1893      27.060 -38.358  -4.851  1.00  0.00           C  
ATOM   2936  C   GLU G1893      26.247 -38.568  -6.119  1.00  0.00           C  
ATOM   2937  O   GLU G1893      25.083 -38.954  -6.040  1.00  0.00           O  
ATOM   2938  CB  GLU G1893      26.655 -37.013  -4.245  1.00  0.00           C  
ATOM   2939  CG  GLU G1893      27.121 -36.760  -2.824  1.00  0.00           C  
ATOM   2940  CD  GLU G1893      28.620 -36.589  -2.724  1.00  0.00           C  
ATOM   2941  OE1 GLU G1893      29.234 -36.162  -3.726  1.00  0.00           O  
ATOM   2942  OE2 GLU G1893      29.175 -36.862  -1.639  1.00  0.00           O  
ATOM   2943  N   VAL G1894      26.844 -38.307  -7.280  1.00  0.00           N  
ATOM   2944  CA  VAL G1894      26.136 -38.465  -8.563  1.00  0.00           C  
ATOM   2945  C   VAL G1894      25.713 -39.917  -8.820  1.00  0.00           C  
ATOM   2946  O   VAL G1894      24.625 -40.186  -9.330  1.00  0.00           O  
ATOM   2947  CB  VAL G1894      27.003 -37.983  -9.763  1.00  0.00           C  
ATOM   2948  CG1 VAL G1894      26.204 -38.080 -11.048  1.00  0.00           C  
ATOM   2949  CG2 VAL G1894      27.463 -36.556  -9.541  1.00  0.00           C  
ATOM   2950  N   GLU G1895      26.593 -40.850  -8.480  1.00  0.00           N  
ATOM   2951  CA  GLU G1895      26.314 -42.267  -8.645  1.00  0.00           C  
ATOM   2952  C   GLU G1895      25.906 -42.766  -7.278  1.00  0.00           C  
ATOM   2953  O   GLU G1895      26.462 -43.734  -6.771  1.00  0.00           O  
ATOM   2954  CB  GLU G1895      27.561 -43.024  -9.119  1.00  0.00           C  
ATOM   2955  CG  GLU G1895      28.882 -42.313  -8.838  1.00  0.00           C  
ATOM   2956  CD  GLU G1895      29.107 -41.129  -9.770  1.00  0.00           C  
ATOM   2957  OE1 GLU G1895      28.149 -40.744 -10.488  1.00  0.00           O  
ATOM   2958  OE2 GLU G1895      30.237 -40.580  -9.782  1.00  0.00           O  
ATOM   2959  N   SER G1896      24.944 -42.078  -6.678  1.00  0.00           N  
ATOM   2960  CA  SER G1896      24.450 -42.434  -5.355  1.00  0.00           C  
ATOM   2961  C   SER G1896      23.047 -41.884  -5.203  1.00  0.00           C  
ATOM   2962  O   SER G1896      22.243 -42.425  -4.448  1.00  0.00           O  
ATOM   2963  CB  SER G1896      25.323 -41.818  -4.253  1.00  0.00           C  
ATOM   2964  OG  SER G1896      26.691 -42.080  -4.458  1.00  0.00           O  
ATOM   2965  N   GLY G1898      22.757 -40.804  -5.926  1.00  0.00           N  
ATOM   2966  CA  GLY G1898      21.457 -40.170  -5.813  1.00  0.00           C  
ATOM   2967  C   GLY G1898      21.424 -39.508  -4.448  1.00  0.00           C  
ATOM   2968  O   GLY G1898      20.424 -38.926  -4.039  1.00  0.00           O  
ATOM   2969  N   LYS G1899      22.542 -39.610  -3.735  1.00  0.00           N  
ATOM   2970  CA  LYS G1899      22.680 -39.039  -2.398  1.00  0.00           C  
ATOM   2971  C   LYS G1899      23.179 -37.604  -2.522  1.00  0.00           C  
ATOM   2972  O   LYS G1899      23.674 -37.190  -3.582  1.00  0.00           O  
ATOM   2973  CB  LYS G1899      23.692 -39.854  -1.562  1.00  0.00           C  
ATOM   2974  CG  LYS G1899      23.397 -41.346  -1.408  1.00  0.00           C  
ATOM   2975  CD  LYS G1899      22.135 -41.580  -0.606  1.00  0.00           C  
ATOM   2976  CE  LYS G1899      21.861 -43.066  -0.441  1.00  0.00           C  
ATOM   2977  NZ  LYS G1899      20.604 -43.335   0.320  1.00  0.00           N  
ATOM   2978  N   VAL G1900      23.057 -36.856  -1.430  1.00  0.00           N  
ATOM   2979  CA  VAL G1900      23.506 -35.480  -1.423  1.00  0.00           C  
ATOM   2980  C   VAL G1900      24.291 -35.223  -0.168  1.00  0.00           C  
ATOM   2981  O   VAL G1900      23.824 -35.532   0.918  1.00  0.00           O  
ATOM   2982  CB  VAL G1900      22.329 -34.492  -1.423  1.00  0.00           C  
ATOM   2983  CG1 VAL G1900      22.699 -33.239  -2.235  1.00  0.00           C  
ATOM   2984  CG2 VAL G1900      21.092 -35.160  -1.962  1.00  0.00           C  
ATOM   2985  N   ALA G1901      25.480 -34.654  -0.320  1.00  0.00           N  
ATOM   2986  CA  ALA G1901      26.304 -34.319   0.834  1.00  0.00           C  
ATOM   2987  C   ALA G1901      25.643 -33.137   1.562  1.00  0.00           C  
ATOM   2988  O   ALA G1901      25.728 -31.991   1.116  1.00  0.00           O  
ATOM   2989  CB  ALA G1901      27.724 -33.943   0.383  1.00  0.00           C  
ATOM   2990  N   VAL G1902      24.986 -33.420   2.679  1.00  0.00           N  
ATOM   2991  CA  VAL G1902      24.308 -32.393   3.448  1.00  0.00           C  
ATOM   2992  C   VAL G1902      25.207 -31.736   4.496  1.00  0.00           C  
ATOM   2993  O   VAL G1902      26.141 -32.349   5.001  1.00  0.00           O  
ATOM   2994  CB  VAL G1902      23.087 -32.999   4.142  1.00  0.00           C  
ATOM   2995  CG1 VAL G1902      22.408 -31.966   4.991  1.00  0.00           C  
ATOM   2996  CG2 VAL G1902      22.140 -33.565   3.107  1.00  0.00           C  
ATOM   2997  N   ARG G1903      24.931 -30.480   4.818  1.00  0.00           N  
ATOM   2998  CA  ARG G1903      25.719 -29.804   5.826  1.00  0.00           C  
ATOM   2999  C   ARG G1903      25.050 -28.517   6.309  1.00  0.00           C  
ATOM   3000  O   ARG G1903      24.870 -27.597   5.524  1.00  0.00           O  
ATOM   3001  CB  ARG G1903      27.127 -29.539   5.272  1.00  0.00           C  
ATOM   3002  CG  ARG G1903      27.331 -28.200   4.613  1.00  0.00           C  
ATOM   3003  CD  ARG G1903      27.923 -27.114   5.571  1.00  0.00           C  
ATOM   3004  NE  ARG G1903      29.396 -27.126   5.653  1.00  0.00           N  
ATOM   3005  CZ  ARG G1903      30.142 -26.187   6.244  1.00  0.00           C  
ATOM   3006  NH1 ARG G1903      29.576 -25.131   6.823  1.00  0.00           N  
ATOM   3007  NH2 ARG G1903      31.465 -26.306   6.254  1.00  0.00           N  
ATOM   3008  N   THR G1904      24.661 -28.461   7.585  1.00  0.00           N  
ATOM   3009  CA  THR G1904      24.018 -27.267   8.137  1.00  0.00           C  
ATOM   3010  C   THR G1904      24.920 -26.046   7.987  1.00  0.00           C  
ATOM   3011  O   THR G1904      26.112 -26.188   7.709  1.00  0.00           O  
ATOM   3012  CB  THR G1904      23.672 -27.430   9.631  1.00  0.00           C  
ATOM   3013  OG1 THR G1904      23.273 -26.164  10.179  1.00  0.00           O  
ATOM   3014  CG2 THR G1904      24.875 -27.912  10.403  1.00  0.00           C  
ATOM   3015  N   ARG G1905      24.349 -24.851   8.169  1.00  0.00           N  
ATOM   3016  CA  ARG G1905      25.111 -23.601   8.033  1.00  0.00           C  
ATOM   3017  C   ARG G1905      26.051 -23.490   9.187  1.00  0.00           C  
ATOM   3018  O   ARG G1905      27.157 -22.941   9.041  1.00  0.00           O  
ATOM   3019  CB  ARG G1905      24.193 -22.366   8.005  1.00  0.00           C  
ATOM   3020  CG  ARG G1905      23.205 -22.239   9.143  1.00  0.00           C  
ATOM   3021  CD  ARG G1905      22.337 -21.010   8.925  1.00  0.00           C  
ATOM   3022  NE  ARG G1905      21.118 -21.082   9.734  1.00  0.00           N  
ATOM   3023  CZ  ARG G1905      20.103 -20.215   9.694  1.00  0.00           C  
ATOM   3024  NH1 ARG G1905      20.137 -19.162   8.875  1.00  0.00           N  
ATOM   3025  NH2 ARG G1905      19.034 -20.425  10.457  1.00  0.00           N  
ATOM   3026  N   ARG G1906      25.589 -24.025  10.323  1.00  0.00           N  
ATOM   3027  CA  ARG G1906      26.354 -24.048  11.560  1.00  0.00           C  
ATOM   3028  C   ARG G1906      27.625 -24.855  11.342  1.00  0.00           C  
ATOM   3029  O   ARG G1906      28.553 -24.799  12.137  1.00  0.00           O  
ATOM   3030  CB  ARG G1906      25.520 -24.664  12.664  1.00  0.00           C  
ATOM   3031  CG  ARG G1906      24.207 -23.930  12.868  1.00  0.00           C  
ATOM   3032  CD  ARG G1906      24.394 -22.587  13.578  1.00  0.00           C  
ATOM   3033  NE  ARG G1906      23.233 -21.700  13.446  1.00  0.00           N  
ATOM   3034  CZ  ARG G1906      21.971 -22.046  13.701  1.00  0.00           C  
ATOM   3035  NH1 ARG G1906      21.681 -23.270  14.106  1.00  0.00           N  
ATOM   3036  NH2 ARG G1906      20.989 -21.165  13.544  1.00  0.00           N  
ATOM   3037  N   GLY G1907      27.666 -25.600  10.245  1.00  0.00           N  
ATOM   3038  CA  GLY G1907      28.849 -26.371   9.925  1.00  0.00           C  
ATOM   3039  C   GLY G1907      28.670 -27.866  10.051  1.00  0.00           C  
ATOM   3040  O   GLY G1907      29.278 -28.616   9.300  1.00  0.00           O  
ATOM   3041  N   LYS G1909      27.824 -28.308  10.976  1.00  0.00           N  
ATOM   3042  CA  LYS G1909      27.635 -29.740  11.194  1.00  0.00           C  
ATOM   3043  C   LYS G1909      27.394 -30.547   9.946  1.00  0.00           C  
ATOM   3044  O   LYS G1909      26.286 -30.584   9.435  1.00  0.00           O  
ATOM   3045  CB  LYS G1909      26.489 -30.012  12.164  1.00  0.00           C  
ATOM   3046  CG  LYS G1909      26.327 -31.494  12.461  1.00  0.00           C  
ATOM   3047  CD  LYS G1909      25.214 -31.760  13.452  1.00  0.00           C  
ATOM   3048  CE  LYS G1909      25.120 -33.245  13.759  1.00  0.00           C  
ATOM   3049  NZ  LYS G1909      23.982 -33.570  14.671  1.00  0.00           N  
ATOM   3050  N   ASP G1910      28.433 -31.204   9.456  1.00  0.00           N  
ATOM   3051  CA  ASP G1910      28.297 -32.029   8.273  1.00  0.00           C  
ATOM   3052  C   ASP G1910      27.304 -33.118   8.606  1.00  0.00           C  
ATOM   3053  O   ASP G1910      27.573 -33.955   9.449  1.00  0.00           O  
ATOM   3054  CB  ASP G1910      29.626 -32.666   7.910  1.00  0.00           C  
ATOM   3055  CG  ASP G1910      29.481 -33.673   6.809  1.00  0.00           C  
ATOM   3056  OD1 ASP G1910      29.228 -33.250   5.662  1.00  0.00           O  
ATOM   3057  OD2 ASP G1910      29.599 -34.882   7.093  1.00  0.00           O  
ATOM   3058  N   LEU G1913      26.151 -33.104   7.955  1.00  0.00           N  
ATOM   3059  CA  LEU G1913      25.129 -34.106   8.224  1.00  0.00           C  
ATOM   3060  C   LEU G1913      25.342 -35.373   7.411  1.00  0.00           C  
ATOM   3061  O   LEU G1913      24.504 -36.275   7.423  1.00  0.00           O  
ATOM   3062  CB  LEU G1913      23.742 -33.531   7.943  1.00  0.00           C  
ATOM   3063  CG  LEU G1913      23.355 -32.387   8.875  1.00  0.00           C  
ATOM   3064  CD1 LEU G1913      22.018 -31.796   8.460  1.00  0.00           C  
ATOM   3065  CD2 LEU G1913      23.292 -32.914  10.300  1.00  0.00           C  
ATOM   3066  N   GLY G1914      26.474 -35.433   6.713  1.00  0.00           N  
ATOM   3067  CA  GLY G1914      26.793 -36.594   5.902  1.00  0.00           C  
ATOM   3068  C   GLY G1914      25.798 -36.826   4.780  1.00  0.00           C  
ATOM   3069  O   GLY G1914      24.599 -36.621   4.970  1.00  0.00           O  
ATOM   3070  N   SER G1915      26.285 -37.274   3.620  1.00  0.00           N  
ATOM   3071  CA  SER G1915      25.421 -37.516   2.462  1.00  0.00           C  
ATOM   3072  C   SER G1915      24.191 -38.343   2.831  1.00  0.00           C  
ATOM   3073  O   SER G1915      24.248 -39.237   3.677  1.00  0.00           O  
ATOM   3074  CB  SER G1915      26.193 -38.202   1.320  1.00  0.00           C  
ATOM   3075  OG  SER G1915      26.459 -39.556   1.607  1.00  0.00           O  
ATOM   3076  N   MET G1916      23.067 -38.010   2.203  1.00  0.00           N  
ATOM   3077  CA  MET G1916      21.825 -38.709   2.461  1.00  0.00           C  
ATOM   3078  C   MET G1916      20.873 -38.658   1.265  1.00  0.00           C  
ATOM   3079  O   MET G1916      21.017 -37.840   0.345  1.00  0.00           O  
ATOM   3080  CB  MET G1916      21.149 -38.153   3.722  1.00  0.00           C  
ATOM   3081  CG  MET G1916      20.791 -36.685   3.660  1.00  0.00           C  
ATOM   3082  SD  MET G1916      19.912 -36.123   5.143  1.00  0.00           S  
ATOM   3083  CE  MET G1916      21.264 -35.326   6.059  1.00  0.00           C  
ATOM   3084  N   ASP G1917      19.921 -39.582   1.302  1.00  0.00           N  
ATOM   3085  CA  ASP G1917      18.894 -39.773   0.288  1.00  0.00           C  
ATOM   3086  C   ASP G1917      18.211 -38.459  -0.046  1.00  0.00           C  
ATOM   3087  O   ASP G1917      17.920 -37.673   0.854  1.00  0.00           O  
ATOM   3088  CB  ASP G1917      17.872 -40.776   0.831  1.00  0.00           C  
ATOM   3089  CG  ASP G1917      16.960 -41.334  -0.238  1.00  0.00           C  
ATOM   3090  OD1 ASP G1917      16.195 -40.548  -0.840  1.00  0.00           O  
ATOM   3091  OD2 ASP G1917      17.007 -42.566  -0.465  1.00  0.00           O  
ATOM   3092  N   VAL G1918      17.944 -38.233  -1.333  1.00  0.00           N  
ATOM   3093  CA  VAL G1918      17.295 -36.997  -1.786  1.00  0.00           C  
ATOM   3094  C   VAL G1918      15.931 -36.760  -1.164  1.00  0.00           C  
ATOM   3095  O   VAL G1918      15.754 -35.838  -0.379  1.00  0.00           O  
ATOM   3096  CB  VAL G1918      17.150 -36.956  -3.328  1.00  0.00           C  
ATOM   3097  CG1 VAL G1918      16.084 -35.964  -3.723  1.00  0.00           C  
ATOM   3098  CG2 VAL G1918      18.470 -36.544  -3.961  1.00  0.00           C  
ATOM   3099  N   ASN G1929      14.965 -37.584  -1.524  1.00  0.00           N  
ATOM   3100  CA  ASN G1929      13.625 -37.433  -0.983  1.00  0.00           C  
ATOM   3101  C   ASN G1929      13.742 -37.232   0.510  1.00  0.00           C  
ATOM   3102  O   ASN G1929      13.078 -36.389   1.092  1.00  0.00           O  
ATOM   3103  CB  ASN G1929      12.800 -38.682  -1.272  1.00  0.00           C  
ATOM   3104  CG  ASN G1929      12.990 -39.182  -2.688  1.00  0.00           C  
ATOM   3105  OD1 ASN G1929      12.823 -38.433  -3.660  1.00  0.00           O  
ATOM   3106  ND2 ASN G1929      13.351 -40.456  -2.816  1.00  0.00           N  
ATOM   3107  N   GLU G1930      14.612 -38.016   1.118  1.00  0.00           N  
ATOM   3108  CA  GLU G1930      14.852 -37.947   2.546  1.00  0.00           C  
ATOM   3109  C   GLU G1930      15.057 -36.511   3.027  1.00  0.00           C  
ATOM   3110  O   GLU G1930      14.392 -36.046   3.959  1.00  0.00           O  
ATOM   3111  CB  GLU G1930      16.086 -38.778   2.876  1.00  0.00           C  
ATOM   3112  CG  GLU G1930      16.423 -38.871   4.345  1.00  0.00           C  
ATOM   3113  CD  GLU G1930      17.812 -39.433   4.565  1.00  0.00           C  
ATOM   3114  OE1 GLU G1930      18.129 -40.482   3.961  1.00  0.00           O  
ATOM   3115  OE2 GLU G1930      18.585 -38.827   5.341  1.00  0.00           O  
ATOM   3116  N   VAL G1931      15.994 -35.817   2.387  1.00  0.00           N  
ATOM   3117  CA  VAL G1931      16.296 -34.440   2.739  1.00  0.00           C  
ATOM   3118  C   VAL G1931      15.034 -33.621   2.559  1.00  0.00           C  
ATOM   3119  O   VAL G1931      14.639 -32.864   3.439  1.00  0.00           O  
ATOM   3120  CB  VAL G1931      17.420 -33.847   1.842  1.00  0.00           C  
ATOM   3121  CG1 VAL G1931      18.568 -34.824   1.708  1.00  0.00           C  
ATOM   3122  CG2 VAL G1931      16.890 -33.482   0.493  1.00  0.00           C  
ATOM   3123  N   ILE G1934      14.397 -33.791   1.410  1.00  0.00           N  
ATOM   3124  CA  ILE G1934      13.173 -33.073   1.099  1.00  0.00           C  
ATOM   3125  C   ILE G1934      12.153 -33.277   2.210  1.00  0.00           C  
ATOM   3126  O   ILE G1934      11.883 -32.365   2.977  1.00  0.00           O  
ATOM   3127  CB  ILE G1934      12.580 -33.536  -0.259  1.00  0.00           C  
ATOM   3128  CG1 ILE G1934      13.557 -33.185  -1.377  1.00  0.00           C  
ATOM   3129  CG2 ILE G1934      11.233 -32.905  -0.487  1.00  0.00           C  
ATOM   3130  CD1 ILE G1934      13.093 -33.566  -2.728  1.00  0.00           C  
ATOM   3131  N   GLU G1950      11.608 -34.481   2.303  1.00  0.00           N  
ATOM   3132  CA  GLU G1950      10.602 -34.801   3.310  1.00  0.00           C  
ATOM   3133  C   GLU G1950      10.955 -34.167   4.647  1.00  0.00           C  
ATOM   3134  O   GLU G1950      10.086 -33.654   5.359  1.00  0.00           O  
ATOM   3135  CB  GLU G1950      10.499 -36.320   3.468  1.00  0.00           C  
ATOM   3136  CG  GLU G1950      10.430 -37.066   2.148  1.00  0.00           C  
ATOM   3137  CD  GLU G1950      10.778 -38.543   2.278  1.00  0.00           C  
ATOM   3138  OE1 GLU G1950      11.861 -38.852   2.834  1.00  0.00           O  
ATOM   3139  OE2 GLU G1950       9.975 -39.393   1.811  1.00  0.00           O  
ATOM   3140  N   LYS G1951      12.242 -34.205   4.973  1.00  0.00           N  
ATOM   3141  CA  LYS G1951      12.721 -33.660   6.231  1.00  0.00           C  
ATOM   3142  C   LYS G1951      12.697 -32.138   6.273  1.00  0.00           C  
ATOM   3143  O   LYS G1951      12.290 -31.566   7.291  1.00  0.00           O  
ATOM   3144  CB  LYS G1951      14.127 -34.166   6.506  1.00  0.00           C  
ATOM   3145  CG  LYS G1951      14.206 -35.639   6.905  1.00  0.00           C  
ATOM   3146  CD  LYS G1951      15.666 -36.029   7.135  1.00  0.00           C  
ATOM   3147  CE  LYS G1951      15.806 -37.412   7.738  1.00  0.00           C  
ATOM   3148  NZ  LYS G1951      17.240 -37.736   7.992  1.00  0.00           N  
ATOM   3149  N   LEU G1952      13.142 -31.489   5.185  1.00  0.00           N  
ATOM   3150  CA  LEU G1952      13.133 -30.020   5.075  1.00  0.00           C  
ATOM   3151  C   LEU G1952      11.708 -29.522   5.187  1.00  0.00           C  
ATOM   3152  O   LEU G1952      11.413 -28.640   5.998  1.00  0.00           O  
ATOM   3153  CB  LEU G1952      13.682 -29.573   3.743  1.00  0.00           C  
ATOM   3154  CG  LEU G1952      15.163 -29.820   3.594  1.00  0.00           C  
ATOM   3155  CD1 LEU G1952      15.595 -29.517   2.183  1.00  0.00           C  
ATOM   3156  CD2 LEU G1952      15.911 -28.959   4.573  1.00  0.00           C  
ATOM   3157  N   GLN G1953      10.833 -30.105   4.369  1.00  0.00           N  
ATOM   3158  CA  GLN G1953       9.420 -29.764   4.353  1.00  0.00           C  
ATOM   3159  C   GLN G1953       8.892 -29.838   5.753  1.00  0.00           C  
ATOM   3160  O   GLN G1953       8.188 -28.954   6.202  1.00  0.00           O  
ATOM   3161  CB  GLN G1953       8.651 -30.745   3.487  1.00  0.00           C  
ATOM   3162  CG  GLN G1953       9.395 -31.141   2.223  1.00  0.00           C  
ATOM   3163  CD  GLN G1953       8.484 -31.740   1.173  1.00  0.00           C  
ATOM   3164  OE1 GLN G1953       7.658 -32.616   1.456  1.00  0.00           O  
ATOM   3165  NE2 GLN G1953       8.632 -31.263  -0.053  1.00  0.00           N  
ATOM   3166  N   GLN G1954       9.227 -30.919   6.433  1.00  0.00           N  
ATOM   3167  CA  GLN G1954       8.818 -31.118   7.805  1.00  0.00           C  
ATOM   3168  C   GLN G1954       9.234 -29.899   8.645  1.00  0.00           C  
ATOM   3169  O   GLN G1954       8.442 -29.297   9.382  1.00  0.00           O  
ATOM   3170  CB  GLN G1954       9.504 -32.378   8.329  1.00  0.00           C  
ATOM   3171  CG  GLN G1954       9.448 -32.530   9.832  1.00  0.00           C  
ATOM   3172  CD  GLN G1954       8.049 -32.295  10.363  1.00  0.00           C  
ATOM   3173  OE1 GLN G1954       7.091 -32.953   9.940  1.00  0.00           O  
ATOM   3174  NE2 GLN G1954       7.920 -31.347  11.293  1.00  0.00           N  
ATOM   3175  N   GLU G1955      10.497 -29.530   8.507  1.00  0.00           N  
ATOM   3176  CA  GLU G1955      11.029 -28.426   9.261  1.00  0.00           C  
ATOM   3177  C   GLU G1955      10.347 -27.129   8.900  1.00  0.00           C  
ATOM   3178  O   GLU G1955      10.108 -26.288   9.780  1.00  0.00           O  
ATOM   3179  CB  GLU G1955      12.520 -28.306   9.001  1.00  0.00           C  
ATOM   3180  CG  GLU G1955      13.297 -27.767  10.157  1.00  0.00           C  
ATOM   3181  CD  GLU G1955      14.638 -27.265   9.702  1.00  0.00           C  
ATOM   3182  OE1 GLU G1955      15.362 -28.016   9.002  1.00  0.00           O  
ATOM   3183  OE2 GLU G1955      14.967 -26.103  10.044  1.00  0.00           O  
ATOM   3184  N   ILE G1956      10.052 -26.958   7.609  1.00  0.00           N  
ATOM   3185  CA  ILE G1956       9.409 -25.735   7.124  1.00  0.00           C  
ATOM   3186  C   ILE G1956       7.956 -25.730   7.527  1.00  0.00           C  
ATOM   3187  O   ILE G1956       7.464 -24.809   8.140  1.00  0.00           O  
ATOM   3188  CB  ILE G1956       9.506 -25.590   5.578  1.00  0.00           C  
ATOM   3189  CG1 ILE G1956      10.964 -25.669   5.146  1.00  0.00           C  
ATOM   3190  CG2 ILE G1956       8.946 -24.255   5.133  1.00  0.00           C  
ATOM   3191  CD1 ILE G1956      11.191 -25.504   3.671  1.00  0.00           C  
ATOM   3192  N   ARG G1957       7.270 -26.793   7.188  1.00  0.00           N  
ATOM   3193  CA  ARG G1957       5.860 -26.903   7.501  1.00  0.00           C  
ATOM   3194  C   ARG G1957       5.584 -26.609   8.981  1.00  0.00           C  
ATOM   3195  O   ARG G1957       4.539 -26.074   9.332  1.00  0.00           O  
ATOM   3196  CB  ARG G1957       5.362 -28.320   7.147  1.00  0.00           C  
ATOM   3197  CG  ARG G1957       4.723 -28.533   5.754  1.00  0.00           C  
ATOM   3198  CD  ARG G1957       4.309 -30.020   5.573  1.00  0.00           C  
ATOM   3199  NE  ARG G1957       3.770 -30.633   6.812  1.00  0.00           N  
ATOM   3200  CZ  ARG G1957       4.468 -31.368   7.698  1.00  0.00           C  
ATOM   3201  NH1 ARG G1957       5.766 -31.617   7.514  1.00  0.00           N  
ATOM   3202  NH2 ARG G1957       3.867 -31.858   8.785  1.00  0.00           N  
ATOM   3203  N   SER G1958       6.522 -26.957   9.851  1.00  0.00           N  
ATOM   3204  CA  SER G1958       6.315 -26.766  11.295  1.00  0.00           C  
ATOM   3205  C   SER G1958       6.935 -25.484  11.806  1.00  0.00           C  
ATOM   3206  O   SER G1958       6.856 -25.186  13.002  1.00  0.00           O  
ATOM   3207  CB  SER G1958       6.924 -27.948  12.049  1.00  0.00           C  
ATOM   3208  OG  SER G1958       8.277 -28.173  11.625  1.00  0.00           O  
ATOM   3209  N   ARG G1959       7.547 -24.743  10.879  1.00  0.00           N  
ATOM   3210  CA  ARG G1959       8.236 -23.493  11.176  1.00  0.00           C  
ATOM   3211  C   ARG G1959       9.102 -23.691  12.435  1.00  0.00           C  
ATOM   3212  O   ARG G1959       9.152 -22.851  13.345  1.00  0.00           O  
ATOM   3213  CB  ARG G1959       7.224 -22.354  11.381  1.00  0.00           C  
ATOM   3214  CG  ARG G1959       6.412 -21.941  10.171  1.00  0.00           C  
ATOM   3215  CD  ARG G1959       5.674 -20.683  10.502  1.00  0.00           C  
ATOM   3216  NE  ARG G1959       4.258 -20.728  10.165  1.00  0.00           N  
ATOM   3217  CZ  ARG G1959       3.757 -20.402   8.980  1.00  0.00           C  
ATOM   3218  NH1 ARG G1959       4.551 -20.007   7.967  1.00  0.00           N  
ATOM   3219  NH2 ARG G1959       2.440 -20.423   8.839  1.00  0.00           N  
ATOM   3220  N   SER G1960       9.795 -24.814  12.471  1.00  0.00           N  
ATOM   3221  CA  SER G1960      10.627 -25.125  13.614  1.00  0.00           C  
ATOM   3222  C   SER G1960      11.885 -24.305  13.570  1.00  0.00           C  
ATOM   3223  O   SER G1960      12.434 -24.054  12.495  1.00  0.00           O  
ATOM   3224  CB  SER G1960      10.981 -26.612  13.624  1.00  0.00           C  
ATOM   3225  OG  SER G1960      11.646 -26.962  14.825  1.00  0.00           O  
ATOM   3226  N   LEU G1961      12.357 -23.913  14.745  1.00  0.00           N  
ATOM   3227  CA  LEU G1961      13.549 -23.097  14.817  1.00  0.00           C  
ATOM   3228  C   LEU G1961      14.811 -23.919  14.641  1.00  0.00           C  
ATOM   3229  O   LEU G1961      15.757 -23.488  13.990  1.00  0.00           O  
ATOM   3230  CB  LEU G1961      13.593 -22.326  16.144  1.00  0.00           C  
ATOM   3231  CG  LEU G1961      12.285 -21.628  16.506  1.00  0.00           C  
ATOM   3232  CD1 LEU G1961      11.361 -22.620  17.178  1.00  0.00           C  
ATOM   3233  CD2 LEU G1961      12.529 -20.465  17.408  1.00  0.00           C  
ATOM   3234  N   LYS G1962      14.821 -25.117  15.200  1.00  0.00           N  
ATOM   3235  CA  LYS G1962      16.007 -25.947  15.104  1.00  0.00           C  
ATOM   3236  C   LYS G1962      16.054 -26.700  13.789  1.00  0.00           C  
ATOM   3237  O   LYS G1962      15.024 -27.183  13.310  1.00  0.00           O  
ATOM   3238  CB  LYS G1962      16.087 -26.929  16.294  1.00  0.00           C  
ATOM   3239  CG  LYS G1962      15.184 -28.175  16.224  1.00  0.00           C  
ATOM   3240  CD  LYS G1962      13.735 -27.896  16.617  1.00  0.00           C  
ATOM   3241  CE  LYS G1962      12.879 -29.175  16.563  1.00  0.00           C  
ATOM   3242  NZ  LYS G1962      13.360 -30.237  17.504  1.00  0.00           N  
ATOM   3243  N   GLN G1963      17.250 -26.793  13.213  1.00  0.00           N  
ATOM   3244  CA  GLN G1963      17.448 -27.492  11.954  1.00  0.00           C  
ATOM   3245  C   GLN G1963      17.584 -29.002  12.164  1.00  0.00           C  
ATOM   3246  O   GLN G1963      17.519 -29.479  13.287  1.00  0.00           O  
ATOM   3247  CB  GLN G1963      18.667 -26.912  11.261  1.00  0.00           C  
ATOM   3248  CG  GLN G1963      18.565 -25.401  11.106  1.00  0.00           C  
ATOM   3249  CD  GLN G1963      19.780 -24.796  10.437  1.00  0.00           C  
ATOM   3250  OE1 GLN G1963      20.098 -25.135   9.306  1.00  0.00           O  
ATOM   3251  NE2 GLN G1963      20.470 -23.896  11.138  1.00  0.00           N  
ATOM   3252  N   LEU G1964      17.744 -29.758  11.083  1.00  0.00           N  
ATOM   3253  CA  LEU G1964      17.854 -31.214  11.180  1.00  0.00           C  
ATOM   3254  C   LEU G1964      19.051 -31.633  12.006  1.00  0.00           C  
ATOM   3255  O   LEU G1964      20.151 -31.119  11.803  1.00  0.00           O  
ATOM   3256  CB  LEU G1964      17.965 -31.854   9.792  1.00  0.00           C  
ATOM   3257  CG  LEU G1964      16.695 -32.072   8.970  1.00  0.00           C  
ATOM   3258  CD1 LEU G1964      16.045 -30.764   8.606  1.00  0.00           C  
ATOM   3259  CD2 LEU G1964      17.074 -32.816   7.717  1.00  0.00           C  
ATOM   3260  N   GLU G1965      18.822 -32.563  12.934  1.00  0.00           N  
ATOM   3261  CA  GLU G1965      19.865 -33.092  13.808  1.00  0.00           C  
ATOM   3262  C   GLU G1965      20.368 -32.137  14.900  1.00  0.00           C  
ATOM   3263  O   GLU G1965      21.468 -32.321  15.410  1.00  0.00           O  
ATOM   3264  CB  GLU G1965      21.067 -33.558  12.976  1.00  0.00           C  
ATOM   3265  CG  GLU G1965      21.443 -35.030  13.121  1.00  0.00           C  
ATOM   3266  CD  GLU G1965      20.776 -35.923  12.090  1.00  0.00           C  
ATOM   3267  OE1 GLU G1965      19.534 -36.075  12.136  1.00  0.00           O  
ATOM   3268  OE2 GLU G1965      21.498 -36.473  11.225  1.00  0.00           O  
ATOM   3269  N   GLU G1966      19.592 -31.118  15.261  1.00  0.00           N  
ATOM   3270  CA  GLU G1966      20.027 -30.192  16.311  1.00  0.00           C  
ATOM   3271  C   GLU G1966      18.933 -29.942  17.340  1.00  0.00           C  
ATOM   3272  O   GLU G1966      19.253 -29.975  18.549  1.00  0.00           O  
ATOM   3273  CB  GLU G1966      20.508 -28.850  15.722  1.00  0.00           C  
ATOM   3274  CG  GLU G1966      19.421 -27.971  15.123  1.00  0.00           C  
ATOM   3275  CD  GLU G1966      19.860 -26.529  14.957  1.00  0.00           C  
ATOM   3276  OE1 GLU G1966      20.276 -25.924  15.961  1.00  0.00           O  
ATOM   3277  OE2 GLU G1966      19.780 -25.995  13.834  1.00  0.00           O  
ATOM   3278  OXT GLU G1966      17.774 -29.712  16.934  1.00  0.00           O  
HETATM 3279  CG2 TSB G8002      -3.444  -1.848  16.621  1.00  0.00           C  
HETATM 3280  N   TSB G8002      -4.862   1.364  15.071  1.00  0.00           N  
HETATM 3281  CA  TSB G8002      -4.148   0.572  16.058  1.00  0.00           C  
HETATM 3282  CB  TSB G8002      -4.168  -0.937  15.610  1.00  0.00           C  
HETATM 3283  OG1 TSB G8002      -5.529  -1.387  15.489  1.00  0.00           O  
HETATM 3284  C   TSB G8002      -2.732   1.151  16.052  1.00  0.00           C  
HETATM 3285  O   TSB G8002      -2.424   1.826  15.110  1.00  0.00           O  
HETATM 3286  N8  TSB G8002      -1.861   0.882  17.078  1.00  0.00           N  
HETATM 3287  S1  TSB G8002      -0.448   1.682  17.335  1.00  0.00           S  
HETATM 3288  O1S TSB G8002      -0.499   3.024  16.719  1.00  0.00           O  
HETATM 3289  O2S TSB G8002      -0.241   1.535  18.816  1.00  0.00           O  
HETATM 3290  O5' TSB G8002       0.721   0.920  16.548  1.00  0.00           O  
HETATM 3291  C5' TSB G8002       0.698  -0.482  16.522  1.00  0.00           C  
HETATM 3292  C4' TSB G8002       2.054  -1.022  16.272  1.00  0.00           C  
HETATM 3293  O4' TSB G8002       2.577  -0.424  15.083  1.00  0.00           O  
HETATM 3294  C3' TSB G8002       3.109  -0.710  17.278  1.00  0.00           C  
HETATM 3295  O3' TSB G8002       2.994  -1.588  18.392  1.00  0.00           O  
HETATM 3296  C2' TSB G8002       4.390  -0.973  16.479  1.00  0.00           C  
HETATM 3297  O2' TSB G8002       4.867  -2.298  16.540  1.00  0.00           O  
HETATM 3298  C1' TSB G8002       3.982  -0.545  15.062  1.00  0.00           C  
HETATM 3299  N9  TSB G8002       4.481   0.774  14.715  1.00  0.00           N  
HETATM 3300  C8  TSB G8002       3.910   1.982  15.080  1.00  0.00           C  
HETATM 3301  N7  TSB G8002       4.559   3.040  14.618  1.00  0.00           N  
HETATM 3302  C5  TSB G8002       5.605   2.488  13.908  1.00  0.00           C  
HETATM 3303  C6  TSB G8002       6.645   3.081  13.172  1.00  0.00           C  
HETATM 3304  N6  TSB G8002       6.787   4.384  13.018  1.00  0.00           N  
HETATM 3305  N1  TSB G8002       7.547   2.280  12.591  1.00  0.00           N  
HETATM 3306  C2  TSB G8002       7.390   0.948  12.749  1.00  0.00           C  
HETATM 3307  N3  TSB G8002       6.428   0.255  13.424  1.00  0.00           N  
HETATM 3308  C4  TSB G8002       5.572   1.097  13.976  1.00  0.00           C  
TER
END
