# Supplementary material for: Backbone Brackets and Arginine Tweezers delineate Class I and Class II aminoacyl tRNA synthetases
Source: PLoS Comput Biol. 2018 Apr 16;14(4):e1006101. doi: 10.1371/journal.pcbi.1006101 (PMC5919687; doi:10.1371/journal.pcbi.1006101)
Supplement: S12 File — All structures of Class II aaRS with residues renumbered according to the MSA. (GZ) [file pcbi.1006101.s024.tar.gz › 1kog_H_renum.pdb]

ATOM      1  N   ARG H 283      37.003  23.994  66.899  1.00  0.00           N  
ATOM      2  CA  ARG H 283      36.468  25.368  67.080  1.00  0.00           C  
ATOM      3  C   ARG H 283      37.465  26.282  67.803  1.00  0.00           C  
ATOM      4  O   ARG H 283      38.616  25.888  68.029  1.00  0.00           O  
ATOM      5  CB  ARG H 283      35.140  25.325  67.848  1.00  0.00           C  
ATOM      6  CG  ARG H 283      33.922  25.260  66.939  1.00  0.00           C  
ATOM      7  CD  ARG H 283      32.745  26.130  67.429  1.00  0.00           C  
ATOM      8  NE  ARG H 283      33.058  27.558  67.614  1.00  0.00           N  
ATOM      9  CZ  ARG H 283      33.467  28.394  66.660  1.00  0.00           C  
ATOM     10  NH1 ARG H 283      33.632  27.976  65.410  1.00  0.00           N  
ATOM     11  NH2 ARG H 283      33.711  29.661  66.967  1.00  0.00           N  
ATOM     12  N   ASP H 291      37.022  27.497  68.152  1.00  0.00           N  
ATOM     13  CA  ASP H 291      37.852  28.490  68.847  1.00  0.00           C  
ATOM     14  C   ASP H 291      38.003  28.134  70.328  1.00  0.00           C  
ATOM     15  O   ASP H 291      36.998  27.913  71.033  1.00  0.00           O  
ATOM     16  CB  ASP H 291      37.227  29.881  68.716  1.00  0.00           C  
ATOM     17  CG  ASP H 291      38.092  30.966  69.310  1.00  0.00           C  
ATOM     18  OD1 ASP H 291      39.288  31.058  68.912  1.00  0.00           O  
ATOM     19  OD2 ASP H 291      37.563  31.725  70.162  1.00  0.00           O  
ATOM     20  N   HIS H 292      39.253  28.089  70.804  1.00  0.00           N  
ATOM     21  CA  HIS H 292      39.493  27.735  72.197  1.00  0.00           C  
ATOM     22  C   HIS H 292      38.614  28.563  73.111  1.00  0.00           C  
ATOM     23  O   HIS H 292      37.872  28.012  73.922  1.00  0.00           O  
ATOM     24  CB  HIS H 292      40.979  27.876  72.567  1.00  0.00           C  
ATOM     25  CG  HIS H 292      41.494  29.273  72.535  1.00  0.00           C  
ATOM     26  ND1 HIS H 292      41.972  29.865  71.390  1.00  0.00           N  
ATOM     27  CD2 HIS H 292      41.651  30.181  73.520  1.00  0.00           C  
ATOM     28  CE1 HIS H 292      42.409  31.078  71.673  1.00  0.00           C  
ATOM     29  NE2 HIS H 292      42.226  31.294  72.961  1.00  0.00           N  
ATOM     30  N   ARG H 293      38.670  29.875  72.960  1.00  0.00           N  
ATOM     31  CA  ARG H 293      37.846  30.749  73.776  1.00  0.00           C  
ATOM     32  C   ARG H 293      36.438  30.223  73.997  1.00  0.00           C  
ATOM     33  O   ARG H 293      35.829  30.448  75.046  1.00  0.00           O  
ATOM     34  CB  ARG H 293      37.751  32.122  73.134  1.00  0.00           C  
ATOM     35  CG  ARG H 293      38.981  32.962  73.324  1.00  0.00           C  
ATOM     36  CD  ARG H 293      38.778  34.326  72.716  1.00  0.00           C  
ATOM     37  NE  ARG H 293      38.631  34.235  71.277  1.00  0.00           N  
ATOM     38  CZ  ARG H 293      38.761  35.275  70.475  1.00  0.00           C  
ATOM     39  NH1 ARG H 293      39.038  36.477  70.984  1.00  0.00           N  
ATOM     40  NH2 ARG H 293      38.629  35.115  69.167  1.00  0.00           N  
ATOM     41  N   LYS H 296      35.913  29.536  73.003  1.00  0.00           N  
ATOM     42  CA  LYS H 296      34.582  29.014  73.155  1.00  0.00           C  
ATOM     43  C   LYS H 296      34.646  27.709  73.894  1.00  0.00           C  
ATOM     44  O   LYS H 296      33.973  27.543  74.902  1.00  0.00           O  
ATOM     45  CB  LYS H 296      33.918  28.792  71.795  1.00  0.00           C  
ATOM     46  CG  LYS H 296      32.482  28.238  71.891  1.00  0.00           C  
ATOM     47  CD  LYS H 296      31.843  28.060  70.519  1.00  0.00           C  
ATOM     48  CE  LYS H 296      30.359  27.720  70.645  1.00  0.00           C  
ATOM     49  NZ  LYS H 296      29.557  28.809  71.306  1.00  0.00           N  
ATOM     50  N   ILE H 297      35.457  26.788  73.378  1.00  0.00           N  
ATOM     51  CA  ILE H 297      35.614  25.465  73.984  1.00  0.00           C  
ATOM     52  C   ILE H 297      35.933  25.634  75.458  1.00  0.00           C  
ATOM     53  O   ILE H 297      35.557  24.800  76.301  1.00  0.00           O  
ATOM     54  CB  ILE H 297      36.789  24.671  73.378  1.00  0.00           C  
ATOM     55  CG1 ILE H 297      36.861  24.878  71.878  1.00  0.00           C  
ATOM     56  CG2 ILE H 297      36.599  23.186  73.644  1.00  0.00           C  
ATOM     57  CD1 ILE H 297      38.004  24.097  71.235  1.00  0.00           C  
ATOM     58  N   GLY H 298      36.670  26.709  75.744  1.00  0.00           N  
ATOM     59  CA  GLY H 298      37.032  27.029  77.105  1.00  0.00           C  
ATOM     60  C   GLY H 298      35.762  27.264  77.897  1.00  0.00           C  
ATOM     61  O   GLY H 298      35.476  26.531  78.823  1.00  0.00           O  
ATOM     62  N   LYS H 303      34.989  28.278  77.526  1.00  0.00           N  
ATOM     63  CA  LYS H 303      33.744  28.583  78.221  1.00  0.00           C  
ATOM     64  C   LYS H 303      32.881  27.344  78.258  1.00  0.00           C  
ATOM     65  O   LYS H 303      32.107  27.105  79.190  1.00  0.00           O  
ATOM     66  CB  LYS H 303      33.009  29.695  77.491  1.00  0.00           C  
ATOM     67  CG  LYS H 303      33.755  31.023  77.490  1.00  0.00           C  
ATOM     68  CD  LYS H 303      33.958  31.588  78.909  1.00  0.00           C  
ATOM     69  CE  LYS H 303      32.788  31.237  79.860  1.00  0.00           C  
ATOM     70  NZ  LYS H 303      31.424  31.206  79.243  1.00  0.00           N  
ATOM     71  N   GLN H 305      33.047  26.553  77.208  1.00  0.00           N  
ATOM     72  CA  GLN H 305      32.312  25.307  77.020  1.00  0.00           C  
ATOM     73  C   GLN H 305      32.582  24.272  78.093  1.00  0.00           C  
ATOM     74  O   GLN H 305      31.680  23.852  78.823  1.00  0.00           O  
ATOM     75  CB  GLN H 305      32.661  24.693  75.650  1.00  0.00           C  
ATOM     76  CG  GLN H 305      31.969  25.346  74.452  1.00  0.00           C  
ATOM     77  CD  GLN H 305      30.437  25.241  74.520  1.00  0.00           C  
ATOM     78  OE1 GLN H 305      29.742  25.865  73.714  1.00  0.00           O  
ATOM     79  NE2 GLN H 305      29.910  24.452  75.478  1.00  0.00           N  
ATOM     80  N   LEU H 306      33.842  23.863  78.158  1.00  0.00           N  
ATOM     81  CA  LEU H 306      34.300  22.859  79.109  1.00  0.00           C  
ATOM     82  C   LEU H 306      34.735  23.397  80.488  1.00  0.00           C  
ATOM     83  O   LEU H 306      35.427  22.710  81.240  1.00  0.00           O  
ATOM     84  CB  LEU H 306      35.447  22.103  78.470  1.00  0.00           C  
ATOM     85  CG  LEU H 306      35.080  21.564  77.099  1.00  0.00           C  
ATOM     86  CD1 LEU H 306      36.286  20.811  76.533  1.00  0.00           C  
ATOM     87  CD2 LEU H 306      33.839  20.669  77.232  1.00  0.00           C  
ATOM     88  N   ASP H 307      34.324  24.630  80.790  1.00  0.00           N  
ATOM     89  CA  ASP H 307      34.623  25.305  82.046  1.00  0.00           C  
ATOM     90  C   ASP H 307      36.127  25.328  82.327  1.00  0.00           C  
ATOM     91  O   ASP H 307      36.569  25.340  83.465  1.00  0.00           O  
ATOM     92  CB  ASP H 307      33.829  24.618  83.152  1.00  0.00           C  
ATOM     93  CG  ASP H 307      33.881  25.365  84.442  1.00  0.00           C  
ATOM     94  OD1 ASP H 307      33.657  26.585  84.420  1.00  0.00           O  
ATOM     95  OD2 ASP H 307      34.139  24.739  85.490  1.00  0.00           O  
ATOM     96  N   LEU H 308      36.918  25.341  81.269  1.00  0.00           N  
ATOM     97  CA  LEU H 308      38.341  25.372  81.438  1.00  0.00           C  
ATOM     98  C   LEU H 308      38.838  26.648  82.075  1.00  0.00           C  
ATOM     99  O   LEU H 308      39.949  26.683  82.610  1.00  0.00           O  
ATOM    100  CB  LEU H 308      39.023  25.179  80.111  1.00  0.00           C  
ATOM    101  CG  LEU H 308      38.570  23.892  79.435  1.00  0.00           C  
ATOM    102  CD1 LEU H 308      39.731  23.411  78.527  1.00  0.00           C  
ATOM    103  CD2 LEU H 308      38.203  22.823  80.438  1.00  0.00           C  
ATOM    104  N   TYR H 309      38.031  27.702  82.012  1.00  0.00           N  
ATOM    105  CA  TYR H 309      38.409  28.973  82.611  1.00  0.00           C  
ATOM    106  C   TYR H 309      37.467  30.094  82.242  1.00  0.00           C  
ATOM    107  O   TYR H 309      36.407  29.855  81.677  1.00  0.00           O  
ATOM    108  CB  TYR H 309      39.802  29.372  82.185  1.00  0.00           C  
ATOM    109  CG  TYR H 309      39.851  29.934  80.813  1.00  0.00           C  
ATOM    110  CD1 TYR H 309      39.878  29.102  79.698  1.00  0.00           C  
ATOM    111  CD2 TYR H 309      39.882  31.308  80.625  1.00  0.00           C  
ATOM    112  CE1 TYR H 309      39.945  29.633  78.411  1.00  0.00           C  
ATOM    113  CE2 TYR H 309      39.942  31.856  79.356  1.00  0.00           C  
ATOM    114  CZ  TYR H 309      39.978  31.021  78.245  1.00  0.00           C  
ATOM    115  OH  TYR H 309      40.067  31.592  76.989  1.00  0.00           O  
ATOM    116  N   HIS H 310      37.859  31.319  82.589  1.00  0.00           N  
ATOM    117  CA  HIS H 310      37.063  32.507  82.303  1.00  0.00           C  
ATOM    118  C   HIS H 310      37.951  33.706  82.517  1.00  0.00           C  
ATOM    119  O   HIS H 310      39.034  33.547  83.047  1.00  0.00           O  
ATOM    120  CB  HIS H 310      35.835  32.581  83.228  1.00  0.00           C  
ATOM    121  CG  HIS H 310      36.006  33.465  84.430  1.00  0.00           C  
ATOM    122  ND1 HIS H 310      36.489  33.009  85.634  1.00  0.00           N  
ATOM    123  CD2 HIS H 310      35.692  34.769  84.627  1.00  0.00           C  
ATOM    124  CE1 HIS H 310      36.458  33.988  86.523  1.00  0.00           C  
ATOM    125  NE2 HIS H 310      35.978  35.068  85.937  1.00  0.00           N  
ATOM    126  N   MET H 311      37.517  34.887  82.072  1.00  0.00           N  
ATOM    127  CA  MET H 311      38.271  36.136  82.262  1.00  0.00           C  
ATOM    128  C   MET H 311      37.334  37.293  82.591  1.00  0.00           C  
ATOM    129  O   MET H 311      36.185  37.303  82.170  1.00  0.00           O  
ATOM    130  CB  MET H 311      39.089  36.473  81.034  1.00  0.00           C  
ATOM    131  CG  MET H 311      40.148  35.461  80.778  1.00  0.00           C  
ATOM    132  SD  MET H 311      41.404  36.003  79.589  1.00  0.00           S  
ATOM    133  CE  MET H 311      41.127  34.841  78.231  1.00  0.00           C  
ATOM    134  N   GLN H 312      37.806  38.262  83.358  1.00  0.00           N  
ATOM    135  CA  GLN H 312      36.946  39.371  83.720  1.00  0.00           C  
ATOM    136  C   GLN H 312      37.628  40.619  83.262  1.00  0.00           C  
ATOM    137  O   GLN H 312      38.828  40.599  83.005  1.00  0.00           O  
ATOM    138  CB  GLN H 312      36.730  39.396  85.232  1.00  0.00           C  
ATOM    139  CG  GLN H 312      36.298  38.045  85.788  1.00  0.00           C  
ATOM    140  CD  GLN H 312      35.721  38.127  87.188  1.00  0.00           C  
ATOM    141  OE1 GLN H 312      35.305  37.115  87.747  1.00  0.00           O  
ATOM    142  NE2 GLN H 312      35.688  39.333  87.760  1.00  0.00           N  
ATOM    143  N   GLU H 313      36.871  41.704  83.158  1.00  0.00           N  
ATOM    144  CA  GLU H 313      37.447  42.963  82.702  1.00  0.00           C  
ATOM    145  C   GLU H 313      38.319  43.668  83.745  1.00  0.00           C  
ATOM    146  O   GLU H 313      39.300  44.327  83.389  1.00  0.00           O  
ATOM    147  CB  GLU H 313      36.343  43.908  82.212  1.00  0.00           C  
ATOM    148  CG  GLU H 313      35.437  44.489  83.303  1.00  0.00           C  
ATOM    149  CD  GLU H 313      35.770  45.950  83.656  1.00  0.00           C  
ATOM    150  OE1 GLU H 313      36.809  46.203  84.316  1.00  0.00           O  
ATOM    151  OE2 GLU H 313      34.986  46.849  83.264  1.00  0.00           O  
ATOM    152  N   GLU H 314      37.975  43.532  85.026  1.00  0.00           N  
ATOM    153  CA  GLU H 314      38.766  44.170  86.070  1.00  0.00           C  
ATOM    154  C   GLU H 314      40.150  43.536  86.157  1.00  0.00           C  
ATOM    155  O   GLU H 314      41.008  44.004  86.892  1.00  0.00           O  
ATOM    156  CB  GLU H 314      38.057  44.081  87.421  1.00  0.00           C  
ATOM    157  CG  GLU H 314      37.244  42.823  87.627  1.00  0.00           C  
ATOM    158  CD  GLU H 314      35.938  42.844  86.850  1.00  0.00           C  
ATOM    159  OE1 GLU H 314      35.083  43.728  87.109  1.00  0.00           O  
ATOM    160  OE2 GLU H 314      35.764  41.971  85.979  1.00  0.00           O  
ATOM    161  N   ALA H 315      40.353  42.474  85.383  1.00  0.00           N  
ATOM    162  CA  ALA H 315      41.618  41.748  85.324  1.00  0.00           C  
ATOM    163  C   ALA H 315      41.881  41.397  83.865  1.00  0.00           C  
ATOM    164  O   ALA H 315      41.779  40.248  83.460  1.00  0.00           O  
ATOM    165  CB  ALA H 315      41.534  40.475  86.157  1.00  0.00           C  
ATOM    166  N   PRO H 316      42.215  42.400  83.060  1.00  0.00           N  
ATOM    167  CA  PRO H 316      42.507  42.315  81.635  1.00  0.00           C  
ATOM    168  C   PRO H 316      43.756  41.560  81.272  1.00  0.00           C  
ATOM    169  O   PRO H 316      44.857  41.943  81.636  1.00  0.00           O  
ATOM    170  CB  PRO H 316      42.617  43.774  81.226  1.00  0.00           C  
ATOM    171  CG  PRO H 316      43.248  44.380  82.413  1.00  0.00           C  
ATOM    172  CD  PRO H 316      42.410  43.776  83.537  1.00  0.00           C  
ATOM    173  N   GLY H 317      43.577  40.500  80.506  1.00  0.00           N  
ATOM    174  CA  GLY H 317      44.705  39.703  80.062  1.00  0.00           C  
ATOM    175  C   GLY H 317      45.228  38.830  81.166  1.00  0.00           C  
ATOM    176  O   GLY H 317      46.388  38.430  81.129  1.00  0.00           O  
ATOM    177  N   MET H 318      44.363  38.549  82.141  1.00  0.00           N  
ATOM    178  CA  MET H 318      44.692  37.734  83.314  1.00  0.00           C  
ATOM    179  C   MET H 318      43.713  36.576  83.373  1.00  0.00           C  
ATOM    180  O   MET H 318      42.489  36.774  83.496  1.00  0.00           O  
ATOM    181  CB  MET H 318      44.547  38.562  84.614  1.00  0.00           C  
ATOM    182  CG  MET H 318      45.341  39.879  84.687  1.00  0.00           C  
ATOM    183  SD  MET H 318      47.147  39.634  84.723  1.00  0.00           S  
ATOM    184  CE  MET H 318      47.453  40.022  86.492  1.00  0.00           C  
ATOM    185  N   VAL H 319      44.246  35.363  83.332  1.00  0.00           N  
ATOM    186  CA  VAL H 319      43.381  34.192  83.355  1.00  0.00           C  
ATOM    187  C   VAL H 319      42.868  33.752  84.719  1.00  0.00           C  
ATOM    188  O   VAL H 319      43.582  33.767  85.689  1.00  0.00           O  
ATOM    189  CB  VAL H 319      44.080  32.980  82.732  1.00  0.00           C  
ATOM    190  CG1 VAL H 319      43.099  31.822  82.661  1.00  0.00           C  
ATOM    191  CG2 VAL H 319      44.599  33.311  81.351  1.00  0.00           C  
ATOM    192  N   PHE H 320      41.620  33.355  84.780  1.00  0.00           N  
ATOM    193  CA  PHE H 320      41.047  32.846  86.009  1.00  0.00           C  
ATOM    194  C   PHE H 320      40.904  31.338  85.836  1.00  0.00           C  
ATOM    195  O   PHE H 320      39.777  30.831  85.695  1.00  0.00           O  
ATOM    196  CB  PHE H 320      39.662  33.410  86.260  1.00  0.00           C  
ATOM    197  CG  PHE H 320      39.660  34.748  86.885  1.00  0.00           C  
ATOM    198  CD1 PHE H 320      39.923  35.883  86.135  1.00  0.00           C  
ATOM    199  CD2 PHE H 320      39.368  34.866  88.240  1.00  0.00           C  
ATOM    200  CE1 PHE H 320      39.888  37.120  86.727  1.00  0.00           C  
ATOM    201  CE2 PHE H 320      39.330  36.088  88.854  1.00  0.00           C  
ATOM    202  CZ  PHE H 320      39.591  37.227  88.104  1.00  0.00           C  
ATOM    203  N   TRP H 321      42.031  30.625  85.827  1.00  0.00           N  
ATOM    204  CA  TRP H 321      41.983  29.190  85.660  1.00  0.00           C  
ATOM    205  C   TRP H 321      40.995  28.459  86.564  1.00  0.00           C  
ATOM    206  O   TRP H 321      41.082  28.462  87.791  1.00  0.00           O  
ATOM    207  CB  TRP H 321      43.342  28.623  85.825  1.00  0.00           C  
ATOM    208  CG  TRP H 321      44.183  28.965  84.708  1.00  0.00           C  
ATOM    209  CD1 TRP H 321      45.170  29.892  84.681  1.00  0.00           C  
ATOM    210  CD2 TRP H 321      44.198  28.326  83.440  1.00  0.00           C  
ATOM    211  NE1 TRP H 321      45.832  29.869  83.468  1.00  0.00           N  
ATOM    212  CE2 TRP H 321      45.249  28.913  82.682  1.00  0.00           C  
ATOM    213  CE3 TRP H 321      43.429  27.312  82.862  1.00  0.00           C  
ATOM    214  CZ2 TRP H 321      45.556  28.511  81.368  1.00  0.00           C  
ATOM    215  CZ3 TRP H 321      43.730  26.908  81.558  1.00  0.00           C  
ATOM    216  CH2 TRP H 321      44.788  27.511  80.826  1.00  0.00           C  
ATOM    217  N   HIS H 322      40.009  27.858  85.921  1.00  0.00           N  
ATOM    218  CA  HIS H 322      38.985  27.107  86.617  1.00  0.00           C  
ATOM    219  C   HIS H 322      39.580  25.766  86.879  1.00  0.00           C  
ATOM    220  O   HIS H 322      40.640  25.413  86.303  1.00  0.00           O  
ATOM    221  CB  HIS H 322      37.735  26.964  85.746  1.00  0.00           C  
ATOM    222  CG  HIS H 322      36.842  28.156  85.811  1.00  0.00           C  
ATOM    223  ND1 HIS H 322      37.309  29.435  85.607  1.00  0.00           N  
ATOM    224  CD2 HIS H 322      35.531  28.278  86.134  1.00  0.00           C  
ATOM    225  CE1 HIS H 322      36.322  30.295  85.805  1.00  0.00           C  
ATOM    226  NE2 HIS H 322      35.235  29.620  86.127  1.00  0.00           N  
ATOM    227  N   ASN H 323      38.890  25.012  87.725  1.00  0.00           N  
ATOM    228  CA  ASN H 323      39.383  23.708  88.072  1.00  0.00           C  
ATOM    229  C   ASN H 323      39.869  22.859  86.904  1.00  0.00           C  
ATOM    230  O   ASN H 323      41.039  22.427  86.881  1.00  0.00           O  
ATOM    231  CB  ASN H 323      38.339  22.938  88.855  1.00  0.00           C  
ATOM    232  CG  ASN H 323      38.836  21.591  89.248  1.00  0.00           C  
ATOM    233  OD1 ASN H 323      38.964  20.696  88.416  1.00  0.00           O  
ATOM    234  ND2 ASN H 323      39.169  21.437  90.519  1.00  0.00           N  
ATOM    235  N   ASP H 324      38.989  22.641  85.931  1.00  0.00           N  
ATOM    236  CA  ASP H 324      39.341  21.791  84.810  1.00  0.00           C  
ATOM    237  C   ASP H 324      40.463  22.292  83.964  1.00  0.00           C  
ATOM    238  O   ASP H 324      41.304  21.519  83.511  1.00  0.00           O  
ATOM    239  CB  ASP H 324      38.136  21.560  83.953  1.00  0.00           C  
ATOM    240  CG  ASP H 324      37.113  20.711  84.652  1.00  0.00           C  
ATOM    241  OD1 ASP H 324      37.405  19.530  84.838  1.00  0.00           O  
ATOM    242  OD2 ASP H 324      36.055  21.220  85.046  1.00  0.00           O  
ATOM    243  N   GLY H 325      40.486  23.591  83.728  1.00  0.00           N  
ATOM    244  CA  GLY H 325      41.564  24.123  82.922  1.00  0.00           C  
ATOM    245  C   GLY H 325      42.842  23.874  83.689  1.00  0.00           C  
ATOM    246  O   GLY H 325      43.873  23.434  83.124  1.00  0.00           O  
ATOM    247  N   TRP H 332      42.768  24.149  84.996  1.00  0.00           N  
ATOM    248  CA  TRP H 332      43.932  23.973  85.836  1.00  0.00           C  
ATOM    249  C   TRP H 332      44.544  22.605  85.623  1.00  0.00           C  
ATOM    250  O   TRP H 332      45.733  22.489  85.304  1.00  0.00           O  
ATOM    251  CB  TRP H 332      43.574  24.169  87.302  1.00  0.00           C  
ATOM    252  CG  TRP H 332      44.812  24.393  88.100  1.00  0.00           C  
ATOM    253  CD1 TRP H 332      45.280  23.616  89.104  1.00  0.00           C  
ATOM    254  CD2 TRP H 332      45.842  25.361  87.826  1.00  0.00           C  
ATOM    255  NE1 TRP H 332      46.538  24.021  89.461  1.00  0.00           N  
ATOM    256  CE2 TRP H 332      46.904  25.091  88.690  1.00  0.00           C  
ATOM    257  CE3 TRP H 332      45.966  26.423  86.921  1.00  0.00           C  
ATOM    258  CZ2 TRP H 332      48.082  25.839  88.679  1.00  0.00           C  
ATOM    259  CZ3 TRP H 332      47.140  27.168  86.914  1.00  0.00           C  
ATOM    260  CH2 TRP H 332      48.175  26.872  87.785  1.00  0.00           C  
ATOM    261  N   THR H 333      43.714  21.579  85.785  1.00  0.00           N  
ATOM    262  CA  THR H 333      44.158  20.197  85.602  1.00  0.00           C  
ATOM    263  C   THR H 333      45.008  20.016  84.341  1.00  0.00           C  
ATOM    264  O   THR H 333      46.018  19.292  84.342  1.00  0.00           O  
ATOM    265  CB  THR H 333      42.968  19.242  85.508  1.00  0.00           C  
ATOM    266  OG1 THR H 333      42.087  19.491  86.603  1.00  0.00           O  
ATOM    267  CG2 THR H 333      43.415  17.830  85.574  1.00  0.00           C  
ATOM    268  N   ILE H 334      44.592  20.677  83.266  1.00  0.00           N  
ATOM    269  CA  ILE H 334      45.305  20.564  82.012  1.00  0.00           C  
ATOM    270  C   ILE H 334      46.637  21.239  82.188  1.00  0.00           C  
ATOM    271  O   ILE H 334      47.687  20.684  81.852  1.00  0.00           O  
ATOM    272  CB  ILE H 334      44.502  21.226  80.853  1.00  0.00           C  
ATOM    273  CG1 ILE H 334      43.255  20.388  80.544  1.00  0.00           C  
ATOM    274  CG2 ILE H 334      45.386  21.353  79.610  1.00  0.00           C  
ATOM    275  CD1 ILE H 334      42.153  21.142  79.843  1.00  0.00           C  
ATOM    276  N   PHE H 335      46.564  22.442  82.742  1.00  0.00           N  
ATOM    277  CA  PHE H 335      47.736  23.264  82.961  1.00  0.00           C  
ATOM    278  C   PHE H 335      48.748  22.442  83.742  1.00  0.00           C  
ATOM    279  O   PHE H 335      49.903  22.228  83.320  1.00  0.00           O  
ATOM    280  CB  PHE H 335      47.327  24.512  83.760  1.00  0.00           C  
ATOM    281  CG  PHE H 335      48.446  25.507  83.948  1.00  0.00           C  
ATOM    282  CD1 PHE H 335      49.678  25.105  84.420  1.00  0.00           C  
ATOM    283  CD2 PHE H 335      48.264  26.841  83.664  1.00  0.00           C  
ATOM    284  CE1 PHE H 335      50.700  26.013  84.605  1.00  0.00           C  
ATOM    285  CE2 PHE H 335      49.295  27.753  83.851  1.00  0.00           C  
ATOM    286  CZ  PHE H 335      50.510  27.335  84.321  1.00  0.00           C  
ATOM    287  N   ARG H 336      48.275  21.990  84.900  1.00  0.00           N  
ATOM    288  CA  ARG H 336      49.069  21.210  85.827  1.00  0.00           C  
ATOM    289  C   ARG H 336      49.638  19.974  85.124  1.00  0.00           C  
ATOM    290  O   ARG H 336      50.850  19.760  85.092  1.00  0.00           O  
ATOM    291  CB  ARG H 336      48.179  20.817  87.005  1.00  0.00           C  
ATOM    292  CG  ARG H 336      48.879  20.582  88.302  1.00  0.00           C  
ATOM    293  CD  ARG H 336      47.985  19.804  89.247  1.00  0.00           C  
ATOM    294  NE  ARG H 336      46.655  20.385  89.375  1.00  0.00           N  
ATOM    295  CZ  ARG H 336      45.533  19.675  89.540  1.00  0.00           C  
ATOM    296  NH1 ARG H 336      45.591  18.345  89.603  1.00  0.00           N  
ATOM    297  NH2 ARG H 336      44.340  20.285  89.601  1.00  0.00           N  
ATOM    298  N   GLU H 337      48.755  19.184  84.522  1.00  0.00           N  
ATOM    299  CA  GLU H 337      49.157  17.963  83.855  1.00  0.00           C  
ATOM    300  C   GLU H 337      50.259  18.196  82.835  1.00  0.00           C  
ATOM    301  O   GLU H 337      51.037  17.292  82.513  1.00  0.00           O  
ATOM    302  CB  GLU H 337      47.931  17.326  83.210  1.00  0.00           C  
ATOM    303  CG  GLU H 337      48.203  15.978  82.555  1.00  0.00           C  
ATOM    304  CD  GLU H 337      48.455  14.825  83.542  1.00  0.00           C  
ATOM    305  OE1 GLU H 337      47.556  14.560  84.390  1.00  0.00           O  
ATOM    306  OE2 GLU H 337      49.547  14.186  83.444  1.00  0.00           O  
ATOM    307  N   LEU H 338      50.330  19.418  82.331  1.00  0.00           N  
ATOM    308  CA  LEU H 338      51.343  19.754  81.340  1.00  0.00           C  
ATOM    309  C   LEU H 338      52.665  19.923  82.038  1.00  0.00           C  
ATOM    310  O   LEU H 338      53.731  19.573  81.513  1.00  0.00           O  
ATOM    311  CB  LEU H 338      50.969  21.042  80.588  1.00  0.00           C  
ATOM    312  CG  LEU H 338      49.887  20.911  79.495  1.00  0.00           C  
ATOM    313  CD1 LEU H 338      49.491  22.278  78.912  1.00  0.00           C  
ATOM    314  CD2 LEU H 338      50.441  19.991  78.408  1.00  0.00           C  
ATOM    315  N   GLU H 339      52.586  20.464  83.244  1.00  0.00           N  
ATOM    316  CA  GLU H 339      53.793  20.668  84.035  1.00  0.00           C  
ATOM    317  C   GLU H 339      54.477  19.316  84.246  1.00  0.00           C  
ATOM    318  O   GLU H 339      55.654  19.118  83.893  1.00  0.00           O  
ATOM    319  CB  GLU H 339      53.444  21.253  85.401  1.00  0.00           C  
ATOM    320  CG  GLU H 339      52.766  22.598  85.386  1.00  0.00           C  
ATOM    321  CD  GLU H 339      52.925  23.315  86.721  1.00  0.00           C  
ATOM    322  OE1 GLU H 339      52.658  22.679  87.770  1.00  0.00           O  
ATOM    323  OE2 GLU H 339      53.320  24.505  86.729  1.00  0.00           O  
ATOM    324  N   VAL H 340      53.707  18.396  84.824  1.00  0.00           N  
ATOM    325  CA  VAL H 340      54.188  17.068  85.114  1.00  0.00           C  
ATOM    326  C   VAL H 340      54.844  16.498  83.876  1.00  0.00           C  
ATOM    327  O   VAL H 340      55.828  15.775  83.956  1.00  0.00           O  
ATOM    328  CB  VAL H 340      53.042  16.155  85.547  1.00  0.00           C  
ATOM    329  CG1 VAL H 340      52.093  16.904  86.437  1.00  0.00           C  
ATOM    330  CG2 VAL H 340      52.298  15.640  84.327  1.00  0.00           C  
ATOM    331  N   PHE H 341      54.289  16.832  82.724  1.00  0.00           N  
ATOM    332  CA  PHE H 341      54.814  16.346  81.469  1.00  0.00           C  
ATOM    333  C   PHE H 341      56.213  16.943  81.232  1.00  0.00           C  
ATOM    334  O   PHE H 341      57.207  16.217  80.970  1.00  0.00           O  
ATOM    335  CB  PHE H 341      53.829  16.727  80.329  1.00  0.00           C  
ATOM    336  CG  PHE H 341      54.395  16.531  78.923  1.00  0.00           C  
ATOM    337  CD1 PHE H 341      54.662  15.263  78.430  1.00  0.00           C  
ATOM    338  CD2 PHE H 341      54.750  17.625  78.139  1.00  0.00           C  
ATOM    339  CE1 PHE H 341      55.282  15.097  77.198  1.00  0.00           C  
ATOM    340  CE2 PHE H 341      55.367  17.461  76.912  1.00  0.00           C  
ATOM    341  CZ  PHE H 341      55.635  16.199  76.442  1.00  0.00           C  
ATOM    342  N   VAL H 342      56.276  18.272  81.337  1.00  0.00           N  
ATOM    343  CA  VAL H 342      57.517  19.016  81.121  1.00  0.00           C  
ATOM    344  C   VAL H 342      58.592  18.513  82.074  1.00  0.00           C  
ATOM    345  O   VAL H 342      59.723  18.208  81.651  1.00  0.00           O  
ATOM    346  CB  VAL H 342      57.290  20.513  81.355  1.00  0.00           C  
ATOM    347  CG1 VAL H 342      58.527  21.297  80.945  1.00  0.00           C  
ATOM    348  CG2 VAL H 342      56.074  20.966  80.595  1.00  0.00           C  
ATOM    349  N   ARG H 343      58.226  18.439  83.362  1.00  0.00           N  
ATOM    350  CA  ARG H 343      59.133  17.938  84.389  1.00  0.00           C  
ATOM    351  C   ARG H 343      59.758  16.683  83.803  1.00  0.00           C  
ATOM    352  O   ARG H 343      60.963  16.612  83.560  1.00  0.00           O  
ATOM    353  CB  ARG H 343      58.361  17.575  85.646  1.00  0.00           C  
ATOM    354  CG  ARG H 343      57.623  18.747  86.312  1.00  0.00           C  
ATOM    355  CD  ARG H 343      58.376  19.403  87.512  1.00  0.00           C  
ATOM    356  NE  ARG H 343      57.635  20.548  88.051  1.00  0.00           N  
ATOM    357  CZ  ARG H 343      56.557  20.451  88.829  1.00  0.00           C  
ATOM    358  NH1 ARG H 343      56.095  19.249  89.183  1.00  0.00           N  
ATOM    359  NH2 ARG H 343      55.913  21.553  89.220  1.00  0.00           N  
ATOM    360  N   SER H 344      58.893  15.713  83.554  1.00  0.00           N  
ATOM    361  CA  SER H 344      59.240  14.444  82.956  1.00  0.00           C  
ATOM    362  C   SER H 344      60.272  14.499  81.824  1.00  0.00           C  
ATOM    363  O   SER H 344      61.312  13.820  81.855  1.00  0.00           O  
ATOM    364  CB  SER H 344      57.964  13.817  82.426  1.00  0.00           C  
ATOM    365  OG  SER H 344      58.259  12.775  81.520  1.00  0.00           O  
ATOM    366  N   LYS H 345      59.973  15.273  80.797  1.00  0.00           N  
ATOM    367  CA  LYS H 345      60.910  15.354  79.692  1.00  0.00           C  
ATOM    368  C   LYS H 345      62.246  15.960  80.109  1.00  0.00           C  
ATOM    369  O   LYS H 345      63.308  15.587  79.591  1.00  0.00           O  
ATOM    370  CB  LYS H 345      60.313  16.176  78.542  1.00  0.00           C  
ATOM    371  CG  LYS H 345      59.322  15.434  77.645  1.00  0.00           C  
ATOM    372  CD  LYS H 345      60.004  14.307  76.871  1.00  0.00           C  
ATOM    373  CE  LYS H 345      59.008  13.579  75.988  1.00  0.00           C  
ATOM    374  NZ  LYS H 345      59.593  12.366  75.327  1.00  0.00           N  
ATOM    375  N   LEU H 347      62.189  16.901  81.043  1.00  0.00           N  
ATOM    376  CA  LEU H 347      63.397  17.565  81.490  1.00  0.00           C  
ATOM    377  C   LEU H 347      64.334  16.680  82.327  1.00  0.00           C  
ATOM    378  O   LEU H 347      65.569  16.808  82.244  1.00  0.00           O  
ATOM    379  CB  LEU H 347      63.001  18.841  82.229  1.00  0.00           C  
ATOM    380  CG  LEU H 347      62.514  19.880  81.217  1.00  0.00           C  
ATOM    381  CD1 LEU H 347      61.593  20.849  81.894  1.00  0.00           C  
ATOM    382  CD2 LEU H 347      63.709  20.594  80.558  1.00  0.00           C  
ATOM    383  N   LYS H 348      63.745  15.769  83.103  1.00  0.00           N  
ATOM    384  CA  LYS H 348      64.511  14.877  83.952  1.00  0.00           C  
ATOM    385  C   LYS H 348      65.649  14.230  83.206  1.00  0.00           C  
ATOM    386  O   LYS H 348      66.771  14.239  83.660  1.00  0.00           O  
ATOM    387  CB  LYS H 348      63.618  13.801  84.533  1.00  0.00           C  
ATOM    388  CG  LYS H 348      64.356  12.876  85.469  1.00  0.00           C  
ATOM    389  CD  LYS H 348      63.421  11.979  86.281  1.00  0.00           C  
ATOM    390  CE  LYS H 348      64.219  11.059  87.222  1.00  0.00           C  
ATOM    391  NZ  LYS H 348      63.361  10.121  88.015  1.00  0.00           N  
ATOM    392  N   GLU H 349      65.358  13.658  82.060  1.00  0.00           N  
ATOM    393  CA  GLU H 349      66.391  13.019  81.258  1.00  0.00           C  
ATOM    394  C   GLU H 349      67.607  13.916  81.139  1.00  0.00           C  
ATOM    395  O   GLU H 349      68.705  13.519  81.490  1.00  0.00           O  
ATOM    396  CB  GLU H 349      65.902  12.761  79.828  1.00  0.00           C  
ATOM    397  CG  GLU H 349      64.508  12.142  79.668  1.00  0.00           C  
ATOM    398  CD  GLU H 349      64.055  12.136  78.202  1.00  0.00           C  
ATOM    399  OE1 GLU H 349      64.880  11.757  77.330  1.00  0.00           O  
ATOM    400  OE2 GLU H 349      62.885  12.508  77.927  1.00  0.00           O  
ATOM    401  N   TYR H 352      67.389  15.123  80.612  1.00  0.00           N  
ATOM    402  CA  TYR H 352      68.443  16.121  80.374  1.00  0.00           C  
ATOM    403  C   TYR H 352      68.972  16.789  81.643  1.00  0.00           C  
ATOM    404  O   TYR H 352      69.853  17.659  81.592  1.00  0.00           O  
ATOM    405  CB  TYR H 352      67.927  17.196  79.417  1.00  0.00           C  
ATOM    406  CG  TYR H 352      67.511  16.710  78.035  1.00  0.00           C  
ATOM    407  CD1 TYR H 352      66.973  15.432  77.842  1.00  0.00           C  
ATOM    408  CD2 TYR H 352      67.545  17.582  76.939  1.00  0.00           C  
ATOM    409  CE1 TYR H 352      66.470  15.037  76.602  1.00  0.00           C  
ATOM    410  CE2 TYR H 352      67.039  17.201  75.693  1.00  0.00           C  
ATOM    411  CZ  TYR H 352      66.500  15.931  75.532  1.00  0.00           C  
ATOM    412  OH  TYR H 352      65.964  15.592  74.310  1.00  0.00           O  
ATOM    413  N   GLN H 361      68.415  16.380  82.778  1.00  0.00           N  
ATOM    414  CA  GLN H 361      68.833  16.892  84.071  1.00  0.00           C  
ATOM    415  C   GLN H 361      68.840  18.393  84.159  1.00  0.00           C  
ATOM    416  O   GLN H 361      69.858  19.061  84.016  1.00  0.00           O  
ATOM    417  CB  GLN H 361      70.205  16.362  84.404  1.00  0.00           C  
ATOM    418  CG  GLN H 361      70.179  14.928  84.794  1.00  0.00           C  
ATOM    419  CD  GLN H 361      71.482  14.265  84.462  1.00  0.00           C  
ATOM    420  OE1 GLN H 361      71.851  14.140  83.288  1.00  0.00           O  
ATOM    421  NE2 GLN H 361      72.206  13.847  85.490  1.00  0.00           N  
ATOM    422  N   TYR H 362      67.666  18.923  84.397  1.00  0.00           N  
ATOM    423  CA  TYR H 362      67.518  20.346  84.518  1.00  0.00           C  
ATOM    424  C   TYR H 362      67.251  20.567  85.982  1.00  0.00           C  
ATOM    425  O   TYR H 362      66.776  19.669  86.680  1.00  0.00           O  
ATOM    426  CB  TYR H 362      66.303  20.846  83.697  1.00  0.00           C  
ATOM    427  CG  TYR H 362      66.562  21.193  82.239  1.00  0.00           C  
ATOM    428  CD1 TYR H 362      66.904  20.214  81.312  1.00  0.00           C  
ATOM    429  CD2 TYR H 362      66.427  22.503  81.791  1.00  0.00           C  
ATOM    430  CE1 TYR H 362      67.101  20.531  79.964  1.00  0.00           C  
ATOM    431  CE2 TYR H 362      66.621  22.831  80.447  1.00  0.00           C  
ATOM    432  CZ  TYR H 362      66.957  21.834  79.526  1.00  0.00           C  
ATOM    433  OH  TYR H 362      67.134  22.121  78.171  1.00  0.00           O  
ATOM    434  N   GLN H 363      67.555  21.767  86.444  1.00  0.00           N  
ATOM    435  CA  GLN H 363      67.294  22.117  87.826  1.00  0.00           C  
ATOM    436  C   GLN H 363      66.002  22.868  87.789  1.00  0.00           C  
ATOM    437  O   GLN H 363      65.833  23.684  86.915  1.00  0.00           O  
ATOM    438  CB  GLN H 363      68.334  23.106  88.358  1.00  0.00           C  
ATOM    439  CG  GLN H 363      69.751  22.618  88.630  1.00  0.00           C  
ATOM    440  CD  GLN H 363      70.652  23.783  89.007  1.00  0.00           C  
ATOM    441  OE1 GLN H 363      70.247  24.664  89.774  1.00  0.00           O  
ATOM    442  NE2 GLN H 363      71.869  23.805  88.469  1.00  0.00           N  
ATOM    443  N   GLU H 364      65.094  22.614  88.704  1.00  0.00           N  
ATOM    444  CA  GLU H 364      63.885  23.412  88.722  1.00  0.00           C  
ATOM    445  C   GLU H 364      63.920  24.331  89.944  1.00  0.00           C  
ATOM    446  O   GLU H 364      63.769  23.873  91.088  1.00  0.00           O  
ATOM    447  CB  GLU H 364      62.622  22.569  88.789  1.00  0.00           C  
ATOM    448  CG  GLU H 364      61.339  23.399  88.671  1.00  0.00           C  
ATOM    449  CD  GLU H 364      60.098  22.525  88.584  1.00  0.00           C  
ATOM    450  OE1 GLU H 364      60.154  21.442  87.961  1.00  0.00           O  
ATOM    451  OE2 GLU H 364      59.054  22.919  89.123  1.00  0.00           O  
ATOM    452  N   VAL H 365      64.097  25.628  89.675  1.00  0.00           N  
ATOM    453  CA  VAL H 365      64.163  26.666  90.686  1.00  0.00           C  
ATOM    454  C   VAL H 365      62.849  27.391  90.845  1.00  0.00           C  
ATOM    455  O   VAL H 365      61.802  26.793  90.711  1.00  0.00           O  
ATOM    456  CB  VAL H 365      65.274  27.627  90.334  1.00  0.00           C  
ATOM    457  CG1 VAL H 365      66.572  26.845  90.152  1.00  0.00           C  
ATOM    458  CG2 VAL H 365      64.973  28.322  89.065  1.00  0.00           C  
ATOM    459  N   LYS H 366      62.903  28.658  91.195  1.00  0.00           N  
ATOM    460  CA  LYS H 366      61.696  29.491  91.350  1.00  0.00           C  
ATOM    461  C   LYS H 366      62.103  30.865  91.847  1.00  0.00           C  
ATOM    462  O   LYS H 366      62.451  31.016  92.994  1.00  0.00           O  
ATOM    463  CB  LYS H 366      60.665  28.916  92.335  1.00  0.00           C  
ATOM    464  CG  LYS H 366      59.422  29.786  92.379  1.00  0.00           C  
ATOM    465  CD  LYS H 366      58.844  29.883  90.933  1.00  0.00           C  
ATOM    466  CE  LYS H 366      57.724  30.926  90.739  1.00  0.00           C  
ATOM    467  NZ  LYS H 366      57.239  31.020  89.323  1.00  0.00           N  
ATOM    468  N   GLY H 368      62.042  31.873  90.994  1.00  0.00           N  
ATOM    469  CA  GLY H 368      62.465  33.194  91.401  1.00  0.00           C  
ATOM    470  C   GLY H 368      61.426  34.192  91.874  1.00  0.00           C  
ATOM    471  O   GLY H 368      60.216  34.010  91.746  1.00  0.00           O  
ATOM    472  N   PRO H 370      61.907  35.281  92.466  1.00  0.00           N  
ATOM    473  CA  PRO H 370      61.062  36.348  92.975  1.00  0.00           C  
ATOM    474  C   PRO H 370      60.135  36.912  91.918  1.00  0.00           C  
ATOM    475  O   PRO H 370      60.471  37.096  90.744  1.00  0.00           O  
ATOM    476  CB  PRO H 370      62.071  37.362  93.460  1.00  0.00           C  
ATOM    477  CG  PRO H 370      63.142  36.473  94.015  1.00  0.00           C  
ATOM    478  CD  PRO H 370      63.296  35.441  92.938  1.00  0.00           C  
ATOM    479  N   PHE H 371      58.962  37.215  92.415  1.00  0.00           N  
ATOM    480  CA  PHE H 371      57.838  37.733  91.687  1.00  0.00           C  
ATOM    481  C   PHE H 371      58.100  39.160  91.254  1.00  0.00           C  
ATOM    482  O   PHE H 371      57.327  39.747  90.510  1.00  0.00           O  
ATOM    483  CB  PHE H 371      56.660  37.578  92.648  1.00  0.00           C  
ATOM    484  CG  PHE H 371      56.928  36.513  93.752  1.00  0.00           C  
ATOM    485  CD1 PHE H 371      57.844  36.767  94.789  1.00  0.00           C  
ATOM    486  CD2 PHE H 371      56.331  35.240  93.707  1.00  0.00           C  
ATOM    487  CE1 PHE H 371      58.162  35.782  95.750  1.00  0.00           C  
ATOM    488  CE2 PHE H 371      56.649  34.247  94.673  1.00  0.00           C  
ATOM    489  CZ  PHE H 371      57.564  34.526  95.687  1.00  0.00           C  
ATOM    490  N   MET H 372      59.227  39.687  91.718  1.00  0.00           N  
ATOM    491  CA  MET H 372      59.657  41.053  91.420  1.00  0.00           C  
ATOM    492  C   MET H 372      60.964  41.387  92.126  1.00  0.00           C  
ATOM    493  O   MET H 372      61.184  40.985  93.255  1.00  0.00           O  
ATOM    494  CB  MET H 372      58.605  42.071  91.867  1.00  0.00           C  
ATOM    495  CG  MET H 372      58.759  42.532  93.283  1.00  0.00           C  
ATOM    496  SD  MET H 372      57.137  42.956  93.950  1.00  0.00           S  
ATOM    497  CE  MET H 372      57.162  44.750  93.696  1.00  0.00           C  
ATOM    498  N   MET H 373      61.812  42.141  91.448  1.00  0.00           N  
ATOM    499  CA  MET H 373      63.080  42.553  91.992  1.00  0.00           C  
ATOM    500  C   MET H 373      63.227  44.075  91.886  1.00  0.00           C  
ATOM    501  O   MET H 373      62.312  44.773  91.475  1.00  0.00           O  
ATOM    502  CB  MET H 373      64.209  41.857  91.254  1.00  0.00           C  
ATOM    503  CG  MET H 373      64.085  40.371  91.260  1.00  0.00           C  
ATOM    504  SD  MET H 373      65.665  39.687  90.743  1.00  0.00           S  
ATOM    505  CE  MET H 373      65.490  39.628  88.924  1.00  0.00           C  
ATOM    506  N   ASP H 374      64.392  44.589  92.247  1.00  0.00           N  
ATOM    507  CA  ASP H 374      64.620  46.020  92.219  1.00  0.00           C  
ATOM    508  C   ASP H 374      64.856  46.571  90.834  1.00  0.00           C  
ATOM    509  O   ASP H 374      65.670  46.040  90.067  1.00  0.00           O  
ATOM    510  CB  ASP H 374      65.806  46.373  93.122  1.00  0.00           C  
ATOM    511  CG  ASP H 374      66.022  47.874  93.250  1.00  0.00           C  
ATOM    512  OD1 ASP H 374      65.015  48.619  93.334  1.00  0.00           O  
ATOM    513  OD2 ASP H 374      67.197  48.302  93.284  1.00  0.00           O  
ATOM    514  N   ARG H 375      64.127  47.645  90.533  1.00  0.00           N  
ATOM    515  CA  ARG H 375      64.229  48.336  89.255  1.00  0.00           C  
ATOM    516  C   ARG H 375      65.689  48.504  88.849  1.00  0.00           C  
ATOM    517  O   ARG H 375      66.050  48.388  87.679  1.00  0.00           O  
ATOM    518  CB  ARG H 375      63.568  49.716  89.343  1.00  0.00           C  
ATOM    519  CG  ARG H 375      64.084  50.698  88.286  1.00  0.00           C  
ATOM    520  CD  ARG H 375      63.334  52.020  88.322  1.00  0.00           C  
ATOM    521  NE  ARG H 375      63.919  53.014  87.427  1.00  0.00           N  
ATOM    522  CZ  ARG H 375      63.325  54.156  87.102  1.00  0.00           C  
ATOM    523  NH1 ARG H 375      62.127  54.445  87.598  1.00  0.00           N  
ATOM    524  NH2 ARG H 375      63.925  55.013  86.282  1.00  0.00           N  
ATOM    525  N   VAL H 376      66.523  48.785  89.835  1.00  0.00           N  
ATOM    526  CA  VAL H 376      67.935  48.984  89.596  1.00  0.00           C  
ATOM    527  C   VAL H 376      68.524  47.806  88.842  1.00  0.00           C  
ATOM    528  O   VAL H 376      69.381  47.964  87.963  1.00  0.00           O  
ATOM    529  CB  VAL H 376      68.666  49.155  90.930  1.00  0.00           C  
ATOM    530  CG1 VAL H 376      70.167  49.125  90.704  1.00  0.00           C  
ATOM    531  CG2 VAL H 376      68.236  50.469  91.591  1.00  0.00           C  
ATOM    532  N   LEU H 377      68.046  46.619  89.195  1.00  0.00           N  
ATOM    533  CA  LEU H 377      68.531  45.404  88.577  1.00  0.00           C  
ATOM    534  C   LEU H 377      68.285  45.475  87.086  1.00  0.00           C  
ATOM    535  O   LEU H 377      69.220  45.458  86.278  1.00  0.00           O  
ATOM    536  CB  LEU H 377      67.821  44.183  89.167  1.00  0.00           C  
ATOM    537  CG  LEU H 377      68.711  42.943  89.153  1.00  0.00           C  
ATOM    538  CD1 LEU H 377      67.916  41.745  89.643  1.00  0.00           C  
ATOM    539  CD2 LEU H 377      69.257  42.712  87.744  1.00  0.00           C  
ATOM    540  N   TRP H 378      67.018  45.571  86.722  1.00  0.00           N  
ATOM    541  CA  TRP H 378      66.679  45.625  85.325  1.00  0.00           C  
ATOM    542  C   TRP H 378      67.377  46.732  84.561  1.00  0.00           C  
ATOM    543  O   TRP H 378      67.620  46.603  83.364  1.00  0.00           O  
ATOM    544  CB  TRP H 378      65.171  45.722  85.179  1.00  0.00           C  
ATOM    545  CG  TRP H 378      64.554  44.390  85.354  1.00  0.00           C  
ATOM    546  CD1 TRP H 378      64.642  43.301  84.505  1.00  0.00           C  
ATOM    547  CD2 TRP H 378      63.796  43.970  86.459  1.00  0.00           C  
ATOM    548  NE1 TRP H 378      63.976  42.231  85.035  1.00  0.00           N  
ATOM    549  CE2 TRP H 378      63.444  42.614  86.238  1.00  0.00           C  
ATOM    550  CE3 TRP H 378      63.376  44.600  87.630  1.00  0.00           C  
ATOM    551  CZ2 TRP H 378      62.693  41.890  87.143  1.00  0.00           C  
ATOM    552  CZ3 TRP H 378      62.630  43.879  88.535  1.00  0.00           C  
ATOM    553  CH2 TRP H 378      62.294  42.534  88.288  1.00  0.00           C  
ATOM    554  N   GLU H 388      67.714  47.820  85.235  1.00  0.00           N  
ATOM    555  CA  GLU H 388      68.378  48.888  84.521  1.00  0.00           C  
ATOM    556  C   GLU H 388      69.647  48.267  83.988  1.00  0.00           C  
ATOM    557  O   GLU H 388      70.001  48.471  82.835  1.00  0.00           O  
ATOM    558  CB  GLU H 388      68.687  50.060  85.453  1.00  0.00           C  
ATOM    559  CG  GLU H 388      67.467  50.567  86.201  1.00  0.00           C  
ATOM    560  CD  GLU H 388      67.694  51.925  86.826  1.00  0.00           C  
ATOM    561  OE1 GLU H 388      68.799  52.144  87.366  1.00  0.00           O  
ATOM    562  OE2 GLU H 388      66.770  52.769  86.789  1.00  0.00           O  
ATOM    563  N   LYS H 389      70.300  47.465  84.821  1.00  0.00           N  
ATOM    564  CA  LYS H 389      71.544  46.833  84.425  1.00  0.00           C  
ATOM    565  C   LYS H 389      71.421  45.840  83.279  1.00  0.00           C  
ATOM    566  O   LYS H 389      72.173  45.909  82.298  1.00  0.00           O  
ATOM    567  CB  LYS H 389      72.188  46.141  85.619  1.00  0.00           C  
ATOM    568  CG  LYS H 389      72.908  47.083  86.585  1.00  0.00           C  
ATOM    569  CD  LYS H 389      73.958  46.326  87.424  1.00  0.00           C  
ATOM    570  CE  LYS H 389      74.853  47.253  88.243  1.00  0.00           C  
ATOM    571  NZ  LYS H 389      75.979  46.526  88.902  1.00  0.00           N  
ATOM    572  N   THR H 390      70.485  44.901  83.399  1.00  0.00           N  
ATOM    573  CA  THR H 390      70.284  43.885  82.354  1.00  0.00           C  
ATOM    574  C   THR H 390      70.045  44.561  81.017  1.00  0.00           C  
ATOM    575  O   THR H 390      70.638  44.184  80.014  1.00  0.00           O  
ATOM    576  CB  THR H 390      69.068  42.997  82.647  1.00  0.00           C  
ATOM    577  OG1 THR H 390      67.876  43.769  82.509  1.00  0.00           O  
ATOM    578  CG2 THR H 390      69.131  42.454  84.066  1.00  0.00           C  
ATOM    579  N   GLY H 397      69.169  45.564  81.020  1.00  0.00           N  
ATOM    580  CA  GLY H 397      68.853  46.301  79.811  1.00  0.00           C  
ATOM    581  C   GLY H 397      67.359  46.461  79.674  1.00  0.00           C  
ATOM    582  O   GLY H 397      66.873  47.332  78.980  1.00  0.00           O  
ATOM    583  N   HIS H 398      66.623  45.603  80.350  1.00  0.00           N  
ATOM    584  CA  HIS H 398      65.181  45.641  80.286  1.00  0.00           C  
ATOM    585  C   HIS H 398      64.634  47.028  80.457  1.00  0.00           C  
ATOM    586  O   HIS H 398      63.710  47.443  79.757  1.00  0.00           O  
ATOM    587  CB  HIS H 398      64.584  44.747  81.359  1.00  0.00           C  
ATOM    588  CG  HIS H 398      64.745  43.292  81.082  1.00  0.00           C  
ATOM    589  ND1 HIS H 398      65.963  42.648  81.144  1.00  0.00           N  
ATOM    590  CD2 HIS H 398      63.853  42.368  80.665  1.00  0.00           C  
ATOM    591  CE1 HIS H 398      65.814  41.394  80.768  1.00  0.00           C  
ATOM    592  NE2 HIS H 398      64.542  41.198  80.470  1.00  0.00           N  
ATOM    593  N   TRP H 404      65.205  47.759  81.391  1.00  0.00           N  
ATOM    594  CA  TRP H 404      64.722  49.098  81.631  1.00  0.00           C  
ATOM    595  C   TRP H 404      64.881  50.056  80.450  1.00  0.00           C  
ATOM    596  O   TRP H 404      64.049  50.938  80.230  1.00  0.00           O  
ATOM    597  CB  TRP H 404      65.409  49.705  82.851  1.00  0.00           C  
ATOM    598  CG  TRP H 404      64.736  50.963  83.222  1.00  0.00           C  
ATOM    599  CD1 TRP H 404      65.154  52.223  82.949  1.00  0.00           C  
ATOM    600  CD2 TRP H 404      63.430  51.084  83.791  1.00  0.00           C  
ATOM    601  NE1 TRP H 404      64.184  53.125  83.301  1.00  0.00           N  
ATOM    602  CE2 TRP H 404      63.114  52.451  83.824  1.00  0.00           C  
ATOM    603  CE3 TRP H 404      62.492  50.163  84.272  1.00  0.00           C  
ATOM    604  CZ2 TRP H 404      61.903  52.929  84.318  1.00  0.00           C  
ATOM    605  CZ3 TRP H 404      61.284  50.636  84.764  1.00  0.00           C  
ATOM    606  CH2 TRP H 404      61.002  52.011  84.784  1.00  0.00           C  
ATOM    607  N   ASP H 406      65.942  49.872  79.679  1.00  0.00           N  
ATOM    608  CA  ASP H 406      66.214  50.762  78.561  1.00  0.00           C  
ATOM    609  C   ASP H 406      65.671  50.317  77.226  1.00  0.00           C  
ATOM    610  O   ASP H 406      65.846  51.007  76.232  1.00  0.00           O  
ATOM    611  CB  ASP H 406      67.714  50.996  78.465  1.00  0.00           C  
ATOM    612  CG  ASP H 406      68.296  51.456  79.783  1.00  0.00           C  
ATOM    613  OD1 ASP H 406      68.066  52.629  80.143  1.00  0.00           O  
ATOM    614  OD2 ASP H 406      68.957  50.643  80.471  1.00  0.00           O  
ATOM    615  N   ASN H 486      65.029  49.160  77.193  1.00  0.00           N  
ATOM    616  CA  ASN H 486      64.432  48.680  75.963  1.00  0.00           C  
ATOM    617  C   ASN H 486      63.425  47.597  76.263  1.00  0.00           C  
ATOM    618  O   ASN H 486      63.559  46.480  75.789  1.00  0.00           O  
ATOM    619  CB  ASN H 486      65.499  48.179  74.971  1.00  0.00           C  
ATOM    620  CG  ASN H 486      66.804  47.791  75.638  1.00  0.00           C  
ATOM    621  OD1 ASN H 486      66.823  46.974  76.543  1.00  0.00           O  
ATOM    622  ND2 ASN H 486      67.906  48.364  75.170  1.00  0.00           N  
ATOM    623  N   TYR H 487      62.415  47.942  77.053  1.00  0.00           N  
ATOM    624  CA  TYR H 487      61.388  46.985  77.420  1.00  0.00           C  
ATOM    625  C   TYR H 487      60.554  47.586  78.519  1.00  0.00           C  
ATOM    626  O   TYR H 487      59.462  47.098  78.833  1.00  0.00           O  
ATOM    627  CB  TYR H 487      62.029  45.690  77.944  1.00  0.00           C  
ATOM    628  CG  TYR H 487      61.200  44.419  77.743  1.00  0.00           C  
ATOM    629  CD1 TYR H 487      59.888  44.314  78.249  1.00  0.00           C  
ATOM    630  CD2 TYR H 487      61.722  43.333  77.009  1.00  0.00           C  
ATOM    631  CE1 TYR H 487      59.117  43.161  78.020  1.00  0.00           C  
ATOM    632  CE2 TYR H 487      60.961  42.181  76.772  1.00  0.00           C  
ATOM    633  CZ  TYR H 487      59.660  42.102  77.277  1.00  0.00           C  
ATOM    634  OH  TYR H 487      58.901  40.977  77.017  1.00  0.00           O  
ATOM    635  N   LYS H 488      61.081  48.653  79.103  1.00  0.00           N  
ATOM    636  CA  LYS H 488      60.404  49.311  80.209  1.00  0.00           C  
ATOM    637  C   LYS H 488      58.930  49.620  79.921  1.00  0.00           C  
ATOM    638  O   LYS H 488      58.120  49.784  80.837  1.00  0.00           O  
ATOM    639  CB  LYS H 488      61.176  50.578  80.623  1.00  0.00           C  
ATOM    640  CG  LYS H 488      60.728  51.909  80.025  1.00  0.00           C  
ATOM    641  CD  LYS H 488      61.549  53.041  80.665  1.00  0.00           C  
ATOM    642  CE  LYS H 488      61.042  54.437  80.317  1.00  0.00           C  
ATOM    643  NZ  LYS H 488      61.902  55.510  80.923  1.00  0.00           N  
ATOM    644  N   ASP H 495      58.582  49.661  78.640  1.00  0.00           N  
ATOM    645  CA  ASP H 495      57.213  49.947  78.214  1.00  0.00           C  
ATOM    646  C   ASP H 495      56.266  48.768  78.463  1.00  0.00           C  
ATOM    647  O   ASP H 495      55.070  48.945  78.717  1.00  0.00           O  
ATOM    648  CB  ASP H 495      57.216  50.336  76.729  1.00  0.00           C  
ATOM    649  CG  ASP H 495      58.402  49.747  75.975  1.00  0.00           C  
ATOM    650  OD1 ASP H 495      59.567  50.076  76.311  1.00  0.00           O  
ATOM    651  OD2 ASP H 495      58.173  48.947  75.046  1.00  0.00           O  
ATOM    652  N   ALA H 496      56.811  47.562  78.403  1.00  0.00           N  
ATOM    653  CA  ALA H 496      56.006  46.374  78.623  1.00  0.00           C  
ATOM    654  C   ALA H 496      56.114  45.887  80.055  1.00  0.00           C  
ATOM    655  O   ALA H 496      55.491  44.892  80.410  1.00  0.00           O  
ATOM    656  CB  ALA H 496      56.448  45.280  77.685  1.00  0.00           C  
ATOM    657  N   MET H 497      56.900  46.599  80.861  1.00  0.00           N  
ATOM    658  CA  MET H 497      57.143  46.250  82.257  1.00  0.00           C  
ATOM    659  C   MET H 497      56.180  46.861  83.246  1.00  0.00           C  
ATOM    660  O   MET H 497      55.835  48.017  83.140  1.00  0.00           O  
ATOM    661  CB  MET H 497      58.543  46.668  82.637  1.00  0.00           C  
ATOM    662  CG  MET H 497      59.369  45.577  83.225  1.00  0.00           C  
ATOM    663  SD  MET H 497      61.115  45.942  82.913  1.00  0.00           S  
ATOM    664  CE  MET H 497      61.310  45.278  81.300  1.00  0.00           C  
ATOM    665  N   PHE H 498      55.753  46.072  84.215  1.00  0.00           N  
ATOM    666  CA  PHE H 498      54.834  46.542  85.241  1.00  0.00           C  
ATOM    667  C   PHE H 498      55.683  46.949  86.429  1.00  0.00           C  
ATOM    668  O   PHE H 498      56.776  46.406  86.596  1.00  0.00           O  
ATOM    669  CB  PHE H 498      53.917  45.415  85.659  1.00  0.00           C  
ATOM    670  CG  PHE H 498      52.672  45.315  84.851  1.00  0.00           C  
ATOM    671  CD1 PHE H 498      51.619  46.186  85.086  1.00  0.00           C  
ATOM    672  CD2 PHE H 498      52.541  44.333  83.869  1.00  0.00           C  
ATOM    673  CE1 PHE H 498      50.454  46.089  84.362  1.00  0.00           C  
ATOM    674  CE2 PHE H 498      51.378  44.226  83.131  1.00  0.00           C  
ATOM    675  CZ  PHE H 498      50.329  45.109  83.381  1.00  0.00           C  
ATOM    676  N   THR H 499      55.203  47.875  87.264  1.00  0.00           N  
ATOM    677  CA  THR H 499      56.009  48.306  88.413  1.00  0.00           C  
ATOM    678  C   THR H 499      55.259  48.713  89.674  1.00  0.00           C  
ATOM    679  O   THR H 499      54.179  49.310  89.603  1.00  0.00           O  
ATOM    680  CB  THR H 499      56.928  49.491  88.039  1.00  0.00           C  
ATOM    681  OG1 THR H 499      56.138  50.538  87.456  1.00  0.00           O  
ATOM    682  CG2 THR H 499      58.014  49.052  87.066  1.00  0.00           C  
ATOM    683  N   THR H 500      55.855  48.375  90.823  1.00  0.00           N  
ATOM    684  CA  THR H 500      55.325  48.714  92.146  1.00  0.00           C  
ATOM    685  C   THR H 500      56.509  49.179  92.954  1.00  0.00           C  
ATOM    686  O   THR H 500      57.630  49.259  92.442  1.00  0.00           O  
ATOM    687  CB  THR H 500      54.780  47.529  92.937  1.00  0.00           C  
ATOM    688  OG1 THR H 500      54.174  46.599  92.052  1.00  0.00           O  
ATOM    689  CG2 THR H 500      53.741  47.997  93.942  1.00  0.00           C  
ATOM    690  N   SER H 501      56.258  49.445  94.233  1.00  0.00           N  
ATOM    691  CA  SER H 501      57.305  49.907  95.127  1.00  0.00           C  
ATOM    692  C   SER H 501      56.842  50.045  96.568  1.00  0.00           C  
ATOM    693  O   SER H 501      55.657  50.256  96.835  1.00  0.00           O  
ATOM    694  CB  SER H 501      57.835  51.249  94.629  1.00  0.00           C  
ATOM    695  OG  SER H 501      56.766  52.066  94.190  1.00  0.00           O  
ATOM    696  N   SER H 502      57.799  49.902  97.484  1.00  0.00           N  
ATOM    697  CA  SER H 502      57.567  50.043  98.920  1.00  0.00           C  
ATOM    698  C   SER H 502      58.392  51.259  99.360  1.00  0.00           C  
ATOM    699  O   SER H 502      59.096  51.857  98.541  1.00  0.00           O  
ATOM    700  CB  SER H 502      58.026  48.782  99.680  1.00  0.00           C  
ATOM    701  OG  SER H 502      59.394  48.466  99.452  1.00  0.00           O  
ATOM    702  N   GLU H 651      58.303  51.634 100.634  1.00  0.00           N  
ATOM    703  CA  GLU H 651      59.068  52.775 101.140  1.00  0.00           C  
ATOM    704  C   GLU H 651      60.480  52.597 100.621  1.00  0.00           C  
ATOM    705  O   GLU H 651      61.106  53.533 100.118  1.00  0.00           O  
ATOM    706  CB  GLU H 651      59.093  52.761 102.669  1.00  0.00           C  
ATOM    707  CG  GLU H 651      57.966  51.947 103.298  1.00  0.00           C  
ATOM    708  CD  GLU H 651      56.594  52.285 102.718  1.00  0.00           C  
ATOM    709  OE1 GLU H 651      56.204  53.472 102.753  1.00  0.00           O  
ATOM    710  OE2 GLU H 651      55.905  51.362 102.226  1.00  0.00           O  
ATOM    711  N   ASN H 652      60.949  51.358 100.758  1.00  0.00           N  
ATOM    712  CA  ASN H 652      62.270  50.916 100.319  1.00  0.00           C  
ATOM    713  C   ASN H 652      62.589  51.472  98.909  1.00  0.00           C  
ATOM    714  O   ASN H 652      62.810  52.678  98.734  1.00  0.00           O  
ATOM    715  CB  ASN H 652      62.331  49.361 100.303  1.00  0.00           C  
ATOM    716  CG  ASN H 652      61.981  48.724 101.652  1.00  0.00           C  
ATOM    717  OD1 ASN H 652      60.947  49.027 102.262  1.00  0.00           O  
ATOM    718  ND2 ASN H 652      62.839  47.821 102.107  1.00  0.00           N  
ATOM    719  N   ARG H 653      62.592  50.590  97.910  1.00  0.00           N  
ATOM    720  CA  ARG H 653      62.904  50.974  96.534  1.00  0.00           C  
ATOM    721  C   ARG H 653      61.677  50.906  95.639  1.00  0.00           C  
ATOM    722  O   ARG H 653      60.543  51.115  96.083  1.00  0.00           O  
ATOM    723  CB  ARG H 653      63.959  50.025  95.965  1.00  0.00           C  
ATOM    724  CG  ARG H 653      64.871  49.412  97.005  1.00  0.00           C  
ATOM    725  CD  ARG H 653      65.585  48.185  96.470  1.00  0.00           C  
ATOM    726  NE  ARG H 653      66.356  47.541  97.520  1.00  0.00           N  
ATOM    727  CZ  ARG H 653      65.836  47.141  98.677  1.00  0.00           C  
ATOM    728  NH1 ARG H 653      64.539  47.316  98.929  1.00  0.00           N  
ATOM    729  NH2 ARG H 653      66.620  46.587  99.593  1.00  0.00           N  
ATOM    730  N   GLU H 654      61.938  50.613  94.366  1.00  0.00           N  
ATOM    731  CA  GLU H 654      60.901  50.457  93.349  1.00  0.00           C  
ATOM    732  C   GLU H 654      61.228  49.214  92.543  1.00  0.00           C  
ATOM    733  O   GLU H 654      62.333  49.070  92.017  1.00  0.00           O  
ATOM    734  CB  GLU H 654      60.854  51.654  92.411  1.00  0.00           C  
ATOM    735  CG  GLU H 654      59.878  51.460  91.267  1.00  0.00           C  
ATOM    736  CD  GLU H 654      59.793  52.670  90.355  1.00  0.00           C  
ATOM    737  OE1 GLU H 654      60.850  53.127  89.862  1.00  0.00           O  
ATOM    738  OE2 GLU H 654      58.664  53.161  90.126  1.00  0.00           O  
ATOM    739  N   TYR H 655      60.258  48.319  92.437  1.00  0.00           N  
ATOM    740  CA  TYR H 655      60.488  47.081  91.724  1.00  0.00           C  
ATOM    741  C   TYR H 655      59.656  46.956  90.447  1.00  0.00           C  
ATOM    742  O   TYR H 655      58.650  47.657  90.257  1.00  0.00           O  
ATOM    743  CB  TYR H 655      60.183  45.884  92.640  1.00  0.00           C  
ATOM    744  CG  TYR H 655      60.486  46.131  94.086  1.00  0.00           C  
ATOM    745  CD1 TYR H 655      59.614  46.876  94.878  1.00  0.00           C  
ATOM    746  CD2 TYR H 655      61.658  45.652  94.660  1.00  0.00           C  
ATOM    747  CE1 TYR H 655      59.901  47.144  96.218  1.00  0.00           C  
ATOM    748  CE2 TYR H 655      61.963  45.914  96.000  1.00  0.00           C  
ATOM    749  CZ  TYR H 655      61.080  46.663  96.777  1.00  0.00           C  
ATOM    750  OH  TYR H 655      61.380  46.945  98.104  1.00  0.00           O  
ATOM    751  N   CYS H 656      60.108  46.050  89.580  1.00  0.00           N  
ATOM    752  CA  CYS H 656      59.433  45.730  88.336  1.00  0.00           C  
ATOM    753  C   CYS H 656      58.909  44.311  88.505  1.00  0.00           C  
ATOM    754  O   CYS H 656      59.610  43.457  89.019  1.00  0.00           O  
ATOM    755  CB  CYS H 656      60.407  45.707  87.164  1.00  0.00           C  
ATOM    756  SG  CYS H 656      61.286  47.200  86.841  1.00  0.00           S  
ATOM    757  N   ILE H 657      57.682  44.050  88.085  1.00  0.00           N  
ATOM    758  CA  ILE H 657      57.162  42.706  88.175  1.00  0.00           C  
ATOM    759  C   ILE H 657      57.863  41.978  87.050  1.00  0.00           C  
ATOM    760  O   ILE H 657      57.885  42.460  85.918  1.00  0.00           O  
ATOM    761  CB  ILE H 657      55.689  42.683  87.933  1.00  0.00           C  
ATOM    762  CG1 ILE H 657      54.957  43.195  89.163  1.00  0.00           C  
ATOM    763  CG2 ILE H 657      55.279  41.290  87.594  1.00  0.00           C  
ATOM    764  CD1 ILE H 657      55.388  44.545  89.593  1.00  0.00           C  
ATOM    765  N   LYS H 658      58.430  40.817  87.338  1.00  0.00           N  
ATOM    766  CA  LYS H 658      59.163  40.124  86.296  1.00  0.00           C  
ATOM    767  C   LYS H 658      58.446  39.828  84.983  1.00  0.00           C  
ATOM    768  O   LYS H 658      57.318  39.335  84.966  1.00  0.00           O  
ATOM    769  CB  LYS H 658      59.791  38.828  86.832  1.00  0.00           C  
ATOM    770  CG  LYS H 658      58.878  37.622  86.992  1.00  0.00           C  
ATOM    771  CD  LYS H 658      59.719  36.382  87.388  1.00  0.00           C  
ATOM    772  CE  LYS H 658      58.863  35.133  87.573  1.00  0.00           C  
ATOM    773  NZ  LYS H 658      59.661  34.013  88.112  1.00  0.00           N  
ATOM    774  N   PRO H 659      59.094  40.184  83.860  1.00  0.00           N  
ATOM    775  CA  PRO H 659      58.657  40.005  82.471  1.00  0.00           C  
ATOM    776  C   PRO H 659      59.215  38.647  82.039  1.00  0.00           C  
ATOM    777  O   PRO H 659      58.544  37.859  81.395  1.00  0.00           O  
ATOM    778  CB  PRO H 659      59.367  41.130  81.719  1.00  0.00           C  
ATOM    779  CG  PRO H 659      59.760  42.101  82.794  1.00  0.00           C  
ATOM    780  CD  PRO H 659      60.145  41.212  83.923  1.00  0.00           C  
ATOM    781  N   MET H 660      60.462  38.402  82.418  1.00  0.00           N  
ATOM    782  CA  MET H 660      61.167  37.165  82.123  1.00  0.00           C  
ATOM    783  C   MET H 660      61.774  36.654  83.441  1.00  0.00           C  
ATOM    784  O   MET H 660      61.653  37.302  84.493  1.00  0.00           O  
ATOM    785  CB  MET H 660      62.261  37.452  81.101  1.00  0.00           C  
ATOM    786  CG  MET H 660      61.817  38.474  80.054  1.00  0.00           C  
ATOM    787  SD  MET H 660      63.154  38.991  78.920  1.00  0.00           S  
ATOM    788  CE  MET H 660      62.895  37.919  77.547  1.00  0.00           C  
ATOM    789  N   ASN H 661      62.422  35.493  83.402  1.00  0.00           N  
ATOM    790  CA  ASN H 661      63.012  34.948  84.627  1.00  0.00           C  
ATOM    791  C   ASN H 661      64.506  34.829  84.442  1.00  0.00           C  
ATOM    792  O   ASN H 661      65.216  34.291  85.284  1.00  0.00           O  
ATOM    793  CB  ASN H 661      62.425  33.585  84.906  1.00  0.00           C  
ATOM    794  CG  ASN H 661      61.065  33.430  84.306  1.00  0.00           C  
ATOM    795  OD1 ASN H 661      60.054  33.643  84.975  1.00  0.00           O  
ATOM    796  ND2 ASN H 661      61.025  33.082  83.024  1.00  0.00           N  
ATOM    797  N   CYS H 662      64.966  35.329  83.308  1.00  0.00           N  
ATOM    798  CA  CYS H 662      66.378  35.315  82.985  1.00  0.00           C  
ATOM    799  C   CYS H 662      67.191  35.972  84.126  1.00  0.00           C  
ATOM    800  O   CYS H 662      68.018  35.300  84.756  1.00  0.00           O  
ATOM    801  CB  CYS H 662      66.596  36.052  81.638  1.00  0.00           C  
ATOM    802  SG  CYS H 662      65.130  35.986  80.465  1.00  0.00           S  
ATOM    803  N   PRO H 663      66.935  37.281  84.434  1.00  0.00           N  
ATOM    804  CA  PRO H 663      67.679  37.965  85.500  1.00  0.00           C  
ATOM    805  C   PRO H 663      67.702  37.099  86.748  1.00  0.00           C  
ATOM    806  O   PRO H 663      68.785  36.722  87.214  1.00  0.00           O  
ATOM    807  CB  PRO H 663      66.902  39.273  85.669  1.00  0.00           C  
ATOM    808  CG  PRO H 663      65.508  38.881  85.360  1.00  0.00           C  
ATOM    809  CD  PRO H 663      65.710  38.048  84.114  1.00  0.00           C  
ATOM    810  N   GLY H 664      66.511  36.760  87.249  1.00  0.00           N  
ATOM    811  CA  GLY H 664      66.413  35.912  88.416  1.00  0.00           C  
ATOM    812  C   GLY H 664      67.372  34.724  88.409  1.00  0.00           C  
ATOM    813  O   GLY H 664      68.193  34.579  89.315  1.00  0.00           O  
ATOM    814  N   HIS H 665      67.282  33.873  87.392  1.00  0.00           N  
ATOM    815  CA  HIS H 665      68.140  32.694  87.316  1.00  0.00           C  
ATOM    816  C   HIS H 665      69.599  33.010  87.440  1.00  0.00           C  
ATOM    817  O   HIS H 665      70.353  32.235  88.005  1.00  0.00           O  
ATOM    818  CB  HIS H 665      67.906  31.924  86.024  1.00  0.00           C  
ATOM    819  CG  HIS H 665      66.562  31.258  85.961  1.00  0.00           C  
ATOM    820  ND1 HIS H 665      66.262  30.290  85.027  1.00  0.00           N  
ATOM    821  CD2 HIS H 665      65.450  31.403  86.731  1.00  0.00           C  
ATOM    822  CE1 HIS H 665      65.026  29.864  85.234  1.00  0.00           C  
ATOM    823  NE2 HIS H 665      64.512  30.524  86.260  1.00  0.00           N  
ATOM    824  N   VAL H 666      70.006  34.148  86.914  1.00  0.00           N  
ATOM    825  CA  VAL H 666      71.399  34.545  87.007  1.00  0.00           C  
ATOM    826  C   VAL H 666      71.801  34.777  88.476  1.00  0.00           C  
ATOM    827  O   VAL H 666      72.898  34.416  88.925  1.00  0.00           O  
ATOM    828  CB  VAL H 666      71.608  35.802  86.192  1.00  0.00           C  
ATOM    829  CG1 VAL H 666      72.895  36.474  86.586  1.00  0.00           C  
ATOM    830  CG2 VAL H 666      71.632  35.429  84.726  1.00  0.00           C  
ATOM    831  N   GLN H 667      70.894  35.380  89.226  1.00  0.00           N  
ATOM    832  CA  GLN H 667      71.126  35.645  90.634  1.00  0.00           C  
ATOM    833  C   GLN H 667      71.423  34.334  91.320  1.00  0.00           C  
ATOM    834  O   GLN H 667      72.457  34.195  91.981  1.00  0.00           O  
ATOM    835  CB  GLN H 667      69.881  36.298  91.230  1.00  0.00           C  
ATOM    836  CG  GLN H 667      69.517  37.562  90.488  1.00  0.00           C  
ATOM    837  CD  GLN H 667      70.660  38.569  90.463  1.00  0.00           C  
ATOM    838  OE1 GLN H 667      71.846  38.218  90.317  1.00  0.00           O  
ATOM    839  NE2 GLN H 667      70.304  39.834  90.592  1.00  0.00           N  
ATOM    840  N   ILE H 668      70.501  33.382  91.149  1.00  0.00           N  
ATOM    841  CA  ILE H 668      70.633  32.042  91.703  1.00  0.00           C  
ATOM    842  C   ILE H 668      71.930  31.378  91.216  1.00  0.00           C  
ATOM    843  O   ILE H 668      72.534  30.555  91.897  1.00  0.00           O  
ATOM    844  CB  ILE H 668      69.451  31.176  91.302  1.00  0.00           C  
ATOM    845  CG1 ILE H 668      68.218  31.613  92.080  1.00  0.00           C  
ATOM    846  CG2 ILE H 668      69.763  29.747  91.570  1.00  0.00           C  
ATOM    847  CD1 ILE H 668      67.099  30.559  92.154  1.00  0.00           C  
ATOM    848  N   PHE H 669      72.370  31.740  90.031  1.00  0.00           N  
ATOM    849  CA  PHE H 669      73.596  31.166  89.520  1.00  0.00           C  
ATOM    850  C   PHE H 669      74.818  31.734  90.215  1.00  0.00           C  
ATOM    851  O   PHE H 669      75.837  31.050  90.400  1.00  0.00           O  
ATOM    852  CB  PHE H 669      73.753  31.470  88.044  1.00  0.00           C  
ATOM    853  CG  PHE H 669      75.057  30.988  87.478  1.00  0.00           C  
ATOM    854  CD1 PHE H 669      75.276  29.626  87.266  1.00  0.00           C  
ATOM    855  CD2 PHE H 669      76.048  31.887  87.135  1.00  0.00           C  
ATOM    856  CE1 PHE H 669      76.456  29.180  86.714  1.00  0.00           C  
ATOM    857  CE2 PHE H 669      77.242  31.453  86.580  1.00  0.00           C  
ATOM    858  CZ  PHE H 669      77.450  30.102  86.366  1.00  0.00           C  
ATOM    859  N   ASN H 670      74.708  33.012  90.561  1.00  0.00           N  
ATOM    860  CA  ASN H 670      75.792  33.732  91.188  1.00  0.00           C  
ATOM    861  C   ASN H 670      76.134  33.322  92.630  1.00  0.00           C  
ATOM    862  O   ASN H 670      77.217  33.641  93.123  1.00  0.00           O  
ATOM    863  CB  ASN H 670      75.497  35.227  91.069  1.00  0.00           C  
ATOM    864  CG  ASN H 670      75.840  35.777  89.695  1.00  0.00           C  
ATOM    865  OD1 ASN H 670      75.411  36.869  89.349  1.00  0.00           O  
ATOM    866  ND2 ASN H 670      76.642  35.032  88.920  1.00  0.00           N  
ATOM    867  N   GLN H 671      75.231  32.620  93.305  1.00  0.00           N  
ATOM    868  CA  GLN H 671      75.537  32.161  94.651  1.00  0.00           C  
ATOM    869  C   GLN H 671      76.706  31.170  94.604  1.00  0.00           C  
ATOM    870  O   GLN H 671      76.598  30.081  94.051  1.00  0.00           O  
ATOM    871  CB  GLN H 671      74.335  31.459  95.280  1.00  0.00           C  
ATOM    872  CG  GLN H 671      73.153  32.341  95.522  1.00  0.00           C  
ATOM    873  CD  GLN H 671      73.594  33.673  95.984  1.00  0.00           C  
ATOM    874  OE1 GLN H 671      73.837  34.571  95.165  1.00  0.00           O  
ATOM    875  NE2 GLN H 671      73.748  33.822  97.308  1.00  0.00           N  
ATOM    876  N   GLY H 672      77.839  31.541  95.175  1.00  0.00           N  
ATOM    877  CA  GLY H 672      78.967  30.624  95.178  1.00  0.00           C  
ATOM    878  C   GLY H 672      79.875  30.710  93.982  1.00  0.00           C  
ATOM    879  O   GLY H 672      79.562  31.367  92.996  1.00  0.00           O  
ATOM    880  N   LEU H 675      81.016  30.050  94.074  1.00  0.00           N  
ATOM    881  CA  LEU H 675      81.961  30.072  92.984  1.00  0.00           C  
ATOM    882  C   LEU H 675      81.714  28.865  92.067  1.00  0.00           C  
ATOM    883  O   LEU H 675      81.818  27.712  92.501  1.00  0.00           O  
ATOM    884  CB  LEU H 675      83.383  30.035  93.537  1.00  0.00           C  
ATOM    885  CG  LEU H 675      84.497  30.308  92.519  1.00  0.00           C  
ATOM    886  CD1 LEU H 675      84.468  31.784  92.089  1.00  0.00           C  
ATOM    887  CD2 LEU H 675      85.843  29.940  93.131  1.00  0.00           C  
ATOM    888  N   LYS H 677      81.386  29.127  90.801  1.00  0.00           N  
ATOM    889  CA  LYS H 677      81.136  28.054  89.847  1.00  0.00           C  
ATOM    890  C   LYS H 677      82.362  27.816  88.973  1.00  0.00           C  
ATOM    891  O   LYS H 677      82.951  28.762  88.436  1.00  0.00           O  
ATOM    892  CB  LYS H 677      79.949  28.413  88.957  1.00  0.00           C  
ATOM    893  CG  LYS H 677      78.646  28.707  89.689  1.00  0.00           C  
ATOM    894  CD  LYS H 677      78.119  27.516  90.422  1.00  0.00           C  
ATOM    895  CE  LYS H 677      76.585  27.610  90.611  1.00  0.00           C  
ATOM    896  NZ  LYS H 677      76.023  28.849  91.212  1.00  0.00           N  
ATOM    897  N   SER H 678      82.747  26.550  88.838  1.00  0.00           N  
ATOM    898  CA  SER H 678      83.885  26.196  87.997  1.00  0.00           C  
ATOM    899  C   SER H 678      83.319  25.754  86.670  1.00  0.00           C  
ATOM    900  O   SER H 678      82.107  25.585  86.530  1.00  0.00           O  
ATOM    901  CB  SER H 678      84.667  25.028  88.573  1.00  0.00           C  
ATOM    902  OG  SER H 678      84.228  23.811  88.004  1.00  0.00           O  
ATOM    903  N   TYR H 682      84.190  25.540  85.697  1.00  0.00           N  
ATOM    904  CA  TYR H 682      83.723  25.100  84.392  1.00  0.00           C  
ATOM    905  C   TYR H 682      82.966  23.784  84.585  1.00  0.00           C  
ATOM    906  O   TYR H 682      81.953  23.519  83.932  1.00  0.00           O  
ATOM    907  CB  TYR H 682      84.913  24.859  83.463  1.00  0.00           C  
ATOM    908  CG  TYR H 682      85.811  23.746  83.939  1.00  0.00           C  
ATOM    909  CD1 TYR H 682      85.368  22.434  83.985  1.00  0.00           C  
ATOM    910  CD2 TYR H 682      87.083  24.012  84.397  1.00  0.00           C  
ATOM    911  CE1 TYR H 682      86.154  21.427  84.476  1.00  0.00           C  
ATOM    912  CE2 TYR H 682      87.889  22.997  84.888  1.00  0.00           C  
ATOM    913  CZ  TYR H 682      87.415  21.707  84.923  1.00  0.00           C  
ATOM    914  OH  TYR H 682      88.221  20.697  85.385  1.00  0.00           O  
ATOM    915  N   ARG H 683      83.459  22.963  85.499  1.00  0.00           N  
ATOM    916  CA  ARG H 683      82.858  21.679  85.723  1.00  0.00           C  
ATOM    917  C   ARG H 683      81.414  21.722  86.188  1.00  0.00           C  
ATOM    918  O   ARG H 683      80.770  20.694  86.265  1.00  0.00           O  
ATOM    919  CB  ARG H 683      83.709  20.916  86.705  1.00  0.00           C  
ATOM    920  CG  ARG H 683      83.647  19.417  86.512  1.00  0.00           C  
ATOM    921  CD  ARG H 683      84.619  18.740  87.465  1.00  0.00           C  
ATOM    922  NE  ARG H 683      85.803  19.578  87.684  1.00  0.00           N  
ATOM    923  CZ  ARG H 683      86.794  19.276  88.517  1.00  0.00           C  
ATOM    924  NH1 ARG H 683      86.754  18.138  89.220  1.00  0.00           N  
ATOM    925  NH2 ARG H 683      87.813  20.123  88.655  1.00  0.00           N  
ATOM    926  N   ASP H 684      80.904  22.901  86.509  1.00  0.00           N  
ATOM    927  CA  ASP H 684      79.521  23.015  86.948  1.00  0.00           C  
ATOM    928  C   ASP H 684      78.690  23.203  85.700  1.00  0.00           C  
ATOM    929  O   ASP H 684      77.448  23.241  85.750  1.00  0.00           O  
ATOM    930  CB  ASP H 684      79.332  24.213  87.882  1.00  0.00           C  
ATOM    931  CG  ASP H 684      80.055  24.045  89.215  1.00  0.00           C  
ATOM    932  OD1 ASP H 684      79.825  23.010  89.897  1.00  0.00           O  
ATOM    933  OD2 ASP H 684      80.847  24.953  89.584  1.00  0.00           O  
ATOM    934  N   LEU H 685      79.404  23.312  84.578  1.00  0.00           N  
ATOM    935  CA  LEU H 685      78.807  23.497  83.245  1.00  0.00           C  
ATOM    936  C   LEU H 685      78.757  22.216  82.375  1.00  0.00           C  
ATOM    937  O   LEU H 685      79.635  21.340  82.438  1.00  0.00           O  
ATOM    938  CB  LEU H 685      79.557  24.582  82.487  1.00  0.00           C  
ATOM    939  CG  LEU H 685      79.528  25.925  83.171  1.00  0.00           C  
ATOM    940  CD1 LEU H 685      80.240  26.909  82.299  1.00  0.00           C  
ATOM    941  CD2 LEU H 685      78.081  26.341  83.425  1.00  0.00           C  
ATOM    942  N   PRO H 686      77.748  22.121  81.518  1.00  0.00           N  
ATOM    943  CA  PRO H 686      76.660  23.073  81.332  1.00  0.00           C  
ATOM    944  C   PRO H 686      75.652  23.075  82.477  1.00  0.00           C  
ATOM    945  O   PRO H 686      75.252  22.032  83.002  1.00  0.00           O  
ATOM    946  CB  PRO H 686      76.050  22.599  80.050  1.00  0.00           C  
ATOM    947  CG  PRO H 686      76.128  21.104  80.254  1.00  0.00           C  
ATOM    948  CD  PRO H 686      77.531  20.912  80.721  1.00  0.00           C  
ATOM    949  N   LEU H 687      75.221  24.262  82.852  1.00  0.00           N  
ATOM    950  CA  LEU H 687      74.283  24.375  83.938  1.00  0.00           C  
ATOM    951  C   LEU H 687      72.870  24.588  83.420  1.00  0.00           C  
ATOM    952  O   LEU H 687      72.534  25.664  82.901  1.00  0.00           O  
ATOM    953  CB  LEU H 687      74.710  25.538  84.840  1.00  0.00           C  
ATOM    954  CG  LEU H 687      74.320  25.448  86.332  1.00  0.00           C  
ATOM    955  CD1 LEU H 687      73.036  26.200  86.651  1.00  0.00           C  
ATOM    956  CD2 LEU H 687      74.225  23.965  86.689  1.00  0.00           C  
ATOM    957  N   ARG H 688      72.032  23.575  83.568  1.00  0.00           N  
ATOM    958  CA  ARG H 688      70.656  23.687  83.079  1.00  0.00           C  
ATOM    959  C   ARG H 688      69.617  24.062  84.112  1.00  0.00           C  
ATOM    960  O   ARG H 688      69.068  23.216  84.832  1.00  0.00           O  
ATOM    961  CB  ARG H 688      70.239  22.386  82.393  1.00  0.00           C  
ATOM    962  CG  ARG H 688      70.827  22.268  81.027  1.00  0.00           C  
ATOM    963  CD  ARG H 688      71.068  20.857  80.647  1.00  0.00           C  
ATOM    964  NE  ARG H 688      72.163  20.800  79.687  1.00  0.00           N  
ATOM    965  CZ  ARG H 688      72.752  19.665  79.335  1.00  0.00           C  
ATOM    966  NH1 ARG H 688      72.340  18.510  79.877  1.00  0.00           N  
ATOM    967  NH2 ARG H 688      73.736  19.676  78.441  1.00  0.00           N  
ATOM    968  N   MET H 689      69.294  25.337  84.143  1.00  0.00           N  
ATOM    969  CA  MET H 689      68.336  25.777  85.125  1.00  0.00           C  
ATOM    970  C   MET H 689      67.000  26.162  84.564  1.00  0.00           C  
ATOM    971  O   MET H 689      66.883  27.184  83.888  1.00  0.00           O  
ATOM    972  CB  MET H 689      68.905  26.969  85.910  1.00  0.00           C  
ATOM    973  CG  MET H 689      68.101  27.351  87.165  1.00  0.00           C  
ATOM    974  SD  MET H 689      68.664  28.910  87.704  1.00  0.00           S  
ATOM    975  CE  MET H 689      70.432  28.570  87.829  1.00  0.00           C  
ATOM    976  N   ALA H 690      65.993  25.372  84.892  1.00  0.00           N  
ATOM    977  CA  ALA H 690      64.648  25.646  84.418  1.00  0.00           C  
ATOM    978  C   ALA H 690      63.694  26.097  85.517  1.00  0.00           C  
ATOM    979  O   ALA H 690      63.980  25.945  86.687  1.00  0.00           O  
ATOM    980  CB  ALA H 690      64.097  24.403  83.722  1.00  0.00           C  
ATOM    981  N   GLU H 691      62.535  26.608  85.128  1.00  0.00           N  
ATOM    982  CA  GLU H 691      61.541  27.096  86.089  1.00  0.00           C  
ATOM    983  C   GLU H 691      60.215  27.355  85.358  1.00  0.00           C  
ATOM    984  O   GLU H 691      60.199  27.768  84.200  1.00  0.00           O  
ATOM    985  CB  GLU H 691      62.037  28.412  86.685  1.00  0.00           C  
ATOM    986  CG  GLU H 691      61.157  29.015  87.748  1.00  0.00           C  
ATOM    987  CD  GLU H 691      61.324  30.519  87.840  1.00  0.00           C  
ATOM    988  OE1 GLU H 691      62.486  31.014  87.605  1.00  0.00           O  
ATOM    989  OE2 GLU H 691      60.277  31.175  88.152  1.00  0.00           O  
ATOM    990  N   PHE H 692      59.099  27.097  86.020  1.00  0.00           N  
ATOM    991  CA  PHE H 692      57.809  27.364  85.405  1.00  0.00           C  
ATOM    992  C   PHE H 692      57.531  28.775  85.882  1.00  0.00           C  
ATOM    993  O   PHE H 692      56.644  29.029  86.710  1.00  0.00           O  
ATOM    994  CB  PHE H 692      56.761  26.380  85.906  1.00  0.00           C  
ATOM    995  CG  PHE H 692      56.971  24.984  85.397  1.00  0.00           C  
ATOM    996  CD1 PHE H 692      58.224  24.609  84.843  1.00  0.00           C  
ATOM    997  CD2 PHE H 692      55.940  24.039  85.465  1.00  0.00           C  
ATOM    998  CE1 PHE H 692      58.450  23.318  84.367  1.00  0.00           C  
ATOM    999  CE2 PHE H 692      56.143  22.739  84.991  1.00  0.00           C  
ATOM   1000  CZ  PHE H 692      57.399  22.376  84.441  1.00  0.00           C  
ATOM   1001  N   GLY H 693      58.342  29.687  85.341  1.00  0.00           N  
ATOM   1002  CA  GLY H 693      58.286  31.105  85.673  1.00  0.00           C  
ATOM   1003  C   GLY H 693      57.121  31.968  85.242  1.00  0.00           C  
ATOM   1004  O   GLY H 693      56.930  32.289  84.087  1.00  0.00           O  
ATOM   1005  N   SER H 695      56.346  32.379  86.218  1.00  0.00           N  
ATOM   1006  CA  SER H 695      55.207  33.225  85.961  1.00  0.00           C  
ATOM   1007  C   SER H 695      55.620  34.664  85.569  1.00  0.00           C  
ATOM   1008  O   SER H 695      56.138  35.435  86.418  1.00  0.00           O  
ATOM   1009  CB  SER H 695      54.336  33.252  87.217  1.00  0.00           C  
ATOM   1010  OG  SER H 695      53.165  34.032  87.023  1.00  0.00           O  
ATOM   1011  N   CYS H 696      55.375  35.032  84.306  1.00  0.00           N  
ATOM   1012  CA  CYS H 696      55.717  36.366  83.854  1.00  0.00           C  
ATOM   1013  C   CYS H 696      54.552  37.328  83.692  1.00  0.00           C  
ATOM   1014  O   CYS H 696      53.387  36.930  83.701  1.00  0.00           O  
ATOM   1015  CB  CYS H 696      56.444  36.280  82.555  1.00  0.00           C  
ATOM   1016  SG  CYS H 696      57.794  35.158  82.603  1.00  0.00           S  
ATOM   1017  N   HIS H 697      54.879  38.611  83.535  1.00  0.00           N  
ATOM   1018  CA  HIS H 697      53.871  39.661  83.351  1.00  0.00           C  
ATOM   1019  C   HIS H 697      54.347  40.733  82.425  1.00  0.00           C  
ATOM   1020  O   HIS H 697      55.472  41.222  82.554  1.00  0.00           O  
ATOM   1021  CB  HIS H 697      53.522  40.256  84.671  1.00  0.00           C  
ATOM   1022  CG  HIS H 697      52.776  39.306  85.523  1.00  0.00           C  
ATOM   1023  ND1 HIS H 697      51.402  39.227  85.498  1.00  0.00           N  
ATOM   1024  CD2 HIS H 697      53.201  38.296  86.314  1.00  0.00           C  
ATOM   1025  CE1 HIS H 697      51.009  38.209  86.236  1.00  0.00           C  
ATOM   1026  NE2 HIS H 697      52.080  37.625  86.741  1.00  0.00           N  
ATOM   1027  N   ARG H 698      53.485  41.086  81.481  1.00  0.00           N  
ATOM   1028  CA  ARG H 698      53.833  42.079  80.498  1.00  0.00           C  
ATOM   1029  C   ARG H 698      52.638  42.926  80.205  1.00  0.00           C  
ATOM   1030  O   ARG H 698      51.515  42.433  80.155  1.00  0.00           O  
ATOM   1031  CB  ARG H 698      54.343  41.386  79.241  1.00  0.00           C  
ATOM   1032  CG  ARG H 698      55.658  40.651  79.484  1.00  0.00           C  
ATOM   1033  CD  ARG H 698      55.982  39.609  78.434  1.00  0.00           C  
ATOM   1034  NE  ARG H 698      57.379  39.216  78.554  1.00  0.00           N  
ATOM   1035  CZ  ARG H 698      57.975  38.262  77.843  1.00  0.00           C  
ATOM   1036  NH1 ARG H 698      57.305  37.569  76.934  1.00  0.00           N  
ATOM   1037  NH2 ARG H 698      59.260  38.003  78.041  1.00  0.00           N  
ATOM   1038  N   ASN H 699      52.886  44.222  80.059  1.00  0.00           N  
ATOM   1039  CA  ASN H 699      51.822  45.174  79.746  1.00  0.00           C  
ATOM   1040  C   ASN H 699      51.616  45.145  78.222  1.00  0.00           C  
ATOM   1041  O   ASN H 699      52.078  46.031  77.484  1.00  0.00           O  
ATOM   1042  CB  ASN H 699      52.196  46.595  80.213  1.00  0.00           C  
ATOM   1043  CG  ASN H 699      51.037  47.588  80.065  1.00  0.00           C  
ATOM   1044  OD1 ASN H 699      49.904  47.309  80.479  1.00  0.00           O  
ATOM   1045  ND2 ASN H 699      51.323  48.753  79.479  1.00  0.00           N  
ATOM   1046  N   GLU H 700      50.943  44.095  77.764  1.00  0.00           N  
ATOM   1047  CA  GLU H 700      50.667  43.932  76.360  1.00  0.00           C  
ATOM   1048  C   GLU H 700      49.583  44.938  76.052  1.00  0.00           C  
ATOM   1049  O   GLU H 700      48.618  45.085  76.827  1.00  0.00           O  
ATOM   1050  CB  GLU H 700      50.159  42.518  76.065  1.00  0.00           C  
ATOM   1051  CG  GLU H 700      51.191  41.421  76.284  1.00  0.00           C  
ATOM   1052  CD  GLU H 700      52.396  41.522  75.345  1.00  0.00           C  
ATOM   1053  OE1 GLU H 700      52.614  42.627  74.811  1.00  0.00           O  
ATOM   1054  OE2 GLU H 700      53.126  40.508  75.156  1.00  0.00           O  
ATOM   1055  N   PRO H 703      49.736  45.670  74.930  1.00  0.00           N  
ATOM   1056  CA  PRO H 703      48.764  46.677  74.497  1.00  0.00           C  
ATOM   1057  C   PRO H 703      47.337  46.128  74.428  1.00  0.00           C  
ATOM   1058  O   PRO H 703      47.078  45.127  73.753  1.00  0.00           O  
ATOM   1059  CB  PRO H 703      49.298  47.074  73.139  1.00  0.00           C  
ATOM   1060  CG  PRO H 703      50.787  46.994  73.347  1.00  0.00           C  
ATOM   1061  CD  PRO H 703      50.942  45.700  74.075  1.00  0.00           C  
ATOM   1062  N   SER H 704      46.419  46.795  75.128  1.00  0.00           N  
ATOM   1063  CA  SER H 704      44.998  46.405  75.168  1.00  0.00           C  
ATOM   1064  C   SER H 704      44.560  45.700  73.888  1.00  0.00           C  
ATOM   1065  O   SER H 704      43.967  44.633  73.930  1.00  0.00           O  
ATOM   1066  CB  SER H 704      44.096  47.636  75.389  1.00  0.00           C  
ATOM   1067  OG  SER H 704      44.476  48.368  76.545  1.00  0.00           O  
ATOM   1068  N   GLY H 710      44.875  46.303  72.753  1.00  0.00           N  
ATOM   1069  CA  GLY H 710      44.503  45.720  71.487  1.00  0.00           C  
ATOM   1070  C   GLY H 710      45.067  44.350  71.162  1.00  0.00           C  
ATOM   1071  O   GLY H 710      44.352  43.466  70.697  1.00  0.00           O  
ATOM   1072  N   SER H 711      46.347  44.151  71.407  1.00  0.00           N  
ATOM   1073  CA  SER H 711      46.957  42.871  71.075  1.00  0.00           C  
ATOM   1074  C   SER H 711      46.531  41.644  71.880  1.00  0.00           C  
ATOM   1075  O   SER H 711      46.975  40.531  71.593  1.00  0.00           O  
ATOM   1076  CB  SER H 711      48.465  42.999  71.158  1.00  0.00           C  
ATOM   1077  OG  SER H 711      48.827  43.517  72.418  1.00  0.00           O  
ATOM   1078  N   LEU H 712      45.678  41.820  72.877  1.00  0.00           N  
ATOM   1079  CA  LEU H 712      45.275  40.674  73.679  1.00  0.00           C  
ATOM   1080  C   LEU H 712      44.408  39.715  72.891  1.00  0.00           C  
ATOM   1081  O   LEU H 712      43.788  40.113  71.923  1.00  0.00           O  
ATOM   1082  CB  LEU H 712      44.548  41.134  74.947  1.00  0.00           C  
ATOM   1083  CG  LEU H 712      45.392  42.018  75.895  1.00  0.00           C  
ATOM   1084  CD1 LEU H 712      44.585  42.342  77.146  1.00  0.00           C  
ATOM   1085  CD2 LEU H 712      46.691  41.317  76.287  1.00  0.00           C  
ATOM   1086  N   HIS H 713      44.369  38.454  73.316  1.00  0.00           N  
ATOM   1087  CA  HIS H 713      43.586  37.422  72.636  1.00  0.00           C  
ATOM   1088  C   HIS H 713      43.565  36.117  73.440  1.00  0.00           C  
ATOM   1089  O   HIS H 713      44.617  35.478  73.650  1.00  0.00           O  
ATOM   1090  CB  HIS H 713      44.184  37.159  71.248  1.00  0.00           C  
ATOM   1091  CG  HIS H 713      43.446  36.125  70.454  1.00  0.00           C  
ATOM   1092  ND1 HIS H 713      42.141  36.291  70.039  1.00  0.00           N  
ATOM   1093  CD2 HIS H 713      43.831  34.905  70.005  1.00  0.00           C  
ATOM   1094  CE1 HIS H 713      41.753  35.217  69.371  1.00  0.00           C  
ATOM   1095  NE2 HIS H 713      42.759  34.360  69.336  1.00  0.00           N  
ATOM   1096  N   GLY H 714      42.369  35.733  73.889  1.00  0.00           N  
ATOM   1097  CA  GLY H 714      42.208  34.507  74.656  1.00  0.00           C  
ATOM   1098  C   GLY H 714      43.418  34.099  75.483  1.00  0.00           C  
ATOM   1099  O   GLY H 714      43.989  34.903  76.209  1.00  0.00           O  
ATOM   1100  N   LEU H 715      43.822  32.844  75.380  1.00  0.00           N  
ATOM   1101  CA  LEU H 715      44.966  32.367  76.135  1.00  0.00           C  
ATOM   1102  C   LEU H 715      46.216  32.576  75.305  1.00  0.00           C  
ATOM   1103  O   LEU H 715      47.318  32.354  75.764  1.00  0.00           O  
ATOM   1104  CB  LEU H 715      44.820  30.864  76.440  1.00  0.00           C  
ATOM   1105  CG  LEU H 715      43.493  30.367  77.021  1.00  0.00           C  
ATOM   1106  CD1 LEU H 715      43.540  28.861  77.117  1.00  0.00           C  
ATOM   1107  CD2 LEU H 715      43.226  30.995  78.370  1.00  0.00           C  
ATOM   1108  N   MET H 716      46.057  33.031  74.084  1.00  0.00           N  
ATOM   1109  CA  MET H 716      47.216  33.148  73.221  1.00  0.00           C  
ATOM   1110  C   MET H 716      48.105  34.325  73.490  1.00  0.00           C  
ATOM   1111  O   MET H 716      49.323  34.214  73.384  1.00  0.00           O  
ATOM   1112  CB  MET H 716      46.772  33.194  71.753  1.00  0.00           C  
ATOM   1113  CG  MET H 716      45.640  32.211  71.373  1.00  0.00           C  
ATOM   1114  SD  MET H 716      46.146  30.558  70.917  1.00  0.00           S  
ATOM   1115  CE  MET H 716      44.831  30.123  69.877  1.00  0.00           C  
ATOM   1116  N   ARG H 718      47.490  35.468  73.780  1.00  0.00           N  
ATOM   1117  CA  ARG H 718      48.245  36.697  74.056  1.00  0.00           C  
ATOM   1118  C   ARG H 718      47.585  37.302  75.277  1.00  0.00           C  
ATOM   1119  O   ARG H 718      46.495  37.888  75.186  1.00  0.00           O  
ATOM   1120  CB  ARG H 718      48.187  37.667  72.859  1.00  0.00           C  
ATOM   1121  CG  ARG H 718      49.281  38.735  72.835  1.00  0.00           C  
ATOM   1122  CD  ARG H 718      49.476  39.366  71.434  1.00  0.00           C  
ATOM   1123  NE  ARG H 718      50.325  38.580  70.523  1.00  0.00           N  
ATOM   1124  CZ  ARG H 718      51.622  38.283  70.725  1.00  0.00           C  
ATOM   1125  NH1 ARG H 718      52.266  38.695  71.817  1.00  0.00           N  
ATOM   1126  NH2 ARG H 718      52.293  37.569  69.819  1.00  0.00           N  
ATOM   1127  N   VAL H 723      48.245  37.117  76.427  1.00  0.00           N  
ATOM   1128  CA  VAL H 723      47.741  37.598  77.716  1.00  0.00           C  
ATOM   1129  C   VAL H 723      48.742  38.485  78.412  1.00  0.00           C  
ATOM   1130  O   VAL H 723      49.913  38.512  78.031  1.00  0.00           O  
ATOM   1131  CB  VAL H 723      47.411  36.428  78.631  1.00  0.00           C  
ATOM   1132  CG1 VAL H 723      46.104  35.769  78.191  1.00  0.00           C  
ATOM   1133  CG2 VAL H 723      48.545  35.423  78.577  1.00  0.00           C  
ATOM   1134  N   ARG H 724      48.264  39.223  79.414  1.00  0.00           N  
ATOM   1135  CA  ARG H 724      49.122  40.123  80.188  1.00  0.00           C  
ATOM   1136  C   ARG H 724      49.926  39.329  81.255  1.00  0.00           C  
ATOM   1137  O   ARG H 724      51.072  39.679  81.598  1.00  0.00           O  
ATOM   1138  CB  ARG H 724      48.255  41.216  80.843  1.00  0.00           C  
ATOM   1139  CG  ARG H 724      47.570  42.223  79.868  1.00  0.00           C  
ATOM   1140  CD  ARG H 724      48.425  43.507  79.667  1.00  0.00           C  
ATOM   1141  NE  ARG H 724      47.715  44.684  79.131  1.00  0.00           N  
ATOM   1142  CZ  ARG H 724      46.636  45.255  79.678  1.00  0.00           C  
ATOM   1143  NH1 ARG H 724      46.088  44.769  80.792  1.00  0.00           N  
ATOM   1144  NH2 ARG H 724      46.127  46.354  79.133  1.00  0.00           N  
ATOM   1145  N   GLY H 725      49.316  38.252  81.755  1.00  0.00           N  
ATOM   1146  CA  GLY H 725      49.959  37.395  82.745  1.00  0.00           C  
ATOM   1147  C   GLY H 725      50.005  35.893  82.430  1.00  0.00           C  
ATOM   1148  O   GLY H 725      49.019  35.168  82.564  1.00  0.00           O  
ATOM   1149  N   PHE H 726      51.170  35.416  82.032  1.00  0.00           N  
ATOM   1150  CA  PHE H 726      51.331  34.010  81.708  1.00  0.00           C  
ATOM   1151  C   PHE H 726      52.456  33.257  82.474  1.00  0.00           C  
ATOM   1152  O   PHE H 726      53.096  33.792  83.388  1.00  0.00           O  
ATOM   1153  CB  PHE H 726      51.616  33.905  80.253  1.00  0.00           C  
ATOM   1154  CG  PHE H 726      52.768  34.719  79.832  1.00  0.00           C  
ATOM   1155  CD1 PHE H 726      52.600  36.070  79.573  1.00  0.00           C  
ATOM   1156  CD2 PHE H 726      54.031  34.122  79.666  1.00  0.00           C  
ATOM   1157  CE1 PHE H 726      53.679  36.844  79.131  1.00  0.00           C  
ATOM   1158  CE2 PHE H 726      55.125  34.868  79.228  1.00  0.00           C  
ATOM   1159  CZ  PHE H 726      54.948  36.253  78.950  1.00  0.00           C  
ATOM   1160  N   THR H 729      52.745  32.032  82.053  1.00  0.00           N  
ATOM   1161  CA  THR H 729      53.722  31.217  82.744  1.00  0.00           C  
ATOM   1162  C   THR H 729      54.704  30.491  81.865  1.00  0.00           C  
ATOM   1163  O   THR H 729      54.465  29.363  81.499  1.00  0.00           O  
ATOM   1164  CB  THR H 729      53.002  30.149  83.522  1.00  0.00           C  
ATOM   1165  OG1 THR H 729      52.052  30.736  84.422  1.00  0.00           O  
ATOM   1166  CG2 THR H 729      53.994  29.310  84.250  1.00  0.00           C  
ATOM   1167  N   GLN H 730      55.821  31.101  81.526  1.00  0.00           N  
ATOM   1168  CA  GLN H 730      56.806  30.414  80.676  1.00  0.00           C  
ATOM   1169  C   GLN H 730      57.267  29.088  81.258  1.00  0.00           C  
ATOM   1170  O   GLN H 730      57.199  28.872  82.435  1.00  0.00           O  
ATOM   1171  CB  GLN H 730      58.015  31.305  80.447  1.00  0.00           C  
ATOM   1172  CG  GLN H 730      57.646  32.546  79.681  1.00  0.00           C  
ATOM   1173  CD  GLN H 730      58.835  33.436  79.409  1.00  0.00           C  
ATOM   1174  OE1 GLN H 730      58.721  34.404  78.648  1.00  0.00           O  
ATOM   1175  NE2 GLN H 730      59.987  33.124  80.025  1.00  0.00           N  
ATOM   1176  N   ASP H 731      57.710  28.183  80.416  1.00  0.00           N  
ATOM   1177  CA  ASP H 731      58.193  26.896  80.866  1.00  0.00           C  
ATOM   1178  C   ASP H 731      59.695  26.959  80.550  1.00  0.00           C  
ATOM   1179  O   ASP H 731      60.349  25.932  80.248  1.00  0.00           O  
ATOM   1180  CB  ASP H 731      57.551  25.778  80.037  1.00  0.00           C  
ATOM   1181  CG  ASP H 731      58.224  25.611  78.635  1.00  0.00           C  
ATOM   1182  OD1 ASP H 731      58.176  26.559  77.813  1.00  0.00           O  
ATOM   1183  OD2 ASP H 731      58.822  24.539  78.352  1.00  0.00           O  
ATOM   1184  N   ASP H 732      60.267  28.160  80.607  1.00  0.00           N  
ATOM   1185  CA  ASP H 732      61.683  28.246  80.233  1.00  0.00           C  
ATOM   1186  C   ASP H 732      62.705  27.762  81.197  1.00  0.00           C  
ATOM   1187  O   ASP H 732      62.432  27.153  82.238  1.00  0.00           O  
ATOM   1188  CB  ASP H 732      62.108  29.655  79.761  1.00  0.00           C  
ATOM   1189  CG  ASP H 732      62.098  30.676  80.867  1.00  0.00           C  
ATOM   1190  OD1 ASP H 732      61.045  30.752  81.577  1.00  0.00           O  
ATOM   1191  OD2 ASP H 732      63.120  31.404  81.020  1.00  0.00           O  
ATOM   1192  N   ALA H 733      63.915  28.043  80.783  1.00  0.00           N  
ATOM   1193  CA  ALA H 733      65.069  27.637  81.507  1.00  0.00           C  
ATOM   1194  C   ALA H 733      66.164  28.454  80.875  1.00  0.00           C  
ATOM   1195  O   ALA H 733      65.931  29.077  79.823  1.00  0.00           O  
ATOM   1196  CB  ALA H 733      65.328  26.160  81.268  1.00  0.00           C  
ATOM   1197  N   HIS H 734      67.331  28.496  81.529  1.00  0.00           N  
ATOM   1198  CA  HIS H 734      68.460  29.182  80.957  1.00  0.00           C  
ATOM   1199  C   HIS H 734      69.614  28.244  81.157  1.00  0.00           C  
ATOM   1200  O   HIS H 734      69.714  27.561  82.181  1.00  0.00           O  
ATOM   1201  CB  HIS H 734      68.661  30.531  81.613  1.00  0.00           C  
ATOM   1202  CG  HIS H 734      67.565  31.496  81.309  1.00  0.00           C  
ATOM   1203  ND1 HIS H 734      66.397  31.556  82.048  1.00  0.00           N  
ATOM   1204  CD2 HIS H 734      67.425  32.383  80.295  1.00  0.00           C  
ATOM   1205  CE1 HIS H 734      65.584  32.441  81.498  1.00  0.00           C  
ATOM   1206  NE2 HIS H 734      66.184  32.955  80.432  1.00  0.00           N  
ATOM   1207  N   ILE H 735      70.436  28.144  80.132  1.00  0.00           N  
ATOM   1208  CA  ILE H 735      71.577  27.271  80.206  1.00  0.00           C  
ATOM   1209  C   ILE H 735      72.841  28.094  80.266  1.00  0.00           C  
ATOM   1210  O   ILE H 735      73.039  29.029  79.464  1.00  0.00           O  
ATOM   1211  CB  ILE H 735      71.659  26.308  79.000  1.00  0.00           C  
ATOM   1212  CG1 ILE H 735      70.648  25.183  79.187  1.00  0.00           C  
ATOM   1213  CG2 ILE H 735      73.071  25.704  78.875  1.00  0.00           C  
ATOM   1214  CD1 ILE H 735      70.840  24.029  78.210  1.00  0.00           C  
ATOM   1215  N   PHE H 736      73.686  27.757  81.242  1.00  0.00           N  
ATOM   1216  CA  PHE H 736      74.953  28.445  81.428  1.00  0.00           C  
ATOM   1217  C   PHE H 736      75.971  27.476  80.878  1.00  0.00           C  
ATOM   1218  O   PHE H 736      75.956  26.298  81.247  1.00  0.00           O  
ATOM   1219  CB  PHE H 736      75.137  28.724  82.914  1.00  0.00           C  
ATOM   1220  CG  PHE H 736      74.117  29.654  83.456  1.00  0.00           C  
ATOM   1221  CD1 PHE H 736      74.184  31.014  83.190  1.00  0.00           C  
ATOM   1222  CD2 PHE H 736      73.049  29.172  84.190  1.00  0.00           C  
ATOM   1223  CE1 PHE H 736      73.171  31.903  83.664  1.00  0.00           C  
ATOM   1224  CE2 PHE H 736      72.010  30.058  84.681  1.00  0.00           C  
ATOM   1225  CZ  PHE H 736      72.079  31.423  84.413  1.00  0.00           C  
ATOM   1226  N   CYS H 737      76.818  27.953  79.972  1.00  0.00           N  
ATOM   1227  CA  CYS H 737      77.802  27.062  79.375  1.00  0.00           C  
ATOM   1228  C   CYS H 737      78.935  27.739  78.632  1.00  0.00           C  
ATOM   1229  O   CYS H 737      78.858  28.920  78.272  1.00  0.00           O  
ATOM   1230  CB  CYS H 737      77.115  26.109  78.396  1.00  0.00           C  
ATOM   1231  SG  CYS H 737      76.458  26.916  76.879  1.00  0.00           S  
ATOM   1232  N   THR H 738      79.983  26.957  78.397  1.00  0.00           N  
ATOM   1233  CA  THR H 738      81.152  27.416  77.669  1.00  0.00           C  
ATOM   1234  C   THR H 738      80.614  27.467  76.263  1.00  0.00           C  
ATOM   1235  O   THR H 738      79.506  26.995  76.049  1.00  0.00           O  
ATOM   1236  CB  THR H 738      82.256  26.389  77.717  1.00  0.00           C  
ATOM   1237  OG1 THR H 738      82.021  25.424  76.690  1.00  0.00           O  
ATOM   1238  CG2 THR H 738      82.262  25.685  79.086  1.00  0.00           C  
ATOM   1239  N   GLU H 739      81.358  28.002  75.297  1.00  0.00           N  
ATOM   1240  CA  GLU H 739      80.787  28.057  73.964  1.00  0.00           C  
ATOM   1241  C   GLU H 739      81.013  26.852  73.093  1.00  0.00           C  
ATOM   1242  O   GLU H 739      80.394  26.732  72.036  1.00  0.00           O  
ATOM   1243  CB  GLU H 739      81.202  29.315  73.230  1.00  0.00           C  
ATOM   1244  CG  GLU H 739      82.614  29.668  73.373  1.00  0.00           C  
ATOM   1245  CD  GLU H 739      82.747  31.137  73.638  1.00  0.00           C  
ATOM   1246  OE1 GLU H 739      82.171  31.944  72.862  1.00  0.00           O  
ATOM   1247  OE2 GLU H 739      83.423  31.479  74.633  1.00  0.00           O  
ATOM   1248  N   GLU H 742      81.886  25.950  73.515  1.00  0.00           N  
ATOM   1249  CA  GLU H 742      82.081  24.735  72.736  1.00  0.00           C  
ATOM   1250  C   GLU H 742      80.813  23.946  73.054  1.00  0.00           C  
ATOM   1251  O   GLU H 742      80.375  23.072  72.306  1.00  0.00           O  
ATOM   1252  CB  GLU H 742      83.305  23.954  73.209  1.00  0.00           C  
ATOM   1253  CG  GLU H 742      84.605  24.705  73.067  1.00  0.00           C  
ATOM   1254  CD  GLU H 742      84.699  25.935  73.985  1.00  0.00           C  
ATOM   1255  OE1 GLU H 742      83.955  26.924  73.759  1.00  0.00           O  
ATOM   1256  OE2 GLU H 742      85.523  25.905  74.938  1.00  0.00           O  
ATOM   1257  N   GLN H 743      80.216  24.286  74.183  1.00  0.00           N  
ATOM   1258  CA  GLN H 743      79.006  23.631  74.603  1.00  0.00           C  
ATOM   1259  C   GLN H 743      77.809  24.204  73.842  1.00  0.00           C  
ATOM   1260  O   GLN H 743      76.775  23.540  73.726  1.00  0.00           O  
ATOM   1261  CB  GLN H 743      78.803  23.826  76.116  1.00  0.00           C  
ATOM   1262  CG  GLN H 743      80.047  23.616  76.961  1.00  0.00           C  
ATOM   1263  CD  GLN H 743      79.721  23.355  78.417  1.00  0.00           C  
ATOM   1264  OE1 GLN H 743      78.792  23.942  78.984  1.00  0.00           O  
ATOM   1265  NE2 GLN H 743      80.497  22.471  79.037  1.00  0.00           N  
ATOM   1266  N   ILE H 786      77.943  25.427  73.321  1.00  0.00           N  
ATOM   1267  CA  ILE H 786      76.828  26.054  72.615  1.00  0.00           C  
ATOM   1268  C   ILE H 786      76.172  25.104  71.637  1.00  0.00           C  
ATOM   1269  O   ILE H 786      74.934  24.974  71.632  1.00  0.00           O  
ATOM   1270  CB  ILE H 786      77.226  27.320  71.839  1.00  0.00           C  
ATOM   1271  CG1 ILE H 786      77.527  28.444  72.810  1.00  0.00           C  
ATOM   1272  CG2 ILE H 786      76.067  27.794  70.989  1.00  0.00           C  
ATOM   1273  CD1 ILE H 786      77.667  29.780  72.135  1.00  0.00           C  
ATOM   1274  N   ARG H 787      76.974  24.428  70.815  1.00  0.00           N  
ATOM   1275  CA  ARG H 787      76.366  23.518  69.869  1.00  0.00           C  
ATOM   1276  C   ARG H 787      75.446  22.515  70.557  1.00  0.00           C  
ATOM   1277  O   ARG H 787      74.226  22.733  70.664  1.00  0.00           O  
ATOM   1278  CB  ARG H 787      77.418  22.771  69.067  1.00  0.00           C  
ATOM   1279  CG  ARG H 787      76.791  21.742  68.111  1.00  0.00           C  
ATOM   1280  CD  ARG H 787      77.721  21.369  66.967  1.00  0.00           C  
ATOM   1281  NE  ARG H 787      77.902  22.495  66.057  1.00  0.00           N  
ATOM   1282  CZ  ARG H 787      78.996  22.700  65.336  1.00  0.00           C  
ATOM   1283  NH1 ARG H 787      80.015  21.852  65.422  1.00  0.00           N  
ATOM   1284  NH2 ARG H 787      79.070  23.752  64.531  1.00  0.00           N  
ATOM   1285  N   ASP H 788      76.047  21.430  71.032  1.00  0.00           N  
ATOM   1286  CA  ASP H 788      75.314  20.363  71.679  1.00  0.00           C  
ATOM   1287  C   ASP H 788      74.197  20.913  72.505  1.00  0.00           C  
ATOM   1288  O   ASP H 788      73.127  20.343  72.581  1.00  0.00           O  
ATOM   1289  CB  ASP H 788      76.233  19.573  72.581  1.00  0.00           C  
ATOM   1290  CG  ASP H 788      77.601  19.378  71.976  1.00  0.00           C  
ATOM   1291  OD1 ASP H 788      78.222  20.394  71.575  1.00  0.00           O  
ATOM   1292  OD2 ASP H 788      78.059  18.210  71.908  1.00  0.00           O  
ATOM   1293  N   GLU H 789      74.451  22.041  73.124  1.00  0.00           N  
ATOM   1294  CA  GLU H 789      73.460  22.634  73.983  1.00  0.00           C  
ATOM   1295  C   GLU H 789      72.223  23.105  73.239  1.00  0.00           C  
ATOM   1296  O   GLU H 789      71.085  22.855  73.673  1.00  0.00           O  
ATOM   1297  CB  GLU H 789      74.100  23.782  74.759  1.00  0.00           C  
ATOM   1298  CG  GLU H 789      73.805  23.712  76.251  1.00  0.00           C  
ATOM   1299  CD  GLU H 789      73.789  22.289  76.762  1.00  0.00           C  
ATOM   1300  OE1 GLU H 789      74.868  21.641  76.710  1.00  0.00           O  
ATOM   1301  OE2 GLU H 789      72.697  21.831  77.190  1.00  0.00           O  
ATOM   1302  N   VAL H 790      72.446  23.789  72.119  1.00  0.00           N  
ATOM   1303  CA  VAL H 790      71.337  24.293  71.324  1.00  0.00           C  
ATOM   1304  C   VAL H 790      70.594  23.126  70.693  1.00  0.00           C  
ATOM   1305  O   VAL H 790      69.353  23.053  70.752  1.00  0.00           O  
ATOM   1306  CB  VAL H 790      71.829  25.256  70.243  1.00  0.00           C  
ATOM   1307  CG1 VAL H 790      70.699  25.607  69.327  1.00  0.00           C  
ATOM   1308  CG2 VAL H 790      72.336  26.518  70.891  1.00  0.00           C  
ATOM   1309  N   ASN H 791      71.351  22.205  70.102  1.00  0.00           N  
ATOM   1310  CA  ASN H 791      70.747  21.032  69.489  1.00  0.00           C  
ATOM   1311  C   ASN H 791      69.815  20.370  70.501  1.00  0.00           C  
ATOM   1312  O   ASN H 791      68.623  20.190  70.245  1.00  0.00           O  
ATOM   1313  CB  ASN H 791      71.840  20.068  69.037  1.00  0.00           C  
ATOM   1314  CG  ASN H 791      72.757  20.695  67.994  1.00  0.00           C  
ATOM   1315  OD1 ASN H 791      73.092  21.876  68.085  1.00  0.00           O  
ATOM   1316  ND2 ASN H 791      73.168  19.912  67.003  1.00  0.00           N  
ATOM   1317  N   GLY H 792      70.356  20.038  71.662  1.00  0.00           N  
ATOM   1318  CA  GLY H 792      69.550  19.407  72.683  1.00  0.00           C  
ATOM   1319  C   GLY H 792      68.216  20.097  72.852  1.00  0.00           C  
ATOM   1320  O   GLY H 792      67.206  19.437  73.146  1.00  0.00           O  
ATOM   1321  N   CYS H 793      68.219  21.417  72.667  1.00  0.00           N  
ATOM   1322  CA  CYS H 793      67.014  22.208  72.823  1.00  0.00           C  
ATOM   1323  C   CYS H 793      66.082  21.880  71.702  1.00  0.00           C  
ATOM   1324  O   CYS H 793      64.929  21.488  71.918  1.00  0.00           O  
ATOM   1325  CB  CYS H 793      67.338  23.693  72.789  1.00  0.00           C  
ATOM   1326  SG  CYS H 793      67.887  24.343  74.348  1.00  0.00           S  
ATOM   1327  N   ILE H 794      66.599  22.053  70.493  1.00  0.00           N  
ATOM   1328  CA  ILE H 794      65.846  21.777  69.279  1.00  0.00           C  
ATOM   1329  C   ILE H 794      65.159  20.424  69.474  1.00  0.00           C  
ATOM   1330  O   ILE H 794      63.911  20.336  69.569  1.00  0.00           O  
ATOM   1331  CB  ILE H 794      66.810  21.682  68.058  1.00  0.00           C  
ATOM   1332  CG1 ILE H 794      67.707  22.930  67.975  1.00  0.00           C  
ATOM   1333  CG2 ILE H 794      66.029  21.513  66.789  1.00  0.00           C  
ATOM   1334  CD1 ILE H 794      66.977  24.239  67.781  1.00  0.00           C  
ATOM   1335  N   ARG H 795      66.000  19.388  69.561  1.00  0.00           N  
ATOM   1336  CA  ARG H 795      65.546  18.028  69.728  1.00  0.00           C  
ATOM   1337  C   ARG H 795      64.408  17.935  70.723  1.00  0.00           C  
ATOM   1338  O   ARG H 795      63.413  17.285  70.498  1.00  0.00           O  
ATOM   1339  CB  ARG H 795      66.719  17.177  70.151  1.00  0.00           C  
ATOM   1340  CG  ARG H 795      67.861  17.181  69.126  1.00  0.00           C  
ATOM   1341  CD  ARG H 795      69.249  16.852  69.754  1.00  0.00           C  
ATOM   1342  NE  ARG H 795      69.306  15.603  70.537  1.00  0.00           N  
ATOM   1343  CZ  ARG H 795      68.794  15.415  71.765  1.00  0.00           C  
ATOM   1344  NH1 ARG H 795      68.164  16.396  72.411  1.00  0.00           N  
ATOM   1345  NH2 ARG H 795      68.904  14.222  72.356  1.00  0.00           N  
ATOM   1346  N   LEU H 796      64.540  18.632  71.818  1.00  0.00           N  
ATOM   1347  CA  LEU H 796      63.533  18.598  72.846  1.00  0.00           C  
ATOM   1348  C   LEU H 796      62.196  19.144  72.395  1.00  0.00           C  
ATOM   1349  O   LEU H 796      61.150  18.627  72.786  1.00  0.00           O  
ATOM   1350  CB  LEU H 796      64.053  19.380  74.047  1.00  0.00           C  
ATOM   1351  CG  LEU H 796      63.370  19.125  75.386  1.00  0.00           C  
ATOM   1352  CD1 LEU H 796      63.457  17.634  75.731  1.00  0.00           C  
ATOM   1353  CD2 LEU H 796      64.021  19.993  76.457  1.00  0.00           C  
ATOM   1354  N   VAL H 797      62.247  20.202  71.589  1.00  0.00           N  
ATOM   1355  CA  VAL H 797      61.042  20.868  71.070  1.00  0.00           C  
ATOM   1356  C   VAL H 797      60.224  19.915  70.208  1.00  0.00           C  
ATOM   1357  O   VAL H 797      58.985  19.822  70.325  1.00  0.00           O  
ATOM   1358  CB  VAL H 797      61.376  22.035  70.143  1.00  0.00           C  
ATOM   1359  CG1 VAL H 797      60.134  22.919  69.980  1.00  0.00           C  
ATOM   1360  CG2 VAL H 797      62.576  22.774  70.648  1.00  0.00           C  
ATOM   1361  N   TYR H 798      60.938  19.240  69.309  1.00  0.00           N  
ATOM   1362  CA  TYR H 798      60.312  18.298  68.409  1.00  0.00           C  
ATOM   1363  C   TYR H 798      59.803  17.109  69.196  1.00  0.00           C  
ATOM   1364  O   TYR H 798      58.591  16.868  69.283  1.00  0.00           O  
ATOM   1365  CB  TYR H 798      61.308  17.872  67.319  1.00  0.00           C  
ATOM   1366  CG  TYR H 798      61.484  18.930  66.228  1.00  0.00           C  
ATOM   1367  CD1 TYR H 798      60.379  19.452  65.545  1.00  0.00           C  
ATOM   1368  CD2 TYR H 798      62.740  19.461  65.931  1.00  0.00           C  
ATOM   1369  CE1 TYR H 798      60.523  20.489  64.606  1.00  0.00           C  
ATOM   1370  CE2 TYR H 798      62.895  20.494  64.992  1.00  0.00           C  
ATOM   1371  CZ  TYR H 798      61.781  21.008  64.339  1.00  0.00           C  
ATOM   1372  OH  TYR H 798      61.902  22.073  63.461  1.00  0.00           O  
ATOM   1373  N   ASP H 799      60.739  16.384  69.786  1.00  0.00           N  
ATOM   1374  CA  ASP H 799      60.406  15.221  70.586  1.00  0.00           C  
ATOM   1375  C   ASP H 799      59.264  15.486  71.559  1.00  0.00           C  
ATOM   1376  O   ASP H 799      58.583  14.565  72.003  1.00  0.00           O  
ATOM   1377  CB  ASP H 799      61.629  14.755  71.373  1.00  0.00           C  
ATOM   1378  CG  ASP H 799      61.262  14.178  72.733  1.00  0.00           C  
ATOM   1379  OD1 ASP H 799      60.516  13.167  72.768  1.00  0.00           O  
ATOM   1380  OD2 ASP H 799      61.718  14.746  73.767  1.00  0.00           O  
ATOM   1381  N   MET H 800      59.038  16.735  71.907  1.00  0.00           N  
ATOM   1382  CA  MET H 800      57.978  16.987  72.847  1.00  0.00           C  
ATOM   1383  C   MET H 800      56.681  17.311  72.109  1.00  0.00           C  
ATOM   1384  O   MET H 800      55.584  16.852  72.491  1.00  0.00           O  
ATOM   1385  CB  MET H 800      58.399  18.126  73.769  1.00  0.00           C  
ATOM   1386  CG  MET H 800      57.995  17.918  75.215  1.00  0.00           C  
ATOM   1387  SD  MET H 800      58.631  19.220  76.262  1.00  0.00           S  
ATOM   1388  CE  MET H 800      60.382  18.933  75.938  1.00  0.00           C  
ATOM   1389  N   TYR H 801      56.809  18.105  71.048  1.00  0.00           N  
ATOM   1390  CA  TYR H 801      55.651  18.503  70.257  1.00  0.00           C  
ATOM   1391  C   TYR H 801      55.019  17.243  69.700  1.00  0.00           C  
ATOM   1392  O   TYR H 801      53.794  17.068  69.702  1.00  0.00           O  
ATOM   1393  CB  TYR H 801      56.109  19.431  69.135  1.00  0.00           C  
ATOM   1394  CG  TYR H 801      56.313  20.861  69.570  1.00  0.00           C  
ATOM   1395  CD1 TYR H 801      56.398  21.197  70.900  1.00  0.00           C  
ATOM   1396  CD2 TYR H 801      56.385  21.877  68.645  1.00  0.00           C  
ATOM   1397  CE1 TYR H 801      56.541  22.515  71.300  1.00  0.00           C  
ATOM   1398  CE2 TYR H 801      56.533  23.195  69.034  1.00  0.00           C  
ATOM   1399  CZ  TYR H 801      56.606  23.509  70.360  1.00  0.00           C  
ATOM   1400  OH  TYR H 801      56.717  24.823  70.746  1.00  0.00           O  
ATOM   1401  N   SER H 802      55.891  16.354  69.249  1.00  0.00           N  
ATOM   1402  CA  SER H 802      55.463  15.094  68.693  1.00  0.00           C  
ATOM   1403  C   SER H 802      54.446  14.379  69.587  1.00  0.00           C  
ATOM   1404  O   SER H 802      53.648  13.597  69.119  1.00  0.00           O  
ATOM   1405  CB  SER H 802      56.661  14.182  68.486  1.00  0.00           C  
ATOM   1406  OG  SER H 802      57.020  13.610  69.715  1.00  0.00           O  
ATOM   1407  N   THR H 803      54.478  14.621  70.876  1.00  0.00           N  
ATOM   1408  CA  THR H 803      53.531  13.955  71.745  1.00  0.00           C  
ATOM   1409  C   THR H 803      52.114  14.341  71.409  1.00  0.00           C  
ATOM   1410  O   THR H 803      51.174  13.572  71.639  1.00  0.00           O  
ATOM   1411  CB  THR H 803      53.783  14.320  73.241  1.00  0.00           C  
ATOM   1412  OG1 THR H 803      55.001  13.694  73.693  1.00  0.00           O  
ATOM   1413  CG2 THR H 803      52.584  13.874  74.113  1.00  0.00           C  
ATOM   1414  N   PHE H 804      51.981  15.545  70.857  1.00  0.00           N  
ATOM   1415  CA  PHE H 804      50.666  16.111  70.544  1.00  0.00           C  
ATOM   1416  C   PHE H 804      50.359  15.933  69.067  1.00  0.00           C  
ATOM   1417  O   PHE H 804      49.260  16.269  68.593  1.00  0.00           O  
ATOM   1418  CB  PHE H 804      50.619  17.594  70.926  1.00  0.00           C  
ATOM   1419  CG  PHE H 804      51.039  17.857  72.331  1.00  0.00           C  
ATOM   1420  CD1 PHE H 804      52.068  17.113  72.914  1.00  0.00           C  
ATOM   1421  CD2 PHE H 804      50.402  18.819  73.087  1.00  0.00           C  
ATOM   1422  CE1 PHE H 804      52.430  17.320  74.196  1.00  0.00           C  
ATOM   1423  CE2 PHE H 804      50.768  19.033  74.381  1.00  0.00           C  
ATOM   1424  CZ  PHE H 804      51.783  18.283  74.939  1.00  0.00           C  
ATOM   1425  N   GLY H 808      51.344  15.400  68.341  1.00  0.00           N  
ATOM   1426  CA  GLY H 808      51.187  15.140  66.919  1.00  0.00           C  
ATOM   1427  C   GLY H 808      50.919  16.417  66.187  1.00  0.00           C  
ATOM   1428  O   GLY H 808      49.887  16.585  65.558  1.00  0.00           O  
ATOM   1429  N   PHE H1143      51.851  17.342  66.280  1.00  0.00           N  
ATOM   1430  CA  PHE H1143      51.678  18.591  65.576  1.00  0.00           C  
ATOM   1431  C   PHE H1143      52.204  18.422  64.180  1.00  0.00           C  
ATOM   1432  O   PHE H1143      53.258  17.810  63.968  1.00  0.00           O  
ATOM   1433  CB  PHE H1143      52.430  19.724  66.254  1.00  0.00           C  
ATOM   1434  CG  PHE H1143      51.830  20.136  67.547  1.00  0.00           C  
ATOM   1435  CD1 PHE H1143      50.455  20.079  67.740  1.00  0.00           C  
ATOM   1436  CD2 PHE H1143      52.631  20.604  68.565  1.00  0.00           C  
ATOM   1437  CE1 PHE H1143      49.888  20.484  68.929  1.00  0.00           C  
ATOM   1438  CE2 PHE H1143      52.072  21.017  69.763  1.00  0.00           C  
ATOM   1439  CZ  PHE H1143      50.684  20.955  69.942  1.00  0.00           C  
ATOM   1440  N   GLU H1153      51.471  18.978  63.226  1.00  0.00           N  
ATOM   1441  CA  GLU H1153      51.867  18.878  61.835  1.00  0.00           C  
ATOM   1442  C   GLU H1153      52.591  20.145  61.419  1.00  0.00           C  
ATOM   1443  O   GLU H1153      53.728  20.093  60.912  1.00  0.00           O  
ATOM   1444  CB  GLU H1153      50.627  18.666  60.971  1.00  0.00           C  
ATOM   1445  CG  GLU H1153      49.755  17.453  61.386  1.00  0.00           C  
ATOM   1446  CD  GLU H1153      50.349  16.098  60.978  1.00  0.00           C  
ATOM   1447  OE1 GLU H1153      50.491  15.837  59.761  1.00  0.00           O  
ATOM   1448  OE2 GLU H1153      50.668  15.288  61.875  1.00  0.00           O  
ATOM   1449  N   LYS H1154      51.934  21.282  61.657  1.00  0.00           N  
ATOM   1450  CA  LYS H1154      52.510  22.566  61.297  1.00  0.00           C  
ATOM   1451  C   LYS H1154      53.411  23.112  62.387  1.00  0.00           C  
ATOM   1452  O   LYS H1154      52.924  23.562  63.429  1.00  0.00           O  
ATOM   1453  CB  LYS H1154      51.414  23.581  60.969  1.00  0.00           C  
ATOM   1454  CG  LYS H1154      51.908  24.718  60.076  1.00  0.00           C  
ATOM   1455  CD  LYS H1154      50.790  25.387  59.290  1.00  0.00           C  
ATOM   1456  CE  LYS H1154      51.360  26.304  58.206  1.00  0.00           C  
ATOM   1457  NZ  LYS H1154      50.323  26.827  57.256  1.00  0.00           N  
ATOM   1458  N   ILE H1155      54.723  23.054  62.105  1.00  0.00           N  
ATOM   1459  CA  ILE H1155      55.809  23.504  62.978  1.00  0.00           C  
ATOM   1460  C   ILE H1155      56.780  24.268  62.098  1.00  0.00           C  
ATOM   1461  O   ILE H1155      57.682  23.666  61.503  1.00  0.00           O  
ATOM   1462  CB  ILE H1155      56.548  22.291  63.585  1.00  0.00           C  
ATOM   1463  CG1 ILE H1155      55.697  21.692  64.695  1.00  0.00           C  
ATOM   1464  CG2 ILE H1155      57.897  22.685  64.123  1.00  0.00           C  
ATOM   1465  CD1 ILE H1155      56.333  20.522  65.358  1.00  0.00           C  
ATOM   1466  N   VAL H1156      56.611  25.582  62.009  1.00  0.00           N  
ATOM   1467  CA  VAL H1156      57.513  26.351  61.160  1.00  0.00           C  
ATOM   1468  C   VAL H1156      58.530  27.226  61.901  1.00  0.00           C  
ATOM   1469  O   VAL H1156      58.199  27.984  62.820  1.00  0.00           O  
ATOM   1470  CB  VAL H1156      56.706  27.196  60.137  1.00  0.00           C  
ATOM   1471  CG1 VAL H1156      55.262  27.193  60.524  1.00  0.00           C  
ATOM   1472  CG2 VAL H1156      57.235  28.628  60.053  1.00  0.00           C  
ATOM   1473  N   VAL H1157      59.772  27.118  61.452  1.00  0.00           N  
ATOM   1474  CA  VAL H1157      60.882  27.833  62.033  1.00  0.00           C  
ATOM   1475  C   VAL H1157      61.221  29.194  61.414  1.00  0.00           C  
ATOM   1476  O   VAL H1157      61.156  29.404  60.196  1.00  0.00           O  
ATOM   1477  CB  VAL H1157      62.121  26.936  61.981  1.00  0.00           C  
ATOM   1478  CG1 VAL H1157      63.307  27.638  62.586  1.00  0.00           C  
ATOM   1479  CG2 VAL H1157      61.827  25.636  62.699  1.00  0.00           C  
ATOM   1480  N   LYS H1158      61.605  30.114  62.287  1.00  0.00           N  
ATOM   1481  CA  LYS H1158      61.998  31.473  61.915  1.00  0.00           C  
ATOM   1482  C   LYS H1158      63.288  31.801  62.716  1.00  0.00           C  
ATOM   1483  O   LYS H1158      63.480  31.268  63.800  1.00  0.00           O  
ATOM   1484  CB  LYS H1158      60.896  32.460  62.325  1.00  0.00           C  
ATOM   1485  CG  LYS H1158      59.482  32.033  61.997  1.00  0.00           C  
ATOM   1486  CD  LYS H1158      59.132  32.328  60.551  1.00  0.00           C  
ATOM   1487  CE  LYS H1158      57.620  32.148  60.328  1.00  0.00           C  
ATOM   1488  NZ  LYS H1158      57.130  32.498  58.948  1.00  0.00           N  
ATOM   1489  N   LEU H1159      64.164  32.668  62.206  1.00  0.00           N  
ATOM   1490  CA  LEU H1159      65.379  33.012  62.942  1.00  0.00           C  
ATOM   1491  C   LEU H1159      65.557  34.511  63.070  1.00  0.00           C  
ATOM   1492  O   LEU H1159      66.357  35.105  62.346  1.00  0.00           O  
ATOM   1493  CB  LEU H1159      66.600  32.425  62.259  1.00  0.00           C  
ATOM   1494  CG  LEU H1159      67.902  32.679  63.018  1.00  0.00           C  
ATOM   1495  CD1 LEU H1159      67.608  32.514  64.504  1.00  0.00           C  
ATOM   1496  CD2 LEU H1159      69.052  31.739  62.526  1.00  0.00           C  
ATOM   1497  N   SER H1160      64.811  35.107  64.002  1.00  0.00           N  
ATOM   1498  CA  SER H1160      64.824  36.552  64.269  1.00  0.00           C  
ATOM   1499  C   SER H1160      66.224  37.110  64.504  1.00  0.00           C  
ATOM   1500  O   SER H1160      66.930  36.633  65.384  1.00  0.00           O  
ATOM   1501  CB  SER H1160      63.951  36.834  65.482  1.00  0.00           C  
ATOM   1502  OG  SER H1160      62.721  36.148  65.374  1.00  0.00           O  
ATOM   1503  N   THR H1161      66.610  38.130  63.736  1.00  0.00           N  
ATOM   1504  CA  THR H1161      67.948  38.731  63.837  1.00  0.00           C  
ATOM   1505  C   THR H1161      68.001  40.093  64.541  1.00  0.00           C  
ATOM   1506  O   THR H1161      67.000  40.811  64.588  1.00  0.00           O  
ATOM   1507  CB  THR H1161      68.570  38.891  62.450  1.00  0.00           C  
ATOM   1508  OG1 THR H1161      67.671  39.636  61.613  1.00  0.00           O  
ATOM   1509  CG2 THR H1161      68.834  37.532  61.834  1.00  0.00           C  
ATOM   1510  N   ARG H1162      69.188  40.452  65.045  1.00  0.00           N  
ATOM   1511  CA  ARG H1162      69.401  41.700  65.794  1.00  0.00           C  
ATOM   1512  C   ARG H1162      68.350  42.770  65.588  1.00  0.00           C  
ATOM   1513  O   ARG H1162      68.290  43.404  64.544  1.00  0.00           O  
ATOM   1514  CB  ARG H1162      70.791  42.294  65.525  1.00  0.00           C  
ATOM   1515  CG  ARG H1162      71.054  42.766  64.123  1.00  0.00           C  
ATOM   1516  CD  ARG H1162      71.593  41.647  63.286  1.00  0.00           C  
ATOM   1517  NE  ARG H1162      72.952  41.240  63.665  1.00  0.00           N  
ATOM   1518  CZ  ARG H1162      74.042  41.992  63.513  1.00  0.00           C  
ATOM   1519  NH1 ARG H1162      73.938  43.211  62.997  1.00  0.00           N  
ATOM   1520  NH2 ARG H1162      75.239  41.507  63.836  1.00  0.00           N  
ATOM   1521  N   PRO H1163      67.510  42.993  66.606  1.00  0.00           N  
ATOM   1522  CA  PRO H1163      66.434  43.978  66.576  1.00  0.00           C  
ATOM   1523  C   PRO H1163      66.982  45.359  66.613  1.00  0.00           C  
ATOM   1524  O   PRO H1163      68.198  45.556  66.647  1.00  0.00           O  
ATOM   1525  CB  PRO H1163      65.648  43.672  67.840  1.00  0.00           C  
ATOM   1526  CG  PRO H1163      66.719  43.351  68.792  1.00  0.00           C  
ATOM   1527  CD  PRO H1163      67.639  42.433  67.963  1.00  0.00           C  
ATOM   1528  N   GLU H1189      66.061  46.313  66.629  1.00  0.00           N  
ATOM   1529  CA  GLU H1189      66.423  47.714  66.668  1.00  0.00           C  
ATOM   1530  C   GLU H1189      67.320  47.981  67.868  1.00  0.00           C  
ATOM   1531  O   GLU H1189      68.515  48.268  67.724  1.00  0.00           O  
ATOM   1532  CB  GLU H1189      65.168  48.591  66.763  1.00  0.00           C  
ATOM   1533  CG  GLU H1189      65.478  50.082  66.742  1.00  0.00           C  
ATOM   1534  CD  GLU H1189      66.133  50.542  65.436  1.00  0.00           C  
ATOM   1535  OE1 GLU H1189      65.387  50.877  64.491  1.00  0.00           O  
ATOM   1536  OE2 GLU H1189      67.389  50.563  65.350  1.00  0.00           O  
ATOM   1537  N   LYS H1330      66.732  47.862  69.055  1.00  0.00           N  
ATOM   1538  CA  LYS H1330      67.443  48.118  70.303  1.00  0.00           C  
ATOM   1539  C   LYS H1330      68.018  46.882  70.965  1.00  0.00           C  
ATOM   1540  O   LYS H1330      67.398  46.313  71.860  1.00  0.00           O  
ATOM   1541  CB  LYS H1330      66.514  48.812  71.294  1.00  0.00           C  
ATOM   1542  CG  LYS H1330      65.724  49.966  70.696  1.00  0.00           C  
ATOM   1543  CD  LYS H1330      65.291  50.950  71.771  1.00  0.00           C  
ATOM   1544  CE  LYS H1330      66.516  51.570  72.461  1.00  0.00           C  
ATOM   1545  NZ  LYS H1330      66.175  52.561  73.534  1.00  0.00           N  
ATOM   1546  N   ARG H1334      69.204  46.473  70.523  1.00  0.00           N  
ATOM   1547  CA  ARG H1334      69.855  45.310  71.109  1.00  0.00           C  
ATOM   1548  C   ARG H1334      70.836  45.805  72.175  1.00  0.00           C  
ATOM   1549  O   ARG H1334      70.854  46.996  72.478  1.00  0.00           O  
ATOM   1550  CB  ARG H1334      70.573  44.463  70.037  1.00  0.00           C  
ATOM   1551  CG  ARG H1334      71.612  45.177  69.198  1.00  0.00           C  
ATOM   1552  CD  ARG H1334      71.051  45.560  67.854  1.00  0.00           C  
ATOM   1553  NE  ARG H1334      72.121  45.940  66.944  1.00  0.00           N  
ATOM   1554  CZ  ARG H1334      71.932  46.276  65.672  1.00  0.00           C  
ATOM   1555  NH1 ARG H1334      70.703  46.277  65.166  1.00  0.00           N  
ATOM   1556  NH2 ARG H1334      72.968  46.607  64.906  1.00  0.00           N  
ATOM   1557  N   ILE H1335      71.636  44.907  72.751  1.00  0.00           N  
ATOM   1558  CA  ILE H1335      72.564  45.318  73.782  1.00  0.00           C  
ATOM   1559  C   ILE H1335      73.978  44.786  73.638  1.00  0.00           C  
ATOM   1560  O   ILE H1335      74.812  45.061  74.485  1.00  0.00           O  
ATOM   1561  CB  ILE H1335      72.022  44.967  75.204  1.00  0.00           C  
ATOM   1562  CG1 ILE H1335      72.090  43.467  75.455  1.00  0.00           C  
ATOM   1563  CG2 ILE H1335      70.576  45.436  75.356  1.00  0.00           C  
ATOM   1564  CD1 ILE H1335      71.637  43.036  76.874  1.00  0.00           C  
ATOM   1565  N   GLY H1336      74.268  44.053  72.572  1.00  0.00           N  
ATOM   1566  CA  GLY H1336      75.617  43.536  72.393  1.00  0.00           C  
ATOM   1567  C   GLY H1336      76.325  44.105  71.176  1.00  0.00           C  
ATOM   1568  O   GLY H1336      75.674  44.649  70.279  1.00  0.00           O  
ATOM   1569  N   SER H1384      77.649  43.984  71.120  1.00  0.00           N  
ATOM   1570  CA  SER H1384      78.382  44.510  69.967  1.00  0.00           C  
ATOM   1571  C   SER H1384      78.023  43.743  68.713  1.00  0.00           C  
ATOM   1572  O   SER H1384      77.768  42.551  68.754  1.00  0.00           O  
ATOM   1573  CB  SER H1384      79.895  44.422  70.183  1.00  0.00           C  
ATOM   1574  OG  SER H1384      80.340  43.079  70.161  1.00  0.00           O  
ATOM   1575  N   ASP H1385      78.008  44.427  67.589  1.00  0.00           N  
ATOM   1576  CA  ASP H1385      77.674  43.747  66.366  1.00  0.00           C  
ATOM   1577  C   ASP H1385      78.507  42.494  66.311  1.00  0.00           C  
ATOM   1578  O   ASP H1385      77.988  41.407  66.098  1.00  0.00           O  
ATOM   1579  CB  ASP H1385      77.980  44.643  65.174  1.00  0.00           C  
ATOM   1580  CG  ASP H1385      77.365  46.022  65.320  1.00  0.00           C  
ATOM   1581  OD1 ASP H1385      77.771  46.736  66.268  1.00  0.00           O  
ATOM   1582  OD2 ASP H1385      76.481  46.382  64.503  1.00  0.00           O  
ATOM   1583  N   GLU H1386      79.802  42.655  66.525  1.00  0.00           N  
ATOM   1584  CA  GLU H1386      80.711  41.529  66.503  1.00  0.00           C  
ATOM   1585  C   GLU H1386      80.116  40.343  67.275  1.00  0.00           C  
ATOM   1586  O   GLU H1386      80.229  39.190  66.857  1.00  0.00           O  
ATOM   1587  CB  GLU H1386      82.057  41.969  67.091  1.00  0.00           C  
ATOM   1588  CG  GLU H1386      82.548  41.193  68.324  1.00  0.00           C  
ATOM   1589  CD  GLU H1386      83.145  39.828  67.985  1.00  0.00           C  
ATOM   1590  OE1 GLU H1386      84.069  39.783  67.135  1.00  0.00           O  
ATOM   1591  OE2 GLU H1386      82.700  38.808  68.576  1.00  0.00           O  
ATOM   1592  N   MET H1387      79.470  40.631  68.398  1.00  0.00           N  
ATOM   1593  CA  MET H1387      78.861  39.581  69.211  1.00  0.00           C  
ATOM   1594  C   MET H1387      77.654  38.984  68.502  1.00  0.00           C  
ATOM   1595  O   MET H1387      77.565  37.766  68.352  1.00  0.00           O  
ATOM   1596  CB  MET H1387      78.415  40.134  70.561  1.00  0.00           C  
ATOM   1597  CG  MET H1387      79.535  40.404  71.547  1.00  0.00           C  
ATOM   1598  SD  MET H1387      78.924  41.445  72.886  1.00  0.00           S  
ATOM   1599  CE  MET H1387      77.498  40.466  73.483  1.00  0.00           C  
ATOM   1600  N   TRP H1388      76.723  39.841  68.080  1.00  0.00           N  
ATOM   1601  CA  TRP H1388      75.534  39.386  67.366  1.00  0.00           C  
ATOM   1602  C   TRP H1388      75.889  38.567  66.126  1.00  0.00           C  
ATOM   1603  O   TRP H1388      75.207  37.604  65.789  1.00  0.00           O  
ATOM   1604  CB  TRP H1388      74.673  40.564  66.954  1.00  0.00           C  
ATOM   1605  CG  TRP H1388      73.805  41.049  68.039  1.00  0.00           C  
ATOM   1606  CD1 TRP H1388      74.119  41.953  68.997  1.00  0.00           C  
ATOM   1607  CD2 TRP H1388      72.447  40.675  68.265  1.00  0.00           C  
ATOM   1608  NE1 TRP H1388      73.036  42.182  69.809  1.00  0.00           N  
ATOM   1609  CE2 TRP H1388      71.991  41.406  69.381  1.00  0.00           C  
ATOM   1610  CE3 TRP H1388      71.565  39.792  67.629  1.00  0.00           C  
ATOM   1611  CZ2 TRP H1388      70.689  41.285  69.882  1.00  0.00           C  
ATOM   1612  CZ3 TRP H1388      70.270  39.671  68.125  1.00  0.00           C  
ATOM   1613  CH2 TRP H1388      69.845  40.417  69.242  1.00  0.00           C  
ATOM   1614  N   ASP H1389      76.950  38.963  65.436  1.00  0.00           N  
ATOM   1615  CA  ASP H1389      77.411  38.233  64.263  1.00  0.00           C  
ATOM   1616  C   ASP H1389      77.531  36.770  64.669  1.00  0.00           C  
ATOM   1617  O   ASP H1389      76.781  35.918  64.209  1.00  0.00           O  
ATOM   1618  CB  ASP H1389      78.781  38.765  63.817  1.00  0.00           C  
ATOM   1619  CG  ASP H1389      78.686  40.095  63.069  1.00  0.00           C  
ATOM   1620  OD1 ASP H1389      77.731  40.868  63.323  1.00  0.00           O  
ATOM   1621  OD2 ASP H1389      79.575  40.368  62.228  1.00  0.00           O  
ATOM   1622  N   ARG H1390      78.480  36.494  65.549  1.00  0.00           N  
ATOM   1623  CA  ARG H1390      78.685  35.150  66.041  1.00  0.00           C  
ATOM   1624  C   ARG H1390      77.352  34.538  66.491  1.00  0.00           C  
ATOM   1625  O   ARG H1390      76.946  33.507  65.987  1.00  0.00           O  
ATOM   1626  CB  ARG H1390      79.656  35.180  67.217  1.00  0.00           C  
ATOM   1627  CG  ARG H1390      80.112  33.801  67.672  1.00  0.00           C  
ATOM   1628  CD  ARG H1390      80.733  33.847  69.067  1.00  0.00           C  
ATOM   1629  NE  ARG H1390      81.694  34.940  69.197  1.00  0.00           N  
ATOM   1630  CZ  ARG H1390      82.332  35.242  70.324  1.00  0.00           C  
ATOM   1631  NH1 ARG H1390      82.113  34.524  71.427  1.00  0.00           N  
ATOM   1632  NH2 ARG H1390      83.181  36.269  70.347  1.00  0.00           N  
ATOM   1633  N   ALA H1391      76.677  35.182  67.438  1.00  0.00           N  
ATOM   1634  CA  ALA H1391      75.396  34.698  67.966  1.00  0.00           C  
ATOM   1635  C   ALA H1391      74.415  34.235  66.908  1.00  0.00           C  
ATOM   1636  O   ALA H1391      73.865  33.143  66.994  1.00  0.00           O  
ATOM   1637  CB  ALA H1391      74.744  35.774  68.803  1.00  0.00           C  
ATOM   1638  N   GLU H1392      74.179  35.090  65.922  1.00  0.00           N  
ATOM   1639  CA  GLU H1392      73.271  34.787  64.827  1.00  0.00           C  
ATOM   1640  C   GLU H1392      73.781  33.596  64.054  1.00  0.00           C  
ATOM   1641  O   GLU H1392      73.066  32.607  63.887  1.00  0.00           O  
ATOM   1642  CB  GLU H1392      73.168  35.978  63.899  1.00  0.00           C  
ATOM   1643  CG  GLU H1392      72.596  37.190  64.581  1.00  0.00           C  
ATOM   1644  CD  GLU H1392      72.375  38.331  63.629  1.00  0.00           C  
ATOM   1645  OE1 GLU H1392      73.374  38.800  63.035  1.00  0.00           O  
ATOM   1646  OE2 GLU H1392      71.203  38.747  63.475  1.00  0.00           O  
ATOM   1647  N   ALA H1393      75.018  33.709  63.573  1.00  0.00           N  
ATOM   1648  CA  ALA H1393      75.667  32.632  62.833  1.00  0.00           C  
ATOM   1649  C   ALA H1393      75.383  31.327  63.564  1.00  0.00           C  
ATOM   1650  O   ALA H1393      74.649  30.488  63.063  1.00  0.00           O  
ATOM   1651  CB  ALA H1393      77.162  32.871  62.770  1.00  0.00           C  
ATOM   1652  N   ASP H1394      75.961  31.181  64.756  1.00  0.00           N  
ATOM   1653  CA  ASP H1394      75.782  29.999  65.599  1.00  0.00           C  
ATOM   1654  C   ASP H1394      74.379  29.406  65.478  1.00  0.00           C  
ATOM   1655  O   ASP H1394      74.236  28.236  65.114  1.00  0.00           O  
ATOM   1656  CB  ASP H1394      76.049  30.336  67.081  1.00  0.00           C  
ATOM   1657  CG  ASP H1394      77.536  30.440  67.413  1.00  0.00           C  
ATOM   1658  OD1 ASP H1394      78.294  29.472  67.170  1.00  0.00           O  
ATOM   1659  OD2 ASP H1394      77.942  31.501  67.924  1.00  0.00           O  
ATOM   1660  N   LEU H1395      73.353  30.199  65.790  1.00  0.00           N  
ATOM   1661  CA  LEU H1395      71.983  29.716  65.710  1.00  0.00           C  
ATOM   1662  C   LEU H1395      71.642  29.161  64.313  1.00  0.00           C  
ATOM   1663  O   LEU H1395      71.192  28.016  64.177  1.00  0.00           O  
ATOM   1664  CB  LEU H1395      71.028  30.839  66.088  1.00  0.00           C  
ATOM   1665  CG  LEU H1395      70.864  31.072  67.584  1.00  0.00           C  
ATOM   1666  CD1 LEU H1395      69.756  32.090  67.884  1.00  0.00           C  
ATOM   1667  CD2 LEU H1395      70.505  29.757  68.191  1.00  0.00           C  
ATOM   1668  N   ALA H1396      71.852  29.978  63.284  1.00  0.00           N  
ATOM   1669  CA  ALA H1396      71.605  29.558  61.925  1.00  0.00           C  
ATOM   1670  C   ALA H1396      72.280  28.205  61.684  1.00  0.00           C  
ATOM   1671  O   ALA H1396      71.617  27.238  61.323  1.00  0.00           O  
ATOM   1672  CB  ALA H1396      72.148  30.585  60.986  1.00  0.00           C  
ATOM   1673  N   VAL H1397      73.594  28.144  61.871  1.00  0.00           N  
ATOM   1674  CA  VAL H1397      74.354  26.899  61.705  1.00  0.00           C  
ATOM   1675  C   VAL H1397      73.614  25.741  62.339  1.00  0.00           C  
ATOM   1676  O   VAL H1397      73.474  24.671  61.757  1.00  0.00           O  
ATOM   1677  CB  VAL H1397      75.709  26.943  62.414  1.00  0.00           C  
ATOM   1678  CG1 VAL H1397      76.367  25.561  62.398  1.00  0.00           C  
ATOM   1679  CG2 VAL H1397      76.583  27.972  61.768  1.00  0.00           C  
ATOM   1680  N   ALA H1398      73.165  25.950  63.561  1.00  0.00           N  
ATOM   1681  CA  ALA H1398      72.440  24.908  64.263  1.00  0.00           C  
ATOM   1682  C   ALA H1398      71.289  24.408  63.401  1.00  0.00           C  
ATOM   1683  O   ALA H1398      71.252  23.228  63.035  1.00  0.00           O  
ATOM   1684  CB  ALA H1398      71.910  25.441  65.593  1.00  0.00           C  
ATOM   1685  N   LEU H1400      70.360  25.310  63.086  1.00  0.00           N  
ATOM   1686  CA  LEU H1400      69.218  24.970  62.265  1.00  0.00           C  
ATOM   1687  C   LEU H1400      69.632  24.121  61.072  1.00  0.00           C  
ATOM   1688  O   LEU H1400      69.364  22.915  61.031  1.00  0.00           O  
ATOM   1689  CB  LEU H1400      68.544  26.215  61.725  1.00  0.00           C  
ATOM   1690  CG  LEU H1400      67.547  27.048  62.526  1.00  0.00           C  
ATOM   1691  CD1 LEU H1400      66.629  26.172  63.339  1.00  0.00           C  
ATOM   1692  CD2 LEU H1400      68.307  27.998  63.391  1.00  0.00           C  
ATOM   1693  N   GLU H1401      70.283  24.750  60.099  1.00  0.00           N  
ATOM   1694  CA  GLU H1401      70.709  24.050  58.899  1.00  0.00           C  
ATOM   1695  C   GLU H1401      71.552  22.794  59.127  1.00  0.00           C  
ATOM   1696  O   GLU H1401      71.693  21.941  58.257  1.00  0.00           O  
ATOM   1697  CB  GLU H1401      71.457  25.021  58.018  1.00  0.00           C  
ATOM   1698  CG  GLU H1401      72.626  25.637  58.669  1.00  0.00           C  
ATOM   1699  CD  GLU H1401      73.163  26.767  57.846  1.00  0.00           C  
ATOM   1700  OE1 GLU H1401      72.418  27.771  57.696  1.00  0.00           O  
ATOM   1701  OE2 GLU H1401      74.315  26.642  57.345  1.00  0.00           O  
ATOM   1702  N   GLU H1415      72.107  22.678  60.309  1.00  0.00           N  
ATOM   1703  CA  GLU H1415      72.919  21.542  60.625  1.00  0.00           C  
ATOM   1704  C   GLU H1415      72.001  20.382  60.929  1.00  0.00           C  
ATOM   1705  O   GLU H1415      72.406  19.227  60.840  1.00  0.00           O  
ATOM   1706  CB  GLU H1415      73.769  21.892  61.836  1.00  0.00           C  
ATOM   1707  CG  GLU H1415      74.843  20.890  62.202  1.00  0.00           C  
ATOM   1708  CD  GLU H1415      75.686  21.388  63.351  1.00  0.00           C  
ATOM   1709  OE1 GLU H1415      76.309  22.470  63.179  1.00  0.00           O  
ATOM   1710  OE2 GLU H1415      75.705  20.704  64.409  1.00  0.00           O  
ATOM   1711  N   ASN H1416      70.769  20.704  61.308  1.00  0.00           N  
ATOM   1712  CA  ASN H1416      69.750  19.701  61.621  1.00  0.00           C  
ATOM   1713  C   ASN H1416      68.719  19.655  60.498  1.00  0.00           C  
ATOM   1714  O   ASN H1416      67.693  18.967  60.586  1.00  0.00           O  
ATOM   1715  CB  ASN H1416      69.040  20.024  62.937  1.00  0.00           C  
ATOM   1716  CG  ASN H1416      69.950  19.875  64.125  1.00  0.00           C  
ATOM   1717  OD1 ASN H1416      70.951  20.579  64.220  1.00  0.00           O  
ATOM   1718  ND2 ASN H1416      69.622  18.950  65.036  1.00  0.00           N  
ATOM   1719  N   ASN H1418      69.014  20.402  59.441  1.00  0.00           N  
ATOM   1720  CA  ASN H1418      68.161  20.474  58.281  1.00  0.00           C  
ATOM   1721  C   ASN H1418      66.788  21.008  58.606  1.00  0.00           C  
ATOM   1722  O   ASN H1418      65.791  20.471  58.153  1.00  0.00           O  
ATOM   1723  CB  ASN H1418      68.043  19.103  57.634  1.00  0.00           C  
ATOM   1724  CG  ASN H1418      69.357  18.623  57.043  1.00  0.00           C  
ATOM   1725  OD1 ASN H1418      69.997  19.324  56.237  1.00  0.00           O  
ATOM   1726  ND2 ASN H1418      69.773  17.419  57.437  1.00  0.00           N  
ATOM   1727  N   ILE H1419      66.726  22.054  59.413  1.00  0.00           N  
ATOM   1728  CA  ILE H1419      65.443  22.646  59.721  1.00  0.00           C  
ATOM   1729  C   ILE H1419      65.370  23.837  58.767  1.00  0.00           C  
ATOM   1730  O   ILE H1419      66.257  24.669  58.694  1.00  0.00           O  
ATOM   1731  CB  ILE H1419      65.349  23.111  61.193  1.00  0.00           C  
ATOM   1732  CG1 ILE H1419      65.926  22.030  62.130  1.00  0.00           C  
ATOM   1733  CG2 ILE H1419      63.898  23.453  61.533  1.00  0.00           C  
ATOM   1734  CD1 ILE H1419      65.192  20.719  62.112  1.00  0.00           C  
ATOM   1735  N   PRO H1421      64.335  23.876  57.949  1.00  0.00           N  
ATOM   1736  CA  PRO H1421      64.194  24.981  57.012  1.00  0.00           C  
ATOM   1737  C   PRO H1421      63.643  26.183  57.795  1.00  0.00           C  
ATOM   1738  O   PRO H1421      62.884  26.021  58.758  1.00  0.00           O  
ATOM   1739  CB  PRO H1421      63.201  24.425  55.983  1.00  0.00           C  
ATOM   1740  CG  PRO H1421      63.387  22.945  56.061  1.00  0.00           C  
ATOM   1741  CD  PRO H1421      63.472  22.752  57.556  1.00  0.00           C  
ATOM   1742  N   PHE H1422      64.024  27.387  57.388  1.00  0.00           N  
ATOM   1743  CA  PHE H1422      63.554  28.577  58.081  1.00  0.00           C  
ATOM   1744  C   PHE H1422      63.687  29.852  57.271  1.00  0.00           C  
ATOM   1745  O   PHE H1422      64.148  29.836  56.119  1.00  0.00           O  
ATOM   1746  CB  PHE H1422      64.329  28.762  59.366  1.00  0.00           C  
ATOM   1747  CG  PHE H1422      65.813  28.837  59.157  1.00  0.00           C  
ATOM   1748  CD1 PHE H1422      66.560  27.684  58.885  1.00  0.00           C  
ATOM   1749  CD2 PHE H1422      66.472  30.053  59.237  1.00  0.00           C  
ATOM   1750  CE1 PHE H1422      67.954  27.748  58.702  1.00  0.00           C  
ATOM   1751  CE2 PHE H1422      67.851  30.123  59.055  1.00  0.00           C  
ATOM   1752  CZ  PHE H1422      68.594  28.968  58.788  1.00  0.00           C  
ATOM   1753  N   GLU H1423      63.292  30.959  57.899  1.00  0.00           N  
ATOM   1754  CA  GLU H1423      63.349  32.267  57.263  1.00  0.00           C  
ATOM   1755  C   GLU H1423      63.767  33.265  58.287  1.00  0.00           C  
ATOM   1756  O   GLU H1423      63.322  33.178  59.419  1.00  0.00           O  
ATOM   1757  CB  GLU H1423      61.980  32.680  56.777  1.00  0.00           C  
ATOM   1758  CG  GLU H1423      61.260  31.612  56.002  1.00  0.00           C  
ATOM   1759  CD  GLU H1423      59.818  31.985  55.736  1.00  0.00           C  
ATOM   1760  OE1 GLU H1423      59.190  32.530  56.673  1.00  0.00           O  
ATOM   1761  OE2 GLU H1423      59.316  31.720  54.610  1.00  0.00           O  
ATOM   1762  N   TYR H1424      64.590  34.231  57.894  1.00  0.00           N  
ATOM   1763  CA  TYR H1424      65.030  35.244  58.840  1.00  0.00           C  
ATOM   1764  C   TYR H1424      63.907  36.193  59.159  1.00  0.00           C  
ATOM   1765  O   TYR H1424      63.234  36.701  58.269  1.00  0.00           O  
ATOM   1766  CB  TYR H1424      66.227  36.007  58.296  1.00  0.00           C  
ATOM   1767  CG  TYR H1424      67.508  35.207  58.352  1.00  0.00           C  
ATOM   1768  CD1 TYR H1424      67.501  33.878  58.772  1.00  0.00           C  
ATOM   1769  CD2 TYR H1424      68.736  35.771  57.976  1.00  0.00           C  
ATOM   1770  CE1 TYR H1424      68.682  33.124  58.820  1.00  0.00           C  
ATOM   1771  CE2 TYR H1424      69.931  35.018  58.016  1.00  0.00           C  
ATOM   1772  CZ  TYR H1424      69.887  33.694  58.440  1.00  0.00           C  
ATOM   1773  OH  TYR H1424      71.029  32.932  58.465  1.00  0.00           O  
ATOM   1774  N   GLN H1425      63.700  36.414  60.443  1.00  0.00           N  
ATOM   1775  CA  GLN H1425      62.652  37.293  60.899  1.00  0.00           C  
ATOM   1776  C   GLN H1425      63.224  38.709  60.999  1.00  0.00           C  
ATOM   1777  O   GLN H1425      62.667  39.566  61.684  1.00  0.00           O  
ATOM   1778  CB  GLN H1425      62.154  36.806  62.254  1.00  0.00           C  
ATOM   1779  CG  GLN H1425      60.785  37.308  62.667  1.00  0.00           C  
ATOM   1780  CD  GLN H1425      59.671  36.634  61.921  1.00  0.00           C  
ATOM   1781  OE1 GLN H1425      59.581  35.406  61.898  1.00  0.00           O  
ATOM   1782  NE2 GLN H1425      58.801  37.434  61.312  1.00  0.00           N  
ATOM   1783  N   LEU H1426      64.342  38.933  60.308  1.00  0.00           N  
ATOM   1784  CA  LEU H1426      65.039  40.225  60.259  1.00  0.00           C  
ATOM   1785  C   LEU H1426      64.454  41.352  61.103  1.00  0.00           C  
ATOM   1786  O   LEU H1426      63.307  41.753  60.915  1.00  0.00           O  
ATOM   1787  CB  LEU H1426      65.107  40.699  58.820  1.00  0.00           C  
ATOM   1788  CG  LEU H1426      65.637  39.664  57.829  1.00  0.00           C  
ATOM   1789  CD1 LEU H1426      65.300  40.099  56.409  1.00  0.00           C  
ATOM   1790  CD2 LEU H1426      67.128  39.491  58.004  1.00  0.00           C  
ATOM   1791  N   GLY H1427      65.253  41.876  62.025  1.00  0.00           N  
ATOM   1792  CA  GLY H1427      64.779  42.961  62.869  1.00  0.00           C  
ATOM   1793  C   GLY H1427      64.052  42.489  64.112  1.00  0.00           C  
ATOM   1794  O   GLY H1427      63.607  43.301  64.921  1.00  0.00           O  
ATOM   1795  N   GLU H1437      63.920  41.172  64.253  1.00  0.00           N  
ATOM   1796  CA  GLU H1437      63.254  40.565  65.412  1.00  0.00           C  
ATOM   1797  C   GLU H1437      64.292  39.911  66.304  1.00  0.00           C  
ATOM   1798  O   GLU H1437      65.483  39.904  66.003  1.00  0.00           O  
ATOM   1799  CB  GLU H1437      62.259  39.478  64.984  1.00  0.00           C  
ATOM   1800  CG  GLU H1437      60.839  39.695  65.464  1.00  0.00           C  
ATOM   1801  CD  GLU H1437      60.071  40.641  64.557  1.00  0.00           C  
ATOM   1802  OE1 GLU H1437      60.711  41.308  63.708  1.00  0.00           O  
ATOM   1803  OE2 GLU H1437      58.830  40.718  64.697  1.00  0.00           O  
ATOM   1804  N   GLY H1438      63.833  39.332  67.397  1.00  0.00           N  
ATOM   1805  CA  GLY H1438      64.777  38.693  68.271  1.00  0.00           C  
ATOM   1806  C   GLY H1438      64.996  39.518  69.516  1.00  0.00           C  
ATOM   1807  O   GLY H1438      64.860  40.746  69.521  1.00  0.00           O  
ATOM   1808  N   ALA H1443      65.335  38.807  70.581  1.00  0.00           N  
ATOM   1809  CA  ALA H1443      65.576  39.381  71.882  1.00  0.00           C  
ATOM   1810  C   ALA H1443      66.430  40.621  71.807  1.00  0.00           C  
ATOM   1811  O   ALA H1443      67.370  40.678  71.007  1.00  0.00           O  
ATOM   1812  CB  ALA H1443      66.262  38.361  72.717  1.00  0.00           C  
ATOM   1813  N   PHE H1444      66.126  41.613  72.640  1.00  0.00           N  
ATOM   1814  CA  PHE H1444      66.963  42.804  72.644  1.00  0.00           C  
ATOM   1815  C   PHE H1444      68.352  42.364  73.100  1.00  0.00           C  
ATOM   1816  O   PHE H1444      69.300  43.123  73.027  1.00  0.00           O  
ATOM   1817  CB  PHE H1444      66.410  43.875  73.595  1.00  0.00           C  
ATOM   1818  CG  PHE H1444      66.535  43.537  75.053  1.00  0.00           C  
ATOM   1819  CD1 PHE H1444      67.786  43.407  75.652  1.00  0.00           C  
ATOM   1820  CD2 PHE H1444      65.397  43.371  75.834  1.00  0.00           C  
ATOM   1821  CE1 PHE H1444      67.907  43.116  77.006  1.00  0.00           C  
ATOM   1822  CE2 PHE H1444      65.495  43.082  77.192  1.00  0.00           C  
ATOM   1823  CZ  PHE H1444      66.756  42.951  77.781  1.00  0.00           C  
ATOM   1824  N   TYR H1448      68.450  41.119  73.566  1.00  0.00           N  
ATOM   1825  CA  TYR H1448      69.701  40.540  74.057  1.00  0.00           C  
ATOM   1826  C   TYR H1448      70.311  39.382  73.253  1.00  0.00           C  
ATOM   1827  O   TYR H1448      71.257  38.729  73.718  1.00  0.00           O  
ATOM   1828  CB  TYR H1448      69.518  40.095  75.503  1.00  0.00           C  
ATOM   1829  CG  TYR H1448      68.343  39.196  75.725  1.00  0.00           C  
ATOM   1830  CD1 TYR H1448      67.038  39.692  75.729  1.00  0.00           C  
ATOM   1831  CD2 TYR H1448      68.525  37.846  75.955  1.00  0.00           C  
ATOM   1832  CE1 TYR H1448      65.929  38.851  75.969  1.00  0.00           C  
ATOM   1833  CE2 TYR H1448      67.439  37.000  76.188  1.00  0.00           C  
ATOM   1834  CZ  TYR H1448      66.138  37.510  76.197  1.00  0.00           C  
ATOM   1835  OH  TYR H1448      65.069  36.676  76.416  1.00  0.00           O  
ATOM   1836  N   GLY H1456      69.781  39.131  72.052  1.00  0.00           N  
ATOM   1837  CA  GLY H1456      70.314  38.057  71.224  1.00  0.00           C  
ATOM   1838  C   GLY H1456      69.390  37.486  70.151  1.00  0.00           C  
ATOM   1839  O   GLY H1456      68.157  37.664  70.198  1.00  0.00           O  
ATOM   1840  N   PRO H1457      69.981  36.780  69.159  1.00  0.00           N  
ATOM   1841  CA  PRO H1457      69.221  36.175  68.069  1.00  0.00           C  
ATOM   1842  C   PRO H1457      68.200  35.244  68.659  1.00  0.00           C  
ATOM   1843  O   PRO H1457      68.314  34.828  69.803  1.00  0.00           O  
ATOM   1844  CB  PRO H1457      70.294  35.456  67.252  1.00  0.00           C  
ATOM   1845  CG  PRO H1457      71.356  35.137  68.267  1.00  0.00           C  
ATOM   1846  CD  PRO H1457      71.408  36.407  69.067  1.00  0.00           C  
ATOM   1847  N   LYS H1458      67.199  34.899  67.873  1.00  0.00           N  
ATOM   1848  CA  LYS H1458      66.157  34.046  68.401  1.00  0.00           C  
ATOM   1849  C   LYS H1458      65.478  33.063  67.418  1.00  0.00           C  
ATOM   1850  O   LYS H1458      64.774  33.477  66.492  1.00  0.00           O  
ATOM   1851  CB  LYS H1458      65.117  34.952  69.071  1.00  0.00           C  
ATOM   1852  CG  LYS H1458      64.032  34.218  69.743  1.00  0.00           C  
ATOM   1853  CD  LYS H1458      62.980  35.173  70.269  1.00  0.00           C  
ATOM   1854  CE  LYS H1458      62.280  35.937  69.154  1.00  0.00           C  
ATOM   1855  NZ  LYS H1458      61.145  36.740  69.690  1.00  0.00           N  
ATOM   1856  N   ILE H1459      65.717  31.764  67.623  1.00  0.00           N  
ATOM   1857  CA  ILE H1459      65.076  30.725  66.821  1.00  0.00           C  
ATOM   1858  C   ILE H1459      63.633  30.678  67.325  1.00  0.00           C  
ATOM   1859  O   ILE H1459      63.397  30.537  68.519  1.00  0.00           O  
ATOM   1860  CB  ILE H1459      65.678  29.322  67.059  1.00  0.00           C  
ATOM   1861  CG1 ILE H1459      67.094  29.257  66.514  1.00  0.00           C  
ATOM   1862  CG2 ILE H1459      64.815  28.264  66.389  1.00  0.00           C  
ATOM   1863  CD1 ILE H1459      67.755  27.902  66.690  1.00  0.00           C  
ATOM   1864  N   GLU H1460      62.668  30.807  66.426  1.00  0.00           N  
ATOM   1865  CA  GLU H1460      61.265  30.774  66.817  1.00  0.00           C  
ATOM   1866  C   GLU H1460      60.575  29.530  66.283  1.00  0.00           C  
ATOM   1867  O   GLU H1460      60.729  29.166  65.118  1.00  0.00           O  
ATOM   1868  CB  GLU H1460      60.515  31.984  66.266  1.00  0.00           C  
ATOM   1869  CG  GLU H1460      60.921  33.326  66.817  1.00  0.00           C  
ATOM   1870  CD  GLU H1460      60.030  34.433  66.289  1.00  0.00           C  
ATOM   1871  OE1 GLU H1460      58.798  34.196  66.210  1.00  0.00           O  
ATOM   1872  OE2 GLU H1460      60.551  35.527  65.964  1.00  0.00           O  
ATOM   1873  N   PHE H1461      59.817  28.869  67.140  1.00  0.00           N  
ATOM   1874  CA  PHE H1461      59.064  27.719  66.707  1.00  0.00           C  
ATOM   1875  C   PHE H1461      57.629  28.191  66.742  1.00  0.00           C  
ATOM   1876  O   PHE H1461      57.084  28.468  67.830  1.00  0.00           O  
ATOM   1877  CB  PHE H1461      59.277  26.536  67.638  1.00  0.00           C  
ATOM   1878  CG  PHE H1461      60.608  25.900  67.473  1.00  0.00           C  
ATOM   1879  CD1 PHE H1461      61.736  26.511  67.978  1.00  0.00           C  
ATOM   1880  CD2 PHE H1461      60.744  24.711  66.774  1.00  0.00           C  
ATOM   1881  CE1 PHE H1461      62.987  25.948  67.791  1.00  0.00           C  
ATOM   1882  CE2 PHE H1461      61.987  24.142  66.584  1.00  0.00           C  
ATOM   1883  CZ  PHE H1461      63.116  24.762  67.095  1.00  0.00           C  
ATOM   1884  N   THR H1462      57.027  28.311  65.547  1.00  0.00           N  
ATOM   1885  CA  THR H1462      55.636  28.777  65.405  1.00  0.00           C  
ATOM   1886  C   THR H1462      54.674  27.634  65.079  1.00  0.00           C  
ATOM   1887  O   THR H1462      54.956  26.783  64.220  1.00  0.00           O  
ATOM   1888  CB  THR H1462      55.536  29.851  64.303  1.00  0.00           C  
ATOM   1889  OG1 THR H1462      55.882  29.248  63.062  1.00  0.00           O  
ATOM   1890  CG2 THR H1462      56.540  30.984  64.533  1.00  0.00           C  
ATOM   1891  N   LEU H1463      53.574  27.598  65.821  1.00  0.00           N  
ATOM   1892  CA  LEU H1463      52.532  26.602  65.626  1.00  0.00           C  
ATOM   1893  C   LEU H1463      51.340  27.401  65.124  1.00  0.00           C  
ATOM   1894  O   LEU H1463      51.306  28.617  65.302  1.00  0.00           O  
ATOM   1895  CB  LEU H1463      52.144  25.925  66.944  1.00  0.00           C  
ATOM   1896  CG  LEU H1463      53.144  24.983  67.605  1.00  0.00           C  
ATOM   1897  CD1 LEU H1463      52.423  24.311  68.768  1.00  0.00           C  
ATOM   1898  CD2 LEU H1463      53.715  23.970  66.611  1.00  0.00           C  
ATOM   1899  N   TYR H1464      50.352  26.757  64.510  1.00  0.00           N  
ATOM   1900  CA  TYR H1464      49.220  27.531  64.022  1.00  0.00           C  
ATOM   1901  C   TYR H1464      47.914  27.122  64.633  1.00  0.00           C  
ATOM   1902  O   TYR H1464      47.769  25.976  65.080  1.00  0.00           O  
ATOM   1903  CB  TYR H1464      49.146  27.425  62.514  1.00  0.00           C  
ATOM   1904  CG  TYR H1464      50.339  28.034  61.870  1.00  0.00           C  
ATOM   1905  CD1 TYR H1464      51.591  27.461  62.030  1.00  0.00           C  
ATOM   1906  CD2 TYR H1464      50.241  29.221  61.166  1.00  0.00           C  
ATOM   1907  CE1 TYR H1464      52.723  28.057  61.509  1.00  0.00           C  
ATOM   1908  CE2 TYR H1464      51.369  29.833  60.638  1.00  0.00           C  
ATOM   1909  CZ  TYR H1464      52.615  29.245  60.813  1.00  0.00           C  
ATOM   1910  OH  TYR H1464      53.756  29.840  60.305  1.00  0.00           O  
ATOM   1911  N   ASP H1465      46.961  28.054  64.618  1.00  0.00           N  
ATOM   1912  CA  ASP H1465      45.640  27.815  65.197  1.00  0.00           C  
ATOM   1913  C   ASP H1465      44.441  27.586  64.276  1.00  0.00           C  
ATOM   1914  O   ASP H1465      44.575  27.245  63.094  1.00  0.00           O  
ATOM   1915  CB  ASP H1465      45.278  28.961  66.102  1.00  0.00           C  
ATOM   1916  CG  ASP H1465      44.873  30.186  65.331  1.00  0.00           C  
ATOM   1917  OD1 ASP H1465      45.677  30.664  64.495  1.00  0.00           O  
ATOM   1918  OD2 ASP H1465      43.745  30.667  65.568  1.00  0.00           O  
ATOM   1919  N   CYS H1475      43.260  27.776  64.861  1.00  0.00           N  
ATOM   1920  CA  CYS H1475      41.982  27.615  64.177  1.00  0.00           C  
ATOM   1921  C   CYS H1475      41.994  28.250  62.797  1.00  0.00           C  
ATOM   1922  O   CYS H1475      41.691  27.588  61.798  1.00  0.00           O  
ATOM   1923  CB  CYS H1475      40.858  28.246  65.009  1.00  0.00           C  
ATOM   1924  SG  CYS H1475      39.178  28.339  64.248  1.00  0.00           S  
ATOM   1925  N   LEU H1689      42.341  29.535  62.752  1.00  0.00           N  
ATOM   1926  CA  LEU H1689      42.376  30.270  61.506  1.00  0.00           C  
ATOM   1927  C   LEU H1689      43.765  30.282  60.950  1.00  0.00           C  
ATOM   1928  O   LEU H1689      44.203  31.273  60.378  1.00  0.00           O  
ATOM   1929  CB  LEU H1689      41.909  31.694  61.724  1.00  0.00           C  
ATOM   1930  CG  LEU H1689      40.583  31.776  62.469  1.00  0.00           C  
ATOM   1931  CD1 LEU H1689      40.069  33.179  62.369  1.00  0.00           C  
ATOM   1932  CD2 LEU H1689      39.565  30.812  61.888  1.00  0.00           C  
ATOM   1933  N   ASP H1690      44.460  29.169  61.112  1.00  0.00           N  
ATOM   1934  CA  ASP H1690      45.815  29.070  60.619  1.00  0.00           C  
ATOM   1935  C   ASP H1690      46.608  30.384  60.811  1.00  0.00           C  
ATOM   1936  O   ASP H1690      47.268  30.855  59.883  1.00  0.00           O  
ATOM   1937  CB  ASP H1690      45.796  28.674  59.144  1.00  0.00           C  
ATOM   1938  CG  ASP H1690      47.157  28.227  58.645  1.00  0.00           C  
ATOM   1939  OD1 ASP H1690      47.667  27.200  59.145  1.00  0.00           O  
ATOM   1940  OD2 ASP H1690      47.719  28.898  57.755  1.00  0.00           O  
ATOM   1941  N   ARG H1692      46.513  30.978  62.006  1.00  0.00           N  
ATOM   1942  CA  ARG H1692      47.255  32.195  62.332  1.00  0.00           C  
ATOM   1943  C   ARG H1692      48.551  31.704  62.972  1.00  0.00           C  
ATOM   1944  O   ARG H1692      48.551  30.723  63.733  1.00  0.00           O  
ATOM   1945  CB  ARG H1692      46.482  33.064  63.331  1.00  0.00           C  
ATOM   1946  CG  ARG H1692      45.152  33.545  62.829  1.00  0.00           C  
ATOM   1947  CD  ARG H1692      44.335  34.243  63.896  1.00  0.00           C  
ATOM   1948  NE  ARG H1692      43.892  33.315  64.936  1.00  0.00           N  
ATOM   1949  CZ  ARG H1692      42.862  33.536  65.761  1.00  0.00           C  
ATOM   1950  NH1 ARG H1692      42.164  34.670  65.651  1.00  0.00           N  
ATOM   1951  NH2 ARG H1692      42.527  32.631  66.698  1.00  0.00           N  
ATOM   1952  N   ALA H1693      49.660  32.360  62.660  1.00  0.00           N  
ATOM   1953  CA  ALA H1693      50.922  31.938  63.237  1.00  0.00           C  
ATOM   1954  C   ALA H1693      51.011  32.405  64.687  1.00  0.00           C  
ATOM   1955  O   ALA H1693      50.545  33.498  65.030  1.00  0.00           O  
ATOM   1956  CB  ALA H1693      52.072  32.494  62.432  1.00  0.00           C  
ATOM   1957  N   TRP H1700      51.593  31.559  65.534  1.00  0.00           N  
ATOM   1958  CA  TRP H1700      51.783  31.855  66.955  1.00  0.00           C  
ATOM   1959  C   TRP H1700      53.142  31.293  67.390  1.00  0.00           C  
ATOM   1960  O   TRP H1700      53.465  30.125  67.141  1.00  0.00           O  
ATOM   1961  CB  TRP H1700      50.670  31.232  67.773  1.00  0.00           C  
ATOM   1962  CG  TRP H1700      49.360  31.972  67.738  1.00  0.00           C  
ATOM   1963  CD1 TRP H1700      48.171  31.497  67.282  1.00  0.00           C  
ATOM   1964  CD2 TRP H1700      49.070  33.248  68.336  1.00  0.00           C  
ATOM   1965  NE1 TRP H1700      47.151  32.383  67.572  1.00  0.00           N  
ATOM   1966  CE2 TRP H1700      47.677  33.466  68.216  1.00  0.00           C  
ATOM   1967  CE3 TRP H1700      49.851  34.226  68.964  1.00  0.00           C  
ATOM   1968  CZ2 TRP H1700      47.047  34.621  68.707  1.00  0.00           C  
ATOM   1969  CZ3 TRP H1700      49.215  35.388  69.457  1.00  0.00           C  
ATOM   1970  CH2 TRP H1700      47.832  35.567  69.322  1.00  0.00           C  
ATOM   1971  N   GLN H1701      53.951  32.138  68.016  1.00  0.00           N  
ATOM   1972  CA  GLN H1701      55.269  31.724  68.450  1.00  0.00           C  
ATOM   1973  C   GLN H1701      55.100  30.943  69.731  1.00  0.00           C  
ATOM   1974  O   GLN H1701      54.521  31.454  70.698  1.00  0.00           O  
ATOM   1975  CB  GLN H1701      56.131  32.957  68.679  1.00  0.00           C  
ATOM   1976  CG  GLN H1701      57.533  32.677  69.164  1.00  0.00           C  
ATOM   1977  CD  GLN H1701      58.262  33.959  69.591  1.00  0.00           C  
ATOM   1978  OE1 GLN H1701      59.369  33.909  70.148  1.00  0.00           O  
ATOM   1979  NE2 GLN H1701      57.639  35.115  69.330  1.00  0.00           N  
ATOM   1980  N   CYS H1702      55.570  29.697  69.732  1.00  0.00           N  
ATOM   1981  CA  CYS H1702      55.467  28.864  70.930  1.00  0.00           C  
ATOM   1982  C   CYS H1702      56.815  28.532  71.544  1.00  0.00           C  
ATOM   1983  O   CYS H1702      57.168  29.039  72.599  1.00  0.00           O  
ATOM   1984  CB  CYS H1702      54.695  27.595  70.611  1.00  0.00           C  
ATOM   1985  SG  CYS H1702      52.948  27.947  70.555  1.00  0.00           S  
ATOM   1986  N   GLY H1703      57.565  27.676  70.868  1.00  0.00           N  
ATOM   1987  CA  GLY H1703      58.875  27.320  71.357  1.00  0.00           C  
ATOM   1988  C   GLY H1703      59.830  28.411  70.972  1.00  0.00           C  
ATOM   1989  O   GLY H1703      59.487  29.255  70.176  1.00  0.00           O  
ATOM   1990  N   THR H1704      61.019  28.412  71.557  1.00  0.00           N  
ATOM   1991  CA  THR H1704      62.037  29.415  71.246  1.00  0.00           C  
ATOM   1992  C   THR H1704      63.376  29.139  71.930  1.00  0.00           C  
ATOM   1993  O   THR H1704      63.422  28.692  73.065  1.00  0.00           O  
ATOM   1994  CB  THR H1704      61.581  30.860  71.603  1.00  0.00           C  
ATOM   1995  OG1 THR H1704      62.709  31.726  71.465  1.00  0.00           O  
ATOM   1996  CG2 THR H1704      61.022  30.968  73.029  1.00  0.00           C  
ATOM   1997  N   VAL H1705      64.454  29.381  71.204  1.00  0.00           N  
ATOM   1998  CA  VAL H1705      65.805  29.167  71.697  1.00  0.00           C  
ATOM   1999  C   VAL H1705      66.597  30.423  71.336  1.00  0.00           C  
ATOM   2000  O   VAL H1705      66.773  30.751  70.151  1.00  0.00           O  
ATOM   2001  CB  VAL H1705      66.472  27.886  71.050  1.00  0.00           C  
ATOM   2002  CG1 VAL H1705      67.977  27.808  71.361  1.00  0.00           C  
ATOM   2003  CG2 VAL H1705      65.801  26.657  71.584  1.00  0.00           C  
ATOM   2004  N   GLN H1706      67.078  31.116  72.366  1.00  0.00           N  
ATOM   2005  CA  GLN H1706      67.818  32.342  72.169  1.00  0.00           C  
ATOM   2006  C   GLN H1706      69.257  32.232  72.665  1.00  0.00           C  
ATOM   2007  O   GLN H1706      69.494  31.631  73.715  1.00  0.00           O  
ATOM   2008  CB  GLN H1706      67.087  33.433  72.909  1.00  0.00           C  
ATOM   2009  CG  GLN H1706      65.621  33.445  72.594  1.00  0.00           C  
ATOM   2010  CD  GLN H1706      64.821  34.146  73.688  1.00  0.00           C  
ATOM   2011  OE1 GLN H1706      65.392  34.900  74.465  1.00  0.00           O  
ATOM   2012  NE2 GLN H1706      63.496  33.916  73.750  1.00  0.00           N  
ATOM   2013  N   LEU H1707      70.207  32.806  71.915  1.00  0.00           N  
ATOM   2014  CA  LEU H1707      71.633  32.790  72.284  1.00  0.00           C  
ATOM   2015  C   LEU H1707      72.044  34.153  72.841  1.00  0.00           C  
ATOM   2016  O   LEU H1707      72.196  35.135  72.105  1.00  0.00           O  
ATOM   2017  CB  LEU H1707      72.502  32.457  71.079  1.00  0.00           C  
ATOM   2018  CG  LEU H1707      73.932  32.083  71.438  1.00  0.00           C  
ATOM   2019  CD1 LEU H1707      73.889  30.939  72.439  1.00  0.00           C  
ATOM   2020  CD2 LEU H1707      74.724  31.683  70.191  1.00  0.00           C  
ATOM   2021  N   ASP H1708      72.239  34.195  74.156  1.00  0.00           N  
ATOM   2022  CA  ASP H1708      72.588  35.422  74.872  1.00  0.00           C  
ATOM   2023  C   ASP H1708      74.077  35.620  75.112  1.00  0.00           C  
ATOM   2024  O   ASP H1708      74.748  34.750  75.666  1.00  0.00           O  
ATOM   2025  CB  ASP H1708      71.874  35.433  76.218  1.00  0.00           C  
ATOM   2026  CG  ASP H1708      71.784  36.789  76.781  1.00  0.00           C  
ATOM   2027  OD1 ASP H1708      72.760  37.553  76.653  1.00  0.00           O  
ATOM   2028  OD2 ASP H1708      70.736  37.093  77.349  1.00  0.00           O  
ATOM   2029  N   PHE H1709      74.596  36.769  74.710  1.00  0.00           N  
ATOM   2030  CA  PHE H1709      76.002  37.028  74.935  1.00  0.00           C  
ATOM   2031  C   PHE H1709      76.258  38.180  75.895  1.00  0.00           C  
ATOM   2032  O   PHE H1709      77.366  38.322  76.419  1.00  0.00           O  
ATOM   2033  CB  PHE H1709      76.709  37.274  73.615  1.00  0.00           C  
ATOM   2034  CG  PHE H1709      77.153  36.020  72.938  1.00  0.00           C  
ATOM   2035  CD1 PHE H1709      77.830  35.037  73.653  1.00  0.00           C  
ATOM   2036  CD2 PHE H1709      76.940  35.829  71.577  1.00  0.00           C  
ATOM   2037  CE1 PHE H1709      78.296  33.872  73.020  1.00  0.00           C  
ATOM   2038  CE2 PHE H1709      77.404  34.665  70.931  1.00  0.00           C  
ATOM   2039  CZ  PHE H1709      78.084  33.687  71.659  1.00  0.00           C  
ATOM   2040  N   SER H1710      75.226  38.980  76.141  1.00  0.00           N  
ATOM   2041  CA  SER H1710      75.341  40.116  77.043  1.00  0.00           C  
ATOM   2042  C   SER H1710      75.028  39.785  78.493  1.00  0.00           C  
ATOM   2043  O   SER H1710      75.947  39.578  79.279  1.00  0.00           O  
ATOM   2044  CB  SER H1710      74.441  41.243  76.566  1.00  0.00           C  
ATOM   2045  OG  SER H1710      74.789  41.581  75.230  1.00  0.00           O  
ATOM   2046  N   LEU H1725      73.743  39.729  78.844  1.00  0.00           N  
ATOM   2047  CA  LEU H1725      73.313  39.430  80.219  1.00  0.00           C  
ATOM   2048  C   LEU H1725      74.295  38.699  81.152  1.00  0.00           C  
ATOM   2049  O   LEU H1725      74.573  39.178  82.255  1.00  0.00           O  
ATOM   2050  CB  LEU H1725      71.987  38.682  80.200  1.00  0.00           C  
ATOM   2051  CG  LEU H1725      70.867  39.485  79.547  1.00  0.00           C  
ATOM   2052  CD1 LEU H1725      69.536  38.768  79.732  1.00  0.00           C  
ATOM   2053  CD2 LEU H1725      70.811  40.875  80.164  1.00  0.00           C  
ATOM   2054  N   PRO H1726      74.842  37.537  80.734  1.00  0.00           N  
ATOM   2055  CA  PRO H1726      75.778  36.863  81.646  1.00  0.00           C  
ATOM   2056  C   PRO H1726      76.875  37.794  82.216  1.00  0.00           C  
ATOM   2057  O   PRO H1726      77.305  37.648  83.368  1.00  0.00           O  
ATOM   2058  CB  PRO H1726      76.338  35.695  80.786  1.00  0.00           C  
ATOM   2059  CG  PRO H1726      76.186  36.170  79.394  1.00  0.00           C  
ATOM   2060  CD  PRO H1726      74.815  36.845  79.434  1.00  0.00           C  
ATOM   2061  N   SER H1727      77.320  38.747  81.406  1.00  0.00           N  
ATOM   2062  CA  SER H1727      78.326  39.680  81.850  1.00  0.00           C  
ATOM   2063  C   SER H1727      77.613  40.815  82.574  1.00  0.00           C  
ATOM   2064  O   SER H1727      77.997  41.172  83.664  1.00  0.00           O  
ATOM   2065  CB  SER H1727      79.122  40.223  80.667  1.00  0.00           C  
ATOM   2066  OG  SER H1727      78.776  41.574  80.440  1.00  0.00           O  
ATOM   2067  N   ARG H1728      76.574  41.377  81.982  1.00  0.00           N  
ATOM   2068  CA  ARG H1728      75.856  42.457  82.630  1.00  0.00           C  
ATOM   2069  C   ARG H1728      75.568  42.215  84.105  1.00  0.00           C  
ATOM   2070  O   ARG H1728      75.655  43.143  84.914  1.00  0.00           O  
ATOM   2071  CB  ARG H1728      74.544  42.731  81.918  1.00  0.00           C  
ATOM   2072  CG  ARG H1728      74.754  43.230  80.532  1.00  0.00           C  
ATOM   2073  CD  ARG H1728      73.912  44.458  80.268  1.00  0.00           C  
ATOM   2074  NE  ARG H1728      74.383  45.119  79.049  1.00  0.00           N  
ATOM   2075  CZ  ARG H1728      73.843  46.219  78.525  1.00  0.00           C  
ATOM   2076  NH1 ARG H1728      72.798  46.787  79.121  1.00  0.00           N  
ATOM   2077  NH2 ARG H1728      74.349  46.756  77.408  1.00  0.00           N  
ATOM   2078  N   LEU H1729      75.205  40.989  84.468  1.00  0.00           N  
ATOM   2079  CA  LEU H1729      74.944  40.695  85.883  1.00  0.00           C  
ATOM   2080  C   LEU H1729      76.134  39.950  86.453  1.00  0.00           C  
ATOM   2081  O   LEU H1729      76.019  39.203  87.427  1.00  0.00           O  
ATOM   2082  CB  LEU H1729      73.691  39.850  86.068  1.00  0.00           C  
ATOM   2083  CG  LEU H1729      72.459  40.261  85.263  1.00  0.00           C  
ATOM   2084  CD1 LEU H1729      71.275  39.611  85.968  1.00  0.00           C  
ATOM   2085  CD2 LEU H1729      72.292  41.791  85.149  1.00  0.00           C  
ATOM   2086  N   SER H1752      77.270  40.165  85.798  1.00  0.00           N  
ATOM   2087  CA  SER H1752      78.548  39.588  86.162  1.00  0.00           C  
ATOM   2088  C   SER H1752      78.487  38.197  86.784  1.00  0.00           C  
ATOM   2089  O   SER H1752      78.429  38.010  87.999  1.00  0.00           O  
ATOM   2090  CB  SER H1752      79.277  40.562  87.075  1.00  0.00           C  
ATOM   2091  OG  SER H1752      78.336  41.373  87.753  1.00  0.00           O  
ATOM   2092  N   ALA H1753      78.487  37.205  85.921  1.00  0.00           N  
ATOM   2093  CA  ALA H1753      78.476  35.838  86.374  1.00  0.00           C  
ATOM   2094  C   ALA H1753      79.792  35.330  85.835  1.00  0.00           C  
ATOM   2095  O   ALA H1753      80.360  35.958  84.940  1.00  0.00           O  
ATOM   2096  CB  ALA H1753      77.341  35.112  85.736  1.00  0.00           C  
ATOM   2097  N   SER H1757      80.290  34.217  86.367  1.00  0.00           N  
ATOM   2098  CA  SER H1757      81.552  33.668  85.874  1.00  0.00           C  
ATOM   2099  C   SER H1757      81.902  32.321  86.464  1.00  0.00           C  
ATOM   2100  O   SER H1757      81.392  31.922  87.518  1.00  0.00           O  
ATOM   2101  CB  SER H1757      82.691  34.628  86.160  1.00  0.00           C  
ATOM   2102  OG  SER H1757      82.707  34.952  87.539  1.00  0.00           O  
ATOM   2103  N   TYR H1758      82.789  31.622  85.772  1.00  0.00           N  
ATOM   2104  CA  TYR H1758      83.207  30.319  86.226  1.00  0.00           C  
ATOM   2105  C   TYR H1758      84.700  30.224  86.080  1.00  0.00           C  
ATOM   2106  O   TYR H1758      85.338  31.087  85.485  1.00  0.00           O  
ATOM   2107  CB  TYR H1758      82.520  29.195  85.431  1.00  0.00           C  
ATOM   2108  CG  TYR H1758      82.826  29.150  83.934  1.00  0.00           C  
ATOM   2109  CD1 TYR H1758      82.224  30.049  83.042  1.00  0.00           C  
ATOM   2110  CD2 TYR H1758      83.759  28.243  83.422  1.00  0.00           C  
ATOM   2111  CE1 TYR H1758      82.553  30.052  81.678  1.00  0.00           C  
ATOM   2112  CE2 TYR H1758      84.101  28.232  82.067  1.00  0.00           C  
ATOM   2113  CZ  TYR H1758      83.502  29.139  81.197  1.00  0.00           C  
ATOM   2114  OH  TYR H1758      83.880  29.135  79.864  1.00  0.00           O  
ATOM   2115  N   VAL H1759      85.245  29.145  86.611  1.00  0.00           N  
ATOM   2116  CA  VAL H1759      86.676  28.922  86.603  1.00  0.00           C  
ATOM   2117  C   VAL H1759      87.095  27.855  85.616  1.00  0.00           C  
ATOM   2118  O   VAL H1759      86.604  26.727  85.706  1.00  0.00           O  
ATOM   2119  CB  VAL H1759      87.131  28.449  88.005  1.00  0.00           C  
ATOM   2120  CG1 VAL H1759      88.637  28.660  88.182  1.00  0.00           C  
ATOM   2121  CG2 VAL H1759      86.331  29.171  89.097  1.00  0.00           C  
ATOM   2122  N   GLY H1760      88.005  28.196  84.701  1.00  0.00           N  
ATOM   2123  CA  GLY H1760      88.501  27.214  83.737  1.00  0.00           C  
ATOM   2124  C   GLY H1760      89.580  26.361  84.394  1.00  0.00           C  
ATOM   2125  O   GLY H1760      89.847  26.550  85.578  1.00  0.00           O  
ATOM   2126  N   GLU H1764      90.197  25.419  83.679  1.00  0.00           N  
ATOM   2127  CA  GLU H1764      91.261  24.613  84.308  1.00  0.00           C  
ATOM   2128  C   GLU H1764      92.414  25.571  84.502  1.00  0.00           C  
ATOM   2129  O   GLU H1764      93.249  25.399  85.395  1.00  0.00           O  
ATOM   2130  CB  GLU H1764      91.739  23.459  83.418  1.00  0.00           C  
ATOM   2131  CG  GLU H1764      90.659  22.459  83.026  1.00  0.00           C  
ATOM   2132  CD  GLU H1764      89.785  22.935  81.856  1.00  0.00           C  
ATOM   2133  OE1 GLU H1764      89.153  24.022  81.953  1.00  0.00           O  
ATOM   2134  OE2 GLU H1764      89.733  22.207  80.834  1.00  0.00           O  
ATOM   2135  N   ASP H1765      92.439  26.580  83.631  1.00  0.00           N  
ATOM   2136  CA  ASP H1765      93.440  27.635  83.650  1.00  0.00           C  
ATOM   2137  C   ASP H1765      93.179  28.491  84.877  1.00  0.00           C  
ATOM   2138  O   ASP H1765      93.644  29.612  84.971  1.00  0.00           O  
ATOM   2139  CB  ASP H1765      93.339  28.488  82.379  1.00  0.00           C  
ATOM   2140  CG  ASP H1765      91.964  29.128  82.196  1.00  0.00           C  
ATOM   2141  OD1 ASP H1765      90.939  28.454  82.429  1.00  0.00           O  
ATOM   2142  OD2 ASP H1765      91.903  30.306  81.794  1.00  0.00           O  
ATOM   2143  N   ASN H1767      92.417  27.943  85.815  1.00  0.00           N  
ATOM   2144  CA  ASN H1767      92.088  28.626  87.053  1.00  0.00           C  
ATOM   2145  C   ASN H1767      91.800  30.091  86.744  1.00  0.00           C  
ATOM   2146  O   ASN H1767      92.215  30.979  87.483  1.00  0.00           O  
ATOM   2147  CB  ASN H1767      93.260  28.477  88.032  1.00  0.00           C  
ATOM   2148  CG  ASN H1767      92.903  28.875  89.445  1.00  0.00           C  
ATOM   2149  OD1 ASN H1767      91.936  28.378  90.033  1.00  0.00           O  
ATOM   2150  ND2 ASN H1767      93.695  29.773  90.005  1.00  0.00           N  
ATOM   2151  N   GLU H1768      91.084  30.324  85.641  1.00  0.00           N  
ATOM   2152  CA  GLU H1768      90.725  31.674  85.202  1.00  0.00           C  
ATOM   2153  C   GLU H1768      89.239  32.013  85.107  1.00  0.00           C  
ATOM   2154  O   GLU H1768      88.391  31.156  84.826  1.00  0.00           O  
ATOM   2155  CB  GLU H1768      91.365  31.979  83.859  1.00  0.00           C  
ATOM   2156  CG  GLU H1768      92.816  32.386  83.966  1.00  0.00           C  
ATOM   2157  CD  GLU H1768      92.997  33.713  84.687  1.00  0.00           C  
ATOM   2158  OE1 GLU H1768      92.487  34.733  84.170  1.00  0.00           O  
ATOM   2159  OE2 GLU H1768      93.642  33.735  85.765  1.00  0.00           O  
ATOM   2160  N   ARG H1770      88.952  33.291  85.332  1.00  0.00           N  
ATOM   2161  CA  ARG H1770      87.603  33.831  85.301  1.00  0.00           C  
ATOM   2162  C   ARG H1770      87.121  33.885  83.873  1.00  0.00           C  
ATOM   2163  O   ARG H1770      87.806  34.454  83.020  1.00  0.00           O  
ATOM   2164  CB  ARG H1770      87.584  35.252  85.880  1.00  0.00           C  
ATOM   2165  CG  ARG H1770      87.552  35.328  87.395  1.00  0.00           C  
ATOM   2166  CD  ARG H1770      86.139  35.094  87.916  1.00  0.00           C  
ATOM   2167  NE  ARG H1770      86.111  34.519  89.261  1.00  0.00           N  
ATOM   2168  CZ  ARG H1770      86.594  35.108  90.352  1.00  0.00           C  
ATOM   2169  NH1 ARG H1770      87.153  36.309  90.270  1.00  0.00           N  
ATOM   2170  NH2 ARG H1770      86.521  34.495  91.529  1.00  0.00           N  
ATOM   2171  N   LYS H1771      85.958  33.283  83.610  1.00  0.00           N  
ATOM   2172  CA  LYS H1771      85.363  33.295  82.269  1.00  0.00           C  
ATOM   2173  C   LYS H1771      83.870  33.533  82.450  1.00  0.00           C  
ATOM   2174  O   LYS H1771      83.272  32.960  83.369  1.00  0.00           O  
ATOM   2175  CB  LYS H1771      85.602  31.963  81.547  1.00  0.00           C  
ATOM   2176  CG  LYS H1771      87.076  31.516  81.463  1.00  0.00           C  
ATOM   2177  CD  LYS H1771      87.550  31.188  80.022  1.00  0.00           C  
ATOM   2178  CE  LYS H1771      86.897  29.924  79.402  1.00  0.00           C  
ATOM   2179  NZ  LYS H1771      87.432  28.593  79.877  1.00  0.00           N  
ATOM   2180  N   VAL H1772      83.284  34.411  81.625  1.00  0.00           N  
ATOM   2181  CA  VAL H1772      81.847  34.683  81.713  1.00  0.00           C  
ATOM   2182  C   VAL H1772      81.172  33.568  80.946  1.00  0.00           C  
ATOM   2183  O   VAL H1772      81.589  33.222  79.840  1.00  0.00           O  
ATOM   2184  CB  VAL H1772      81.432  36.017  81.070  1.00  0.00           C  
ATOM   2185  CG1 VAL H1772      79.908  36.154  81.099  1.00  0.00           C  
ATOM   2186  CG2 VAL H1772      82.031  37.163  81.821  1.00  0.00           C  
ATOM   2187  N   PRO H1773      80.106  32.993  81.512  1.00  0.00           N  
ATOM   2188  CA  PRO H1773      79.481  31.915  80.766  1.00  0.00           C  
ATOM   2189  C   PRO H1773      78.598  32.450  79.640  1.00  0.00           C  
ATOM   2190  O   PRO H1773      78.236  33.652  79.598  1.00  0.00           O  
ATOM   2191  CB  PRO H1773      78.679  31.205  81.842  1.00  0.00           C  
ATOM   2192  CG  PRO H1773      78.109  32.388  82.592  1.00  0.00           C  
ATOM   2193  CD  PRO H1773      79.302  33.342  82.700  1.00  0.00           C  
ATOM   2194  N   VAL H1774      78.278  31.538  78.721  1.00  0.00           N  
ATOM   2195  CA  VAL H1774      77.410  31.849  77.609  1.00  0.00           C  
ATOM   2196  C   VAL H1774      76.063  31.443  78.159  1.00  0.00           C  
ATOM   2197  O   VAL H1774      75.971  30.488  78.953  1.00  0.00           O  
ATOM   2198  CB  VAL H1774      77.684  30.981  76.396  1.00  0.00           C  
ATOM   2199  CG1 VAL H1774      76.957  31.575  75.225  1.00  0.00           C  
ATOM   2200  CG2 VAL H1774      79.170  30.845  76.125  1.00  0.00           C  
ATOM   2201  N   MET H1775      75.022  32.157  77.761  1.00  0.00           N  
ATOM   2202  CA  MET H1775      73.714  31.808  78.265  1.00  0.00           C  
ATOM   2203  C   MET H1775      72.663  31.631  77.169  1.00  0.00           C  
ATOM   2204  O   MET H1775      72.423  32.524  76.358  1.00  0.00           O  
ATOM   2205  CB  MET H1775      73.246  32.831  79.296  1.00  0.00           C  
ATOM   2206  CG  MET H1775      71.902  32.466  79.917  1.00  0.00           C  
ATOM   2207  SD  MET H1775      71.449  33.442  81.374  1.00  0.00           S  
ATOM   2208  CE  MET H1775      72.243  35.060  80.915  1.00  0.00           C  
ATOM   2209  N   ILE H1776      72.035  30.456  77.174  1.00  0.00           N  
ATOM   2210  CA  ILE H1776      71.009  30.083  76.213  1.00  0.00           C  
ATOM   2211  C   ILE H1776      69.643  30.170  76.842  1.00  0.00           C  
ATOM   2212  O   ILE H1776      69.393  29.539  77.856  1.00  0.00           O  
ATOM   2213  CB  ILE H1776      71.239  28.637  75.744  1.00  0.00           C  
ATOM   2214  CG1 ILE H1776      72.573  28.539  75.011  1.00  0.00           C  
ATOM   2215  CG2 ILE H1776      70.127  28.207  74.882  1.00  0.00           C  
ATOM   2216  CD1 ILE H1776      72.899  27.190  74.505  1.00  0.00           C  
ATOM   2217  N   HIS H1777      68.769  30.981  76.281  1.00  0.00           N  
ATOM   2218  CA  HIS H1777      67.398  31.052  76.809  1.00  0.00           C  
ATOM   2219  C   HIS H1777      66.606  30.017  75.995  1.00  0.00           C  
ATOM   2220  O   HIS H1777      66.974  29.734  74.833  1.00  0.00           O  
ATOM   2221  CB  HIS H1777      66.769  32.421  76.574  1.00  0.00           C  
ATOM   2222  CG  HIS H1777      67.504  33.541  77.220  1.00  0.00           C  
ATOM   2223  ND1 HIS H1777      66.934  34.312  78.205  1.00  0.00           N  
ATOM   2224  CD2 HIS H1777      68.737  34.047  76.987  1.00  0.00           C  
ATOM   2225  CE1 HIS H1777      67.783  35.254  78.554  1.00  0.00           C  
ATOM   2226  NE2 HIS H1777      68.884  35.116  77.828  1.00  0.00           N  
ATOM   2227  N   ARG H1778      65.527  29.467  76.570  1.00  0.00           N  
ATOM   2228  CA  ARG H1778      64.755  28.454  75.841  1.00  0.00           C  
ATOM   2229  C   ARG H1778      63.462  28.000  76.531  1.00  0.00           C  
ATOM   2230  O   ARG H1778      63.438  27.782  77.723  1.00  0.00           O  
ATOM   2231  CB  ARG H1778      65.716  27.283  75.488  1.00  0.00           C  
ATOM   2232  CG  ARG H1778      65.264  25.879  75.756  1.00  0.00           C  
ATOM   2233  CD  ARG H1778      65.404  25.441  77.167  1.00  0.00           C  
ATOM   2234  NE  ARG H1778      64.071  25.341  77.759  1.00  0.00           N  
ATOM   2235  CZ  ARG H1778      63.656  24.337  78.544  1.00  0.00           C  
ATOM   2236  NH1 ARG H1778      64.521  23.353  78.809  1.00  0.00           N  
ATOM   2237  NH2 ARG H1778      62.382  24.301  79.048  1.00  0.00           N  
ATOM   2238  N   ALA H1779      62.375  27.936  75.766  1.00  0.00           N  
ATOM   2239  CA  ALA H1779      61.066  27.515  76.285  1.00  0.00           C  
ATOM   2240  C   ALA H1779      60.529  26.545  75.251  1.00  0.00           C  
ATOM   2241  O   ALA H1779      60.474  26.897  74.072  1.00  0.00           O  
ATOM   2242  CB  ALA H1779      60.078  28.712  76.415  1.00  0.00           C  
ATOM   2243  N   ILE H1780      60.152  25.332  75.681  1.00  0.00           N  
ATOM   2244  CA  ILE H1780      59.612  24.334  74.770  1.00  0.00           C  
ATOM   2245  C   ILE H1780      58.138  24.619  74.502  1.00  0.00           C  
ATOM   2246  O   ILE H1780      57.766  25.028  73.413  1.00  0.00           O  
ATOM   2247  CB  ILE H1780      59.793  22.914  75.328  1.00  0.00           C  
ATOM   2248  CG1 ILE H1780      61.095  22.325  74.798  1.00  0.00           C  
ATOM   2249  CG2 ILE H1780      58.658  22.025  74.878  1.00  0.00           C  
ATOM   2250  CD1 ILE H1780      62.277  23.186  75.008  1.00  0.00           C  
ATOM   2251  N   LEU H1781      57.275  24.419  75.470  1.00  0.00           N  
ATOM   2252  CA  LEU H1781      55.898  24.708  75.164  1.00  0.00           C  
ATOM   2253  C   LEU H1781      55.727  26.194  74.857  1.00  0.00           C  
ATOM   2254  O   LEU H1781      54.795  26.593  74.170  1.00  0.00           O  
ATOM   2255  CB  LEU H1781      55.027  24.340  76.336  1.00  0.00           C  
ATOM   2256  CG  LEU H1781      55.103  22.897  76.801  1.00  0.00           C  
ATOM   2257  CD1 LEU H1781      53.803  22.579  77.618  1.00  0.00           C  
ATOM   2258  CD2 LEU H1781      55.242  21.973  75.616  1.00  0.00           C  
ATOM   2259  N   GLY H1782      56.639  27.017  75.381  1.00  0.00           N  
ATOM   2260  CA  GLY H1782      56.565  28.466  75.192  1.00  0.00           C  
ATOM   2261  C   GLY H1782      55.911  29.185  76.375  1.00  0.00           C  
ATOM   2262  O   GLY H1782      56.574  29.840  77.173  1.00  0.00           O  
ATOM   2263  N   SER H1783      54.598  29.053  76.481  1.00  0.00           N  
ATOM   2264  CA  SER H1783      53.848  29.661  77.557  1.00  0.00           C  
ATOM   2265  C   SER H1783      52.711  28.712  77.871  1.00  0.00           C  
ATOM   2266  O   SER H1783      52.012  28.272  76.970  1.00  0.00           O  
ATOM   2267  CB  SER H1783      53.262  31.006  77.124  1.00  0.00           C  
ATOM   2268  OG  SER H1783      52.015  31.237  77.803  1.00  0.00           O  
ATOM   2269  N   MET H1784      52.506  28.410  79.138  1.00  0.00           N  
ATOM   2270  CA  MET H1784      51.464  27.488  79.506  1.00  0.00           C  
ATOM   2271  C   MET H1784      50.094  27.783  78.898  1.00  0.00           C  
ATOM   2272  O   MET H1784      49.448  26.894  78.285  1.00  0.00           O  
ATOM   2273  CB  MET H1784      51.333  27.402  81.036  1.00  0.00           C  
ATOM   2274  CG  MET H1784      52.359  26.511  81.711  1.00  0.00           C  
ATOM   2275  SD  MET H1784      52.644  24.918  80.899  1.00  0.00           S  
ATOM   2276  CE  MET H1784      52.098  23.749  82.182  1.00  0.00           C  
ATOM   2277  N   GLU H1785      49.644  29.024  79.073  1.00  0.00           N  
ATOM   2278  CA  GLU H1785      48.324  29.425  78.576  1.00  0.00           C  
ATOM   2279  C   GLU H1785      48.254  29.418  77.051  1.00  0.00           C  
ATOM   2280  O   GLU H1785      47.276  28.937  76.463  1.00  0.00           O  
ATOM   2281  CB  GLU H1785      47.964  30.813  79.107  1.00  0.00           C  
ATOM   2282  CG  GLU H1785      49.121  31.578  79.783  1.00  0.00           C  
ATOM   2283  CD  GLU H1785      49.447  31.069  81.186  1.00  0.00           C  
ATOM   2284  OE1 GLU H1785      48.533  31.005  82.059  1.00  0.00           O  
ATOM   2285  OE2 GLU H1785      50.633  30.742  81.393  1.00  0.00           O  
ATOM   2286  N   ARG H1786      49.286  29.958  76.408  1.00  0.00           N  
ATOM   2287  CA  ARG H1786      49.289  29.982  74.958  1.00  0.00           C  
ATOM   2288  C   ARG H1786      49.203  28.561  74.427  1.00  0.00           C  
ATOM   2289  O   ARG H1786      48.246  28.210  73.746  1.00  0.00           O  
ATOM   2290  CB  ARG H1786      50.541  30.665  74.430  1.00  0.00           C  
ATOM   2291  CG  ARG H1786      50.615  30.717  72.940  1.00  0.00           C  
ATOM   2292  CD  ARG H1786      51.763  31.599  72.475  1.00  0.00           C  
ATOM   2293  NE  ARG H1786      51.436  33.027  72.597  1.00  0.00           N  
ATOM   2294  CZ  ARG H1786      52.198  34.017  72.124  1.00  0.00           C  
ATOM   2295  NH1 ARG H1786      53.344  33.744  71.489  1.00  0.00           N  
ATOM   2296  NH2 ARG H1786      51.806  35.281  72.278  1.00  0.00           N  
ATOM   2297  N   PHE H1787      50.189  27.728  74.752  1.00  0.00           N  
ATOM   2298  CA  PHE H1787      50.193  26.343  74.279  1.00  0.00           C  
ATOM   2299  C   PHE H1787      48.882  25.652  74.644  1.00  0.00           C  
ATOM   2300  O   PHE H1787      48.360  24.883  73.881  1.00  0.00           O  
ATOM   2301  CB  PHE H1787      51.389  25.608  74.867  1.00  0.00           C  
ATOM   2302  CG  PHE H1787      51.603  24.226  74.313  1.00  0.00           C  
ATOM   2303  CD1 PHE H1787      50.809  23.160  74.704  1.00  0.00           C  
ATOM   2304  CD2 PHE H1787      52.662  23.981  73.446  1.00  0.00           C  
ATOM   2305  CE1 PHE H1787      51.076  21.896  74.251  1.00  0.00           C  
ATOM   2306  CE2 PHE H1787      52.938  22.693  72.980  1.00  0.00           C  
ATOM   2307  CZ  PHE H1787      52.146  21.652  73.384  1.00  0.00           C  
ATOM   2308  N   ILE H1788      48.332  25.919  75.807  1.00  0.00           N  
ATOM   2309  CA  ILE H1788      47.066  25.270  76.106  1.00  0.00           C  
ATOM   2310  C   ILE H1788      46.077  25.688  75.047  1.00  0.00           C  
ATOM   2311  O   ILE H1788      45.353  24.848  74.511  1.00  0.00           O  
ATOM   2312  CB  ILE H1788      46.496  25.660  77.527  1.00  0.00           C  
ATOM   2313  CG1 ILE H1788      46.927  24.624  78.576  1.00  0.00           C  
ATOM   2314  CG2 ILE H1788      44.950  25.789  77.469  1.00  0.00           C  
ATOM   2315  CD1 ILE H1788      46.183  24.761  79.845  1.00  0.00           C  
ATOM   2316  N   GLY H1789      46.059  26.996  74.761  1.00  0.00           N  
ATOM   2317  CA  GLY H1789      45.163  27.561  73.746  1.00  0.00           C  
ATOM   2318  C   GLY H1789      45.239  26.778  72.442  1.00  0.00           C  
ATOM   2319  O   GLY H1789      44.218  26.353  71.939  1.00  0.00           O  
ATOM   2320  N   ILE H1790      46.454  26.586  71.935  1.00  0.00           N  
ATOM   2321  CA  ILE H1790      46.698  25.828  70.739  1.00  0.00           C  
ATOM   2322  C   ILE H1790      46.163  24.400  70.862  1.00  0.00           C  
ATOM   2323  O   ILE H1790      45.507  23.895  69.963  1.00  0.00           O  
ATOM   2324  CB  ILE H1790      48.201  25.781  70.452  1.00  0.00           C  
ATOM   2325  CG1 ILE H1790      48.712  27.189  70.200  1.00  0.00           C  
ATOM   2326  CG2 ILE H1790      48.516  24.921  69.282  1.00  0.00           C  
ATOM   2327  CD1 ILE H1790      47.749  28.054  69.503  1.00  0.00           C  
ATOM   2328  N   LEU H1791      46.439  23.727  71.961  1.00  0.00           N  
ATOM   2329  CA  LEU H1791      45.928  22.374  72.120  1.00  0.00           C  
ATOM   2330  C   LEU H1791      44.433  22.408  71.972  1.00  0.00           C  
ATOM   2331  O   LEU H1791      43.865  21.617  71.262  1.00  0.00           O  
ATOM   2332  CB  LEU H1791      46.262  21.811  73.503  1.00  0.00           C  
ATOM   2333  CG  LEU H1791      47.739  21.534  73.739  1.00  0.00           C  
ATOM   2334  CD1 LEU H1791      47.912  20.851  75.065  1.00  0.00           C  
ATOM   2335  CD2 LEU H1791      48.267  20.680  72.597  1.00  0.00           C  
ATOM   2336  N   THR H1792      43.790  23.328  72.657  1.00  0.00           N  
ATOM   2337  CA  THR H1792      42.352  23.400  72.552  1.00  0.00           C  
ATOM   2338  C   THR H1792      41.992  23.549  71.079  1.00  0.00           C  
ATOM   2339  O   THR H1792      41.189  22.798  70.536  1.00  0.00           O  
ATOM   2340  CB  THR H1792      41.797  24.606  73.280  1.00  0.00           C  
ATOM   2341  OG1 THR H1792      42.759  25.038  74.229  1.00  0.00           O  
ATOM   2342  CG2 THR H1792      40.476  24.268  73.978  1.00  0.00           C  
ATOM   2343  N   GLU H1793      42.586  24.541  70.434  1.00  0.00           N  
ATOM   2344  CA  GLU H1793      42.322  24.791  69.023  1.00  0.00           C  
ATOM   2345  C   GLU H1793      42.476  23.481  68.310  1.00  0.00           C  
ATOM   2346  O   GLU H1793      41.495  23.005  67.791  1.00  0.00           O  
ATOM   2347  CB  GLU H1793      43.288  25.826  68.426  1.00  0.00           C  
ATOM   2348  CG  GLU H1793      43.158  27.266  69.015  1.00  0.00           C  
ATOM   2349  CD  GLU H1793      42.030  28.085  68.409  1.00  0.00           C  
ATOM   2350  OE1 GLU H1793      41.025  27.450  68.052  1.00  0.00           O  
ATOM   2351  OE2 GLU H1793      42.137  29.344  68.303  1.00  0.00           O  
ATOM   2352  N   GLU H1794      43.669  22.876  68.299  1.00  0.00           N  
ATOM   2353  CA  GLU H1794      43.850  21.586  67.612  1.00  0.00           C  
ATOM   2354  C   GLU H1794      42.752  20.603  67.993  1.00  0.00           C  
ATOM   2355  O   GLU H1794      41.692  20.620  67.430  1.00  0.00           O  
ATOM   2356  CB  GLU H1794      45.192  20.959  67.931  1.00  0.00           C  
ATOM   2357  CG  GLU H1794      45.415  19.685  67.175  1.00  0.00           C  
ATOM   2358  CD  GLU H1794      46.622  19.780  66.247  1.00  0.00           C  
ATOM   2359  OE1 GLU H1794      46.906  20.909  65.780  1.00  0.00           O  
ATOM   2360  OE2 GLU H1794      47.279  18.739  65.967  1.00  0.00           O  
ATOM   2361  N   PHE H1795      42.994  19.743  68.954  1.00  0.00           N  
ATOM   2362  CA  PHE H1795      41.978  18.780  69.406  1.00  0.00           C  
ATOM   2363  C   PHE H1795      40.529  19.321  69.472  1.00  0.00           C  
ATOM   2364  O   PHE H1795      39.545  18.562  69.418  1.00  0.00           O  
ATOM   2365  CB  PHE H1795      42.392  18.212  70.791  1.00  0.00           C  
ATOM   2366  CG  PHE H1795      43.819  17.695  70.828  1.00  0.00           C  
ATOM   2367  CD1 PHE H1795      44.897  18.577  70.731  1.00  0.00           C  
ATOM   2368  CD2 PHE H1795      44.082  16.331  70.813  1.00  0.00           C  
ATOM   2369  CE1 PHE H1795      46.207  18.112  70.609  1.00  0.00           C  
ATOM   2370  CE2 PHE H1795      45.399  15.857  70.687  1.00  0.00           C  
ATOM   2371  CZ  PHE H1795      46.459  16.753  70.582  1.00  0.00           C  
ATOM   2372  N   ALA H1796      40.406  20.632  69.590  1.00  0.00           N  
ATOM   2373  CA  ALA H1796      39.105  21.269  69.653  1.00  0.00           C  
ATOM   2374  C   ALA H1796      38.225  20.616  70.706  1.00  0.00           C  
ATOM   2375  O   ALA H1796      37.120  20.131  70.437  1.00  0.00           O  
ATOM   2376  CB  ALA H1796      38.445  21.222  68.307  1.00  0.00           C  
ATOM   2377  N   GLY H1797      38.729  20.616  71.931  1.00  0.00           N  
ATOM   2378  CA  GLY H1797      37.985  20.018  73.029  1.00  0.00           C  
ATOM   2379  C   GLY H1797      38.176  18.506  73.139  1.00  0.00           C  
ATOM   2380  O   GLY H1797      37.576  17.821  73.975  1.00  0.00           O  
ATOM   2381  N   PHE H1798      39.025  17.963  72.294  1.00  0.00           N  
ATOM   2382  CA  PHE H1798      39.202  16.544  72.360  1.00  0.00           C  
ATOM   2383  C   PHE H1798      40.591  16.195  72.843  1.00  0.00           C  
ATOM   2384  O   PHE H1798      41.365  15.493  72.172  1.00  0.00           O  
ATOM   2385  CB  PHE H1798      38.881  15.914  70.997  1.00  0.00           C  
ATOM   2386  CG  PHE H1798      37.409  15.944  70.661  1.00  0.00           C  
ATOM   2387  CD1 PHE H1798      36.765  17.153  70.437  1.00  0.00           C  
ATOM   2388  CD2 PHE H1798      36.654  14.780  70.649  1.00  0.00           C  
ATOM   2389  CE1 PHE H1798      35.387  17.202  70.213  1.00  0.00           C  
ATOM   2390  CE2 PHE H1798      35.284  14.816  70.426  1.00  0.00           C  
ATOM   2391  CZ  PHE H1798      34.649  16.025  70.210  1.00  0.00           C  
ATOM   2392  N   PHE H1799      40.887  16.690  74.042  1.00  0.00           N  
ATOM   2393  CA  PHE H1799      42.174  16.464  74.684  1.00  0.00           C  
ATOM   2394  C   PHE H1799      42.345  14.965  74.847  1.00  0.00           C  
ATOM   2395  O   PHE H1799      41.380  14.257  75.156  1.00  0.00           O  
ATOM   2396  CB  PHE H1799      42.178  17.132  76.061  1.00  0.00           C  
ATOM   2397  CG  PHE H1799      41.879  18.586  76.026  1.00  0.00           C  
ATOM   2398  CD1 PHE H1799      42.793  19.505  75.435  1.00  0.00           C  
ATOM   2399  CD2 PHE H1799      40.665  19.050  76.535  1.00  0.00           C  
ATOM   2400  CE1 PHE H1799      42.486  20.901  75.348  1.00  0.00           C  
ATOM   2401  CE2 PHE H1799      40.339  20.442  76.460  1.00  0.00           C  
ATOM   2402  CZ  PHE H1799      41.256  21.377  75.862  1.00  0.00           C  
ATOM   2403  N   PRO H1800      43.564  14.457  74.610  1.00  0.00           N  
ATOM   2404  CA  PRO H1800      43.865  13.024  74.744  1.00  0.00           C  
ATOM   2405  C   PRO H1800      43.504  12.548  76.146  1.00  0.00           C  
ATOM   2406  O   PRO H1800      43.427  13.348  77.081  1.00  0.00           O  
ATOM   2407  CB  PRO H1800      45.365  12.960  74.484  1.00  0.00           C  
ATOM   2408  CG  PRO H1800      45.547  14.007  73.467  1.00  0.00           C  
ATOM   2409  CD  PRO H1800      44.688  15.166  73.989  1.00  0.00           C  
ATOM   2410  N   THR H1801      43.306  11.253  76.317  1.00  0.00           N  
ATOM   2411  CA  THR H1801      42.910  10.779  77.630  1.00  0.00           C  
ATOM   2412  C   THR H1801      43.705  11.396  78.775  1.00  0.00           C  
ATOM   2413  O   THR H1801      43.116  11.963  79.720  1.00  0.00           O  
ATOM   2414  CB  THR H1801      42.997   9.249  77.715  1.00  0.00           C  
ATOM   2415  OG1 THR H1801      41.948   8.664  76.934  1.00  0.00           O  
ATOM   2416  CG2 THR H1801      42.813   8.790  79.153  1.00  0.00           C  
ATOM   2417  N   TRP H1802      45.034  11.307  78.678  1.00  0.00           N  
ATOM   2418  CA  TRP H1802      45.897  11.839  79.734  1.00  0.00           C  
ATOM   2419  C   TRP H1802      45.690  13.294  80.078  1.00  0.00           C  
ATOM   2420  O   TRP H1802      45.775  13.676  81.239  1.00  0.00           O  
ATOM   2421  CB  TRP H1802      47.365  11.653  79.409  1.00  0.00           C  
ATOM   2422  CG  TRP H1802      47.883  12.535  78.359  1.00  0.00           C  
ATOM   2423  CD1 TRP H1802      47.805  12.321  77.024  1.00  0.00           C  
ATOM   2424  CD2 TRP H1802      48.722  13.672  78.536  1.00  0.00           C  
ATOM   2425  NE1 TRP H1802      48.567  13.240  76.351  1.00  0.00           N  
ATOM   2426  CE2 TRP H1802      49.145  14.083  77.262  1.00  0.00           C  
ATOM   2427  CE3 TRP H1802      49.170  14.374  79.644  1.00  0.00           C  
ATOM   2428  CZ2 TRP H1802      50.005  15.173  77.064  1.00  0.00           C  
ATOM   2429  CZ3 TRP H1802      50.026  15.456  79.451  1.00  0.00           C  
ATOM   2430  CH2 TRP H1802      50.434  15.841  78.169  1.00  0.00           C  
ATOM   2431  N   LEU H1803      45.418  14.109  79.076  1.00  0.00           N  
ATOM   2432  CA  LEU H1803      45.212  15.528  79.281  1.00  0.00           C  
ATOM   2433  C   LEU H1803      43.773  15.940  79.574  1.00  0.00           C  
ATOM   2434  O   LEU H1803      43.480  17.108  79.761  1.00  0.00           O  
ATOM   2435  CB  LEU H1803      45.711  16.228  78.047  1.00  0.00           C  
ATOM   2436  CG  LEU H1803      46.939  17.034  78.297  1.00  0.00           C  
ATOM   2437  CD1 LEU H1803      47.660  17.425  76.975  1.00  0.00           C  
ATOM   2438  CD2 LEU H1803      46.441  18.256  79.069  1.00  0.00           C  
ATOM   2439  N   ALA H1804      42.887  14.975  79.664  1.00  0.00           N  
ATOM   2440  CA  ALA H1804      41.501  15.314  79.834  1.00  0.00           C  
ATOM   2441  C   ALA H1804      41.060  15.728  81.168  1.00  0.00           C  
ATOM   2442  O   ALA H1804      41.214  14.994  82.088  1.00  0.00           O  
ATOM   2443  CB  ALA H1804      40.632  14.152  79.392  1.00  0.00           C  
ATOM   2444  N   PRO H1805      40.479  16.910  81.295  1.00  0.00           N  
ATOM   2445  CA  PRO H1805      40.003  17.335  82.618  1.00  0.00           C  
ATOM   2446  C   PRO H1805      39.283  16.167  83.312  1.00  0.00           C  
ATOM   2447  O   PRO H1805      39.560  15.843  84.465  1.00  0.00           O  
ATOM   2448  CB  PRO H1805      39.084  18.514  82.297  1.00  0.00           C  
ATOM   2449  CG  PRO H1805      39.944  19.196  81.242  1.00  0.00           C  
ATOM   2450  CD  PRO H1805      40.479  18.038  80.362  1.00  0.00           C  
ATOM   2451  N   VAL H1806      38.359  15.526  82.625  1.00  0.00           N  
ATOM   2452  CA  VAL H1806      37.738  14.375  83.227  1.00  0.00           C  
ATOM   2453  C   VAL H1806      38.072  13.347  82.225  1.00  0.00           C  
ATOM   2454  O   VAL H1806      38.021  13.623  81.024  1.00  0.00           O  
ATOM   2455  CB  VAL H1806      36.241  14.463  83.333  1.00  0.00           C  
ATOM   2456  CG1 VAL H1806      35.679  13.090  83.535  1.00  0.00           C  
ATOM   2457  CG2 VAL H1806      35.876  15.358  84.480  1.00  0.00           C  
ATOM   2458  N   GLN H1807      38.439  12.172  82.709  1.00  0.00           N  
ATOM   2459  CA  GLN H1807      38.810  11.089  81.839  1.00  0.00           C  
ATOM   2460  C   GLN H1807      37.692  10.064  81.730  1.00  0.00           C  
ATOM   2461  O   GLN H1807      37.520   9.444  80.682  1.00  0.00           O  
ATOM   2462  CB  GLN H1807      40.087  10.440  82.344  1.00  0.00           C  
ATOM   2463  CG  GLN H1807      41.296  11.364  82.369  1.00  0.00           C  
ATOM   2464  CD  GLN H1807      42.525  10.738  83.062  1.00  0.00           C  
ATOM   2465  OE1 GLN H1807      42.412  10.126  84.141  1.00  0.00           O  
ATOM   2466  NE2 GLN H1807      43.701  10.908  82.453  1.00  0.00           N  
ATOM   2467  N   VAL H1808      36.904   9.893  82.775  1.00  0.00           N  
ATOM   2468  CA  VAL H1808      35.845   8.910  82.675  1.00  0.00           C  
ATOM   2469  C   VAL H1808      34.595   9.392  83.360  1.00  0.00           C  
ATOM   2470  O   VAL H1808      34.643  10.305  84.166  1.00  0.00           O  
ATOM   2471  CB  VAL H1808      36.271   7.564  83.326  1.00  0.00           C  
ATOM   2472  CG1 VAL H1808      35.130   6.552  83.235  1.00  0.00           C  
ATOM   2473  CG2 VAL H1808      37.551   7.027  82.664  1.00  0.00           C  
ATOM   2474  N   VAL H1809      33.470   8.790  83.010  1.00  0.00           N  
ATOM   2475  CA  VAL H1809      32.197   9.110  83.642  1.00  0.00           C  
ATOM   2476  C   VAL H1809      31.451   7.790  83.758  1.00  0.00           C  
ATOM   2477  O   VAL H1809      31.342   7.033  82.782  1.00  0.00           O  
ATOM   2478  CB  VAL H1809      31.312  10.050  82.824  1.00  0.00           C  
ATOM   2479  CG1 VAL H1809      29.993  10.226  83.572  1.00  0.00           C  
ATOM   2480  CG2 VAL H1809      31.991  11.385  82.593  1.00  0.00           C  
ATOM   2481  N   ILE H1810      30.953   7.511  84.953  1.00  0.00           N  
ATOM   2482  CA  ILE H1810      30.231   6.282  85.186  1.00  0.00           C  
ATOM   2483  C   ILE H1810      28.834   6.706  85.538  1.00  0.00           C  
ATOM   2484  O   ILE H1810      28.658   7.585  86.375  1.00  0.00           O  
ATOM   2485  CB  ILE H1810      30.867   5.471  86.343  1.00  0.00           C  
ATOM   2486  CG1 ILE H1810      32.329   5.170  86.002  1.00  0.00           C  
ATOM   2487  CG2 ILE H1810      30.092   4.180  86.570  1.00  0.00           C  
ATOM   2488  CD1 ILE H1810      33.014   4.232  86.945  1.00  0.00           C  
ATOM   2489  N   MET H1811      27.844   6.110  84.870  1.00  0.00           N  
ATOM   2490  CA  MET H1811      26.437   6.444  85.117  1.00  0.00           C  
ATOM   2491  C   MET H1811      25.513   5.230  85.168  1.00  0.00           C  
ATOM   2492  O   MET H1811      25.715   4.216  84.473  1.00  0.00           O  
ATOM   2493  CB  MET H1811      25.943   7.452  84.070  1.00  0.00           C  
ATOM   2494  CG  MET H1811      26.234   7.040  82.627  1.00  0.00           C  
ATOM   2495  SD  MET H1811      26.366   8.442  81.455  1.00  0.00           S  
ATOM   2496  CE  MET H1811      28.099   8.295  80.854  1.00  0.00           C  
ATOM   2497  N   ASN H1812      24.510   5.353  86.031  1.00  0.00           N  
ATOM   2498  CA  ASN H1812      23.514   4.315  86.249  1.00  0.00           C  
ATOM   2499  C   ASN H1812      22.334   4.580  85.340  1.00  0.00           C  
ATOM   2500  O   ASN H1812      22.092   5.721  84.956  1.00  0.00           O  
ATOM   2501  CB  ASN H1812      23.041   4.359  87.697  1.00  0.00           C  
ATOM   2502  CG  ASN H1812      22.480   5.715  88.082  1.00  0.00           C  
ATOM   2503  OD1 ASN H1812      23.102   6.734  87.820  1.00  0.00           O  
ATOM   2504  ND2 ASN H1812      21.308   5.730  88.713  1.00  0.00           N  
ATOM   2505  N   ILE H1813      21.588   3.537  85.001  1.00  0.00           N  
ATOM   2506  CA  ILE H1813      20.438   3.714  84.134  1.00  0.00           C  
ATOM   2507  C   ILE H1813      19.229   4.012  84.975  1.00  0.00           C  
ATOM   2508  O   ILE H1813      18.371   4.787  84.583  1.00  0.00           O  
ATOM   2509  CB  ILE H1813      20.176   2.485  83.326  1.00  0.00           C  
ATOM   2510  CG1 ILE H1813      21.409   2.179  82.506  1.00  0.00           C  
ATOM   2511  CG2 ILE H1813      19.028   2.706  82.424  1.00  0.00           C  
ATOM   2512  CD1 ILE H1813      21.371   0.858  81.907  1.00  0.00           C  
ATOM   2513  N   THR H1814      19.161   3.385  86.137  1.00  0.00           N  
ATOM   2514  CA  THR H1814      18.058   3.618  87.048  1.00  0.00           C  
ATOM   2515  C   THR H1814      18.631   3.825  88.434  1.00  0.00           C  
ATOM   2516  O   THR H1814      19.816   3.624  88.648  1.00  0.00           O  
ATOM   2517  CB  THR H1814      17.066   2.430  87.069  1.00  0.00           C  
ATOM   2518  OG1 THR H1814      16.148   2.597  88.162  1.00  0.00           O  
ATOM   2519  CG2 THR H1814      17.803   1.092  87.203  1.00  0.00           C  
ATOM   2520  N   ASP H1815      17.793   4.224  89.377  1.00  0.00           N  
ATOM   2521  CA  ASP H1815      18.230   4.464  90.748  1.00  0.00           C  
ATOM   2522  C   ASP H1815      18.673   3.196  91.481  1.00  0.00           C  
ATOM   2523  O   ASP H1815      18.939   3.219  92.674  1.00  0.00           O  
ATOM   2524  CB  ASP H1815      17.093   5.135  91.507  1.00  0.00           C  
ATOM   2525  CG  ASP H1815      16.687   6.460  90.884  1.00  0.00           C  
ATOM   2526  OD1 ASP H1815      16.749   6.587  89.638  1.00  0.00           O  
ATOM   2527  OD2 ASP H1815      16.297   7.376  91.636  1.00  0.00           O  
ATOM   2528  N   SER H1816      18.752   2.091  90.755  1.00  0.00           N  
ATOM   2529  CA  SER H1816      19.156   0.819  91.326  1.00  0.00           C  
ATOM   2530  C   SER H1816      20.661   0.707  91.373  1.00  0.00           C  
ATOM   2531  O   SER H1816      21.274   0.848  92.429  1.00  0.00           O  
ATOM   2532  CB  SER H1816      18.616  -0.333  90.487  1.00  0.00           C  
ATOM   2533  OG  SER H1816      17.217  -0.234  90.356  1.00  0.00           O  
ATOM   2534  N   GLN H1817      21.246   0.440  90.212  1.00  0.00           N  
ATOM   2535  CA  GLN H1817      22.689   0.278  90.071  1.00  0.00           C  
ATOM   2536  C   GLN H1817      23.493   1.499  90.552  1.00  0.00           C  
ATOM   2537  O   GLN H1817      24.723   1.529  90.419  1.00  0.00           O  
ATOM   2538  CB  GLN H1817      23.037  -0.014  88.603  1.00  0.00           C  
ATOM   2539  CG  GLN H1817      21.942  -0.740  87.810  1.00  0.00           C  
ATOM   2540  CD  GLN H1817      20.928   0.207  87.194  1.00  0.00           C  
ATOM   2541  OE1 GLN H1817      20.424   1.105  87.852  1.00  0.00           O  
ATOM   2542  NE2 GLN H1817      20.620   0.000  85.929  1.00  0.00           N  
ATOM   2543  N   SER H1818      22.804   2.494  91.114  1.00  0.00           N  
ATOM   2544  CA  SER H1818      23.463   3.714  91.588  1.00  0.00           C  
ATOM   2545  C   SER H1818      24.577   3.456  92.594  1.00  0.00           C  
ATOM   2546  O   SER H1818      25.560   4.185  92.637  1.00  0.00           O  
ATOM   2547  CB  SER H1818      22.436   4.687  92.182  1.00  0.00           C  
ATOM   2548  OG  SER H1818      21.754   4.115  93.279  1.00  0.00           O  
ATOM   2549  N   GLU H1819      24.437   2.415  93.397  1.00  0.00           N  
ATOM   2550  CA  GLU H1819      25.468   2.105  94.365  1.00  0.00           C  
ATOM   2551  C   GLU H1819      26.655   1.432  93.681  1.00  0.00           C  
ATOM   2552  O   GLU H1819      27.808   1.712  94.023  1.00  0.00           O  
ATOM   2553  CB  GLU H1819      24.911   1.189  95.440  1.00  0.00           C  
ATOM   2554  CG  GLU H1819      25.930   0.825  96.499  1.00  0.00           C  
ATOM   2555  CD  GLU H1819      25.493  -0.364  97.342  1.00  0.00           C  
ATOM   2556  OE1 GLU H1819      25.346  -1.486  96.785  1.00  0.00           O  
ATOM   2557  OE2 GLU H1819      25.296  -0.170  98.563  1.00  0.00           O  
ATOM   2558  N   TYR H1820      26.361   0.540  92.729  1.00  0.00           N  
ATOM   2559  CA  TYR H1820      27.385  -0.179  91.970  1.00  0.00           C  
ATOM   2560  C   TYR H1820      28.196   0.808  91.127  1.00  0.00           C  
ATOM   2561  O   TYR H1820      29.291   0.508  90.638  1.00  0.00           O  
ATOM   2562  CB  TYR H1820      26.729  -1.227  91.072  1.00  0.00           C  
ATOM   2563  CG  TYR H1820      27.663  -1.916  90.094  1.00  0.00           C  
ATOM   2564  CD1 TYR H1820      28.740  -2.680  90.532  1.00  0.00           C  
ATOM   2565  CD2 TYR H1820      27.448  -1.830  88.723  1.00  0.00           C  
ATOM   2566  CE1 TYR H1820      29.585  -3.348  89.617  1.00  0.00           C  
ATOM   2567  CE2 TYR H1820      28.281  -2.496  87.801  1.00  0.00           C  
ATOM   2568  CZ  TYR H1820      29.345  -3.252  88.249  1.00  0.00           C  
ATOM   2569  OH  TYR H1820      30.146  -3.909  87.327  1.00  0.00           O  
ATOM   2570  N   VAL H1821      27.642   2.001  90.957  1.00  0.00           N  
ATOM   2571  CA  VAL H1821      28.317   3.051  90.207  1.00  0.00           C  
ATOM   2572  C   VAL H1821      29.319   3.736  91.134  1.00  0.00           C  
ATOM   2573  O   VAL H1821      30.488   3.919  90.767  1.00  0.00           O  
ATOM   2574  CB  VAL H1821      27.313   4.077  89.679  1.00  0.00           C  
ATOM   2575  CG1 VAL H1821      28.040   5.316  89.183  1.00  0.00           C  
ATOM   2576  CG2 VAL H1821      26.501   3.442  88.558  1.00  0.00           C  
ATOM   2577  N   ASN H1822      28.854   4.107  92.333  1.00  0.00           N  
ATOM   2578  CA  ASN H1822      29.708   4.737  93.341  1.00  0.00           C  
ATOM   2579  C   ASN H1822      30.844   3.763  93.574  1.00  0.00           C  
ATOM   2580  O   ASN H1822      32.009   4.129  93.754  1.00  0.00           O  
ATOM   2581  CB  ASN H1822      28.922   4.928  94.624  1.00  0.00           C  
ATOM   2582  CG  ASN H1822      27.939   6.052  94.527  1.00  0.00           C  
ATOM   2583  OD1 ASN H1822      27.055   6.191  95.367  1.00  0.00           O  
ATOM   2584  ND2 ASN H1822      28.092   6.883  93.500  1.00  0.00           N  
ATOM   2585  N   GLU H1830      30.453   2.498  93.556  1.00  0.00           N  
ATOM   2586  CA  GLU H1830      31.344   1.374  93.718  1.00  0.00           C  
ATOM   2587  C   GLU H1830      32.528   1.551  92.781  1.00  0.00           C  
ATOM   2588  O   GLU H1830      33.654   1.750  93.214  1.00  0.00           O  
ATOM   2589  CB  GLU H1830      30.581   0.110  93.345  1.00  0.00           C  
ATOM   2590  CG  GLU H1830      31.364  -1.156  93.460  1.00  0.00           C  
ATOM   2591  CD  GLU H1830      31.424  -1.625  94.876  1.00  0.00           C  
ATOM   2592  OE1 GLU H1830      30.353  -1.991  95.418  1.00  0.00           O  
ATOM   2593  OE2 GLU H1830      32.537  -1.618  95.450  1.00  0.00           O  
ATOM   2594  N   LEU H1831      32.244   1.493  91.488  1.00  0.00           N  
ATOM   2595  CA  LEU H1831      33.259   1.606  90.468  1.00  0.00           C  
ATOM   2596  C   LEU H1831      33.975   2.940  90.380  1.00  0.00           C  
ATOM   2597  O   LEU H1831      35.193   2.985  90.206  1.00  0.00           O  
ATOM   2598  CB  LEU H1831      32.658   1.281  89.106  1.00  0.00           C  
ATOM   2599  CG  LEU H1831      32.499  -0.188  88.771  1.00  0.00           C  
ATOM   2600  CD1 LEU H1831      31.648  -0.837  89.817  1.00  0.00           C  
ATOM   2601  CD2 LEU H1831      31.881  -0.340  87.410  1.00  0.00           C  
ATOM   2602  N   THR H1832      33.233   4.036  90.463  1.00  0.00           N  
ATOM   2603  CA  THR H1832      33.872   5.340  90.361  1.00  0.00           C  
ATOM   2604  C   THR H1832      34.944   5.387  91.418  1.00  0.00           C  
ATOM   2605  O   THR H1832      35.962   6.073  91.258  1.00  0.00           O  
ATOM   2606  CB  THR H1832      32.892   6.459  90.602  1.00  0.00           C  
ATOM   2607  OG1 THR H1832      32.304   6.297  91.894  1.00  0.00           O  
ATOM   2608  CG2 THR H1832      31.810   6.424  89.549  1.00  0.00           C  
ATOM   2609  N   GLN H1833      34.710   4.634  92.496  1.00  0.00           N  
ATOM   2610  CA  GLN H1833      35.660   4.553  93.603  1.00  0.00           C  
ATOM   2611  C   GLN H1833      36.903   3.817  93.150  1.00  0.00           C  
ATOM   2612  O   GLN H1833      37.971   4.406  93.027  1.00  0.00           O  
ATOM   2613  CB  GLN H1833      35.051   3.812  94.789  1.00  0.00           C  
ATOM   2614  CG  GLN H1833      36.006   3.728  95.948  1.00  0.00           C  
ATOM   2615  CD  GLN H1833      36.577   5.084  96.300  1.00  0.00           C  
ATOM   2616  OE1 GLN H1833      35.998   5.823  97.097  1.00  0.00           O  
ATOM   2617  NE2 GLN H1833      37.710   5.433  95.686  1.00  0.00           N  
ATOM   2618  N   LYS H1834      36.741   2.523  92.902  1.00  0.00           N  
ATOM   2619  CA  LYS H1834      37.827   1.661  92.443  1.00  0.00           C  
ATOM   2620  C   LYS H1834      38.686   2.373  91.375  1.00  0.00           C  
ATOM   2621  O   LYS H1834      39.909   2.222  91.323  1.00  0.00           O  
ATOM   2622  CB  LYS H1834      37.222   0.376  91.868  1.00  0.00           C  
ATOM   2623  CG  LYS H1834      38.068  -0.889  91.985  1.00  0.00           C  
ATOM   2624  CD  LYS H1834      37.423  -2.037  91.170  1.00  0.00           C  
ATOM   2625  CE  LYS H1834      38.022  -3.423  91.455  1.00  0.00           C  
ATOM   2626  NZ  LYS H1834      37.646  -3.968  92.810  1.00  0.00           N  
ATOM   2627  N   LEU H1835      38.030   3.157  90.529  1.00  0.00           N  
ATOM   2628  CA  LEU H1835      38.703   3.888  89.466  1.00  0.00           C  
ATOM   2629  C   LEU H1835      39.455   5.109  89.977  1.00  0.00           C  
ATOM   2630  O   LEU H1835      40.500   5.473  89.439  1.00  0.00           O  
ATOM   2631  CB  LEU H1835      37.682   4.331  88.423  1.00  0.00           C  
ATOM   2632  CG  LEU H1835      37.678   3.543  87.125  1.00  0.00           C  
ATOM   2633  CD1 LEU H1835      37.542   2.074  87.427  1.00  0.00           C  
ATOM   2634  CD2 LEU H1835      36.540   4.022  86.259  1.00  0.00           C  
ATOM   2635  N   SER H1836      38.909   5.755  91.003  1.00  0.00           N  
ATOM   2636  CA  SER H1836      39.544   6.934  91.574  1.00  0.00           C  
ATOM   2637  C   SER H1836      40.864   6.510  92.227  1.00  0.00           C  
ATOM   2638  O   SER H1836      41.870   7.223  92.148  1.00  0.00           O  
ATOM   2639  CB  SER H1836      38.616   7.583  92.607  1.00  0.00           C  
ATOM   2640  OG  SER H1836      39.103   8.854  92.996  1.00  0.00           O  
ATOM   2641  N   ASN H1837      40.848   5.339  92.860  1.00  0.00           N  
ATOM   2642  CA  ASN H1837      42.028   4.805  93.507  1.00  0.00           C  
ATOM   2643  C   ASN H1837      42.955   4.354  92.430  1.00  0.00           C  
ATOM   2644  O   ASN H1837      44.159   4.357  92.626  1.00  0.00           O  
ATOM   2645  CB  ASN H1837      41.697   3.601  94.362  1.00  0.00           C  
ATOM   2646  CG  ASN H1837      40.517   3.842  95.242  1.00  0.00           C  
ATOM   2647  OD1 ASN H1837      40.387   4.907  95.845  1.00  0.00           O  
ATOM   2648  ND2 ASN H1837      39.639   2.852  95.332  1.00  0.00           N  
ATOM   2649  N   ALA H1838      42.392   3.937  91.297  1.00  0.00           N  
ATOM   2650  CA  ALA H1838      43.205   3.490  90.171  1.00  0.00           C  
ATOM   2651  C   ALA H1838      43.996   4.705  89.706  1.00  0.00           C  
ATOM   2652  O   ALA H1838      44.969   4.579  88.956  1.00  0.00           O  
ATOM   2653  CB  ALA H1838      42.320   2.979  89.075  1.00  0.00           C  
ATOM   2654  N   GLY H1839      43.559   5.878  90.190  1.00  0.00           N  
ATOM   2655  CA  GLY H1839      44.187   7.147  89.863  1.00  0.00           C  
ATOM   2656  C   GLY H1839      43.664   7.687  88.555  1.00  0.00           C  
ATOM   2657  O   GLY H1839      44.404   8.280  87.771  1.00  0.00           O  
ATOM   2658  N   ILE H1840      42.377   7.479  88.309  1.00  0.00           N  
ATOM   2659  CA  ILE H1840      41.771   7.925  87.059  1.00  0.00           C  
ATOM   2660  C   ILE H1840      40.779   9.028  87.319  1.00  0.00           C  
ATOM   2661  O   ILE H1840      39.859   8.846  88.111  1.00  0.00           O  
ATOM   2662  CB  ILE H1840      41.022   6.784  86.364  1.00  0.00           C  
ATOM   2663  CG1 ILE H1840      42.023   5.816  85.729  1.00  0.00           C  
ATOM   2664  CG2 ILE H1840      40.063   7.362  85.344  1.00  0.00           C  
ATOM   2665  CD1 ILE H1840      41.399   4.529  85.278  1.00  0.00           C  
ATOM   2666  N   ARG H1841      40.952  10.161  86.649  1.00  0.00           N  
ATOM   2667  CA  ARG H1841      40.038  11.259  86.859  1.00  0.00           C  
ATOM   2668  C   ARG H1841      38.668  10.736  86.432  1.00  0.00           C  
ATOM   2669  O   ARG H1841      38.327  10.758  85.249  1.00  0.00           O  
ATOM   2670  CB  ARG H1841      40.469  12.470  86.017  1.00  0.00           C  
ATOM   2671  CG  ARG H1841      41.739  13.161  86.460  1.00  0.00           C  
ATOM   2672  CD  ARG H1841      41.904  14.497  85.794  1.00  0.00           C  
ATOM   2673  NE  ARG H1841      42.487  14.371  84.478  1.00  0.00           N  
ATOM   2674  CZ  ARG H1841      43.778  14.119  84.241  1.00  0.00           C  
ATOM   2675  NH1 ARG H1841      44.634  13.970  85.251  1.00  0.00           N  
ATOM   2676  NH2 ARG H1841      44.222  14.005  82.988  1.00  0.00           N  
ATOM   2677  N   VAL H1842      37.892  10.241  87.384  1.00  0.00           N  
ATOM   2678  CA  VAL H1842      36.587   9.713  87.066  1.00  0.00           C  
ATOM   2679  C   VAL H1842      35.539  10.394  87.913  1.00  0.00           C  
ATOM   2680  O   VAL H1842      35.865  10.965  88.933  1.00  0.00           O  
ATOM   2681  CB  VAL H1842      36.533   8.183  87.293  1.00  0.00           C  
ATOM   2682  CG1 VAL H1842      36.868   7.860  88.711  1.00  0.00           C  
ATOM   2683  CG2 VAL H1842      35.136   7.646  86.959  1.00  0.00           C  
ATOM   2684  N   LYS H1843      34.285  10.351  87.472  1.00  0.00           N  
ATOM   2685  CA  LYS H1843      33.168  10.951  88.204  1.00  0.00           C  
ATOM   2686  C   LYS H1843      31.902  10.148  87.940  1.00  0.00           C  
ATOM   2687  O   LYS H1843      31.779   9.487  86.901  1.00  0.00           O  
ATOM   2688  CB  LYS H1843      32.955  12.398  87.767  1.00  0.00           C  
ATOM   2689  CG  LYS H1843      34.138  13.293  88.032  1.00  0.00           C  
ATOM   2690  CD  LYS H1843      33.714  14.553  88.768  1.00  0.00           C  
ATOM   2691  CE  LYS H1843      34.934  15.362  89.247  1.00  0.00           C  
ATOM   2692  NZ  LYS H1843      34.566  16.580  90.052  1.00  0.00           N  
ATOM   2693  N   ALA H1844      30.956  10.205  88.868  1.00  0.00           N  
ATOM   2694  CA  ALA H1844      29.718   9.448  88.709  1.00  0.00           C  
ATOM   2695  C   ALA H1844      28.504  10.334  88.458  1.00  0.00           C  
ATOM   2696  O   ALA H1844      28.244  11.267  89.216  1.00  0.00           O  
ATOM   2697  CB  ALA H1844      29.471   8.568  89.956  1.00  0.00           C  
ATOM   2698  N   ASP H1845      27.758  10.041  87.397  1.00  0.00           N  
ATOM   2699  CA  ASP H1845      26.563  10.812  87.091  1.00  0.00           C  
ATOM   2700  C   ASP H1845      25.381   9.991  87.506  1.00  0.00           C  
ATOM   2701  O   ASP H1845      24.801   9.281  86.688  1.00  0.00           O  
ATOM   2702  CB  ASP H1845      26.458  11.079  85.605  1.00  0.00           C  
ATOM   2703  CG  ASP H1845      25.356  12.043  85.284  1.00  0.00           C  
ATOM   2704  OD1 ASP H1845      24.414  12.159  86.114  1.00  0.00           O  
ATOM   2705  OD2 ASP H1845      25.444  12.672  84.204  1.00  0.00           O  
ATOM   2706  N   LEU H1847      25.037  10.076  88.782  1.00  0.00           N  
ATOM   2707  CA  LEU H1847      23.920   9.302  89.286  1.00  0.00           C  
ATOM   2708  C   LEU H1847      22.631  10.074  89.137  1.00  0.00           C  
ATOM   2709  O   LEU H1847      21.544   9.533  89.362  1.00  0.00           O  
ATOM   2710  CB  LEU H1847      24.129   8.923  90.759  1.00  0.00           C  
ATOM   2711  CG  LEU H1847      25.277   7.966  91.113  1.00  0.00           C  
ATOM   2712  CD1 LEU H1847      25.184   7.637  92.589  1.00  0.00           C  
ATOM   2713  CD2 LEU H1847      25.204   6.685  90.297  1.00  0.00           C  
ATOM   2714  N   ARG H1848      22.764  11.336  88.741  1.00  0.00           N  
ATOM   2715  CA  ARG H1848      21.616  12.223  88.563  1.00  0.00           C  
ATOM   2716  C   ARG H1848      20.365  11.529  88.082  1.00  0.00           C  
ATOM   2717  O   ARG H1848      20.441  10.504  87.391  1.00  0.00           O  
ATOM   2718  CB  ARG H1848      21.948  13.321  87.576  1.00  0.00           C  
ATOM   2719  CG  ARG H1848      22.836  14.366  88.127  1.00  0.00           C  
ATOM   2720  CD  ARG H1848      23.093  15.383  87.085  1.00  0.00           C  
ATOM   2721  NE  ARG H1848      23.681  14.764  85.915  1.00  0.00           N  
ATOM   2722  CZ  ARG H1848      23.918  15.419  84.784  1.00  0.00           C  
ATOM   2723  NH1 ARG H1848      23.612  16.707  84.696  1.00  0.00           N  
ATOM   2724  NH2 ARG H1848      24.455  14.795  83.739  1.00  0.00           N  
ATOM   2725  N   ASN H1849      19.212  12.097  88.438  1.00  0.00           N  
ATOM   2726  CA  ASN H1849      17.927  11.531  88.023  1.00  0.00           C  
ATOM   2727  C   ASN H1849      17.642  11.982  86.604  1.00  0.00           C  
ATOM   2728  O   ASN H1849      16.896  12.930  86.383  1.00  0.00           O  
ATOM   2729  CB  ASN H1849      16.797  11.996  88.939  1.00  0.00           C  
ATOM   2730  CG  ASN H1849      15.486  11.321  88.611  1.00  0.00           C  
ATOM   2731  OD1 ASN H1849      15.373  10.089  88.676  1.00  0.00           O  
ATOM   2732  ND2 ASN H1849      14.486  12.118  88.247  1.00  0.00           N  
ATOM   2733  N   GLU H1869      18.239  11.290  85.645  1.00  0.00           N  
ATOM   2734  CA  GLU H1869      18.076  11.657  84.259  1.00  0.00           C  
ATOM   2735  C   GLU H1869      18.122  10.453  83.364  1.00  0.00           C  
ATOM   2736  O   GLU H1869      18.640   9.410  83.750  1.00  0.00           O  
ATOM   2737  CB  GLU H1869      19.195  12.586  83.839  1.00  0.00           C  
ATOM   2738  CG  GLU H1869      18.795  13.549  82.777  1.00  0.00           C  
ATOM   2739  CD  GLU H1869      17.794  14.538  83.300  1.00  0.00           C  
ATOM   2740  OE1 GLU H1869      17.642  14.620  84.536  1.00  0.00           O  
ATOM   2741  OE2 GLU H1869      17.165  15.236  82.482  1.00  0.00           O  
ATOM   2742  N   LYS H1870      17.590  10.612  82.158  1.00  0.00           N  
ATOM   2743  CA  LYS H1870      17.589   9.536  81.181  1.00  0.00           C  
ATOM   2744  C   LYS H1870      19.030   9.310  80.757  1.00  0.00           C  
ATOM   2745  O   LYS H1870      19.751  10.255  80.449  1.00  0.00           O  
ATOM   2746  CB  LYS H1870      16.734   9.912  79.963  1.00  0.00           C  
ATOM   2747  CG  LYS H1870      15.243   9.515  80.035  1.00  0.00           C  
ATOM   2748  CD  LYS H1870      14.420  10.087  78.848  1.00  0.00           C  
ATOM   2749  CE  LYS H1870      15.000   9.739  77.449  1.00  0.00           C  
ATOM   2750  NZ  LYS H1870      16.185  10.567  77.002  1.00  0.00           N  
ATOM   2751  N   ILE H1871      19.443   8.051  80.750  1.00  0.00           N  
ATOM   2752  CA  ILE H1871      20.805   7.723  80.386  1.00  0.00           C  
ATOM   2753  C   ILE H1871      21.174   8.398  79.086  1.00  0.00           C  
ATOM   2754  O   ILE H1871      22.290   8.870  78.905  1.00  0.00           O  
ATOM   2755  CB  ILE H1871      21.005   6.190  80.275  1.00  0.00           C  
ATOM   2756  CG1 ILE H1871      22.421   5.883  79.791  1.00  0.00           C  
ATOM   2757  CG2 ILE H1871      19.993   5.591  79.347  1.00  0.00           C  
ATOM   2758  CD1 ILE H1871      22.753   4.414  79.808  1.00  0.00           C  
ATOM   2759  N   GLY H1872      20.215   8.455  78.182  1.00  0.00           N  
ATOM   2760  CA  GLY H1872      20.461   9.083  76.903  1.00  0.00           C  
ATOM   2761  C   GLY H1872      20.918  10.508  77.112  1.00  0.00           C  
ATOM   2762  O   GLY H1872      21.816  10.981  76.419  1.00  0.00           O  
ATOM   2763  N   PHE H1873      20.302  11.194  78.075  1.00  0.00           N  
ATOM   2764  CA  PHE H1873      20.668  12.577  78.363  1.00  0.00           C  
ATOM   2765  C   PHE H1873      22.120  12.641  78.809  1.00  0.00           C  
ATOM   2766  O   PHE H1873      22.943  13.418  78.295  1.00  0.00           O  
ATOM   2767  CB  PHE H1873      19.817  13.164  79.489  1.00  0.00           C  
ATOM   2768  CG  PHE H1873      20.024  14.641  79.668  1.00  0.00           C  
ATOM   2769  CD1 PHE H1873      21.164  15.272  79.138  1.00  0.00           C  
ATOM   2770  CD2 PHE H1873      19.080  15.418  80.328  1.00  0.00           C  
ATOM   2771  CE1 PHE H1873      21.359  16.645  79.258  1.00  0.00           C  
ATOM   2772  CE2 PHE H1873      19.261  16.805  80.460  1.00  0.00           C  
ATOM   2773  CZ  PHE H1873      20.404  17.419  79.922  1.00  0.00           C  
ATOM   2774  N   LYS H1874      22.418  11.829  79.808  1.00  0.00           N  
ATOM   2775  CA  LYS H1874      23.751  11.792  80.340  1.00  0.00           C  
ATOM   2776  C   LYS H1874      24.743  11.631  79.205  1.00  0.00           C  
ATOM   2777  O   LYS H1874      25.595  12.486  78.993  1.00  0.00           O  
ATOM   2778  CB  LYS H1874      23.869  10.658  81.367  1.00  0.00           C  
ATOM   2779  CG  LYS H1874      22.949  10.846  82.593  1.00  0.00           C  
ATOM   2780  CD  LYS H1874      23.082   9.700  83.607  1.00  0.00           C  
ATOM   2781  CE  LYS H1874      22.106   9.867  84.783  1.00  0.00           C  
ATOM   2782  NZ  LYS H1874      22.115   8.720  85.747  1.00  0.00           N  
ATOM   2783  N   ILE H1875      24.595  10.567  78.435  1.00  0.00           N  
ATOM   2784  CA  ILE H1875      25.540  10.305  77.358  1.00  0.00           C  
ATOM   2785  C   ILE H1875      25.722  11.518  76.511  1.00  0.00           C  
ATOM   2786  O   ILE H1875      26.815  11.793  76.010  1.00  0.00           O  
ATOM   2787  CB  ILE H1875      25.074   9.160  76.452  1.00  0.00           C  
ATOM   2788  CG1 ILE H1875      24.422   8.060  77.298  1.00  0.00           C  
ATOM   2789  CG2 ILE H1875      26.261   8.614  75.662  1.00  0.00           C  
ATOM   2790  CD1 ILE H1875      25.329   7.422  78.340  1.00  0.00           C  
ATOM   2791  N   ARG H1876      24.626  12.251  76.365  1.00  0.00           N  
ATOM   2792  CA  ARG H1876      24.627  13.448  75.534  1.00  0.00           C  
ATOM   2793  C   ARG H1876      25.573  14.433  76.151  1.00  0.00           C  
ATOM   2794  O   ARG H1876      26.723  14.595  75.695  1.00  0.00           O  
ATOM   2795  CB  ARG H1876      23.217  14.058  75.439  1.00  0.00           C  
ATOM   2796  CG  ARG H1876      23.026  14.928  74.222  1.00  0.00           C  
ATOM   2797  CD  ARG H1876      22.720  16.358  74.585  1.00  0.00           C  
ATOM   2798  NE  ARG H1876      22.587  17.175  73.383  1.00  0.00           N  
ATOM   2799  CZ  ARG H1876      22.315  18.474  73.392  1.00  0.00           C  
ATOM   2800  NH1 ARG H1876      22.148  19.111  74.539  1.00  0.00           N  
ATOM   2801  NH2 ARG H1876      22.204  19.137  72.253  1.00  0.00           N  
ATOM   2802  N   GLU H1877      25.077  15.041  77.225  1.00  0.00           N  
ATOM   2803  CA  GLU H1877      25.802  16.049  77.959  1.00  0.00           C  
ATOM   2804  C   GLU H1877      27.310  15.812  78.030  1.00  0.00           C  
ATOM   2805  O   GLU H1877      28.123  16.677  77.673  1.00  0.00           O  
ATOM   2806  CB  GLU H1877      25.210  16.170  79.354  1.00  0.00           C  
ATOM   2807  CG  GLU H1877      25.482  17.524  79.983  1.00  0.00           C  
ATOM   2808  CD  GLU H1877      24.396  17.930  80.965  1.00  0.00           C  
ATOM   2809  OE1 GLU H1877      24.323  17.310  82.047  1.00  0.00           O  
ATOM   2810  OE2 GLU H1877      23.611  18.857  80.653  1.00  0.00           O  
ATOM   2811  N   HIS H1878      27.686  14.623  78.470  1.00  0.00           N  
ATOM   2812  CA  HIS H1878      29.094  14.307  78.607  1.00  0.00           C  
ATOM   2813  C   HIS H1878      29.807  14.184  77.305  1.00  0.00           C  
ATOM   2814  O   HIS H1878      31.012  14.406  77.247  1.00  0.00           O  
ATOM   2815  CB  HIS H1878      29.285  13.040  79.431  1.00  0.00           C  
ATOM   2816  CG  HIS H1878      28.852  13.197  80.851  1.00  0.00           C  
ATOM   2817  ND1 HIS H1878      28.078  12.261  81.502  1.00  0.00           N  
ATOM   2818  CD2 HIS H1878      29.006  14.226  81.718  1.00  0.00           C  
ATOM   2819  CE1 HIS H1878      27.762  12.708  82.706  1.00  0.00           C  
ATOM   2820  NE2 HIS H1878      28.311  13.899  82.860  1.00  0.00           N  
ATOM   2821  N   THR H1879      29.078  13.844  76.250  1.00  0.00           N  
ATOM   2822  CA  THR H1879      29.740  13.710  74.963  1.00  0.00           C  
ATOM   2823  C   THR H1879      30.145  15.072  74.437  1.00  0.00           C  
ATOM   2824  O   THR H1879      31.271  15.252  73.964  1.00  0.00           O  
ATOM   2825  CB  THR H1879      28.891  12.973  73.925  1.00  0.00           C  
ATOM   2826  OG1 THR H1879      28.646  11.630  74.366  1.00  0.00           O  
ATOM   2827  CG2 THR H1879      29.659  12.884  72.629  1.00  0.00           C  
ATOM   2828  N   LEU H1880      29.254  16.051  74.521  1.00  0.00           N  
ATOM   2829  CA  LEU H1880      29.655  17.375  74.051  1.00  0.00           C  
ATOM   2830  C   LEU H1880      30.548  18.010  75.099  1.00  0.00           C  
ATOM   2831  O   LEU H1880      31.008  19.132  74.913  1.00  0.00           O  
ATOM   2832  CB  LEU H1880      28.449  18.274  73.760  1.00  0.00           C  
ATOM   2833  CG  LEU H1880      27.243  18.176  74.673  1.00  0.00           C  
ATOM   2834  CD1 LEU H1880      26.373  19.387  74.466  1.00  0.00           C  
ATOM   2835  CD2 LEU H1880      26.487  16.895  74.371  1.00  0.00           C  
ATOM   2836  N   ARG H1881      30.776  17.280  76.198  1.00  0.00           N  
ATOM   2837  CA  ARG H1881      31.647  17.723  77.292  1.00  0.00           C  
ATOM   2838  C   ARG H1881      33.051  17.190  76.957  1.00  0.00           C  
ATOM   2839  O   ARG H1881      34.063  17.697  77.433  1.00  0.00           O  
ATOM   2840  CB  ARG H1881      31.159  17.149  78.612  1.00  0.00           C  
ATOM   2841  CG  ARG H1881      31.320  18.073  79.790  1.00  0.00           C  
ATOM   2842  CD  ARG H1881      30.263  19.159  79.807  1.00  0.00           C  
ATOM   2843  NE  ARG H1881      30.413  20.026  80.975  1.00  0.00           N  
ATOM   2844  CZ  ARG H1881      31.453  20.840  81.175  1.00  0.00           C  
ATOM   2845  NH1 ARG H1881      32.436  20.901  80.277  1.00  0.00           N  
ATOM   2846  NH2 ARG H1881      31.519  21.590  82.274  1.00  0.00           N  
ATOM   2847  N   ARG H1882      33.073  16.159  76.116  1.00  0.00           N  
ATOM   2848  CA  ARG H1882      34.282  15.519  75.592  1.00  0.00           C  
ATOM   2849  C   ARG H1882      34.945  14.419  76.408  1.00  0.00           C  
ATOM   2850  O   ARG H1882      36.060  14.003  76.086  1.00  0.00           O  
ATOM   2851  CB  ARG H1882      35.322  16.579  75.233  1.00  0.00           C  
ATOM   2852  CG  ARG H1882      34.745  17.787  74.530  1.00  0.00           C  
ATOM   2853  CD  ARG H1882      33.910  17.421  73.304  1.00  0.00           C  
ATOM   2854  NE  ARG H1882      33.178  18.572  72.750  1.00  0.00           N  
ATOM   2855  CZ  ARG H1882      32.377  18.525  71.682  1.00  0.00           C  
ATOM   2856  NH1 ARG H1882      32.182  17.385  71.017  1.00  0.00           N  
ATOM   2857  NH2 ARG H1882      31.753  19.622  71.279  1.00  0.00           N  
ATOM   2858  N   VAL H1883      34.254  13.915  77.431  1.00  0.00           N  
ATOM   2859  CA  VAL H1883      34.821  12.861  78.289  1.00  0.00           C  
ATOM   2860  C   VAL H1883      35.310  11.672  77.486  1.00  0.00           C  
ATOM   2861  O   VAL H1883      34.534  10.943  76.931  1.00  0.00           O  
ATOM   2862  CB  VAL H1883      33.803  12.333  79.317  1.00  0.00           C  
ATOM   2863  CG1 VAL H1883      34.522  11.522  80.356  1.00  0.00           C  
ATOM   2864  CG2 VAL H1883      33.031  13.481  79.968  1.00  0.00           C  
ATOM   2865  N   PRO H1884      36.617  11.446  77.443  1.00  0.00           N  
ATOM   2866  CA  PRO H1884      37.179  10.329  76.689  1.00  0.00           C  
ATOM   2867  C   PRO H1884      36.439   9.021  76.846  1.00  0.00           C  
ATOM   2868  O   PRO H1884      36.458   8.213  75.927  1.00  0.00           O  
ATOM   2869  CB  PRO H1884      38.610  10.224  77.220  1.00  0.00           C  
ATOM   2870  CG  PRO H1884      38.944  11.603  77.509  1.00  0.00           C  
ATOM   2871  CD  PRO H1884      37.678  12.136  78.184  1.00  0.00           C  
ATOM   2872  N   TYR H1885      35.796   8.798  77.990  1.00  0.00           N  
ATOM   2873  CA  TYR H1885      35.099   7.536  78.210  1.00  0.00           C  
ATOM   2874  C   TYR H1885      33.871   7.622  79.077  1.00  0.00           C  
ATOM   2875  O   TYR H1885      33.834   8.332  80.086  1.00  0.00           O  
ATOM   2876  CB  TYR H1885      36.046   6.522  78.823  1.00  0.00           C  
ATOM   2877  CG  TYR H1885      37.130   6.085  77.883  1.00  0.00           C  
ATOM   2878  CD1 TYR H1885      36.835   5.329  76.757  1.00  0.00           C  
ATOM   2879  CD2 TYR H1885      38.456   6.450  78.093  1.00  0.00           C  
ATOM   2880  CE1 TYR H1885      37.824   4.949  75.866  1.00  0.00           C  
ATOM   2881  CE2 TYR H1885      39.458   6.070  77.200  1.00  0.00           C  
ATOM   2882  CZ  TYR H1885      39.120   5.320  76.094  1.00  0.00           C  
ATOM   2883  OH  TYR H1885      40.075   4.929  75.211  1.00  0.00           O  
ATOM   2884  N   MET H1886      32.858   6.865  78.688  1.00  0.00           N  
ATOM   2885  CA  MET H1886      31.604   6.838  79.426  1.00  0.00           C  
ATOM   2886  C   MET H1886      31.276   5.391  79.726  1.00  0.00           C  
ATOM   2887  O   MET H1886      31.376   4.503  78.855  1.00  0.00           O  
ATOM   2888  CB  MET H1886      30.492   7.481  78.595  1.00  0.00           C  
ATOM   2889  CG  MET H1886      30.903   8.845  78.050  1.00  0.00           C  
ATOM   2890  SD  MET H1886      29.851   9.576  76.783  1.00  0.00           S  
ATOM   2891  CE  MET H1886      28.820  10.569  77.774  1.00  0.00           C  
ATOM   2892  N   LEU H1887      30.904   5.161  80.981  1.00  0.00           N  
ATOM   2893  CA  LEU H1887      30.564   3.827  81.447  1.00  0.00           C  
ATOM   2894  C   LEU H1887      29.109   3.719  81.887  1.00  0.00           C  
ATOM   2895  O   LEU H1887      28.667   4.400  82.825  1.00  0.00           O  
ATOM   2896  CB  LEU H1887      31.488   3.448  82.595  1.00  0.00           C  
ATOM   2897  CG  LEU H1887      32.936   3.363  82.143  1.00  0.00           C  
ATOM   2898  CD1 LEU H1887      33.802   3.546  83.322  1.00  0.00           C  
ATOM   2899  CD2 LEU H1887      33.214   2.040  81.454  1.00  0.00           C  
ATOM   2900  N   VAL H1888      28.367   2.862  81.190  1.00  0.00           N  
ATOM   2901  CA  VAL H1888      26.960   2.642  81.498  1.00  0.00           C  
ATOM   2902  C   VAL H1888      26.846   1.450  82.435  1.00  0.00           C  
ATOM   2903  O   VAL H1888      27.439   0.389  82.195  1.00  0.00           O  
ATOM   2904  CB  VAL H1888      26.127   2.372  80.213  1.00  0.00           C  
ATOM   2905  CG1 VAL H1888      24.764   1.832  80.575  1.00  0.00           C  
ATOM   2906  CG2 VAL H1888      25.957   3.647  79.434  1.00  0.00           C  
ATOM   2907  N   CYS H1889      26.107   1.641  83.516  1.00  0.00           N  
ATOM   2908  CA  CYS H1889      25.930   0.572  84.457  1.00  0.00           C  
ATOM   2909  C   CYS H1889      24.455   0.371  84.666  1.00  0.00           C  
ATOM   2910  O   CYS H1889      23.794   1.169  85.336  1.00  0.00           O  
ATOM   2911  CB  CYS H1889      26.627   0.888  85.785  1.00  0.00           C  
ATOM   2912  SG  CYS H1889      28.408   0.543  85.795  1.00  0.00           S  
ATOM   2913  N   GLY H1890      23.945  -0.698  84.063  1.00  0.00           N  
ATOM   2914  CA  GLY H1890      22.540  -1.034  84.182  1.00  0.00           C  
ATOM   2915  C   GLY H1890      22.432  -2.305  84.977  1.00  0.00           C  
ATOM   2916  O   GLY H1890      23.451  -2.867  85.375  1.00  0.00           O  
ATOM   2917  N   ASP H1891      21.216  -2.767  85.216  1.00  0.00           N  
ATOM   2918  CA  ASP H1891      21.057  -3.988  85.977  1.00  0.00           C  
ATOM   2919  C   ASP H1891      21.965  -5.060  85.382  1.00  0.00           C  
ATOM   2920  O   ASP H1891      22.723  -5.706  86.101  1.00  0.00           O  
ATOM   2921  CB  ASP H1891      19.599  -4.432  85.953  1.00  0.00           C  
ATOM   2922  CG  ASP H1891      18.684  -3.444  86.650  1.00  0.00           C  
ATOM   2923  OD1 ASP H1891      18.850  -3.259  87.876  1.00  0.00           O  
ATOM   2924  OD2 ASP H1891      17.807  -2.849  85.976  1.00  0.00           O  
ATOM   2925  N   LYS H1892      21.921  -5.220  84.063  1.00  0.00           N  
ATOM   2926  CA  LYS H1892      22.740  -6.224  83.384  1.00  0.00           C  
ATOM   2927  C   LYS H1892      24.194  -6.262  83.877  1.00  0.00           C  
ATOM   2928  O   LYS H1892      24.686  -7.315  84.283  1.00  0.00           O  
ATOM   2929  CB  LYS H1892      22.718  -5.969  81.878  1.00  0.00           C  
ATOM   2930  CG  LYS H1892      23.225  -7.102  81.024  1.00  0.00           C  
ATOM   2931  CD  LYS H1892      23.341  -6.668  79.559  1.00  0.00           C  
ATOM   2932  CE  LYS H1892      23.510  -7.860  78.607  1.00  0.00           C  
ATOM   2933  NZ  LYS H1892      22.281  -8.718  78.507  1.00  0.00           N  
ATOM   2934  N   GLU H1893      24.872  -5.115  83.848  1.00  0.00           N  
ATOM   2935  CA  GLU H1893      26.271  -5.035  84.267  1.00  0.00           C  
ATOM   2936  C   GLU H1893      26.516  -5.255  85.761  1.00  0.00           C  
ATOM   2937  O   GLU H1893      27.610  -5.660  86.155  1.00  0.00           O  
ATOM   2938  CB  GLU H1893      26.870  -3.681  83.870  1.00  0.00           C  
ATOM   2939  CG  GLU H1893      27.004  -3.417  82.373  1.00  0.00           C  
ATOM   2940  CD  GLU H1893      25.666  -3.233  81.698  1.00  0.00           C  
ATOM   2941  OE1 GLU H1893      24.716  -2.809  82.394  1.00  0.00           O  
ATOM   2942  OE2 GLU H1893      25.572  -3.497  80.476  1.00  0.00           O  
ATOM   2943  N   VAL H1894      25.515  -4.979  86.591  1.00  0.00           N  
ATOM   2944  CA  VAL H1894      25.661  -5.152  88.033  1.00  0.00           C  
ATOM   2945  C   VAL H1894      25.936  -6.605  88.395  1.00  0.00           C  
ATOM   2946  O   VAL H1894      26.737  -6.892  89.272  1.00  0.00           O  
ATOM   2947  CB  VAL H1894      24.406  -4.689  88.790  1.00  0.00           C  
ATOM   2948  CG1 VAL H1894      24.630  -4.802  90.272  1.00  0.00           C  
ATOM   2949  CG2 VAL H1894      24.074  -3.267  88.424  1.00  0.00           C  
ATOM   2950  N   GLU H1895      25.259  -7.525  87.729  1.00  0.00           N  
ATOM   2951  CA  GLU H1895      25.469  -8.944  87.979  1.00  0.00           C  
ATOM   2952  C   GLU H1895      26.383  -9.439  86.880  1.00  0.00           C  
ATOM   2953  O   GLU H1895      26.070 -10.405  86.187  1.00  0.00           O  
ATOM   2954  CB  GLU H1895      24.147  -9.710  87.928  1.00  0.00           C  
ATOM   2955  CG  GLU H1895      23.057  -8.981  87.163  1.00  0.00           C  
ATOM   2956  CD  GLU H1895      22.495  -7.799  87.948  1.00  0.00           C  
ATOM   2957  OE1 GLU H1895      23.111  -7.420  88.976  1.00  0.00           O  
ATOM   2958  OE2 GLU H1895      21.444  -7.246  87.537  1.00  0.00           O  
ATOM   2959  N   SER H1896      27.510  -8.757  86.717  1.00  0.00           N  
ATOM   2960  CA  SER H1896      28.478  -9.111  85.691  1.00  0.00           C  
ATOM   2961  C   SER H1896      29.818  -8.564  86.096  1.00  0.00           C  
ATOM   2962  O   SER H1896      30.854  -9.082  85.692  1.00  0.00           O  
ATOM   2963  CB  SER H1896      28.103  -8.485  84.344  1.00  0.00           C  
ATOM   2964  OG  SER H1896      26.767  -8.774  83.979  1.00  0.00           O  
ATOM   2965  N   GLY H1898      29.785  -7.506  86.896  1.00  0.00           N  
ATOM   2966  CA  GLY H1898      31.014  -6.870  87.315  1.00  0.00           C  
ATOM   2967  C   GLY H1898      31.575  -6.201  86.078  1.00  0.00           C  
ATOM   2968  O   GLY H1898      32.653  -5.609  86.106  1.00  0.00           O  
ATOM   2969  N   LYS H1899      30.831  -6.312  84.980  1.00  0.00           N  
ATOM   2970  CA  LYS H1899      31.236  -5.724  83.711  1.00  0.00           C  
ATOM   2971  C   LYS H1899      30.740  -4.276  83.642  1.00  0.00           C  
ATOM   2972  O   LYS H1899      29.901  -3.859  84.449  1.00  0.00           O  
ATOM   2973  CB  LYS H1899      30.652  -6.526  82.545  1.00  0.00           C  
ATOM   2974  CG  LYS H1899      31.005  -8.006  82.535  1.00  0.00           C  
ATOM   2975  CD  LYS H1899      32.479  -8.239  82.279  1.00  0.00           C  
ATOM   2976  CE  LYS H1899      32.800  -9.724  82.203  1.00  0.00           C  
ATOM   2977  NZ  LYS H1899      34.257  -9.971  81.996  1.00  0.00           N  
ATOM   2978  N   VAL H1900      31.267  -3.512  82.687  1.00  0.00           N  
ATOM   2979  CA  VAL H1900      30.866  -2.125  82.532  1.00  0.00           C  
ATOM   2980  C   VAL H1900      30.648  -1.855  81.065  1.00  0.00           C  
ATOM   2981  O   VAL H1900      31.508  -2.175  80.244  1.00  0.00           O  
ATOM   2982  CB  VAL H1900      31.953  -1.150  83.004  1.00  0.00           C  
ATOM   2983  CG1 VAL H1900      31.314   0.071  83.621  1.00  0.00           C  
ATOM   2984  CG2 VAL H1900      32.867  -1.819  83.969  1.00  0.00           C  
ATOM   2985  N   ALA H1901      29.502  -1.266  80.738  1.00  0.00           N  
ATOM   2986  CA  ALA H1901      29.198  -0.923  79.355  1.00  0.00           C  
ATOM   2987  C   ALA H1901      30.102   0.242  78.957  1.00  0.00           C  
ATOM   2988  O   ALA H1901      29.871   1.383  79.359  1.00  0.00           O  
ATOM   2989  CB  ALA H1901      27.740  -0.523  79.225  1.00  0.00           C  
ATOM   2990  N   VAL H1902      31.134  -0.051  78.176  1.00  0.00           N  
ATOM   2991  CA  VAL H1902      32.073   0.969  77.755  1.00  0.00           C  
ATOM   2992  C   VAL H1902      31.663   1.624  76.439  1.00  0.00           C  
ATOM   2993  O   VAL H1902      31.046   0.985  75.589  1.00  0.00           O  
ATOM   2994  CB  VAL H1902      33.466   0.356  77.585  1.00  0.00           C  
ATOM   2995  CG1 VAL H1902      34.434   1.391  77.061  1.00  0.00           C  
ATOM   2996  CG2 VAL H1902      33.936  -0.211  78.903  1.00  0.00           C  
ATOM   2997  N   ARG H1903      32.001   2.904  76.278  1.00  0.00           N  
ATOM   2998  CA  ARG H1903      31.695   3.624  75.039  1.00  0.00           C  
ATOM   2999  C   ARG H1903      32.500   4.924  74.894  1.00  0.00           C  
ATOM   3000  O   ARG H1903      32.364   5.838  75.708  1.00  0.00           O  
ATOM   3001  CB  ARG H1903      30.196   3.912  74.965  1.00  0.00           C  
ATOM   3002  CG  ARG H1903      29.766   5.245  75.527  1.00  0.00           C  
ATOM   3003  CD  ARG H1903      29.581   6.313  74.424  1.00  0.00           C  
ATOM   3004  NE  ARG H1903      28.255   6.288  73.773  1.00  0.00           N  
ATOM   3005  CZ  ARG H1903      27.783   7.235  72.957  1.00  0.00           C  
ATOM   3006  NH1 ARG H1903      28.510   8.307  72.658  1.00  0.00           N  
ATOM   3007  NH2 ARG H1903      26.564   7.126  72.458  1.00  0.00           N  
ATOM   3008  N   THR H1904      33.348   4.993  73.867  1.00  0.00           N  
ATOM   3009  CA  THR H1904      34.166   6.174  73.631  1.00  0.00           C  
ATOM   3010  C   THR H1904      33.278   7.403  73.430  1.00  0.00           C  
ATOM   3011  O   THR H1904      32.076   7.279  73.239  1.00  0.00           O  
ATOM   3012  CB  THR H1904      35.086   5.980  72.408  1.00  0.00           C  
ATOM   3013  OG1 THR H1904      35.689   7.227  72.064  1.00  0.00           O  
ATOM   3014  CG2 THR H1904      34.310   5.477  71.221  1.00  0.00           C  
ATOM   3015  N   ARG H1905      33.864   8.593  73.499  1.00  0.00           N  
ATOM   3016  CA  ARG H1905      33.101   9.829  73.326  1.00  0.00           C  
ATOM   3017  C   ARG H1905      32.687   9.957  71.878  1.00  0.00           C  
ATOM   3018  O   ARG H1905      31.622  10.485  71.572  1.00  0.00           O  
ATOM   3019  CB  ARG H1905      33.945  11.049  73.746  1.00  0.00           C  
ATOM   3020  CG  ARG H1905      35.362  11.124  73.178  1.00  0.00           C  
ATOM   3021  CD  ARG H1905      36.091  12.317  73.746  1.00  0.00           C  
ATOM   3022  NE  ARG H1905      37.513  12.256  73.450  1.00  0.00           N  
ATOM   3023  CZ  ARG H1905      38.410  13.147  73.871  1.00  0.00           C  
ATOM   3024  NH1 ARG H1905      38.046  14.189  74.619  1.00  0.00           N  
ATOM   3025  NH2 ARG H1905      39.683  12.990  73.534  1.00  0.00           N  
ATOM   3026  N   ARG H1906      33.559   9.460  71.003  1.00  0.00           N  
ATOM   3027  CA  ARG H1906      33.353   9.457  69.569  1.00  0.00           C  
ATOM   3028  C   ARG H1906      32.107   8.634  69.257  1.00  0.00           C  
ATOM   3029  O   ARG H1906      31.580   8.667  68.160  1.00  0.00           O  
ATOM   3030  CB  ARG H1906      34.571   8.844  68.877  1.00  0.00           C  
ATOM   3031  CG  ARG H1906      35.874   9.566  69.185  1.00  0.00           C  
ATOM   3032  CD  ARG H1906      35.968  10.929  68.494  1.00  0.00           C  
ATOM   3033  NE  ARG H1906      36.997  11.794  69.072  1.00  0.00           N  
ATOM   3034  CZ  ARG H1906      38.250  11.421  69.353  1.00  0.00           C  
ATOM   3035  NH1 ARG H1906      38.660  10.184  69.106  1.00  0.00           N  
ATOM   3036  NH2 ARG H1906      39.099  12.279  69.912  1.00  0.00           N  
ATOM   3037  N   GLY H1907      31.637   7.885  70.237  1.00  0.00           N  
ATOM   3038  CA  GLY H1907      30.442   7.099  70.029  1.00  0.00           C  
ATOM   3039  C   GLY H1907      30.675   5.606  69.991  1.00  0.00           C  
ATOM   3040  O   GLY H1907      29.834   4.845  70.481  1.00  0.00           O  
ATOM   3041  N   LYS H1909      31.807   5.174  69.437  1.00  0.00           N  
ATOM   3042  CA  LYS H1909      32.079   3.740  69.333  1.00  0.00           C  
ATOM   3043  C   LYS H1909      31.803   2.911  70.577  1.00  0.00           C  
ATOM   3044  O   LYS H1909      32.622   2.855  71.477  1.00  0.00           O  
ATOM   3045  CB  LYS H1909      33.517   3.481  68.892  1.00  0.00           C  
ATOM   3046  CG  LYS H1909      33.795   2.001  68.686  1.00  0.00           C  
ATOM   3047  CD  LYS H1909      35.202   1.733  68.180  1.00  0.00           C  
ATOM   3048  CE  LYS H1909      35.407   0.236  67.941  1.00  0.00           C  
ATOM   3049  NZ  LYS H1909      36.804  -0.113  67.551  1.00  0.00           N  
ATOM   3050  N   ASP H1910      30.646   2.261  70.616  1.00  0.00           N  
ATOM   3051  CA  ASP H1910      30.301   1.425  71.746  1.00  0.00           C  
ATOM   3052  C   ASP H1910      31.346   0.331  71.813  1.00  0.00           C  
ATOM   3053  O   ASP H1910      31.420  -0.499  70.912  1.00  0.00           O  
ATOM   3054  CB  ASP H1910      28.934   0.792  71.544  1.00  0.00           C  
ATOM   3055  CG  ASP H1910      28.611  -0.228  72.608  1.00  0.00           C  
ATOM   3056  OD1 ASP H1910      28.384   0.181  73.768  1.00  0.00           O  
ATOM   3057  OD2 ASP H1910      28.598  -1.437  72.285  1.00  0.00           O  
ATOM   3058  N   LEU H1913      32.154   0.332  72.873  1.00  0.00           N  
ATOM   3059  CA  LEU H1913      33.206  -0.667  73.033  1.00  0.00           C  
ATOM   3060  C   LEU H1913      32.689  -1.944  73.687  1.00  0.00           C  
ATOM   3061  O   LEU H1913      33.452  -2.865  73.968  1.00  0.00           O  
ATOM   3062  CB  LEU H1913      34.371  -0.078  73.838  1.00  0.00           C  
ATOM   3063  CG  LEU H1913      35.110   1.066  73.134  1.00  0.00           C  
ATOM   3064  CD1 LEU H1913      36.167   1.654  74.051  1.00  0.00           C  
ATOM   3065  CD2 LEU H1913      35.734   0.553  71.854  1.00  0.00           C  
ATOM   3066  N   GLY H1914      31.384  -1.997  73.911  1.00  0.00           N  
ATOM   3067  CA  GLY H1914      30.784  -3.170  74.514  1.00  0.00           C  
ATOM   3068  C   GLY H1914      31.245  -3.399  75.932  1.00  0.00           C  
ATOM   3069  O   GLY H1914      32.399  -3.163  76.242  1.00  0.00           O  
ATOM   3070  N   SER H1915      30.346  -3.873  76.789  1.00  0.00           N  
ATOM   3071  CA  SER H1915      30.674  -4.121  78.193  1.00  0.00           C  
ATOM   3072  C   SER H1915      31.942  -4.945  78.324  1.00  0.00           C  
ATOM   3073  O   SER H1915      32.219  -5.822  77.501  1.00  0.00           O  
ATOM   3074  CB  SER H1915      29.512  -4.820  78.930  1.00  0.00           C  
ATOM   3075  OG  SER H1915      29.346  -6.165  78.526  1.00  0.00           O  
ATOM   3076  N   MET H1916      32.718  -4.637  79.357  1.00  0.00           N  
ATOM   3077  CA  MET H1916      33.962  -5.335  79.592  1.00  0.00           C  
ATOM   3078  C   MET H1916      34.376  -5.305  81.052  1.00  0.00           C  
ATOM   3079  O   MET H1916      33.899  -4.489  81.838  1.00  0.00           O  
ATOM   3080  CB  MET H1916      35.081  -4.761  78.706  1.00  0.00           C  
ATOM   3081  CG  MET H1916      35.381  -3.275  78.897  1.00  0.00           C  
ATOM   3082  SD  MET H1916      36.740  -2.688  77.819  1.00  0.00           S  
ATOM   3083  CE  MET H1916      35.891  -1.919  76.512  1.00  0.00           C  
ATOM   3084  N   ASP H1917      35.262  -6.238  81.384  1.00  0.00           N  
ATOM   3085  CA  ASP H1917      35.811  -6.433  82.719  1.00  0.00           C  
ATOM   3086  C   ASP H1917      36.303  -5.112  83.306  1.00  0.00           C  
ATOM   3087  O   ASP H1917      36.917  -4.315  82.601  1.00  0.00           O  
ATOM   3088  CB  ASP H1917      36.963  -7.441  82.611  1.00  0.00           C  
ATOM   3089  CG  ASP H1917      37.380  -8.009  83.946  1.00  0.00           C  
ATOM   3090  OD1 ASP H1917      37.859  -7.240  84.815  1.00  0.00           O  
ATOM   3091  OD2 ASP H1917      37.232  -9.239  84.118  1.00  0.00           O  
ATOM   3092  N   VAL H1918      36.041  -4.889  84.594  1.00  0.00           N  
ATOM   3093  CA  VAL H1918      36.460  -3.658  85.272  1.00  0.00           C  
ATOM   3094  C   VAL H1918      37.963  -3.423  85.252  1.00  0.00           C  
ATOM   3095  O   VAL H1918      38.452  -2.484  84.636  1.00  0.00           O  
ATOM   3096  CB  VAL H1918      35.992  -3.629  86.745  1.00  0.00           C  
ATOM   3097  CG1 VAL H1918      36.827  -2.641  87.540  1.00  0.00           C  
ATOM   3098  CG2 VAL H1918      34.525  -3.234  86.817  1.00  0.00           C  
ATOM   3099  N   ASN H1929      38.697  -4.268  85.950  1.00  0.00           N  
ATOM   3100  CA  ASN H1929      40.137  -4.125  85.989  1.00  0.00           C  
ATOM   3101  C   ASN H1929      40.605  -3.889  84.574  1.00  0.00           C  
ATOM   3102  O   ASN H1929      41.403  -2.994  84.307  1.00  0.00           O  
ATOM   3103  CB  ASN H1929      40.763  -5.396  86.552  1.00  0.00           C  
ATOM   3104  CG  ASN H1929      40.031  -5.896  87.783  1.00  0.00           C  
ATOM   3105  OD1 ASN H1929      39.794  -5.140  88.744  1.00  0.00           O  
ATOM   3106  ND2 ASN H1929      39.656  -7.169  87.760  1.00  0.00           N  
ATOM   3107  N   GLU H1930      40.071  -4.691  83.669  1.00  0.00           N  
ATOM   3108  CA  GLU H1930      40.405  -4.606  82.257  1.00  0.00           C  
ATOM   3109  C   GLU H1930      40.402  -3.174  81.736  1.00  0.00           C  
ATOM   3110  O   GLU H1930      41.360  -2.732  81.100  1.00  0.00           O  
ATOM   3111  CB  GLU H1930      39.407  -5.436  81.460  1.00  0.00           C  
ATOM   3112  CG  GLU H1930      39.680  -5.505  79.968  1.00  0.00           C  
ATOM   3113  CD  GLU H1930      38.496  -6.066  79.198  1.00  0.00           C  
ATOM   3114  OE1 GLU H1930      37.945  -7.094  79.648  1.00  0.00           O  
ATOM   3115  OE2 GLU H1930      38.119  -5.485  78.152  1.00  0.00           O  
ATOM   3116  N   VAL H1931      39.306  -2.464  81.999  1.00  0.00           N  
ATOM   3117  CA  VAL H1931      39.169  -1.075  81.563  1.00  0.00           C  
ATOM   3118  C   VAL H1931      40.239  -0.245  82.250  1.00  0.00           C  
ATOM   3119  O   VAL H1931      40.917   0.574  81.624  1.00  0.00           O  
ATOM   3120  CB  VAL H1931      37.771  -0.470  81.913  1.00  0.00           C  
ATOM   3121  CG1 VAL H1931      36.663  -1.458  81.555  1.00  0.00           C  
ATOM   3122  CG2 VAL H1931      37.719  -0.068  83.359  1.00  0.00           C  
ATOM   3123  N   ILE H1934      40.395  -0.472  83.546  1.00  0.00           N  
ATOM   3124  CA  ILE H1934      41.386   0.245  84.311  1.00  0.00           C  
ATOM   3125  C   ILE H1934      42.760   0.056  83.690  1.00  0.00           C  
ATOM   3126  O   ILE H1934      43.305   0.971  83.082  1.00  0.00           O  
ATOM   3127  CB  ILE H1934      41.390  -0.243  85.749  1.00  0.00           C  
ATOM   3128  CG1 ILE H1934      40.042   0.082  86.393  1.00  0.00           C  
ATOM   3129  CG2 ILE H1934      42.523   0.393  86.494  1.00  0.00           C  
ATOM   3130  CD1 ILE H1934      39.942  -0.264  87.846  1.00  0.00           C  
ATOM   3131  N   GLU H1950      43.304  -1.141  83.825  1.00  0.00           N  
ATOM   3132  CA  GLU H1950      44.616  -1.457  83.283  1.00  0.00           C  
ATOM   3133  C   GLU H1950      44.820  -0.809  81.924  1.00  0.00           C  
ATOM   3134  O   GLU H1950      45.900  -0.301  81.635  1.00  0.00           O  
ATOM   3135  CB  GLU H1950      44.771  -2.975  83.141  1.00  0.00           C  
ATOM   3136  CG  GLU H1950      44.332  -3.760  84.375  1.00  0.00           C  
ATOM   3137  CD  GLU H1950      44.077  -5.244  84.091  1.00  0.00           C  
ATOM   3138  OE1 GLU H1950      43.326  -5.550  83.133  1.00  0.00           O  
ATOM   3139  OE2 GLU H1950      44.615  -6.101  84.836  1.00  0.00           O  
ATOM   3140  N   LYS H1951      43.773  -0.827  81.098  1.00  0.00           N  
ATOM   3141  CA  LYS H1951      43.837  -0.269  79.742  1.00  0.00           C  
ATOM   3142  C   LYS H1951      43.864   1.244  79.723  1.00  0.00           C  
ATOM   3143  O   LYS H1951      44.593   1.833  78.926  1.00  0.00           O  
ATOM   3144  CB  LYS H1951      42.661  -0.768  78.900  1.00  0.00           C  
ATOM   3145  CG  LYS H1951      42.739  -2.234  78.475  1.00  0.00           C  
ATOM   3146  CD  LYS H1951      41.488  -2.602  77.685  1.00  0.00           C  
ATOM   3147  CE  LYS H1951      41.566  -3.993  77.076  1.00  0.00           C  
ATOM   3148  NZ  LYS H1951      40.324  -4.340  76.306  1.00  0.00           N  
ATOM   3149  N   LEU H1952      43.064   1.864  80.590  1.00  0.00           N  
ATOM   3150  CA  LEU H1952      43.015   3.317  80.692  1.00  0.00           C  
ATOM   3151  C   LEU H1952      44.360   3.814  81.163  1.00  0.00           C  
ATOM   3152  O   LEU H1952      44.934   4.731  80.583  1.00  0.00           O  
ATOM   3153  CB  LEU H1952      41.964   3.748  81.696  1.00  0.00           C  
ATOM   3154  CG  LEU H1952      40.537   3.510  81.238  1.00  0.00           C  
ATOM   3155  CD1 LEU H1952      39.561   3.822  82.339  1.00  0.00           C  
ATOM   3156  CD2 LEU H1952      40.269   4.382  80.048  1.00  0.00           C  
ATOM   3157  N   GLN H1953      44.855   3.193  82.227  1.00  0.00           N  
ATOM   3158  CA  GLN H1953      46.144   3.547  82.811  1.00  0.00           C  
ATOM   3159  C   GLN H1953      47.163   3.508  81.720  1.00  0.00           C  
ATOM   3160  O   GLN H1953      47.962   4.412  81.559  1.00  0.00           O  
ATOM   3161  CB  GLN H1953      46.523   2.555  83.903  1.00  0.00           C  
ATOM   3162  CG  GLN H1953      45.333   2.199  84.773  1.00  0.00           C  
ATOM   3163  CD  GLN H1953      45.719   1.559  86.077  1.00  0.00           C  
ATOM   3164  OE1 GLN H1953      46.544   0.645  86.106  1.00  0.00           O  
ATOM   3165  NE2 GLN H1953      45.114   2.031  87.174  1.00  0.00           N  
ATOM   3166  N   GLN H1954      47.115   2.436  80.960  1.00  0.00           N  
ATOM   3167  CA  GLN H1954      48.015   2.248  79.840  1.00  0.00           C  
ATOM   3168  C   GLN H1954      47.978   3.458  78.920  1.00  0.00           C  
ATOM   3169  O   GLN H1954      49.001   4.028  78.552  1.00  0.00           O  
ATOM   3170  CB  GLN H1954      47.592   0.999  79.058  1.00  0.00           C  
ATOM   3171  CG  GLN H1954      48.228   0.869  77.691  1.00  0.00           C  
ATOM   3172  CD  GLN H1954      49.722   1.092  77.741  1.00  0.00           C  
ATOM   3173  OE1 GLN H1954      50.443   0.408  78.482  1.00  0.00           O  
ATOM   3174  NE2 GLN H1954      50.202   2.055  76.953  1.00  0.00           N  
ATOM   3175  N   GLU H1955      46.772   3.845  78.549  1.00  0.00           N  
ATOM   3176  CA  GLU H1955      46.590   4.968  77.655  1.00  0.00           C  
ATOM   3177  C   GLU H1955      47.058   6.293  78.281  1.00  0.00           C  
ATOM   3178  O   GLU H1955      47.624   7.157  77.589  1.00  0.00           O  
ATOM   3179  CB  GLU H1955      45.115   5.045  77.269  1.00  0.00           C  
ATOM   3180  CG  GLU H1955      44.855   5.627  75.899  1.00  0.00           C  
ATOM   3181  CD  GLU H1955      43.451   6.149  75.785  1.00  0.00           C  
ATOM   3182  OE1 GLU H1955      42.512   5.390  76.111  1.00  0.00           O  
ATOM   3183  OE2 GLU H1955      43.297   7.320  75.376  1.00  0.00           O  
ATOM   3184  N   ILE H1956      46.811   6.446  79.583  1.00  0.00           N  
ATOM   3185  CA  ILE H1956      47.199   7.652  80.292  1.00  0.00           C  
ATOM   3186  C   ILE H1956      48.701   7.637  80.514  1.00  0.00           C  
ATOM   3187  O   ILE H1956      49.404   8.573  80.171  1.00  0.00           O  
ATOM   3188  CB  ILE H1956      46.498   7.756  81.652  1.00  0.00           C  
ATOM   3189  CG1 ILE H1956      44.987   7.670  81.470  1.00  0.00           C  
ATOM   3190  CG2 ILE H1956      46.831   9.078  82.313  1.00  0.00           C  
ATOM   3191  CD1 ILE H1956      44.201   7.860  82.760  1.00  0.00           C  
ATOM   3192  N   ARG H1957      49.192   6.557  81.087  1.00  0.00           N  
ATOM   3193  CA  ARG H1957      50.609   6.427  81.340  1.00  0.00           C  
ATOM   3194  C   ARG H1957      51.445   6.741  80.101  1.00  0.00           C  
ATOM   3195  O   ARG H1957      52.523   7.296  80.210  1.00  0.00           O  
ATOM   3196  CB  ARG H1957      50.926   5.004  81.819  1.00  0.00           C  
ATOM   3197  CG  ARG H1957      50.982   4.776  83.346  1.00  0.00           C  
ATOM   3198  CD  ARG H1957      51.290   3.297  83.674  1.00  0.00           C  
ATOM   3199  NE  ARG H1957      52.291   2.709  82.760  1.00  0.00           N  
ATOM   3200  CZ  ARG H1957      52.007   1.975  81.674  1.00  0.00           C  
ATOM   3201  NH1 ARG H1957      50.739   1.722  81.358  1.00  0.00           N  
ATOM   3202  NH2 ARG H1957      52.985   1.503  80.891  1.00  0.00           N  
ATOM   3203  N   SER H1958      50.948   6.393  78.922  1.00  0.00           N  
ATOM   3204  CA  SER H1958      51.686   6.619  77.671  1.00  0.00           C  
ATOM   3205  C   SER H1958      51.276   7.910  76.971  1.00  0.00           C  
ATOM   3206  O   SER H1958      51.773   8.225  75.885  1.00  0.00           O  
ATOM   3207  CB  SER H1958      51.451   5.443  76.722  1.00  0.00           C  
ATOM   3208  OG  SER H1958      50.053   5.250  76.509  1.00  0.00           O  
ATOM   3209  N   ARG H1959      50.369   8.650  77.604  1.00  0.00           N  
ATOM   3210  CA  ARG H1959      49.869   9.904  77.069  1.00  0.00           C  
ATOM   3211  C   ARG H1959      49.604   9.729  75.602  1.00  0.00           C  
ATOM   3212  O   ARG H1959      49.952  10.592  74.791  1.00  0.00           O  
ATOM   3213  CB  ARG H1959      50.877  11.040  77.254  1.00  0.00           C  
ATOM   3214  CG  ARG H1959      51.178  11.448  78.703  1.00  0.00           C  
ATOM   3215  CD  ARG H1959      52.023  12.722  78.731  1.00  0.00           C  
ATOM   3216  NE  ARG H1959      53.166  12.639  79.641  1.00  0.00           N  
ATOM   3217  CZ  ARG H1959      53.142  12.963  80.933  1.00  0.00           C  
ATOM   3218  NH1 ARG H1959      52.031  13.405  81.536  1.00  0.00           N  
ATOM   3219  NH2 ARG H1959      54.265  12.865  81.621  1.00  0.00           N  
ATOM   3220  N   SER H1960      48.992   8.598  75.265  1.00  0.00           N  
ATOM   3221  CA  SER H1960      48.668   8.293  73.871  1.00  0.00           C  
ATOM   3222  C   SER H1960      47.481   9.120  73.411  1.00  0.00           C  
ATOM   3223  O   SER H1960      46.545   9.393  74.195  1.00  0.00           O  
ATOM   3224  CB  SER H1960      48.355   6.813  73.692  1.00  0.00           C  
ATOM   3225  OG  SER H1960      48.220   6.534  72.311  1.00  0.00           O  
ATOM   3226  N   LEU H1961      47.515   9.516  72.141  1.00  0.00           N  
ATOM   3227  CA  LEU H1961      46.449  10.349  71.616  1.00  0.00           C  
ATOM   3228  C   LEU H1961      45.217   9.534  71.272  1.00  0.00           C  
ATOM   3229  O   LEU H1961      44.091   9.986  71.503  1.00  0.00           O  
ATOM   3230  CB  LEU H1961      46.929  11.133  70.397  1.00  0.00           C  
ATOM   3231  CG  LEU H1961      48.275  11.809  70.595  1.00  0.00           C  
ATOM   3232  CD1 LEU H1961      49.391  10.813  70.344  1.00  0.00           C  
ATOM   3233  CD2 LEU H1961      48.399  12.971  69.665  1.00  0.00           C  
ATOM   3234  N   LYS H1962      45.425   8.329  70.742  1.00  0.00           N  
ATOM   3235  CA  LYS H1962      44.300   7.484  70.366  1.00  0.00           C  
ATOM   3236  C   LYS H1962      43.746   6.719  71.556  1.00  0.00           C  
ATOM   3237  O   LYS H1962      44.503   6.224  72.395  1.00  0.00           O  
ATOM   3238  CB  LYS H1962      44.686   6.505  69.247  1.00  0.00           C  
ATOM   3239  CG  LYS H1962      45.476   5.278  69.683  1.00  0.00           C  
ATOM   3240  CD  LYS H1962      46.959   5.580  69.872  1.00  0.00           C  
ATOM   3241  CE  LYS H1962      47.743   4.313  70.238  1.00  0.00           C  
ATOM   3242  NZ  LYS H1962      47.629   3.228  69.215  1.00  0.00           N  
ATOM   3243  N   GLN H1963      42.417   6.634  71.621  1.00  0.00           N  
ATOM   3244  CA  GLN H1963      41.720   5.934  72.698  1.00  0.00           C  
ATOM   3245  C   GLN H1963      41.684   4.430  72.433  1.00  0.00           C  
ATOM   3246  O   GLN H1963      42.184   3.968  71.410  1.00  0.00           O  
ATOM   3247  CB  GLN H1963      40.308   6.500  72.832  1.00  0.00           C  
ATOM   3248  CG  GLN H1963      40.323   8.003  72.984  1.00  0.00           C  
ATOM   3249  CD  GLN H1963      38.949   8.618  73.145  1.00  0.00           C  
ATOM   3250  OE1 GLN H1963      38.210   8.270  74.064  1.00  0.00           O  
ATOM   3251  NE2 GLN H1963      38.607   9.554  72.255  1.00  0.00           N  
ATOM   3252  N   LEU H1964      41.115   3.667  73.363  1.00  0.00           N  
ATOM   3253  CA  LEU H1964      41.036   2.216  73.211  1.00  0.00           C  
ATOM   3254  C   LEU H1964      40.257   1.815  71.970  1.00  0.00           C  
ATOM   3255  O   LEU H1964      39.161   2.322  71.725  1.00  0.00           O  
ATOM   3256  CB  LEU H1964      40.377   1.570  74.433  1.00  0.00           C  
ATOM   3257  CG  LEU H1964      41.224   1.333  75.678  1.00  0.00           C  
ATOM   3258  CD1 LEU H1964      41.673   2.644  76.287  1.00  0.00           C  
ATOM   3259  CD2 LEU H1964      40.398   0.553  76.664  1.00  0.00           C  
ATOM   3260  N   GLU H1965      40.836   0.906  71.191  1.00  0.00           N  
ATOM   3261  CA  GLU H1965      40.209   0.393  69.968  1.00  0.00           C  
ATOM   3262  C   GLU H1965      40.177   1.350  68.769  1.00  0.00           C  
ATOM   3263  O   GLU H1965      39.373   1.167  67.857  1.00  0.00           O  
ATOM   3264  CB  GLU H1965      38.773  -0.082  70.257  1.00  0.00           C  
ATOM   3265  CG  GLU H1965      38.490  -1.569  69.969  1.00  0.00           C  
ATOM   3266  CD  GLU H1965      38.707  -2.467  71.189  1.00  0.00           C  
ATOM   3267  OE1 GLU H1965      39.869  -2.632  71.632  1.00  0.00           O  
ATOM   3268  OE2 GLU H1965      37.706  -3.009  71.712  1.00  0.00           O  
ATOM   3269  N   GLU H1966      41.033   2.367  68.758  1.00  0.00           N  
ATOM   3270  CA  GLU H1966      41.065   3.300  67.629  1.00  0.00           C  
ATOM   3271  C   GLU H1966      42.493   3.556  67.124  1.00  0.00           C  
ATOM   3272  O   GLU H1966      42.692   3.507  65.890  1.00  0.00           O  
ATOM   3273  CB  GLU H1966      40.389   4.632  67.997  1.00  0.00           C  
ATOM   3274  CG  GLU H1966      41.160   5.508  68.979  1.00  0.00           C  
ATOM   3275  CD  GLU H1966      40.692   6.954  68.960  1.00  0.00           C  
ATOM   3276  OE1 GLU H1966      40.720   7.571  67.874  1.00  0.00           O  
ATOM   3277  OE2 GLU H1966      40.309   7.477  70.029  1.00  0.00           O  
ATOM   3278  OXT GLU H1966      43.402   3.805  67.954  1.00  0.00           O  
HETATM 3279  CG2 TSB H9002      62.777  31.564  76.842  1.00  0.00           C  
HETATM 3280  N   TSB H9002      63.544  34.716  78.827  1.00  0.00           N  
HETATM 3281  CA  TSB H9002      63.194  33.936  77.634  1.00  0.00           C  
HETATM 3282  CB  TSB H9002      63.024  32.443  78.050  1.00  0.00           C  
HETATM 3283  OG1 TSB H9002      64.229  31.985  78.688  1.00  0.00           O  
HETATM 3284  C   TSB H9002      61.883  34.542  77.084  1.00  0.00           C  
HETATM 3285  O   TSB H9002      61.210  35.231  77.843  1.00  0.00           O  
HETATM 3286  N8  TSB H9002      61.517  34.297  75.790  1.00  0.00           N  
HETATM 3287  S1  TSB H9002      60.341  35.123  74.989  1.00  0.00           S  
HETATM 3288  O1S TSB H9002      60.130  36.453  75.600  1.00  0.00           O  
HETATM 3289  O2S TSB H9002      60.717  35.016  73.549  1.00  0.00           O  
HETATM 3290  O5' TSB H9002      58.954  34.351  75.239  1.00  0.00           O  
HETATM 3291  C5' TSB H9002      58.924  32.935  75.342  1.00  0.00           C  
HETATM 3292  C4' TSB H9002      57.559  32.394  74.999  1.00  0.00           C  
HETATM 3293  O4' TSB H9002      56.567  32.858  75.936  1.00  0.00           O  
HETATM 3294  C3' TSB H9002      56.974  32.776  73.663  1.00  0.00           C  
HETATM 3295  O3' TSB H9002      57.553  31.980  72.631  1.00  0.00           O  
HETATM 3296  C2' TSB H9002      55.491  32.454  73.875  1.00  0.00           C  
HETATM 3297  O2' TSB H9002      55.146  31.092  73.712  1.00  0.00           O  
HETATM 3298  C1' TSB H9002      55.289  32.834  75.335  1.00  0.00           C  
HETATM 3299  N9  TSB H9002      54.737  34.164  75.457  1.00  0.00           N  
HETATM 3300  C8  TSB H9002      55.401  35.359  75.298  1.00  0.00           C  
HETATM 3301  N7  TSB H9002      54.646  36.417  75.495  1.00  0.00           N  
HETATM 3302  C5  TSB H9002      53.408  35.876  75.799  1.00  0.00           C  
HETATM 3303  C6  TSB H9002      52.169  36.474  76.110  1.00  0.00           C  
HETATM 3304  N6  TSB H9002      51.980  37.800  76.161  1.00  0.00           N  
HETATM 3305  N1  TSB H9002      51.120  35.657  76.365  1.00  0.00           N  
HETATM 3306  C2  TSB H9002      51.326  34.330  76.300  1.00  0.00           C  
HETATM 3307  N3  TSB H9002      52.453  33.648  76.009  1.00  0.00           N  
HETATM 3308  C4  TSB H9002      53.455  34.489  75.770  1.00  0.00           C  
TER
END
