# Supplementary material for: Backbone Brackets and Arginine Tweezers delineate Class I and Class II aminoacyl tRNA synthetases
Source: PLoS Comput Biol. 2018 Apr 16;14(4):e1006101. doi: 10.1371/journal.pcbi.1006101 (PMC5919687; doi:10.1371/journal.pcbi.1006101)
Supplement: S12 File — All structures of Class II aaRS with residues renumbered according to the MSA. (GZ) [file pcbi.1006101.s024.tar.gz › 1l0w_A_renum.pdb]

ATOM      1  N   MET A 157      -8.850 -30.510 -65.623  1.00  0.00           N  
ATOM      2  CA  MET A 157     -10.262 -30.425 -65.147  1.00  0.00           C  
ATOM      3  C   MET A 157     -10.375 -30.726 -63.660  1.00  0.00           C  
ATOM      4  O   MET A 157     -10.744 -29.854 -62.878  1.00  0.00           O  
ATOM      5  CB  MET A 157     -11.138 -31.392 -65.941  1.00  0.00           C  
ATOM      6  CG  MET A 157     -11.089 -31.155 -67.434  1.00  0.00           C  
ATOM      7  SD  MET A 157     -11.491 -29.440 -67.855  1.00  0.00           S  
ATOM      8  CE  MET A 157      -9.849 -28.634 -67.870  1.00  0.00           C  
ATOM      9  N   ARG A 158     -10.057 -31.957 -63.271  1.00  0.00           N  
ATOM     10  CA  ARG A 158     -10.131 -32.368 -61.877  1.00  0.00           C  
ATOM     11  C   ARG A 158      -9.626 -31.266 -60.932  1.00  0.00           C  
ATOM     12  O   ARG A 158      -8.610 -30.620 -61.178  1.00  0.00           O  
ATOM     13  CB  ARG A 158      -9.340 -33.669 -61.661  1.00  0.00           C  
ATOM     14  CG  ARG A 158     -10.199 -34.931 -61.535  1.00  0.00           C  
ATOM     15  CD  ARG A 158     -11.041 -34.909 -60.254  1.00  0.00           C  
ATOM     16  NE  ARG A 158     -12.062 -35.951 -60.276  1.00  0.00           N  
ATOM     17  CZ  ARG A 158     -13.060 -36.076 -59.405  1.00  0.00           C  
ATOM     18  NH1 ARG A 158     -13.208 -35.220 -58.399  1.00  0.00           N  
ATOM     19  NH2 ARG A 158     -13.925 -37.060 -59.553  1.00  0.00           N  
ATOM     20  N   ARG A 159     -10.371 -31.050 -59.853  1.00  0.00           N  
ATOM     21  CA  ARG A 159     -10.040 -30.046 -58.854  1.00  0.00           C  
ATOM     22  C   ARG A 159      -8.850 -30.558 -58.059  1.00  0.00           C  
ATOM     23  O   ARG A 159      -8.618 -31.764 -57.989  1.00  0.00           O  
ATOM     24  CB  ARG A 159     -11.215 -29.876 -57.893  1.00  0.00           C  
ATOM     25  CG  ARG A 159     -11.621 -31.228 -57.306  1.00  0.00           C  
ATOM     26  CD  ARG A 159     -12.187 -31.174 -55.881  1.00  0.00           C  
ATOM     27  NE  ARG A 159     -13.605 -30.860 -55.904  1.00  0.00           N  
ATOM     28  CZ  ARG A 159     -14.588 -31.670 -55.527  1.00  0.00           C  
ATOM     29  NH1 ARG A 159     -14.350 -32.896 -55.067  1.00  0.00           N  
ATOM     30  NH2 ARG A 159     -15.837 -31.251 -55.655  1.00  0.00           N  
ATOM     31  N   THR A 160      -8.110 -29.644 -57.445  1.00  0.00           N  
ATOM     32  CA  THR A 160      -6.973 -30.044 -56.635  1.00  0.00           C  
ATOM     33  C   THR A 160      -7.360 -30.030 -55.172  1.00  0.00           C  
ATOM     34  O   THR A 160      -6.857 -30.817 -54.390  1.00  0.00           O  
ATOM     35  CB  THR A 160      -5.784 -29.093 -56.829  1.00  0.00           C  
ATOM     36  OG1 THR A 160      -6.180 -27.771 -56.454  1.00  0.00           O  
ATOM     37  CG2 THR A 160      -5.330 -29.098 -58.283  1.00  0.00           C  
ATOM     38  N   HIS A 161      -8.258 -29.121 -54.800  1.00  0.00           N  
ATOM     39  CA  HIS A 161      -8.698 -29.019 -53.412  1.00  0.00           C  
ATOM     40  C   HIS A 161     -10.151 -28.579 -53.341  1.00  0.00           C  
ATOM     41  O   HIS A 161     -10.703 -28.093 -54.320  1.00  0.00           O  
ATOM     42  CB  HIS A 161      -7.876 -27.969 -52.644  1.00  0.00           C  
ATOM     43  CG  HIS A 161      -6.393 -28.112 -52.785  1.00  0.00           C  
ATOM     44  ND1 HIS A 161      -5.730 -27.877 -53.969  1.00  0.00           N  
ATOM     45  CD2 HIS A 161      -5.440 -28.435 -51.875  1.00  0.00           C  
ATOM     46  CE1 HIS A 161      -4.435 -28.045 -53.785  1.00  0.00           C  
ATOM     47  NE2 HIS A 161      -4.229 -28.383 -52.525  1.00  0.00           N  
ATOM     48  N   TYR A 162     -10.780 -28.765 -52.188  1.00  0.00           N  
ATOM     49  CA  TYR A 162     -12.138 -28.266 -52.010  1.00  0.00           C  
ATOM     50  C   TYR A 162     -11.898 -26.779 -51.757  1.00  0.00           C  
ATOM     51  O   TYR A 162     -10.906 -26.415 -51.115  1.00  0.00           O  
ATOM     52  CB  TYR A 162     -12.817 -28.858 -50.782  1.00  0.00           C  
ATOM     53  CG  TYR A 162     -13.563 -30.145 -51.032  1.00  0.00           C  
ATOM     54  CD1 TYR A 162     -13.014 -31.372 -50.664  1.00  0.00           C  
ATOM     55  CD2 TYR A 162     -14.823 -30.139 -51.626  1.00  0.00           C  
ATOM     56  CE1 TYR A 162     -13.706 -32.577 -50.891  1.00  0.00           C  
ATOM     57  CE2 TYR A 162     -15.526 -31.334 -51.851  1.00  0.00           C  
ATOM     58  CZ  TYR A 162     -14.958 -32.546 -51.481  1.00  0.00           C  
ATOM     59  OH  TYR A 162     -15.612 -33.731 -51.720  1.00  0.00           O  
ATOM     60  N   ALA A 163     -12.786 -25.921 -52.249  1.00  0.00           N  
ATOM     61  CA  ALA A 163     -12.619 -24.489 -52.063  1.00  0.00           C  
ATOM     62  C   ALA A 163     -12.430 -24.074 -50.606  1.00  0.00           C  
ATOM     63  O   ALA A 163     -11.492 -23.352 -50.282  1.00  0.00           O  
ATOM     64  CB  ALA A 163     -13.804 -23.745 -52.674  1.00  0.00           C  
ATOM     65  N   GLY A 164     -13.298 -24.524 -49.710  1.00  0.00           N  
ATOM     66  CA  GLY A 164     -13.153 -24.114 -48.324  1.00  0.00           C  
ATOM     67  C   GLY A 164     -12.031 -24.751 -47.521  1.00  0.00           C  
ATOM     68  O   GLY A 164     -11.923 -24.504 -46.314  1.00  0.00           O  
ATOM     69  N   SER A 165     -11.187 -25.549 -48.169  1.00  0.00           N  
ATOM     70  CA  SER A 165     -10.102 -26.227 -47.459  1.00  0.00           C  
ATOM     71  C   SER A 165      -8.755 -25.507 -47.509  1.00  0.00           C  
ATOM     72  O   SER A 165      -7.821 -25.892 -46.802  1.00  0.00           O  
ATOM     73  CB  SER A 165      -9.924 -27.656 -48.001  1.00  0.00           C  
ATOM     74  OG  SER A 165      -9.379 -27.643 -49.305  1.00  0.00           O  
ATOM     75  N   LEU A 166      -8.653 -24.470 -48.334  1.00  0.00           N  
ATOM     76  CA  LEU A 166      -7.412 -23.721 -48.466  1.00  0.00           C  
ATOM     77  C   LEU A 166      -6.975 -23.067 -47.164  1.00  0.00           C  
ATOM     78  O   LEU A 166      -7.781 -22.491 -46.425  1.00  0.00           O  
ATOM     79  CB  LEU A 166      -7.538 -22.664 -49.556  1.00  0.00           C  
ATOM     80  CG  LEU A 166      -7.419 -23.151 -50.994  1.00  0.00           C  
ATOM     81  CD1 LEU A 166      -8.227 -24.414 -51.210  1.00  0.00           C  
ATOM     82  CD2 LEU A 166      -7.902 -22.044 -51.913  1.00  0.00           C  
ATOM     83  N   ARG A 167      -5.680 -23.159 -46.897  1.00  0.00           N  
ATOM     84  CA  ARG A 167      -5.122 -22.606 -45.674  1.00  0.00           C  
ATOM     85  C   ARG A 167      -3.774 -21.933 -45.966  1.00  0.00           C  
ATOM     86  O   ARG A 167      -3.241 -22.026 -47.077  1.00  0.00           O  
ATOM     87  CB  ARG A 167      -4.955 -23.730 -44.645  1.00  0.00           C  
ATOM     88  CG  ARG A 167      -5.498 -23.420 -43.255  1.00  0.00           C  
ATOM     89  CD  ARG A 167      -6.862 -24.056 -42.963  1.00  0.00           C  
ATOM     90  NE  ARG A 167      -7.865 -23.730 -43.965  1.00  0.00           N  
ATOM     91  CZ  ARG A 167      -9.158 -24.035 -43.875  1.00  0.00           C  
ATOM     92  NH1 ARG A 167      -9.626 -24.678 -42.813  1.00  0.00           N  
ATOM     93  NH2 ARG A 167      -9.977 -23.724 -44.863  1.00  0.00           N  
ATOM     94  N   GLU A 168      -3.235 -21.247 -44.964  1.00  0.00           N  
ATOM     95  CA  GLU A 168      -1.965 -20.547 -45.107  1.00  0.00           C  
ATOM     96  C   GLU A 168      -0.857 -21.491 -45.575  1.00  0.00           C  
ATOM     97  O   GLU A 168       0.148 -21.058 -46.138  1.00  0.00           O  
ATOM     98  CB  GLU A 168      -1.593 -19.899 -43.770  1.00  0.00           C  
ATOM     99  CG  GLU A 168      -0.328 -19.064 -43.794  1.00  0.00           C  
ATOM    100  CD  GLU A 168      -0.105 -18.295 -42.497  1.00  0.00           C  
ATOM    101  OE1 GLU A 168       0.994 -17.723 -42.335  1.00  0.00           O  
ATOM    102  OE2 GLU A 168      -1.022 -18.252 -41.644  1.00  0.00           O  
ATOM    103  N   THR A 169      -1.055 -22.785 -45.353  1.00  0.00           N  
ATOM    104  CA  THR A 169      -0.081 -23.786 -45.750  1.00  0.00           C  
ATOM    105  C   THR A 169      -0.071 -24.051 -47.259  1.00  0.00           C  
ATOM    106  O   THR A 169       0.839 -24.711 -47.768  1.00  0.00           O  
ATOM    107  CB  THR A 169      -0.325 -25.110 -44.984  1.00  0.00           C  
ATOM    108  OG1 THR A 169      -1.712 -25.460 -45.041  1.00  0.00           O  
ATOM    109  CG2 THR A 169       0.063 -24.954 -43.523  1.00  0.00           C  
ATOM    110  N   HIS A 170      -1.066 -23.531 -47.982  1.00  0.00           N  
ATOM    111  CA  HIS A 170      -1.122 -23.741 -49.430  1.00  0.00           C  
ATOM    112  C   HIS A 170      -0.548 -22.574 -50.226  1.00  0.00           C  
ATOM    113  O   HIS A 170      -0.565 -22.581 -51.457  1.00  0.00           O  
ATOM    114  CB  HIS A 170      -2.563 -24.001 -49.893  1.00  0.00           C  
ATOM    115  CG  HIS A 170      -3.165 -25.255 -49.336  1.00  0.00           C  
ATOM    116  ND1 HIS A 170      -3.919 -25.266 -48.185  1.00  0.00           N  
ATOM    117  CD2 HIS A 170      -3.084 -26.541 -49.749  1.00  0.00           C  
ATOM    118  CE1 HIS A 170      -4.278 -26.508 -47.908  1.00  0.00           C  
ATOM    119  NE2 HIS A 170      -3.779 -27.302 -48.845  1.00  0.00           N  
ATOM    120  N   VAL A 171      -0.036 -21.566 -49.528  1.00  0.00           N  
ATOM    121  CA  VAL A 171       0.530 -20.405 -50.202  1.00  0.00           C  
ATOM    122  C   VAL A 171       1.636 -20.826 -51.166  1.00  0.00           C  
ATOM    123  O   VAL A 171       2.534 -21.587 -50.803  1.00  0.00           O  
ATOM    124  CB  VAL A 171       1.094 -19.403 -49.188  1.00  0.00           C  
ATOM    125  CG1 VAL A 171       1.625 -18.181 -49.905  1.00  0.00           C  
ATOM    126  CG2 VAL A 171       0.008 -19.012 -48.202  1.00  0.00           C  
ATOM    127  N   GLY A 172       1.558 -20.338 -52.399  1.00  0.00           N  
ATOM    128  CA  GLY A 172       2.560 -20.675 -53.391  1.00  0.00           C  
ATOM    129  C   GLY A 172       2.135 -21.762 -54.358  1.00  0.00           C  
ATOM    130  O   GLY A 172       2.671 -21.859 -55.464  1.00  0.00           O  
ATOM    131  N   GLU A 173       1.172 -22.588 -53.966  1.00  0.00           N  
ATOM    132  CA  GLU A 173       0.722 -23.659 -54.843  1.00  0.00           C  
ATOM    133  C   GLU A 173      -0.212 -23.179 -55.941  1.00  0.00           C  
ATOM    134  O   GLU A 173      -0.899 -22.171 -55.788  1.00  0.00           O  
ATOM    135  CB  GLU A 173       0.034 -24.752 -54.027  1.00  0.00           C  
ATOM    136  CG  GLU A 173       0.982 -25.495 -53.104  1.00  0.00           C  
ATOM    137  CD  GLU A 173       0.305 -26.603 -52.332  1.00  0.00           C  
ATOM    138  OE1 GLU A 173      -0.320 -27.476 -52.973  1.00  0.00           O  
ATOM    139  OE2 GLU A 173       0.403 -26.607 -51.084  1.00  0.00           O  
ATOM    140  N   GLU A 174      -0.209 -23.902 -57.056  1.00  0.00           N  
ATOM    141  CA  GLU A 174      -1.081 -23.606 -58.189  1.00  0.00           C  
ATOM    142  C   GLU A 174      -2.295 -24.499 -57.926  1.00  0.00           C  
ATOM    143  O   GLU A 174      -2.144 -25.710 -57.737  1.00  0.00           O  
ATOM    144  CB  GLU A 174      -0.410 -24.029 -59.498  1.00  0.00           C  
ATOM    145  CG  GLU A 174      -0.916 -23.339 -60.750  1.00  0.00           C  
ATOM    146  CD  GLU A 174      -0.400 -21.921 -60.869  1.00  0.00           C  
ATOM    147  OE1 GLU A 174       0.832 -21.728 -60.754  1.00  0.00           O  
ATOM    148  OE2 GLU A 174      -1.219 -21.001 -61.084  1.00  0.00           O  
ATOM    149  N   VAL A 175      -3.490 -23.916 -57.908  1.00  0.00           N  
ATOM    150  CA  VAL A 175      -4.689 -24.692 -57.623  1.00  0.00           C  
ATOM    151  C   VAL A 175      -5.767 -24.623 -58.710  1.00  0.00           C  
ATOM    152  O   VAL A 175      -5.784 -23.701 -59.531  1.00  0.00           O  
ATOM    153  CB  VAL A 175      -5.288 -24.226 -56.272  1.00  0.00           C  
ATOM    154  CG1 VAL A 175      -5.813 -22.808 -56.399  1.00  0.00           C  
ATOM    155  CG2 VAL A 175      -6.391 -25.155 -55.829  1.00  0.00           C  
ATOM    156  N   VAL A 176      -6.638 -25.632 -58.723  1.00  0.00           N  
ATOM    157  CA  VAL A 176      -7.771 -25.696 -59.645  1.00  0.00           C  
ATOM    158  C   VAL A 176      -8.985 -25.906 -58.738  1.00  0.00           C  
ATOM    159  O   VAL A 176      -9.049 -26.901 -58.006  1.00  0.00           O  
ATOM    160  CB  VAL A 176      -7.705 -26.901 -60.604  1.00  0.00           C  
ATOM    161  CG1 VAL A 176      -8.960 -26.923 -61.458  1.00  0.00           C  
ATOM    162  CG2 VAL A 176      -6.469 -26.817 -61.504  1.00  0.00           C  
ATOM    163  N   LEU A 177      -9.934 -24.972 -58.775  1.00  0.00           N  
ATOM    164  CA  LEU A 177     -11.131 -25.049 -57.938  1.00  0.00           C  
ATOM    165  C   LEU A 177     -12.412 -25.070 -58.774  1.00  0.00           C  
ATOM    166  O   LEU A 177     -12.462 -24.482 -59.860  1.00  0.00           O  
ATOM    167  CB  LEU A 177     -11.161 -23.850 -56.988  1.00  0.00           C  
ATOM    168  CG  LEU A 177      -9.896 -23.604 -56.166  1.00  0.00           C  
ATOM    169  CD1 LEU A 177     -10.058 -22.354 -55.335  1.00  0.00           C  
ATOM    170  CD2 LEU A 177      -9.621 -24.809 -55.259  1.00  0.00           C  
ATOM    171  N   GLU A 178     -13.438 -25.755 -58.266  1.00  0.00           N  
ATOM    172  CA  GLU A 178     -14.734 -25.852 -58.939  1.00  0.00           C  
ATOM    173  C   GLU A 178     -15.837 -25.597 -57.905  1.00  0.00           C  
ATOM    174  O   GLU A 178     -15.820 -26.172 -56.824  1.00  0.00           O  
ATOM    175  CB  GLU A 178     -14.889 -27.242 -59.578  1.00  0.00           C  
ATOM    176  CG  GLU A 178     -14.125 -27.399 -60.889  1.00  0.00           C  
ATOM    177  CD  GLU A 178     -13.962 -28.840 -61.327  1.00  0.00           C  
ATOM    178  OE1 GLU A 178     -13.964 -29.092 -62.553  1.00  0.00           O  
ATOM    179  OE2 GLU A 178     -13.811 -29.711 -60.452  1.00  0.00           O  
ATOM    180  N   GLY A 179     -16.783 -24.719 -58.224  1.00  0.00           N  
ATOM    181  CA  GLY A 179     -17.838 -24.426 -57.269  1.00  0.00           C  
ATOM    182  C   GLY A 179     -18.822 -23.390 -57.785  1.00  0.00           C  
ATOM    183  O   GLY A 179     -18.904 -23.151 -58.979  1.00  0.00           O  
ATOM    184  N   TRP A 180     -19.567 -22.786 -56.864  1.00  0.00           N  
ATOM    185  CA  TRP A 180     -20.594 -21.786 -57.187  1.00  0.00           C  
ATOM    186  C   TRP A 180     -20.162 -20.381 -56.791  1.00  0.00           C  
ATOM    187  O   TRP A 180     -19.464 -20.186 -55.791  1.00  0.00           O  
ATOM    188  CB  TRP A 180     -21.896 -22.114 -56.417  1.00  0.00           C  
ATOM    189  CG  TRP A 180     -22.647 -23.360 -56.873  1.00  0.00           C  
ATOM    190  CD1 TRP A 180     -23.744 -23.397 -57.693  1.00  0.00           C  
ATOM    191  CD2 TRP A 180     -22.310 -24.734 -56.603  1.00  0.00           C  
ATOM    192  NE1 TRP A 180     -24.105 -24.699 -57.957  1.00  0.00           N  
ATOM    193  CE2 TRP A 180     -23.241 -25.540 -57.308  1.00  0.00           C  
ATOM    194  CE3 TRP A 180     -21.313 -25.362 -55.840  1.00  0.00           C  
ATOM    195  CZ2 TRP A 180     -23.202 -26.943 -57.279  1.00  0.00           C  
ATOM    196  CZ3 TRP A 180     -21.276 -26.764 -55.809  1.00  0.00           C  
ATOM    197  CH2 TRP A 180     -22.213 -27.534 -56.526  1.00  0.00           C  
ATOM    198  N   VAL A 181     -20.590 -19.387 -57.553  1.00  0.00           N  
ATOM    199  CA  VAL A 181     -20.258 -18.016 -57.206  1.00  0.00           C  
ATOM    200  C   VAL A 181     -21.228 -17.564 -56.112  1.00  0.00           C  
ATOM    201  O   VAL A 181     -22.424 -17.404 -56.361  1.00  0.00           O  
ATOM    202  CB  VAL A 181     -20.409 -17.095 -58.412  1.00  0.00           C  
ATOM    203  CG1 VAL A 181     -20.100 -15.664 -58.003  1.00  0.00           C  
ATOM    204  CG2 VAL A 181     -19.483 -17.571 -59.529  1.00  0.00           C  
ATOM    205  N   ASN A 182     -20.718 -17.380 -54.898  1.00  0.00           N  
ATOM    206  CA  ASN A 182     -21.546 -16.960 -53.773  1.00  0.00           C  
ATOM    207  C   ASN A 182     -21.837 -15.453 -53.836  1.00  0.00           C  
ATOM    208  O   ASN A 182     -22.930 -14.995 -53.487  1.00  0.00           O  
ATOM    209  CB  ASN A 182     -20.831 -17.293 -52.463  1.00  0.00           C  
ATOM    210  CG  ASN A 182     -21.772 -17.337 -51.285  1.00  0.00           C  
ATOM    211  OD1 ASN A 182     -22.686 -18.159 -51.241  1.00  0.00           O  
ATOM    212  ND2 ASN A 182     -21.555 -16.452 -50.318  1.00  0.00           N  
ATOM    213  N   ARG A 183     -20.849 -14.688 -54.289  1.00  0.00           N  
ATOM    214  CA  ARG A 183     -20.993 -13.247 -54.390  1.00  0.00           C  
ATOM    215  C   ARG A 183     -19.884 -12.648 -55.253  1.00  0.00           C  
ATOM    216  O   ARG A 183     -18.768 -13.163 -55.302  1.00  0.00           O  
ATOM    217  CB  ARG A 183     -20.934 -12.635 -52.983  1.00  0.00           C  
ATOM    218  CG  ARG A 183     -20.968 -11.109 -52.937  1.00  0.00           C  
ATOM    219  CD  ARG A 183     -20.792 -10.574 -51.503  1.00  0.00           C  
ATOM    220  NE  ARG A 183     -19.421 -10.758 -51.027  1.00  0.00           N  
ATOM    221  CZ  ARG A 183     -19.001 -10.504 -49.787  1.00  0.00           C  
ATOM    222  NH1 ARG A 183     -19.843 -10.047 -48.864  1.00  0.00           N  
ATOM    223  NH2 ARG A 183     -17.733 -10.710 -49.465  1.00  0.00           N  
ATOM    224  N   ARG A 184     -20.192 -11.568 -55.951  1.00  0.00           N  
ATOM    225  CA  ARG A 184     -19.169 -10.903 -56.739  1.00  0.00           C  
ATOM    226  C   ARG A 184     -19.142  -9.440 -56.333  1.00  0.00           C  
ATOM    227  O   ARG A 184     -20.201  -8.831 -56.160  1.00  0.00           O  
ATOM    228  CB  ARG A 184     -19.454 -11.016 -58.227  1.00  0.00           C  
ATOM    229  CG  ARG A 184     -20.653 -10.276 -58.678  1.00  0.00           C  
ATOM    230  CD  ARG A 184     -20.592 -10.132 -60.183  1.00  0.00           C  
ATOM    231  NE  ARG A 184     -19.579  -9.168 -60.598  1.00  0.00           N  
ATOM    232  CZ  ARG A 184     -19.424  -8.764 -61.856  1.00  0.00           C  
ATOM    233  NH1 ARG A 184     -20.214  -9.248 -62.815  1.00  0.00           N  
ATOM    234  NH2 ARG A 184     -18.512  -7.858 -62.159  1.00  0.00           N  
ATOM    235  N   ARG A 185     -17.938  -8.895 -56.147  1.00  0.00           N  
ATOM    236  CA  ARG A 185     -17.776  -7.487 -55.791  1.00  0.00           C  
ATOM    237  C   ARG A 185     -16.775  -6.835 -56.741  1.00  0.00           C  
ATOM    238  O   ARG A 185     -15.651  -7.334 -56.922  1.00  0.00           O  
ATOM    239  CB  ARG A 185     -17.270  -7.315 -54.354  1.00  0.00           C  
ATOM    240  CG  ARG A 185     -18.212  -7.864 -53.298  1.00  0.00           C  
ATOM    241  CD  ARG A 185     -17.777  -7.508 -51.878  1.00  0.00           C  
ATOM    242  NE  ARG A 185     -16.430  -7.954 -51.530  1.00  0.00           N  
ATOM    243  CZ  ARG A 185     -15.998  -9.209 -51.628  1.00  0.00           C  
ATOM    244  NH1 ARG A 185     -16.804 -10.166 -52.076  1.00  0.00           N  
ATOM    245  NH2 ARG A 185     -14.761  -9.514 -51.256  1.00  0.00           N  
ATOM    246  N   ASP A 186     -17.197  -5.733 -57.351  1.00  0.00           N  
ATOM    247  CA  ASP A 186     -16.351  -4.972 -58.269  1.00  0.00           C  
ATOM    248  C   ASP A 186     -15.801  -3.794 -57.468  1.00  0.00           C  
ATOM    249  O   ASP A 186     -16.541  -2.860 -57.141  1.00  0.00           O  
ATOM    250  CB  ASP A 186     -17.182  -4.455 -59.444  1.00  0.00           C  
ATOM    251  CG  ASP A 186     -16.319  -3.933 -60.575  1.00  0.00           C  
ATOM    252  OD1 ASP A 186     -15.449  -3.070 -60.309  1.00  0.00           O  
ATOM    253  OD2 ASP A 186     -16.503  -4.394 -61.729  1.00  0.00           O  
ATOM    254  N   LEU A 195     -14.516  -3.845 -57.134  1.00  0.00           N  
ATOM    255  CA  LEU A 195     -13.899  -2.780 -56.347  1.00  0.00           C  
ATOM    256  C   LEU A 195     -13.192  -1.717 -57.180  1.00  0.00           C  
ATOM    257  O   LEU A 195     -12.339  -0.986 -56.672  1.00  0.00           O  
ATOM    258  CB  LEU A 195     -12.918  -3.372 -55.329  1.00  0.00           C  
ATOM    259  CG  LEU A 195     -13.539  -4.024 -54.087  1.00  0.00           C  
ATOM    260  CD1 LEU A 195     -14.471  -3.026 -53.399  1.00  0.00           C  
ATOM    261  CD2 LEU A 195     -14.314  -5.263 -54.479  1.00  0.00           C  
ATOM    262  N   GLY A 196     -13.556  -1.618 -58.453  1.00  0.00           N  
ATOM    263  CA  GLY A 196     -12.939  -0.626 -59.318  1.00  0.00           C  
ATOM    264  C   GLY A 196     -11.644  -1.126 -59.927  1.00  0.00           C  
ATOM    265  O   GLY A 196     -10.572  -0.979 -59.329  1.00  0.00           O  
ATOM    266  N   GLY A 197     -11.751  -1.720 -61.114  1.00  0.00           N  
ATOM    267  CA  GLY A 197     -10.580  -2.244 -61.794  1.00  0.00           C  
ATOM    268  C   GLY A 197     -10.009  -3.436 -61.059  1.00  0.00           C  
ATOM    269  O   GLY A 197      -8.815  -3.748 -61.157  1.00  0.00           O  
ATOM    270  N   LEU A 198     -10.871  -4.113 -60.312  1.00  0.00           N  
ATOM    271  CA  LEU A 198     -10.452  -5.272 -59.543  1.00  0.00           C  
ATOM    272  C   LEU A 198     -11.723  -5.996 -59.136  1.00  0.00           C  
ATOM    273  O   LEU A 198     -12.582  -5.414 -58.461  1.00  0.00           O  
ATOM    274  CB  LEU A 198      -9.691  -4.817 -58.303  1.00  0.00           C  
ATOM    275  CG  LEU A 198      -8.544  -5.699 -57.818  1.00  0.00           C  
ATOM    276  CD1 LEU A 198      -7.431  -5.707 -58.849  1.00  0.00           C  
ATOM    277  CD2 LEU A 198      -8.026  -5.161 -56.507  1.00  0.00           C  
ATOM    278  N   ILE A 199     -11.850  -7.253 -59.556  1.00  0.00           N  
ATOM    279  CA  ILE A 199     -13.036  -8.048 -59.230  1.00  0.00           C  
ATOM    280  C   ILE A 199     -12.765  -9.175 -58.232  1.00  0.00           C  
ATOM    281  O   ILE A 199     -11.869 -10.000 -58.429  1.00  0.00           O  
ATOM    282  CB  ILE A 199     -13.639  -8.677 -60.485  1.00  0.00           C  
ATOM    283  CG1 ILE A 199     -14.051  -7.578 -61.459  1.00  0.00           C  
ATOM    284  CG2 ILE A 199     -14.842  -9.543 -60.104  1.00  0.00           C  
ATOM    285  CD1 ILE A 199     -14.725  -8.086 -62.717  1.00  0.00           C  
ATOM    286  N   PHE A 200     -13.547  -9.215 -57.161  1.00  0.00           N  
ATOM    287  CA  PHE A 200     -13.394 -10.259 -56.152  1.00  0.00           C  
ATOM    288  C   PHE A 200     -14.590 -11.208 -56.256  1.00  0.00           C  
ATOM    289  O   PHE A 200     -15.734 -10.769 -56.337  1.00  0.00           O  
ATOM    290  CB  PHE A 200     -13.334  -9.647 -54.749  1.00  0.00           C  
ATOM    291  CG  PHE A 200     -12.142  -8.752 -54.526  1.00  0.00           C  
ATOM    292  CD1 PHE A 200     -11.862  -7.705 -55.402  1.00  0.00           C  
ATOM    293  CD2 PHE A 200     -11.306  -8.947 -53.434  1.00  0.00           C  
ATOM    294  CE1 PHE A 200     -10.766  -6.869 -55.193  1.00  0.00           C  
ATOM    295  CE2 PHE A 200     -10.203  -8.113 -53.217  1.00  0.00           C  
ATOM    296  CZ  PHE A 200      -9.939  -7.075 -54.099  1.00  0.00           C  
ATOM    297  N   LEU A 201     -14.324 -12.508 -56.298  1.00  0.00           N  
ATOM    298  CA  LEU A 201     -15.403 -13.480 -56.368  1.00  0.00           C  
ATOM    299  C   LEU A 201     -15.270 -14.454 -55.208  1.00  0.00           C  
ATOM    300  O   LEU A 201     -14.187 -14.994 -54.964  1.00  0.00           O  
ATOM    301  CB  LEU A 201     -15.363 -14.253 -57.690  1.00  0.00           C  
ATOM    302  CG  LEU A 201     -15.547 -13.508 -59.012  1.00  0.00           C  
ATOM    303  CD1 LEU A 201     -15.339 -14.493 -60.146  1.00  0.00           C  
ATOM    304  CD2 LEU A 201     -16.930 -12.884 -59.112  1.00  0.00           C  
ATOM    305  N   ASP A 202     -16.358 -14.667 -54.477  1.00  0.00           N  
ATOM    306  CA  ASP A 202     -16.334 -15.619 -53.358  1.00  0.00           C  
ATOM    307  C   ASP A 202     -16.868 -16.942 -53.919  1.00  0.00           C  
ATOM    308  O   ASP A 202     -18.066 -17.052 -54.222  1.00  0.00           O  
ATOM    309  CB  ASP A 202     -17.236 -15.139 -52.208  1.00  0.00           C  
ATOM    310  CG  ASP A 202     -16.717 -13.869 -51.532  1.00  0.00           C  
ATOM    311  OD1 ASP A 202     -17.536 -12.951 -51.293  1.00  0.00           O  
ATOM    312  OD2 ASP A 202     -15.504 -13.790 -51.222  1.00  0.00           O  
ATOM    313  N   LEU A 203     -15.977 -17.927 -54.060  1.00  0.00           N  
ATOM    314  CA  LEU A 203     -16.313 -19.249 -54.602  1.00  0.00           C  
ATOM    315  C   LEU A 203     -16.743 -20.171 -53.465  1.00  0.00           C  
ATOM    316  O   LEU A 203     -16.113 -20.212 -52.411  1.00  0.00           O  
ATOM    317  CB  LEU A 203     -15.094 -19.837 -55.329  1.00  0.00           C  
ATOM    318  CG  LEU A 203     -15.197 -21.142 -56.129  1.00  0.00           C  
ATOM    319  CD1 LEU A 203     -15.447 -22.329 -55.197  1.00  0.00           C  
ATOM    320  CD2 LEU A 203     -16.306 -21.017 -57.175  1.00  0.00           C  
ATOM    321  N   ARG A 205     -17.808 -20.927 -53.691  1.00  0.00           N  
ATOM    322  CA  ARG A 205     -18.341 -21.805 -52.657  1.00  0.00           C  
ATOM    323  C   ARG A 205     -18.476 -23.260 -53.058  1.00  0.00           C  
ATOM    324  O   ARG A 205     -18.774 -23.565 -54.203  1.00  0.00           O  
ATOM    325  CB  ARG A 205     -19.747 -21.308 -52.236  1.00  0.00           C  
ATOM    326  CG  ARG A 205     -20.512 -22.201 -51.222  1.00  0.00           C  
ATOM    327  CD  ARG A 205     -21.988 -22.492 -51.651  1.00  0.00           C  
ATOM    328  NE  ARG A 205     -22.679 -21.255 -51.955  1.00  0.00           N  
ATOM    329  CZ  ARG A 205     -23.597 -21.075 -52.904  1.00  0.00           C  
ATOM    330  NH1 ARG A 205     -24.001 -22.057 -53.699  1.00  0.00           N  
ATOM    331  NH2 ARG A 205     -24.072 -19.858 -53.090  1.00  0.00           N  
ATOM    332  N   ASP A 206     -18.210 -24.140 -52.091  1.00  0.00           N  
ATOM    333  CA  ASP A 206     -18.465 -25.565 -52.222  1.00  0.00           C  
ATOM    334  C   ASP A 206     -18.790 -26.072 -50.812  1.00  0.00           C  
ATOM    335  O   ASP A 206     -18.832 -25.276 -49.857  1.00  0.00           O  
ATOM    336  CB  ASP A 206     -17.355 -26.377 -52.950  1.00  0.00           C  
ATOM    337  CG  ASP A 206     -16.047 -26.467 -52.197  1.00  0.00           C  
ATOM    338  OD1 ASP A 206     -15.993 -26.342 -50.953  1.00  0.00           O  
ATOM    339  OD2 ASP A 206     -15.051 -26.710 -52.902  1.00  0.00           O  
ATOM    340  N   ARG A 207     -19.067 -27.365 -50.670  1.00  0.00           N  
ATOM    341  CA  ARG A 207     -19.470 -27.927 -49.381  1.00  0.00           C  
ATOM    342  C   ARG A 207     -18.564 -27.552 -48.203  1.00  0.00           C  
ATOM    343  O   ARG A 207     -19.031 -27.411 -47.079  1.00  0.00           O  
ATOM    344  CB  ARG A 207     -19.553 -29.461 -49.462  1.00  0.00           C  
ATOM    345  CG  ARG A 207     -18.198 -30.092 -49.707  1.00  0.00           C  
ATOM    346  CD  ARG A 207     -17.937 -31.351 -48.884  1.00  0.00           C  
ATOM    347  NE  ARG A 207     -18.831 -32.403 -49.320  1.00  0.00           N  
ATOM    348  CZ  ARG A 207     -18.641 -33.709 -49.150  1.00  0.00           C  
ATOM    349  NH1 ARG A 207     -17.556 -34.182 -48.536  1.00  0.00           N  
ATOM    350  NH2 ARG A 207     -19.561 -34.548 -49.607  1.00  0.00           N  
ATOM    351  N   GLU A 208     -17.270 -27.400 -48.447  1.00  0.00           N  
ATOM    352  CA  GLU A 208     -16.370 -27.073 -47.349  1.00  0.00           C  
ATOM    353  C   GLU A 208     -16.298 -25.600 -46.965  1.00  0.00           C  
ATOM    354  O   GLU A 208     -15.766 -25.264 -45.912  1.00  0.00           O  
ATOM    355  CB  GLU A 208     -14.979 -27.625 -47.651  1.00  0.00           C  
ATOM    356  CG  GLU A 208     -14.990 -29.144 -47.849  1.00  0.00           C  
ATOM    357  CD  GLU A 208     -15.475 -29.919 -46.611  1.00  0.00           C  
ATOM    358  OE1 GLU A 208     -15.977 -31.056 -46.774  1.00  0.00           O  
ATOM    359  OE2 GLU A 208     -15.342 -29.408 -45.481  1.00  0.00           O  
ATOM    360  N   GLY A 209     -16.850 -24.714 -47.789  1.00  0.00           N  
ATOM    361  CA  GLY A 209     -16.815 -23.305 -47.442  1.00  0.00           C  
ATOM    362  C   GLY A 209     -16.512 -22.359 -48.587  1.00  0.00           C  
ATOM    363  O   GLY A 209     -16.610 -22.731 -49.755  1.00  0.00           O  
ATOM    364  N   LEU A 210     -16.121 -21.135 -48.228  1.00  0.00           N  
ATOM    365  CA  LEU A 210     -15.823 -20.062 -49.179  1.00  0.00           C  
ATOM    366  C   LEU A 210     -14.343 -19.716 -49.330  1.00  0.00           C  
ATOM    367  O   LEU A 210     -13.573 -19.840 -48.381  1.00  0.00           O  
ATOM    368  CB  LEU A 210     -16.520 -18.772 -48.734  1.00  0.00           C  
ATOM    369  CG  LEU A 210     -18.026 -18.743 -48.487  1.00  0.00           C  
ATOM    370  CD1 LEU A 210     -18.414 -17.372 -47.946  1.00  0.00           C  
ATOM    371  CD2 LEU A 210     -18.763 -19.038 -49.790  1.00  0.00           C  
ATOM    372  N   VAL A 211     -13.963 -19.271 -50.529  1.00  0.00           N  
ATOM    373  CA  VAL A 211     -12.596 -18.813 -50.803  1.00  0.00           C  
ATOM    374  C   VAL A 211     -12.722 -17.576 -51.669  1.00  0.00           C  
ATOM    375  O   VAL A 211     -13.550 -17.527 -52.577  1.00  0.00           O  
ATOM    376  CB  VAL A 211     -11.755 -19.784 -51.647  1.00  0.00           C  
ATOM    377  CG1 VAL A 211     -10.286 -19.546 -51.373  1.00  0.00           C  
ATOM    378  CG2 VAL A 211     -12.151 -21.182 -51.382  1.00  0.00           C  
ATOM    379  N   GLN A 212     -11.878 -16.584 -51.407  1.00  0.00           N  
ATOM    380  CA  GLN A 212     -11.887 -15.347 -52.185  1.00  0.00           C  
ATOM    381  C   GLN A 212     -10.999 -15.507 -53.417  1.00  0.00           C  
ATOM    382  O   GLN A 212      -9.843 -15.919 -53.296  1.00  0.00           O  
ATOM    383  CB  GLN A 212     -11.355 -14.192 -51.321  1.00  0.00           C  
ATOM    384  CG  GLN A 212     -11.447 -12.811 -51.959  1.00  0.00           C  
ATOM    385  CD  GLN A 212     -11.179 -11.694 -50.953  1.00  0.00           C  
ATOM    386  OE1 GLN A 212     -10.033 -11.433 -50.579  1.00  0.00           O  
ATOM    387  NE2 GLN A 212     -12.240 -11.047 -50.497  1.00  0.00           N  
ATOM    388  N   LEU A 213     -11.541 -15.209 -54.598  1.00  0.00           N  
ATOM    389  CA  LEU A 213     -10.770 -15.274 -55.837  1.00  0.00           C  
ATOM    390  C   LEU A 213     -10.587 -13.818 -56.253  1.00  0.00           C  
ATOM    391  O   LEU A 213     -11.506 -13.005 -56.099  1.00  0.00           O  
ATOM    392  CB  LEU A 213     -11.516 -16.018 -56.953  1.00  0.00           C  
ATOM    393  CG  LEU A 213     -12.091 -17.407 -56.651  1.00  0.00           C  
ATOM    394  CD1 LEU A 213     -12.843 -17.882 -57.867  1.00  0.00           C  
ATOM    395  CD2 LEU A 213     -10.998 -18.382 -56.282  1.00  0.00           C  
ATOM    396  N   VAL A 214      -9.408 -13.495 -56.776  1.00  0.00           N  
ATOM    397  CA  VAL A 214      -9.118 -12.130 -57.195  1.00  0.00           C  
ATOM    398  C   VAL A 214      -8.709 -12.077 -58.658  1.00  0.00           C  
ATOM    399  O   VAL A 214      -7.768 -12.751 -59.081  1.00  0.00           O  
ATOM    400  CB  VAL A 214      -8.009 -11.512 -56.308  1.00  0.00           C  
ATOM    401  CG1 VAL A 214      -6.775 -12.407 -56.305  1.00  0.00           C  
ATOM    402  CG2 VAL A 214      -7.680 -10.111 -56.796  1.00  0.00           C  
ATOM    403  N   ALA A 215      -9.442 -11.286 -59.434  1.00  0.00           N  
ATOM    404  CA  ALA A 215      -9.169 -11.133 -60.854  1.00  0.00           C  
ATOM    405  C   ALA A 215      -8.728  -9.699 -61.135  1.00  0.00           C  
ATOM    406  O   ALA A 215      -9.430  -8.747 -60.790  1.00  0.00           O  
ATOM    407  CB  ALA A 215     -10.404 -11.467 -61.665  1.00  0.00           C  
ATOM    408  N   HIS A 216      -7.552  -9.564 -61.746  1.00  0.00           N  
ATOM    409  CA  HIS A 216      -6.977  -8.263 -62.097  1.00  0.00           C  
ATOM    410  C   HIS A 216      -7.117  -8.074 -63.603  1.00  0.00           C  
ATOM    411  O   HIS A 216      -7.189  -9.049 -64.354  1.00  0.00           O  
ATOM    412  CB  HIS A 216      -5.486  -8.211 -61.738  1.00  0.00           C  
ATOM    413  CG  HIS A 216      -5.191  -8.474 -60.295  1.00  0.00           C  
ATOM    414  ND1 HIS A 216      -3.907  -8.491 -59.792  1.00  0.00           N  
ATOM    415  CD2 HIS A 216      -6.009  -8.706 -59.241  1.00  0.00           C  
ATOM    416  CE1 HIS A 216      -3.946  -8.718 -58.490  1.00  0.00           C  
ATOM    417  NE2 HIS A 216      -5.211  -8.852 -58.132  1.00  0.00           N  
ATOM    418  N   PRO A 217      -7.145  -6.817 -64.070  1.00  0.00           N  
ATOM    419  CA  PRO A 217      -7.277  -6.523 -65.502  1.00  0.00           C  
ATOM    420  C   PRO A 217      -6.193  -7.167 -66.371  1.00  0.00           C  
ATOM    421  O   PRO A 217      -6.408  -7.399 -67.557  1.00  0.00           O  
ATOM    422  CB  PRO A 217      -7.218  -4.997 -65.548  1.00  0.00           C  
ATOM    423  CG  PRO A 217      -7.790  -4.600 -64.218  1.00  0.00           C  
ATOM    424  CD  PRO A 217      -7.121  -5.574 -63.281  1.00  0.00           C  
ATOM    425  N   ALA A 218      -5.037  -7.456 -65.776  1.00  0.00           N  
ATOM    426  CA  ALA A 218      -3.924  -8.062 -66.508  1.00  0.00           C  
ATOM    427  C   ALA A 218      -4.100  -9.568 -66.681  1.00  0.00           C  
ATOM    428  O   ALA A 218      -3.370 -10.203 -67.452  1.00  0.00           O  
ATOM    429  CB  ALA A 218      -2.604  -7.776 -65.784  1.00  0.00           C  
ATOM    430  N   SER A 219      -5.065 -10.134 -65.960  1.00  0.00           N  
ATOM    431  CA  SER A 219      -5.333 -11.566 -66.020  1.00  0.00           C  
ATOM    432  C   SER A 219      -6.261 -11.940 -67.161  1.00  0.00           C  
ATOM    433  O   SER A 219      -7.177 -11.195 -67.502  1.00  0.00           O  
ATOM    434  CB  SER A 219      -5.946 -12.042 -64.700  1.00  0.00           C  
ATOM    435  OG  SER A 219      -6.234 -13.429 -64.743  1.00  0.00           O  
ATOM    436  N   PRO A 220      -6.022 -13.106 -67.782  1.00  0.00           N  
ATOM    437  CA  PRO A 220      -6.860 -13.569 -68.889  1.00  0.00           C  
ATOM    438  C   PRO A 220      -8.263 -13.942 -68.399  1.00  0.00           C  
ATOM    439  O   PRO A 220      -9.186 -14.113 -69.199  1.00  0.00           O  
ATOM    440  CB  PRO A 220      -6.083 -14.768 -69.436  1.00  0.00           C  
ATOM    441  CG  PRO A 220      -5.307 -15.243 -68.278  1.00  0.00           C  
ATOM    442  CD  PRO A 220      -4.848 -13.978 -67.616  1.00  0.00           C  
ATOM    443  N   ALA A 221      -8.418 -14.058 -67.082  1.00  0.00           N  
ATOM    444  CA  ALA A 221      -9.705 -14.415 -66.487  1.00  0.00           C  
ATOM    445  C   ALA A 221     -10.586 -13.198 -66.185  1.00  0.00           C  
ATOM    446  O   ALA A 221     -11.763 -13.345 -65.862  1.00  0.00           O  
ATOM    447  CB  ALA A 221      -9.476 -15.219 -65.200  1.00  0.00           C  
ATOM    448  N   TYR A 222     -10.024 -12.000 -66.301  1.00  0.00           N  
ATOM    449  CA  TYR A 222     -10.777 -10.792 -65.998  1.00  0.00           C  
ATOM    450  C   TYR A 222     -12.054 -10.632 -66.808  1.00  0.00           C  
ATOM    451  O   TYR A 222     -13.095 -10.251 -66.268  1.00  0.00           O  
ATOM    452  CB  TYR A 222      -9.916  -9.543 -66.195  1.00  0.00           C  
ATOM    453  CG  TYR A 222     -10.578  -8.306 -65.628  1.00  0.00           C  
ATOM    454  CD1 TYR A 222     -10.453  -7.990 -64.282  1.00  0.00           C  
ATOM    455  CD2 TYR A 222     -11.360  -7.475 -66.432  1.00  0.00           C  
ATOM    456  CE1 TYR A 222     -11.084  -6.875 -63.739  1.00  0.00           C  
ATOM    457  CE2 TYR A 222     -12.002  -6.354 -65.903  1.00  0.00           C  
ATOM    458  CZ  TYR A 222     -11.855  -6.061 -64.552  1.00  0.00           C  
ATOM    459  OH  TYR A 222     -12.471  -4.957 -64.005  1.00  0.00           O  
ATOM    460  N   ALA A 223     -11.977 -10.908 -68.102  1.00  0.00           N  
ATOM    461  CA  ALA A 223     -13.141 -10.764 -68.963  1.00  0.00           C  
ATOM    462  C   ALA A 223     -14.313 -11.609 -68.474  1.00  0.00           C  
ATOM    463  O   ALA A 223     -15.451 -11.137 -68.436  1.00  0.00           O  
ATOM    464  CB  ALA A 223     -12.787 -11.150 -70.388  1.00  0.00           C  
ATOM    465  N   THR A 224     -14.033 -12.857 -68.106  1.00  0.00           N  
ATOM    466  CA  THR A 224     -15.066 -13.773 -67.631  1.00  0.00           C  
ATOM    467  C   THR A 224     -15.582 -13.369 -66.254  1.00  0.00           C  
ATOM    468  O   THR A 224     -16.782 -13.446 -65.988  1.00  0.00           O  
ATOM    469  CB  THR A 224     -14.524 -15.218 -67.564  1.00  0.00           C  
ATOM    470  OG1 THR A 224     -14.150 -15.645 -68.878  1.00  0.00           O  
ATOM    471  CG2 THR A 224     -15.580 -16.172 -67.010  1.00  0.00           C  
ATOM    472  N   ALA A 225     -14.678 -12.937 -65.383  1.00  0.00           N  
ATOM    473  CA  ALA A 225     -15.056 -12.530 -64.035  1.00  0.00           C  
ATOM    474  C   ALA A 225     -16.035 -11.363 -64.080  1.00  0.00           C  
ATOM    475  O   ALA A 225     -16.849 -11.175 -63.177  1.00  0.00           O  
ATOM    476  CB  ALA A 225     -13.819 -12.136 -63.248  1.00  0.00           C  
ATOM    477  N   GLU A 226     -15.951 -10.587 -65.150  1.00  0.00           N  
ATOM    478  CA  GLU A 226     -16.798  -9.421 -65.324  1.00  0.00           C  
ATOM    479  C   GLU A 226     -18.234  -9.768 -65.720  1.00  0.00           C  
ATOM    480  O   GLU A 226     -19.137  -8.949 -65.553  1.00  0.00           O  
ATOM    481  CB  GLU A 226     -16.156  -8.497 -66.369  1.00  0.00           C  
ATOM    482  CG  GLU A 226     -16.769  -7.122 -66.485  1.00  0.00           C  
ATOM    483  CD  GLU A 226     -15.874  -6.161 -67.251  1.00  0.00           C  
ATOM    484  OE1 GLU A 226     -14.824  -5.758 -66.706  1.00  0.00           O  
ATOM    485  OE2 GLU A 226     -16.214  -5.815 -68.401  1.00  0.00           O  
ATOM    486  N   ARG A 227     -18.466 -10.975 -66.224  1.00  0.00           N  
ATOM    487  CA  ARG A 227     -19.823 -11.327 -66.636  1.00  0.00           C  
ATOM    488  C   ARG A 227     -20.527 -12.329 -65.719  1.00  0.00           C  
ATOM    489  O   ARG A 227     -21.703 -12.623 -65.898  1.00  0.00           O  
ATOM    490  CB  ARG A 227     -19.811 -11.858 -68.077  1.00  0.00           C  
ATOM    491  CG  ARG A 227     -19.679 -13.363 -68.210  1.00  0.00           C  
ATOM    492  CD  ARG A 227     -19.287 -13.770 -69.637  1.00  0.00           C  
ATOM    493  NE  ARG A 227     -19.533 -15.189 -69.875  1.00  0.00           N  
ATOM    494  CZ  ARG A 227     -20.735 -15.701 -70.137  1.00  0.00           C  
ATOM    495  NH1 ARG A 227     -21.800 -14.906 -70.207  1.00  0.00           N  
ATOM    496  NH2 ARG A 227     -20.880 -17.010 -70.312  1.00  0.00           N  
ATOM    497  N   VAL A 228     -19.811 -12.840 -64.729  1.00  0.00           N  
ATOM    498  CA  VAL A 228     -20.374 -13.819 -63.807  1.00  0.00           C  
ATOM    499  C   VAL A 228     -21.393 -13.254 -62.803  1.00  0.00           C  
ATOM    500  O   VAL A 228     -21.254 -12.131 -62.313  1.00  0.00           O  
ATOM    501  CB  VAL A 228     -19.225 -14.551 -63.074  1.00  0.00           C  
ATOM    502  CG1 VAL A 228     -19.730 -15.237 -61.836  1.00  0.00           C  
ATOM    503  CG2 VAL A 228     -18.609 -15.556 -64.031  1.00  0.00           C  
ATOM    504  N   ARG A 229     -22.409 -14.056 -62.499  1.00  0.00           N  
ATOM    505  CA  ARG A 229     -23.479 -13.680 -61.565  1.00  0.00           C  
ATOM    506  C   ARG A 229     -23.570 -14.744 -60.453  1.00  0.00           C  
ATOM    507  O   ARG A 229     -23.000 -15.827 -60.578  1.00  0.00           O  
ATOM    508  CB  ARG A 229     -24.828 -13.651 -62.301  1.00  0.00           C  
ATOM    509  CG  ARG A 229     -24.888 -12.798 -63.561  1.00  0.00           C  
ATOM    510  CD  ARG A 229     -25.135 -11.341 -63.214  1.00  0.00           C  
ATOM    511  NE  ARG A 229     -25.271 -10.497 -64.400  1.00  0.00           N  
ATOM    512  CZ  ARG A 229     -25.712  -9.244 -64.369  1.00  0.00           C  
ATOM    513  NH1 ARG A 229     -26.057  -8.692 -63.212  1.00  0.00           N  
ATOM    514  NH2 ARG A 229     -25.805  -8.539 -65.489  1.00  0.00           N  
ATOM    515  N   PRO A 230     -24.295 -14.446 -59.359  1.00  0.00           N  
ATOM    516  CA  PRO A 230     -24.455 -15.390 -58.246  1.00  0.00           C  
ATOM    517  C   PRO A 230     -25.016 -16.738 -58.705  1.00  0.00           C  
ATOM    518  O   PRO A 230     -25.841 -16.797 -59.619  1.00  0.00           O  
ATOM    519  CB  PRO A 230     -25.423 -14.653 -57.316  1.00  0.00           C  
ATOM    520  CG  PRO A 230     -25.037 -13.206 -57.533  1.00  0.00           C  
ATOM    521  CD  PRO A 230     -24.903 -13.141 -59.030  1.00  0.00           C  
ATOM    522  N   GLU A 231     -24.547 -17.814 -58.071  1.00  0.00           N  
ATOM    523  CA  GLU A 231     -24.973 -19.190 -58.347  1.00  0.00           C  
ATOM    524  C   GLU A 231     -24.525 -19.831 -59.657  1.00  0.00           C  
ATOM    525  O   GLU A 231     -24.899 -20.970 -59.946  1.00  0.00           O  
ATOM    526  CB  GLU A 231     -26.487 -19.314 -58.210  1.00  0.00           C  
ATOM    527  CG  GLU A 231     -26.957 -18.876 -56.838  1.00  0.00           C  
ATOM    528  CD  GLU A 231     -26.295 -19.667 -55.720  1.00  0.00           C  
ATOM    529  OE1 GLU A 231     -25.651 -19.050 -54.851  1.00  0.00           O  
ATOM    530  OE2 GLU A 231     -26.418 -20.908 -55.715  1.00  0.00           O  
ATOM    531  N   TRP A 232     -23.732 -19.112 -60.448  1.00  0.00           N  
ATOM    532  CA  TRP A 232     -23.190 -19.684 -61.683  1.00  0.00           C  
ATOM    533  C   TRP A 232     -22.140 -20.693 -61.207  1.00  0.00           C  
ATOM    534  O   TRP A 232     -21.517 -20.477 -60.179  1.00  0.00           O  
ATOM    535  CB  TRP A 232     -22.487 -18.598 -62.512  1.00  0.00           C  
ATOM    536  CG  TRP A 232     -23.407 -17.735 -63.265  1.00  0.00           C  
ATOM    537  CD1 TRP A 232     -24.690 -17.398 -62.921  1.00  0.00           C  
ATOM    538  CD2 TRP A 232     -23.146 -17.096 -64.516  1.00  0.00           C  
ATOM    539  NE1 TRP A 232     -25.240 -16.599 -63.886  1.00  0.00           N  
ATOM    540  CE2 TRP A 232     -24.315 -16.397 -64.877  1.00  0.00           C  
ATOM    541  CE3 TRP A 232     -22.031 -17.049 -65.368  1.00  0.00           C  
ATOM    542  CZ2 TRP A 232     -24.411 -15.655 -66.063  1.00  0.00           C  
ATOM    543  CZ3 TRP A 232     -22.125 -16.309 -66.548  1.00  0.00           C  
ATOM    544  CH2 TRP A 232     -23.311 -15.622 -66.883  1.00  0.00           C  
ATOM    545  N   VAL A 233     -21.951 -21.776 -61.955  1.00  0.00           N  
ATOM    546  CA  VAL A 233     -20.959 -22.796 -61.613  1.00  0.00           C  
ATOM    547  C   VAL A 233     -19.727 -22.541 -62.487  1.00  0.00           C  
ATOM    548  O   VAL A 233     -19.837 -22.441 -63.703  1.00  0.00           O  
ATOM    549  CB  VAL A 233     -21.476 -24.210 -61.923  1.00  0.00           C  
ATOM    550  CG1 VAL A 233     -20.398 -25.256 -61.535  1.00  0.00           C  
ATOM    551  CG2 VAL A 233     -22.780 -24.463 -61.176  1.00  0.00           C  
ATOM    552  N   VAL A 234     -18.558 -22.443 -61.867  1.00  0.00           N  
ATOM    553  CA  VAL A 234     -17.336 -22.173 -62.612  1.00  0.00           C  
ATOM    554  C   VAL A 234     -16.155 -23.047 -62.187  1.00  0.00           C  
ATOM    555  O   VAL A 234     -16.193 -23.733 -61.156  1.00  0.00           O  
ATOM    556  CB  VAL A 234     -16.886 -20.700 -62.422  1.00  0.00           C  
ATOM    557  CG1 VAL A 234     -17.955 -19.742 -62.934  1.00  0.00           C  
ATOM    558  CG2 VAL A 234     -16.591 -20.430 -60.949  1.00  0.00           C  
ATOM    559  N   ARG A 235     -15.107 -23.004 -63.000  1.00  0.00           N  
ATOM    560  CA  ARG A 235     -13.868 -23.712 -62.717  1.00  0.00           C  
ATOM    561  C   ARG A 235     -12.812 -22.609 -62.717  1.00  0.00           C  
ATOM    562  O   ARG A 235     -12.703 -21.837 -63.669  1.00  0.00           O  
ATOM    563  CB  ARG A 235     -13.564 -24.732 -63.819  1.00  0.00           C  
ATOM    564  CG  ARG A 235     -12.193 -25.416 -63.688  1.00  0.00           C  
ATOM    565  CD  ARG A 235     -12.006 -26.438 -64.811  1.00  0.00           C  
ATOM    566  NE  ARG A 235     -12.938 -27.549 -64.657  1.00  0.00           N  
ATOM    567  CZ  ARG A 235     -13.636 -28.090 -65.648  1.00  0.00           C  
ATOM    568  NH1 ARG A 235     -13.510 -27.623 -66.880  1.00  0.00           N  
ATOM    569  NH2 ARG A 235     -14.475 -29.085 -65.397  1.00  0.00           N  
ATOM    570  N   ALA A 236     -12.032 -22.530 -61.653  1.00  0.00           N  
ATOM    571  CA  ALA A 236     -11.031 -21.492 -61.560  1.00  0.00           C  
ATOM    572  C   ALA A 236      -9.640 -22.066 -61.368  1.00  0.00           C  
ATOM    573  O   ALA A 236      -9.475 -23.092 -60.719  1.00  0.00           O  
ATOM    574  CB  ALA A 236     -11.375 -20.562 -60.402  1.00  0.00           C  
ATOM    575  N   LYS A 237      -8.642 -21.399 -61.945  1.00  0.00           N  
ATOM    576  CA  LYS A 237      -7.247 -21.813 -61.816  1.00  0.00           C  
ATOM    577  C   LYS A 237      -6.454 -20.585 -61.389  1.00  0.00           C  
ATOM    578  O   LYS A 237      -6.629 -19.511 -61.951  1.00  0.00           O  
ATOM    579  CB  LYS A 237      -6.708 -22.326 -63.154  1.00  0.00           C  
ATOM    580  CG  LYS A 237      -7.549 -23.433 -63.761  1.00  0.00           C  
ATOM    581  CD  LYS A 237      -7.008 -23.874 -65.116  1.00  0.00           C  
ATOM    582  CE  LYS A 237      -7.840 -25.018 -65.691  1.00  0.00           C  
ATOM    583  NZ  LYS A 237      -7.182 -25.663 -66.867  1.00  0.00           N  
ATOM    584  N   GLY A 238      -5.586 -20.740 -60.398  1.00  0.00           N  
ATOM    585  CA  GLY A 238      -4.809 -19.604 -59.944  1.00  0.00           C  
ATOM    586  C   GLY A 238      -3.745 -19.967 -58.932  1.00  0.00           C  
ATOM    587  O   GLY A 238      -3.544 -21.138 -58.623  1.00  0.00           O  
ATOM    588  N   LEU A 239      -3.074 -18.944 -58.411  1.00  0.00           N  
ATOM    589  CA  LEU A 239      -2.008 -19.112 -57.428  1.00  0.00           C  
ATOM    590  C   LEU A 239      -2.507 -18.646 -56.069  1.00  0.00           C  
ATOM    591  O   LEU A 239      -3.121 -17.581 -55.958  1.00  0.00           O  
ATOM    592  CB  LEU A 239      -0.796 -18.264 -57.844  1.00  0.00           C  
ATOM    593  CG  LEU A 239       0.632 -18.594 -57.395  1.00  0.00           C  
ATOM    594  CD1 LEU A 239       1.508 -17.367 -57.667  1.00  0.00           C  
ATOM    595  CD2 LEU A 239       0.682 -18.949 -55.919  1.00  0.00           C  
ATOM    596  N   VAL A 240      -2.256 -19.439 -55.035  1.00  0.00           N  
ATOM    597  CA  VAL A 240      -2.676 -19.070 -53.694  1.00  0.00           C  
ATOM    598  C   VAL A 240      -1.644 -18.097 -53.130  1.00  0.00           C  
ATOM    599  O   VAL A 240      -0.436 -18.314 -53.260  1.00  0.00           O  
ATOM    600  CB  VAL A 240      -2.758 -20.304 -52.761  1.00  0.00           C  
ATOM    601  CG1 VAL A 240      -3.154 -19.875 -51.362  1.00  0.00           C  
ATOM    602  CG2 VAL A 240      -3.756 -21.310 -53.312  1.00  0.00           C  
ATOM    603  N   ARG A 241      -2.117 -17.018 -52.515  1.00  0.00           N  
ATOM    604  CA  ARG A 241      -1.220 -16.035 -51.920  1.00  0.00           C  
ATOM    605  C   ARG A 241      -1.833 -15.497 -50.635  1.00  0.00           C  
ATOM    606  O   ARG A 241      -3.054 -15.524 -50.462  1.00  0.00           O  
ATOM    607  CB  ARG A 241      -0.964 -14.889 -52.900  1.00  0.00           C  
ATOM    608  CG  ARG A 241      -2.148 -13.982 -53.148  1.00  0.00           C  
ATOM    609  CD  ARG A 241      -1.865 -13.002 -54.277  1.00  0.00           C  
ATOM    610  NE  ARG A 241      -2.947 -12.035 -54.449  1.00  0.00           N  
ATOM    611  CZ  ARG A 241      -3.007 -11.143 -55.434  1.00  0.00           C  
ATOM    612  NH1 ARG A 241      -2.046 -11.090 -56.349  1.00  0.00           N  
ATOM    613  NH2 ARG A 241      -4.031 -10.299 -55.506  1.00  0.00           N  
ATOM    614  N   LEU A 242      -0.987 -15.021 -49.725  1.00  0.00           N  
ATOM    615  CA  LEU A 242      -1.466 -14.470 -48.464  1.00  0.00           C  
ATOM    616  C   LEU A 242      -2.273 -13.197 -48.713  1.00  0.00           C  
ATOM    617  O   LEU A 242      -1.992 -12.425 -49.634  1.00  0.00           O  
ATOM    618  CB  LEU A 242      -0.290 -14.187 -47.523  1.00  0.00           C  
ATOM    619  CG  LEU A 242       0.363 -15.435 -46.910  1.00  0.00           C  
ATOM    620  CD1 LEU A 242       1.704 -15.082 -46.296  1.00  0.00           C  
ATOM    621  CD2 LEU A 242      -0.562 -16.041 -45.861  1.00  0.00           C  
ATOM    622  N   ARG A 243      -3.290 -12.994 -47.890  1.00  0.00           N  
ATOM    623  CA  ARG A 243      -4.164 -11.839 -48.008  1.00  0.00           C  
ATOM    624  C   ARG A 243      -3.507 -10.641 -47.323  1.00  0.00           C  
ATOM    625  O   ARG A 243      -2.906 -10.776 -46.253  1.00  0.00           O  
ATOM    626  CB  ARG A 243      -5.497 -12.158 -47.324  1.00  0.00           C  
ATOM    627  CG  ARG A 243      -6.752 -11.673 -48.012  1.00  0.00           C  
ATOM    628  CD  ARG A 243      -7.938 -12.503 -47.520  1.00  0.00           C  
ATOM    629  NE  ARG A 243      -9.226 -11.923 -47.884  1.00  0.00           N  
ATOM    630  CZ  ARG A 243     -10.393 -12.544 -47.753  1.00  0.00           C  
ATOM    631  NH1 ARG A 243     -10.444 -13.775 -47.265  1.00  0.00           N  
ATOM    632  NH2 ARG A 243     -11.515 -11.924 -48.092  1.00  0.00           N  
ATOM    633  N   PRO A 244      -3.596  -9.456 -47.943  1.00  0.00           N  
ATOM    634  CA  PRO A 244      -2.997  -8.263 -47.340  1.00  0.00           C  
ATOM    635  C   PRO A 244      -3.688  -7.975 -46.003  1.00  0.00           C  
ATOM    636  O   PRO A 244      -3.103  -7.371 -45.106  1.00  0.00           O  
ATOM    637  CB  PRO A 244      -3.271  -7.179 -48.381  1.00  0.00           C  
ATOM    638  CG  PRO A 244      -3.291  -7.947 -49.677  1.00  0.00           C  
ATOM    639  CD  PRO A 244      -4.076  -9.180 -49.308  1.00  0.00           C  
ATOM    640  N   GLU A 245      -4.936  -8.430 -45.889  1.00  0.00           N  
ATOM    641  CA  GLU A 245      -5.751  -8.252 -44.687  1.00  0.00           C  
ATOM    642  C   GLU A 245      -6.588  -9.513 -44.436  1.00  0.00           C  
ATOM    643  O   GLU A 245      -7.455  -9.866 -45.237  1.00  0.00           O  
ATOM    644  CB  GLU A 245      -6.684  -7.051 -44.858  1.00  0.00           C  
ATOM    645  CG  GLU A 245      -7.667  -6.854 -43.713  1.00  0.00           C  
ATOM    646  CD  GLU A 245      -8.765  -5.864 -44.054  1.00  0.00           C  
ATOM    647  OE1 GLU A 245      -8.440  -4.711 -44.411  1.00  0.00           O  
ATOM    648  OE2 GLU A 245      -9.954  -6.239 -43.966  1.00  0.00           O  
ATOM    649  N   PRO A 246      -6.335 -10.206 -43.316  1.00  0.00           N  
ATOM    650  CA  PRO A 246      -7.053 -11.430 -42.948  1.00  0.00           C  
ATOM    651  C   PRO A 246      -8.502 -11.201 -42.528  1.00  0.00           C  
ATOM    652  O   PRO A 246      -8.823 -10.190 -41.905  1.00  0.00           O  
ATOM    653  CB  PRO A 246      -6.213 -11.989 -41.798  1.00  0.00           C  
ATOM    654  CG  PRO A 246      -4.850 -11.413 -42.046  1.00  0.00           C  
ATOM    655  CD  PRO A 246      -5.177 -10.004 -42.433  1.00  0.00           C  
ATOM    656  N   ASN A 247      -9.369 -12.150 -42.875  1.00  0.00           N  
ATOM    657  CA  ASN A 247     -10.783 -12.081 -42.521  1.00  0.00           C  
ATOM    658  C   ASN A 247     -11.024 -13.118 -41.427  1.00  0.00           C  
ATOM    659  O   ASN A 247     -11.189 -14.303 -41.708  1.00  0.00           O  
ATOM    660  CB  ASN A 247     -11.647 -12.382 -43.744  1.00  0.00           C  
ATOM    661  CG  ASN A 247     -13.128 -12.365 -43.434  1.00  0.00           C  
ATOM    662  OD1 ASN A 247     -13.958 -12.372 -44.341  1.00  0.00           O  
ATOM    663  ND2 ASN A 247     -13.470 -12.351 -42.151  1.00  0.00           N  
ATOM    664  N   PRO A 248     -11.040 -12.673 -40.161  1.00  0.00           N  
ATOM    665  CA  PRO A 248     -11.242 -13.481 -38.953  1.00  0.00           C  
ATOM    666  C   PRO A 248     -12.645 -14.037 -38.712  1.00  0.00           C  
ATOM    667  O   PRO A 248     -13.306 -13.661 -37.744  1.00  0.00           O  
ATOM    668  CB  PRO A 248     -10.819 -12.532 -37.826  1.00  0.00           C  
ATOM    669  CG  PRO A 248      -9.928 -11.530 -38.515  1.00  0.00           C  
ATOM    670  CD  PRO A 248     -10.664 -11.300 -39.790  1.00  0.00           C  
ATOM    671  N   ARG A 249     -13.101 -14.924 -39.586  1.00  0.00           N  
ATOM    672  CA  ARG A 249     -14.411 -15.551 -39.427  1.00  0.00           C  
ATOM    673  C   ARG A 249     -14.664 -16.481 -40.602  1.00  0.00           C  
ATOM    674  O   ARG A 249     -15.766 -16.999 -40.785  1.00  0.00           O  
ATOM    675  CB  ARG A 249     -15.530 -14.510 -39.315  1.00  0.00           C  
ATOM    676  CG  ARG A 249     -16.841 -15.073 -38.730  1.00  0.00           C  
ATOM    677  CD  ARG A 249     -16.746 -15.411 -37.229  1.00  0.00           C  
ATOM    678  NE  ARG A 249     -15.726 -16.412 -36.917  1.00  0.00           N  
ATOM    679  CZ  ARG A 249     -15.457 -16.853 -35.688  1.00  0.00           C  
ATOM    680  NH1 ARG A 249     -16.137 -16.387 -34.647  1.00  0.00           N  
ATOM    681  NH2 ARG A 249     -14.503 -17.757 -35.497  1.00  0.00           N  
ATOM    682  N   LEU A 250     -13.623 -16.663 -41.406  1.00  0.00           N  
ATOM    683  CA  LEU A 250     -13.648 -17.558 -42.553  1.00  0.00           C  
ATOM    684  C   LEU A 250     -12.416 -18.427 -42.357  1.00  0.00           C  
ATOM    685  O   LEU A 250     -11.324 -17.914 -42.106  1.00  0.00           O  
ATOM    686  CB  LEU A 250     -13.529 -16.780 -43.869  1.00  0.00           C  
ATOM    687  CG  LEU A 250     -14.743 -16.020 -44.425  1.00  0.00           C  
ATOM    688  CD1 LEU A 250     -15.751 -17.015 -44.963  1.00  0.00           C  
ATOM    689  CD2 LEU A 250     -15.373 -15.141 -43.348  1.00  0.00           C  
ATOM    690  N   ALA A 251     -12.588 -19.738 -42.444  1.00  0.00           N  
ATOM    691  CA  ALA A 251     -11.471 -20.655 -42.273  1.00  0.00           C  
ATOM    692  C   ALA A 251     -10.354 -20.375 -43.272  1.00  0.00           C  
ATOM    693  O   ALA A 251      -9.191 -20.660 -42.990  1.00  0.00           O  
ATOM    694  CB  ALA A 251     -11.949 -22.094 -42.420  1.00  0.00           C  
ATOM    695  N   THR A 252     -10.696 -19.830 -44.439  1.00  0.00           N  
ATOM    696  CA  THR A 252      -9.680 -19.542 -45.456  1.00  0.00           C  
ATOM    697  C   THR A 252      -9.312 -18.060 -45.453  1.00  0.00           C  
ATOM    698  O   THR A 252      -8.608 -17.587 -46.342  1.00  0.00           O  
ATOM    699  CB  THR A 252     -10.160 -19.921 -46.901  1.00  0.00           C  
ATOM    700  OG1 THR A 252     -11.173 -19.008 -47.339  1.00  0.00           O  
ATOM    701  CG2 THR A 252     -10.712 -21.337 -46.925  1.00  0.00           C  
ATOM    702  N   GLY A 253      -9.778 -17.355 -44.427  1.00  0.00           N  
ATOM    703  CA  GLY A 253      -9.553 -15.925 -44.308  1.00  0.00           C  
ATOM    704  C   GLY A 253      -8.169 -15.329 -44.503  1.00  0.00           C  
ATOM    705  O   GLY A 253      -8.056 -14.146 -44.836  1.00  0.00           O  
ATOM    706  N   ARG A 254      -7.122 -16.123 -44.302  1.00  0.00           N  
ATOM    707  CA  ARG A 254      -5.757 -15.619 -44.441  1.00  0.00           C  
ATOM    708  C   ARG A 254      -5.229 -15.655 -45.872  1.00  0.00           C  
ATOM    709  O   ARG A 254      -4.196 -15.053 -46.170  1.00  0.00           O  
ATOM    710  CB  ARG A 254      -4.824 -16.400 -43.513  1.00  0.00           C  
ATOM    711  CG  ARG A 254      -5.294 -16.394 -42.067  1.00  0.00           C  
ATOM    712  CD  ARG A 254      -4.608 -17.454 -41.221  1.00  0.00           C  
ATOM    713  NE  ARG A 254      -3.260 -17.074 -40.807  1.00  0.00           N  
ATOM    714  CZ  ARG A 254      -2.987 -16.088 -39.957  1.00  0.00           C  
ATOM    715  NH1 ARG A 254      -3.968 -15.367 -39.421  1.00  0.00           N  
ATOM    716  NH2 ARG A 254      -1.726 -15.826 -39.634  1.00  0.00           N  
ATOM    717  N   VAL A 255      -5.924 -16.346 -46.770  1.00  0.00           N  
ATOM    718  CA  VAL A 255      -5.457 -16.407 -48.147  1.00  0.00           C  
ATOM    719  C   VAL A 255      -6.508 -15.998 -49.173  1.00  0.00           C  
ATOM    720  O   VAL A 255      -7.653 -15.705 -48.839  1.00  0.00           O  
ATOM    721  CB  VAL A 255      -4.953 -17.828 -48.514  1.00  0.00           C  
ATOM    722  CG1 VAL A 255      -3.922 -18.295 -47.501  1.00  0.00           C  
ATOM    723  CG2 VAL A 255      -6.121 -18.797 -48.574  1.00  0.00           C  
ATOM    724  N   GLU A 256      -6.080 -15.968 -50.429  1.00  0.00           N  
ATOM    725  CA  GLU A 256      -6.927 -15.632 -51.560  1.00  0.00           C  
ATOM    726  C   GLU A 256      -6.280 -16.254 -52.794  1.00  0.00           C  
ATOM    727  O   GLU A 256      -5.118 -16.662 -52.755  1.00  0.00           O  
ATOM    728  CB  GLU A 256      -7.044 -14.116 -51.711  1.00  0.00           C  
ATOM    729  CG  GLU A 256      -5.713 -13.398 -51.825  1.00  0.00           C  
ATOM    730  CD  GLU A 256      -5.876 -11.910 -52.059  1.00  0.00           C  
ATOM    731  OE1 GLU A 256      -6.668 -11.281 -51.329  1.00  0.00           O  
ATOM    732  OE2 GLU A 256      -5.208 -11.370 -52.966  1.00  0.00           O  
ATOM    733  N   VAL A 257      -7.016 -16.342 -53.892  1.00  0.00           N  
ATOM    734  CA  VAL A 257      -6.463 -16.953 -55.092  1.00  0.00           C  
ATOM    735  C   VAL A 257      -6.372 -15.982 -56.260  1.00  0.00           C  
ATOM    736  O   VAL A 257      -7.386 -15.457 -56.725  1.00  0.00           O  
ATOM    737  CB  VAL A 257      -7.305 -18.194 -55.516  1.00  0.00           C  
ATOM    738  CG1 VAL A 257      -6.668 -18.889 -56.715  1.00  0.00           C  
ATOM    739  CG2 VAL A 257      -7.424 -19.160 -54.343  1.00  0.00           C  
ATOM    740  N   GLU A 258      -5.151 -15.738 -56.730  1.00  0.00           N  
ATOM    741  CA  GLU A 258      -4.955 -14.843 -57.861  1.00  0.00           C  
ATOM    742  C   GLU A 258      -5.287 -15.641 -59.105  1.00  0.00           C  
ATOM    743  O   GLU A 258      -4.592 -16.597 -59.435  1.00  0.00           O  
ATOM    744  CB  GLU A 258      -3.506 -14.367 -57.917  1.00  0.00           C  
ATOM    745  CG  GLU A 258      -3.302 -13.169 -58.816  1.00  0.00           C  
ATOM    746  CD  GLU A 258      -1.841 -12.863 -59.036  1.00  0.00           C  
ATOM    747  OE1 GLU A 258      -1.052 -13.006 -58.079  1.00  0.00           O  
ATOM    748  OE2 GLU A 258      -1.485 -12.467 -60.164  1.00  0.00           O  
ATOM    749  N   LEU A 259      -6.339 -15.240 -59.812  1.00  0.00           N  
ATOM    750  CA  LEU A 259      -6.772 -15.980 -60.986  1.00  0.00           C  
ATOM    751  C   LEU A 259      -5.934 -15.881 -62.257  1.00  0.00           C  
ATOM    752  O   LEU A 259      -5.506 -14.798 -62.665  1.00  0.00           O  
ATOM    753  CB  LEU A 259      -8.227 -15.618 -61.329  1.00  0.00           C  
ATOM    754  CG  LEU A 259      -9.348 -16.014 -60.350  1.00  0.00           C  
ATOM    755  CD1 LEU A 259     -10.679 -15.466 -60.870  1.00  0.00           C  
ATOM    756  CD2 LEU A 259      -9.423 -17.538 -60.199  1.00  0.00           C  
ATOM    757  N   SER A 261      -5.716 -17.034 -62.884  1.00  0.00           N  
ATOM    758  CA  SER A 261      -4.988 -17.085 -64.136  1.00  0.00           C  
ATOM    759  C   SER A 261      -5.989 -17.517 -65.200  1.00  0.00           C  
ATOM    760  O   SER A 261      -5.811 -17.216 -66.381  1.00  0.00           O  
ATOM    761  CB  SER A 261      -3.822 -18.082 -64.059  1.00  0.00           C  
ATOM    762  OG  SER A 261      -4.268 -19.423 -64.005  1.00  0.00           O  
ATOM    763  N   ALA A 262      -7.054 -18.209 -64.779  1.00  0.00           N  
ATOM    764  CA  ALA A 262      -8.091 -18.679 -65.706  1.00  0.00           C  
ATOM    765  C   ALA A 262      -9.445 -18.862 -65.001  1.00  0.00           C  
ATOM    766  O   ALA A 262      -9.493 -19.155 -63.812  1.00  0.00           O  
ATOM    767  CB  ALA A 262      -7.663 -19.997 -66.331  1.00  0.00           C  
ATOM    768  N   LEU A 263     -10.540 -18.695 -65.738  1.00  0.00           N  
ATOM    769  CA  LEU A 263     -11.872 -18.846 -65.163  1.00  0.00           C  
ATOM    770  C   LEU A 263     -12.798 -19.260 -66.275  1.00  0.00           C  
ATOM    771  O   LEU A 263     -12.868 -18.590 -67.293  1.00  0.00           O  
ATOM    772  CB  LEU A 263     -12.363 -17.526 -64.563  1.00  0.00           C  
ATOM    773  CG  LEU A 263     -13.661 -17.596 -63.753  1.00  0.00           C  
ATOM    774  CD1 LEU A 263     -13.382 -18.380 -62.473  1.00  0.00           C  
ATOM    775  CD2 LEU A 263     -14.160 -16.195 -63.397  1.00  0.00           C  
ATOM    776  N   GLU A 264     -13.516 -20.360 -66.080  1.00  0.00           N  
ATOM    777  CA  GLU A 264     -14.422 -20.872 -67.099  1.00  0.00           C  
ATOM    778  C   GLU A 264     -15.818 -21.135 -66.526  1.00  0.00           C  
ATOM    779  O   GLU A 264     -15.942 -21.631 -65.407  1.00  0.00           O  
ATOM    780  CB  GLU A 264     -13.816 -22.156 -67.662  1.00  0.00           C  
ATOM    781  CG  GLU A 264     -14.655 -22.914 -68.645  1.00  0.00           C  
ATOM    782  CD  GLU A 264     -13.852 -24.011 -69.314  1.00  0.00           C  
ATOM    783  OE1 GLU A 264     -13.001 -24.630 -68.631  1.00  0.00           O  
ATOM    784  OE2 GLU A 264     -14.071 -24.258 -70.519  1.00  0.00           O  
ATOM    785  N   VAL A 266     -16.855 -20.803 -67.294  1.00  0.00           N  
ATOM    786  CA  VAL A 266     -18.244 -21.005 -66.863  1.00  0.00           C  
ATOM    787  C   VAL A 266     -18.749 -22.378 -67.281  1.00  0.00           C  
ATOM    788  O   VAL A 266     -18.791 -22.696 -68.473  1.00  0.00           O  
ATOM    789  CB  VAL A 266     -19.197 -19.927 -67.470  1.00  0.00           C  
ATOM    790  CG1 VAL A 266     -20.614 -20.114 -66.945  1.00  0.00           C  
ATOM    791  CG2 VAL A 266     -18.711 -18.542 -67.112  1.00  0.00           C  
ATOM    792  N   LEU A 267     -19.137 -23.194 -66.304  1.00  0.00           N  
ATOM    793  CA  LEU A 267     -19.636 -24.531 -66.597  1.00  0.00           C  
ATOM    794  C   LEU A 267     -21.160 -24.508 -66.714  1.00  0.00           C  
ATOM    795  O   LEU A 267     -21.740 -25.315 -67.421  1.00  0.00           O  
ATOM    796  CB  LEU A 267     -19.201 -25.512 -65.494  1.00  0.00           C  
ATOM    797  CG  LEU A 267     -17.725 -25.471 -65.039  1.00  0.00           C  
ATOM    798  CD1 LEU A 267     -17.455 -26.564 -64.015  1.00  0.00           C  
ATOM    799  CD2 LEU A 267     -16.817 -25.664 -66.248  1.00  0.00           C  
ATOM    800  N   ALA A 268     -21.811 -23.582 -66.013  1.00  0.00           N  
ATOM    801  CA  ALA A 268     -23.263 -23.478 -66.083  1.00  0.00           C  
ATOM    802  C   ALA A 268     -23.741 -22.133 -65.565  1.00  0.00           C  
ATOM    803  O   ALA A 268     -23.247 -21.632 -64.554  1.00  0.00           O  
ATOM    804  CB  ALA A 268     -23.918 -24.598 -65.283  1.00  0.00           C  
ATOM    805  N   GLU A 269     -24.701 -21.544 -66.261  1.00  0.00           N  
ATOM    806  CA  GLU A 269     -25.244 -20.267 -65.825  1.00  0.00           C  
ATOM    807  C   GLU A 269     -26.430 -20.586 -64.906  1.00  0.00           C  
ATOM    808  O   GLU A 269     -26.868 -21.729 -64.823  1.00  0.00           O  
ATOM    809  CB  GLU A 269     -25.700 -19.441 -67.032  1.00  0.00           C  
ATOM    810  CG  GLU A 269     -24.549 -19.099 -67.986  1.00  0.00           C  
ATOM    811  CD  GLU A 269     -24.930 -18.109 -69.079  1.00  0.00           C  
ATOM    812  OE1 GLU A 269     -24.035 -17.748 -69.869  1.00  0.00           O  
ATOM    813  OE2 GLU A 269     -26.108 -17.689 -69.154  1.00  0.00           O  
ATOM    814  N   ALA A 270     -26.946 -19.584 -64.214  1.00  0.00           N  
ATOM    815  CA  ALA A 270     -28.067 -19.824 -63.325  1.00  0.00           C  
ATOM    816  C   ALA A 270     -28.961 -18.610 -63.277  1.00  0.00           C  
ATOM    817  O   ALA A 270     -28.473 -17.490 -63.268  1.00  0.00           O  
ATOM    818  CB  ALA A 270     -27.555 -20.133 -61.917  1.00  0.00           C  
ATOM    819  N   LYS A 271     -30.268 -18.814 -63.255  1.00  0.00           N  
ATOM    820  CA  LYS A 271     -31.144 -17.661 -63.142  1.00  0.00           C  
ATOM    821  C   LYS A 271     -31.214 -17.257 -61.669  1.00  0.00           C  
ATOM    822  O   LYS A 271     -30.669 -17.949 -60.806  1.00  0.00           O  
ATOM    823  CB  LYS A 271     -32.529 -17.961 -63.722  1.00  0.00           C  
ATOM    824  CG  LYS A 271     -33.210 -19.198 -63.244  1.00  0.00           C  
ATOM    825  CD  LYS A 271     -34.345 -19.498 -64.212  1.00  0.00           C  
ATOM    826  CE  LYS A 271     -35.571 -20.031 -63.493  1.00  0.00           C  
ATOM    827  NZ  LYS A 271     -36.688 -20.343 -64.442  1.00  0.00           N  
ATOM    828  N   THR A 272     -31.865 -16.131 -61.389  1.00  0.00           N  
ATOM    829  CA  THR A 272     -31.981 -15.609 -60.024  1.00  0.00           C  
ATOM    830  C   THR A 272     -32.804 -16.528 -59.118  1.00  0.00           C  
ATOM    831  O   THR A 272     -33.926 -16.875 -59.444  1.00  0.00           O  
ATOM    832  CB  THR A 272     -32.651 -14.213 -60.047  1.00  0.00           C  
ATOM    833  OG1 THR A 272     -32.028 -13.423 -61.052  1.00  0.00           O  
ATOM    834  CG2 THR A 272     -32.522 -13.485 -58.697  1.00  0.00           C  
ATOM    835  N   PRO A 273     -32.242 -16.934 -57.969  1.00  0.00           N  
ATOM    836  CA  PRO A 273     -32.936 -17.812 -57.015  1.00  0.00           C  
ATOM    837  C   PRO A 273     -34.107 -17.053 -56.371  1.00  0.00           C  
ATOM    838  O   PRO A 273     -34.019 -15.841 -56.193  1.00  0.00           O  
ATOM    839  CB  PRO A 273     -31.859 -18.118 -55.973  1.00  0.00           C  
ATOM    840  CG  PRO A 273     -30.563 -17.824 -56.666  1.00  0.00           C  
ATOM    841  CD  PRO A 273     -30.878 -16.625 -57.506  1.00  0.00           C  
ATOM    842  N   PRO A 274     -35.203 -17.750 -56.009  1.00  0.00           N  
ATOM    843  CA  PRO A 274     -36.379 -17.135 -55.378  1.00  0.00           C  
ATOM    844  C   PRO A 274     -36.107 -16.549 -53.984  1.00  0.00           C  
ATOM    845  O   PRO A 274     -36.882 -15.723 -53.489  1.00  0.00           O  
ATOM    846  CB  PRO A 274     -37.401 -18.280 -55.349  1.00  0.00           C  
ATOM    847  CG  PRO A 274     -36.560 -19.522 -55.398  1.00  0.00           C  
ATOM    848  CD  PRO A 274     -35.489 -19.144 -56.386  1.00  0.00           C  
ATOM    849  N   PHE A 275     -35.015 -16.990 -53.357  1.00  0.00           N  
ATOM    850  CA  PHE A 275     -34.582 -16.511 -52.034  1.00  0.00           C  
ATOM    851  C   PHE A 275     -33.053 -16.693 -51.948  1.00  0.00           C  
ATOM    852  O   PHE A 275     -32.482 -17.532 -52.634  1.00  0.00           O  
ATOM    853  CB  PHE A 275     -35.306 -17.263 -50.895  1.00  0.00           C  
ATOM    854  CG  PHE A 275     -35.229 -18.768 -50.997  1.00  0.00           C  
ATOM    855  CD1 PHE A 275     -34.044 -19.439 -50.709  1.00  0.00           C  
ATOM    856  CD2 PHE A 275     -36.334 -19.507 -51.415  1.00  0.00           C  
ATOM    857  CE1 PHE A 275     -33.957 -20.829 -50.841  1.00  0.00           C  
ATOM    858  CE2 PHE A 275     -36.262 -20.902 -51.551  1.00  0.00           C  
ATOM    859  CZ  PHE A 275     -35.067 -21.565 -51.266  1.00  0.00           C  
ATOM    860  N   PRO A 276     -32.375 -15.880 -51.126  1.00  0.00           N  
ATOM    861  CA  PRO A 276     -30.913 -15.953 -50.977  1.00  0.00           C  
ATOM    862  C   PRO A 276     -30.355 -17.142 -50.203  1.00  0.00           C  
ATOM    863  O   PRO A 276     -30.916 -17.566 -49.195  1.00  0.00           O  
ATOM    864  CB  PRO A 276     -30.579 -14.634 -50.293  1.00  0.00           C  
ATOM    865  CG  PRO A 276     -31.795 -14.432 -49.384  1.00  0.00           C  
ATOM    866  CD  PRO A 276     -32.941 -14.782 -50.319  1.00  0.00           C  
ATOM    867  N   VAL A 277     -29.222 -17.654 -50.667  1.00  0.00           N  
ATOM    868  CA  VAL A 277     -28.599 -18.787 -50.006  1.00  0.00           C  
ATOM    869  C   VAL A 277     -27.150 -18.474 -49.660  1.00  0.00           C  
ATOM    870  O   VAL A 277     -26.428 -19.357 -49.243  1.00  0.00           O  
ATOM    871  CB  VAL A 277     -28.639 -20.025 -50.933  1.00  0.00           C  
ATOM    872  CG1 VAL A 277     -28.019 -21.215 -50.251  1.00  0.00           C  
ATOM    873  CG2 VAL A 277     -30.075 -20.347 -51.295  1.00  0.00           C  
ATOM    874  N   ASP A 278     -26.737 -17.210 -49.807  1.00  0.00           N  
ATOM    875  CA  ASP A 278     -25.335 -16.835 -49.575  1.00  0.00           C  
ATOM    876  C   ASP A 278     -24.865 -16.403 -48.196  1.00  0.00           C  
ATOM    877  O   ASP A 278     -23.693 -16.600 -47.845  1.00  0.00           O  
ATOM    878  CB  ASP A 278     -24.910 -15.735 -50.571  1.00  0.00           C  
ATOM    879  CG  ASP A 278     -25.640 -14.404 -50.340  1.00  0.00           C  
ATOM    880  OD1 ASP A 278     -24.969 -13.365 -50.150  1.00  0.00           O  
ATOM    881  OD2 ASP A 278     -26.886 -14.393 -50.365  1.00  0.00           O  
ATOM    882  N   ALA A 279     -25.763 -15.800 -47.429  1.00  0.00           N  
ATOM    883  CA  ALA A 279     -25.452 -15.278 -46.108  1.00  0.00           C  
ATOM    884  C   ALA A 279     -24.880 -16.259 -45.086  1.00  0.00           C  
ATOM    885  O   ALA A 279     -23.892 -15.947 -44.408  1.00  0.00           O  
ATOM    886  CB  ALA A 279     -26.701 -14.586 -45.531  1.00  0.00           C  
ATOM    887  N   GLY A 281     -25.502 -17.430 -44.965  1.00  0.00           N  
ATOM    888  CA  GLY A 281     -25.035 -18.408 -43.997  1.00  0.00           C  
ATOM    889  C   GLY A 281     -23.572 -18.786 -44.139  1.00  0.00           C  
ATOM    890  O   GLY A 281     -22.870 -19.010 -43.142  1.00  0.00           O  
ATOM    891  N   TRP A 282     -23.109 -18.858 -45.380  1.00  0.00           N  
ATOM    892  CA  TRP A 282     -21.729 -19.216 -45.663  1.00  0.00           C  
ATOM    893  C   TRP A 282     -20.727 -18.169 -45.187  1.00  0.00           C  
ATOM    894  O   TRP A 282     -19.536 -18.465 -45.041  1.00  0.00           O  
ATOM    895  CB  TRP A 282     -21.566 -19.476 -47.158  1.00  0.00           C  
ATOM    896  CG  TRP A 282     -22.331 -20.695 -47.585  1.00  0.00           C  
ATOM    897  CD1 TRP A 282     -23.570 -20.739 -48.168  1.00  0.00           C  
ATOM    898  CD2 TRP A 282     -21.939 -22.054 -47.370  1.00  0.00           C  
ATOM    899  NE1 TRP A 282     -23.971 -22.049 -48.323  1.00  0.00           N  
ATOM    900  CE2 TRP A 282     -22.990 -22.876 -47.842  1.00  0.00           C  
ATOM    901  CE3 TRP A 282     -20.803 -22.662 -46.818  1.00  0.00           C  
ATOM    902  CZ2 TRP A 282     -22.936 -24.270 -47.777  1.00  0.00           C  
ATOM    903  CZ3 TRP A 282     -20.752 -24.054 -46.754  1.00  0.00           C  
ATOM    904  CH2 TRP A 282     -21.815 -24.839 -47.232  1.00  0.00           C  
ATOM    905  N   ARG A 283     -21.211 -16.950 -44.952  1.00  0.00           N  
ATOM    906  CA  ARG A 283     -20.358 -15.865 -44.460  1.00  0.00           C  
ATOM    907  C   ARG A 283     -20.453 -15.758 -42.932  1.00  0.00           C  
ATOM    908  O   ARG A 283     -19.722 -14.990 -42.312  1.00  0.00           O  
ATOM    909  CB  ARG A 283     -20.777 -14.520 -45.067  1.00  0.00           C  
ATOM    910  CG  ARG A 283     -20.476 -14.348 -46.546  1.00  0.00           C  
ATOM    911  CD  ARG A 283     -20.540 -12.882 -46.907  1.00  0.00           C  
ATOM    912  NE  ARG A 283     -21.739 -12.498 -47.649  1.00  0.00           N  
ATOM    913  CZ  ARG A 283     -22.984 -12.639 -47.212  1.00  0.00           C  
ATOM    914  NH1 ARG A 283     -23.225 -13.166 -46.017  1.00  0.00           N  
ATOM    915  NH2 ARG A 283     -23.992 -12.217 -47.954  1.00  0.00           N  
ATOM    916  N   GLY A 291     -21.357 -16.524 -42.332  1.00  0.00           N  
ATOM    917  CA  GLY A 291     -21.528 -16.462 -40.892  1.00  0.00           C  
ATOM    918  C   GLY A 291     -22.575 -15.421 -40.521  1.00  0.00           C  
ATOM    919  O   GLY A 291     -22.839 -15.178 -39.343  1.00  0.00           O  
ATOM    920  N   GLU A 292     -23.175 -14.800 -41.529  1.00  0.00           N  
ATOM    921  CA  GLU A 292     -24.199 -13.785 -41.299  1.00  0.00           C  
ATOM    922  C   GLU A 292     -25.542 -14.407 -40.934  1.00  0.00           C  
ATOM    923  O   GLU A 292     -25.808 -15.567 -41.247  1.00  0.00           O  
ATOM    924  CB  GLU A 292     -24.387 -12.930 -42.550  1.00  0.00           C  
ATOM    925  CG  GLU A 292     -23.333 -11.880 -42.770  1.00  0.00           C  
ATOM    926  CD  GLU A 292     -23.420 -11.267 -44.155  1.00  0.00           C  
ATOM    927  OE1 GLU A 292     -24.546 -11.049 -44.653  1.00  0.00           O  
ATOM    928  OE2 GLU A 292     -22.356 -10.996 -44.744  1.00  0.00           O  
ATOM    929  N   GLU A 293     -26.392 -13.624 -40.278  1.00  0.00           N  
ATOM    930  CA  GLU A 293     -27.715 -14.099 -39.899  1.00  0.00           C  
ATOM    931  C   GLU A 293     -28.496 -14.315 -41.186  1.00  0.00           C  
ATOM    932  O   GLU A 293     -28.495 -13.464 -42.075  1.00  0.00           O  
ATOM    933  CB  GLU A 293     -28.437 -13.070 -39.028  1.00  0.00           C  
ATOM    934  CG  GLU A 293     -29.784 -13.558 -38.511  1.00  0.00           C  
ATOM    935  CD  GLU A 293     -30.483 -12.540 -37.629  1.00  0.00           C  
ATOM    936  OE1 GLU A 293     -29.884 -12.117 -36.617  1.00  0.00           O  
ATOM    937  OE2 GLU A 293     -31.634 -12.167 -37.946  1.00  0.00           O  
ATOM    938  N   GLU A 296     -29.168 -15.453 -41.288  1.00  0.00           N  
ATOM    939  CA  GLU A 296     -29.910 -15.748 -42.499  1.00  0.00           C  
ATOM    940  C   GLU A 296     -31.408 -15.510 -42.397  1.00  0.00           C  
ATOM    941  O   GLU A 296     -32.051 -15.895 -41.423  1.00  0.00           O  
ATOM    942  CB  GLU A 296     -29.642 -17.188 -42.928  1.00  0.00           C  
ATOM    943  CG  GLU A 296     -29.439 -17.311 -44.413  1.00  0.00           C  
ATOM    944  CD  GLU A 296     -28.756 -18.596 -44.815  1.00  0.00           C  
ATOM    945  OE1 GLU A 296     -28.190 -18.621 -45.923  1.00  0.00           O  
ATOM    946  OE2 GLU A 296     -28.791 -19.571 -44.039  1.00  0.00           O  
ATOM    947  N   LYS A 297     -31.949 -14.860 -43.421  1.00  0.00           N  
ATOM    948  CA  LYS A 297     -33.371 -14.559 -43.496  1.00  0.00           C  
ATOM    949  C   LYS A 297     -34.085 -15.693 -44.223  1.00  0.00           C  
ATOM    950  O   LYS A 297     -33.929 -15.857 -45.433  1.00  0.00           O  
ATOM    951  CB  LYS A 297     -33.588 -13.236 -44.247  1.00  0.00           C  
ATOM    952  CG  LYS A 297     -32.646 -13.019 -45.443  1.00  0.00           C  
ATOM    953  CD  LYS A 297     -31.210 -12.703 -44.988  1.00  0.00           C  
ATOM    954  CE  LYS A 297     -30.228 -12.656 -46.150  1.00  0.00           C  
ATOM    955  NZ  LYS A 297     -30.125 -13.985 -46.803  1.00  0.00           N  
ATOM    956  N   GLU A 298     -34.863 -16.475 -43.482  1.00  0.00           N  
ATOM    957  CA  GLU A 298     -35.592 -17.596 -44.071  1.00  0.00           C  
ATOM    958  C   GLU A 298     -36.877 -17.165 -44.760  1.00  0.00           C  
ATOM    959  O   GLU A 298     -37.573 -16.261 -44.294  1.00  0.00           O  
ATOM    960  CB  GLU A 298     -35.937 -18.635 -43.004  1.00  0.00           C  
ATOM    961  CG  GLU A 298     -34.743 -19.371 -42.434  1.00  0.00           C  
ATOM    962  CD  GLU A 298     -35.140 -20.387 -41.386  1.00  0.00           C  
ATOM    963  OE1 GLU A 298     -35.696 -19.979 -40.344  1.00  0.00           O  
ATOM    964  OE2 GLU A 298     -34.899 -21.595 -41.602  1.00  0.00           O  
ATOM    965  N   ALA A 303     -37.184 -17.823 -45.872  1.00  0.00           N  
ATOM    966  CA  ALA A 303     -38.402 -17.541 -46.623  1.00  0.00           C  
ATOM    967  C   ALA A 303     -39.493 -18.479 -46.118  1.00  0.00           C  
ATOM    968  O   ALA A 303     -39.221 -19.392 -45.331  1.00  0.00           O  
ATOM    969  CB  ALA A 303     -38.170 -17.777 -48.101  1.00  0.00           C  
ATOM    970  N   SER A 305     -40.721 -18.265 -46.578  1.00  0.00           N  
ATOM    971  CA  SER A 305     -41.822 -19.116 -46.161  1.00  0.00           C  
ATOM    972  C   SER A 305     -41.461 -20.564 -46.424  1.00  0.00           C  
ATOM    973  O   SER A 305     -40.692 -20.880 -47.339  1.00  0.00           O  
ATOM    974  CB  SER A 305     -43.105 -18.772 -46.912  1.00  0.00           C  
ATOM    975  OG  SER A 305     -42.962 -18.991 -48.298  1.00  0.00           O  
ATOM    976  N   GLU A 306     -42.030 -21.432 -45.600  1.00  0.00           N  
ATOM    977  CA  GLU A 306     -41.804 -22.860 -45.673  1.00  0.00           C  
ATOM    978  C   GLU A 306     -42.290 -23.457 -46.973  1.00  0.00           C  
ATOM    979  O   GLU A 306     -41.687 -24.399 -47.481  1.00  0.00           O  
ATOM    980  CB  GLU A 306     -42.504 -23.542 -44.500  1.00  0.00           C  
ATOM    981  CG  GLU A 306     -41.584 -23.897 -43.360  1.00  0.00           C  
ATOM    982  CD  GLU A 306     -41.044 -25.300 -43.491  1.00  0.00           C  
ATOM    983  OE1 GLU A 306     -40.410 -25.593 -44.526  1.00  0.00           O  
ATOM    984  OE2 GLU A 306     -41.259 -26.107 -42.563  1.00  0.00           O  
ATOM    985  N   GLU A 307     -43.379 -22.916 -47.513  1.00  0.00           N  
ATOM    986  CA  GLU A 307     -43.924 -23.429 -48.760  1.00  0.00           C  
ATOM    987  C   GLU A 307     -42.965 -23.165 -49.918  1.00  0.00           C  
ATOM    988  O   GLU A 307     -42.855 -23.980 -50.827  1.00  0.00           O  
ATOM    989  CB  GLU A 307     -45.291 -22.810 -49.057  1.00  0.00           C  
ATOM    990  CG  GLU A 307     -45.986 -23.407 -50.287  1.00  0.00           C  
ATOM    991  CD  GLU A 307     -46.467 -24.838 -50.069  1.00  0.00           C  
ATOM    992  OE1 GLU A 307     -45.674 -25.671 -49.580  1.00  0.00           O  
ATOM    993  OE2 GLU A 307     -47.640 -25.137 -50.394  1.00  0.00           O  
ATOM    994  N   LEU A 308     -42.269 -22.029 -49.873  1.00  0.00           N  
ATOM    995  CA  LEU A 308     -41.293 -21.689 -50.910  1.00  0.00           C  
ATOM    996  C   LEU A 308     -40.053 -22.578 -50.749  1.00  0.00           C  
ATOM    997  O   LEU A 308     -39.524 -23.113 -51.718  1.00  0.00           O  
ATOM    998  CB  LEU A 308     -40.864 -20.229 -50.783  1.00  0.00           C  
ATOM    999  CG  LEU A 308     -41.126 -19.249 -51.928  1.00  0.00           C  
ATOM   1000  CD1 LEU A 308     -40.530 -17.885 -51.585  1.00  0.00           C  
ATOM   1001  CD2 LEU A 308     -40.510 -19.786 -53.201  1.00  0.00           C  
ATOM   1002  N   ARG A 309     -39.585 -22.716 -49.516  1.00  0.00           N  
ATOM   1003  CA  ARG A 309     -38.413 -23.545 -49.263  1.00  0.00           C  
ATOM   1004  C   ARG A 309     -38.654 -24.971 -49.769  1.00  0.00           C  
ATOM   1005  O   ARG A 309     -37.769 -25.580 -50.374  1.00  0.00           O  
ATOM   1006  CB  ARG A 309     -38.095 -23.579 -47.767  1.00  0.00           C  
ATOM   1007  CG  ARG A 309     -37.600 -22.262 -47.190  1.00  0.00           C  
ATOM   1008  CD  ARG A 309     -37.349 -22.413 -45.685  1.00  0.00           C  
ATOM   1009  NE  ARG A 309     -36.335 -23.424 -45.396  1.00  0.00           N  
ATOM   1010  CZ  ARG A 309     -36.209 -24.043 -44.228  1.00  0.00           C  
ATOM   1011  NH1 ARG A 309     -37.039 -23.763 -43.226  1.00  0.00           N  
ATOM   1012  NH2 ARG A 309     -35.245 -24.938 -44.052  1.00  0.00           N  
ATOM   1013  N   LEU A 310     -39.851 -25.499 -49.521  1.00  0.00           N  
ATOM   1014  CA  LEU A 310     -40.185 -26.851 -49.937  1.00  0.00           C  
ATOM   1015  C   LEU A 310     -40.349 -26.978 -51.456  1.00  0.00           C  
ATOM   1016  O   LEU A 310     -39.884 -27.944 -52.063  1.00  0.00           O  
ATOM   1017  CB  LEU A 310     -41.453 -27.308 -49.209  1.00  0.00           C  
ATOM   1018  CG  LEU A 310     -41.321 -27.965 -47.824  1.00  0.00           C  
ATOM   1019  CD1 LEU A 310     -40.328 -27.250 -46.942  1.00  0.00           C  
ATOM   1020  CD2 LEU A 310     -42.693 -27.961 -47.177  1.00  0.00           C  
ATOM   1021  N   LYS A 311     -41.013 -26.007 -52.071  1.00  0.00           N  
ATOM   1022  CA  LYS A 311     -41.193 -26.025 -53.514  1.00  0.00           C  
ATOM   1023  C   LYS A 311     -39.830 -25.998 -54.212  1.00  0.00           C  
ATOM   1024  O   LYS A 311     -39.655 -26.640 -55.251  1.00  0.00           O  
ATOM   1025  CB  LYS A 311     -42.018 -24.823 -53.974  1.00  0.00           C  
ATOM   1026  CG  LYS A 311     -42.411 -24.923 -55.446  1.00  0.00           C  
ATOM   1027  CD  LYS A 311     -43.190 -23.722 -55.940  1.00  0.00           C  
ATOM   1028  CE  LYS A 311     -43.465 -23.881 -57.432  1.00  0.00           C  
ATOM   1029  NZ  LYS A 311     -44.096 -22.670 -58.007  1.00  0.00           N  
ATOM   1030  N   TYR A 312     -38.863 -25.264 -53.651  1.00  0.00           N  
ATOM   1031  CA  TYR A 312     -37.515 -25.195 -54.243  1.00  0.00           C  
ATOM   1032  C   TYR A 312     -36.513 -25.803 -53.253  1.00  0.00           C  
ATOM   1033  O   TYR A 312     -35.486 -25.199 -52.932  1.00  0.00           O  
ATOM   1034  CB  TYR A 312     -37.128 -23.734 -54.525  1.00  0.00           C  
ATOM   1035  CG  TYR A 312     -37.991 -23.052 -55.565  1.00  0.00           C  
ATOM   1036  CD1 TYR A 312     -39.070 -22.236 -55.200  1.00  0.00           C  
ATOM   1037  CD2 TYR A 312     -37.746 -23.254 -56.912  1.00  0.00           C  
ATOM   1038  CE1 TYR A 312     -39.884 -21.637 -56.173  1.00  0.00           C  
ATOM   1039  CE2 TYR A 312     -38.548 -22.672 -57.892  1.00  0.00           C  
ATOM   1040  CZ  TYR A 312     -39.602 -21.868 -57.526  1.00  0.00           C  
ATOM   1041  OH  TYR A 312     -40.334 -21.298 -58.534  1.00  0.00           O  
ATOM   1042  N   ARG A 313     -36.814 -27.005 -52.775  1.00  0.00           N  
ATOM   1043  CA  ARG A 313     -35.952 -27.624 -51.770  1.00  0.00           C  
ATOM   1044  C   ARG A 313     -34.489 -27.796 -52.164  1.00  0.00           C  
ATOM   1045  O   ARG A 313     -33.626 -27.769 -51.293  1.00  0.00           O  
ATOM   1046  CB  ARG A 313     -36.542 -28.968 -51.330  1.00  0.00           C  
ATOM   1047  CG  ARG A 313     -35.860 -29.563 -50.101  1.00  0.00           C  
ATOM   1048  CD  ARG A 313     -35.990 -28.686 -48.848  1.00  0.00           C  
ATOM   1049  NE  ARG A 313     -35.853 -29.507 -47.641  1.00  0.00           N  
ATOM   1050  CZ  ARG A 313     -36.100 -29.087 -46.401  1.00  0.00           C  
ATOM   1051  NH1 ARG A 313     -36.490 -27.835 -46.179  1.00  0.00           N  
ATOM   1052  NH2 ARG A 313     -35.994 -29.936 -45.386  1.00  0.00           N  
ATOM   1053  N   TYR A 314     -34.200 -27.958 -53.456  1.00  0.00           N  
ATOM   1054  CA  TYR A 314     -32.814 -28.139 -53.919  1.00  0.00           C  
ATOM   1055  C   TYR A 314     -31.989 -26.855 -53.820  1.00  0.00           C  
ATOM   1056  O   TYR A 314     -30.761 -26.889 -53.911  1.00  0.00           O  
ATOM   1057  CB  TYR A 314     -32.790 -28.697 -55.357  1.00  0.00           C  
ATOM   1058  CG  TYR A 314     -33.639 -27.916 -56.331  1.00  0.00           C  
ATOM   1059  CD1 TYR A 314     -33.162 -26.745 -56.914  1.00  0.00           C  
ATOM   1060  CD2 TYR A 314     -34.961 -28.297 -56.605  1.00  0.00           C  
ATOM   1061  CE1 TYR A 314     -33.971 -25.958 -57.732  1.00  0.00           C  
ATOM   1062  CE2 TYR A 314     -35.786 -27.509 -57.418  1.00  0.00           C  
ATOM   1063  CZ  TYR A 314     -35.284 -26.339 -57.979  1.00  0.00           C  
ATOM   1064  OH  TYR A 314     -36.085 -25.521 -58.764  1.00  0.00           O  
ATOM   1065  N   LEU A 315     -32.667 -25.725 -53.642  1.00  0.00           N  
ATOM   1066  CA  LEU A 315     -31.978 -24.456 -53.467  1.00  0.00           C  
ATOM   1067  C   LEU A 315     -31.876 -24.223 -51.967  1.00  0.00           C  
ATOM   1068  O   LEU A 315     -30.891 -23.672 -51.480  1.00  0.00           O  
ATOM   1069  CB  LEU A 315     -32.750 -23.298 -54.123  1.00  0.00           C  
ATOM   1070  CG  LEU A 315     -32.846 -23.292 -55.656  1.00  0.00           C  
ATOM   1071  CD1 LEU A 315     -33.508 -21.994 -56.151  1.00  0.00           C  
ATOM   1072  CD2 LEU A 315     -31.451 -23.411 -56.232  1.00  0.00           C  
ATOM   1073  N   ASP A 316     -32.888 -24.656 -51.221  1.00  0.00           N  
ATOM   1074  CA  ASP A 316     -32.869 -24.482 -49.764  1.00  0.00           C  
ATOM   1075  C   ASP A 316     -31.697 -25.298 -49.185  1.00  0.00           C  
ATOM   1076  O   ASP A 316     -31.004 -24.860 -48.251  1.00  0.00           O  
ATOM   1077  CB  ASP A 316     -34.217 -24.947 -49.190  1.00  0.00           C  
ATOM   1078  CG  ASP A 316     -34.372 -24.665 -47.703  1.00  0.00           C  
ATOM   1079  OD1 ASP A 316     -34.031 -23.556 -47.239  1.00  0.00           O  
ATOM   1080  OD2 ASP A 316     -34.873 -25.563 -46.992  1.00  0.00           O  
ATOM   1081  N   LEU A 317     -31.468 -26.472 -49.767  1.00  0.00           N  
ATOM   1082  CA  LEU A 317     -30.397 -27.357 -49.330  1.00  0.00           C  
ATOM   1083  C   LEU A 317     -28.964 -26.840 -49.633  1.00  0.00           C  
ATOM   1084  O   LEU A 317     -27.995 -27.471 -49.233  1.00  0.00           O  
ATOM   1085  CB  LEU A 317     -30.622 -28.765 -49.907  1.00  0.00           C  
ATOM   1086  CG  LEU A 317     -31.878 -29.501 -49.392  1.00  0.00           C  
ATOM   1087  CD1 LEU A 317     -31.895 -30.896 -50.006  1.00  0.00           C  
ATOM   1088  CD2 LEU A 317     -31.890 -29.609 -47.865  1.00  0.00           C  
ATOM   1089  N   ARG A 318     -28.841 -25.706 -50.335  1.00  0.00           N  
ATOM   1090  CA  ARG A 318     -27.533 -25.086 -50.605  1.00  0.00           C  
ATOM   1091  C   ARG A 318     -27.083 -24.246 -49.401  1.00  0.00           C  
ATOM   1092  O   ARG A 318     -25.907 -23.815 -49.309  1.00  0.00           O  
ATOM   1093  CB  ARG A 318     -27.599 -24.147 -51.818  1.00  0.00           C  
ATOM   1094  CG  ARG A 318     -27.768 -24.845 -53.152  1.00  0.00           C  
ATOM   1095  CD  ARG A 318     -27.649 -23.851 -54.317  1.00  0.00           C  
ATOM   1096  NE  ARG A 318     -27.562 -24.581 -55.579  1.00  0.00           N  
ATOM   1097  CZ  ARG A 318     -27.639 -24.027 -56.786  1.00  0.00           C  
ATOM   1098  NH1 ARG A 318     -27.808 -22.720 -56.921  1.00  0.00           N  
ATOM   1099  NH2 ARG A 318     -27.553 -24.788 -57.858  1.00  0.00           N  
ATOM   1100  N   ARG A 319     -28.011 -23.971 -48.485  1.00  0.00           N  
ATOM   1101  CA  ARG A 319     -27.688 -23.159 -47.318  1.00  0.00           C  
ATOM   1102  C   ARG A 319     -26.845 -23.917 -46.303  1.00  0.00           C  
ATOM   1103  O   ARG A 319     -27.083 -25.101 -46.033  1.00  0.00           O  
ATOM   1104  CB  ARG A 319     -28.958 -22.649 -46.649  1.00  0.00           C  
ATOM   1105  CG  ARG A 319     -29.747 -21.711 -47.556  1.00  0.00           C  
ATOM   1106  CD  ARG A 319     -30.829 -21.002 -46.783  1.00  0.00           C  
ATOM   1107  NE  ARG A 319     -31.796 -21.926 -46.215  1.00  0.00           N  
ATOM   1108  CZ  ARG A 319     -32.014 -22.075 -44.912  1.00  0.00           C  
ATOM   1109  NH1 ARG A 319     -31.334 -21.363 -44.029  1.00  0.00           N  
ATOM   1110  NH2 ARG A 319     -32.935 -22.926 -44.497  1.00  0.00           N  
ATOM   1111  N   ARG A 320     -25.874 -23.212 -45.730  1.00  0.00           N  
ATOM   1112  CA  ARG A 320     -24.968 -23.812 -44.775  1.00  0.00           C  
ATOM   1113  C   ARG A 320     -25.640 -24.606 -43.653  1.00  0.00           C  
ATOM   1114  O   ARG A 320     -25.225 -25.729 -43.362  1.00  0.00           O  
ATOM   1115  CB  ARG A 320     -24.063 -22.742 -44.164  1.00  0.00           C  
ATOM   1116  CG  ARG A 320     -22.792 -23.350 -43.566  1.00  0.00           C  
ATOM   1117  CD  ARG A 320     -21.951 -22.326 -42.854  1.00  0.00           C  
ATOM   1118  NE  ARG A 320     -22.642 -21.808 -41.682  1.00  0.00           N  
ATOM   1119  CZ  ARG A 320     -22.128 -20.898 -40.860  1.00  0.00           C  
ATOM   1120  NH1 ARG A 320     -20.914 -20.406 -41.088  1.00  0.00           N  
ATOM   1121  NH2 ARG A 320     -22.827 -20.480 -39.811  1.00  0.00           N  
ATOM   1122  N   ARG A 321     -26.676 -24.041 -43.033  1.00  0.00           N  
ATOM   1123  CA  ARG A 321     -27.353 -24.727 -41.932  1.00  0.00           C  
ATOM   1124  C   ARG A 321     -28.043 -26.022 -42.359  1.00  0.00           C  
ATOM   1125  O   ARG A 321     -28.055 -26.998 -41.615  1.00  0.00           O  
ATOM   1126  CB  ARG A 321     -28.360 -23.788 -41.244  1.00  0.00           C  
ATOM   1127  CG  ARG A 321     -29.112 -24.439 -40.075  1.00  0.00           C  
ATOM   1128  CD  ARG A 321     -30.136 -23.481 -39.459  1.00  0.00           C  
ATOM   1129  NE  ARG A 321     -31.217 -23.110 -40.377  1.00  0.00           N  
ATOM   1130  CZ  ARG A 321     -32.244 -23.897 -40.695  1.00  0.00           C  
ATOM   1131  NH1 ARG A 321     -32.339 -25.115 -40.174  1.00  0.00           N  
ATOM   1132  NH2 ARG A 321     -33.195 -23.459 -41.518  1.00  0.00           N  
ATOM   1133  N   MET A 322     -28.622 -26.045 -43.554  1.00  0.00           N  
ATOM   1134  CA  MET A 322     -29.266 -27.263 -44.011  1.00  0.00           C  
ATOM   1135  C   MET A 322     -28.218 -28.345 -44.286  1.00  0.00           C  
ATOM   1136  O   MET A 322     -28.436 -29.509 -43.963  1.00  0.00           O  
ATOM   1137  CB  MET A 322     -30.116 -27.006 -45.271  1.00  0.00           C  
ATOM   1138  CG  MET A 322     -31.327 -26.117 -45.033  1.00  0.00           C  
ATOM   1139  SD  MET A 322     -32.299 -26.611 -43.603  1.00  0.00           S  
ATOM   1140  CE  MET A 322     -32.910 -28.171 -44.209  1.00  0.00           C  
ATOM   1141  N   GLN A 323     -27.076 -27.974 -44.866  1.00  0.00           N  
ATOM   1142  CA  GLN A 323     -26.047 -28.978 -45.140  1.00  0.00           C  
ATOM   1143  C   GLN A 323     -25.443 -29.497 -43.840  1.00  0.00           C  
ATOM   1144  O   GLN A 323     -25.120 -30.686 -43.736  1.00  0.00           O  
ATOM   1145  CB  GLN A 323     -24.954 -28.419 -46.066  1.00  0.00           C  
ATOM   1146  CG  GLN A 323     -25.493 -28.023 -47.448  1.00  0.00           C  
ATOM   1147  CD  GLN A 323     -24.436 -28.006 -48.532  1.00  0.00           C  
ATOM   1148  OE1 GLN A 323     -23.235 -28.027 -48.249  1.00  0.00           O  
ATOM   1149  NE2 GLN A 323     -24.878 -27.938 -49.784  1.00  0.00           N  
ATOM   1150  N   GLU A 324     -25.289 -28.619 -42.852  1.00  0.00           N  
ATOM   1151  CA  GLU A 324     -24.760 -29.035 -41.557  1.00  0.00           C  
ATOM   1152  C   GLU A 324     -25.705 -30.085 -40.949  1.00  0.00           C  
ATOM   1153  O   GLU A 324     -25.259 -31.084 -40.390  1.00  0.00           O  
ATOM   1154  CB  GLU A 324     -24.634 -27.834 -40.602  1.00  0.00           C  
ATOM   1155  CG  GLU A 324     -23.525 -26.860 -40.986  1.00  0.00           C  
ATOM   1156  CD  GLU A 324     -23.474 -25.624 -40.095  1.00  0.00           C  
ATOM   1157  OE1 GLU A 324     -22.481 -24.871 -40.192  1.00  0.00           O  
ATOM   1158  OE2 GLU A 324     -24.421 -25.392 -39.310  1.00  0.00           O  
ATOM   1159  N   ASN A 325     -27.012 -29.858 -41.067  1.00  0.00           N  
ATOM   1160  CA  ASN A 325     -27.995 -30.804 -40.530  1.00  0.00           C  
ATOM   1161  C   ASN A 325     -27.861 -32.181 -41.197  1.00  0.00           C  
ATOM   1162  O   ASN A 325     -27.803 -33.218 -40.512  1.00  0.00           O  
ATOM   1163  CB  ASN A 325     -29.425 -30.267 -40.742  1.00  0.00           C  
ATOM   1164  CG  ASN A 325     -29.795 -29.155 -39.754  1.00  0.00           C  
ATOM   1165  OD1 ASN A 325     -30.862 -28.546 -39.856  1.00  0.00           O  
ATOM   1166  ND2 ASN A 325     -28.912 -28.889 -38.797  1.00  0.00           N  
ATOM   1167  N   LEU A 332     -27.801 -32.194 -42.530  1.00  0.00           N  
ATOM   1168  CA  LEU A 332     -27.691 -33.447 -43.255  1.00  0.00           C  
ATOM   1169  C   LEU A 332     -26.381 -34.180 -42.987  1.00  0.00           C  
ATOM   1170  O   LEU A 332     -26.350 -35.400 -42.940  1.00  0.00           O  
ATOM   1171  CB  LEU A 332     -27.857 -33.210 -44.765  1.00  0.00           C  
ATOM   1172  CG  LEU A 332     -29.211 -32.693 -45.259  1.00  0.00           C  
ATOM   1173  CD1 LEU A 332     -29.272 -32.812 -46.782  1.00  0.00           C  
ATOM   1174  CD2 LEU A 332     -30.330 -33.515 -44.632  1.00  0.00           C  
ATOM   1175  N   ARG A 333     -25.290 -33.443 -42.841  1.00  0.00           N  
ATOM   1176  CA  ARG A 333     -24.008 -34.084 -42.561  1.00  0.00           C  
ATOM   1177  C   ARG A 333     -24.003 -34.646 -41.149  1.00  0.00           C  
ATOM   1178  O   ARG A 333     -23.394 -35.692 -40.884  1.00  0.00           O  
ATOM   1179  CB  ARG A 333     -22.869 -33.084 -42.735  1.00  0.00           C  
ATOM   1180  CG  ARG A 333     -22.753 -32.587 -44.160  1.00  0.00           C  
ATOM   1181  CD  ARG A 333     -21.533 -33.174 -44.819  1.00  0.00           C  
ATOM   1182  NE  ARG A 333     -20.375 -32.290 -44.727  1.00  0.00           N  
ATOM   1183  CZ  ARG A 333     -19.145 -32.631 -45.112  1.00  0.00           C  
ATOM   1184  NH1 ARG A 333     -18.910 -33.846 -45.600  1.00  0.00           N  
ATOM   1185  NH2 ARG A 333     -18.158 -31.748 -45.052  1.00  0.00           N  
ATOM   1186  N   LEU A 334     -24.692 -33.966 -40.238  1.00  0.00           N  
ATOM   1187  CA  LEU A 334     -24.769 -34.440 -38.861  1.00  0.00           C  
ATOM   1188  C   LEU A 334     -25.585 -35.735 -38.825  1.00  0.00           C  
ATOM   1189  O   LEU A 334     -25.274 -36.649 -38.072  1.00  0.00           O  
ATOM   1190  CB  LEU A 334     -25.436 -33.399 -37.962  1.00  0.00           C  
ATOM   1191  CG  LEU A 334     -25.729 -33.855 -36.531  1.00  0.00           C  
ATOM   1192  CD1 LEU A 334     -24.442 -34.199 -35.822  1.00  0.00           C  
ATOM   1193  CD2 LEU A 334     -26.432 -32.753 -35.784  1.00  0.00           C  
ATOM   1194  N   ARG A 335     -26.633 -35.800 -39.641  1.00  0.00           N  
ATOM   1195  CA  ARG A 335     -27.481 -36.998 -39.691  1.00  0.00           C  
ATOM   1196  C   ARG A 335     -26.636 -38.194 -40.182  1.00  0.00           C  
ATOM   1197  O   ARG A 335     -26.757 -39.315 -39.656  1.00  0.00           O  
ATOM   1198  CB  ARG A 335     -28.693 -36.732 -40.604  1.00  0.00           C  
ATOM   1199  CG  ARG A 335     -29.658 -37.903 -40.732  1.00  0.00           C  
ATOM   1200  CD  ARG A 335     -31.009 -37.521 -41.337  1.00  0.00           C  
ATOM   1201  NE  ARG A 335     -31.853 -38.709 -41.358  1.00  0.00           N  
ATOM   1202  CZ  ARG A 335     -33.124 -38.746 -40.965  1.00  0.00           C  
ATOM   1203  NH1 ARG A 335     -33.728 -37.654 -40.519  1.00  0.00           N  
ATOM   1204  NH2 ARG A 335     -33.785 -39.896 -40.985  1.00  0.00           N  
ATOM   1205  N   HIS A 336     -25.764 -37.945 -41.168  1.00  0.00           N  
ATOM   1206  CA  HIS A 336     -24.869 -38.970 -41.704  1.00  0.00           C  
ATOM   1207  C   HIS A 336     -23.951 -39.497 -40.585  1.00  0.00           C  
ATOM   1208  O   HIS A 336     -23.834 -40.720 -40.372  1.00  0.00           O  
ATOM   1209  CB  HIS A 336     -24.023 -38.361 -42.845  1.00  0.00           C  
ATOM   1210  CG  HIS A 336     -22.821 -39.180 -43.204  1.00  0.00           C  
ATOM   1211  ND1 HIS A 336     -22.846 -40.163 -44.168  1.00  0.00           N  
ATOM   1212  CD2 HIS A 336     -21.585 -39.227 -42.647  1.00  0.00           C  
ATOM   1213  CE1 HIS A 336     -21.687 -40.786 -44.191  1.00  0.00           C  
ATOM   1214  NE2 HIS A 336     -20.898 -40.244 -43.279  1.00  0.00           N  
ATOM   1215  N   ARG A 337     -23.313 -38.568 -39.868  1.00  0.00           N  
ATOM   1216  CA  ARG A 337     -22.392 -38.890 -38.769  1.00  0.00           C  
ATOM   1217  C   ARG A 337     -23.060 -39.686 -37.652  1.00  0.00           C  
ATOM   1218  O   ARG A 337     -22.481 -40.625 -37.124  1.00  0.00           O  
ATOM   1219  CB  ARG A 337     -21.788 -37.602 -38.174  1.00  0.00           C  
ATOM   1220  CG  ARG A 337     -20.698 -36.954 -39.043  1.00  0.00           C  
ATOM   1221  CD  ARG A 337     -19.978 -35.828 -38.300  1.00  0.00           C  
ATOM   1222  NE  ARG A 337     -20.887 -34.724 -38.017  1.00  0.00           N  
ATOM   1223  CZ  ARG A 337     -20.675 -33.780 -37.107  1.00  0.00           C  
ATOM   1224  NH1 ARG A 337     -19.571 -33.791 -36.368  1.00  0.00           N  
ATOM   1225  NH2 ARG A 337     -21.581 -32.829 -36.924  1.00  0.00           N  
ATOM   1226  N   VAL A 338     -24.281 -39.311 -37.287  1.00  0.00           N  
ATOM   1227  CA  VAL A 338     -24.995 -40.044 -36.248  1.00  0.00           C  
ATOM   1228  C   VAL A 338     -25.279 -41.491 -36.666  1.00  0.00           C  
ATOM   1229  O   VAL A 338     -25.061 -42.426 -35.880  1.00  0.00           O  
ATOM   1230  CB  VAL A 338     -26.326 -39.332 -35.898  1.00  0.00           C  
ATOM   1231  CG1 VAL A 338     -27.259 -40.283 -35.154  1.00  0.00           C  
ATOM   1232  CG2 VAL A 338     -26.012 -38.097 -35.042  1.00  0.00           C  
ATOM   1233  N   ILE A 339     -25.752 -41.692 -37.900  1.00  0.00           N  
ATOM   1234  CA  ILE A 339     -26.077 -43.032 -38.383  1.00  0.00           C  
ATOM   1235  C   ILE A 339     -24.804 -43.876 -38.533  1.00  0.00           C  
ATOM   1236  O   ILE A 339     -24.801 -45.067 -38.193  1.00  0.00           O  
ATOM   1237  CB  ILE A 339     -26.920 -42.964 -39.719  1.00  0.00           C  
ATOM   1238  CG1 ILE A 339     -28.312 -42.367 -39.404  1.00  0.00           C  
ATOM   1239  CG2 ILE A 339     -27.087 -44.352 -40.328  1.00  0.00           C  
ATOM   1240  CD1 ILE A 339     -29.260 -42.133 -40.638  1.00  0.00           C  
ATOM   1241  N   LYS A 340     -23.714 -43.264 -38.996  1.00  0.00           N  
ATOM   1242  CA  LYS A 340     -22.452 -43.992 -39.108  1.00  0.00           C  
ATOM   1243  C   LYS A 340     -21.983 -44.387 -37.684  1.00  0.00           C  
ATOM   1244  O   LYS A 340     -21.532 -45.512 -37.476  1.00  0.00           O  
ATOM   1245  CB  LYS A 340     -21.391 -43.129 -39.821  1.00  0.00           C  
ATOM   1246  CG  LYS A 340     -19.977 -43.759 -39.911  1.00  0.00           C  
ATOM   1247  CD  LYS A 340     -19.996 -45.161 -40.517  1.00  0.00           C  
ATOM   1248  CE  LYS A 340     -18.619 -45.583 -41.082  1.00  0.00           C  
ATOM   1249  NZ  LYS A 340     -17.549 -45.687 -40.040  1.00  0.00           N  
ATOM   1250  N   ALA A 341     -22.106 -43.480 -36.709  1.00  0.00           N  
ATOM   1251  CA  ALA A 341     -21.701 -43.777 -35.319  1.00  0.00           C  
ATOM   1252  C   ALA A 341     -22.473 -44.970 -34.753  1.00  0.00           C  
ATOM   1253  O   ALA A 341     -21.913 -45.798 -34.028  1.00  0.00           O  
ATOM   1254  CB  ALA A 341     -21.920 -42.546 -34.420  1.00  0.00           C  
ATOM   1255  N   ILE A 342     -23.762 -45.040 -35.074  1.00  0.00           N  
ATOM   1256  CA  ILE A 342     -24.634 -46.126 -34.641  1.00  0.00           C  
ATOM   1257  C   ILE A 342     -24.146 -47.431 -35.281  1.00  0.00           C  
ATOM   1258  O   ILE A 342     -24.012 -48.454 -34.602  1.00  0.00           O  
ATOM   1259  CB  ILE A 342     -26.113 -45.849 -35.058  1.00  0.00           C  
ATOM   1260  CG1 ILE A 342     -26.711 -44.741 -34.193  1.00  0.00           C  
ATOM   1261  CG2 ILE A 342     -26.952 -47.101 -34.915  1.00  0.00           C  
ATOM   1262  CD1 ILE A 342     -28.122 -44.321 -34.676  1.00  0.00           C  
ATOM   1263  N   TRP A 343     -23.871 -47.419 -36.581  1.00  0.00           N  
ATOM   1264  CA  TRP A 343     -23.365 -48.637 -37.209  1.00  0.00           C  
ATOM   1265  C   TRP A 343     -22.051 -49.087 -36.540  1.00  0.00           C  
ATOM   1266  O   TRP A 343     -21.894 -50.268 -36.233  1.00  0.00           O  
ATOM   1267  CB  TRP A 343     -23.087 -48.441 -38.705  1.00  0.00           C  
ATOM   1268  CG  TRP A 343     -24.259 -48.672 -39.632  1.00  0.00           C  
ATOM   1269  CD1 TRP A 343     -25.257 -47.788 -39.948  1.00  0.00           C  
ATOM   1270  CD2 TRP A 343     -24.563 -49.883 -40.331  1.00  0.00           C  
ATOM   1271  NE1 TRP A 343     -26.170 -48.382 -40.802  1.00  0.00           N  
ATOM   1272  CE2 TRP A 343     -25.767 -49.668 -41.048  1.00  0.00           C  
ATOM   1273  CE3 TRP A 343     -23.934 -51.132 -40.417  1.00  0.00           C  
ATOM   1274  CZ2 TRP A 343     -26.359 -50.667 -41.844  1.00  0.00           C  
ATOM   1275  CZ3 TRP A 343     -24.524 -52.133 -41.215  1.00  0.00           C  
ATOM   1276  CH2 TRP A 343     -25.727 -51.886 -41.915  1.00  0.00           C  
ATOM   1277  N   ASP A 344     -21.107 -48.168 -36.317  1.00  0.00           N  
ATOM   1278  CA  ASP A 344     -19.822 -48.574 -35.712  1.00  0.00           C  
ATOM   1279  C   ASP A 344     -19.971 -49.268 -34.354  1.00  0.00           C  
ATOM   1280  O   ASP A 344     -19.394 -50.341 -34.128  1.00  0.00           O  
ATOM   1281  CB  ASP A 344     -18.872 -47.373 -35.521  1.00  0.00           C  
ATOM   1282  CG  ASP A 344     -18.365 -46.791 -36.834  1.00  0.00           C  
ATOM   1283  OD1 ASP A 344     -18.265 -47.535 -37.833  1.00  0.00           O  
ATOM   1284  OD2 ASP A 344     -18.043 -45.585 -36.865  1.00  0.00           O  
ATOM   1285  N   PHE A 345     -20.722 -48.635 -33.452  1.00  0.00           N  
ATOM   1286  CA  PHE A 345     -20.954 -49.132 -32.091  1.00  0.00           C  
ATOM   1287  C   PHE A 345     -21.693 -50.474 -32.081  1.00  0.00           C  
ATOM   1288  O   PHE A 345     -21.229 -51.445 -31.456  1.00  0.00           O  
ATOM   1289  CB  PHE A 345     -21.769 -48.089 -31.299  1.00  0.00           C  
ATOM   1290  CG  PHE A 345     -21.972 -48.432 -29.851  1.00  0.00           C  
ATOM   1291  CD1 PHE A 345     -21.022 -48.083 -28.896  1.00  0.00           C  
ATOM   1292  CD2 PHE A 345     -23.094 -49.148 -29.442  1.00  0.00           C  
ATOM   1293  CE1 PHE A 345     -21.189 -48.451 -27.541  1.00  0.00           C  
ATOM   1294  CE2 PHE A 345     -23.273 -49.520 -28.112  1.00  0.00           C  
ATOM   1295  CZ  PHE A 345     -22.314 -49.170 -27.153  1.00  0.00           C  
ATOM   1296  N   LEU A 347     -22.853 -50.536 -32.739  1.00  0.00           N  
ATOM   1297  CA  LEU A 347     -23.615 -51.781 -32.741  1.00  0.00           C  
ATOM   1298  C   LEU A 347     -22.872 -52.929 -33.430  1.00  0.00           C  
ATOM   1299  O   LEU A 347     -22.940 -54.063 -32.977  1.00  0.00           O  
ATOM   1300  CB  LEU A 347     -25.005 -51.584 -33.342  1.00  0.00           C  
ATOM   1301  CG  LEU A 347     -25.909 -50.669 -32.498  1.00  0.00           C  
ATOM   1302  CD1 LEU A 347     -27.219 -50.453 -33.234  1.00  0.00           C  
ATOM   1303  CD2 LEU A 347     -26.158 -51.312 -31.098  1.00  0.00           C  
ATOM   1304  N   ASP A 348     -22.138 -52.642 -34.499  1.00  0.00           N  
ATOM   1305  CA  ASP A 348     -21.382 -53.702 -35.175  1.00  0.00           C  
ATOM   1306  C   ASP A 348     -20.334 -54.271 -34.193  1.00  0.00           C  
ATOM   1307  O   ASP A 348     -20.074 -55.478 -34.146  1.00  0.00           O  
ATOM   1308  CB  ASP A 348     -20.662 -53.129 -36.408  1.00  0.00           C  
ATOM   1309  CG  ASP A 348     -19.752 -54.137 -37.051  1.00  0.00           C  
ATOM   1310  OD1 ASP A 348     -18.542 -53.880 -37.145  1.00  0.00           O  
ATOM   1311  OD2 ASP A 348     -20.246 -55.197 -37.455  1.00  0.00           O  
ATOM   1312  N   ARG A 349     -19.725 -53.375 -33.427  1.00  0.00           N  
ATOM   1313  CA  ARG A 349     -18.712 -53.745 -32.457  1.00  0.00           C  
ATOM   1314  C   ARG A 349     -19.324 -54.581 -31.333  1.00  0.00           C  
ATOM   1315  O   ARG A 349     -18.682 -55.487 -30.821  1.00  0.00           O  
ATOM   1316  CB  ARG A 349     -18.071 -52.475 -31.884  1.00  0.00           C  
ATOM   1317  CG  ARG A 349     -16.883 -52.723 -30.986  1.00  0.00           C  
ATOM   1318  CD  ARG A 349     -16.325 -51.401 -30.464  1.00  0.00           C  
ATOM   1319  NE  ARG A 349     -16.767 -51.091 -29.104  1.00  0.00           N  
ATOM   1320  CZ  ARG A 349     -18.034 -50.924 -28.725  1.00  0.00           C  
ATOM   1321  NH1 ARG A 349     -19.026 -51.041 -29.596  1.00  0.00           N  
ATOM   1322  NH2 ARG A 349     -18.308 -50.638 -27.461  1.00  0.00           N  
ATOM   1323  N   GLU A 352     -20.568 -54.299 -30.966  1.00  0.00           N  
ATOM   1324  CA  GLU A 352     -21.234 -55.053 -29.911  1.00  0.00           C  
ATOM   1325  C   GLU A 352     -21.899 -56.344 -30.411  1.00  0.00           C  
ATOM   1326  O   GLU A 352     -22.644 -56.982 -29.678  1.00  0.00           O  
ATOM   1327  CB  GLU A 352     -22.282 -54.190 -29.212  1.00  0.00           C  
ATOM   1328  CG  GLU A 352     -21.728 -52.935 -28.538  1.00  0.00           C  
ATOM   1329  CD  GLU A 352     -20.908 -53.236 -27.295  1.00  0.00           C  
ATOM   1330  OE1 GLU A 352     -21.418 -53.957 -26.415  1.00  0.00           O  
ATOM   1331  OE2 GLU A 352     -19.763 -52.740 -27.192  1.00  0.00           O  
ATOM   1332  N   GLY A 361     -21.653 -56.709 -31.664  1.00  0.00           N  
ATOM   1333  CA  GLY A 361     -22.217 -57.951 -32.184  1.00  0.00           C  
ATOM   1334  C   GLY A 361     -23.615 -57.966 -32.775  1.00  0.00           C  
ATOM   1335  O   GLY A 361     -24.188 -59.043 -32.996  1.00  0.00           O  
ATOM   1336  N   PHE A 362     -24.178 -56.796 -33.039  1.00  0.00           N  
ATOM   1337  CA  PHE A 362     -25.505 -56.728 -33.624  1.00  0.00           C  
ATOM   1338  C   PHE A 362     -25.435 -56.958 -35.132  1.00  0.00           C  
ATOM   1339  O   PHE A 362     -24.469 -56.570 -35.797  1.00  0.00           O  
ATOM   1340  CB  PHE A 362     -26.136 -55.375 -33.354  1.00  0.00           C  
ATOM   1341  CG  PHE A 362     -26.626 -55.212 -31.951  1.00  0.00           C  
ATOM   1342  CD1 PHE A 362     -25.738 -55.154 -30.880  1.00  0.00           C  
ATOM   1343  CD2 PHE A 362     -27.984 -55.103 -31.700  1.00  0.00           C  
ATOM   1344  CE1 PHE A 362     -26.220 -54.982 -29.571  1.00  0.00           C  
ATOM   1345  CE2 PHE A 362     -28.464 -54.935 -30.420  1.00  0.00           C  
ATOM   1346  CZ  PHE A 362     -27.594 -54.872 -29.352  1.00  0.00           C  
ATOM   1347  N   VAL A 363     -26.473 -57.591 -35.665  1.00  0.00           N  
ATOM   1348  CA  VAL A 363     -26.556 -57.856 -37.087  1.00  0.00           C  
ATOM   1349  C   VAL A 363     -27.669 -56.970 -37.656  1.00  0.00           C  
ATOM   1350  O   VAL A 363     -28.798 -57.011 -37.179  1.00  0.00           O  
ATOM   1351  CB  VAL A 363     -26.922 -59.337 -37.365  1.00  0.00           C  
ATOM   1352  CG1 VAL A 363     -26.944 -59.588 -38.874  1.00  0.00           C  
ATOM   1353  CG2 VAL A 363     -25.916 -60.267 -36.710  1.00  0.00           C  
ATOM   1354  N   GLN A 364     -27.339 -56.163 -38.657  1.00  0.00           N  
ATOM   1355  CA  GLN A 364     -28.339 -55.305 -39.279  1.00  0.00           C  
ATOM   1356  C   GLN A 364     -29.200 -56.197 -40.168  1.00  0.00           C  
ATOM   1357  O   GLN A 364     -28.650 -56.949 -40.979  1.00  0.00           O  
ATOM   1358  CB  GLN A 364     -27.681 -54.238 -40.176  1.00  0.00           C  
ATOM   1359  CG  GLN A 364     -28.686 -53.204 -40.761  1.00  0.00           C  
ATOM   1360  CD  GLN A 364     -29.022 -53.345 -42.264  1.00  0.00           C  
ATOM   1361  OE1 GLN A 364     -29.509 -52.392 -42.867  1.00  0.00           O  
ATOM   1362  NE2 GLN A 364     -28.789 -54.512 -42.850  1.00  0.00           N  
ATOM   1363  N   VAL A 365     -30.522 -56.138 -40.030  1.00  0.00           N  
ATOM   1364  CA  VAL A 365     -31.378 -56.939 -40.924  1.00  0.00           C  
ATOM   1365  C   VAL A 365     -32.461 -56.036 -41.562  1.00  0.00           C  
ATOM   1366  O   VAL A 365     -33.139 -55.298 -40.861  1.00  0.00           O  
ATOM   1367  CB  VAL A 365     -32.078 -58.132 -40.168  1.00  0.00           C  
ATOM   1368  CG1 VAL A 365     -32.932 -58.956 -41.154  1.00  0.00           C  
ATOM   1369  CG2 VAL A 365     -31.032 -59.065 -39.553  1.00  0.00           C  
ATOM   1370  N   GLU A 366     -32.588 -56.082 -42.891  1.00  0.00           N  
ATOM   1371  CA  GLU A 366     -33.602 -55.297 -43.614  1.00  0.00           C  
ATOM   1372  C   GLU A 366     -34.922 -56.047 -43.616  1.00  0.00           C  
ATOM   1373  O   GLU A 366     -34.968 -57.225 -44.011  1.00  0.00           O  
ATOM   1374  CB  GLU A 366     -33.158 -55.036 -45.052  1.00  0.00           C  
ATOM   1375  CG  GLU A 366     -31.989 -54.105 -45.076  1.00  0.00           C  
ATOM   1376  CD  GLU A 366     -30.938 -54.565 -46.049  1.00  0.00           C  
ATOM   1377  OE1 GLU A 366     -31.013 -54.177 -47.249  1.00  0.00           O  
ATOM   1378  OE2 GLU A 366     -30.050 -55.339 -45.617  1.00  0.00           O  
ATOM   1379  N   THR A 368     -35.975 -55.342 -43.196  1.00  0.00           N  
ATOM   1380  CA  THR A 368     -37.371 -55.835 -43.034  1.00  0.00           C  
ATOM   1381  C   THR A 368     -38.300 -55.489 -44.219  1.00  0.00           C  
ATOM   1382  O   THR A 368     -38.059 -54.515 -44.916  1.00  0.00           O  
ATOM   1383  CB  THR A 368     -37.922 -55.221 -41.701  1.00  0.00           C  
ATOM   1384  OG1 THR A 368     -37.432 -56.022 -40.613  1.00  0.00           O  
ATOM   1385  CG2 THR A 368     -39.428 -55.167 -41.673  1.00  0.00           C  
ATOM   1386  N   PRO A 370     -39.382 -56.268 -44.449  1.00  0.00           N  
ATOM   1387  CA  PRO A 370     -40.279 -55.967 -45.583  1.00  0.00           C  
ATOM   1388  C   PRO A 370     -41.041 -54.638 -45.559  1.00  0.00           C  
ATOM   1389  O   PRO A 370     -41.420 -54.130 -44.494  1.00  0.00           O  
ATOM   1390  CB  PRO A 370     -41.244 -57.157 -45.594  1.00  0.00           C  
ATOM   1391  CG  PRO A 370     -40.423 -58.279 -44.962  1.00  0.00           C  
ATOM   1392  CD  PRO A 370     -39.751 -57.553 -43.820  1.00  0.00           C  
ATOM   1393  N   PHE A 371     -41.264 -54.068 -46.736  1.00  0.00           N  
ATOM   1394  CA  PHE A 371     -42.012 -52.824 -46.842  1.00  0.00           C  
ATOM   1395  C   PHE A 371     -43.444 -53.120 -47.275  1.00  0.00           C  
ATOM   1396  O   PHE A 371     -44.336 -52.325 -47.036  1.00  0.00           O  
ATOM   1397  CB  PHE A 371     -41.358 -51.853 -47.831  1.00  0.00           C  
ATOM   1398  CG  PHE A 371     -40.225 -51.070 -47.243  1.00  0.00           C  
ATOM   1399  CD1 PHE A 371     -38.977 -51.649 -47.056  1.00  0.00           C  
ATOM   1400  CD2 PHE A 371     -40.413 -49.753 -46.847  1.00  0.00           C  
ATOM   1401  CE1 PHE A 371     -37.925 -50.924 -46.476  1.00  0.00           C  
ATOM   1402  CE2 PHE A 371     -39.366 -49.021 -46.266  1.00  0.00           C  
ATOM   1403  CZ  PHE A 371     -38.124 -49.611 -46.082  1.00  0.00           C  
ATOM   1404  N   LEU A 372     -43.656 -54.259 -47.926  1.00  0.00           N  
ATOM   1405  CA  LEU A 372     -44.998 -54.626 -48.341  1.00  0.00           C  
ATOM   1406  C   LEU A 372     -45.431 -55.754 -47.429  1.00  0.00           C  
ATOM   1407  O   LEU A 372     -44.966 -56.874 -47.585  1.00  0.00           O  
ATOM   1408  CB  LEU A 372     -45.011 -55.078 -49.798  1.00  0.00           C  
ATOM   1409  CG  LEU A 372     -44.658 -53.992 -50.818  1.00  0.00           C  
ATOM   1410  CD1 LEU A 372     -44.550 -54.611 -52.191  1.00  0.00           C  
ATOM   1411  CD2 LEU A 372     -45.722 -52.903 -50.806  1.00  0.00           C  
ATOM   1412  N   THR A 373     -46.292 -55.438 -46.462  1.00  0.00           N  
ATOM   1413  CA  THR A 373     -46.770 -56.415 -45.484  1.00  0.00           C  
ATOM   1414  C   THR A 373     -48.288 -56.501 -45.363  1.00  0.00           C  
ATOM   1415  O   THR A 373     -49.029 -55.994 -46.207  1.00  0.00           O  
ATOM   1416  CB  THR A 373     -46.200 -56.129 -44.078  1.00  0.00           C  
ATOM   1417  OG1 THR A 373     -46.676 -54.862 -43.602  1.00  0.00           O  
ATOM   1418  CG2 THR A 373     -44.704 -56.092 -44.130  1.00  0.00           C  
ATOM   1419  N   LYS A 374     -48.751 -57.143 -44.300  1.00  0.00           N  
ATOM   1420  CA  LYS A 374     -50.181 -57.319 -44.095  1.00  0.00           C  
ATOM   1421  C   LYS A 374     -50.816 -56.202 -43.289  1.00  0.00           C  
ATOM   1422  O   LYS A 374     -50.244 -55.731 -42.313  1.00  0.00           O  
ATOM   1423  CB  LYS A 374     -50.442 -58.651 -43.397  1.00  0.00           C  
ATOM   1424  CG  LYS A 374     -51.903 -59.041 -43.283  1.00  0.00           C  
ATOM   1425  CD  LYS A 374     -52.038 -60.356 -42.532  1.00  0.00           C  
ATOM   1426  CE  LYS A 374     -53.490 -60.744 -42.332  1.00  0.00           C  
ATOM   1427  NZ  LYS A 374     -54.166 -60.875 -43.641  1.00  0.00           N  
ATOM   1428  N   SER A 375     -52.007 -55.793 -43.707  1.00  0.00           N  
ATOM   1429  CA  SER A 375     -52.757 -54.746 -43.022  1.00  0.00           C  
ATOM   1430  C   SER A 375     -53.391 -55.321 -41.759  1.00  0.00           C  
ATOM   1431  O   SER A 375     -53.776 -56.486 -41.732  1.00  0.00           O  
ATOM   1432  CB  SER A 375     -53.856 -54.202 -43.937  1.00  0.00           C  
ATOM   1433  OG  SER A 375     -54.631 -53.212 -43.285  1.00  0.00           O  
ATOM   1434  N   THR A 376     -53.497 -54.503 -40.717  1.00  0.00           N  
ATOM   1435  CA  THR A 376     -54.096 -54.940 -39.455  1.00  0.00           C  
ATOM   1436  C   THR A 376     -55.307 -54.082 -39.099  1.00  0.00           C  
ATOM   1437  O   THR A 376     -55.247 -52.853 -39.167  1.00  0.00           O  
ATOM   1438  CB  THR A 376     -53.084 -54.858 -38.290  1.00  0.00           C  
ATOM   1439  OG1 THR A 376     -51.933 -55.656 -38.601  1.00  0.00           O  
ATOM   1440  CG2 THR A 376     -53.716 -55.369 -36.992  1.00  0.00           C  
ATOM   1441  N   PRO A 377     -56.427 -54.724 -38.716  1.00  0.00           N  
ATOM   1442  CA  PRO A 377     -57.682 -54.063 -38.339  1.00  0.00           C  
ATOM   1443  C   PRO A 377     -57.571 -52.963 -37.278  1.00  0.00           C  
ATOM   1444  O   PRO A 377     -58.363 -52.018 -37.285  1.00  0.00           O  
ATOM   1445  CB  PRO A 377     -58.551 -55.224 -37.870  1.00  0.00           C  
ATOM   1446  CG  PRO A 377     -58.124 -56.325 -38.779  1.00  0.00           C  
ATOM   1447  CD  PRO A 377     -56.611 -56.187 -38.759  1.00  0.00           C  
ATOM   1448  N   GLU A 479     -56.605 -53.080 -36.368  1.00  0.00           N  
ATOM   1449  CA  GLU A 479     -56.453 -52.062 -35.333  1.00  0.00           C  
ATOM   1450  C   GLU A 479     -55.032 -51.635 -34.978  1.00  0.00           C  
ATOM   1451  O   GLU A 479     -54.074 -52.404 -35.077  1.00  0.00           O  
ATOM   1452  CB  GLU A 479     -57.202 -52.483 -34.066  1.00  0.00           C  
ATOM   1453  CG  GLU A 479     -58.715 -52.406 -34.221  1.00  0.00           C  
ATOM   1454  CD  GLU A 479     -59.457 -52.644 -32.922  1.00  0.00           C  
ATOM   1455  OE1 GLU A 479     -59.389 -53.772 -32.390  1.00  0.00           O  
ATOM   1456  OE2 GLU A 479     -60.111 -51.698 -32.433  1.00  0.00           O  
ATOM   1457  N   GLY A 488     -54.938 -50.381 -34.547  1.00  0.00           N  
ATOM   1458  CA  GLY A 488     -53.682 -49.753 -34.181  1.00  0.00           C  
ATOM   1459  C   GLY A 488     -53.821 -48.346 -34.732  1.00  0.00           C  
ATOM   1460  O   GLY A 488     -54.621 -47.555 -34.239  1.00  0.00           O  
ATOM   1461  N   ALA A 495     -53.049 -48.028 -35.759  1.00  0.00           N  
ATOM   1462  CA  ALA A 495     -53.159 -46.725 -36.394  1.00  0.00           C  
ATOM   1463  C   ALA A 495     -53.624 -47.055 -37.803  1.00  0.00           C  
ATOM   1464  O   ALA A 495     -53.632 -48.224 -38.190  1.00  0.00           O  
ATOM   1465  CB  ALA A 495     -51.815 -46.026 -36.418  1.00  0.00           C  
ATOM   1466  N   ARG A 496     -54.032 -46.059 -38.573  1.00  0.00           N  
ATOM   1467  CA  ARG A 496     -54.484 -46.359 -39.921  1.00  0.00           C  
ATOM   1468  C   ARG A 496     -53.296 -46.704 -40.818  1.00  0.00           C  
ATOM   1469  O   ARG A 496     -52.255 -46.061 -40.763  1.00  0.00           O  
ATOM   1470  CB  ARG A 496     -55.251 -45.176 -40.507  1.00  0.00           C  
ATOM   1471  CG  ARG A 496     -55.765 -45.437 -41.915  1.00  0.00           C  
ATOM   1472  CD  ARG A 496     -56.431 -44.213 -42.541  1.00  0.00           C  
ATOM   1473  NE  ARG A 496     -57.682 -43.835 -41.881  1.00  0.00           N  
ATOM   1474  CZ  ARG A 496     -57.765 -43.076 -40.791  1.00  0.00           C  
ATOM   1475  NH1 ARG A 496     -56.669 -42.595 -40.217  1.00  0.00           N  
ATOM   1476  NH2 ARG A 496     -58.953 -42.788 -40.277  1.00  0.00           N  
ATOM   1477  N   ASP A 497     -53.454 -47.733 -41.639  1.00  0.00           N  
ATOM   1478  CA  ASP A 497     -52.394 -48.149 -42.554  1.00  0.00           C  
ATOM   1479  C   ASP A 497     -52.492 -47.460 -43.905  1.00  0.00           C  
ATOM   1480  O   ASP A 497     -53.579 -47.062 -44.323  1.00  0.00           O  
ATOM   1481  CB  ASP A 497     -52.473 -49.652 -42.820  1.00  0.00           C  
ATOM   1482  CG  ASP A 497     -52.099 -50.487 -41.621  1.00  0.00           C  
ATOM   1483  OD1 ASP A 497     -52.531 -51.661 -41.576  1.00  0.00           O  
ATOM   1484  OD2 ASP A 497     -51.373 -49.988 -40.737  1.00  0.00           O  
ATOM   1485  N   PHE A 498     -51.348 -47.302 -44.574  1.00  0.00           N  
ATOM   1486  CA  PHE A 498     -51.314 -46.769 -45.931  1.00  0.00           C  
ATOM   1487  C   PHE A 498     -51.424 -48.076 -46.700  1.00  0.00           C  
ATOM   1488  O   PHE A 498     -50.762 -49.053 -46.341  1.00  0.00           O  
ATOM   1489  CB  PHE A 498     -49.968 -46.099 -46.236  1.00  0.00           C  
ATOM   1490  CG  PHE A 498     -49.929 -44.641 -45.901  1.00  0.00           C  
ATOM   1491  CD1 PHE A 498     -49.228 -44.177 -44.784  1.00  0.00           C  
ATOM   1492  CD2 PHE A 498     -50.622 -43.724 -46.693  1.00  0.00           C  
ATOM   1493  CE1 PHE A 498     -49.217 -42.819 -44.460  1.00  0.00           C  
ATOM   1494  CE2 PHE A 498     -50.617 -42.366 -46.384  1.00  0.00           C  
ATOM   1495  CZ  PHE A 498     -49.917 -41.910 -45.268  1.00  0.00           C  
ATOM   1496  N   LEU A 499     -52.257 -48.127 -47.732  1.00  0.00           N  
ATOM   1497  CA  LEU A 499     -52.435 -49.363 -48.477  1.00  0.00           C  
ATOM   1498  C   LEU A 499     -51.839 -49.301 -49.877  1.00  0.00           C  
ATOM   1499  O   LEU A 499     -51.675 -48.225 -50.444  1.00  0.00           O  
ATOM   1500  CB  LEU A 499     -53.922 -49.699 -48.583  1.00  0.00           C  
ATOM   1501  CG  LEU A 499     -54.702 -49.885 -47.277  1.00  0.00           C  
ATOM   1502  CD1 LEU A 499     -56.186 -50.039 -47.613  1.00  0.00           C  
ATOM   1503  CD2 LEU A 499     -54.177 -51.102 -46.518  1.00  0.00           C  
ATOM   1504  N   VAL A 500     -51.552 -50.476 -50.424  1.00  0.00           N  
ATOM   1505  CA  VAL A 500     -50.976 -50.609 -51.753  1.00  0.00           C  
ATOM   1506  C   VAL A 500     -51.757 -51.706 -52.481  1.00  0.00           C  
ATOM   1507  O   VAL A 500     -51.720 -52.864 -52.079  1.00  0.00           O  
ATOM   1508  CB  VAL A 500     -49.478 -51.024 -51.657  1.00  0.00           C  
ATOM   1509  CG1 VAL A 500     -48.882 -51.119 -53.030  1.00  0.00           C  
ATOM   1510  CG2 VAL A 500     -48.705 -50.018 -50.796  1.00  0.00           C  
ATOM   1511  N   PRO A 501     -52.478 -51.351 -53.560  1.00  0.00           N  
ATOM   1512  CA  PRO A 501     -53.274 -52.306 -54.344  1.00  0.00           C  
ATOM   1513  C   PRO A 501     -52.475 -53.451 -54.957  1.00  0.00           C  
ATOM   1514  O   PRO A 501     -51.391 -53.238 -55.495  1.00  0.00           O  
ATOM   1515  CB  PRO A 501     -53.895 -51.432 -55.435  1.00  0.00           C  
ATOM   1516  CG  PRO A 501     -54.004 -50.110 -54.793  1.00  0.00           C  
ATOM   1517  CD  PRO A 501     -52.725 -49.969 -54.013  1.00  0.00           C  
ATOM   1518  N   TYR A 502     -53.026 -54.659 -54.889  1.00  0.00           N  
ATOM   1519  CA  TYR A 502     -52.395 -55.832 -55.481  1.00  0.00           C  
ATOM   1520  C   TYR A 502     -53.070 -56.051 -56.838  1.00  0.00           C  
ATOM   1521  O   TYR A 502     -54.200 -56.548 -56.915  1.00  0.00           O  
ATOM   1522  CB  TYR A 502     -52.592 -57.054 -54.583  1.00  0.00           C  
ATOM   1523  CG  TYR A 502     -52.008 -58.333 -55.139  1.00  0.00           C  
ATOM   1524  CD1 TYR A 502     -50.625 -58.481 -55.330  1.00  0.00           C  
ATOM   1525  CD2 TYR A 502     -52.836 -59.411 -55.445  1.00  0.00           C  
ATOM   1526  CE1 TYR A 502     -50.089 -59.690 -55.812  1.00  0.00           C  
ATOM   1527  CE2 TYR A 502     -52.314 -60.611 -55.926  1.00  0.00           C  
ATOM   1528  CZ  TYR A 502     -50.945 -60.751 -56.100  1.00  0.00           C  
ATOM   1529  OH  TYR A 502     -50.454 -61.978 -56.511  1.00  0.00           O  
ATOM   1530  N   ARG A 503     -52.353 -55.681 -57.892  1.00  0.00           N  
ATOM   1531  CA  ARG A 503     -52.819 -55.753 -59.272  1.00  0.00           C  
ATOM   1532  C   ARG A 503     -53.467 -57.057 -59.731  1.00  0.00           C  
ATOM   1533  O   ARG A 503     -54.563 -57.051 -60.296  1.00  0.00           O  
ATOM   1534  CB  ARG A 503     -51.650 -55.407 -60.203  1.00  0.00           C  
ATOM   1535  CG  ARG A 503     -52.008 -55.318 -61.668  1.00  0.00           C  
ATOM   1536  CD  ARG A 503     -50.934 -54.564 -62.434  1.00  0.00           C  
ATOM   1537  NE  ARG A 503     -49.609 -55.135 -62.222  1.00  0.00           N  
ATOM   1538  CZ  ARG A 503     -49.161 -56.254 -62.789  1.00  0.00           C  
ATOM   1539  NH1 ARG A 503     -49.931 -56.950 -63.622  1.00  0.00           N  
ATOM   1540  NH2 ARG A 503     -47.933 -56.684 -62.520  1.00  0.00           N  
ATOM   1541  N   HIS A 550     -52.795 -58.170 -59.479  1.00  0.00           N  
ATOM   1542  CA  HIS A 550     -53.279 -59.470 -59.914  1.00  0.00           C  
ATOM   1543  C   HIS A 550     -54.587 -59.977 -59.306  1.00  0.00           C  
ATOM   1544  O   HIS A 550     -55.129 -60.980 -59.763  1.00  0.00           O  
ATOM   1545  CB  HIS A 550     -52.168 -60.504 -59.722  1.00  0.00           C  
ATOM   1546  CG  HIS A 550     -50.862 -60.084 -60.315  1.00  0.00           C  
ATOM   1547  ND1 HIS A 550     -50.016 -59.189 -59.693  1.00  0.00           N  
ATOM   1548  CD2 HIS A 550     -50.283 -60.387 -61.499  1.00  0.00           C  
ATOM   1549  CE1 HIS A 550     -48.974 -58.959 -60.472  1.00  0.00           C  
ATOM   1550  NE2 HIS A 550     -49.112 -59.672 -61.574  1.00  0.00           N  
ATOM   1551  N   GLU A 650     -55.102 -59.298 -58.289  1.00  0.00           N  
ATOM   1552  CA  GLU A 650     -56.355 -59.716 -57.665  1.00  0.00           C  
ATOM   1553  C   GLU A 650     -57.030 -58.568 -56.925  1.00  0.00           C  
ATOM   1554  O   GLU A 650     -56.611 -58.196 -55.829  1.00  0.00           O  
ATOM   1555  CB  GLU A 650     -56.119 -60.869 -56.686  1.00  0.00           C  
ATOM   1556  CG  GLU A 650     -55.977 -62.241 -57.329  1.00  0.00           C  
ATOM   1557  CD  GLU A 650     -55.903 -63.367 -56.303  1.00  0.00           C  
ATOM   1558  OE1 GLU A 650     -54.814 -63.593 -55.727  1.00  0.00           O  
ATOM   1559  OE2 GLU A 650     -56.941 -64.022 -56.063  1.00  0.00           O  
ATOM   1560  N   PRO A 651     -58.124 -58.032 -57.490  1.00  0.00           N  
ATOM   1561  CA  PRO A 651     -58.878 -56.919 -56.904  1.00  0.00           C  
ATOM   1562  C   PRO A 651     -59.356 -57.248 -55.503  1.00  0.00           C  
ATOM   1563  O   PRO A 651     -59.747 -58.385 -55.228  1.00  0.00           O  
ATOM   1564  CB  PRO A 651     -60.043 -56.768 -57.858  1.00  0.00           C  
ATOM   1565  CG  PRO A 651     -60.370 -58.226 -58.147  1.00  0.00           C  
ATOM   1566  CD  PRO A 651     -58.974 -58.792 -58.429  1.00  0.00           C  
ATOM   1567  N   GLY A 652     -59.350 -56.251 -54.624  1.00  0.00           N  
ATOM   1568  CA  GLY A 652     -59.789 -56.489 -53.263  1.00  0.00           C  
ATOM   1569  C   GLY A 652     -58.639 -56.888 -52.360  1.00  0.00           C  
ATOM   1570  O   GLY A 652     -58.788 -56.913 -51.140  1.00  0.00           O  
ATOM   1571  N   LEU A 653     -57.495 -57.217 -52.958  1.00  0.00           N  
ATOM   1572  CA  LEU A 653     -56.300 -57.593 -52.189  1.00  0.00           C  
ATOM   1573  C   LEU A 653     -55.350 -56.400 -52.142  1.00  0.00           C  
ATOM   1574  O   LEU A 653     -55.100 -55.747 -53.162  1.00  0.00           O  
ATOM   1575  CB  LEU A 653     -55.610 -58.810 -52.826  1.00  0.00           C  
ATOM   1576  CG  LEU A 653     -56.028 -60.209 -52.335  1.00  0.00           C  
ATOM   1577  CD1 LEU A 653     -57.471 -60.211 -51.873  1.00  0.00           C  
ATOM   1578  CD2 LEU A 653     -55.819 -61.223 -53.448  1.00  0.00           C  
ATOM   1579  N   PHE A 654     -54.822 -56.129 -50.952  1.00  0.00           N  
ATOM   1580  CA  PHE A 654     -53.931 -55.000 -50.728  1.00  0.00           C  
ATOM   1581  C   PHE A 654     -52.749 -55.384 -49.822  1.00  0.00           C  
ATOM   1582  O   PHE A 654     -52.858 -56.298 -48.995  1.00  0.00           O  
ATOM   1583  CB  PHE A 654     -54.682 -53.862 -50.006  1.00  0.00           C  
ATOM   1584  CG  PHE A 654     -55.853 -53.295 -50.772  1.00  0.00           C  
ATOM   1585  CD1 PHE A 654     -55.699 -52.168 -51.561  1.00  0.00           C  
ATOM   1586  CD2 PHE A 654     -57.106 -53.915 -50.717  1.00  0.00           C  
ATOM   1587  CE1 PHE A 654     -56.779 -51.648 -52.300  1.00  0.00           C  
ATOM   1588  CE2 PHE A 654     -58.193 -53.407 -51.450  1.00  0.00           C  
ATOM   1589  CZ  PHE A 654     -58.019 -52.268 -52.244  1.00  0.00           C  
ATOM   1590  N   TYR A 655     -51.632 -54.680 -49.999  1.00  0.00           N  
ATOM   1591  CA  TYR A 655     -50.467 -54.835 -49.129  1.00  0.00           C  
ATOM   1592  C   TYR A 655     -50.637 -53.602 -48.242  1.00  0.00           C  
ATOM   1593  O   TYR A 655     -51.385 -52.671 -48.586  1.00  0.00           O  
ATOM   1594  CB  TYR A 655     -49.140 -54.611 -49.861  1.00  0.00           C  
ATOM   1595  CG  TYR A 655     -48.743 -55.629 -50.883  1.00  0.00           C  
ATOM   1596  CD1 TYR A 655     -48.369 -56.911 -50.508  1.00  0.00           C  
ATOM   1597  CD2 TYR A 655     -48.680 -55.286 -52.225  1.00  0.00           C  
ATOM   1598  CE1 TYR A 655     -47.928 -57.826 -51.452  1.00  0.00           C  
ATOM   1599  CE2 TYR A 655     -48.239 -56.189 -53.175  1.00  0.00           C  
ATOM   1600  CZ  TYR A 655     -47.865 -57.454 -52.782  1.00  0.00           C  
ATOM   1601  OH  TYR A 655     -47.406 -58.337 -53.721  1.00  0.00           O  
ATOM   1602  N   ALA A 656     -49.947 -53.581 -47.115  1.00  0.00           N  
ATOM   1603  CA  ALA A 656     -49.966 -52.416 -46.241  1.00  0.00           C  
ATOM   1604  C   ALA A 656     -48.493 -52.045 -45.984  1.00  0.00           C  
ATOM   1605  O   ALA A 656     -47.631 -52.934 -45.891  1.00  0.00           O  
ATOM   1606  CB  ALA A 656     -50.676 -52.739 -44.925  1.00  0.00           C  
ATOM   1607  N   LEU A 657     -48.197 -50.746 -45.915  1.00  0.00           N  
ATOM   1608  CA  LEU A 657     -46.841 -50.294 -45.620  1.00  0.00           C  
ATOM   1609  C   LEU A 657     -46.716 -50.525 -44.112  1.00  0.00           C  
ATOM   1610  O   LEU A 657     -47.709 -50.448 -43.398  1.00  0.00           O  
ATOM   1611  CB  LEU A 657     -46.675 -48.814 -45.978  1.00  0.00           C  
ATOM   1612  CG  LEU A 657     -46.658 -48.531 -47.491  1.00  0.00           C  
ATOM   1613  CD1 LEU A 657     -46.612 -47.032 -47.749  1.00  0.00           C  
ATOM   1614  CD2 LEU A 657     -45.435 -49.202 -48.118  1.00  0.00           C  
ATOM   1615  N   PRO A 658     -45.505 -50.817 -43.607  1.00  0.00           N  
ATOM   1616  CA  PRO A 658     -45.298 -51.074 -42.171  1.00  0.00           C  
ATOM   1617  C   PRO A 658     -45.380 -49.900 -41.188  1.00  0.00           C  
ATOM   1618  O   PRO A 658     -44.793 -48.848 -41.420  1.00  0.00           O  
ATOM   1619  CB  PRO A 658     -43.917 -51.738 -42.145  1.00  0.00           C  
ATOM   1620  CG  PRO A 658     -43.200 -51.013 -43.255  1.00  0.00           C  
ATOM   1621  CD  PRO A 658     -44.244 -50.973 -44.359  1.00  0.00           C  
ATOM   1622  N   GLN A 659     -46.104 -50.085 -40.081  1.00  0.00           N  
ATOM   1623  CA  GLN A 659     -46.180 -49.027 -39.070  1.00  0.00           C  
ATOM   1624  C   GLN A 659     -44.956 -49.154 -38.181  1.00  0.00           C  
ATOM   1625  O   GLN A 659     -44.511 -48.185 -37.560  1.00  0.00           O  
ATOM   1626  CB  GLN A 659     -47.464 -49.137 -38.241  1.00  0.00           C  
ATOM   1627  CG  GLN A 659     -48.694 -48.817 -39.069  1.00  0.00           C  
ATOM   1628  CD  GLN A 659     -49.830 -48.276 -38.244  1.00  0.00           C  
ATOM   1629  OE1 GLN A 659     -49.635 -47.412 -37.394  1.00  0.00           O  
ATOM   1630  NE2 GLN A 659     -51.035 -48.760 -38.509  1.00  0.00           N  
ATOM   1631  N   SER A 660     -44.407 -50.364 -38.137  1.00  0.00           N  
ATOM   1632  CA  SER A 660     -43.207 -50.657 -37.365  1.00  0.00           C  
ATOM   1633  C   SER A 660     -42.786 -52.091 -37.710  1.00  0.00           C  
ATOM   1634  O   SER A 660     -43.611 -52.895 -38.151  1.00  0.00           O  
ATOM   1635  CB  SER A 660     -43.491 -50.515 -35.869  1.00  0.00           C  
ATOM   1636  OG  SER A 660     -43.158 -51.687 -35.146  1.00  0.00           O  
ATOM   1637  N   PRO A 661     -41.493 -52.417 -37.554  1.00  0.00           N  
ATOM   1638  CA  PRO A 661     -40.956 -53.758 -37.850  1.00  0.00           C  
ATOM   1639  C   PRO A 661     -41.131 -54.724 -36.683  1.00  0.00           C  
ATOM   1640  O   PRO A 661     -40.554 -55.822 -36.666  1.00  0.00           O  
ATOM   1641  CB  PRO A 661     -39.471 -53.494 -38.113  1.00  0.00           C  
ATOM   1642  CG  PRO A 661     -39.412 -52.037 -38.444  1.00  0.00           C  
ATOM   1643  CD  PRO A 661     -40.401 -51.437 -37.483  1.00  0.00           C  
ATOM   1644  N   GLN A 662     -41.916 -54.291 -35.706  1.00  0.00           N  
ATOM   1645  CA  GLN A 662     -42.167 -55.056 -34.490  1.00  0.00           C  
ATOM   1646  C   GLN A 662     -42.216 -56.578 -34.605  1.00  0.00           C  
ATOM   1647  O   GLN A 662     -41.380 -57.268 -34.015  1.00  0.00           O  
ATOM   1648  CB  GLN A 662     -43.466 -54.573 -33.831  1.00  0.00           C  
ATOM   1649  CG  GLN A 662     -43.280 -53.931 -32.471  1.00  0.00           C  
ATOM   1650  CD  GLN A 662     -42.806 -54.899 -31.410  1.00  0.00           C  
ATOM   1651  OE1 GLN A 662     -43.546 -55.788 -30.982  1.00  0.00           O  
ATOM   1652  NE2 GLN A 662     -41.565 -54.730 -30.973  1.00  0.00           N  
ATOM   1653  N   LEU A 663     -43.191 -57.103 -35.344  1.00  0.00           N  
ATOM   1654  CA  LEU A 663     -43.328 -58.558 -35.460  1.00  0.00           C  
ATOM   1655  C   LEU A 663     -42.142 -59.244 -36.145  1.00  0.00           C  
ATOM   1656  O   LEU A 663     -41.773 -60.378 -35.797  1.00  0.00           O  
ATOM   1657  CB  LEU A 663     -44.634 -58.921 -36.171  1.00  0.00           C  
ATOM   1658  CG  LEU A 663     -45.938 -58.490 -35.472  1.00  0.00           C  
ATOM   1659  CD1 LEU A 663     -47.143 -59.204 -36.111  1.00  0.00           C  
ATOM   1660  CD2 LEU A 663     -45.879 -58.833 -34.015  1.00  0.00           C  
ATOM   1661  N   PHE A 664     -41.533 -58.559 -37.105  1.00  0.00           N  
ATOM   1662  CA  PHE A 664     -40.380 -59.121 -37.774  1.00  0.00           C  
ATOM   1663  C   PHE A 664     -39.153 -59.199 -36.851  1.00  0.00           C  
ATOM   1664  O   PHE A 664     -38.475 -60.212 -36.837  1.00  0.00           O  
ATOM   1665  CB  PHE A 664     -40.070 -58.314 -39.035  1.00  0.00           C  
ATOM   1666  CG  PHE A 664     -41.143 -58.437 -40.091  1.00  0.00           C  
ATOM   1667  CD1 PHE A 664     -41.952 -57.352 -40.421  1.00  0.00           C  
ATOM   1668  CD2 PHE A 664     -41.358 -59.657 -40.731  1.00  0.00           C  
ATOM   1669  CE1 PHE A 664     -42.964 -57.482 -41.378  1.00  0.00           C  
ATOM   1670  CE2 PHE A 664     -42.365 -59.791 -41.687  1.00  0.00           C  
ATOM   1671  CZ  PHE A 664     -43.168 -58.695 -42.007  1.00  0.00           C  
ATOM   1672  N   LYS A 665     -38.865 -58.168 -36.054  1.00  0.00           N  
ATOM   1673  CA  LYS A 665     -37.685 -58.273 -35.203  1.00  0.00           C  
ATOM   1674  C   LYS A 665     -37.889 -59.330 -34.105  1.00  0.00           C  
ATOM   1675  O   LYS A 665     -36.926 -59.983 -33.694  1.00  0.00           O  
ATOM   1676  CB  LYS A 665     -37.290 -56.918 -34.603  1.00  0.00           C  
ATOM   1677  CG  LYS A 665     -38.249 -56.319 -33.583  1.00  0.00           C  
ATOM   1678  CD  LYS A 665     -37.742 -54.935 -33.173  1.00  0.00           C  
ATOM   1679  CE  LYS A 665     -38.630 -54.273 -32.123  1.00  0.00           C  
ATOM   1680  NZ  LYS A 665     -37.970 -53.035 -31.603  1.00  0.00           N  
ATOM   1681  N   GLN A 666     -39.127 -59.521 -33.644  1.00  0.00           N  
ATOM   1682  CA  GLN A 666     -39.378 -60.568 -32.652  1.00  0.00           C  
ATOM   1683  C   GLN A 666     -39.191 -61.940 -33.332  1.00  0.00           C  
ATOM   1684  O   GLN A 666     -38.633 -62.847 -32.731  1.00  0.00           O  
ATOM   1685  CB  GLN A 666     -40.784 -60.445 -32.054  1.00  0.00           C  
ATOM   1686  CG  GLN A 666     -40.932 -59.251 -31.121  1.00  0.00           C  
ATOM   1687  CD  GLN A 666     -42.222 -59.304 -30.309  1.00  0.00           C  
ATOM   1688  OE1 GLN A 666     -42.412 -60.196 -29.476  1.00  0.00           O  
ATOM   1689  NE2 GLN A 666     -43.112 -58.350 -30.553  1.00  0.00           N  
ATOM   1690  N   MET A 667     -39.629 -62.103 -34.582  1.00  0.00           N  
ATOM   1691  CA  MET A 667     -39.419 -63.398 -35.249  1.00  0.00           C  
ATOM   1692  C   MET A 667     -37.927 -63.658 -35.500  1.00  0.00           C  
ATOM   1693  O   MET A 667     -37.499 -64.812 -35.602  1.00  0.00           O  
ATOM   1694  CB  MET A 667     -40.191 -63.482 -36.574  1.00  0.00           C  
ATOM   1695  CG  MET A 667     -41.685 -63.755 -36.369  1.00  0.00           C  
ATOM   1696  SD  MET A 667     -42.609 -63.817 -37.902  1.00  0.00           S  
ATOM   1697  CE  MET A 667     -43.637 -65.198 -37.559  1.00  0.00           C  
ATOM   1698  N   LEU A 668     -37.144 -62.586 -35.605  1.00  0.00           N  
ATOM   1699  CA  LEU A 668     -35.692 -62.697 -35.818  1.00  0.00           C  
ATOM   1700  C   LEU A 668     -35.032 -63.201 -34.518  1.00  0.00           C  
ATOM   1701  O   LEU A 668     -33.959 -63.806 -34.561  1.00  0.00           O  
ATOM   1702  CB  LEU A 668     -35.120 -61.339 -36.251  1.00  0.00           C  
ATOM   1703  CG  LEU A 668     -34.546 -61.104 -37.672  1.00  0.00           C  
ATOM   1704  CD1 LEU A 668     -34.899 -62.178 -38.685  1.00  0.00           C  
ATOM   1705  CD2 LEU A 668     -35.017 -59.776 -38.137  1.00  0.00           C  
ATOM   1706  N   MET A 669     -35.673 -62.961 -33.370  1.00  0.00           N  
ATOM   1707  CA  MET A 669     -35.178 -63.473 -32.090  1.00  0.00           C  
ATOM   1708  C   MET A 669     -35.552 -64.957 -32.044  1.00  0.00           C  
ATOM   1709  O   MET A 669     -34.746 -65.811 -31.653  1.00  0.00           O  
ATOM   1710  CB  MET A 669     -35.828 -62.746 -30.906  1.00  0.00           C  
ATOM   1711  CG  MET A 669     -35.537 -61.240 -30.842  1.00  0.00           C  
ATOM   1712  SD  MET A 669     -33.747 -60.852 -30.705  1.00  0.00           S  
ATOM   1713  CE  MET A 669     -33.204 -60.709 -32.391  1.00  0.00           C  
ATOM   1714  N   VAL A 670     -36.778 -65.281 -32.458  1.00  0.00           N  
ATOM   1715  CA  VAL A 670     -37.187 -66.678 -32.485  1.00  0.00           C  
ATOM   1716  C   VAL A 670     -36.251 -67.468 -33.413  1.00  0.00           C  
ATOM   1717  O   VAL A 670     -35.982 -68.649 -33.170  1.00  0.00           O  
ATOM   1718  CB  VAL A 670     -38.647 -66.818 -32.972  1.00  0.00           C  
ATOM   1719  CG1 VAL A 670     -38.990 -68.286 -33.171  1.00  0.00           C  
ATOM   1720  CG2 VAL A 670     -39.601 -66.179 -31.930  1.00  0.00           C  
ATOM   1721  N   ALA A 671     -35.744 -66.801 -34.463  1.00  0.00           N  
ATOM   1722  CA  ALA A 671     -34.842 -67.424 -35.453  1.00  0.00           C  
ATOM   1723  C   ALA A 671     -33.437 -67.641 -34.898  1.00  0.00           C  
ATOM   1724  O   ALA A 671     -32.609 -68.319 -35.521  1.00  0.00           O  
ATOM   1725  CB  ALA A 671     -34.764 -66.564 -36.719  1.00  0.00           C  
ATOM   1726  N   GLY A 685     -33.145 -67.061 -33.739  1.00  0.00           N  
ATOM   1727  CA  GLY A 685     -31.830 -67.280 -33.154  1.00  0.00           C  
ATOM   1728  C   GLY A 685     -30.757 -66.258 -33.474  1.00  0.00           C  
ATOM   1729  O   GLY A 685     -29.561 -66.513 -33.254  1.00  0.00           O  
ATOM   1730  N   LEU A 686     -31.159 -65.123 -34.038  1.00  0.00           N  
ATOM   1731  CA  LEU A 686     -30.217 -64.060 -34.328  1.00  0.00           C  
ATOM   1732  C   LEU A 686     -30.223 -63.311 -32.986  1.00  0.00           C  
ATOM   1733  O   LEU A 686     -31.115 -62.526 -32.697  1.00  0.00           O  
ATOM   1734  CB  LEU A 686     -30.755 -63.132 -35.418  1.00  0.00           C  
ATOM   1735  CG  LEU A 686     -30.727 -63.672 -36.854  1.00  0.00           C  
ATOM   1736  CD1 LEU A 686     -31.621 -62.853 -37.744  1.00  0.00           C  
ATOM   1737  CD2 LEU A 686     -29.288 -63.629 -37.365  1.00  0.00           C  
ATOM   1738  N   ASP A 687     -29.249 -63.582 -32.163  1.00  0.00           N  
ATOM   1739  CA  ASP A 687     -29.121 -62.985 -30.840  1.00  0.00           C  
ATOM   1740  C   ASP A 687     -29.434 -61.482 -30.662  1.00  0.00           C  
ATOM   1741  O   ASP A 687     -30.040 -61.078 -29.669  1.00  0.00           O  
ATOM   1742  CB  ASP A 687     -27.702 -63.270 -30.398  1.00  0.00           C  
ATOM   1743  CG  ASP A 687     -27.467 -62.912 -28.962  1.00  0.00           C  
ATOM   1744  OD1 ASP A 687     -26.504 -62.178 -28.709  1.00  0.00           O  
ATOM   1745  OD2 ASP A 687     -28.248 -63.385 -28.116  1.00  0.00           O  
ATOM   1746  N   ARG A 688     -28.992 -60.652 -31.595  1.00  0.00           N  
ATOM   1747  CA  ARG A 688     -29.201 -59.212 -31.514  1.00  0.00           C  
ATOM   1748  C   ARG A 688     -29.253 -58.609 -32.911  1.00  0.00           C  
ATOM   1749  O   ARG A 688     -28.425 -58.927 -33.780  1.00  0.00           O  
ATOM   1750  CB  ARG A 688     -28.082 -58.570 -30.690  1.00  0.00           C  
ATOM   1751  CG  ARG A 688     -26.720 -59.246 -30.815  1.00  0.00           C  
ATOM   1752  CD  ARG A 688     -26.203 -59.577 -29.404  1.00  0.00           C  
ATOM   1753  NE  ARG A 688     -25.509 -58.443 -28.826  1.00  0.00           N  
ATOM   1754  CZ  ARG A 688     -25.295 -58.226 -27.527  1.00  0.00           C  
ATOM   1755  NH1 ARG A 688     -25.724 -59.056 -26.578  1.00  0.00           N  
ATOM   1756  NH2 ARG A 688     -24.627 -57.145 -27.180  1.00  0.00           N  
ATOM   1757  N   TYR A 689     -30.234 -57.740 -33.106  1.00  0.00           N  
ATOM   1758  CA  TYR A 689     -30.514 -57.105 -34.386  1.00  0.00           C  
ATOM   1759  C   TYR A 689     -30.775 -55.616 -34.283  1.00  0.00           C  
ATOM   1760  O   TYR A 689     -31.174 -55.112 -33.225  1.00  0.00           O  
ATOM   1761  CB  TYR A 689     -31.769 -57.773 -35.000  1.00  0.00           C  
ATOM   1762  CG  TYR A 689     -32.846 -56.810 -35.556  1.00  0.00           C  
ATOM   1763  CD1 TYR A 689     -33.077 -56.725 -36.926  1.00  0.00           C  
ATOM   1764  CD2 TYR A 689     -33.592 -55.957 -34.706  1.00  0.00           C  
ATOM   1765  CE1 TYR A 689     -34.020 -55.817 -37.470  1.00  0.00           C  
ATOM   1766  CE2 TYR A 689     -34.535 -55.038 -35.239  1.00  0.00           C  
ATOM   1767  CZ  TYR A 689     -34.741 -54.975 -36.629  1.00  0.00           C  
ATOM   1768  OH  TYR A 689     -35.636 -54.063 -37.178  1.00  0.00           O  
ATOM   1769  N   PHE A 690     -30.567 -54.912 -35.385  1.00  0.00           N  
ATOM   1770  CA  PHE A 690     -30.890 -53.491 -35.465  1.00  0.00           C  
ATOM   1771  C   PHE A 690     -31.161 -53.140 -36.919  1.00  0.00           C  
ATOM   1772  O   PHE A 690     -30.816 -53.895 -37.829  1.00  0.00           O  
ATOM   1773  CB  PHE A 690     -29.781 -52.616 -34.886  1.00  0.00           C  
ATOM   1774  CG  PHE A 690     -28.655 -52.313 -35.843  1.00  0.00           C  
ATOM   1775  CD1 PHE A 690     -28.636 -51.109 -36.536  1.00  0.00           C  
ATOM   1776  CD2 PHE A 690     -27.592 -53.200 -35.997  1.00  0.00           C  
ATOM   1777  CE1 PHE A 690     -27.569 -50.779 -37.366  1.00  0.00           C  
ATOM   1778  CE2 PHE A 690     -26.510 -52.880 -36.834  1.00  0.00           C  
ATOM   1779  CZ  PHE A 690     -26.503 -51.664 -37.514  1.00  0.00           C  
ATOM   1780  N   GLN A 691     -31.781 -51.986 -37.125  1.00  0.00           N  
ATOM   1781  CA  GLN A 691     -32.108 -51.511 -38.463  1.00  0.00           C  
ATOM   1782  C   GLN A 691     -32.491 -50.057 -38.332  1.00  0.00           C  
ATOM   1783  O   GLN A 691     -33.103 -49.672 -37.329  1.00  0.00           O  
ATOM   1784  CB  GLN A 691     -33.321 -52.291 -39.033  1.00  0.00           C  
ATOM   1785  CG  GLN A 691     -33.695 -51.910 -40.483  1.00  0.00           C  
ATOM   1786  CD  GLN A 691     -34.986 -52.571 -40.960  1.00  0.00           C  
ATOM   1787  OE1 GLN A 691     -35.289 -52.567 -42.158  1.00  0.00           O  
ATOM   1788  NE2 GLN A 691     -35.749 -53.148 -40.021  1.00  0.00           N  
ATOM   1789  N   ILE A 692     -32.101 -49.242 -39.310  1.00  0.00           N  
ATOM   1790  CA  ILE A 692     -32.516 -47.842 -39.330  1.00  0.00           C  
ATOM   1791  C   ILE A 692     -33.756 -48.081 -40.214  1.00  0.00           C  
ATOM   1792  O   ILE A 692     -33.615 -48.254 -41.427  1.00  0.00           O  
ATOM   1793  CB  ILE A 692     -31.513 -46.936 -40.094  1.00  0.00           C  
ATOM   1794  CG1 ILE A 692     -30.121 -46.983 -39.450  1.00  0.00           C  
ATOM   1795  CG2 ILE A 692     -32.073 -45.505 -40.190  1.00  0.00           C  
ATOM   1796  CD1 ILE A 692     -30.094 -46.777 -37.944  1.00  0.00           C  
ATOM   1797  N   ALA A 693     -34.946 -48.129 -39.609  1.00  0.00           N  
ATOM   1798  CA  ALA A 693     -36.178 -48.440 -40.349  1.00  0.00           C  
ATOM   1799  C   ALA A 693     -37.125 -47.284 -40.687  1.00  0.00           C  
ATOM   1800  O   ALA A 693     -37.307 -46.378 -39.884  1.00  0.00           O  
ATOM   1801  CB  ALA A 693     -36.953 -49.506 -39.569  1.00  0.00           C  
ATOM   1802  N   ARG A 695     -37.746 -47.334 -41.866  1.00  0.00           N  
ATOM   1803  CA  ARG A 695     -38.701 -46.293 -42.262  1.00  0.00           C  
ATOM   1804  C   ARG A 695     -40.089 -46.835 -41.870  1.00  0.00           C  
ATOM   1805  O   ARG A 695     -40.419 -47.976 -42.188  1.00  0.00           O  
ATOM   1806  CB  ARG A 695     -38.627 -46.031 -43.772  1.00  0.00           C  
ATOM   1807  CG  ARG A 695     -39.373 -44.766 -44.237  1.00  0.00           C  
ATOM   1808  CD  ARG A 695     -38.672 -43.451 -43.839  1.00  0.00           C  
ATOM   1809  NE  ARG A 695     -37.434 -43.268 -44.591  1.00  0.00           N  
ATOM   1810  CZ  ARG A 695     -37.323 -42.603 -45.740  1.00  0.00           C  
ATOM   1811  NH1 ARG A 695     -38.380 -42.012 -46.293  1.00  0.00           N  
ATOM   1812  NH2 ARG A 695     -36.158 -42.591 -46.376  1.00  0.00           N  
ATOM   1813  N   CYS A 696     -40.868 -46.030 -41.150  1.00  0.00           N  
ATOM   1814  CA  CYS A 696     -42.201 -46.418 -40.683  1.00  0.00           C  
ATOM   1815  C   CYS A 696     -43.252 -45.511 -41.316  1.00  0.00           C  
ATOM   1816  O   CYS A 696     -42.968 -44.351 -41.626  1.00  0.00           O  
ATOM   1817  CB  CYS A 696     -42.265 -46.322 -39.166  1.00  0.00           C  
ATOM   1818  SG  CYS A 696     -41.054 -47.413 -38.387  1.00  0.00           S  
ATOM   1819  N   PHE A 697     -44.451 -46.053 -41.524  1.00  0.00           N  
ATOM   1820  CA  PHE A 697     -45.540 -45.312 -42.172  1.00  0.00           C  
ATOM   1821  C   PHE A 697     -46.839 -45.372 -41.388  1.00  0.00           C  
ATOM   1822  O   PHE A 697     -47.326 -46.462 -41.065  1.00  0.00           O  
ATOM   1823  CB  PHE A 697     -45.810 -45.882 -43.570  1.00  0.00           C  
ATOM   1824  CG  PHE A 697     -44.572 -46.041 -44.431  1.00  0.00           C  
ATOM   1825  CD1 PHE A 697     -43.702 -47.104 -44.236  1.00  0.00           C  
ATOM   1826  CD2 PHE A 697     -44.291 -45.128 -45.442  1.00  0.00           C  
ATOM   1827  CE1 PHE A 697     -42.567 -47.260 -45.033  1.00  0.00           C  
ATOM   1828  CE2 PHE A 697     -43.149 -45.273 -46.254  1.00  0.00           C  
ATOM   1829  CZ  PHE A 697     -42.287 -46.346 -46.041  1.00  0.00           C  
ATOM   1830  N   ARG A 698     -47.416 -44.203 -41.113  1.00  0.00           N  
ATOM   1831  CA  ARG A 698     -48.665 -44.131 -40.370  1.00  0.00           C  
ATOM   1832  C   ARG A 698     -49.581 -43.058 -40.967  1.00  0.00           C  
ATOM   1833  O   ARG A 698     -49.214 -41.886 -41.016  1.00  0.00           O  
ATOM   1834  CB  ARG A 698     -48.371 -43.813 -38.909  1.00  0.00           C  
ATOM   1835  CG  ARG A 698     -49.519 -44.189 -37.994  1.00  0.00           C  
ATOM   1836  CD  ARG A 698     -49.268 -43.803 -36.545  1.00  0.00           C  
ATOM   1837  NE  ARG A 698     -49.392 -42.365 -36.325  1.00  0.00           N  
ATOM   1838  CZ  ARG A 698     -49.317 -41.787 -35.130  1.00  0.00           C  
ATOM   1839  NH1 ARG A 698     -49.118 -42.526 -34.046  1.00  0.00           N  
ATOM   1840  NH2 ARG A 698     -49.441 -40.471 -35.018  1.00  0.00           N  
ATOM   1841  N   ASP A 699     -50.760 -43.463 -41.433  1.00  0.00           N  
ATOM   1842  CA  ASP A 699     -51.698 -42.520 -42.031  1.00  0.00           C  
ATOM   1843  C   ASP A 699     -52.536 -41.897 -40.927  1.00  0.00           C  
ATOM   1844  O   ASP A 699     -53.690 -42.263 -40.724  1.00  0.00           O  
ATOM   1845  CB  ASP A 699     -52.604 -43.228 -43.042  1.00  0.00           C  
ATOM   1846  CG  ASP A 699     -53.599 -42.278 -43.705  1.00  0.00           C  
ATOM   1847  OD1 ASP A 699     -54.461 -42.752 -44.479  1.00  0.00           O  
ATOM   1848  OD2 ASP A 699     -53.519 -41.053 -43.458  1.00  0.00           O  
ATOM   1849  N   GLU A 700     -51.942 -40.949 -40.215  1.00  0.00           N  
ATOM   1850  CA  GLU A 700     -52.628 -40.296 -39.116  1.00  0.00           C  
ATOM   1851  C   GLU A 700     -53.028 -38.865 -39.454  1.00  0.00           C  
ATOM   1852  O   GLU A 700     -52.452 -38.246 -40.344  1.00  0.00           O  
ATOM   1853  CB  GLU A 700     -51.731 -40.316 -37.875  1.00  0.00           C  
ATOM   1854  CG  GLU A 700     -52.503 -40.384 -36.568  1.00  0.00           C  
ATOM   1855  CD  GLU A 700     -53.437 -41.586 -36.500  1.00  0.00           C  
ATOM   1856  OE1 GLU A 700     -54.235 -41.669 -35.541  1.00  0.00           O  
ATOM   1857  OE2 GLU A 700     -53.375 -42.450 -37.402  1.00  0.00           O  
ATOM   1858  N   ASP A 703     -54.035 -38.356 -38.749  1.00  0.00           N  
ATOM   1859  CA  ASP A 703     -54.512 -36.991 -38.943  1.00  0.00           C  
ATOM   1860  C   ASP A 703     -53.549 -36.095 -38.174  1.00  0.00           C  
ATOM   1861  O   ASP A 703     -53.950 -35.319 -37.303  1.00  0.00           O  
ATOM   1862  CB  ASP A 703     -55.933 -36.851 -38.390  1.00  0.00           C  
ATOM   1863  CG  ASP A 703     -56.072 -37.410 -36.979  1.00  0.00           C  
ATOM   1864  OD1 ASP A 703     -55.400 -36.896 -36.057  1.00  0.00           O  
ATOM   1865  OD2 ASP A 703     -56.853 -38.368 -36.791  1.00  0.00           O  
ATOM   1866  N   LEU A 713     -52.271 -36.208 -38.518  1.00  0.00           N  
ATOM   1867  CA  LEU A 713     -51.205 -35.468 -37.857  1.00  0.00           C  
ATOM   1868  C   LEU A 713     -50.898 -34.078 -38.402  1.00  0.00           C  
ATOM   1869  O   LEU A 713     -50.745 -33.882 -39.608  1.00  0.00           O  
ATOM   1870  CB  LEU A 713     -49.922 -36.303 -37.885  1.00  0.00           C  
ATOM   1871  CG  LEU A 713     -49.175 -36.390 -39.232  1.00  0.00           C  
ATOM   1872  CD1 LEU A 713     -48.200 -37.553 -39.180  1.00  0.00           C  
ATOM   1873  CD2 LEU A 713     -50.134 -36.595 -40.400  1.00  0.00           C  
ATOM   1874  N   ARG A 714     -50.796 -33.127 -37.479  1.00  0.00           N  
ATOM   1875  CA  ARG A 714     -50.472 -31.744 -37.791  1.00  0.00           C  
ATOM   1876  C   ARG A 714     -49.462 -31.314 -36.726  1.00  0.00           C  
ATOM   1877  O   ARG A 714     -48.777 -30.296 -36.863  1.00  0.00           O  
ATOM   1878  CB  ARG A 714     -51.725 -30.860 -37.723  1.00  0.00           C  
ATOM   1879  CG  ARG A 714     -52.340 -30.729 -36.333  1.00  0.00           C  
ATOM   1880  CD  ARG A 714     -52.954 -32.034 -35.854  1.00  0.00           C  
ATOM   1881  NE  ARG A 714     -53.398 -31.963 -34.462  1.00  0.00           N  
ATOM   1882  CZ  ARG A 714     -54.293 -31.096 -33.998  1.00  0.00           C  
ATOM   1883  NH1 ARG A 714     -54.853 -30.208 -34.809  1.00  0.00           N  
ATOM   1884  NH2 ARG A 714     -54.634 -31.119 -32.716  1.00  0.00           N  
ATOM   1885  N   ALA A 715     -49.379 -32.120 -35.669  1.00  0.00           N  
ATOM   1886  CA  ALA A 715     -48.469 -31.872 -34.555  1.00  0.00           C  
ATOM   1887  C   ALA A 715     -47.023 -32.142 -34.964  1.00  0.00           C  
ATOM   1888  O   ALA A 715     -46.296 -32.867 -34.279  1.00  0.00           O  
ATOM   1889  CB  ALA A 715     -48.850 -32.754 -33.371  1.00  0.00           C  
ATOM   1890  N   ASP A 716     -46.613 -31.545 -36.079  1.00  0.00           N  
ATOM   1891  CA  ASP A 716     -45.262 -31.708 -36.601  1.00  0.00           C  
ATOM   1892  C   ASP A 716     -44.887 -33.171 -36.794  1.00  0.00           C  
ATOM   1893  O   ASP A 716     -43.900 -33.647 -36.235  1.00  0.00           O  
ATOM   1894  CB  ASP A 716     -44.235 -31.046 -35.674  1.00  0.00           C  
ATOM   1895  CG  ASP A 716     -42.828 -31.063 -36.255  1.00  0.00           C  
ATOM   1896  OD1 ASP A 716     -41.853 -31.079 -35.476  1.00  0.00           O  
ATOM   1897  OD2 ASP A 716     -42.701 -31.055 -37.497  1.00  0.00           O  
ATOM   1898  N   ARG A 718     -45.691 -33.887 -37.571  1.00  0.00           N  
ATOM   1899  CA  ARG A 718     -45.418 -35.285 -37.852  1.00  0.00           C  
ATOM   1900  C   ARG A 718     -45.503 -35.514 -39.361  1.00  0.00           C  
ATOM   1901  O   ARG A 718     -46.243 -34.837 -40.065  1.00  0.00           O  
ATOM   1902  CB  ARG A 718     -46.395 -36.195 -37.094  1.00  0.00           C  
ATOM   1903  CG  ARG A 718     -46.237 -36.165 -35.570  1.00  0.00           C  
ATOM   1904  CD  ARG A 718     -46.847 -37.404 -34.921  1.00  0.00           C  
ATOM   1905  NE  ARG A 718     -46.929 -37.312 -33.462  1.00  0.00           N  
ATOM   1906  CZ  ARG A 718     -47.803 -36.550 -32.807  1.00  0.00           C  
ATOM   1907  NH1 ARG A 718     -48.678 -35.809 -33.476  1.00  0.00           N  
ATOM   1908  NH2 ARG A 718     -47.811 -36.540 -31.479  1.00  0.00           N  
ATOM   1909  N   GLN A 723     -44.722 -36.463 -39.851  1.00  0.00           N  
ATOM   1910  CA  GLN A 723     -44.678 -36.772 -41.274  1.00  0.00           C  
ATOM   1911  C   GLN A 723     -45.435 -38.065 -41.552  1.00  0.00           C  
ATOM   1912  O   GLN A 723     -45.640 -38.866 -40.645  1.00  0.00           O  
ATOM   1913  CB  GLN A 723     -43.215 -36.901 -41.698  1.00  0.00           C  
ATOM   1914  CG  GLN A 723     -42.453 -35.584 -41.633  1.00  0.00           C  
ATOM   1915  CD  GLN A 723     -42.782 -34.659 -42.805  1.00  0.00           C  
ATOM   1916  OE1 GLN A 723     -42.604 -35.031 -43.959  1.00  0.00           O  
ATOM   1917  NE2 GLN A 723     -43.249 -33.445 -42.509  1.00  0.00           N  
ATOM   1918  N   PRO A 724     -45.886 -38.274 -42.799  1.00  0.00           N  
ATOM   1919  CA  PRO A 724     -46.616 -39.512 -43.115  1.00  0.00           C  
ATOM   1920  C   PRO A 724     -45.704 -40.736 -42.890  1.00  0.00           C  
ATOM   1921  O   PRO A 724     -46.179 -41.815 -42.546  1.00  0.00           O  
ATOM   1922  CB  PRO A 724     -47.020 -39.332 -44.579  1.00  0.00           C  
ATOM   1923  CG  PRO A 724     -47.023 -37.831 -44.774  1.00  0.00           C  
ATOM   1924  CD  PRO A 724     -45.849 -37.361 -43.954  1.00  0.00           C  
ATOM   1925  N   ASP A 725     -44.402 -40.566 -43.111  1.00  0.00           N  
ATOM   1926  CA  ASP A 725     -43.440 -41.646 -42.856  1.00  0.00           C  
ATOM   1927  C   ASP A 725     -42.248 -41.057 -42.092  1.00  0.00           C  
ATOM   1928  O   ASP A 725     -41.880 -39.903 -42.299  1.00  0.00           O  
ATOM   1929  CB  ASP A 725     -43.000 -42.338 -44.155  1.00  0.00           C  
ATOM   1930  CG  ASP A 725     -42.257 -41.417 -45.097  1.00  0.00           C  
ATOM   1931  OD1 ASP A 725     -41.180 -40.909 -44.718  1.00  0.00           O  
ATOM   1932  OD2 ASP A 725     -42.748 -41.212 -46.217  1.00  0.00           O  
ATOM   1933  N   PHE A 726     -41.667 -41.835 -41.189  1.00  0.00           N  
ATOM   1934  CA  PHE A 726     -40.563 -41.353 -40.375  1.00  0.00           C  
ATOM   1935  C   PHE A 726     -39.526 -42.460 -40.147  1.00  0.00           C  
ATOM   1936  O   PHE A 726     -39.792 -43.621 -40.428  1.00  0.00           O  
ATOM   1937  CB  PHE A 726     -41.102 -40.852 -39.024  1.00  0.00           C  
ATOM   1938  CG  PHE A 726     -41.982 -41.850 -38.310  1.00  0.00           C  
ATOM   1939  CD1 PHE A 726     -43.298 -42.057 -38.721  1.00  0.00           C  
ATOM   1940  CD2 PHE A 726     -41.488 -42.595 -37.245  1.00  0.00           C  
ATOM   1941  CE1 PHE A 726     -44.113 -42.997 -38.078  1.00  0.00           C  
ATOM   1942  CE2 PHE A 726     -42.283 -43.536 -36.594  1.00  0.00           C  
ATOM   1943  CZ  PHE A 726     -43.605 -43.739 -37.014  1.00  0.00           C  
ATOM   1944  N   THR A 728     -38.365 -42.095 -39.605  1.00  0.00           N  
ATOM   1945  CA  THR A 728     -37.278 -43.056 -39.393  1.00  0.00           C  
ATOM   1946  C   THR A 728     -37.028 -43.401 -37.933  1.00  0.00           C  
ATOM   1947  O   THR A 728     -37.037 -42.526 -37.068  1.00  0.00           O  
ATOM   1948  CB  THR A 728     -35.974 -42.490 -39.964  1.00  0.00           C  
ATOM   1949  OG1 THR A 728     -36.180 -42.179 -41.347  1.00  0.00           O  
ATOM   1950  CG2 THR A 728     -34.821 -43.493 -39.819  1.00  0.00           C  
ATOM   1951  N   GLN A 730     -36.789 -44.681 -37.663  1.00  0.00           N  
ATOM   1952  CA  GLN A 730     -36.500 -45.099 -36.296  1.00  0.00           C  
ATOM   1953  C   GLN A 730     -35.277 -45.976 -36.250  1.00  0.00           C  
ATOM   1954  O   GLN A 730     -34.984 -46.672 -37.213  1.00  0.00           O  
ATOM   1955  CB  GLN A 730     -37.653 -45.927 -35.698  1.00  0.00           C  
ATOM   1956  CG  GLN A 730     -39.005 -45.213 -35.609  1.00  0.00           C  
ATOM   1957  CD  GLN A 730     -40.020 -46.004 -34.790  1.00  0.00           C  
ATOM   1958  OE1 GLN A 730     -40.080 -47.238 -34.864  1.00  0.00           O  
ATOM   1959  NE2 GLN A 730     -40.823 -45.296 -34.016  1.00  0.00           N  
ATOM   1960  N   LEU A 731     -34.559 -45.925 -35.130  1.00  0.00           N  
ATOM   1961  CA  LEU A 731     -33.454 -46.841 -34.910  1.00  0.00           C  
ATOM   1962  C   LEU A 731     -34.234 -47.950 -34.212  1.00  0.00           C  
ATOM   1963  O   LEU A 731     -34.842 -47.721 -33.160  1.00  0.00           O  
ATOM   1964  CB  LEU A 731     -32.399 -46.280 -33.954  1.00  0.00           C  
ATOM   1965  CG  LEU A 731     -31.542 -47.394 -33.320  1.00  0.00           C  
ATOM   1966  CD1 LEU A 731     -30.833 -48.214 -34.401  1.00  0.00           C  
ATOM   1967  CD2 LEU A 731     -30.540 -46.782 -32.363  1.00  0.00           C  
ATOM   1968  N   ASP A 732     -34.233 -49.142 -34.788  1.00  0.00           N  
ATOM   1969  CA  ASP A 732     -34.990 -50.254 -34.237  1.00  0.00           C  
ATOM   1970  C   ASP A 732     -33.972 -51.268 -33.737  1.00  0.00           C  
ATOM   1971  O   ASP A 732     -33.026 -51.569 -34.456  1.00  0.00           O  
ATOM   1972  CB  ASP A 732     -35.849 -50.839 -35.355  1.00  0.00           C  
ATOM   1973  CG  ASP A 732     -36.921 -51.769 -34.858  1.00  0.00           C  
ATOM   1974  OD1 ASP A 732     -37.247 -52.725 -35.600  1.00  0.00           O  
ATOM   1975  OD2 ASP A 732     -37.448 -51.540 -33.750  1.00  0.00           O  
ATOM   1976  N   LEU A 733     -34.172 -51.793 -32.522  1.00  0.00           N  
ATOM   1977  CA  LEU A 733     -33.231 -52.739 -31.939  1.00  0.00           C  
ATOM   1978  C   LEU A 733     -33.916 -53.814 -31.090  1.00  0.00           C  
ATOM   1979  O   LEU A 733     -34.901 -53.535 -30.403  1.00  0.00           O  
ATOM   1980  CB  LEU A 733     -32.250 -51.921 -31.104  1.00  0.00           C  
ATOM   1981  CG  LEU A 733     -31.306 -52.432 -30.029  1.00  0.00           C  
ATOM   1982  CD1 LEU A 733     -30.318 -51.317 -29.751  1.00  0.00           C  
ATOM   1983  CD2 LEU A 733     -32.057 -52.825 -28.759  1.00  0.00           C  
ATOM   1984  N   GLU A 734     -33.421 -55.047 -31.153  1.00  0.00           N  
ATOM   1985  CA  GLU A 734     -33.996 -56.138 -30.361  1.00  0.00           C  
ATOM   1986  C   GLU A 734     -32.855 -57.051 -29.899  1.00  0.00           C  
ATOM   1987  O   GLU A 734     -31.894 -57.265 -30.644  1.00  0.00           O  
ATOM   1988  CB  GLU A 734     -34.999 -56.937 -31.191  1.00  0.00           C  
ATOM   1989  CG  GLU A 734     -35.987 -57.800 -30.355  1.00  0.00           C  
ATOM   1990  CD  GLU A 734     -37.082 -56.974 -29.631  1.00  0.00           C  
ATOM   1991  OE1 GLU A 734     -37.131 -55.744 -29.789  1.00  0.00           O  
ATOM   1992  OE2 GLU A 734     -37.898 -57.570 -28.891  1.00  0.00           O  
ATOM   1993  N   MET A 735     -32.947 -57.573 -28.678  1.00  0.00           N  
ATOM   1994  CA  MET A 735     -31.915 -58.451 -28.127  1.00  0.00           C  
ATOM   1995  C   MET A 735     -32.551 -59.629 -27.410  1.00  0.00           C  
ATOM   1996  O   MET A 735     -33.667 -59.498 -26.896  1.00  0.00           O  
ATOM   1997  CB  MET A 735     -31.052 -57.713 -27.089  1.00  0.00           C  
ATOM   1998  CG  MET A 735     -30.347 -56.456 -27.552  1.00  0.00           C  
ATOM   1999  SD  MET A 735     -29.724 -55.506 -26.126  1.00  0.00           S  
ATOM   2000  CE  MET A 735     -31.135 -54.497 -25.867  1.00  0.00           C  
ATOM   2001  N   SER A 736     -31.825 -60.754 -27.341  1.00  0.00           N  
ATOM   2002  CA  SER A 736     -32.290 -61.973 -26.647  1.00  0.00           C  
ATOM   2003  C   SER A 736     -31.597 -62.237 -25.297  1.00  0.00           C  
ATOM   2004  O   SER A 736     -30.449 -61.820 -25.082  1.00  0.00           O  
ATOM   2005  CB  SER A 736     -32.060 -63.208 -27.529  1.00  0.00           C  
ATOM   2006  OG  SER A 736     -32.826 -63.151 -28.724  1.00  0.00           O  
ATOM   2007  N   PHE A 737     -32.296 -62.947 -24.405  1.00  0.00           N  
ATOM   2008  CA  PHE A 737     -31.768 -63.336 -23.093  1.00  0.00           C  
ATOM   2009  C   PHE A 737     -31.365 -62.145 -22.233  1.00  0.00           C  
ATOM   2010  O   PHE A 737     -30.338 -62.169 -21.541  1.00  0.00           O  
ATOM   2011  CB  PHE A 737     -30.556 -64.275 -23.271  1.00  0.00           C  
ATOM   2012  CG  PHE A 737     -30.850 -65.529 -24.080  1.00  0.00           C  
ATOM   2013  CD1 PHE A 737     -30.310 -65.697 -25.362  1.00  0.00           C  
ATOM   2014  CD2 PHE A 737     -31.659 -66.532 -23.562  1.00  0.00           C  
ATOM   2015  CE1 PHE A 737     -30.573 -66.850 -26.105  1.00  0.00           C  
ATOM   2016  CE2 PHE A 737     -31.932 -67.690 -24.299  1.00  0.00           C  
ATOM   2017  CZ  PHE A 737     -31.388 -67.847 -25.570  1.00  0.00           C  
ATOM   2018  N   VAL A 738     -32.178 -61.102 -22.268  1.00  0.00           N  
ATOM   2019  CA  VAL A 738     -31.887 -59.891 -21.525  1.00  0.00           C  
ATOM   2020  C   VAL A 738     -32.960 -59.550 -20.502  1.00  0.00           C  
ATOM   2021  O   VAL A 738     -34.105 -60.020 -20.595  1.00  0.00           O  
ATOM   2022  CB  VAL A 738     -31.782 -58.669 -22.476  1.00  0.00           C  
ATOM   2023  CG1 VAL A 738     -30.437 -58.652 -23.211  1.00  0.00           C  
ATOM   2024  CG2 VAL A 738     -32.910 -58.722 -23.466  1.00  0.00           C  
ATOM   2025  N   GLU A 789     -32.565 -58.736 -19.525  1.00  0.00           N  
ATOM   2026  CA  GLU A 789     -33.473 -58.217 -18.516  1.00  0.00           C  
ATOM   2027  C   GLU A 789     -33.509 -56.712 -18.808  1.00  0.00           C  
ATOM   2028  O   GLU A 789     -32.673 -56.213 -19.561  1.00  0.00           O  
ATOM   2029  CB  GLU A 789     -32.935 -58.464 -17.106  1.00  0.00           C  
ATOM   2030  CG  GLU A 789     -33.178 -59.874 -16.641  1.00  0.00           C  
ATOM   2031  CD  GLU A 789     -32.742 -60.107 -15.211  1.00  0.00           C  
ATOM   2032  OE1 GLU A 789     -31.532 -59.971 -14.923  1.00  0.00           O  
ATOM   2033  OE2 GLU A 789     -33.615 -60.430 -14.379  1.00  0.00           O  
ATOM   2034  N   VAL A 790     -34.461 -55.995 -18.222  1.00  0.00           N  
ATOM   2035  CA  VAL A 790     -34.584 -54.552 -18.452  1.00  0.00           C  
ATOM   2036  C   VAL A 790     -33.236 -53.827 -18.367  1.00  0.00           C  
ATOM   2037  O   VAL A 790     -32.880 -53.065 -19.266  1.00  0.00           O  
ATOM   2038  CB  VAL A 790     -35.590 -53.904 -17.439  1.00  0.00           C  
ATOM   2039  CG1 VAL A 790     -35.602 -52.378 -17.581  1.00  0.00           C  
ATOM   2040  CG2 VAL A 790     -36.985 -54.449 -17.700  1.00  0.00           C  
ATOM   2041  N   GLU A 791     -32.478 -54.094 -17.309  1.00  0.00           N  
ATOM   2042  CA  GLU A 791     -31.190 -53.440 -17.122  1.00  0.00           C  
ATOM   2043  C   GLU A 791     -30.171 -53.654 -18.250  1.00  0.00           C  
ATOM   2044  O   GLU A 791     -29.350 -52.770 -18.512  1.00  0.00           O  
ATOM   2045  CB  GLU A 791     -30.577 -53.873 -15.788  1.00  0.00           C  
ATOM   2046  CG  GLU A 791     -29.417 -53.007 -15.338  1.00  0.00           C  
ATOM   2047  CD  GLU A 791     -29.830 -51.578 -15.021  1.00  0.00           C  
ATOM   2048  OE1 GLU A 791     -28.931 -50.773 -14.714  1.00  0.00           O  
ATOM   2049  OE2 GLU A 791     -31.042 -51.256 -15.068  1.00  0.00           O  
ATOM   2050  N   ASP A 792     -30.191 -54.805 -18.916  1.00  0.00           N  
ATOM   2051  CA  ASP A 792     -29.238 -55.009 -20.011  1.00  0.00           C  
ATOM   2052  C   ASP A 792     -29.575 -54.059 -21.169  1.00  0.00           C  
ATOM   2053  O   ASP A 792     -28.688 -53.517 -21.824  1.00  0.00           O  
ATOM   2054  CB  ASP A 792     -29.281 -56.459 -20.516  1.00  0.00           C  
ATOM   2055  CG  ASP A 792     -28.968 -57.474 -19.430  1.00  0.00           C  
ATOM   2056  OD1 ASP A 792     -27.825 -57.468 -18.932  1.00  0.00           O  
ATOM   2057  OD2 ASP A 792     -29.864 -58.278 -19.078  1.00  0.00           O  
ATOM   2058  N   VAL A 793     -30.859 -53.844 -21.416  1.00  0.00           N  
ATOM   2059  CA  VAL A 793     -31.274 -52.967 -22.512  1.00  0.00           C  
ATOM   2060  C   VAL A 793     -30.935 -51.510 -22.212  1.00  0.00           C  
ATOM   2061  O   VAL A 793     -30.389 -50.806 -23.063  1.00  0.00           O  
ATOM   2062  CB  VAL A 793     -32.772 -53.092 -22.772  1.00  0.00           C  
ATOM   2063  CG1 VAL A 793     -33.191 -52.191 -23.951  1.00  0.00           C  
ATOM   2064  CG2 VAL A 793     -33.106 -54.552 -23.063  1.00  0.00           C  
ATOM   2065  N   LEU A 794     -31.241 -51.065 -20.995  1.00  0.00           N  
ATOM   2066  CA  LEU A 794     -30.952 -49.688 -20.602  1.00  0.00           C  
ATOM   2067  C   LEU A 794     -29.463 -49.371 -20.678  1.00  0.00           C  
ATOM   2068  O   LEU A 794     -29.058 -48.325 -21.191  1.00  0.00           O  
ATOM   2069  CB  LEU A 794     -31.433 -49.438 -19.169  1.00  0.00           C  
ATOM   2070  CG  LEU A 794     -32.893 -49.733 -18.841  1.00  0.00           C  
ATOM   2071  CD1 LEU A 794     -33.267 -49.056 -17.516  1.00  0.00           C  
ATOM   2072  CD2 LEU A 794     -33.764 -49.224 -19.942  1.00  0.00           C  
ATOM   2073  N   GLU A 795     -28.641 -50.267 -20.154  1.00  0.00           N  
ATOM   2074  CA  GLU A 795     -27.201 -50.039 -20.163  1.00  0.00           C  
ATOM   2075  C   GLU A 795     -26.634 -49.976 -21.581  1.00  0.00           C  
ATOM   2076  O   GLU A 795     -25.816 -49.117 -21.899  1.00  0.00           O  
ATOM   2077  CB  GLU A 795     -26.494 -51.138 -19.364  1.00  0.00           C  
ATOM   2078  CG  GLU A 795     -25.007 -50.932 -19.270  1.00  0.00           C  
ATOM   2079  CD  GLU A 795     -24.241 -52.120 -19.792  1.00  0.00           C  
ATOM   2080  OE1 GLU A 795     -24.383 -53.221 -19.213  1.00  0.00           O  
ATOM   2081  OE2 GLU A 795     -23.500 -51.955 -20.781  1.00  0.00           O  
ATOM   2082  N   LEU A 796     -27.058 -50.891 -22.438  1.00  0.00           N  
ATOM   2083  CA  LEU A 796     -26.570 -50.884 -23.819  1.00  0.00           C  
ATOM   2084  C   LEU A 796     -26.919 -49.563 -24.517  1.00  0.00           C  
ATOM   2085  O   LEU A 796     -26.077 -48.970 -25.198  1.00  0.00           O  
ATOM   2086  CB  LEU A 796     -27.164 -52.059 -24.601  1.00  0.00           C  
ATOM   2087  CG  LEU A 796     -26.632 -52.199 -26.035  1.00  0.00           C  
ATOM   2088  CD1 LEU A 796     -26.190 -53.630 -26.286  1.00  0.00           C  
ATOM   2089  CD2 LEU A 796     -27.705 -51.781 -27.011  1.00  0.00           C  
ATOM   2090  N   ASN A 797     -28.157 -49.108 -24.340  1.00  0.00           N  
ATOM   2091  CA  ASN A 797     -28.624 -47.865 -24.943  1.00  0.00           C  
ATOM   2092  C   ASN A 797     -27.927 -46.618 -24.397  1.00  0.00           C  
ATOM   2093  O   ASN A 797     -27.697 -45.665 -25.146  1.00  0.00           O  
ATOM   2094  CB  ASN A 797     -30.140 -47.747 -24.778  1.00  0.00           C  
ATOM   2095  CG  ASN A 797     -30.882 -48.518 -25.848  1.00  0.00           C  
ATOM   2096  OD1 ASN A 797     -31.186 -47.980 -26.924  1.00  0.00           O  
ATOM   2097  ND2 ASN A 797     -31.148 -49.797 -25.581  1.00  0.00           N  
ATOM   2098  N   GLU A 798     -27.588 -46.618 -23.106  1.00  0.00           N  
ATOM   2099  CA  GLU A 798     -26.894 -45.467 -22.548  1.00  0.00           C  
ATOM   2100  C   GLU A 798     -25.513 -45.347 -23.185  1.00  0.00           C  
ATOM   2101  O   GLU A 798     -25.075 -44.253 -23.536  1.00  0.00           O  
ATOM   2102  CB  GLU A 798     -26.753 -45.604 -21.028  1.00  0.00           C  
ATOM   2103  CG  GLU A 798     -28.079 -45.782 -20.326  1.00  0.00           C  
ATOM   2104  CD  GLU A 798     -27.948 -45.759 -18.816  1.00  0.00           C  
ATOM   2105  OE1 GLU A 798     -26.887 -46.156 -18.300  1.00  0.00           O  
ATOM   2106  OE2 GLU A 798     -28.918 -45.351 -18.156  1.00  0.00           O  
ATOM   2107  N   ARG A 799     -24.822 -46.469 -23.332  1.00  0.00           N  
ATOM   2108  CA  ARG A 799     -23.486 -46.440 -23.930  1.00  0.00           C  
ATOM   2109  C   ARG A 799     -23.577 -46.090 -25.430  1.00  0.00           C  
ATOM   2110  O   ARG A 799     -22.709 -45.409 -25.970  1.00  0.00           O  
ATOM   2111  CB  ARG A 799     -22.792 -47.797 -23.747  1.00  0.00           C  
ATOM   2112  CG  ARG A 799     -22.413 -48.106 -22.296  1.00  0.00           C  
ATOM   2113  CD  ARG A 799     -22.208 -49.600 -22.107  1.00  0.00           C  
ATOM   2114  NE  ARG A 799     -21.123 -50.092 -22.942  1.00  0.00           N  
ATOM   2115  CZ  ARG A 799     -21.191 -51.190 -23.686  1.00  0.00           C  
ATOM   2116  NH1 ARG A 799     -22.302 -51.922 -23.704  1.00  0.00           N  
ATOM   2117  NH2 ARG A 799     -20.151 -51.545 -24.423  1.00  0.00           N  
ATOM   2118  N   LEU A 800     -24.643 -46.522 -26.096  1.00  0.00           N  
ATOM   2119  CA  LEU A 800     -24.808 -46.215 -27.522  1.00  0.00           C  
ATOM   2120  C   LEU A 800     -25.022 -44.708 -27.645  1.00  0.00           C  
ATOM   2121  O   LEU A 800     -24.363 -44.041 -28.435  1.00  0.00           O  
ATOM   2122  CB  LEU A 800     -26.023 -46.956 -28.085  1.00  0.00           C  
ATOM   2123  CG  LEU A 800     -26.183 -47.254 -29.584  1.00  0.00           C  
ATOM   2124  CD1 LEU A 800     -27.690 -47.320 -29.887  1.00  0.00           C  
ATOM   2125  CD2 LEU A 800     -25.511 -46.229 -30.442  1.00  0.00           C  
ATOM   2126  N   MET A 801     -25.927 -44.166 -26.839  1.00  0.00           N  
ATOM   2127  CA  MET A 801     -26.215 -42.735 -26.890  1.00  0.00           C  
ATOM   2128  C   MET A 801     -24.992 -41.863 -26.563  1.00  0.00           C  
ATOM   2129  O   MET A 801     -24.773 -40.835 -27.208  1.00  0.00           O  
ATOM   2130  CB  MET A 801     -27.370 -42.383 -25.941  1.00  0.00           C  
ATOM   2131  CG  MET A 801     -27.922 -40.981 -26.151  1.00  0.00           C  
ATOM   2132  SD  MET A 801     -28.699 -40.720 -27.789  1.00  0.00           S  
ATOM   2133  CE  MET A 801     -30.322 -41.372 -27.488  1.00  0.00           C  
ATOM   2134  N   ALA A 802     -24.212 -42.256 -25.556  1.00  0.00           N  
ATOM   2135  CA  ALA A 802     -23.024 -41.493 -25.193  1.00  0.00           C  
ATOM   2136  C   ALA A 802     -22.036 -41.543 -26.352  1.00  0.00           C  
ATOM   2137  O   ALA A 802     -21.340 -40.562 -26.611  1.00  0.00           O  
ATOM   2138  CB  ALA A 802     -22.382 -42.056 -23.915  1.00  0.00           C  
ATOM   2139  N   HIS A 803     -21.967 -42.683 -27.047  1.00  0.00           N  
ATOM   2140  CA  HIS A 803     -21.074 -42.822 -28.206  1.00  0.00           C  
ATOM   2141  C   HIS A 803     -21.507 -41.870 -29.339  1.00  0.00           C  
ATOM   2142  O   HIS A 803     -20.681 -41.161 -29.918  1.00  0.00           O  
ATOM   2143  CB  HIS A 803     -21.079 -44.273 -28.727  1.00  0.00           C  
ATOM   2144  CG  HIS A 803     -20.279 -44.475 -29.983  1.00  0.00           C  
ATOM   2145  ND1 HIS A 803     -18.900 -44.474 -29.997  1.00  0.00           N  
ATOM   2146  CD2 HIS A 803     -20.668 -44.650 -31.269  1.00  0.00           C  
ATOM   2147  CE1 HIS A 803     -18.471 -44.635 -31.236  1.00  0.00           C  
ATOM   2148  NE2 HIS A 803     -19.524 -44.745 -32.031  1.00  0.00           N  
ATOM   2149  N   VAL A 807     -22.801 -41.868 -29.657  1.00  0.00           N  
ATOM   2150  CA  VAL A 807     -23.331 -41.001 -30.704  1.00  0.00           C  
ATOM   2151  C   VAL A 807     -23.022 -39.525 -30.362  1.00  0.00           C  
ATOM   2152  O   VAL A 807     -22.449 -38.806 -31.186  1.00  0.00           O  
ATOM   2153  CB  VAL A 807     -24.882 -41.211 -30.872  1.00  0.00           C  
ATOM   2154  CG1 VAL A 807     -25.509 -40.042 -31.611  1.00  0.00           C  
ATOM   2155  CG2 VAL A 807     -25.154 -42.496 -31.650  1.00  0.00           C  
ATOM   2156  N   PHE A 808     -23.375 -39.075 -29.155  1.00  0.00           N  
ATOM   2157  CA  PHE A 808     -23.125 -37.669 -28.792  1.00  0.00           C  
ATOM   2158  C   PHE A 808     -21.653 -37.255 -28.804  1.00  0.00           C  
ATOM   2159  O   PHE A 808     -21.318 -36.114 -29.157  1.00  0.00           O  
ATOM   2160  CB  PHE A 808     -23.755 -37.324 -27.432  1.00  0.00           C  
ATOM   2161  CG  PHE A 808     -25.186 -36.821 -27.535  1.00  0.00           C  
ATOM   2162  CD1 PHE A 808     -26.223 -37.686 -27.862  1.00  0.00           C  
ATOM   2163  CD2 PHE A 808     -25.492 -35.481 -27.302  1.00  0.00           C  
ATOM   2164  CE1 PHE A 808     -27.543 -37.227 -27.954  1.00  0.00           C  
ATOM   2165  CE2 PHE A 808     -26.816 -35.011 -27.392  1.00  0.00           C  
ATOM   2166  CZ  PHE A 808     -27.837 -35.888 -27.717  1.00  0.00           C  
ATOM   2167  N   ARG A 809     -20.773 -38.176 -28.431  1.00  0.00           N  
ATOM   2168  CA  ARG A 809     -19.344 -37.902 -28.421  1.00  0.00           C  
ATOM   2169  C   ARG A 809     -18.813 -37.786 -29.859  1.00  0.00           C  
ATOM   2170  O   ARG A 809     -18.091 -36.846 -30.188  1.00  0.00           O  
ATOM   2171  CB  ARG A 809     -18.632 -39.015 -27.641  1.00  0.00           C  
ATOM   2172  CG  ARG A 809     -17.154 -39.129 -27.888  1.00  0.00           C  
ATOM   2173  CD  ARG A 809     -16.374 -39.292 -26.588  1.00  0.00           C  
ATOM   2174  NE  ARG A 809     -17.038 -40.167 -25.624  1.00  0.00           N  
ATOM   2175  CZ  ARG A 809     -17.339 -41.441 -25.851  1.00  0.00           C  
ATOM   2176  NH1 ARG A 809     -17.039 -41.996 -27.019  1.00  0.00           N  
ATOM   2177  NH2 ARG A 809     -17.953 -42.157 -24.918  1.00  0.00           N  
ATOM   2178  N   GLU A 810     -19.194 -38.723 -30.720  1.00  0.00           N  
ATOM   2179  CA  GLU A 810     -18.739 -38.715 -32.110  1.00  0.00           C  
ATOM   2180  C   GLU A 810     -19.352 -37.620 -32.962  1.00  0.00           C  
ATOM   2181  O   GLU A 810     -18.663 -36.999 -33.767  1.00  0.00           O  
ATOM   2182  CB  GLU A 810     -19.040 -40.056 -32.779  1.00  0.00           C  
ATOM   2183  CG  GLU A 810     -18.243 -41.202 -32.230  1.00  0.00           C  
ATOM   2184  CD  GLU A 810     -16.769 -41.039 -32.500  1.00  0.00           C  
ATOM   2185  OE1 GLU A 810     -16.393 -41.022 -33.689  1.00  0.00           O  
ATOM   2186  OE2 GLU A 810     -15.992 -40.923 -31.529  1.00  0.00           O  
ATOM   2187  N   ALA A 811     -20.650 -37.389 -32.789  1.00  0.00           N  
ATOM   2188  CA  ALA A 811     -21.364 -36.403 -33.578  1.00  0.00           C  
ATOM   2189  C   ALA A 811     -21.248 -34.951 -33.156  1.00  0.00           C  
ATOM   2190  O   ALA A 811     -21.086 -34.077 -34.010  1.00  0.00           O  
ATOM   2191  CB  ALA A 811     -22.840 -36.786 -33.656  1.00  0.00           C  
ATOM   2192  N   LEU A 812     -21.359 -34.683 -31.858  1.00  0.00           N  
ATOM   2193  CA  LEU A 812     -21.300 -33.308 -31.352  1.00  0.00           C  
ATOM   2194  C   LEU A 812     -20.077 -33.023 -30.509  1.00  0.00           C  
ATOM   2195  O   LEU A 812     -19.790 -31.864 -30.189  1.00  0.00           O  
ATOM   2196  CB  LEU A 812     -22.531 -32.994 -30.494  1.00  0.00           C  
ATOM   2197  CG  LEU A 812     -23.926 -33.049 -31.111  1.00  0.00           C  
ATOM   2198  CD1 LEU A 812     -24.983 -32.718 -30.037  1.00  0.00           C  
ATOM   2199  CD2 LEU A 812     -23.998 -32.058 -32.257  1.00  0.00           C  
ATOM   2200  N   GLY A 813     -19.367 -34.077 -30.127  1.00  0.00           N  
ATOM   2201  CA  GLY A 813     -18.202 -33.894 -29.296  1.00  0.00           C  
ATOM   2202  C   GLY A 813     -18.631 -33.524 -27.890  1.00  0.00           C  
ATOM   2203  O   GLY A 813     -17.924 -32.793 -27.193  1.00  0.00           O  
ATOM   2204  N   VAL A 814     -19.798 -34.022 -27.483  1.00  0.00           N  
ATOM   2205  CA  VAL A 814     -20.348 -33.780 -26.148  1.00  0.00           C  
ATOM   2206  C   VAL A 814     -20.246 -35.036 -25.282  1.00  0.00           C  
ATOM   2207  O   VAL A 814     -20.530 -36.144 -25.739  1.00  0.00           O  
ATOM   2208  CB  VAL A 814     -21.836 -33.343 -26.217  1.00  0.00           C  
ATOM   2209  CG1 VAL A 814     -22.509 -33.547 -24.865  1.00  0.00           C  
ATOM   2210  CG2 VAL A 814     -21.922 -31.874 -26.613  1.00  0.00           C  
ATOM   2211  N   GLU A 815     -19.833 -34.860 -24.034  1.00  0.00           N  
ATOM   2212  CA  GLU A 815     -19.688 -35.982 -23.118  1.00  0.00           C  
ATOM   2213  C   GLU A 815     -20.889 -36.045 -22.196  1.00  0.00           C  
ATOM   2214  O   GLU A 815     -21.129 -35.114 -21.421  1.00  0.00           O  
ATOM   2215  CB  GLU A 815     -18.416 -35.820 -22.290  1.00  0.00           C  
ATOM   2216  CG  GLU A 815     -17.146 -36.132 -23.050  1.00  0.00           C  
ATOM   2217  CD  GLU A 815     -16.920 -37.626 -23.225  1.00  0.00           C  
ATOM   2218  OE1 GLU A 815     -15.993 -37.996 -23.971  1.00  0.00           O  
ATOM   2219  OE2 GLU A 815     -17.656 -38.429 -22.611  1.00  0.00           O  
ATOM   2220  N   LEU A 903     -21.638 -37.141 -22.277  1.00  0.00           N  
ATOM   2221  CA  LEU A 903     -22.821 -37.316 -21.449  1.00  0.00           C  
ATOM   2222  C   LEU A 903     -22.483 -38.088 -20.178  1.00  0.00           C  
ATOM   2223  O   LEU A 903     -21.735 -39.063 -20.207  1.00  0.00           O  
ATOM   2224  CB  LEU A 903     -23.909 -38.067 -22.229  1.00  0.00           C  
ATOM   2225  CG  LEU A 903     -24.468 -37.390 -23.483  1.00  0.00           C  
ATOM   2226  CD1 LEU A 903     -25.437 -38.338 -24.204  1.00  0.00           C  
ATOM   2227  CD2 LEU A 903     -25.168 -36.110 -23.078  1.00  0.00           C  
ATOM   2228  N   PRO A 904     -23.025 -37.654 -19.033  1.00  0.00           N  
ATOM   2229  CA  PRO A 904     -22.711 -38.390 -17.811  1.00  0.00           C  
ATOM   2230  C   PRO A 904     -23.574 -39.644 -17.690  1.00  0.00           C  
ATOM   2231  O   PRO A 904     -24.787 -39.598 -17.897  1.00  0.00           O  
ATOM   2232  CB  PRO A 904     -22.990 -37.362 -16.717  1.00  0.00           C  
ATOM   2233  CG  PRO A 904     -24.127 -36.589 -17.271  1.00  0.00           C  
ATOM   2234  CD  PRO A 904     -23.745 -36.404 -18.732  1.00  0.00           C  
ATOM   2235  N   LEU A 905     -22.944 -40.767 -17.375  1.00  0.00           N  
ATOM   2236  CA  LEU A 905     -23.653 -42.033 -17.209  1.00  0.00           C  
ATOM   2237  C   LEU A 905     -23.543 -42.497 -15.760  1.00  0.00           C  
ATOM   2238  O   LEU A 905     -22.550 -42.224 -15.086  1.00  0.00           O  
ATOM   2239  CB  LEU A 905     -23.056 -43.099 -18.127  1.00  0.00           C  
ATOM   2240  CG  LEU A 905     -23.524 -43.216 -19.584  1.00  0.00           C  
ATOM   2241  CD1 LEU A 905     -23.892 -41.868 -20.183  1.00  0.00           C  
ATOM   2242  CD2 LEU A 905     -22.403 -43.875 -20.363  1.00  0.00           C  
ATOM   2243  N   PRO A 906     -24.552 -43.234 -15.261  1.00  0.00           N  
ATOM   2244  CA  PRO A 906     -25.760 -43.630 -15.995  1.00  0.00           C  
ATOM   2245  C   PRO A 906     -26.776 -42.505 -16.044  1.00  0.00           C  
ATOM   2246  O   PRO A 906     -26.571 -41.451 -15.444  1.00  0.00           O  
ATOM   2247  CB  PRO A 906     -26.294 -44.812 -15.175  1.00  0.00           C  
ATOM   2248  CG  PRO A 906     -25.121 -45.234 -14.295  1.00  0.00           C  
ATOM   2249  CD  PRO A 906     -24.470 -43.927 -13.970  1.00  0.00           C  
ATOM   2250  N   PHE A 907     -27.875 -42.725 -16.759  1.00  0.00           N  
ATOM   2251  CA  PHE A 907     -28.935 -41.728 -16.836  1.00  0.00           C  
ATOM   2252  C   PHE A 907     -29.846 -41.932 -15.622  1.00  0.00           C  
ATOM   2253  O   PHE A 907     -30.005 -43.053 -15.130  1.00  0.00           O  
ATOM   2254  CB  PHE A 907     -29.779 -41.902 -18.110  1.00  0.00           C  
ATOM   2255  CG  PHE A 907     -29.025 -41.661 -19.398  1.00  0.00           C  
ATOM   2256  CD1 PHE A 907     -27.818 -40.965 -19.405  1.00  0.00           C  
ATOM   2257  CD2 PHE A 907     -29.569 -42.064 -20.617  1.00  0.00           C  
ATOM   2258  CE1 PHE A 907     -27.169 -40.670 -20.595  1.00  0.00           C  
ATOM   2259  CE2 PHE A 907     -28.924 -41.771 -21.821  1.00  0.00           C  
ATOM   2260  CZ  PHE A 907     -27.723 -41.072 -21.809  1.00  0.00           C  
ATOM   2261  N   PRO A 908     -30.447 -40.849 -15.112  1.00  0.00           N  
ATOM   2262  CA  PRO A 908     -31.328 -41.030 -13.961  1.00  0.00           C  
ATOM   2263  C   PRO A 908     -32.508 -41.884 -14.394  1.00  0.00           C  
ATOM   2264  O   PRO A 908     -32.922 -41.822 -15.556  1.00  0.00           O  
ATOM   2265  CB  PRO A 908     -31.735 -39.602 -13.604  1.00  0.00           C  
ATOM   2266  CG  PRO A 908     -31.629 -38.872 -14.908  1.00  0.00           C  
ATOM   2267  CD  PRO A 908     -30.368 -39.434 -15.509  1.00  0.00           C  
ATOM   2268  N   ARG A 909     -33.030 -42.681 -13.461  1.00  0.00           N  
ATOM   2269  CA  ARG A 909     -34.165 -43.569 -13.695  1.00  0.00           C  
ATOM   2270  C   ARG A 909     -35.279 -43.211 -12.718  1.00  0.00           C  
ATOM   2271  O   ARG A 909     -35.067 -43.205 -11.505  1.00  0.00           O  
ATOM   2272  CB  ARG A 909     -33.738 -45.029 -13.482  1.00  0.00           C  
ATOM   2273  CG  ARG A 909     -32.689 -45.534 -14.479  1.00  0.00           C  
ATOM   2274  CD  ARG A 909     -32.144 -46.908 -14.095  1.00  0.00           C  
ATOM   2275  NE  ARG A 909     -31.267 -47.525 -15.097  1.00  0.00           N  
ATOM   2276  CZ  ARG A 909     -30.202 -46.950 -15.666  1.00  0.00           C  
ATOM   2277  NH1 ARG A 909     -29.836 -45.708 -15.360  1.00  0.00           N  
ATOM   2278  NH2 ARG A 909     -29.481 -47.640 -16.542  1.00  0.00           N  
ATOM   2279  N   LEU A 910     -36.465 -42.905 -13.231  1.00  0.00           N  
ATOM   2280  CA  LEU A 910     -37.585 -42.555 -12.365  1.00  0.00           C  
ATOM   2281  C   LEU A 910     -38.773 -43.451 -12.673  1.00  0.00           C  
ATOM   2282  O   LEU A 910     -39.030 -43.750 -13.838  1.00  0.00           O  
ATOM   2283  CB  LEU A 910     -38.015 -41.097 -12.582  1.00  0.00           C  
ATOM   2284  CG  LEU A 910     -37.152 -39.943 -12.073  1.00  0.00           C  
ATOM   2285  CD1 LEU A 910     -37.792 -38.611 -12.480  1.00  0.00           C  
ATOM   2286  CD2 LEU A 910     -37.035 -40.033 -10.556  1.00  0.00           C  
ATOM   2287  N   SER A 911     -39.503 -43.882 -11.644  1.00  0.00           N  
ATOM   2288  CA  SER A 911     -40.670 -44.718 -11.898  1.00  0.00           C  
ATOM   2289  C   SER A 911     -41.786 -43.798 -12.347  1.00  0.00           C  
ATOM   2290  O   SER A 911     -41.767 -42.601 -12.060  1.00  0.00           O  
ATOM   2291  CB  SER A 911     -41.105 -45.469 -10.633  1.00  0.00           C  
ATOM   2292  OG  SER A 911     -41.658 -44.577  -9.681  1.00  0.00           O  
ATOM   2293  N   TYR A 912     -42.760 -44.351 -13.053  1.00  0.00           N  
ATOM   2294  CA  TYR A 912     -43.895 -43.577 -13.532  1.00  0.00           C  
ATOM   2295  C   TYR A 912     -44.533 -42.767 -12.392  1.00  0.00           C  
ATOM   2296  O   TYR A 912     -44.855 -41.583 -12.555  1.00  0.00           O  
ATOM   2297  CB  TYR A 912     -44.919 -44.529 -14.133  1.00  0.00           C  
ATOM   2298  CG  TYR A 912     -46.170 -43.868 -14.636  1.00  0.00           C  
ATOM   2299  CD1 TYR A 912     -46.139 -43.008 -15.735  1.00  0.00           C  
ATOM   2300  CD2 TYR A 912     -47.397 -44.114 -14.024  1.00  0.00           C  
ATOM   2301  CE1 TYR A 912     -47.296 -42.415 -16.209  1.00  0.00           C  
ATOM   2302  CE2 TYR A 912     -48.565 -43.525 -14.494  1.00  0.00           C  
ATOM   2303  CZ  TYR A 912     -48.508 -42.681 -15.588  1.00  0.00           C  
ATOM   2304  OH  TYR A 912     -49.674 -42.133 -16.076  1.00  0.00           O  
ATOM   2305  N   GLU A 913     -44.722 -43.407 -11.241  1.00  0.00           N  
ATOM   2306  CA  GLU A 913     -45.318 -42.734 -10.085  1.00  0.00           C  
ATOM   2307  C   GLU A 913     -44.429 -41.590  -9.585  1.00  0.00           C  
ATOM   2308  O   GLU A 913     -44.905 -40.482  -9.381  1.00  0.00           O  
ATOM   2309  CB  GLU A 913     -45.563 -43.744  -8.951  1.00  0.00           C  
ATOM   2310  CG  GLU A 913     -44.315 -44.511  -8.541  1.00  0.00           C  
ATOM   2311  CD  GLU A 913     -44.543 -45.459  -7.374  1.00  0.00           C  
ATOM   2312  OE1 GLU A 913     -43.579 -46.159  -6.992  1.00  0.00           O  
ATOM   2313  OE2 GLU A 913     -45.676 -45.505  -6.839  1.00  0.00           O  
ATOM   2314  N   GLU A 914     -43.141 -41.867  -9.405  1.00  0.00           N  
ATOM   2315  CA  GLU A 914     -42.172 -40.880  -8.930  1.00  0.00           C  
ATOM   2316  C   GLU A 914     -42.125 -39.653  -9.856  1.00  0.00           C  
ATOM   2317  O   GLU A 914     -41.997 -38.517  -9.396  1.00  0.00           O  
ATOM   2318  CB  GLU A 914     -40.778 -41.529  -8.859  1.00  0.00           C  
ATOM   2319  CG  GLU A 914     -39.824 -40.902  -7.855  1.00  0.00           C  
ATOM   2320  CD  GLU A 914     -38.424 -41.500  -7.916  1.00  0.00           C  
ATOM   2321  OE1 GLU A 914     -38.284 -42.696  -8.271  1.00  0.00           O  
ATOM   2322  OE2 GLU A 914     -37.459 -40.770  -7.593  1.00  0.00           O  
ATOM   2323  N   ALA A 915     -42.233 -39.889 -11.162  1.00  0.00           N  
ATOM   2324  CA  ALA A 915     -42.179 -38.816 -12.149  1.00  0.00           C  
ATOM   2325  C   ALA A 915     -43.433 -37.965 -12.124  1.00  0.00           C  
ATOM   2326  O   ALA A 915     -43.372 -36.747 -12.295  1.00  0.00           O  
ATOM   2327  CB  ALA A 915     -41.980 -39.398 -13.549  1.00  0.00           C  
ATOM   2328  N   MET A 916     -44.572 -38.611 -11.921  1.00  0.00           N  
ATOM   2329  CA  MET A 916     -45.835 -37.897 -11.878  1.00  0.00           C  
ATOM   2330  C   MET A 916     -45.937 -37.053 -10.601  1.00  0.00           C  
ATOM   2331  O   MET A 916     -46.451 -35.932 -10.638  1.00  0.00           O  
ATOM   2332  CB  MET A 916     -46.993 -38.888 -11.933  1.00  0.00           C  
ATOM   2333  CG  MET A 916     -48.260 -38.346 -12.588  1.00  0.00           C  
ATOM   2334  SD  MET A 916     -48.060 -37.820 -14.321  1.00  0.00           S  
ATOM   2335  CE  MET A 916     -47.992 -39.353 -15.143  1.00  0.00           C  
ATOM   2336  N   GLU A 917     -45.433 -37.580  -9.486  1.00  0.00           N  
ATOM   2337  CA  GLU A 917     -45.497 -36.862  -8.217  1.00  0.00           C  
ATOM   2338  C   GLU A 917     -44.520 -35.705  -8.125  1.00  0.00           C  
ATOM   2339  O   GLU A 917     -44.851 -34.648  -7.586  1.00  0.00           O  
ATOM   2340  CB  GLU A 917     -45.243 -37.819  -7.048  1.00  0.00           C  
ATOM   2341  CG  GLU A 917     -46.410 -38.764  -6.732  1.00  0.00           C  
ATOM   2342  CD  GLU A 917     -47.702 -38.041  -6.332  1.00  0.00           C  
ATOM   2343  OE1 GLU A 917     -48.380 -37.470  -7.212  1.00  0.00           O  
ATOM   2344  OE2 GLU A 917     -48.041 -38.046  -5.132  1.00  0.00           O  
ATOM   2345  N   ARG A 918     -43.317 -35.900  -8.656  1.00  0.00           N  
ATOM   2346  CA  ARG A 918     -42.297 -34.872  -8.586  1.00  0.00           C  
ATOM   2347  C   ARG A 918     -42.382 -33.807  -9.670  1.00  0.00           C  
ATOM   2348  O   ARG A 918     -42.049 -32.646  -9.418  1.00  0.00           O  
ATOM   2349  CB  ARG A 918     -40.916 -35.521  -8.627  1.00  0.00           C  
ATOM   2350  CG  ARG A 918     -40.703 -36.594  -7.588  1.00  0.00           C  
ATOM   2351  CD  ARG A 918     -39.695 -36.136  -6.564  1.00  0.00           C  
ATOM   2352  NE  ARG A 918     -38.399 -35.863  -7.178  1.00  0.00           N  
ATOM   2353  CZ  ARG A 918     -37.601 -36.798  -7.682  1.00  0.00           C  
ATOM   2354  NH1 ARG A 918     -37.964 -38.074  -7.644  1.00  0.00           N  
ATOM   2355  NH2 ARG A 918     -36.434 -36.456  -8.213  1.00  0.00           N  
ATOM   2356  N   TYR A 919     -42.829 -34.186 -10.868  1.00  0.00           N  
ATOM   2357  CA  TYR A 919     -42.898 -33.234 -11.977  1.00  0.00           C  
ATOM   2358  C   TYR A 919     -44.239 -33.140 -12.683  1.00  0.00           C  
ATOM   2359  O   TYR A 919     -44.413 -32.326 -13.585  1.00  0.00           O  
ATOM   2360  CB  TYR A 919     -41.838 -33.563 -13.025  1.00  0.00           C  
ATOM   2361  CG  TYR A 919     -40.451 -33.678 -12.472  1.00  0.00           C  
ATOM   2362  CD1 TYR A 919     -39.937 -34.909 -12.081  1.00  0.00           C  
ATOM   2363  CD2 TYR A 919     -39.656 -32.549 -12.306  1.00  0.00           C  
ATOM   2364  CE1 TYR A 919     -38.662 -35.011 -11.536  1.00  0.00           C  
ATOM   2365  CE2 TYR A 919     -38.391 -32.639 -11.762  1.00  0.00           C  
ATOM   2366  CZ  TYR A 919     -37.898 -33.870 -11.381  1.00  0.00           C  
ATOM   2367  OH  TYR A 919     -36.637 -33.948 -10.841  1.00  0.00           O  
ATOM   2368  N   GLY A 920     -45.177 -33.985 -12.299  1.00  0.00           N  
ATOM   2369  CA  GLY A 920     -46.486 -33.946 -12.929  1.00  0.00           C  
ATOM   2370  C   GLY A 920     -46.484 -34.366 -14.388  1.00  0.00           C  
ATOM   2371  O   GLY A 920     -47.359 -33.966 -15.155  1.00  0.00           O  
ATOM   2372  N   SER A 921     -45.519 -35.194 -14.779  1.00  0.00           N  
ATOM   2373  CA  SER A 921     -45.451 -35.619 -16.171  1.00  0.00           C  
ATOM   2374  C   SER A 921     -44.662 -36.910 -16.346  1.00  0.00           C  
ATOM   2375  O   SER A 921     -43.729 -37.184 -15.585  1.00  0.00           O  
ATOM   2376  CB  SER A 921     -44.818 -34.489 -17.001  1.00  0.00           C  
ATOM   2377  OG  SER A 921     -44.614 -34.856 -18.352  1.00  0.00           O  
ATOM   2378  N   ASP A 922     -45.040 -37.702 -17.346  1.00  0.00           N  
ATOM   2379  CA  ASP A 922     -44.334 -38.954 -17.619  1.00  0.00           C  
ATOM   2380  C   ASP A 922     -43.170 -38.700 -18.584  1.00  0.00           C  
ATOM   2381  O   ASP A 922     -42.497 -39.633 -19.017  1.00  0.00           O  
ATOM   2382  CB  ASP A 922     -45.289 -40.004 -18.194  1.00  0.00           C  
ATOM   2383  CG  ASP A 922     -46.004 -39.516 -19.424  1.00  0.00           C  
ATOM   2384  OD1 ASP A 922     -46.951 -40.187 -19.886  1.00  0.00           O  
ATOM   2385  OD2 ASP A 922     -45.608 -38.450 -19.934  1.00  0.00           O  
ATOM   2386  N   LYS A 923     -42.946 -37.432 -18.926  1.00  0.00           N  
ATOM   2387  CA  LYS A 923     -41.822 -37.053 -19.788  1.00  0.00           C  
ATOM   2388  C   LYS A 923     -41.229 -35.765 -19.226  1.00  0.00           C  
ATOM   2389  O   LYS A 923     -41.186 -34.734 -19.889  1.00  0.00           O  
ATOM   2390  CB  LYS A 923     -42.278 -36.876 -21.242  1.00  0.00           C  
ATOM   2391  CG  LYS A 923     -43.456 -35.948 -21.440  1.00  0.00           C  
ATOM   2392  CD  LYS A 923     -44.193 -36.309 -22.721  1.00  0.00           C  
ATOM   2393  CE  LYS A 923     -45.191 -35.235 -23.098  1.00  0.00           C  
ATOM   2394  NZ  LYS A 923     -44.498 -33.952 -23.425  1.00  0.00           N  
ATOM   2395  N   PRO A 924     -40.742 -35.825 -17.979  1.00  0.00           N  
ATOM   2396  CA  PRO A 924     -40.148 -34.695 -17.267  1.00  0.00           C  
ATOM   2397  C   PRO A 924     -38.950 -34.036 -17.920  1.00  0.00           C  
ATOM   2398  O   PRO A 924     -38.057 -34.715 -18.439  1.00  0.00           O  
ATOM   2399  CB  PRO A 924     -39.766 -35.300 -15.919  1.00  0.00           C  
ATOM   2400  CG  PRO A 924     -40.728 -36.431 -15.762  1.00  0.00           C  
ATOM   2401  CD  PRO A 924     -40.681 -37.032 -17.141  1.00  0.00           C  
ATOM   2402  N   ASP A 925     -38.936 -32.709 -17.867  1.00  0.00           N  
ATOM   2403  CA  ASP A 925     -37.839 -31.885 -18.384  1.00  0.00           C  
ATOM   2404  C   ASP A 925     -37.011 -31.594 -17.121  1.00  0.00           C  
ATOM   2405  O   ASP A 925     -37.505 -30.936 -16.191  1.00  0.00           O  
ATOM   2406  CB  ASP A 925     -38.423 -30.591 -18.966  1.00  0.00           C  
ATOM   2407  CG  ASP A 925     -37.374 -29.678 -19.594  1.00  0.00           C  
ATOM   2408  OD1 ASP A 925     -36.172 -29.805 -19.292  1.00  0.00           O  
ATOM   2409  OD2 ASP A 925     -37.784 -28.805 -20.392  1.00  0.00           O  
ATOM   2410  N   LEU A 926     -35.779 -32.101 -17.066  1.00  0.00           N  
ATOM   2411  CA  LEU A 926     -34.916 -31.921 -15.890  1.00  0.00           C  
ATOM   2412  C   LEU A 926     -33.867 -30.814 -16.006  1.00  0.00           C  
ATOM   2413  O   LEU A 926     -32.911 -30.774 -15.213  1.00  0.00           O  
ATOM   2414  CB  LEU A 926     -34.185 -33.232 -15.556  1.00  0.00           C  
ATOM   2415  CG  LEU A 926     -34.971 -34.527 -15.342  1.00  0.00           C  
ATOM   2416  CD1 LEU A 926     -34.034 -35.634 -14.877  1.00  0.00           C  
ATOM   2417  CD2 LEU A 926     -36.045 -34.301 -14.312  1.00  0.00           C  
ATOM   2418  N   ARG A 927     -34.025 -29.927 -16.987  1.00  0.00           N  
ATOM   2419  CA  ARG A 927     -33.081 -28.831 -17.177  1.00  0.00           C  
ATOM   2420  C   ARG A 927     -33.265 -27.745 -16.093  1.00  0.00           C  
ATOM   2421  O   ARG A 927     -32.485 -26.792 -16.017  1.00  0.00           O  
ATOM   2422  CB  ARG A 927     -33.249 -28.237 -18.578  1.00  0.00           C  
ATOM   2423  CG  ARG A 927     -32.910 -29.234 -19.708  1.00  0.00           C  
ATOM   2424  CD  ARG A 927     -33.979 -29.225 -20.793  1.00  0.00           C  
ATOM   2425  NE  ARG A 927     -33.860 -28.070 -21.660  1.00  0.00           N  
ATOM   2426  CZ  ARG A 927     -34.827 -27.572 -22.426  1.00  0.00           C  
ATOM   2427  NH1 ARG A 927     -36.037 -28.116 -22.460  1.00  0.00           N  
ATOM   2428  NH2 ARG A 927     -34.567 -26.511 -23.173  1.00  0.00           N  
ATOM   2429  N   PHE A 928     -34.296 -27.894 -15.261  1.00  0.00           N  
ATOM   2430  CA  PHE A 928     -34.558 -26.957 -14.158  1.00  0.00           C  
ATOM   2431  C   PHE A 928     -35.311 -27.673 -13.035  1.00  0.00           C  
ATOM   2432  O   PHE A 928     -35.788 -28.796 -13.227  1.00  0.00           O  
ATOM   2433  CB  PHE A 928     -35.340 -25.727 -14.654  1.00  0.00           C  
ATOM   2434  CG  PHE A 928     -36.733 -26.028 -15.126  1.00  0.00           C  
ATOM   2435  CD1 PHE A 928     -37.810 -25.931 -14.260  1.00  0.00           C  
ATOM   2436  CD2 PHE A 928     -36.967 -26.399 -16.443  1.00  0.00           C  
ATOM   2437  CE1 PHE A 928     -39.105 -26.196 -14.692  1.00  0.00           C  
ATOM   2438  CE2 PHE A 928     -38.259 -26.670 -16.894  1.00  0.00           C  
ATOM   2439  CZ  PHE A 928     -39.334 -26.566 -16.012  1.00  0.00           C  
ATOM   2440  N   GLY A 929     -35.428 -27.025 -11.873  1.00  0.00           N  
ATOM   2441  CA  GLY A 929     -36.089 -27.636 -10.729  1.00  0.00           C  
ATOM   2442  C   GLY A 929     -37.599 -27.503 -10.621  1.00  0.00           C  
ATOM   2443  O   GLY A 929     -38.340 -28.253 -11.253  1.00  0.00           O  
ATOM   2444  N   LEU A 930     -38.054 -26.572  -9.781  1.00  0.00           N  
ATOM   2445  CA  LEU A 930     -39.480 -26.323  -9.575  1.00  0.00           C  
ATOM   2446  C   LEU A 930     -40.300 -27.596  -9.367  1.00  0.00           C  
ATOM   2447  O   LEU A 930     -41.356 -27.786  -9.978  1.00  0.00           O  
ATOM   2448  CB  LEU A 930     -40.053 -25.541 -10.755  1.00  0.00           C  
ATOM   2449  CG  LEU A 930     -39.288 -24.305 -11.245  1.00  0.00           C  
ATOM   2450  CD1 LEU A 930     -40.157 -23.580 -12.267  1.00  0.00           C  
ATOM   2451  CD2 LEU A 930     -38.942 -23.370 -10.096  1.00  0.00           C  
ATOM   2452  N   GLU A 931     -39.824 -28.457  -8.484  1.00  0.00           N  
ATOM   2453  CA  GLU A 931     -40.511 -29.711  -8.195  1.00  0.00           C  
ATOM   2454  C   GLU A 931     -41.873 -29.510  -7.511  1.00  0.00           C  
ATOM   2455  O   GLU A 931     -42.047 -28.594  -6.699  1.00  0.00           O  
ATOM   2456  CB  GLU A 931     -39.603 -30.573  -7.324  1.00  0.00           C  
ATOM   2457  CG  GLU A 931     -40.127 -31.953  -7.038  1.00  0.00           C  
ATOM   2458  CD  GLU A 931     -39.185 -32.749  -6.160  1.00  0.00           C  
ATOM   2459  OE1 GLU A 931     -38.024 -32.977  -6.579  1.00  0.00           O  
ATOM   2460  OE2 GLU A 931     -39.612 -33.139  -5.049  1.00  0.00           O  
ATOM   2461  N   LEU A 932     -42.841 -30.361  -7.841  1.00  0.00           N  
ATOM   2462  CA  LEU A 932     -44.170 -30.270  -7.241  1.00  0.00           C  
ATOM   2463  C   LEU A 932     -44.157 -30.868  -5.826  1.00  0.00           C  
ATOM   2464  O   LEU A 932     -43.424 -31.825  -5.550  1.00  0.00           O  
ATOM   2465  CB  LEU A 932     -45.201 -31.016  -8.093  1.00  0.00           C  
ATOM   2466  CG  LEU A 932     -45.387 -30.614  -9.560  1.00  0.00           C  
ATOM   2467  CD1 LEU A 932     -46.574 -31.382 -10.147  1.00  0.00           C  
ATOM   2468  CD2 LEU A 932     -45.626 -29.120  -9.665  1.00  0.00           C  
ATOM   2469  N   LYS A 933     -44.979 -30.303  -4.941  1.00  0.00           N  
ATOM   2470  CA  LYS A 933     -45.071 -30.757  -3.556  1.00  0.00           C  
ATOM   2471  C   LYS A 933     -46.514 -31.081  -3.173  1.00  0.00           C  
ATOM   2472  O   LYS A 933     -47.433 -30.338  -3.505  1.00  0.00           O  
ATOM   2473  CB  LYS A 933     -44.557 -29.669  -2.609  1.00  0.00           C  
ATOM   2474  CG  LYS A 933     -43.156 -29.155  -2.908  1.00  0.00           C  
ATOM   2475  CD  LYS A 933     -42.097 -30.167  -2.521  1.00  0.00           C  
ATOM   2476  CE  LYS A 933     -40.704 -29.638  -2.812  1.00  0.00           C  
ATOM   2477  NZ  LYS A 933     -39.668 -30.611  -2.368  1.00  0.00           N  
ATOM   2478  N   GLU A 934     -46.714 -32.194  -2.472  1.00  0.00           N  
ATOM   2479  CA  GLU A 934     -48.047 -32.566  -2.011  1.00  0.00           C  
ATOM   2480  C   GLU A 934     -48.196 -31.899  -0.637  1.00  0.00           C  
ATOM   2481  O   GLU A 934     -47.364 -32.117   0.247  1.00  0.00           O  
ATOM   2482  CB  GLU A 934     -48.170 -34.088  -1.871  1.00  0.00           C  
ATOM   2483  CG  GLU A 934     -49.509 -34.542  -1.312  1.00  0.00           C  
ATOM   2484  CD  GLU A 934     -50.666 -34.140  -2.193  1.00  0.00           C  
ATOM   2485  OE1 GLU A 934     -51.789 -33.949  -1.680  1.00  0.00           O  
ATOM   2486  OE2 GLU A 934     -50.454 -34.005  -3.409  1.00  0.00           O  
ATOM   2487  N   VAL A 935     -49.221 -31.063  -0.476  1.00  0.00           N  
ATOM   2488  CA  VAL A 935     -49.447 -30.368   0.795  1.00  0.00           C  
ATOM   2489  C   VAL A 935     -50.872 -30.576   1.297  1.00  0.00           C  
ATOM   2490  O   VAL A 935     -51.301 -29.938   2.263  1.00  0.00           O  
ATOM   2491  CB  VAL A 935     -49.196 -28.835   0.688  1.00  0.00           C  
ATOM   2492  CG1 VAL A 935     -47.715 -28.555   0.485  1.00  0.00           C  
ATOM   2493  CG2 VAL A 935     -50.040 -28.244  -0.430  1.00  0.00           C  
ATOM   2494  N   GLY A 936     -51.603 -31.464   0.634  1.00  0.00           N  
ATOM   2495  CA  GLY A 936     -52.967 -31.744   1.040  1.00  0.00           C  
ATOM   2496  C   GLY A 936     -53.097 -32.122   2.511  1.00  0.00           C  
ATOM   2497  O   GLY A 936     -54.038 -31.673   3.167  1.00  0.00           O  
ATOM   2498  N   PRO A 937     -52.174 -32.932   3.064  1.00  0.00           N  
ATOM   2499  CA  PRO A 937     -52.243 -33.332   4.474  1.00  0.00           C  
ATOM   2500  C   PRO A 937     -52.232 -32.156   5.454  1.00  0.00           C  
ATOM   2501  O   PRO A 937     -52.921 -32.189   6.476  1.00  0.00           O  
ATOM   2502  CB  PRO A 937     -51.017 -34.234   4.636  1.00  0.00           C  
ATOM   2503  CG  PRO A 937     -50.049 -33.661   3.645  1.00  0.00           C  
ATOM   2504  CD  PRO A 937     -50.948 -33.469   2.446  1.00  0.00           C  
ATOM   2505  N   LEU A 938     -51.456 -31.122   5.139  1.00  0.00           N  
ATOM   2506  CA  LEU A 938     -51.356 -29.946   5.999  1.00  0.00           C  
ATOM   2507  C   LEU A 938     -52.666 -29.182   6.142  1.00  0.00           C  
ATOM   2508  O   LEU A 938     -52.760 -28.273   6.970  1.00  0.00           O  
ATOM   2509  CB  LEU A 938     -50.308 -28.970   5.460  1.00  0.00           C  
ATOM   2510  CG  LEU A 938     -48.831 -29.358   5.433  1.00  0.00           C  
ATOM   2511  CD1 LEU A 938     -48.027 -28.211   4.847  1.00  0.00           C  
ATOM   2512  CD2 LEU A 938     -48.347 -29.673   6.835  1.00  0.00           C  
ATOM   2513  N   PHE A 939     -53.681 -29.539   5.363  1.00  0.00           N  
ATOM   2514  CA  PHE A 939     -54.926 -28.787   5.436  1.00  0.00           C  
ATOM   2515  C   PHE A 939     -56.169 -29.381   6.095  1.00  0.00           C  
ATOM   2516  O   PHE A 939     -57.161 -28.670   6.250  1.00  0.00           O  
ATOM   2517  CB  PHE A 939     -55.286 -28.270   4.042  1.00  0.00           C  
ATOM   2518  CG  PHE A 939     -54.325 -27.239   3.519  1.00  0.00           C  
ATOM   2519  CD1 PHE A 939     -53.037 -27.599   3.133  1.00  0.00           C  
ATOM   2520  CD2 PHE A 939     -54.695 -25.899   3.442  1.00  0.00           C  
ATOM   2521  CE1 PHE A 939     -52.132 -26.642   2.678  1.00  0.00           C  
ATOM   2522  CE2 PHE A 939     -53.796 -24.933   2.988  1.00  0.00           C  
ATOM   2523  CZ  PHE A 939     -52.511 -25.308   2.606  1.00  0.00           C  
ATOM   2524  N   ARG A 940     -56.152 -30.652   6.487  1.00  0.00           N  
ATOM   2525  CA  ARG A 940     -57.346 -31.196   7.129  1.00  0.00           C  
ATOM   2526  C   ARG A 940     -57.227 -31.373   8.640  1.00  0.00           C  
ATOM   2527  O   ARG A 940     -57.010 -32.479   9.145  1.00  0.00           O  
ATOM   2528  CB  ARG A 940     -57.775 -32.518   6.491  1.00  0.00           C  
ATOM   2529  CG  ARG A 940     -59.103 -33.029   7.042  1.00  0.00           C  
ATOM   2530  CD  ARG A 940     -60.190 -31.955   6.951  1.00  0.00           C  
ATOM   2531  NE  ARG A 940     -61.413 -32.317   7.667  1.00  0.00           N  
ATOM   2532  CZ  ARG A 940     -62.170 -33.374   7.385  1.00  0.00           C  
ATOM   2533  NH1 ARG A 940     -61.840 -34.189   6.390  1.00  0.00           N  
ATOM   2534  NH2 ARG A 940     -63.265 -33.615   8.096  1.00  0.00           N  
ATOM   2535  N   GLN A 941     -57.385 -30.254   9.339  1.00  0.00           N  
ATOM   2536  CA  GLN A 941     -57.338 -30.151  10.799  1.00  0.00           C  
ATOM   2537  C   GLN A 941     -57.904 -28.755  10.996  1.00  0.00           C  
ATOM   2538  O   GLN A 941     -58.509 -28.429  12.022  1.00  0.00           O  
ATOM   2539  CB  GLN A 941     -55.893 -30.211  11.309  1.00  0.00           C  
ATOM   2540  CG  GLN A 941     -55.719 -29.811  12.770  1.00  0.00           C  
ATOM   2541  CD  GLN A 941     -54.260 -29.790  13.194  1.00  0.00           C  
ATOM   2542  OE1 GLN A 941     -53.435 -29.111  12.581  1.00  0.00           O  
ATOM   2543  NE2 GLN A 941     -53.936 -30.533  14.246  1.00  0.00           N  
ATOM   2544  N   SER A 942     -57.684 -27.941   9.966  1.00  0.00           N  
ATOM   2545  CA  SER A 942     -58.159 -26.568   9.894  1.00  0.00           C  
ATOM   2546  C   SER A 942     -59.389 -26.641   8.992  1.00  0.00           C  
ATOM   2547  O   SER A 942     -60.332 -27.372   9.295  1.00  0.00           O  
ATOM   2548  CB  SER A 942     -57.087 -25.672   9.267  1.00  0.00           C  
ATOM   2549  OG  SER A 942     -56.718 -26.133   7.978  1.00  0.00           O  
ATOM   2550  N   GLY A 943     -59.384 -25.910   7.881  1.00  0.00           N  
ATOM   2551  CA  GLY A 943     -60.534 -25.987   7.004  1.00  0.00           C  
ATOM   2552  C   GLY A 943     -60.796 -24.894   5.988  1.00  0.00           C  
ATOM   2553  O   GLY A 943     -61.404 -23.870   6.299  1.00  0.00           O  
ATOM   2554  N   PHE A 944     -60.330 -25.112   4.764  1.00  0.00           N  
ATOM   2555  CA  PHE A 944     -60.572 -24.178   3.669  1.00  0.00           C  
ATOM   2556  C   PHE A 944     -61.263 -25.005   2.590  1.00  0.00           C  
ATOM   2557  O   PHE A 944     -60.620 -25.788   1.893  1.00  0.00           O  
ATOM   2558  CB  PHE A 944     -59.264 -23.581   3.126  1.00  0.00           C  
ATOM   2559  CG  PHE A 944     -59.419 -22.896   1.786  1.00  0.00           C  
ATOM   2560  CD1 PHE A 944     -60.485 -22.032   1.547  1.00  0.00           C  
ATOM   2561  CD2 PHE A 944     -58.510 -23.130   0.757  1.00  0.00           C  
ATOM   2562  CE1 PHE A 944     -60.645 -21.413   0.308  1.00  0.00           C  
ATOM   2563  CE2 PHE A 944     -58.663 -22.515  -0.487  1.00  0.00           C  
ATOM   2564  CZ  PHE A 944     -59.732 -21.656  -0.710  1.00  0.00           C  
ATOM   2565  N   ARG A 945     -62.578 -24.843   2.482  1.00  0.00           N  
ATOM   2566  CA  ARG A 945     -63.394 -25.571   1.513  1.00  0.00           C  
ATOM   2567  C   ARG A 945     -62.635 -26.341   0.432  1.00  0.00           C  
ATOM   2568  O   ARG A 945     -62.337 -27.528   0.593  1.00  0.00           O  
ATOM   2569  CB  ARG A 945     -64.375 -24.608   0.845  1.00  0.00           C  
ATOM   2570  CG  ARG A 945     -65.385 -24.000   1.800  1.00  0.00           C  
ATOM   2571  CD  ARG A 945     -66.294 -25.068   2.386  1.00  0.00           C  
ATOM   2572  NE  ARG A 945     -67.067 -25.751   1.352  1.00  0.00           N  
ATOM   2573  CZ  ARG A 945     -67.968 -26.699   1.594  1.00  0.00           C  
ATOM   2574  NH1 ARG A 945     -68.213 -27.084   2.840  1.00  0.00           N  
ATOM   2575  NH2 ARG A 945     -68.626 -27.262   0.589  1.00  0.00           N  
ATOM   2576  N   VAL A 946     -62.329 -25.657  -0.667  1.00  0.00           N  
ATOM   2577  CA  VAL A 946     -61.626 -26.254  -1.800  1.00  0.00           C  
ATOM   2578  C   VAL A 946     -60.467 -27.183  -1.437  1.00  0.00           C  
ATOM   2579  O   VAL A 946     -60.343 -28.269  -1.999  1.00  0.00           O  
ATOM   2580  CB  VAL A 946     -61.084 -25.162  -2.749  1.00  0.00           C  
ATOM   2581  CG1 VAL A 946     -60.410 -25.803  -3.954  1.00  0.00           C  
ATOM   2582  CG2 VAL A 946     -62.216 -24.262  -3.202  1.00  0.00           C  
ATOM   2583  N   PHE A 947     -59.628 -26.759  -0.498  1.00  0.00           N  
ATOM   2584  CA  PHE A 947     -58.462 -27.543  -0.093  1.00  0.00           C  
ATOM   2585  C   PHE A 947     -58.702 -28.824   0.711  1.00  0.00           C  
ATOM   2586  O   PHE A 947     -57.740 -29.435   1.177  1.00  0.00           O  
ATOM   2587  CB  PHE A 947     -57.479 -26.646   0.675  1.00  0.00           C  
ATOM   2588  CG  PHE A 947     -56.624 -25.776  -0.211  1.00  0.00           C  
ATOM   2589  CD1 PHE A 947     -57.068 -25.387  -1.471  1.00  0.00           C  
ATOM   2590  CD2 PHE A 947     -55.386 -25.323   0.229  1.00  0.00           C  
ATOM   2591  CE1 PHE A 947     -56.291 -24.558  -2.278  1.00  0.00           C  
ATOM   2592  CE2 PHE A 947     -54.602 -24.495  -0.571  1.00  0.00           C  
ATOM   2593  CZ  PHE A 947     -55.057 -24.112  -1.828  1.00  0.00           C  
ATOM   2594  N   GLN A 948     -59.956 -29.244   0.880  1.00  0.00           N  
ATOM   2595  CA  GLN A 948     -60.213 -30.466   1.646  1.00  0.00           C  
ATOM   2596  C   GLN A 948     -61.080 -31.493   0.928  1.00  0.00           C  
ATOM   2597  O   GLN A 948     -60.918 -32.695   1.129  1.00  0.00           O  
ATOM   2598  CB  GLN A 948     -60.845 -30.132   2.993  1.00  0.00           C  
ATOM   2599  CG  GLN A 948     -60.247 -28.917   3.683  1.00  0.00           C  
ATOM   2600  CD  GLN A 948     -58.741 -29.005   3.842  1.00  0.00           C  
ATOM   2601  OE1 GLN A 948     -58.217 -29.976   4.389  1.00  0.00           O  
ATOM   2602  NE2 GLN A 948     -58.036 -27.985   3.366  1.00  0.00           N  
ATOM   2603  N   GLU A 949     -62.013 -31.029   0.107  1.00  0.00           N  
ATOM   2604  CA  GLU A 949     -62.857 -31.956  -0.633  1.00  0.00           C  
ATOM   2605  C   GLU A 949     -61.958 -32.692  -1.620  1.00  0.00           C  
ATOM   2606  O   GLU A 949     -62.291 -33.778  -2.099  1.00  0.00           O  
ATOM   2607  CB  GLU A 949     -63.944 -31.200  -1.389  1.00  0.00           C  
ATOM   2608  CG  GLU A 949     -64.836 -30.373  -0.495  1.00  0.00           C  
ATOM   2609  CD  GLU A 949     -65.953 -29.709  -1.262  1.00  0.00           C  
ATOM   2610  OE1 GLU A 949     -65.653 -28.958  -2.215  1.00  0.00           O  
ATOM   2611  OE2 GLU A 949     -67.131 -29.938  -0.914  1.00  0.00           O  
ATOM   2612  N   ALA A 950     -60.810 -32.085  -1.914  1.00  0.00           N  
ATOM   2613  CA  ALA A 950     -59.838 -32.655  -2.837  1.00  0.00           C  
ATOM   2614  C   ALA A 950     -58.915 -33.611  -2.099  1.00  0.00           C  
ATOM   2615  O   ALA A 950     -58.453 -33.315  -0.998  1.00  0.00           O  
ATOM   2616  CB  ALA A 950     -59.022 -31.543  -3.484  1.00  0.00           C  
ATOM   2617  N   GLU A 951     -58.649 -34.760  -2.708  1.00  0.00           N  
ATOM   2618  CA  GLU A 951     -57.774 -35.744  -2.093  1.00  0.00           C  
ATOM   2619  C   GLU A 951     -56.335 -35.278  -2.191  1.00  0.00           C  
ATOM   2620  O   GLU A 951     -55.469 -35.745  -1.451  1.00  0.00           O  
ATOM   2621  CB  GLU A 951     -57.904 -37.100  -2.786  1.00  0.00           C  
ATOM   2622  CG  GLU A 951     -57.079 -38.189  -2.105  1.00  0.00           C  
ATOM   2623  CD  GLU A 951     -57.210 -39.538  -2.780  1.00  0.00           C  
ATOM   2624  OE1 GLU A 951     -56.857 -39.640  -3.975  1.00  0.00           O  
ATOM   2625  OE2 GLU A 951     -57.664 -40.495  -2.115  1.00  0.00           O  
ATOM   2626  N   SER A 957     -56.090 -34.351  -3.113  1.00  0.00           N  
ATOM   2627  CA  SER A 957     -54.749 -33.827  -3.324  1.00  0.00           C  
ATOM   2628  C   SER A 957     -54.684 -32.320  -3.535  1.00  0.00           C  
ATOM   2629  O   SER A 957     -55.557 -31.717  -4.168  1.00  0.00           O  
ATOM   2630  CB  SER A 957     -54.098 -34.523  -4.527  1.00  0.00           C  
ATOM   2631  OG  SER A 957     -52.810 -33.993  -4.792  1.00  0.00           O  
ATOM   2632  N   VAL A 958     -53.629 -31.732  -2.982  1.00  0.00           N  
ATOM   2633  CA  VAL A 958     -53.341 -30.311  -3.112  1.00  0.00           C  
ATOM   2634  C   VAL A 958     -51.853 -30.255  -3.418  1.00  0.00           C  
ATOM   2635  O   VAL A 958     -51.018 -30.570  -2.563  1.00  0.00           O  
ATOM   2636  CB  VAL A 958     -53.624 -29.523  -1.813  1.00  0.00           C  
ATOM   2637  CG1 VAL A 958     -53.151 -28.085  -1.971  1.00  0.00           C  
ATOM   2638  CG2 VAL A 958     -55.116 -29.539  -1.513  1.00  0.00           C  
ATOM   2639  N   LYS A 959     -51.533 -29.882  -4.654  1.00  0.00           N  
ATOM   2640  CA  LYS A 959     -50.147 -29.798  -5.102  1.00  0.00           C  
ATOM   2641  C   LYS A 959     -49.703 -28.342  -5.056  1.00  0.00           C  
ATOM   2642  O   LYS A 959     -50.456 -27.443  -5.441  1.00  0.00           O  
ATOM   2643  CB  LYS A 959     -50.023 -30.315  -6.541  1.00  0.00           C  
ATOM   2644  CG  LYS A 959     -50.496 -31.750  -6.771  1.00  0.00           C  
ATOM   2645  CD  LYS A 959     -49.616 -32.763  -6.058  1.00  0.00           C  
ATOM   2646  CE  LYS A 959     -50.021 -34.194  -6.402  1.00  0.00           C  
ATOM   2647  NZ  LYS A 959     -49.282 -35.192  -5.568  1.00  0.00           N  
ATOM   2648  N   ALA A 960     -48.480 -28.116  -4.595  1.00  0.00           N  
ATOM   2649  CA  ALA A 960     -47.951 -26.766  -4.506  1.00  0.00           C  
ATOM   2650  C   ALA A 960     -46.660 -26.620  -5.292  1.00  0.00           C  
ATOM   2651  O   ALA A 960     -45.912 -27.587  -5.474  1.00  0.00           O  
ATOM   2652  CB  ALA A 960     -47.716 -26.387  -3.045  1.00  0.00           C  
ATOM   2653  N   LEU A 961     -46.408 -25.396  -5.742  1.00  0.00           N  
ATOM   2654  CA  LEU A 961     -45.223 -25.065  -6.505  1.00  0.00           C  
ATOM   2655  C   LEU A 961     -44.701 -23.722  -6.013  1.00  0.00           C  
ATOM   2656  O   LEU A 961     -45.459 -22.759  -5.909  1.00  0.00           O  
ATOM   2657  CB  LEU A 961     -45.591 -24.981  -7.987  1.00  0.00           C  
ATOM   2658  CG  LEU A 961     -44.540 -24.486  -8.969  1.00  0.00           C  
ATOM   2659  CD1 LEU A 961     -43.313 -25.380  -8.909  1.00  0.00           C  
ATOM   2660  CD2 LEU A 961     -45.147 -24.482 -10.361  1.00  0.00           C  
ATOM   2661  N   ALA A 962     -43.410 -23.653  -5.712  1.00  0.00           N  
ATOM   2662  CA  ALA A 962     -42.808 -22.413  -5.232  1.00  0.00           C  
ATOM   2663  C   ALA A 962     -41.957 -21.743  -6.311  1.00  0.00           C  
ATOM   2664  O   ALA A 962     -40.886 -22.245  -6.654  1.00  0.00           O  
ATOM   2665  CB  ALA A 962     -41.951 -22.693  -3.995  1.00  0.00           C  
ATOM   2666  N   LEU A 963     -42.430 -20.612  -6.839  1.00  0.00           N  
ATOM   2667  CA  LEU A 963     -41.694 -19.877  -7.874  1.00  0.00           C  
ATOM   2668  C   LEU A 963     -40.776 -18.824  -7.246  1.00  0.00           C  
ATOM   2669  O   LEU A 963     -41.203 -18.054  -6.376  1.00  0.00           O  
ATOM   2670  CB  LEU A 963     -42.665 -19.185  -8.827  1.00  0.00           C  
ATOM   2671  CG  LEU A 963     -43.636 -20.059  -9.613  1.00  0.00           C  
ATOM   2672  CD1 LEU A 963     -44.479 -19.168 -10.503  1.00  0.00           C  
ATOM   2673  CD2 LEU A 963     -42.877 -21.074 -10.452  1.00  0.00           C  
ATOM   2674  N   PRO A 964     -39.511 -18.760  -7.694  1.00  0.00           N  
ATOM   2675  CA  PRO A 964     -38.526 -17.804  -7.176  1.00  0.00           C  
ATOM   2676  C   PRO A 964     -38.720 -16.372  -7.693  1.00  0.00           C  
ATOM   2677  O   PRO A 964     -37.750 -15.699  -8.059  1.00  0.00           O  
ATOM   2678  CB  PRO A 964     -37.205 -18.411  -7.638  1.00  0.00           C  
ATOM   2679  CG  PRO A 964     -37.572 -18.910  -8.999  1.00  0.00           C  
ATOM   2680  CD  PRO A 964     -38.918 -19.589  -8.759  1.00  0.00           C  
ATOM   2681  N   LYS A 973     -39.970 -15.913  -7.723  1.00  0.00           N  
ATOM   2682  CA  LYS A 973     -40.278 -14.566  -8.191  1.00  0.00           C  
ATOM   2683  C   LYS A 973     -41.664 -14.106  -7.749  1.00  0.00           C  
ATOM   2684  O   LYS A 973     -42.587 -14.906  -7.651  1.00  0.00           O  
ATOM   2685  CB  LYS A 973     -40.218 -14.499  -9.716  1.00  0.00           C  
ATOM   2686  CG  LYS A 973     -40.576 -13.122 -10.245  1.00  0.00           C  
ATOM   2687  CD  LYS A 973     -40.814 -13.113 -11.737  1.00  0.00           C  
ATOM   2688  CE  LYS A 973     -41.231 -11.725 -12.194  1.00  0.00           C  
ATOM   2689  NZ  LYS A 973     -41.529 -11.685 -13.646  1.00  0.00           N  
ATOM   2690  N   ALA A 974     -41.805 -12.810  -7.484  1.00  0.00           N  
ATOM   2691  CA  ALA A 974     -43.099 -12.248  -7.091  1.00  0.00           C  
ATOM   2692  C   ALA A 974     -43.862 -11.975  -8.388  1.00  0.00           C  
ATOM   2693  O   ALA A 974     -43.562 -11.024  -9.109  1.00  0.00           O  
ATOM   2694  CB  ALA A 974     -42.894 -10.952  -6.308  1.00  0.00           C  
ATOM   2695  N   LEU A 975     -44.849 -12.809  -8.682  1.00  0.00           N  
ATOM   2696  CA  LEU A 975     -45.615 -12.671  -9.910  1.00  0.00           C  
ATOM   2697  C   LEU A 975     -46.561 -11.480  -9.939  1.00  0.00           C  
ATOM   2698  O   LEU A 975     -46.961 -10.964  -8.897  1.00  0.00           O  
ATOM   2699  CB  LEU A 975     -46.423 -13.946 -10.178  1.00  0.00           C  
ATOM   2700  CG  LEU A 975     -45.706 -15.300 -10.204  1.00  0.00           C  
ATOM   2701  CD1 LEU A 975     -46.714 -16.382 -10.616  1.00  0.00           C  
ATOM   2702  CD2 LEU A 975     -44.531 -15.268 -11.173  1.00  0.00           C  
ATOM   2703  N   SER A 976     -46.911 -11.052 -11.148  1.00  0.00           N  
ATOM   2704  CA  SER A 976     -47.844  -9.950 -11.354  1.00  0.00           C  
ATOM   2705  C   SER A 976     -49.200 -10.607 -11.575  1.00  0.00           C  
ATOM   2706  O   SER A 976     -49.288 -11.824 -11.728  1.00  0.00           O  
ATOM   2707  CB  SER A 976     -47.471  -9.138 -12.601  1.00  0.00           C  
ATOM   2708  OG  SER A 976     -47.694  -9.897 -13.784  1.00  0.00           O  
ATOM   2709  N   ARG A 977     -50.255  -9.805 -11.596  1.00  0.00           N  
ATOM   2710  CA  ARG A 977     -51.598 -10.332 -11.797  1.00  0.00           C  
ATOM   2711  C   ARG A 977     -51.765 -10.932 -13.190  1.00  0.00           C  
ATOM   2712  O   ARG A 977     -52.519 -11.889 -13.370  1.00  0.00           O  
ATOM   2713  CB  ARG A 977     -52.622  -9.219 -11.605  1.00  0.00           C  
ATOM   2714  CG  ARG A 977     -52.471  -8.468 -10.291  1.00  0.00           C  
ATOM   2715  CD  ARG A 977     -52.958  -9.291  -9.110  1.00  0.00           C  
ATOM   2716  NE  ARG A 977     -52.780  -8.580  -7.847  1.00  0.00           N  
ATOM   2717  CZ  ARG A 977     -53.355  -8.929  -6.699  1.00  0.00           C  
ATOM   2718  NH1 ARG A 977     -54.153  -9.987  -6.645  1.00  0.00           N  
ATOM   2719  NH2 ARG A 977     -53.133  -8.219  -5.601  1.00  0.00           N  
ATOM   2720  N   LYS A 978     -51.065 -10.369 -14.173  1.00  0.00           N  
ATOM   2721  CA  LYS A 978     -51.159 -10.851 -15.548  1.00  0.00           C  
ATOM   2722  C   LYS A 978     -50.464 -12.199 -15.691  1.00  0.00           C  
ATOM   2723  O   LYS A 978     -50.951 -13.087 -16.398  1.00  0.00           O  
ATOM   2724  CB  LYS A 978     -50.541  -9.832 -16.513  1.00  0.00           C  
ATOM   2725  CG  LYS A 978     -50.954 -10.031 -17.966  1.00  0.00           C  
ATOM   2726  CD  LYS A 978     -50.535  -8.854 -18.845  1.00  0.00           C  
ATOM   2727  CE  LYS A 978     -51.077  -9.001 -20.266  1.00  0.00           C  
ATOM   2728  NZ  LYS A 978     -50.732  -7.836 -21.139  1.00  0.00           N  
ATOM   2729  N   GLU A 979     -49.327 -12.345 -15.015  1.00  0.00           N  
ATOM   2730  CA  GLU A 979     -48.571 -13.589 -15.054  1.00  0.00           C  
ATOM   2731  C   GLU A 979     -49.386 -14.704 -14.392  1.00  0.00           C  
ATOM   2732  O   GLU A 979     -49.402 -15.836 -14.869  1.00  0.00           O  
ATOM   2733  CB  GLU A 979     -47.226 -13.415 -14.337  1.00  0.00           C  
ATOM   2734  CG  GLU A 979     -46.248 -12.479 -15.048  1.00  0.00           C  
ATOM   2735  CD  GLU A 979     -44.965 -12.272 -14.259  1.00  0.00           C  
ATOM   2736  OE1 GLU A 979     -45.050 -11.836 -13.093  1.00  0.00           O  
ATOM   2737  OE2 GLU A 979     -43.869 -12.542 -14.795  1.00  0.00           O  
ATOM   2738  N   VAL A 980     -50.065 -14.379 -13.295  1.00  0.00           N  
ATOM   2739  CA  VAL A 980     -50.895 -15.352 -12.579  1.00  0.00           C  
ATOM   2740  C   VAL A 980     -52.079 -15.794 -13.435  1.00  0.00           C  
ATOM   2741  O   VAL A 980     -52.423 -16.981 -13.477  1.00  0.00           O  
ATOM   2742  CB  VAL A 980     -51.436 -14.759 -11.253  1.00  0.00           C  
ATOM   2743  CG1 VAL A 980     -52.565 -15.621 -10.696  1.00  0.00           C  
ATOM   2744  CG2 VAL A 980     -50.310 -14.677 -10.240  1.00  0.00           C  
ATOM   2745  N   ALA A 981     -52.699 -14.833 -14.114  1.00  0.00           N  
ATOM   2746  CA  ALA A 981     -53.847 -15.110 -14.971  1.00  0.00           C  
ATOM   2747  C   ALA A 981     -53.454 -16.007 -16.132  1.00  0.00           C  
ATOM   2748  O   ALA A 981     -54.216 -16.886 -16.529  1.00  0.00           O  
ATOM   2749  CB  ALA A 981     -54.432 -13.807 -15.499  1.00  0.00           C  
ATOM   2750  N   GLU A 982     -52.262 -15.783 -16.677  1.00  0.00           N  
ATOM   2751  CA  GLU A 982     -51.792 -16.591 -17.791  1.00  0.00           C  
ATOM   2752  C   GLU A 982     -51.617 -18.048 -17.332  1.00  0.00           C  
ATOM   2753  O   GLU A 982     -52.028 -18.978 -18.038  1.00  0.00           O  
ATOM   2754  CB  GLU A 982     -50.467 -16.036 -18.323  1.00  0.00           C  
ATOM   2755  CG  GLU A 982     -50.189 -16.370 -19.782  1.00  0.00           C  
ATOM   2756  CD  GLU A 982     -50.238 -17.862 -20.061  1.00  0.00           C  
ATOM   2757  OE1 GLU A 982     -49.464 -18.606 -19.425  1.00  0.00           O  
ATOM   2758  OE2 GLU A 982     -51.047 -18.293 -20.913  1.00  0.00           O  
ATOM   2759  N   LEU A 983     -51.011 -18.233 -16.155  1.00  0.00           N  
ATOM   2760  CA  LEU A 983     -50.783 -19.565 -15.590  1.00  0.00           C  
ATOM   2761  C   LEU A 983     -52.095 -20.265 -15.244  1.00  0.00           C  
ATOM   2762  O   LEU A 983     -52.198 -21.489 -15.329  1.00  0.00           O  
ATOM   2763  CB  LEU A 983     -49.921 -19.472 -14.326  1.00  0.00           C  
ATOM   2764  CG  LEU A 983     -48.479 -18.987 -14.469  1.00  0.00           C  
ATOM   2765  CD1 LEU A 983     -47.841 -18.873 -13.091  1.00  0.00           C  
ATOM   2766  CD2 LEU A 983     -47.696 -19.957 -15.345  1.00  0.00           C  
ATOM   2767  N   GLU A 984     -53.096 -19.487 -14.847  1.00  0.00           N  
ATOM   2768  CA  GLU A 984     -54.387 -20.057 -14.502  1.00  0.00           C  
ATOM   2769  C   GLU A 984     -55.079 -20.609 -15.745  1.00  0.00           C  
ATOM   2770  O   GLU A 984     -55.857 -21.562 -15.661  1.00  0.00           O  
ATOM   2771  CB  GLU A 984     -55.279 -19.012 -13.828  1.00  0.00           C  
ATOM   2772  CG  GLU A 984     -56.596 -19.598 -13.339  1.00  0.00           C  
ATOM   2773  CD  GLU A 984     -57.341 -18.673 -12.403  1.00  0.00           C  
ATOM   2774  OE1 GLU A 984     -58.470 -19.023 -11.999  1.00  0.00           O  
ATOM   2775  OE2 GLU A 984     -56.796 -17.600 -12.068  1.00  0.00           O  
ATOM   2776  N   GLU A 985     -54.796 -20.006 -16.896  1.00  0.00           N  
ATOM   2777  CA  GLU A 985     -55.378 -20.462 -18.155  1.00  0.00           C  
ATOM   2778  C   GLU A 985     -54.824 -21.844 -18.488  1.00  0.00           C  
ATOM   2779  O   GLU A 985     -55.565 -22.745 -18.881  1.00  0.00           O  
ATOM   2780  CB  GLU A 985     -55.047 -19.480 -19.281  1.00  0.00           C  
ATOM   2781  CG  GLU A 985     -55.804 -18.168 -19.182  1.00  0.00           C  
ATOM   2782  CD  GLU A 985     -57.307 -18.362 -19.278  1.00  0.00           C  
ATOM   2783  OE1 GLU A 985     -57.777 -18.828 -20.338  1.00  0.00           O  
ATOM   2784  OE2 GLU A 985     -58.019 -18.057 -18.295  1.00  0.00           O  
ATOM   2785  N   VAL A 986     -53.516 -22.006 -18.320  1.00  0.00           N  
ATOM   2786  CA  VAL A 986     -52.863 -23.282 -18.582  1.00  0.00           C  
ATOM   2787  C   VAL A 986     -53.463 -24.368 -17.687  1.00  0.00           C  
ATOM   2788  O   VAL A 986     -53.768 -25.468 -18.150  1.00  0.00           O  
ATOM   2789  CB  VAL A 986     -51.345 -23.178 -18.328  1.00  0.00           C  
ATOM   2790  CG1 VAL A 986     -50.691 -24.546 -18.415  1.00  0.00           C  
ATOM   2791  CG2 VAL A 986     -50.731 -22.234 -19.348  1.00  0.00           C  
ATOM   2792  N   ALA A 987     -53.639 -24.047 -16.407  1.00  0.00           N  
ATOM   2793  CA  ALA A 987     -54.207 -24.988 -15.448  1.00  0.00           C  
ATOM   2794  C   ALA A 987     -55.604 -25.456 -15.872  1.00  0.00           C  
ATOM   2795  O   ALA A 987     -55.932 -26.642 -15.779  1.00  0.00           O  
ATOM   2796  CB  ALA A 987     -54.272 -24.340 -14.070  1.00  0.00           C  
ATOM   2797  N   LYS A 988     -56.423 -24.517 -16.335  1.00  0.00           N  
ATOM   2798  CA  LYS A 988     -57.783 -24.826 -16.760  1.00  0.00           C  
ATOM   2799  C   LYS A 988     -57.819 -25.627 -18.054  1.00  0.00           C  
ATOM   2800  O   LYS A 988     -58.749 -26.400 -18.287  1.00  0.00           O  
ATOM   2801  CB  LYS A 988     -58.593 -23.536 -16.928  1.00  0.00           C  
ATOM   2802  CG  LYS A 988     -58.799 -22.769 -15.631  1.00  0.00           C  
ATOM   2803  CD  LYS A 988     -59.727 -21.580 -15.823  1.00  0.00           C  
ATOM   2804  CE  LYS A 988     -59.883 -20.792 -14.530  1.00  0.00           C  
ATOM   2805  NZ  LYS A 988     -60.371 -21.648 -13.413  1.00  0.00           N  
ATOM   2806  N   ARG A 989     -56.812 -25.434 -18.900  1.00  0.00           N  
ATOM   2807  CA  ARG A 989     -56.736 -26.161 -20.163  1.00  0.00           C  
ATOM   2808  C   ARG A 989     -56.717 -27.651 -19.842  1.00  0.00           C  
ATOM   2809  O   ARG A 989     -57.408 -28.444 -20.478  1.00  0.00           O  
ATOM   2810  CB  ARG A 989     -55.462 -25.788 -20.931  1.00  0.00           C  
ATOM   2811  CG  ARG A 989     -55.384 -24.348 -21.415  1.00  0.00           C  
ATOM   2812  CD  ARG A 989     -56.355 -24.069 -22.556  1.00  0.00           C  
ATOM   2813  NE  ARG A 989     -57.749 -24.215 -22.147  1.00  0.00           N  
ATOM   2814  CZ  ARG A 989     -58.788 -24.056 -22.962  1.00  0.00           C  
ATOM   2815  NH1 ARG A 989     -58.593 -23.741 -24.237  1.00  0.00           N  
ATOM   2816  NH2 ARG A 989     -60.024 -24.211 -22.504  1.00  0.00           N  
ATOM   2817  N   HIS A 990     -55.915 -28.022 -18.848  1.00  0.00           N  
ATOM   2818  CA  HIS A 990     -55.803 -29.410 -18.416  1.00  0.00           C  
ATOM   2819  C   HIS A 990     -56.877 -29.638 -17.363  1.00  0.00           C  
ATOM   2820  O   HIS A 990     -56.626 -30.183 -16.287  1.00  0.00           O  
ATOM   2821  CB  HIS A 990     -54.411 -29.677 -17.839  1.00  0.00           C  
ATOM   2822  CG  HIS A 990     -53.304 -29.475 -18.830  1.00  0.00           C  
ATOM   2823  ND1 HIS A 990     -53.067 -28.265 -19.442  1.00  0.00           N  
ATOM   2824  CD2 HIS A 990     -52.385 -30.334 -19.324  1.00  0.00           C  
ATOM   2825  CE1 HIS A 990     -52.048 -28.385 -20.274  1.00  0.00           C  
ATOM   2826  NE2 HIS A 990     -51.615 -29.634 -20.220  1.00  0.00           N  
ATOM   2827  N   LYS A 991     -58.079 -29.201 -17.717  1.00  0.00           N  
ATOM   2828  CA  LYS A 991     -59.275 -29.280 -16.894  1.00  0.00           C  
ATOM   2829  C   LYS A 991     -59.100 -29.377 -15.380  1.00  0.00           C  
ATOM   2830  O   LYS A 991     -59.330 -30.425 -14.774  1.00  0.00           O  
ATOM   2831  CB  LYS A 991     -60.191 -30.411 -17.379  1.00  0.00           C  
ATOM   2832  CG  LYS A 991     -61.609 -30.277 -16.807  1.00  0.00           C  
ATOM   2833  CD  LYS A 991     -62.602 -31.271 -17.396  1.00  0.00           C  
ATOM   2834  CE  LYS A 991     -64.026 -30.964 -16.918  1.00  0.00           C  
ATOM   2835  NZ  LYS A 991     -64.156 -30.974 -15.432  1.00  0.00           N  
ATOM   2836  N   ALA A 992     -58.691 -28.261 -14.786  1.00  0.00           N  
ATOM   2837  CA  ALA A 992     -58.530 -28.137 -13.341  1.00  0.00           C  
ATOM   2838  C   ALA A 992     -59.450 -26.952 -13.045  1.00  0.00           C  
ATOM   2839  O   ALA A 992     -59.503 -26.008 -13.832  1.00  0.00           O  
ATOM   2840  CB  ALA A 992     -57.088 -27.810 -12.988  1.00  0.00           C  
ATOM   2841  N   GLN A 993     -60.179 -26.994 -11.934  1.00  0.00           N  
ATOM   2842  CA  GLN A 993     -61.118 -25.916 -11.620  1.00  0.00           C  
ATOM   2843  C   GLN A 993     -60.504 -24.529 -11.482  1.00  0.00           C  
ATOM   2844  O   GLN A 993     -61.177 -23.530 -11.741  1.00  0.00           O  
ATOM   2845  CB  GLN A 993     -61.900 -26.238 -10.349  1.00  0.00           C  
ATOM   2846  CG  GLN A 993     -61.060 -26.216  -9.084  1.00  0.00           C  
ATOM   2847  CD  GLN A 993     -61.890 -26.423  -7.837  1.00  0.00           C  
ATOM   2848  OE1 GLN A 993     -62.841 -25.683  -7.580  1.00  0.00           O  
ATOM   2849  NE2 GLN A 993     -61.535 -27.432  -7.051  1.00  0.00           N  
ATOM   2850  N   GLY A 994     -59.242 -24.457 -11.068  1.00  0.00           N  
ATOM   2851  CA  GLY A 994     -58.610 -23.159 -10.922  1.00  0.00           C  
ATOM   2852  C   GLY A 994     -57.212 -23.163 -10.336  1.00  0.00           C  
ATOM   2853  O   GLY A 994     -56.678 -24.204  -9.951  1.00  0.00           O  
ATOM   2854  N   LEU A 995     -56.618 -21.979 -10.263  1.00  0.00           N  
ATOM   2855  CA  LEU A 995     -55.277 -21.833  -9.729  1.00  0.00           C  
ATOM   2856  C   LEU A 995     -55.305 -20.891  -8.520  1.00  0.00           C  
ATOM   2857  O   LEU A 995     -55.720 -19.738  -8.631  1.00  0.00           O  
ATOM   2858  CB  LEU A 995     -54.354 -21.281 -10.826  1.00  0.00           C  
ATOM   2859  CG  LEU A 995     -52.837 -21.251 -10.626  1.00  0.00           C  
ATOM   2860  CD1 LEU A 995     -52.470 -20.316  -9.481  1.00  0.00           C  
ATOM   2861  CD2 LEU A 995     -52.341 -22.665 -10.359  1.00  0.00           C  
ATOM   2862  N   ALA A 996     -54.882 -21.390  -7.364  1.00  0.00           N  
ATOM   2863  CA  ALA A 996     -54.848 -20.568  -6.156  1.00  0.00           C  
ATOM   2864  C   ALA A 996     -53.417 -20.099  -5.981  1.00  0.00           C  
ATOM   2865  O   ALA A 996     -52.481 -20.807  -6.358  1.00  0.00           O  
ATOM   2866  CB  ALA A 996     -55.282 -21.380  -4.944  1.00  0.00           C  
ATOM   2867  N   TRP A 997     -53.241 -18.914  -5.410  1.00  0.00           N  
ATOM   2868  CA  TRP A 997     -51.903 -18.372  -5.222  1.00  0.00           C  
ATOM   2869  C   TRP A 997     -51.786 -17.468  -4.005  1.00  0.00           C  
ATOM   2870  O   TRP A 997     -52.788 -17.040  -3.423  1.00  0.00           O  
ATOM   2871  CB  TRP A 997     -51.489 -17.576  -6.460  1.00  0.00           C  
ATOM   2872  CG  TRP A 997     -52.383 -16.407  -6.720  1.00  0.00           C  
ATOM   2873  CD1 TRP A 997     -53.620 -16.432  -7.293  1.00  0.00           C  
ATOM   2874  CD2 TRP A 997     -52.124 -15.040  -6.374  1.00  0.00           C  
ATOM   2875  NE1 TRP A 997     -54.149 -15.165  -7.327  1.00  0.00           N  
ATOM   2876  CE2 TRP A 997     -53.256 -14.293  -6.771  1.00  0.00           C  
ATOM   2877  CE3 TRP A 997     -51.049 -14.377  -5.768  1.00  0.00           C  
ATOM   2878  CZ2 TRP A 997     -53.341 -12.909  -6.579  1.00  0.00           C  
ATOM   2879  CZ3 TRP A 997     -51.134 -13.001  -5.579  1.00  0.00           C  
ATOM   2880  CH2 TRP A 997     -52.276 -12.283  -5.984  1.00  0.00           C  
ATOM   2881  N   ALA A 998     -50.548 -17.163  -3.642  1.00  0.00           N  
ATOM   2882  CA  ALA A 998     -50.268 -16.296  -2.510  1.00  0.00           C  
ATOM   2883  C   ALA A 998     -48.788 -15.941  -2.550  1.00  0.00           C  
ATOM   2884  O   ALA A 998     -47.954 -16.798  -2.848  1.00  0.00           O  
ATOM   2885  CB  ALA A 998     -50.599 -17.011  -1.211  1.00  0.00           C  
ATOM   2886  N   ARG A 999     -48.460 -14.682  -2.266  1.00  0.00           N  
ATOM   2887  CA  ARG A 999     -47.064 -14.253  -2.264  1.00  0.00           C  
ATOM   2888  C   ARG A 999     -46.457 -14.518  -0.888  1.00  0.00           C  
ATOM   2889  O   ARG A 999     -47.149 -14.451   0.125  1.00  0.00           O  
ATOM   2890  CB  ARG A 999     -46.958 -12.764  -2.607  1.00  0.00           C  
ATOM   2891  CG  ARG A 999     -47.475 -12.412  -3.991  1.00  0.00           C  
ATOM   2892  CD  ARG A 999     -47.131 -10.976  -4.363  1.00  0.00           C  
ATOM   2893  NE  ARG A 999     -47.661 -10.624  -5.675  1.00  0.00           N  
ATOM   2894  CZ  ARG A 999     -48.919 -10.259  -5.899  1.00  0.00           C  
ATOM   2895  NH1 ARG A 999     -49.781 -10.189  -4.892  1.00  0.00           N  
ATOM   2896  NH2 ARG A 999     -49.327  -9.993  -7.132  1.00  0.00           N  
ATOM   2897  N   VAL A1000     -45.166 -14.829  -0.860  1.00  0.00           N  
ATOM   2898  CA  VAL A1000     -44.489 -15.114   0.392  1.00  0.00           C  
ATOM   2899  C   VAL A1000     -43.648 -13.922   0.821  1.00  0.00           C  
ATOM   2900  O   VAL A1000     -42.570 -13.676   0.277  1.00  0.00           O  
ATOM   2901  CB  VAL A1000     -43.570 -16.341   0.261  1.00  0.00           C  
ATOM   2902  CG1 VAL A1000     -42.972 -16.683   1.613  1.00  0.00           C  
ATOM   2903  CG2 VAL A1000     -44.349 -17.515  -0.296  1.00  0.00           C  
ATOM   2904  N   GLU A1001     -44.149 -13.180   1.798  1.00  0.00           N  
ATOM   2905  CA  GLU A1001     -43.438 -12.017   2.306  1.00  0.00           C  
ATOM   2906  C   GLU A1001     -42.751 -12.378   3.614  1.00  0.00           C  
ATOM   2907  O   GLU A1001     -42.852 -13.511   4.085  1.00  0.00           O  
ATOM   2908  CB  GLU A1001     -44.411 -10.854   2.519  1.00  0.00           C  
ATOM   2909  CG  GLU A1001     -45.059 -10.339   1.235  1.00  0.00           C  
ATOM   2910  CD  GLU A1001     -44.045  -9.802   0.230  1.00  0.00           C  
ATOM   2911  OE1 GLU A1001     -43.170 -10.575  -0.212  1.00  0.00           O  
ATOM   2912  OE2 GLU A1001     -44.124  -8.607  -0.123  1.00  0.00           O  
ATOM   2913  N   GLU A1002     -42.047 -11.411   4.189  1.00  0.00           N  
ATOM   2914  CA  GLU A1002     -41.339 -11.621   5.444  1.00  0.00           C  
ATOM   2915  C   GLU A1002     -42.335 -11.810   6.593  1.00  0.00           C  
ATOM   2916  O   GLU A1002     -43.029 -10.868   6.986  1.00  0.00           O  
ATOM   2917  CB  GLU A1002     -40.429 -10.420   5.717  1.00  0.00           C  
ATOM   2918  CG  GLU A1002     -39.594 -10.519   6.973  1.00  0.00           C  
ATOM   2919  CD  GLU A1002     -38.819  -9.245   7.238  1.00  0.00           C  
ATOM   2920  OE1 GLU A1002     -38.049  -8.824   6.347  1.00  0.00           O  
ATOM   2921  OE2 GLU A1002     -38.979  -8.662   8.333  1.00  0.00           O  
ATOM   2922  N   GLY A1003     -42.407 -13.034   7.112  1.00  0.00           N  
ATOM   2923  CA  GLY A1003     -43.310 -13.338   8.208  1.00  0.00           C  
ATOM   2924  C   GLY A1003     -44.789 -13.300   7.856  1.00  0.00           C  
ATOM   2925  O   GLY A1003     -45.594 -12.784   8.633  1.00  0.00           O  
ATOM   2926  N   GLY A1004     -45.161 -13.846   6.700  1.00  0.00           N  
ATOM   2927  CA  GLY A1004     -46.563 -13.846   6.315  1.00  0.00           C  
ATOM   2928  C   GLY A1004     -46.802 -13.963   4.821  1.00  0.00           C  
ATOM   2929  O   GLY A1004     -45.854 -13.977   4.033  1.00  0.00           O  
ATOM   2930  N   PHE A1005     -48.072 -14.049   4.430  1.00  0.00           N  
ATOM   2931  CA  PHE A1005     -48.437 -14.164   3.019  1.00  0.00           C  
ATOM   2932  C   PHE A1005     -49.289 -12.975   2.569  1.00  0.00           C  
ATOM   2933  O   PHE A1005     -49.863 -12.266   3.396  1.00  0.00           O  
ATOM   2934  CB  PHE A1005     -49.210 -15.464   2.763  1.00  0.00           C  
ATOM   2935  CG  PHE A1005     -48.494 -16.702   3.226  1.00  0.00           C  
ATOM   2936  CD1 PHE A1005     -48.709 -17.207   4.502  1.00  0.00           C  
ATOM   2937  CD2 PHE A1005     -47.600 -17.359   2.386  1.00  0.00           C  
ATOM   2938  CE1 PHE A1005     -48.049 -18.351   4.936  1.00  0.00           C  
ATOM   2939  CE2 PHE A1005     -46.933 -18.505   2.812  1.00  0.00           C  
ATOM   2940  CZ  PHE A1005     -47.159 -19.001   4.090  1.00  0.00           C  
ATOM   2941  N   SER A1006     -49.373 -12.770   1.256  1.00  0.00           N  
ATOM   2942  CA  SER A1006     -50.152 -11.669   0.692  1.00  0.00           C  
ATOM   2943  C   SER A1006     -50.864 -12.043  -0.606  1.00  0.00           C  
ATOM   2944  O   SER A1006     -50.355 -12.828  -1.407  1.00  0.00           O  
ATOM   2945  CB  SER A1006     -49.251 -10.460   0.427  1.00  0.00           C  
ATOM   2946  OG  SER A1006     -48.282 -10.741  -0.573  1.00  0.00           O  
ATOM   2947  N   GLY A1007     -52.042 -11.464  -0.811  1.00  0.00           N  
ATOM   2948  CA  GLY A1007     -52.804 -11.740  -2.014  1.00  0.00           C  
ATOM   2949  C   GLY A1007     -53.325 -13.162  -2.090  1.00  0.00           C  
ATOM   2950  O   GLY A1007     -52.932 -14.034  -1.309  1.00  0.00           O  
ATOM   2951  N   GLY A1008     -54.227 -13.389  -3.039  1.00  0.00           N  
ATOM   2952  CA  GLY A1008     -54.793 -14.712  -3.226  1.00  0.00           C  
ATOM   2953  C   GLY A1008     -55.451 -15.320  -2.003  1.00  0.00           C  
ATOM   2954  O   GLY A1008     -56.299 -14.697  -1.372  1.00  0.00           O  
ATOM   2955  N   VAL A1009     -55.050 -16.544  -1.675  1.00  0.00           N  
ATOM   2956  CA  VAL A1009     -55.603 -17.289  -0.546  1.00  0.00           C  
ATOM   2957  C   VAL A1009     -54.738 -17.162   0.713  1.00  0.00           C  
ATOM   2958  O   VAL A1009     -54.769 -18.028   1.589  1.00  0.00           O  
ATOM   2959  CB  VAL A1009     -55.729 -18.790  -0.925  1.00  0.00           C  
ATOM   2960  CG1 VAL A1009     -54.351 -19.406  -1.030  1.00  0.00           C  
ATOM   2961  CG2 VAL A1009     -56.576 -19.529   0.085  1.00  0.00           C  
ATOM   2962  N   ALA A1010     -53.977 -16.075   0.801  1.00  0.00           N  
ATOM   2963  CA  ALA A1010     -53.080 -15.842   1.934  1.00  0.00           C  
ATOM   2964  C   ALA A1010     -53.704 -16.070   3.309  1.00  0.00           C  
ATOM   2965  O   ALA A1010     -53.095 -16.700   4.172  1.00  0.00           O  
ATOM   2966  CB  ALA A1010     -52.494 -14.419   1.858  1.00  0.00           C  
ATOM   2967  N   LYS A1011     -54.916 -15.568   3.511  1.00  0.00           N  
ATOM   2968  CA  LYS A1011     -55.593 -15.694   4.799  1.00  0.00           C  
ATOM   2969  C   LYS A1011     -55.744 -17.131   5.301  1.00  0.00           C  
ATOM   2970  O   LYS A1011     -55.736 -17.377   6.513  1.00  0.00           O  
ATOM   2971  CB  LYS A1011     -56.955 -15.001   4.708  1.00  0.00           C  
ATOM   2972  CG  LYS A1011     -58.003 -15.444   5.705  1.00  0.00           C  
ATOM   2973  CD  LYS A1011     -59.332 -14.755   5.400  1.00  0.00           C  
ATOM   2974  CE  LYS A1011     -60.442 -15.226   6.330  1.00  0.00           C  
ATOM   2975  NZ  LYS A1011     -60.734 -16.678   6.167  1.00  0.00           N  
ATOM   2976  N   PHE A1012     -55.861 -18.082   4.383  1.00  0.00           N  
ATOM   2977  CA  PHE A1012     -56.020 -19.475   4.780  1.00  0.00           C  
ATOM   2978  C   PHE A1012     -54.691 -20.181   4.984  1.00  0.00           C  
ATOM   2979  O   PHE A1012     -54.658 -21.305   5.487  1.00  0.00           O  
ATOM   2980  CB  PHE A1012     -56.832 -20.233   3.741  1.00  0.00           C  
ATOM   2981  CG  PHE A1012     -58.181 -19.644   3.492  1.00  0.00           C  
ATOM   2982  CD1 PHE A1012     -58.325 -18.507   2.703  1.00  0.00           C  
ATOM   2983  CD2 PHE A1012     -59.314 -20.220   4.053  1.00  0.00           C  
ATOM   2984  CE1 PHE A1012     -59.580 -17.953   2.472  1.00  0.00           C  
ATOM   2985  CE2 PHE A1012     -60.574 -19.676   3.829  1.00  0.00           C  
ATOM   2986  CZ  PHE A1012     -60.708 -18.540   3.037  1.00  0.00           C  
ATOM   2987  N   LEU A1014     -53.601 -19.520   4.604  1.00  0.00           N  
ATOM   2988  CA  LEU A1014     -52.268 -20.102   4.738  1.00  0.00           C  
ATOM   2989  C   LEU A1014     -51.605 -19.762   6.067  1.00  0.00           C  
ATOM   2990  O   LEU A1014     -50.807 -20.548   6.592  1.00  0.00           O  
ATOM   2991  CB  LEU A1014     -51.374 -19.625   3.586  1.00  0.00           C  
ATOM   2992  CG  LEU A1014     -51.897 -19.844   2.157  1.00  0.00           C  
ATOM   2993  CD1 LEU A1014     -50.894 -19.289   1.172  1.00  0.00           C  
ATOM   2994  CD2 LEU A1014     -52.124 -21.320   1.888  1.00  0.00           C  
ATOM   2995  N   GLU A1025     -51.936 -18.592   6.610  1.00  0.00           N  
ATOM   2996  CA  GLU A1025     -51.357 -18.141   7.874  1.00  0.00           C  
ATOM   2997  C   GLU A1025     -51.440 -19.175   9.001  1.00  0.00           C  
ATOM   2998  O   GLU A1025     -50.479 -19.350   9.753  1.00  0.00           O  
ATOM   2999  CB  GLU A1025     -52.007 -16.825   8.316  1.00  0.00           C  
ATOM   3000  CG  GLU A1025     -51.226 -16.106   9.406  1.00  0.00           C  
ATOM   3001  CD  GLU A1025     -49.778 -15.824   9.011  1.00  0.00           C  
ATOM   3002  OE1 GLU A1025     -48.983 -15.428   9.893  1.00  0.00           O  
ATOM   3003  OE2 GLU A1025     -49.430 -15.988   7.823  1.00  0.00           O  
ATOM   3004  N   PRO A1026     -52.580 -19.880   9.129  1.00  0.00           N  
ATOM   3005  CA  PRO A1026     -52.727 -20.888  10.188  1.00  0.00           C  
ATOM   3006  C   PRO A1026     -51.802 -22.102  10.064  1.00  0.00           C  
ATOM   3007  O   PRO A1026     -51.763 -22.943  10.966  1.00  0.00           O  
ATOM   3008  CB  PRO A1026     -54.204 -21.275  10.094  1.00  0.00           C  
ATOM   3009  CG  PRO A1026     -54.509 -21.080   8.644  1.00  0.00           C  
ATOM   3010  CD  PRO A1026     -53.823 -19.767   8.344  1.00  0.00           C  
ATOM   3011  N   VAL A1032     -51.060 -22.198   8.959  1.00  0.00           N  
ATOM   3012  CA  VAL A1032     -50.145 -23.327   8.743  1.00  0.00           C  
ATOM   3013  C   VAL A1032     -48.802 -22.863   8.172  1.00  0.00           C  
ATOM   3014  O   VAL A1032     -48.001 -23.670   7.692  1.00  0.00           O  
ATOM   3015  CB  VAL A1032     -50.760 -24.357   7.769  1.00  0.00           C  
ATOM   3016  CG1 VAL A1032     -52.029 -24.950   8.366  1.00  0.00           C  
ATOM   3017  CG2 VAL A1032     -51.066 -23.687   6.440  1.00  0.00           C  
ATOM   3018  N   ARG A1033     -48.566 -21.558   8.242  1.00  0.00           N  
ATOM   3019  CA  ARG A1033     -47.349 -20.948   7.716  1.00  0.00           C  
ATOM   3020  C   ARG A1033     -46.062 -21.754   7.903  1.00  0.00           C  
ATOM   3021  O   ARG A1033     -45.379 -22.069   6.928  1.00  0.00           O  
ATOM   3022  CB  ARG A1033     -47.159 -19.558   8.324  1.00  0.00           C  
ATOM   3023  CG  ARG A1033     -46.112 -18.720   7.610  1.00  0.00           C  
ATOM   3024  CD  ARG A1033     -45.912 -17.387   8.302  1.00  0.00           C  
ATOM   3025  NE  ARG A1033     -45.052 -17.514   9.474  1.00  0.00           N  
ATOM   3026  CZ  ARG A1033     -43.748 -17.760   9.413  1.00  0.00           C  
ATOM   3027  NH1 ARG A1033     -43.157 -17.904   8.235  1.00  0.00           N  
ATOM   3028  NH2 ARG A1033     -43.035 -17.862  10.527  1.00  0.00           N  
ATOM   3029  N   GLU A1035     -45.733 -22.081   9.148  1.00  0.00           N  
ATOM   3030  CA  GLU A1035     -44.514 -22.827   9.449  1.00  0.00           C  
ATOM   3031  C   GLU A1035     -44.396 -24.162   8.716  1.00  0.00           C  
ATOM   3032  O   GLU A1035     -43.382 -24.440   8.069  1.00  0.00           O  
ATOM   3033  CB  GLU A1035     -44.408 -23.069  10.960  1.00  0.00           C  
ATOM   3034  CG  GLU A1035     -43.153 -23.839  11.385  1.00  0.00           C  
ATOM   3035  CD  GLU A1035     -41.853 -23.144  10.986  1.00  0.00           C  
ATOM   3036  OE1 GLU A1035     -40.770 -23.725  11.218  1.00  0.00           O  
ATOM   3037  OE2 GLU A1035     -41.909 -22.019  10.445  1.00  0.00           O  
ATOM   3038  N   ALA A1036     -45.429 -24.988   8.827  1.00  0.00           N  
ATOM   3039  CA  ALA A1036     -45.434 -26.301   8.194  1.00  0.00           C  
ATOM   3040  C   ALA A1036     -45.390 -26.213   6.671  1.00  0.00           C  
ATOM   3041  O   ALA A1036     -44.788 -27.058   6.010  1.00  0.00           O  
ATOM   3042  CB  ALA A1036     -46.665 -27.077   8.633  1.00  0.00           C  
ATOM   3043  N   LEU A1037     -46.035 -25.189   6.121  1.00  0.00           N  
ATOM   3044  CA  LEU A1037     -46.078 -24.996   4.679  1.00  0.00           C  
ATOM   3045  C   LEU A1037     -44.718 -24.574   4.133  1.00  0.00           C  
ATOM   3046  O   LEU A1037     -44.269 -25.091   3.110  1.00  0.00           O  
ATOM   3047  CB  LEU A1037     -47.139 -23.950   4.323  1.00  0.00           C  
ATOM   3048  CG  LEU A1037     -47.408 -23.704   2.836  1.00  0.00           C  
ATOM   3049  CD1 LEU A1037     -47.723 -25.016   2.136  1.00  0.00           C  
ATOM   3050  CD2 LEU A1037     -48.563 -22.728   2.685  1.00  0.00           C  
ATOM   3051  N   LEU A1038     -44.060 -23.641   4.813  1.00  0.00           N  
ATOM   3052  CA  LEU A1038     -42.752 -23.168   4.370  1.00  0.00           C  
ATOM   3053  C   LEU A1038     -41.696 -24.265   4.363  1.00  0.00           C  
ATOM   3054  O   LEU A1038     -40.735 -24.197   3.598  1.00  0.00           O  
ATOM   3055  CB  LEU A1038     -42.272 -22.001   5.236  1.00  0.00           C  
ATOM   3056  CG  LEU A1038     -42.721 -20.603   4.801  1.00  0.00           C  
ATOM   3057  CD1 LEU A1038     -44.237 -20.523   4.765  1.00  0.00           C  
ATOM   3058  CD2 LEU A1038     -42.155 -19.570   5.760  1.00  0.00           C  
ATOM   3059  N   GLN A1039     -41.867 -25.269   5.216  1.00  0.00           N  
ATOM   3060  CA  GLN A1039     -40.915 -26.373   5.267  1.00  0.00           C  
ATOM   3061  C   GLN A1039     -41.163 -27.322   4.100  1.00  0.00           C  
ATOM   3062  O   GLN A1039     -40.244 -27.665   3.357  1.00  0.00           O  
ATOM   3063  CB  GLN A1039     -41.055 -27.153   6.574  1.00  0.00           C  
ATOM   3064  CG  GLN A1039     -40.615 -26.422   7.816  1.00  0.00           C  
ATOM   3065  CD  GLN A1039     -40.754 -27.295   9.045  1.00  0.00           C  
ATOM   3066  OE1 GLN A1039     -41.849 -27.751   9.372  1.00  0.00           O  
ATOM   3067  NE2 GLN A1039     -39.640 -27.543   9.726  1.00  0.00           N  
ATOM   3068  N   ALA A1052     -42.414 -27.744   3.949  1.00  0.00           N  
ATOM   3069  CA  ALA A1052     -42.797 -28.658   2.880  1.00  0.00           C  
ATOM   3070  C   ALA A1052     -42.445 -28.119   1.499  1.00  0.00           C  
ATOM   3071  O   ALA A1052     -42.014 -28.869   0.625  1.00  0.00           O  
ATOM   3072  CB  ALA A1052     -44.295 -28.948   2.956  1.00  0.00           C  
ATOM   3073  N   THR A1053     -42.620 -26.818   1.302  1.00  0.00           N  
ATOM   3074  CA  THR A1053     -42.340 -26.199   0.009  1.00  0.00           C  
ATOM   3075  C   THR A1053     -40.962 -25.558  -0.093  1.00  0.00           C  
ATOM   3076  O   THR A1053     -40.494 -25.263  -1.193  1.00  0.00           O  
ATOM   3077  CB  THR A1053     -43.371 -25.120  -0.311  1.00  0.00           C  
ATOM   3078  OG1 THR A1053     -43.305 -24.099   0.693  1.00  0.00           O  
ATOM   3079  CG2 THR A1053     -44.774 -25.718  -0.340  1.00  0.00           C  
ATOM   3080  N   GLU A1054     -40.322 -25.327   1.048  1.00  0.00           N  
ATOM   3081  CA  GLU A1054     -39.000 -24.710   1.073  1.00  0.00           C  
ATOM   3082  C   GLU A1054     -39.014 -23.307   0.470  1.00  0.00           C  
ATOM   3083  O   GLU A1054     -37.985 -22.816   0.003  1.00  0.00           O  
ATOM   3084  CB  GLU A1054     -37.993 -25.578   0.309  1.00  0.00           C  
ATOM   3085  CG  GLU A1054     -37.683 -26.913   0.972  1.00  0.00           C  
ATOM   3086  CD  GLU A1054     -36.654 -27.724   0.201  1.00  0.00           C  
ATOM   3087  OE1 GLU A1054     -35.535 -27.211  -0.027  1.00  0.00           O  
ATOM   3088  OE2 GLU A1054     -36.962 -28.877  -0.173  1.00  0.00           O  
ATOM   3089  N   ALA A1055     -40.177 -22.663   0.481  1.00  0.00           N  
ATOM   3090  CA  ALA A1055     -40.297 -21.320  -0.080  1.00  0.00           C  
ATOM   3091  C   ALA A1055     -39.656 -20.273   0.821  1.00  0.00           C  
ATOM   3092  O   ALA A1055     -39.611 -20.430   2.041  1.00  0.00           O  
ATOM   3093  CB  ALA A1055     -41.764 -20.981  -0.317  1.00  0.00           C  
ATOM   3094  N   ARG A1056     -39.156 -19.207   0.208  1.00  0.00           N  
ATOM   3095  CA  ARG A1056     -38.519 -18.124   0.945  1.00  0.00           C  
ATOM   3096  C   ARG A1056     -39.206 -16.807   0.600  1.00  0.00           C  
ATOM   3097  O   ARG A1056     -39.971 -16.734  -0.362  1.00  0.00           O  
ATOM   3098  CB  ARG A1056     -37.034 -18.036   0.579  1.00  0.00           C  
ATOM   3099  CG  ARG A1056     -36.230 -19.284   0.907  1.00  0.00           C  
ATOM   3100  CD  ARG A1056     -34.761 -19.102   0.543  1.00  0.00           C  
ATOM   3101  NE  ARG A1056     -34.142 -18.027   1.314  1.00  0.00           N  
ATOM   3102  CZ  ARG A1056     -32.870 -17.658   1.199  1.00  0.00           C  
ATOM   3103  NH1 ARG A1056     -32.069 -18.273   0.340  1.00  0.00           N  
ATOM   3104  NH2 ARG A1056     -32.395 -16.672   1.950  1.00  0.00           N  
ATOM   3105  N   PRO A1057     -38.957 -15.749   1.394  1.00  0.00           N  
ATOM   3106  CA  PRO A1057     -39.578 -14.448   1.122  1.00  0.00           C  
ATOM   3107  C   PRO A1057     -39.266 -13.984  -0.297  1.00  0.00           C  
ATOM   3108  O   PRO A1057     -38.132 -14.082  -0.757  1.00  0.00           O  
ATOM   3109  CB  PRO A1057     -38.958 -13.550   2.184  1.00  0.00           C  
ATOM   3110  CG  PRO A1057     -38.811 -14.489   3.343  1.00  0.00           C  
ATOM   3111  CD  PRO A1057     -38.235 -15.723   2.679  1.00  0.00           C  
ATOM   3112  N   GLY A1058     -40.278 -13.486  -0.994  1.00  0.00           N  
ATOM   3113  CA  GLY A1058     -40.071 -13.041  -2.355  1.00  0.00           C  
ATOM   3114  C   GLY A1058     -40.623 -14.041  -3.352  1.00  0.00           C  
ATOM   3115  O   GLY A1058     -40.860 -13.701  -4.509  1.00  0.00           O  
ATOM   3116  N   ASP A1059     -40.834 -15.278  -2.910  1.00  0.00           N  
ATOM   3117  CA  ASP A1059     -41.371 -16.308  -3.795  1.00  0.00           C  
ATOM   3118  C   ASP A1059     -42.890 -16.245  -3.870  1.00  0.00           C  
ATOM   3119  O   ASP A1059     -43.535 -15.586  -3.058  1.00  0.00           O  
ATOM   3120  CB  ASP A1059     -40.954 -17.706  -3.327  1.00  0.00           C  
ATOM   3121  CG  ASP A1059     -39.446 -17.896  -3.324  1.00  0.00           C  
ATOM   3122  OD1 ASP A1059     -38.753 -17.230  -4.121  1.00  0.00           O  
ATOM   3123  OD2 ASP A1059     -38.958 -18.731  -2.535  1.00  0.00           O  
ATOM   3124  N   THR A1061     -43.447 -16.937  -4.858  1.00  0.00           N  
ATOM   3125  CA  THR A1061     -44.885 -16.981  -5.054  1.00  0.00           C  
ATOM   3126  C   THR A1061     -45.318 -18.444  -5.020  1.00  0.00           C  
ATOM   3127  O   THR A1061     -44.709 -19.298  -5.673  1.00  0.00           O  
ATOM   3128  CB  THR A1061     -45.281 -16.374  -6.412  1.00  0.00           C  
ATOM   3129  OG1 THR A1061     -44.853 -15.010  -6.457  1.00  0.00           O  
ATOM   3130  CG2 THR A1061     -46.792 -16.435  -6.614  1.00  0.00           C  
ATOM   3131  N   LEU A1105     -46.364 -18.727  -4.248  1.00  0.00           N  
ATOM   3132  CA  LEU A1105     -46.880 -20.081  -4.123  1.00  0.00           C  
ATOM   3133  C   LEU A1105     -48.093 -20.289  -5.015  1.00  0.00           C  
ATOM   3134  O   LEU A1105     -48.981 -19.439  -5.076  1.00  0.00           O  
ATOM   3135  CB  LEU A1105     -47.259 -20.358  -2.667  1.00  0.00           C  
ATOM   3136  CG  LEU A1105     -46.076 -20.630  -1.737  1.00  0.00           C  
ATOM   3137  CD1 LEU A1105     -46.511 -20.526  -0.286  1.00  0.00           C  
ATOM   3138  CD2 LEU A1105     -45.509 -22.014  -2.039  1.00  0.00           C  
ATOM   3139  N   LEU A1106     -48.121 -21.412  -5.724  1.00  0.00           N  
ATOM   3140  CA  LEU A1106     -49.250 -21.732  -6.587  1.00  0.00           C  
ATOM   3141  C   LEU A1106     -49.814 -23.067  -6.112  1.00  0.00           C  
ATOM   3142  O   LEU A1106     -49.064 -23.930  -5.655  1.00  0.00           O  
ATOM   3143  CB  LEU A1106     -48.816 -21.845  -8.055  1.00  0.00           C  
ATOM   3144  CG  LEU A1106     -48.160 -20.649  -8.748  1.00  0.00           C  
ATOM   3145  CD1 LEU A1106     -48.963 -19.395  -8.486  1.00  0.00           C  
ATOM   3146  CD2 LEU A1106     -46.749 -20.473  -8.239  1.00  0.00           C  
ATOM   3147  N   PHE A1107     -51.132 -23.229  -6.215  1.00  0.00           N  
ATOM   3148  CA  PHE A1107     -51.785 -24.462  -5.776  1.00  0.00           C  
ATOM   3149  C   PHE A1107     -52.843 -24.928  -6.759  1.00  0.00           C  
ATOM   3150  O   PHE A1107     -53.490 -24.124  -7.437  1.00  0.00           O  
ATOM   3151  CB  PHE A1107     -52.510 -24.282  -4.429  1.00  0.00           C  
ATOM   3152  CG  PHE A1107     -51.651 -23.750  -3.315  1.00  0.00           C  
ATOM   3153  CD1 PHE A1107     -51.467 -22.382  -3.149  1.00  0.00           C  
ATOM   3154  CD2 PHE A1107     -51.045 -24.618  -2.416  1.00  0.00           C  
ATOM   3155  CE1 PHE A1107     -50.691 -21.887  -2.095  1.00  0.00           C  
ATOM   3156  CE2 PHE A1107     -50.269 -24.134  -1.363  1.00  0.00           C  
ATOM   3157  CZ  PHE A1107     -50.093 -22.765  -1.204  1.00  0.00           C  
ATOM   3158  N   VAL A1109     -53.031 -26.241  -6.803  1.00  0.00           N  
ATOM   3159  CA  VAL A1109     -54.050 -26.853  -7.637  1.00  0.00           C  
ATOM   3160  C   VAL A1109     -54.631 -27.979  -6.787  1.00  0.00           C  
ATOM   3161  O   VAL A1109     -53.907 -28.887  -6.371  1.00  0.00           O  
ATOM   3162  CB  VAL A1109     -53.461 -27.436  -8.941  1.00  0.00           C  
ATOM   3163  CG1 VAL A1109     -54.526 -28.237  -9.678  1.00  0.00           C  
ATOM   3164  CG2 VAL A1109     -52.943 -26.305  -9.833  1.00  0.00           C  
ATOM   3165  N   ALA A1110     -55.931 -27.897  -6.509  1.00  0.00           N  
ATOM   3166  CA  ALA A1110     -56.615 -28.898  -5.697  1.00  0.00           C  
ATOM   3167  C   ALA A1110     -57.616 -29.700  -6.518  1.00  0.00           C  
ATOM   3168  O   ALA A1110     -58.338 -29.150  -7.348  1.00  0.00           O  
ATOM   3169  CB  ALA A1110     -57.330 -28.220  -4.526  1.00  0.00           C  
ATOM   3170  N   GLY A1112     -57.666 -31.004  -6.280  1.00  0.00           N  
ATOM   3171  CA  GLY A1112     -58.597 -31.845  -7.013  1.00  0.00           C  
ATOM   3172  C   GLY A1112     -58.115 -33.279  -7.052  1.00  0.00           C  
ATOM   3173  O   GLY A1112     -57.327 -33.684  -6.191  1.00  0.00           O  
ATOM   3174  N   PRO A1113     -58.583 -34.083  -8.023  1.00  0.00           N  
ATOM   3175  CA  PRO A1113     -58.159 -35.486  -8.135  1.00  0.00           C  
ATOM   3176  C   PRO A1113     -56.634 -35.548  -8.299  1.00  0.00           C  
ATOM   3177  O   PRO A1113     -56.065 -34.791  -9.086  1.00  0.00           O  
ATOM   3178  CB  PRO A1113     -58.890 -35.967  -9.389  1.00  0.00           C  
ATOM   3179  CG  PRO A1113     -60.149 -35.144  -9.385  1.00  0.00           C  
ATOM   3180  CD  PRO A1113     -59.644 -33.769  -8.998  1.00  0.00           C  
ATOM   3181  N   ARG A1114     -55.983 -36.440  -7.560  1.00  0.00           N  
ATOM   3182  CA  ARG A1114     -54.527 -36.586  -7.621  1.00  0.00           C  
ATOM   3183  C   ARG A1114     -53.920 -36.497  -9.030  1.00  0.00           C  
ATOM   3184  O   ARG A1114     -52.863 -35.891  -9.211  1.00  0.00           O  
ATOM   3185  CB  ARG A1114     -54.109 -37.908  -6.976  1.00  0.00           C  
ATOM   3186  CG  ARG A1114     -52.621 -38.221  -7.089  1.00  0.00           C  
ATOM   3187  CD  ARG A1114     -51.780 -37.219  -6.309  1.00  0.00           C  
ATOM   3188  NE  ARG A1114     -52.046 -37.289  -4.874  1.00  0.00           N  
ATOM   3189  CZ  ARG A1114     -51.781 -38.349  -4.117  1.00  0.00           C  
ATOM   3190  NH1 ARG A1114     -51.241 -39.433  -4.658  1.00  0.00           N  
ATOM   3191  NH2 ARG A1114     -52.064 -38.329  -2.820  1.00  0.00           N  
ATOM   3192  N   LYS A1115     -54.583 -37.100 -10.015  1.00  0.00           N  
ATOM   3193  CA  LYS A1115     -54.093 -37.093 -11.396  1.00  0.00           C  
ATOM   3194  C   LYS A1115     -54.284 -35.751 -12.078  1.00  0.00           C  
ATOM   3195  O   LYS A1115     -53.428 -35.306 -12.843  1.00  0.00           O  
ATOM   3196  CB  LYS A1115     -54.793 -38.174 -12.229  1.00  0.00           C  
ATOM   3197  CG  LYS A1115     -54.434 -39.600 -11.834  1.00  0.00           C  
ATOM   3198  CD  LYS A1115     -54.878 -40.608 -12.888  1.00  0.00           C  
ATOM   3199  CE  LYS A1115     -54.156 -40.380 -14.212  1.00  0.00           C  
ATOM   3200  NZ  LYS A1115     -54.571 -41.363 -15.251  1.00  0.00           N  
ATOM   3201  N   VAL A1116     -55.418 -35.112 -11.815  1.00  0.00           N  
ATOM   3202  CA  VAL A1116     -55.704 -33.816 -12.409  1.00  0.00           C  
ATOM   3203  C   VAL A1116     -54.804 -32.745 -11.817  1.00  0.00           C  
ATOM   3204  O   VAL A1116     -54.261 -31.913 -12.540  1.00  0.00           O  
ATOM   3205  CB  VAL A1116     -57.168 -33.410 -12.183  1.00  0.00           C  
ATOM   3206  CG1 VAL A1116     -57.404 -31.985 -12.675  1.00  0.00           C  
ATOM   3207  CG2 VAL A1116     -58.074 -34.371 -12.921  1.00  0.00           C  
ATOM   3208  N   ALA A1117     -54.643 -32.766 -10.500  1.00  0.00           N  
ATOM   3209  CA  ALA A1117     -53.813 -31.777  -9.831  1.00  0.00           C  
ATOM   3210  C   ALA A1117     -52.385 -31.812 -10.345  1.00  0.00           C  
ATOM   3211  O   ALA A1117     -51.828 -30.780 -10.710  1.00  0.00           O  
ATOM   3212  CB  ALA A1117     -53.825 -32.008  -8.327  1.00  0.00           C  
ATOM   3213  N   ALA A1118     -51.800 -33.006 -10.369  1.00  0.00           N  
ATOM   3214  CA  ALA A1118     -50.423 -33.186 -10.821  1.00  0.00           C  
ATOM   3215  C   ALA A1118     -50.221 -32.769 -12.277  1.00  0.00           C  
ATOM   3216  O   ALA A1118     -49.327 -31.978 -12.582  1.00  0.00           O  
ATOM   3217  CB  ALA A1118     -50.003 -34.631 -10.631  1.00  0.00           C  
ATOM   3218  N   THR A1124     -51.054 -33.298 -13.169  1.00  0.00           N  
ATOM   3219  CA  THR A1124     -50.943 -32.973 -14.592  1.00  0.00           C  
ATOM   3220  C   THR A1124     -51.108 -31.479 -14.836  1.00  0.00           C  
ATOM   3221  O   THR A1124     -50.321 -30.876 -15.568  1.00  0.00           O  
ATOM   3222  CB  THR A1124     -51.993 -33.747 -15.432  1.00  0.00           C  
ATOM   3223  OG1 THR A1124     -53.313 -33.425 -14.976  1.00  0.00           O  
ATOM   3224  CG2 THR A1124     -51.771 -35.243 -15.299  1.00  0.00           C  
ATOM   3225  N   ALA A1125     -52.125 -30.884 -14.216  1.00  0.00           N  
ATOM   3226  CA  ALA A1125     -52.390 -29.454 -14.368  1.00  0.00           C  
ATOM   3227  C   ALA A1125     -51.208 -28.611 -13.894  1.00  0.00           C  
ATOM   3228  O   ALA A1125     -50.729 -27.753 -14.634  1.00  0.00           O  
ATOM   3229  CB  ALA A1125     -53.653 -29.064 -13.598  1.00  0.00           C  
ATOM   3230  N   LEU A1126     -50.738 -28.851 -12.670  1.00  0.00           N  
ATOM   3231  CA  LEU A1126     -49.609 -28.085 -12.138  1.00  0.00           C  
ATOM   3232  C   LEU A1126     -48.335 -28.416 -12.909  1.00  0.00           C  
ATOM   3233  O   LEU A1126     -47.400 -27.614 -12.956  1.00  0.00           O  
ATOM   3234  CB  LEU A1126     -49.394 -28.386 -10.650  1.00  0.00           C  
ATOM   3235  CG  LEU A1126     -49.261 -27.190  -9.702  1.00  0.00           C  
ATOM   3236  CD1 LEU A1126     -48.763 -27.679  -8.351  1.00  0.00           C  
ATOM   3237  CD2 LEU A1126     -48.297 -26.164 -10.267  1.00  0.00           C  
ATOM   3238  N   GLY A1127     -48.294 -29.610 -13.495  1.00  0.00           N  
ATOM   3239  CA  GLY A1127     -47.133 -30.006 -14.270  1.00  0.00           C  
ATOM   3240  C   GLY A1127     -46.998 -29.077 -15.462  1.00  0.00           C  
ATOM   3241  O   GLY A1127     -45.896 -28.638 -15.791  1.00  0.00           O  
ATOM   3242  N   ALA A1128     -48.130 -28.780 -16.102  1.00  0.00           N  
ATOM   3243  CA  ALA A1128     -48.168 -27.890 -17.255  1.00  0.00           C  
ATOM   3244  C   ALA A1128     -47.805 -26.472 -16.816  1.00  0.00           C  
ATOM   3245  O   ALA A1128     -47.135 -25.742 -17.549  1.00  0.00           O  
ATOM   3246  CB  ALA A1128     -49.562 -27.910 -17.886  1.00  0.00           C  
ATOM   3247  N   VAL A1129     -48.255 -26.081 -15.623  1.00  0.00           N  
ATOM   3248  CA  VAL A1129     -47.951 -24.755 -15.094  1.00  0.00           C  
ATOM   3249  C   VAL A1129     -46.451 -24.606 -14.883  1.00  0.00           C  
ATOM   3250  O   VAL A1129     -45.885 -23.560 -15.192  1.00  0.00           O  
ATOM   3251  CB  VAL A1129     -48.679 -24.503 -13.751  1.00  0.00           C  
ATOM   3252  CG1 VAL A1129     -48.166 -23.233 -13.080  1.00  0.00           C  
ATOM   3253  CG2 VAL A1129     -50.161 -24.378 -14.006  1.00  0.00           C  
ATOM   3254  N   ARG A1130     -45.808 -25.653 -14.367  1.00  0.00           N  
ATOM   3255  CA  ARG A1130     -44.366 -25.623 -14.127  1.00  0.00           C  
ATOM   3256  C   ARG A1130     -43.590 -25.309 -15.418  1.00  0.00           C  
ATOM   3257  O   ARG A1130     -42.624 -24.536 -15.401  1.00  0.00           O  
ATOM   3258  CB  ARG A1130     -43.887 -26.967 -13.559  1.00  0.00           C  
ATOM   3259  CG  ARG A1130     -42.437 -26.937 -13.055  1.00  0.00           C  
ATOM   3260  CD  ARG A1130     -41.866 -28.322 -12.750  1.00  0.00           C  
ATOM   3261  NE  ARG A1130     -41.663 -29.090 -13.970  1.00  0.00           N  
ATOM   3262  CZ  ARG A1130     -40.489 -29.547 -14.399  1.00  0.00           C  
ATOM   3263  NH1 ARG A1130     -39.378 -29.331 -13.712  1.00  0.00           N  
ATOM   3264  NH2 ARG A1130     -40.436 -30.214 -15.533  1.00  0.00           N  
ATOM   3265  N   LEU A1131     -44.017 -25.910 -16.528  1.00  0.00           N  
ATOM   3266  CA  LEU A1131     -43.363 -25.707 -17.820  1.00  0.00           C  
ATOM   3267  C   LEU A1131     -43.563 -24.290 -18.335  1.00  0.00           C  
ATOM   3268  O   LEU A1131     -42.600 -23.607 -18.696  1.00  0.00           O  
ATOM   3269  CB  LEU A1131     -43.896 -26.715 -18.845  1.00  0.00           C  
ATOM   3270  CG  LEU A1131     -43.433 -28.154 -18.604  1.00  0.00           C  
ATOM   3271  CD1 LEU A1131     -44.082 -29.088 -19.614  1.00  0.00           C  
ATOM   3272  CD2 LEU A1131     -41.912 -28.212 -18.709  1.00  0.00           C  
ATOM   3273  N   ARG A1132     -44.811 -23.843 -18.378  1.00  0.00           N  
ATOM   3274  CA  ARG A1132     -45.088 -22.495 -18.846  1.00  0.00           C  
ATOM   3275  C   ARG A1132     -44.398 -21.467 -17.944  1.00  0.00           C  
ATOM   3276  O   ARG A1132     -43.983 -20.400 -18.404  1.00  0.00           O  
ATOM   3277  CB  ARG A1132     -46.591 -22.243 -18.874  1.00  0.00           C  
ATOM   3278  CG  ARG A1132     -46.963 -20.844 -19.332  1.00  0.00           C  
ATOM   3279  CD  ARG A1132     -46.264 -20.481 -20.638  1.00  0.00           C  
ATOM   3280  NE  ARG A1132     -46.527 -19.100 -21.032  1.00  0.00           N  
ATOM   3281  CZ  ARG A1132     -47.670 -18.683 -21.571  1.00  0.00           C  
ATOM   3282  NH1 ARG A1132     -48.662 -19.542 -21.788  1.00  0.00           N  
ATOM   3283  NH2 ARG A1132     -47.823 -17.403 -21.887  1.00  0.00           N  
ATOM   3284  N   ALA A1133     -44.269 -21.803 -16.663  1.00  0.00           N  
ATOM   3285  CA  ALA A1133     -43.633 -20.918 -15.694  1.00  0.00           C  
ATOM   3286  C   ALA A1133     -42.147 -20.754 -15.999  1.00  0.00           C  
ATOM   3287  O   ALA A1133     -41.563 -19.694 -15.749  1.00  0.00           O  
ATOM   3288  CB  ALA A1133     -43.821 -21.470 -14.282  1.00  0.00           C  
ATOM   3289  N   ALA A1134     -41.532 -21.808 -16.526  1.00  0.00           N  
ATOM   3290  CA  ALA A1134     -40.118 -21.752 -16.872  1.00  0.00           C  
ATOM   3291  C   ALA A1134     -39.882 -20.686 -17.944  1.00  0.00           C  
ATOM   3292  O   ALA A1134     -38.845 -20.032 -17.948  1.00  0.00           O  
ATOM   3293  CB  ALA A1134     -39.641 -23.116 -17.368  1.00  0.00           C  
ATOM   3294  N   ASP A1135     -40.844 -20.509 -18.848  1.00  0.00           N  
ATOM   3295  CA  ASP A1135     -40.703 -19.503 -19.901  1.00  0.00           C  
ATOM   3296  C   ASP A1135     -40.829 -18.091 -19.343  1.00  0.00           C  
ATOM   3297  O   ASP A1135     -39.951 -17.251 -19.559  1.00  0.00           O  
ATOM   3298  CB  ASP A1135     -41.757 -19.694 -20.993  1.00  0.00           C  
ATOM   3299  CG  ASP A1135     -41.637 -21.027 -21.694  1.00  0.00           C  
ATOM   3300  OD1 ASP A1135     -40.502 -21.412 -22.053  1.00  0.00           O  
ATOM   3301  OD2 ASP A1135     -42.680 -21.690 -21.897  1.00  0.00           O  
ATOM   3302  N   LEU A1136     -41.917 -17.831 -18.623  1.00  0.00           N  
ATOM   3303  CA  LEU A1136     -42.144 -16.504 -18.053  1.00  0.00           C  
ATOM   3304  C   LEU A1136     -40.970 -16.014 -17.203  1.00  0.00           C  
ATOM   3305  O   LEU A1136     -40.553 -14.863 -17.341  1.00  0.00           O  
ATOM   3306  CB  LEU A1136     -43.434 -16.485 -17.215  1.00  0.00           C  
ATOM   3307  CG  LEU A1136     -44.717 -17.017 -17.863  1.00  0.00           C  
ATOM   3308  CD1 LEU A1136     -45.918 -16.510 -17.075  1.00  0.00           C  
ATOM   3309  CD2 LEU A1136     -44.816 -16.563 -19.302  1.00  0.00           C  
ATOM   3310  N   LEU A1137     -40.435 -16.877 -16.335  1.00  0.00           N  
ATOM   3311  CA  LEU A1137     -39.316 -16.512 -15.460  1.00  0.00           C  
ATOM   3312  C   LEU A1137     -37.998 -16.436 -16.225  1.00  0.00           C  
ATOM   3313  O   LEU A1137     -36.986 -15.942 -15.711  1.00  0.00           O  
ATOM   3314  CB  LEU A1137     -39.184 -17.521 -14.317  1.00  0.00           C  
ATOM   3315  CG  LEU A1137     -40.470 -17.861 -13.556  1.00  0.00           C  
ATOM   3316  CD1 LEU A1137     -40.091 -18.567 -12.268  1.00  0.00           C  
ATOM   3317  CD2 LEU A1137     -41.270 -16.599 -13.248  1.00  0.00           C  
ATOM   3318  N   GLY A1138     -38.020 -16.932 -17.457  1.00  0.00           N  
ATOM   3319  CA  GLY A1138     -36.829 -16.911 -18.281  1.00  0.00           C  
ATOM   3320  C   GLY A1138     -35.707 -17.744 -17.699  1.00  0.00           C  
ATOM   3321  O   GLY A1138     -34.539 -17.383 -17.812  1.00  0.00           O  
ATOM   3322  N   LEU A1139     -36.057 -18.857 -17.064  1.00  0.00           N  
ATOM   3323  CA  LEU A1139     -35.051 -19.732 -16.482  1.00  0.00           C  
ATOM   3324  C   LEU A1139     -34.145 -20.260 -17.587  1.00  0.00           C  
ATOM   3325  O   LEU A1139     -34.556 -20.351 -18.744  1.00  0.00           O  
ATOM   3326  CB  LEU A1139     -35.724 -20.898 -15.751  1.00  0.00           C  
ATOM   3327  CG  LEU A1139     -36.004 -20.718 -14.254  1.00  0.00           C  
ATOM   3328  CD1 LEU A1139     -36.615 -19.357 -13.988  1.00  0.00           C  
ATOM   3329  CD2 LEU A1139     -36.929 -21.825 -13.772  1.00  0.00           C  
ATOM   3330  N   LYS A1140     -32.910 -20.599 -17.232  1.00  0.00           N  
ATOM   3331  CA  LYS A1140     -31.955 -21.121 -18.205  1.00  0.00           C  
ATOM   3332  C   LYS A1140     -32.113 -22.628 -18.376  1.00  0.00           C  
ATOM   3333  O   LYS A1140     -31.826 -23.408 -17.465  1.00  0.00           O  
ATOM   3334  CB  LYS A1140     -30.523 -20.784 -17.780  1.00  0.00           C  
ATOM   3335  CG  LYS A1140     -30.243 -19.287 -17.776  1.00  0.00           C  
ATOM   3336  CD  LYS A1140     -28.804 -18.975 -17.395  1.00  0.00           C  
ATOM   3337  CE  LYS A1140     -28.559 -17.469 -17.397  1.00  0.00           C  
ATOM   3338  NZ  LYS A1140     -27.145 -17.124 -17.076  1.00  0.00           N  
ATOM   3339  N   ARG A1141     -32.584 -23.023 -19.553  1.00  0.00           N  
ATOM   3340  CA  ARG A1141     -32.792 -24.426 -19.873  1.00  0.00           C  
ATOM   3341  C   ARG A1141     -31.838 -24.816 -20.998  1.00  0.00           C  
ATOM   3342  O   ARG A1141     -32.186 -24.748 -22.179  1.00  0.00           O  
ATOM   3343  CB  ARG A1141     -34.246 -24.650 -20.299  1.00  0.00           C  
ATOM   3344  CG  ARG A1141     -35.247 -24.306 -19.213  1.00  0.00           C  
ATOM   3345  CD  ARG A1141     -36.635 -24.048 -19.774  1.00  0.00           C  
ATOM   3346  NE  ARG A1141     -37.257 -25.256 -20.300  1.00  0.00           N  
ATOM   3347  CZ  ARG A1141     -38.520 -25.321 -20.711  1.00  0.00           C  
ATOM   3348  NH1 ARG A1141     -39.295 -24.242 -20.659  1.00  0.00           N  
ATOM   3349  NH2 ARG A1141     -39.016 -26.465 -21.165  1.00  0.00           N  
ATOM   3350  N   GLU A1142     -30.625 -25.210 -20.627  1.00  0.00           N  
ATOM   3351  CA  GLU A1142     -29.637 -25.601 -21.618  1.00  0.00           C  
ATOM   3352  C   GLU A1142     -28.998 -26.949 -21.298  1.00  0.00           C  
ATOM   3353  O   GLU A1142     -29.059 -27.431 -20.167  1.00  0.00           O  
ATOM   3354  CB  GLU A1142     -28.560 -24.518 -21.744  1.00  0.00           C  
ATOM   3355  CG  GLU A1142     -29.069 -23.212 -22.370  1.00  0.00           C  
ATOM   3356  CD  GLU A1142     -29.682 -23.413 -23.752  1.00  0.00           C  
ATOM   3357  OE1 GLU A1142     -28.966 -23.878 -24.665  1.00  0.00           O  
ATOM   3358  OE2 GLU A1142     -30.881 -23.102 -23.924  1.00  0.00           O  
ATOM   3359  N   GLY A1143     -28.389 -27.553 -22.312  1.00  0.00           N  
ATOM   3360  CA  GLY A1143     -27.762 -28.848 -22.133  1.00  0.00           C  
ATOM   3361  C   GLY A1143     -28.701 -29.968 -22.549  1.00  0.00           C  
ATOM   3362  O   GLY A1143     -29.799 -29.712 -23.038  1.00  0.00           O  
ATOM   3363  N   PHE A1153     -28.268 -31.208 -22.355  1.00  0.00           N  
ATOM   3364  CA  PHE A1153     -29.080 -32.366 -22.712  1.00  0.00           C  
ATOM   3365  C   PHE A1153     -29.305 -33.233 -21.482  1.00  0.00           C  
ATOM   3366  O   PHE A1153     -28.376 -33.836 -20.961  1.00  0.00           O  
ATOM   3367  CB  PHE A1153     -28.381 -33.169 -23.806  1.00  0.00           C  
ATOM   3368  CG  PHE A1153     -28.070 -32.364 -25.036  1.00  0.00           C  
ATOM   3369  CD1 PHE A1153     -26.778 -31.894 -25.272  1.00  0.00           C  
ATOM   3370  CD2 PHE A1153     -29.070 -32.051 -25.945  1.00  0.00           C  
ATOM   3371  CE1 PHE A1153     -26.493 -31.124 -26.395  1.00  0.00           C  
ATOM   3372  CE2 PHE A1153     -28.790 -31.273 -27.083  1.00  0.00           C  
ATOM   3373  CZ  PHE A1153     -27.508 -30.812 -27.305  1.00  0.00           C  
ATOM   3374  N   ARG A1154     -30.542 -33.280 -21.006  1.00  0.00           N  
ATOM   3375  CA  ARG A1154     -30.836 -34.070 -19.827  1.00  0.00           C  
ATOM   3376  C   ARG A1154     -31.683 -35.275 -20.182  1.00  0.00           C  
ATOM   3377  O   ARG A1154     -32.888 -35.160 -20.456  1.00  0.00           O  
ATOM   3378  CB  ARG A1154     -31.553 -33.219 -18.771  1.00  0.00           C  
ATOM   3379  CG  ARG A1154     -30.775 -31.997 -18.258  1.00  0.00           C  
ATOM   3380  CD  ARG A1154     -29.443 -32.354 -17.582  1.00  0.00           C  
ATOM   3381  NE  ARG A1154     -29.558 -33.397 -16.559  1.00  0.00           N  
ATOM   3382  CZ  ARG A1154     -30.181 -33.254 -15.389  1.00  0.00           C  
ATOM   3383  NH1 ARG A1154     -30.757 -32.102 -15.067  1.00  0.00           N  
ATOM   3384  NH2 ARG A1154     -30.231 -34.272 -14.536  1.00  0.00           N  
ATOM   3385  N   PHE A1155     -31.034 -36.435 -20.182  1.00  0.00           N  
ATOM   3386  CA  PHE A1155     -31.684 -37.694 -20.487  1.00  0.00           C  
ATOM   3387  C   PHE A1155     -32.134 -38.356 -19.193  1.00  0.00           C  
ATOM   3388  O   PHE A1155     -31.546 -38.131 -18.140  1.00  0.00           O  
ATOM   3389  CB  PHE A1155     -30.713 -38.663 -21.159  1.00  0.00           C  
ATOM   3390  CG  PHE A1155     -30.491 -38.419 -22.622  1.00  0.00           C  
ATOM   3391  CD1 PHE A1155     -29.353 -37.766 -23.071  1.00  0.00           C  
ATOM   3392  CD2 PHE A1155     -31.384 -38.929 -23.556  1.00  0.00           C  
ATOM   3393  CE1 PHE A1155     -29.101 -37.629 -24.438  1.00  0.00           C  
ATOM   3394  CE2 PHE A1155     -31.145 -38.799 -24.918  1.00  0.00           C  
ATOM   3395  CZ  PHE A1155     -29.997 -38.148 -25.361  1.00  0.00           C  
ATOM   3396  N   LEU A1156     -33.169 -39.184 -19.287  1.00  0.00           N  
ATOM   3397  CA  LEU A1156     -33.648 -39.952 -18.145  1.00  0.00           C  
ATOM   3398  C   LEU A1156     -34.557 -41.051 -18.662  1.00  0.00           C  
ATOM   3399  O   LEU A1156     -35.140 -40.930 -19.742  1.00  0.00           O  
ATOM   3400  CB  LEU A1156     -34.424 -39.079 -17.138  1.00  0.00           C  
ATOM   3401  CG  LEU A1156     -35.908 -38.768 -17.398  1.00  0.00           C  
ATOM   3402  CD1 LEU A1156     -36.632 -38.616 -16.055  1.00  0.00           C  
ATOM   3403  CD2 LEU A1156     -36.059 -37.501 -18.246  1.00  0.00           C  
ATOM   3404  N   TRP A1157     -34.655 -42.124 -17.881  1.00  0.00           N  
ATOM   3405  CA  TRP A1157     -35.506 -43.267 -18.182  1.00  0.00           C  
ATOM   3406  C   TRP A1157     -36.712 -43.206 -17.268  1.00  0.00           C  
ATOM   3407  O   TRP A1157     -36.559 -42.964 -16.061  1.00  0.00           O  
ATOM   3408  CB  TRP A1157     -34.806 -44.594 -17.852  1.00  0.00           C  
ATOM   3409  CG  TRP A1157     -33.626 -44.927 -18.649  1.00  0.00           C  
ATOM   3410  CD1 TRP A1157     -32.329 -44.956 -18.228  1.00  0.00           C  
ATOM   3411  CD2 TRP A1157     -33.622 -45.369 -20.006  1.00  0.00           C  
ATOM   3412  NE1 TRP A1157     -31.510 -45.402 -19.248  1.00  0.00           N  
ATOM   3413  CE2 TRP A1157     -32.285 -45.661 -20.350  1.00  0.00           C  
ATOM   3414  CE3 TRP A1157     -34.625 -45.548 -20.963  1.00  0.00           C  
ATOM   3415  CZ2 TRP A1157     -31.924 -46.128 -21.620  1.00  0.00           C  
ATOM   3416  CZ3 TRP A1157     -34.265 -46.009 -22.226  1.00  0.00           C  
ATOM   3417  CH2 TRP A1157     -32.924 -46.292 -22.537  1.00  0.00           C  
ATOM   3418  N   VAL A1158     -37.901 -43.427 -17.818  1.00  0.00           N  
ATOM   3419  CA  VAL A1158     -39.108 -43.483 -16.996  1.00  0.00           C  
ATOM   3420  C   VAL A1158     -39.492 -44.962 -17.092  1.00  0.00           C  
ATOM   3421  O   VAL A1158     -39.712 -45.482 -18.197  1.00  0.00           O  
ATOM   3422  CB  VAL A1158     -40.261 -42.614 -17.546  1.00  0.00           C  
ATOM   3423  CG1 VAL A1158     -41.489 -42.752 -16.643  1.00  0.00           C  
ATOM   3424  CG2 VAL A1158     -39.842 -41.141 -17.615  1.00  0.00           C  
ATOM   3425  N   VAL A1159     -39.548 -45.636 -15.942  1.00  0.00           N  
ATOM   3426  CA  VAL A1159     -39.856 -47.062 -15.875  1.00  0.00           C  
ATOM   3427  C   VAL A1159     -41.058 -47.403 -15.000  1.00  0.00           C  
ATOM   3428  O   VAL A1159     -41.674 -46.527 -14.392  1.00  0.00           O  
ATOM   3429  CB  VAL A1159     -38.669 -47.842 -15.303  1.00  0.00           C  
ATOM   3430  CG1 VAL A1159     -37.442 -47.594 -16.136  1.00  0.00           C  
ATOM   3431  CG2 VAL A1159     -38.422 -47.421 -13.860  1.00  0.00           C  
ATOM   3432  N   ASP A1160     -41.371 -48.696 -14.937  1.00  0.00           N  
ATOM   3433  CA  ASP A1160     -42.471 -49.204 -14.131  1.00  0.00           C  
ATOM   3434  C   ASP A1160     -43.825 -48.638 -14.503  1.00  0.00           C  
ATOM   3435  O   ASP A1160     -44.595 -48.264 -13.622  1.00  0.00           O  
ATOM   3436  CB  ASP A1160     -42.231 -48.929 -12.640  1.00  0.00           C  
ATOM   3437  CG  ASP A1160     -41.142 -49.794 -12.051  1.00  0.00           C  
ATOM   3438  OD1 ASP A1160     -41.092 -50.989 -12.402  1.00  0.00           O  
ATOM   3439  OD2 ASP A1160     -40.347 -49.292 -11.227  1.00  0.00           O  
ATOM   3440  N   PHE A1161     -44.125 -48.550 -15.793  1.00  0.00           N  
ATOM   3441  CA  PHE A1161     -45.432 -48.049 -16.198  1.00  0.00           C  
ATOM   3442  C   PHE A1161     -46.440 -49.157 -15.895  1.00  0.00           C  
ATOM   3443  O   PHE A1161     -46.066 -50.318 -15.723  1.00  0.00           O  
ATOM   3444  CB  PHE A1161     -45.498 -47.775 -17.706  1.00  0.00           C  
ATOM   3445  CG  PHE A1161     -44.766 -46.536 -18.156  1.00  0.00           C  
ATOM   3446  CD1 PHE A1161     -43.376 -46.513 -18.239  1.00  0.00           C  
ATOM   3447  CD2 PHE A1161     -45.478 -45.405 -18.542  1.00  0.00           C  
ATOM   3448  CE1 PHE A1161     -42.706 -45.374 -18.703  1.00  0.00           C  
ATOM   3449  CE2 PHE A1161     -44.822 -44.266 -19.005  1.00  0.00           C  
ATOM   3450  CZ  PHE A1161     -43.433 -44.252 -19.088  1.00  0.00           C  
ATOM   3451  N   PRO A1162     -47.732 -48.811 -15.809  1.00  0.00           N  
ATOM   3452  CA  PRO A1162     -48.739 -49.837 -15.538  1.00  0.00           C  
ATOM   3453  C   PRO A1162     -48.945 -50.590 -16.853  1.00  0.00           C  
ATOM   3454  O   PRO A1162     -48.680 -50.044 -17.926  1.00  0.00           O  
ATOM   3455  CB  PRO A1162     -49.960 -49.017 -15.144  1.00  0.00           C  
ATOM   3456  CG  PRO A1162     -49.808 -47.782 -15.995  1.00  0.00           C  
ATOM   3457  CD  PRO A1162     -48.337 -47.468 -15.825  1.00  0.00           C  
ATOM   3458  N   LEU A1163     -49.415 -51.831 -16.780  1.00  0.00           N  
ATOM   3459  CA  LEU A1163     -49.624 -52.626 -17.989  1.00  0.00           C  
ATOM   3460  C   LEU A1163     -50.869 -52.239 -18.791  1.00  0.00           C  
ATOM   3461  O   LEU A1163     -50.827 -52.177 -20.022  1.00  0.00           O  
ATOM   3462  CB  LEU A1163     -49.695 -54.112 -17.628  1.00  0.00           C  
ATOM   3463  CG  LEU A1163     -50.043 -55.064 -18.778  1.00  0.00           C  
ATOM   3464  CD1 LEU A1163     -49.036 -54.894 -19.904  1.00  0.00           C  
ATOM   3465  CD2 LEU A1163     -50.051 -56.503 -18.274  1.00  0.00           C  
ATOM   3466  N   LEU A1189     -51.971 -51.977 -18.093  1.00  0.00           N  
ATOM   3467  CA  LEU A1189     -53.227 -51.623 -18.743  1.00  0.00           C  
ATOM   3468  C   LEU A1189     -53.615 -50.150 -18.590  1.00  0.00           C  
ATOM   3469  O   LEU A1189     -53.273 -49.504 -17.600  1.00  0.00           O  
ATOM   3470  CB  LEU A1189     -54.338 -52.530 -18.211  1.00  0.00           C  
ATOM   3471  CG  LEU A1189     -54.033 -54.021 -18.397  1.00  0.00           C  
ATOM   3472  CD1 LEU A1189     -55.093 -54.865 -17.716  1.00  0.00           C  
ATOM   3473  CD2 LEU A1189     -53.961 -54.341 -19.880  1.00  0.00           C  
ATOM   3474  N   GLU A1190     -54.340 -49.639 -19.582  1.00  0.00           N  
ATOM   3475  CA  GLU A1190     -54.772 -48.244 -19.615  1.00  0.00           C  
ATOM   3476  C   GLU A1190     -56.135 -47.963 -18.989  1.00  0.00           C  
ATOM   3477  O   GLU A1190     -56.731 -48.825 -18.338  1.00  0.00           O  
ATOM   3478  CB  GLU A1190     -54.788 -47.743 -21.063  1.00  0.00           C  
ATOM   3479  CG  GLU A1190     -53.603 -46.872 -21.451  1.00  0.00           C  
ATOM   3480  CD  GLU A1190     -53.655 -45.495 -20.818  1.00  0.00           C  
ATOM   3481  OE1 GLU A1190     -53.764 -45.412 -19.576  1.00  0.00           O  
ATOM   3482  OE2 GLU A1190     -53.583 -44.494 -21.561  1.00  0.00           O  
ATOM   3483  N   TRP A1321     -56.609 -46.737 -19.205  1.00  0.00           N  
ATOM   3484  CA  TRP A1321     -57.897 -46.259 -18.704  1.00  0.00           C  
ATOM   3485  C   TRP A1321     -59.076 -46.856 -19.470  1.00  0.00           C  
ATOM   3486  O   TRP A1321     -59.561 -46.259 -20.425  1.00  0.00           O  
ATOM   3487  CB  TRP A1321     -57.960 -44.727 -18.814  1.00  0.00           C  
ATOM   3488  CG  TRP A1321     -57.445 -44.178 -20.133  1.00  0.00           C  
ATOM   3489  CD1 TRP A1321     -57.841 -44.551 -21.388  1.00  0.00           C  
ATOM   3490  CD2 TRP A1321     -56.447 -43.164 -20.316  1.00  0.00           C  
ATOM   3491  NE1 TRP A1321     -57.153 -43.834 -22.336  1.00  0.00           N  
ATOM   3492  CE2 TRP A1321     -56.291 -42.977 -21.710  1.00  0.00           C  
ATOM   3493  CE3 TRP A1321     -55.667 -42.394 -19.440  1.00  0.00           C  
ATOM   3494  CZ2 TRP A1321     -55.386 -42.053 -22.248  1.00  0.00           C  
ATOM   3495  CZ3 TRP A1321     -54.766 -41.474 -19.978  1.00  0.00           C  
ATOM   3496  CH2 TRP A1321     -54.636 -41.314 -21.371  1.00  0.00           C  
ATOM   3497  N   ASP A1322     -59.556 -48.024 -19.065  1.00  0.00           N  
ATOM   3498  CA  ASP A1322     -60.683 -48.612 -19.779  1.00  0.00           C  
ATOM   3499  C   ASP A1322     -61.999 -48.148 -19.169  1.00  0.00           C  
ATOM   3500  O   ASP A1322     -63.070 -48.641 -19.523  1.00  0.00           O  
ATOM   3501  CB  ASP A1322     -60.615 -50.138 -19.747  1.00  0.00           C  
ATOM   3502  CG  ASP A1322     -61.010 -50.708 -18.405  1.00  0.00           C  
ATOM   3503  OD1 ASP A1322     -60.298 -50.448 -17.415  1.00  0.00           O  
ATOM   3504  OD2 ASP A1322     -62.038 -51.413 -18.340  1.00  0.00           O  
ATOM   3505  N   GLU A1385     -61.901 -47.195 -18.249  1.00  0.00           N  
ATOM   3506  CA  GLU A1385     -63.064 -46.637 -17.570  1.00  0.00           C  
ATOM   3507  C   GLU A1385     -63.850 -47.651 -16.745  1.00  0.00           C  
ATOM   3508  O   GLU A1385     -63.316 -48.685 -16.347  1.00  0.00           O  
ATOM   3509  CB  GLU A1385     -63.968 -45.922 -18.582  1.00  0.00           C  
ATOM   3510  CG  GLU A1385     -63.317 -44.650 -19.114  1.00  0.00           C  
ATOM   3511  CD  GLU A1385     -64.225 -43.839 -20.013  1.00  0.00           C  
ATOM   3512  OE1 GLU A1385     -65.306 -43.418 -19.548  1.00  0.00           O  
ATOM   3513  OE2 GLU A1385     -63.855 -43.618 -21.186  1.00  0.00           O  
ATOM   3514  N   GLU A1386     -65.123 -47.361 -16.496  1.00  0.00           N  
ATOM   3515  CA  GLU A1386     -65.958 -48.225 -15.659  1.00  0.00           C  
ATOM   3516  C   GLU A1386     -66.952 -49.211 -16.267  1.00  0.00           C  
ATOM   3517  O   GLU A1386     -67.562 -49.978 -15.524  1.00  0.00           O  
ATOM   3518  CB  GLU A1386     -66.695 -47.370 -14.625  1.00  0.00           C  
ATOM   3519  CG  GLU A1386     -65.824 -46.975 -13.447  1.00  0.00           C  
ATOM   3520  CD  GLU A1386     -64.525 -46.324 -13.884  1.00  0.00           C  
ATOM   3521  OE1 GLU A1386     -64.579 -45.205 -14.437  1.00  0.00           O  
ATOM   3522  OE2 GLU A1386     -63.453 -46.935 -13.683  1.00  0.00           O  
ATOM   3523  N   GLU A1387     -67.135 -49.224 -17.584  1.00  0.00           N  
ATOM   3524  CA  GLU A1387     -68.086 -50.191 -18.120  1.00  0.00           C  
ATOM   3525  C   GLU A1387     -67.586 -51.627 -18.050  1.00  0.00           C  
ATOM   3526  O   GLU A1387     -68.185 -52.460 -17.365  1.00  0.00           O  
ATOM   3527  CB  GLU A1387     -68.502 -49.894 -19.567  1.00  0.00           C  
ATOM   3528  CG  GLU A1387     -69.565 -50.912 -20.023  1.00  0.00           C  
ATOM   3529  CD  GLU A1387     -70.125 -50.672 -21.409  1.00  0.00           C  
ATOM   3530  OE1 GLU A1387     -70.733 -49.606 -21.635  1.00  0.00           O  
ATOM   3531  OE2 GLU A1387     -69.967 -51.564 -22.271  1.00  0.00           O  
ATOM   3532  N   GLU A1388     -66.479 -51.918 -18.732  1.00  0.00           N  
ATOM   3533  CA  GLU A1388     -65.967 -53.287 -18.745  1.00  0.00           C  
ATOM   3534  C   GLU A1388     -64.454 -53.515 -18.612  1.00  0.00           C  
ATOM   3535  O   GLU A1388     -63.803 -52.966 -17.723  1.00  0.00           O  
ATOM   3536  CB  GLU A1388     -66.474 -53.989 -20.007  1.00  0.00           C  
ATOM   3537  CG  GLU A1388     -66.395 -53.093 -21.252  1.00  0.00           C  
ATOM   3538  CD  GLU A1388     -65.022 -52.457 -21.448  1.00  0.00           C  
ATOM   3539  OE1 GLU A1388     -64.075 -53.178 -21.830  1.00  0.00           O  
ATOM   3540  OE2 GLU A1388     -64.888 -51.236 -21.214  1.00  0.00           O  
ATOM   3541  N   ALA A1389     -63.919 -54.341 -19.514  1.00  0.00           N  
ATOM   3542  CA  ALA A1389     -62.506 -54.730 -19.540  1.00  0.00           C  
ATOM   3543  C   ALA A1389     -61.470 -53.675 -19.918  1.00  0.00           C  
ATOM   3544  O   ALA A1389     -61.754 -52.713 -20.630  1.00  0.00           O  
ATOM   3545  CB  ALA A1389     -62.338 -55.951 -20.450  1.00  0.00           C  
ATOM   3546  N   TRP A1390     -60.252 -53.895 -19.434  1.00  0.00           N  
ATOM   3547  CA  TRP A1390     -59.119 -53.009 -19.673  1.00  0.00           C  
ATOM   3548  C   TRP A1390     -58.604 -53.048 -21.106  1.00  0.00           C  
ATOM   3549  O   TRP A1390     -59.125 -53.773 -21.954  1.00  0.00           O  
ATOM   3550  CB  TRP A1390     -57.972 -53.382 -18.736  1.00  0.00           C  
ATOM   3551  CG  TRP A1390     -58.134 -52.907 -17.336  1.00  0.00           C  
ATOM   3552  CD1 TRP A1390     -57.781 -51.682 -16.842  1.00  0.00           C  
ATOM   3553  CD2 TRP A1390     -58.674 -53.641 -16.226  1.00  0.00           C  
ATOM   3554  NE1 TRP A1390     -58.064 -51.614 -15.498  1.00  0.00           N  
ATOM   3555  CE2 TRP A1390     -58.612 -52.799 -15.100  1.00  0.00           C  
ATOM   3556  CE3 TRP A1390     -59.203 -54.935 -16.093  1.00  0.00           C  
ATOM   3557  CZ2 TRP A1390     -59.062 -53.209 -13.837  1.00  0.00           C  
ATOM   3558  CZ3 TRP A1390     -59.651 -55.336 -14.836  1.00  0.00           C  
ATOM   3559  CH2 TRP A1390     -59.576 -54.474 -13.725  1.00  0.00           C  
ATOM   3560  N   THR A1391     -57.565 -52.253 -21.353  1.00  0.00           N  
ATOM   3561  CA  THR A1391     -56.909 -52.165 -22.655  1.00  0.00           C  
ATOM   3562  C   THR A1391     -55.412 -51.988 -22.396  1.00  0.00           C  
ATOM   3563  O   THR A1391     -55.009 -51.697 -21.269  1.00  0.00           O  
ATOM   3564  CB  THR A1391     -57.431 -50.967 -23.468  1.00  0.00           C  
ATOM   3565  OG1 THR A1391     -58.847 -51.098 -23.640  1.00  0.00           O  
ATOM   3566  CG2 THR A1391     -56.764 -50.913 -24.843  1.00  0.00           C  
ATOM   3567  N   TYR A1392     -54.590 -52.167 -23.425  1.00  0.00           N  
ATOM   3568  CA  TYR A1392     -53.145 -52.034 -23.266  1.00  0.00           C  
ATOM   3569  C   TYR A1392     -52.668 -50.587 -23.354  1.00  0.00           C  
ATOM   3570  O   TYR A1392     -53.242 -49.780 -24.086  1.00  0.00           O  
ATOM   3571  CB  TYR A1392     -52.420 -52.890 -24.311  1.00  0.00           C  
ATOM   3572  CG  TYR A1392     -52.751 -52.550 -25.751  1.00  0.00           C  
ATOM   3573  CD1 TYR A1392     -52.280 -51.377 -26.344  1.00  0.00           C  
ATOM   3574  CD2 TYR A1392     -53.531 -53.409 -26.525  1.00  0.00           C  
ATOM   3575  CE1 TYR A1392     -52.575 -51.070 -27.675  1.00  0.00           C  
ATOM   3576  CE2 TYR A1392     -53.833 -53.110 -27.855  1.00  0.00           C  
ATOM   3577  CZ  TYR A1392     -53.351 -51.943 -28.423  1.00  0.00           C  
ATOM   3578  OH  TYR A1392     -53.639 -51.656 -29.738  1.00  0.00           O  
ATOM   3579  N   MET A1393     -51.614 -50.273 -22.603  1.00  0.00           N  
ATOM   3580  CA  MET A1393     -51.048 -48.929 -22.588  1.00  0.00           C  
ATOM   3581  C   MET A1393     -49.790 -48.854 -23.449  1.00  0.00           C  
ATOM   3582  O   MET A1393     -49.348 -47.770 -23.833  1.00  0.00           O  
ATOM   3583  CB  MET A1393     -50.714 -48.512 -21.154  1.00  0.00           C  
ATOM   3584  CG  MET A1393     -50.116 -47.119 -21.047  1.00  0.00           C  
ATOM   3585  SD  MET A1393     -49.700 -46.651 -19.359  1.00  0.00           S  
ATOM   3586  CE  MET A1393     -50.949 -45.452 -19.009  1.00  0.00           C  
ATOM   3587  N   HIS A1418     -49.216 -50.014 -23.749  1.00  0.00           N  
ATOM   3588  CA  HIS A1418     -48.007 -50.089 -24.564  1.00  0.00           C  
ATOM   3589  C   HIS A1418     -48.339 -50.852 -25.841  1.00  0.00           C  
ATOM   3590  O   HIS A1418     -48.648 -50.257 -26.877  1.00  0.00           O  
ATOM   3591  CB  HIS A1418     -46.916 -50.833 -23.804  1.00  0.00           C  
ATOM   3592  CG  HIS A1418     -46.791 -50.425 -22.371  1.00  0.00           C  
ATOM   3593  ND1 HIS A1418     -46.454 -49.146 -21.990  1.00  0.00           N  
ATOM   3594  CD2 HIS A1418     -46.939 -51.133 -21.226  1.00  0.00           C  
ATOM   3595  CE1 HIS A1418     -46.396 -49.082 -20.671  1.00  0.00           C  
ATOM   3596  NE2 HIS A1418     -46.686 -50.278 -20.184  1.00  0.00           N  
ATOM   3597  N   HIS A1420     -48.252 -52.174 -25.763  1.00  0.00           N  
ATOM   3598  CA  HIS A1420     -48.589 -53.032 -26.884  1.00  0.00           C  
ATOM   3599  C   HIS A1420     -48.843 -54.420 -26.327  1.00  0.00           C  
ATOM   3600  O   HIS A1420     -48.215 -54.829 -25.352  1.00  0.00           O  
ATOM   3601  CB  HIS A1420     -47.492 -53.016 -27.978  1.00  0.00           C  
ATOM   3602  CG  HIS A1420     -46.184 -53.629 -27.581  1.00  0.00           C  
ATOM   3603  ND1 HIS A1420     -46.037 -54.970 -27.300  1.00  0.00           N  
ATOM   3604  CD2 HIS A1420     -44.944 -53.088 -27.481  1.00  0.00           C  
ATOM   3605  CE1 HIS A1420     -44.767 -55.229 -27.044  1.00  0.00           C  
ATOM   3606  NE2 HIS A1420     -44.083 -54.104 -27.146  1.00  0.00           N  
ATOM   3607  N   PRO A1421     -49.803 -55.147 -26.916  1.00  0.00           N  
ATOM   3608  CA  PRO A1421     -50.206 -56.503 -26.527  1.00  0.00           C  
ATOM   3609  C   PRO A1421     -49.069 -57.453 -26.152  1.00  0.00           C  
ATOM   3610  O   PRO A1421     -49.251 -58.344 -25.325  1.00  0.00           O  
ATOM   3611  CB  PRO A1421     -50.971 -56.996 -27.753  1.00  0.00           C  
ATOM   3612  CG  PRO A1421     -51.612 -55.752 -28.248  1.00  0.00           C  
ATOM   3613  CD  PRO A1421     -50.494 -54.739 -28.152  1.00  0.00           C  
ATOM   3614  N   PHE A1422     -47.897 -57.255 -26.742  1.00  0.00           N  
ATOM   3615  CA  PHE A1422     -46.777 -58.144 -26.464  1.00  0.00           C  
ATOM   3616  C   PHE A1422     -45.862 -57.697 -25.327  1.00  0.00           C  
ATOM   3617  O   PHE A1422     -44.832 -58.318 -25.080  1.00  0.00           O  
ATOM   3618  CB  PHE A1422     -45.961 -58.356 -27.743  1.00  0.00           C  
ATOM   3619  CG  PHE A1422     -46.806 -58.501 -28.973  1.00  0.00           C  
ATOM   3620  CD1 PHE A1422     -47.114 -57.391 -29.754  1.00  0.00           C  
ATOM   3621  CD2 PHE A1422     -47.359 -59.731 -29.312  1.00  0.00           C  
ATOM   3622  CE1 PHE A1422     -47.965 -57.502 -30.853  1.00  0.00           C  
ATOM   3623  CE2 PHE A1422     -48.212 -59.855 -30.411  1.00  0.00           C  
ATOM   3624  CZ  PHE A1422     -48.516 -58.737 -31.181  1.00  0.00           C  
ATOM   3625  N   THR A1423     -46.232 -56.629 -24.627  1.00  0.00           N  
ATOM   3626  CA  THR A1423     -45.409 -56.154 -23.527  1.00  0.00           C  
ATOM   3627  C   THR A1423     -45.588 -57.069 -22.323  1.00  0.00           C  
ATOM   3628  O   THR A1423     -46.703 -57.404 -21.959  1.00  0.00           O  
ATOM   3629  CB  THR A1423     -45.782 -54.716 -23.152  1.00  0.00           C  
ATOM   3630  OG1 THR A1423     -45.517 -53.867 -24.279  1.00  0.00           O  
ATOM   3631  CG2 THR A1423     -44.958 -54.239 -21.963  1.00  0.00           C  
ATOM   3632  N   SER A1424     -44.476 -57.468 -21.716  1.00  0.00           N  
ATOM   3633  CA  SER A1424     -44.496 -58.363 -20.567  1.00  0.00           C  
ATOM   3634  C   SER A1424     -44.832 -57.687 -19.242  1.00  0.00           C  
ATOM   3635  O   SER A1424     -44.272 -56.649 -18.897  1.00  0.00           O  
ATOM   3636  CB  SER A1424     -43.133 -59.042 -20.417  1.00  0.00           C  
ATOM   3637  OG  SER A1424     -43.050 -59.771 -19.199  1.00  0.00           O  
ATOM   3638  N   PRO A1425     -45.763 -58.270 -18.476  1.00  0.00           N  
ATOM   3639  CA  PRO A1425     -46.068 -57.629 -17.196  1.00  0.00           C  
ATOM   3640  C   PRO A1425     -44.929 -57.982 -16.245  1.00  0.00           C  
ATOM   3641  O   PRO A1425     -44.196 -58.946 -16.481  1.00  0.00           O  
ATOM   3642  CB  PRO A1425     -47.392 -58.266 -16.797  1.00  0.00           C  
ATOM   3643  CG  PRO A1425     -47.291 -59.649 -17.390  1.00  0.00           C  
ATOM   3644  CD  PRO A1425     -46.705 -59.366 -18.762  1.00  0.00           C  
ATOM   3645  N   HIS A1426     -44.748 -57.197 -15.192  1.00  0.00           N  
ATOM   3646  CA  HIS A1426     -43.693 -57.496 -14.241  1.00  0.00           C  
ATOM   3647  C   HIS A1426     -43.978 -58.908 -13.717  1.00  0.00           C  
ATOM   3648  O   HIS A1426     -45.133 -59.265 -13.479  1.00  0.00           O  
ATOM   3649  CB  HIS A1426     -43.713 -56.479 -13.102  1.00  0.00           C  
ATOM   3650  CG  HIS A1426     -42.462 -56.467 -12.285  1.00  0.00           C  
ATOM   3651  ND1 HIS A1426     -42.046 -57.548 -11.539  1.00  0.00           N  
ATOM   3652  CD2 HIS A1426     -41.524 -55.504 -12.106  1.00  0.00           C  
ATOM   3653  CE1 HIS A1426     -40.907 -57.255 -10.937  1.00  0.00           C  
ATOM   3654  NE2 HIS A1426     -40.569 -56.021 -11.265  1.00  0.00           N  
ATOM   3655  N   PRO A1427     -42.932 -59.734 -13.556  1.00  0.00           N  
ATOM   3656  CA  PRO A1427     -43.076 -61.109 -13.068  1.00  0.00           C  
ATOM   3657  C   PRO A1427     -43.665 -61.231 -11.659  1.00  0.00           C  
ATOM   3658  O   PRO A1427     -44.594 -62.015 -11.430  1.00  0.00           O  
ATOM   3659  CB  PRO A1427     -41.650 -61.658 -13.159  1.00  0.00           C  
ATOM   3660  CG  PRO A1427     -40.801 -60.432 -12.992  1.00  0.00           C  
ATOM   3661  CD  PRO A1427     -41.522 -59.424 -13.843  1.00  0.00           C  
ATOM   3662  N   GLU A1428     -43.128 -60.453 -10.722  1.00  0.00           N  
ATOM   3663  CA  GLU A1428     -43.605 -60.489  -9.343  1.00  0.00           C  
ATOM   3664  C   GLU A1428     -45.077 -60.075  -9.258  1.00  0.00           C  
ATOM   3665  O   GLU A1428     -45.765 -60.400  -8.294  1.00  0.00           O  
ATOM   3666  CB  GLU A1428     -42.757 -59.559  -8.468  1.00  0.00           C  
ATOM   3667  CG  GLU A1428     -41.239 -59.746  -8.603  1.00  0.00           C  
ATOM   3668  CD  GLU A1428     -40.736 -61.075  -8.053  1.00  0.00           C  
ATOM   3669  OE1 GLU A1428     -40.879 -61.312  -6.836  1.00  0.00           O  
ATOM   3670  OE2 GLU A1428     -40.190 -61.882  -8.837  1.00  0.00           O  
ATOM   3671  N   ASP A1429     -45.558 -59.363 -10.272  1.00  0.00           N  
ATOM   3672  CA  ASP A1429     -46.947 -58.906 -10.303  1.00  0.00           C  
ATOM   3673  C   ASP A1429     -47.840 -59.874 -11.059  1.00  0.00           C  
ATOM   3674  O   ASP A1429     -49.034 -59.630 -11.219  1.00  0.00           O  
ATOM   3675  CB  ASP A1429     -47.042 -57.538 -10.979  1.00  0.00           C  
ATOM   3676  CG  ASP A1429     -46.550 -56.413 -10.102  1.00  0.00           C  
ATOM   3677  OD1 ASP A1429     -45.459 -56.539  -9.502  1.00  0.00           O  
ATOM   3678  OD2 ASP A1429     -47.259 -55.390 -10.024  1.00  0.00           O  
ATOM   3679  N   LEU A1430     -47.254 -60.968 -11.527  1.00  0.00           N  
ATOM   3680  CA  LEU A1430     -47.985 -61.962 -12.298  1.00  0.00           C  
ATOM   3681  C   LEU A1430     -49.319 -62.400 -11.679  1.00  0.00           C  
ATOM   3682  O   LEU A1430     -50.356 -62.376 -12.348  1.00  0.00           O  
ATOM   3683  CB  LEU A1430     -47.085 -63.178 -12.535  1.00  0.00           C  
ATOM   3684  CG  LEU A1430     -47.439 -64.091 -13.708  1.00  0.00           C  
ATOM   3685  CD1 LEU A1430     -47.525 -63.279 -14.999  1.00  0.00           C  
ATOM   3686  CD2 LEU A1430     -46.382 -65.184 -13.824  1.00  0.00           C  
ATOM   3687  N   PRO A1431     -49.317 -62.794 -10.394  1.00  0.00           N  
ATOM   3688  CA  PRO A1431     -50.558 -63.229  -9.742  1.00  0.00           C  
ATOM   3689  C   PRO A1431     -51.665 -62.175  -9.719  1.00  0.00           C  
ATOM   3690  O   PRO A1431     -52.832 -62.481  -9.976  1.00  0.00           O  
ATOM   3691  CB  PRO A1431     -50.090 -63.619  -8.343  1.00  0.00           C  
ATOM   3692  CG  PRO A1431     -48.930 -62.696  -8.112  1.00  0.00           C  
ATOM   3693  CD  PRO A1431     -48.203 -62.761  -9.429  1.00  0.00           C  
ATOM   3694  N   LEU A1432     -51.296 -60.934  -9.415  1.00  0.00           N  
ATOM   3695  CA  LEU A1432     -52.260 -59.840  -9.356  1.00  0.00           C  
ATOM   3696  C   LEU A1432     -52.970 -59.632 -10.686  1.00  0.00           C  
ATOM   3697  O   LEU A1432     -53.957 -58.904 -10.763  1.00  0.00           O  
ATOM   3698  CB  LEU A1432     -51.555 -58.540  -8.952  1.00  0.00           C  
ATOM   3699  CG  LEU A1432     -50.734 -58.589  -7.660  1.00  0.00           C  
ATOM   3700  CD1 LEU A1432     -50.108 -57.226  -7.398  1.00  0.00           C  
ATOM   3701  CD2 LEU A1432     -51.625 -58.999  -6.496  1.00  0.00           C  
ATOM   3702  N   LEU A1433     -52.466 -60.274 -11.732  1.00  0.00           N  
ATOM   3703  CA  LEU A1433     -53.046 -60.130 -13.061  1.00  0.00           C  
ATOM   3704  C   LEU A1433     -54.520 -60.532 -13.107  1.00  0.00           C  
ATOM   3705  O   LEU A1433     -55.270 -60.062 -13.961  1.00  0.00           O  
ATOM   3706  CB  LEU A1433     -52.251 -60.965 -14.076  1.00  0.00           C  
ATOM   3707  CG  LEU A1433     -52.539 -60.690 -15.558  1.00  0.00           C  
ATOM   3708  CD1 LEU A1433     -52.042 -59.298 -15.925  1.00  0.00           C  
ATOM   3709  CD2 LEU A1433     -51.854 -61.733 -16.425  1.00  0.00           C  
ATOM   3710  N   GLU A1434     -54.932 -61.391 -12.179  1.00  0.00           N  
ATOM   3711  CA  GLU A1434     -56.312 -61.870 -12.139  1.00  0.00           C  
ATOM   3712  C   GLU A1434     -57.220 -61.139 -11.149  1.00  0.00           C  
ATOM   3713  O   GLU A1434     -58.309 -60.687 -11.507  1.00  0.00           O  
ATOM   3714  CB  GLU A1434     -56.334 -63.367 -11.813  1.00  0.00           C  
ATOM   3715  CG  GLU A1434     -55.793 -64.277 -12.908  1.00  0.00           C  
ATOM   3716  CD  GLU A1434     -54.351 -63.984 -13.261  1.00  0.00           C  
ATOM   3717  OE1 GLU A1434     -53.512 -63.922 -12.337  1.00  0.00           O  
ATOM   3718  OE2 GLU A1434     -54.056 -63.822 -14.465  1.00  0.00           O  
ATOM   3719  N   LYS A1435     -56.766 -61.032  -9.904  1.00  0.00           N  
ATOM   3720  CA  LYS A1435     -57.543 -60.395  -8.846  1.00  0.00           C  
ATOM   3721  C   LYS A1435     -57.502 -58.869  -8.808  1.00  0.00           C  
ATOM   3722  O   LYS A1435     -58.491 -58.233  -8.442  1.00  0.00           O  
ATOM   3723  CB  LYS A1435     -57.104 -60.954  -7.490  1.00  0.00           C  
ATOM   3724  CG  LYS A1435     -55.614 -60.831  -7.214  1.00  0.00           C  
ATOM   3725  CD  LYS A1435     -55.230 -61.511  -5.907  1.00  0.00           C  
ATOM   3726  CE  LYS A1435     -55.922 -60.868  -4.715  1.00  0.00           C  
ATOM   3727  NZ  LYS A1435     -55.542 -59.436  -4.563  1.00  0.00           N  
ATOM   3728  N   ASP A1436     -56.369 -58.281  -9.174  1.00  0.00           N  
ATOM   3729  CA  ASP A1436     -56.232 -56.826  -9.162  1.00  0.00           C  
ATOM   3730  C   ASP A1436     -55.272 -56.361 -10.257  1.00  0.00           C  
ATOM   3731  O   ASP A1436     -54.172 -55.886  -9.970  1.00  0.00           O  
ATOM   3732  CB  ASP A1436     -55.720 -56.359  -7.793  1.00  0.00           C  
ATOM   3733  CG  ASP A1436     -55.888 -54.865  -7.580  1.00  0.00           C  
ATOM   3734  OD1 ASP A1436     -55.388 -54.076  -8.409  1.00  0.00           O  
ATOM   3735  OD2 ASP A1436     -56.522 -54.478  -6.576  1.00  0.00           O  
ATOM   3736  N   PRO A1437     -55.677 -56.496 -11.530  1.00  0.00           N  
ATOM   3737  CA  PRO A1437     -54.839 -56.083 -12.659  1.00  0.00           C  
ATOM   3738  C   PRO A1437     -54.629 -54.574 -12.689  1.00  0.00           C  
ATOM   3739  O   PRO A1437     -54.007 -54.040 -13.606  1.00  0.00           O  
ATOM   3740  CB  PRO A1437     -55.621 -56.583 -13.868  1.00  0.00           C  
ATOM   3741  CG  PRO A1437     -57.027 -56.486 -13.410  1.00  0.00           C  
ATOM   3742  CD  PRO A1437     -56.962 -57.034 -12.008  1.00  0.00           C  
ATOM   3743  N   GLY A1438     -55.153 -53.895 -11.676  1.00  0.00           N  
ATOM   3744  CA  GLY A1438     -55.013 -52.455 -11.601  1.00  0.00           C  
ATOM   3745  C   GLY A1438     -53.585 -52.007 -11.362  1.00  0.00           C  
ATOM   3746  O   GLY A1438     -53.088 -51.127 -12.063  1.00  0.00           O  
ATOM   3747  N   ARG A1443     -52.923 -52.610 -10.378  1.00  0.00           N  
ATOM   3748  CA  ARG A1443     -51.548 -52.247 -10.048  1.00  0.00           C  
ATOM   3749  C   ARG A1443     -50.501 -53.278 -10.480  1.00  0.00           C  
ATOM   3750  O   ARG A1443     -49.557 -53.583  -9.747  1.00  0.00           O  
ATOM   3751  CB  ARG A1443     -51.433 -51.954  -8.542  1.00  0.00           C  
ATOM   3752  CG  ARG A1443     -50.025 -51.620  -8.028  1.00  0.00           C  
ATOM   3753  CD  ARG A1443     -49.358 -50.468  -8.777  1.00  0.00           C  
ATOM   3754  NE  ARG A1443     -48.003 -50.228  -8.280  1.00  0.00           N  
ATOM   3755  CZ  ARG A1443     -47.158 -49.332  -8.782  1.00  0.00           C  
ATOM   3756  NH1 ARG A1443     -47.521 -48.572  -9.809  1.00  0.00           N  
ATOM   3757  NH2 ARG A1443     -45.947 -49.195  -8.257  1.00  0.00           N  
ATOM   3758  N   VAL A1444     -50.679 -53.827 -11.675  1.00  0.00           N  
ATOM   3759  CA  VAL A1444     -49.706 -54.768 -12.212  1.00  0.00           C  
ATOM   3760  C   VAL A1444     -48.850 -53.942 -13.163  1.00  0.00           C  
ATOM   3761  O   VAL A1444     -49.354 -53.388 -14.143  1.00  0.00           O  
ATOM   3762  CB  VAL A1444     -50.369 -55.916 -12.996  1.00  0.00           C  
ATOM   3763  CG1 VAL A1444     -51.192 -56.779 -12.053  1.00  0.00           C  
ATOM   3764  CG2 VAL A1444     -51.233 -55.354 -14.109  1.00  0.00           C  
ATOM   3765  N   ARG A1448     -47.562 -53.833 -12.852  1.00  0.00           N  
ATOM   3766  CA  ARG A1448     -46.661 -53.056 -13.692  1.00  0.00           C  
ATOM   3767  C   ARG A1448     -46.140 -53.826 -14.916  1.00  0.00           C  
ATOM   3768  O   ARG A1448     -46.168 -55.057 -14.959  1.00  0.00           O  
ATOM   3769  CB  ARG A1448     -45.489 -52.505 -12.861  1.00  0.00           C  
ATOM   3770  CG  ARG A1448     -44.821 -53.474 -11.899  1.00  0.00           C  
ATOM   3771  CD  ARG A1448     -45.084 -53.056 -10.455  1.00  0.00           C  
ATOM   3772  NE  ARG A1448     -44.389 -53.915  -9.502  1.00  0.00           N  
ATOM   3773  CZ  ARG A1448     -43.067 -53.959  -9.362  1.00  0.00           C  
ATOM   3774  NH1 ARG A1448     -42.293 -53.188 -10.114  1.00  0.00           N  
ATOM   3775  NH2 ARG A1448     -42.514 -54.788  -8.485  1.00  0.00           N  
ATOM   3776  N   ALA A1456     -45.694 -53.082 -15.923  1.00  0.00           N  
ATOM   3777  CA  ALA A1456     -45.170 -53.686 -17.145  1.00  0.00           C  
ATOM   3778  C   ALA A1456     -43.655 -53.548 -17.168  1.00  0.00           C  
ATOM   3779  O   ALA A1456     -43.084 -52.744 -16.427  1.00  0.00           O  
ATOM   3780  CB  ALA A1456     -45.769 -53.000 -18.360  1.00  0.00           C  
ATOM   3781  N   LEU A1457     -42.999 -54.352 -17.997  1.00  0.00           N  
ATOM   3782  CA  LEU A1457     -41.557 -54.257 -18.125  1.00  0.00           C  
ATOM   3783  C   LEU A1457     -41.321 -53.357 -19.344  1.00  0.00           C  
ATOM   3784  O   LEU A1457     -40.760 -53.789 -20.362  1.00  0.00           O  
ATOM   3785  CB  LEU A1457     -40.929 -55.646 -18.330  1.00  0.00           C  
ATOM   3786  CG  LEU A1457     -41.043 -56.556 -17.099  1.00  0.00           C  
ATOM   3787  CD1 LEU A1457     -40.292 -57.858 -17.330  1.00  0.00           C  
ATOM   3788  CD2 LEU A1457     -40.467 -55.831 -15.888  1.00  0.00           C  
ATOM   3789  N   ALA A1458     -41.791 -52.113 -19.241  1.00  0.00           N  
ATOM   3790  CA  ALA A1458     -41.654 -51.129 -20.314  1.00  0.00           C  
ATOM   3791  C   ALA A1458     -40.849 -49.931 -19.831  1.00  0.00           C  
ATOM   3792  O   ALA A1458     -40.798 -49.644 -18.627  1.00  0.00           O  
ATOM   3793  CB  ALA A1458     -43.033 -50.688 -20.810  1.00  0.00           C  
ATOM   3794  N   TYR A1459     -40.221 -49.225 -20.771  1.00  0.00           N  
ATOM   3795  CA  TYR A1459     -39.395 -48.076 -20.434  1.00  0.00           C  
ATOM   3796  C   TYR A1459     -39.411 -47.034 -21.540  1.00  0.00           C  
ATOM   3797  O   TYR A1459     -39.449 -47.375 -22.734  1.00  0.00           O  
ATOM   3798  CB  TYR A1459     -37.952 -48.540 -20.192  1.00  0.00           C  
ATOM   3799  CG  TYR A1459     -37.551 -49.718 -21.066  1.00  0.00           C  
ATOM   3800  CD1 TYR A1459     -37.196 -49.544 -22.421  1.00  0.00           C  
ATOM   3801  CD2 TYR A1459     -37.600 -51.023 -20.566  1.00  0.00           C  
ATOM   3802  CE1 TYR A1459     -36.907 -50.655 -23.244  1.00  0.00           C  
ATOM   3803  CE2 TYR A1459     -37.315 -52.133 -21.383  1.00  0.00           C  
ATOM   3804  CZ  TYR A1459     -36.973 -51.946 -22.717  1.00  0.00           C  
ATOM   3805  OH  TYR A1459     -36.731 -53.057 -23.513  1.00  0.00           O  
ATOM   3806  N   ASP A1460     -39.389 -45.767 -21.140  1.00  0.00           N  
ATOM   3807  CA  ASP A1460     -39.376 -44.651 -22.079  1.00  0.00           C  
ATOM   3808  C   ASP A1460     -38.078 -43.879 -21.880  1.00  0.00           C  
ATOM   3809  O   ASP A1460     -37.605 -43.723 -20.749  1.00  0.00           O  
ATOM   3810  CB  ASP A1460     -40.555 -43.713 -21.827  1.00  0.00           C  
ATOM   3811  CG  ASP A1460     -41.797 -44.122 -22.589  1.00  0.00           C  
ATOM   3812  OD1 ASP A1460     -41.785 -45.186 -23.250  1.00  0.00           O  
ATOM   3813  OD2 ASP A1460     -42.788 -43.364 -22.533  1.00  0.00           O  
ATOM   3814  N   LEU A1461     -37.519 -43.404 -22.988  1.00  0.00           N  
ATOM   3815  CA  LEU A1461     -36.288 -42.626 -22.995  1.00  0.00           C  
ATOM   3816  C   LEU A1461     -36.734 -41.206 -23.292  1.00  0.00           C  
ATOM   3817  O   LEU A1461     -37.368 -40.948 -24.320  1.00  0.00           O  
ATOM   3818  CB  LEU A1461     -35.361 -43.116 -24.104  1.00  0.00           C  
ATOM   3819  CG  LEU A1461     -33.986 -42.457 -24.260  1.00  0.00           C  
ATOM   3820  CD1 LEU A1461     -33.202 -42.472 -22.936  1.00  0.00           C  
ATOM   3821  CD2 LEU A1461     -33.240 -43.222 -25.348  1.00  0.00           C  
ATOM   3822  N   VAL A1462     -36.402 -40.287 -22.395  1.00  0.00           N  
ATOM   3823  CA  VAL A1462     -36.823 -38.900 -22.541  1.00  0.00           C  
ATOM   3824  C   VAL A1462     -35.617 -37.976 -22.584  1.00  0.00           C  
ATOM   3825  O   VAL A1462     -34.607 -38.220 -21.901  1.00  0.00           O  
ATOM   3826  CB  VAL A1462     -37.748 -38.496 -21.340  1.00  0.00           C  
ATOM   3827  CG1 VAL A1462     -38.133 -37.028 -21.420  1.00  0.00           C  
ATOM   3828  CG2 VAL A1462     -38.987 -39.388 -21.318  1.00  0.00           C  
ATOM   3829  N   LEU A1463     -35.717 -36.925 -23.395  1.00  0.00           N  
ATOM   3830  CA  LEU A1463     -34.652 -35.937 -23.512  1.00  0.00           C  
ATOM   3831  C   LEU A1463     -35.278 -34.545 -23.421  1.00  0.00           C  
ATOM   3832  O   LEU A1463     -36.130 -34.188 -24.227  1.00  0.00           O  
ATOM   3833  CB  LEU A1463     -33.916 -36.075 -24.864  1.00  0.00           C  
ATOM   3834  CG  LEU A1463     -32.796 -35.061 -25.134  1.00  0.00           C  
ATOM   3835  CD1 LEU A1463     -31.787 -35.119 -24.022  1.00  0.00           C  
ATOM   3836  CD2 LEU A1463     -32.116 -35.358 -26.481  1.00  0.00           C  
ATOM   3837  N   ASN A1464     -34.874 -33.771 -22.420  1.00  0.00           N  
ATOM   3838  CA  ASN A1464     -35.381 -32.415 -22.270  1.00  0.00           C  
ATOM   3839  C   ASN A1464     -36.892 -32.304 -22.389  1.00  0.00           C  
ATOM   3840  O   ASN A1464     -37.397 -31.415 -23.077  1.00  0.00           O  
ATOM   3841  CB  ASN A1464     -34.724 -31.516 -23.322  1.00  0.00           C  
ATOM   3842  CG  ASN A1464     -33.211 -31.445 -23.160  1.00  0.00           C  
ATOM   3843  OD1 ASN A1464     -32.640 -32.000 -22.206  1.00  0.00           O  
ATOM   3844  ND2 ASN A1464     -32.553 -30.759 -24.081  1.00  0.00           N  
ATOM   3845  N   GLY A1693     -37.615 -33.209 -21.735  1.00  0.00           N  
ATOM   3846  CA  GLY A1693     -39.071 -33.156 -21.761  1.00  0.00           C  
ATOM   3847  C   GLY A1693     -39.745 -33.737 -22.980  1.00  0.00           C  
ATOM   3848  O   GLY A1693     -40.955 -33.577 -23.159  1.00  0.00           O  
ATOM   3849  N   VAL A1700     -38.982 -34.418 -23.826  1.00  0.00           N  
ATOM   3850  CA  VAL A1700     -39.547 -35.015 -25.033  1.00  0.00           C  
ATOM   3851  C   VAL A1700     -39.251 -36.515 -25.110  1.00  0.00           C  
ATOM   3852  O   VAL A1700     -38.134 -36.950 -24.838  1.00  0.00           O  
ATOM   3853  CB  VAL A1700     -38.964 -34.354 -26.305  1.00  0.00           C  
ATOM   3854  CG1 VAL A1700     -39.421 -35.129 -27.531  1.00  0.00           C  
ATOM   3855  CG2 VAL A1700     -39.389 -32.883 -26.391  1.00  0.00           C  
ATOM   3856  N   GLU A1701     -40.251 -37.300 -25.495  1.00  0.00           N  
ATOM   3857  CA  GLU A1701     -40.061 -38.742 -25.628  1.00  0.00           C  
ATOM   3858  C   GLU A1701     -39.278 -39.031 -26.920  1.00  0.00           C  
ATOM   3859  O   GLU A1701     -39.762 -38.733 -28.003  1.00  0.00           O  
ATOM   3860  CB  GLU A1701     -41.419 -39.449 -25.697  1.00  0.00           C  
ATOM   3861  CG  GLU A1701     -41.322 -40.937 -26.042  1.00  0.00           C  
ATOM   3862  CD  GLU A1701     -42.685 -41.569 -26.298  1.00  0.00           C  
ATOM   3863  OE1 GLU A1701     -42.731 -42.769 -26.642  1.00  0.00           O  
ATOM   3864  OE2 GLU A1701     -43.713 -40.868 -26.153  1.00  0.00           O  
ATOM   3865  N   VAL A1702     -38.081 -39.599 -26.809  1.00  0.00           N  
ATOM   3866  CA  VAL A1702     -37.305 -39.907 -28.015  1.00  0.00           C  
ATOM   3867  C   VAL A1702     -37.226 -41.407 -28.272  1.00  0.00           C  
ATOM   3868  O   VAL A1702     -36.746 -41.836 -29.322  1.00  0.00           O  
ATOM   3869  CB  VAL A1702     -35.858 -39.355 -27.949  1.00  0.00           C  
ATOM   3870  CG1 VAL A1702     -35.870 -37.821 -28.048  1.00  0.00           C  
ATOM   3871  CG2 VAL A1702     -35.204 -39.784 -26.675  1.00  0.00           C  
ATOM   3872  N   GLY A1703     -37.688 -42.209 -27.313  1.00  0.00           N  
ATOM   3873  CA  GLY A1703     -37.629 -43.650 -27.504  1.00  0.00           C  
ATOM   3874  C   GLY A1703     -38.464 -44.426 -26.508  1.00  0.00           C  
ATOM   3875  O   GLY A1703     -38.916 -43.876 -25.500  1.00  0.00           O  
ATOM   3876  N   GLY A1704     -38.662 -45.709 -26.779  1.00  0.00           N  
ATOM   3877  CA  GLY A1704     -39.438 -46.536 -25.872  1.00  0.00           C  
ATOM   3878  C   GLY A1704     -39.438 -47.990 -26.295  1.00  0.00           C  
ATOM   3879  O   GLY A1704     -39.365 -48.304 -27.489  1.00  0.00           O  
ATOM   3880  N   GLY A1705     -39.523 -48.888 -25.317  1.00  0.00           N  
ATOM   3881  CA  GLY A1705     -39.537 -50.300 -25.631  1.00  0.00           C  
ATOM   3882  C   GLY A1705     -39.973 -51.107 -24.433  1.00  0.00           C  
ATOM   3883  O   GLY A1705     -40.521 -50.557 -23.465  1.00  0.00           O  
ATOM   3884  N   SER A1706     -39.719 -52.410 -24.483  1.00  0.00           N  
ATOM   3885  CA  SER A1706     -40.087 -53.294 -23.390  1.00  0.00           C  
ATOM   3886  C   SER A1706     -39.604 -54.713 -23.608  1.00  0.00           C  
ATOM   3887  O   SER A1706     -39.184 -55.069 -24.723  1.00  0.00           O  
ATOM   3888  CB  SER A1706     -41.602 -53.339 -23.256  1.00  0.00           C  
ATOM   3889  OG  SER A1706     -42.163 -53.862 -24.440  1.00  0.00           O  
ATOM   3890  N   ILE A1707     -39.658 -55.504 -22.528  1.00  0.00           N  
ATOM   3891  CA  ILE A1707     -39.317 -56.923 -22.567  1.00  0.00           C  
ATOM   3892  C   ILE A1707     -40.608 -57.523 -23.133  1.00  0.00           C  
ATOM   3893  O   ILE A1707     -41.713 -57.124 -22.727  1.00  0.00           O  
ATOM   3894  CB  ILE A1707     -39.049 -57.496 -21.143  1.00  0.00           C  
ATOM   3895  CG1 ILE A1707     -37.848 -56.787 -20.500  1.00  0.00           C  
ATOM   3896  CG2 ILE A1707     -38.762 -59.022 -21.220  1.00  0.00           C  
ATOM   3897  CD1 ILE A1707     -36.567 -56.887 -21.326  1.00  0.00           C  
ATOM   3898  N   ARG A1708     -40.485 -58.448 -24.080  1.00  0.00           N  
ATOM   3899  CA  ARG A1708     -41.655 -59.060 -24.712  1.00  0.00           C  
ATOM   3900  C   ARG A1708     -42.082 -60.346 -23.997  1.00  0.00           C  
ATOM   3901  O   ARG A1708     -41.329 -60.904 -23.210  1.00  0.00           O  
ATOM   3902  CB  ARG A1708     -41.364 -59.434 -26.170  1.00  0.00           C  
ATOM   3903  CG  ARG A1708     -40.432 -58.499 -26.922  1.00  0.00           C  
ATOM   3904  CD  ARG A1708     -40.977 -57.089 -27.034  1.00  0.00           C  
ATOM   3905  NE  ARG A1708     -40.006 -56.264 -27.747  1.00  0.00           N  
ATOM   3906  CZ  ARG A1708     -40.062 -54.942 -27.867  1.00  0.00           C  
ATOM   3907  NH1 ARG A1708     -41.059 -54.255 -27.314  1.00  0.00           N  
ATOM   3908  NH2 ARG A1708     -39.105 -54.306 -28.540  1.00  0.00           N  
ATOM   3909  N   ILE A1709     -43.298 -60.797 -24.294  1.00  0.00           N  
ATOM   3910  CA  ILE A1709     -43.825 -62.039 -23.740  1.00  0.00           C  
ATOM   3911  C   ILE A1709     -43.338 -63.152 -24.686  1.00  0.00           C  
ATOM   3912  O   ILE A1709     -43.604 -63.094 -25.881  1.00  0.00           O  
ATOM   3913  CB  ILE A1709     -45.383 -62.035 -23.757  1.00  0.00           C  
ATOM   3914  CG1 ILE A1709     -45.936 -60.976 -22.797  1.00  0.00           C  
ATOM   3915  CG2 ILE A1709     -45.914 -63.403 -23.350  1.00  0.00           C  
ATOM   3916  CD1 ILE A1709     -45.663 -61.287 -21.351  1.00  0.00           C  
ATOM   3917  N   HIS A1710     -42.621 -64.144 -24.174  1.00  0.00           N  
ATOM   3918  CA  HIS A1710     -42.148 -65.228 -25.036  1.00  0.00           C  
ATOM   3919  C   HIS A1710     -42.880 -66.546 -24.762  1.00  0.00           C  
ATOM   3920  O   HIS A1710     -42.634 -67.546 -25.431  1.00  0.00           O  
ATOM   3921  CB  HIS A1710     -40.640 -65.445 -24.876  1.00  0.00           C  
ATOM   3922  CG  HIS A1710     -40.250 -65.964 -23.532  1.00  0.00           C  
ATOM   3923  ND1 HIS A1710     -40.327 -65.194 -22.392  1.00  0.00           N  
ATOM   3924  CD2 HIS A1710     -39.806 -67.180 -23.137  1.00  0.00           C  
ATOM   3925  CE1 HIS A1710     -39.946 -65.917 -21.349  1.00  0.00           C  
ATOM   3926  NE2 HIS A1710     -39.627 -67.127 -21.777  1.00  0.00           N  
ATOM   3927  N   ASP A1711     -43.769 -66.546 -23.770  1.00  0.00           N  
ATOM   3928  CA  ASP A1711     -44.528 -67.748 -23.425  1.00  0.00           C  
ATOM   3929  C   ASP A1711     -45.908 -67.673 -24.065  1.00  0.00           C  
ATOM   3930  O   ASP A1711     -46.711 -66.822 -23.701  1.00  0.00           O  
ATOM   3931  CB  ASP A1711     -44.671 -67.865 -21.908  1.00  0.00           C  
ATOM   3932  CG  ASP A1711     -45.407 -69.132 -21.481  1.00  0.00           C  
ATOM   3933  OD1 ASP A1711     -46.493 -69.425 -22.034  1.00  0.00           O  
ATOM   3934  OD2 ASP A1711     -44.901 -69.831 -20.583  1.00  0.00           O  
ATOM   3935  N   PRO A1712     -46.200 -68.573 -25.022  1.00  0.00           N  
ATOM   3936  CA  PRO A1712     -47.488 -68.618 -25.723  1.00  0.00           C  
ATOM   3937  C   PRO A1712     -48.689 -68.705 -24.771  1.00  0.00           C  
ATOM   3938  O   PRO A1712     -49.770 -68.195 -25.081  1.00  0.00           O  
ATOM   3939  CB  PRO A1712     -47.370 -69.869 -26.595  1.00  0.00           C  
ATOM   3940  CG  PRO A1712     -45.908 -70.001 -26.826  1.00  0.00           C  
ATOM   3941  CD  PRO A1712     -45.325 -69.669 -25.473  1.00  0.00           C  
ATOM   3942  N   ARG A1713     -48.500 -69.351 -23.623  1.00  0.00           N  
ATOM   3943  CA  ARG A1713     -49.579 -69.506 -22.647  1.00  0.00           C  
ATOM   3944  C   ARG A1713     -49.829 -68.194 -21.905  1.00  0.00           C  
ATOM   3945  O   ARG A1713     -50.981 -67.790 -21.717  1.00  0.00           O  
ATOM   3946  CB  ARG A1713     -49.236 -70.624 -21.653  1.00  0.00           C  
ATOM   3947  CG  ARG A1713     -49.019 -71.985 -22.314  1.00  0.00           C  
ATOM   3948  CD  ARG A1713     -48.351 -72.999 -21.387  1.00  0.00           C  
ATOM   3949  NE  ARG A1713     -49.222 -73.443 -20.302  1.00  0.00           N  
ATOM   3950  CZ  ARG A1713     -48.876 -74.348 -19.390  1.00  0.00           C  
ATOM   3951  NH1 ARG A1713     -47.673 -74.906 -19.429  1.00  0.00           N  
ATOM   3952  NH2 ARG A1713     -49.736 -74.703 -18.444  1.00  0.00           N  
ATOM   3953  N   LEU A1714     -48.752 -67.531 -21.488  1.00  0.00           N  
ATOM   3954  CA  LEU A1714     -48.878 -66.262 -20.782  1.00  0.00           C  
ATOM   3955  C   LEU A1714     -49.530 -65.250 -21.712  1.00  0.00           C  
ATOM   3956  O   LEU A1714     -50.390 -64.485 -21.295  1.00  0.00           O  
ATOM   3957  CB  LEU A1714     -47.506 -65.749 -20.343  1.00  0.00           C  
ATOM   3958  CG  LEU A1714     -47.484 -64.575 -19.353  1.00  0.00           C  
ATOM   3959  CD1 LEU A1714     -46.041 -64.310 -18.932  1.00  0.00           C  
ATOM   3960  CD2 LEU A1714     -48.099 -63.326 -19.968  1.00  0.00           C  
ATOM   3961  N   GLN A1715     -49.115 -65.244 -22.972  1.00  0.00           N  
ATOM   3962  CA  GLN A1715     -49.679 -64.319 -23.945  1.00  0.00           C  
ATOM   3963  C   GLN A1715     -51.197 -64.465 -23.906  1.00  0.00           C  
ATOM   3964  O   GLN A1715     -51.929 -63.475 -23.854  1.00  0.00           O  
ATOM   3965  CB  GLN A1715     -49.147 -64.640 -25.346  1.00  0.00           C  
ATOM   3966  CG  GLN A1715     -49.610 -63.691 -26.439  1.00  0.00           C  
ATOM   3967  CD  GLN A1715     -49.202 -62.251 -26.184  1.00  0.00           C  
ATOM   3968  OE1 GLN A1715     -48.015 -61.907 -26.220  1.00  0.00           O  
ATOM   3969  NE2 GLN A1715     -50.189 -61.398 -25.920  1.00  0.00           N  
ATOM   3970  N   ALA A1716     -51.656 -65.714 -23.915  1.00  0.00           N  
ATOM   3971  CA  ALA A1716     -53.079 -66.020 -23.875  1.00  0.00           C  
ATOM   3972  C   ALA A1716     -53.688 -65.466 -22.589  1.00  0.00           C  
ATOM   3973  O   ALA A1716     -54.657 -64.705 -22.628  1.00  0.00           O  
ATOM   3974  CB  ALA A1716     -53.289 -67.527 -23.949  1.00  0.00           C  
ATOM   3975  N   ARG A1717     -53.111 -65.849 -21.453  1.00  0.00           N  
ATOM   3976  CA  ARG A1717     -53.591 -65.382 -20.156  1.00  0.00           C  
ATOM   3977  C   ARG A1717     -53.812 -63.876 -20.223  1.00  0.00           C  
ATOM   3978  O   ARG A1717     -54.793 -63.363 -19.690  1.00  0.00           O  
ATOM   3979  CB  ARG A1717     -52.573 -65.713 -19.061  1.00  0.00           C  
ATOM   3980  CG  ARG A1717     -53.065 -65.446 -17.646  1.00  0.00           C  
ATOM   3981  CD  ARG A1717     -51.974 -65.736 -16.624  1.00  0.00           C  
ATOM   3982  NE  ARG A1717     -52.495 -65.779 -15.259  1.00  0.00           N  
ATOM   3983  CZ  ARG A1717     -51.753 -66.011 -14.180  1.00  0.00           C  
ATOM   3984  NH1 ARG A1717     -50.448 -66.219 -14.295  1.00  0.00           N  
ATOM   3985  NH2 ARG A1717     -52.320 -66.050 -12.983  1.00  0.00           N  
ATOM   3986  N   VAL A1718     -52.892 -63.176 -20.885  1.00  0.00           N  
ATOM   3987  CA  VAL A1718     -52.989 -61.728 -21.045  1.00  0.00           C  
ATOM   3988  C   VAL A1718     -54.174 -61.414 -21.945  1.00  0.00           C  
ATOM   3989  O   VAL A1718     -55.012 -60.578 -21.609  1.00  0.00           O  
ATOM   3990  CB  VAL A1718     -51.707 -61.127 -21.674  1.00  0.00           C  
ATOM   3991  CG1 VAL A1718     -51.963 -59.693 -22.126  1.00  0.00           C  
ATOM   3992  CG2 VAL A1718     -50.576 -61.151 -20.661  1.00  0.00           C  
ATOM   3993  N   PHE A1719     -54.243 -62.084 -23.089  1.00  0.00           N  
ATOM   3994  CA  PHE A1719     -55.345 -61.873 -24.022  1.00  0.00           C  
ATOM   3995  C   PHE A1719     -56.690 -62.125 -23.329  1.00  0.00           C  
ATOM   3996  O   PHE A1719     -57.731 -61.639 -23.780  1.00  0.00           O  
ATOM   3997  CB  PHE A1719     -55.195 -62.799 -25.235  1.00  0.00           C  
ATOM   3998  CG  PHE A1719     -54.373 -62.212 -26.359  1.00  0.00           C  
ATOM   3999  CD1 PHE A1719     -53.734 -63.045 -27.279  1.00  0.00           C  
ATOM   4000  CD2 PHE A1719     -54.274 -60.835 -26.531  1.00  0.00           C  
ATOM   4001  CE1 PHE A1719     -53.011 -62.516 -28.353  1.00  0.00           C  
ATOM   4002  CE2 PHE A1719     -53.553 -60.297 -27.604  1.00  0.00           C  
ATOM   4003  CZ  PHE A1719     -52.922 -61.141 -28.516  1.00  0.00           C  
ATOM   4004  N   ARG A1720     -56.658 -62.886 -22.235  1.00  0.00           N  
ATOM   4005  CA  ARG A1720     -57.867 -63.184 -21.470  1.00  0.00           C  
ATOM   4006  C   ARG A1720     -58.358 -61.879 -20.853  1.00  0.00           C  
ATOM   4007  O   ARG A1720     -59.547 -61.567 -20.900  1.00  0.00           O  
ATOM   4008  CB  ARG A1720     -57.573 -64.183 -20.344  1.00  0.00           C  
ATOM   4009  CG  ARG A1720     -57.057 -65.550 -20.776  1.00  0.00           C  
ATOM   4010  CD  ARG A1720     -56.716 -66.383 -19.540  1.00  0.00           C  
ATOM   4011  NE  ARG A1720     -56.142 -67.687 -19.864  1.00  0.00           N  
ATOM   4012  CZ  ARG A1720     -55.646 -68.527 -18.959  1.00  0.00           C  
ATOM   4013  NH1 ARG A1720     -55.650 -68.201 -17.673  1.00  0.00           N  
ATOM   4014  NH2 ARG A1720     -55.144 -69.695 -19.338  1.00  0.00           N  
ATOM   4015  N   LEU A1721     -57.429 -61.122 -20.273  1.00  0.00           N  
ATOM   4016  CA  LEU A1721     -57.754 -59.847 -19.643  1.00  0.00           C  
ATOM   4017  C   LEU A1721     -58.168 -58.788 -20.660  1.00  0.00           C  
ATOM   4018  O   LEU A1721     -59.188 -58.122 -20.487  1.00  0.00           O  
ATOM   4019  CB  LEU A1721     -56.566 -59.326 -18.831  1.00  0.00           C  
ATOM   4020  CG  LEU A1721     -56.286 -59.991 -17.481  1.00  0.00           C  
ATOM   4021  CD1 LEU A1721     -55.829 -61.431 -17.672  1.00  0.00           C  
ATOM   4022  CD2 LEU A1721     -55.226 -59.186 -16.755  1.00  0.00           C  
ATOM   4023  N   LEU A1722     -57.377 -58.631 -21.716  1.00  0.00           N  
ATOM   4024  CA  LEU A1722     -57.682 -57.644 -22.747  1.00  0.00           C  
ATOM   4025  C   LEU A1722     -59.019 -57.918 -23.417  1.00  0.00           C  
ATOM   4026  O   LEU A1722     -59.576 -57.050 -24.083  1.00  0.00           O  
ATOM   4027  CB  LEU A1722     -56.575 -57.611 -23.802  1.00  0.00           C  
ATOM   4028  CG  LEU A1722     -55.245 -57.021 -23.329  1.00  0.00           C  
ATOM   4029  CD1 LEU A1722     -54.244 -57.023 -24.473  1.00  0.00           C  
ATOM   4030  CD2 LEU A1722     -55.470 -55.605 -22.825  1.00  0.00           C  
ATOM   4031  N   GLY A1723     -59.527 -59.131 -23.246  1.00  0.00           N  
ATOM   4032  CA  GLY A1723     -60.806 -59.480 -23.834  1.00  0.00           C  
ATOM   4033  C   GLY A1723     -60.796 -59.730 -25.330  1.00  0.00           C  
ATOM   4034  O   GLY A1723     -61.831 -59.590 -25.985  1.00  0.00           O  
ATOM   4035  N   ILE A1724     -59.641 -60.098 -25.879  1.00  0.00           N  
ATOM   4036  CA  ILE A1724     -59.538 -60.372 -27.311  1.00  0.00           C  
ATOM   4037  C   ILE A1724     -59.851 -61.844 -27.579  1.00  0.00           C  
ATOM   4038  O   ILE A1724     -59.198 -62.739 -27.035  1.00  0.00           O  
ATOM   4039  CB  ILE A1724     -58.130 -60.050 -27.848  1.00  0.00           C  
ATOM   4040  CG1 ILE A1724     -57.710 -58.650 -27.393  1.00  0.00           C  
ATOM   4041  CG2 ILE A1724     -58.135 -60.123 -29.371  1.00  0.00           C  
ATOM   4042  CD1 ILE A1724     -56.327 -58.228 -27.847  1.00  0.00           C  
ATOM   4043  N   GLY A1725     -60.856 -62.081 -28.420  1.00  0.00           N  
ATOM   4044  CA  GLY A1725     -61.271 -63.437 -28.744  1.00  0.00           C  
ATOM   4045  C   GLY A1725     -60.196 -64.313 -29.356  1.00  0.00           C  
ATOM   4046  O   GLY A1725     -59.298 -63.823 -30.038  1.00  0.00           O  
ATOM   4047  N   GLU A1726     -60.295 -65.617 -29.114  1.00  0.00           N  
ATOM   4048  CA  GLU A1726     -59.330 -66.578 -29.636  1.00  0.00           C  
ATOM   4049  C   GLU A1726     -59.511 -66.768 -31.134  1.00  0.00           C  
ATOM   4050  O   GLU A1726     -58.831 -67.585 -31.753  1.00  0.00           O  
ATOM   4051  CB  GLU A1726     -59.482 -67.928 -28.930  1.00  0.00           C  
ATOM   4052  CG  GLU A1726     -59.272 -67.893 -27.420  1.00  0.00           C  
ATOM   4053  CD  GLU A1726     -57.835 -67.594 -27.019  1.00  0.00           C  
ATOM   4054  OE1 GLU A1726     -57.561 -67.522 -25.801  1.00  0.00           O  
ATOM   4055  OE2 GLU A1726     -56.979 -67.433 -27.917  1.00  0.00           O  
ATOM   4056  N   GLU A1727     -60.440 -66.016 -31.713  1.00  0.00           N  
ATOM   4057  CA  GLU A1727     -60.698 -66.094 -33.143  1.00  0.00           C  
ATOM   4058  C   GLU A1727     -60.150 -64.832 -33.782  1.00  0.00           C  
ATOM   4059  O   GLU A1727     -59.778 -64.821 -34.954  1.00  0.00           O  
ATOM   4060  CB  GLU A1727     -62.199 -66.205 -33.406  1.00  0.00           C  
ATOM   4061  CG  GLU A1727     -62.554 -66.364 -34.874  1.00  0.00           C  
ATOM   4062  CD  GLU A1727     -64.046 -66.502 -35.100  1.00  0.00           C  
ATOM   4063  OE1 GLU A1727     -64.649 -67.442 -34.539  1.00  0.00           O  
ATOM   4064  OE2 GLU A1727     -64.618 -65.671 -35.838  1.00  0.00           O  
ATOM   4065  N   GLU A1728     -60.105 -63.768 -32.989  1.00  0.00           N  
ATOM   4066  CA  GLU A1728     -59.598 -62.479 -33.437  1.00  0.00           C  
ATOM   4067  C   GLU A1728     -58.076 -62.496 -33.376  1.00  0.00           C  
ATOM   4068  O   GLU A1728     -57.404 -61.840 -34.174  1.00  0.00           O  
ATOM   4069  CB  GLU A1728     -60.143 -61.368 -32.542  1.00  0.00           C  
ATOM   4070  CG  GLU A1728     -61.655 -61.304 -32.506  1.00  0.00           C  
ATOM   4071  CD  GLU A1728     -62.162 -60.287 -31.510  1.00  0.00           C  
ATOM   4072  OE1 GLU A1728     -61.838 -59.091 -31.663  1.00  0.00           O  
ATOM   4073  OE2 GLU A1728     -62.883 -60.687 -30.571  1.00  0.00           O  
ATOM   4074  N   GLN A1729     -57.540 -63.245 -32.417  1.00  0.00           N  
ATOM   4075  CA  GLN A1729     -56.099 -63.371 -32.258  1.00  0.00           C  
ATOM   4076  C   GLN A1729     -55.574 -64.137 -33.462  1.00  0.00           C  
ATOM   4077  O   GLN A1729     -54.539 -63.795 -34.033  1.00  0.00           O  
ATOM   4078  CB  GLN A1729     -55.768 -64.159 -30.993  1.00  0.00           C  
ATOM   4079  CG  GLN A1729     -56.264 -63.562 -29.705  1.00  0.00           C  
ATOM   4080  CD  GLN A1729     -56.269 -64.580 -28.587  1.00  0.00           C  
ATOM   4081  OE1 GLN A1729     -55.320 -65.344 -28.430  1.00  0.00           O  
ATOM   4082  NE2 GLN A1729     -57.335 -64.592 -27.797  1.00  0.00           N  
ATOM   4083  N   ARG A1747     -56.306 -65.181 -33.835  1.00  0.00           N  
ATOM   4084  CA  ARG A1747     -55.944 -66.026 -34.962  1.00  0.00           C  
ATOM   4085  C   ARG A1747     -56.069 -65.278 -36.285  1.00  0.00           C  
ATOM   4086  O   ARG A1747     -55.742 -65.811 -37.345  1.00  0.00           O  
ATOM   4087  CB  ARG A1747     -56.840 -67.266 -35.000  1.00  0.00           C  
ATOM   4088  CG  ARG A1747     -56.511 -68.216 -36.138  1.00  0.00           C  
ATOM   4089  CD  ARG A1747     -57.660 -69.152 -36.474  1.00  0.00           C  
ATOM   4090  NE  ARG A1747     -57.327 -70.010 -37.611  1.00  0.00           N  
ATOM   4091  CZ  ARG A1747     -58.179 -70.848 -38.194  1.00  0.00           C  
ATOM   4092  NH1 ARG A1747     -59.425 -70.945 -37.750  1.00  0.00           N  
ATOM   4093  NH2 ARG A1747     -57.785 -71.591 -39.220  1.00  0.00           N  
ATOM   4094  N   GLU A1751     -56.539 -64.039 -36.222  1.00  0.00           N  
ATOM   4095  CA  GLU A1751     -56.711 -63.243 -37.428  1.00  0.00           C  
ATOM   4096  C   GLU A1751     -55.730 -62.084 -37.508  1.00  0.00           C  
ATOM   4097  O   GLU A1751     -55.253 -61.741 -38.590  1.00  0.00           O  
ATOM   4098  CB  GLU A1751     -58.140 -62.703 -37.496  1.00  0.00           C  
ATOM   4099  CG  GLU A1751     -58.453 -61.954 -38.778  1.00  0.00           C  
ATOM   4100  CD  GLU A1751     -59.858 -61.392 -38.793  1.00  0.00           C  
ATOM   4101  OE1 GLU A1751     -60.816 -62.169 -38.591  1.00  0.00           O  
ATOM   4102  OE2 GLU A1751     -60.006 -60.170 -39.011  1.00  0.00           O  
ATOM   4103  N   LYS A1752     -55.422 -61.487 -36.362  1.00  0.00           N  
ATOM   4104  CA  LYS A1752     -54.511 -60.350 -36.330  1.00  0.00           C  
ATOM   4105  C   LYS A1752     -53.089 -60.693 -35.891  1.00  0.00           C  
ATOM   4106  O   LYS A1752     -52.174 -59.900 -36.097  1.00  0.00           O  
ATOM   4107  CB  LYS A1752     -55.087 -59.265 -35.418  1.00  0.00           C  
ATOM   4108  CG  LYS A1752     -56.490 -58.825 -35.817  1.00  0.00           C  
ATOM   4109  CD  LYS A1752     -57.095 -57.845 -34.818  1.00  0.00           C  
ATOM   4110  CE  LYS A1752     -56.293 -56.552 -34.720  1.00  0.00           C  
ATOM   4111  NZ  LYS A1752     -56.879 -55.617 -33.715  1.00  0.00           N  
ATOM   4112  N   PHE A1753     -52.902 -61.869 -35.296  1.00  0.00           N  
ATOM   4113  CA  PHE A1753     -51.578 -62.279 -34.827  1.00  0.00           C  
ATOM   4114  C   PHE A1753     -51.333 -63.778 -35.001  1.00  0.00           C  
ATOM   4115  O   PHE A1753     -50.340 -64.311 -34.510  1.00  0.00           O  
ATOM   4116  CB  PHE A1753     -51.422 -61.927 -33.347  1.00  0.00           C  
ATOM   4117  CG  PHE A1753     -51.739 -60.496 -33.023  1.00  0.00           C  
ATOM   4118  CD1 PHE A1753     -50.982 -59.461 -33.562  1.00  0.00           C  
ATOM   4119  CD2 PHE A1753     -52.785 -60.184 -32.164  1.00  0.00           C  
ATOM   4120  CE1 PHE A1753     -51.263 -58.135 -33.250  1.00  0.00           C  
ATOM   4121  CE2 PHE A1753     -53.076 -58.863 -31.844  1.00  0.00           C  
ATOM   4122  CZ  PHE A1753     -52.312 -57.835 -32.387  1.00  0.00           C  
ATOM   4123  N   GLY A1757     -52.241 -64.444 -35.704  1.00  0.00           N  
ATOM   4124  CA  GLY A1757     -52.143 -65.879 -35.920  1.00  0.00           C  
ATOM   4125  C   GLY A1757     -50.783 -66.460 -36.257  1.00  0.00           C  
ATOM   4126  O   GLY A1757     -50.302 -67.363 -35.571  1.00  0.00           O  
ATOM   4127  N   PHE A1758     -50.163 -65.960 -37.320  1.00  0.00           N  
ATOM   4128  CA  PHE A1758     -48.859 -66.460 -37.721  1.00  0.00           C  
ATOM   4129  C   PHE A1758     -47.805 -66.232 -36.631  1.00  0.00           C  
ATOM   4130  O   PHE A1758     -46.906 -67.053 -36.458  1.00  0.00           O  
ATOM   4131  CB  PHE A1758     -48.426 -65.805 -39.040  1.00  0.00           C  
ATOM   4132  CG  PHE A1758     -48.205 -64.326 -38.943  1.00  0.00           C  
ATOM   4133  CD1 PHE A1758     -47.004 -63.817 -38.469  1.00  0.00           C  
ATOM   4134  CD2 PHE A1758     -49.213 -63.436 -39.300  1.00  0.00           C  
ATOM   4135  CE1 PHE A1758     -46.807 -62.440 -38.347  1.00  0.00           C  
ATOM   4136  CE2 PHE A1758     -49.028 -62.058 -39.180  1.00  0.00           C  
ATOM   4137  CZ  PHE A1758     -47.823 -61.559 -38.703  1.00  0.00           C  
ATOM   4138  N   PHE A1759     -47.918 -65.140 -35.873  1.00  0.00           N  
ATOM   4139  CA  PHE A1759     -46.930 -64.856 -34.833  1.00  0.00           C  
ATOM   4140  C   PHE A1759     -47.109 -65.715 -33.574  1.00  0.00           C  
ATOM   4141  O   PHE A1759     -46.123 -66.128 -32.937  1.00  0.00           O  
ATOM   4142  CB  PHE A1759     -46.968 -63.371 -34.458  1.00  0.00           C  
ATOM   4143  CG  PHE A1759     -45.958 -62.987 -33.419  1.00  0.00           C  
ATOM   4144  CD1 PHE A1759     -44.595 -63.075 -33.687  1.00  0.00           C  
ATOM   4145  CD2 PHE A1759     -46.368 -62.594 -32.150  1.00  0.00           C  
ATOM   4146  CE1 PHE A1759     -43.652 -62.778 -32.692  1.00  0.00           C  
ATOM   4147  CE2 PHE A1759     -45.441 -62.298 -31.156  1.00  0.00           C  
ATOM   4148  CZ  PHE A1759     -44.083 -62.392 -31.426  1.00  0.00           C  
ATOM   4149  N   LEU A1760     -48.362 -65.977 -33.212  1.00  0.00           N  
ATOM   4150  CA  LEU A1760     -48.644 -66.800 -32.045  1.00  0.00           C  
ATOM   4151  C   LEU A1760     -48.124 -68.215 -32.285  1.00  0.00           C  
ATOM   4152  O   LEU A1760     -47.697 -68.888 -31.360  1.00  0.00           O  
ATOM   4153  CB  LEU A1760     -50.147 -66.833 -31.790  1.00  0.00           C  
ATOM   4154  CG  LEU A1760     -50.699 -66.013 -30.622  1.00  0.00           C  
ATOM   4155  CD1 LEU A1760     -50.093 -64.622 -30.590  1.00  0.00           C  
ATOM   4156  CD2 LEU A1760     -52.212 -65.940 -30.764  1.00  0.00           C  
ATOM   4157  N   GLU A1761     -48.159 -68.666 -33.533  1.00  0.00           N  
ATOM   4158  CA  GLU A1761     -47.678 -70.005 -33.837  1.00  0.00           C  
ATOM   4159  C   GLU A1761     -46.156 -70.050 -33.717  1.00  0.00           C  
ATOM   4160  O   GLU A1761     -45.590 -71.070 -33.339  1.00  0.00           O  
ATOM   4161  CB  GLU A1761     -48.090 -70.450 -35.250  1.00  0.00           C  
ATOM   4162  CG  GLU A1761     -48.448 -71.941 -35.296  1.00  0.00           C  
ATOM   4163  CD  GLU A1761     -48.199 -72.597 -36.639  1.00  0.00           C  
ATOM   4164  OE1 GLU A1761     -48.574 -72.014 -37.679  1.00  0.00           O  
ATOM   4165  OE2 GLU A1761     -47.638 -73.716 -36.654  1.00  0.00           O  
ATOM   4166  N   ALA A1765     -45.500 -68.941 -34.041  1.00  0.00           N  
ATOM   4167  CA  ALA A1765     -44.046 -68.866 -33.964  1.00  0.00           C  
ATOM   4168  C   ALA A1765     -43.572 -69.052 -32.525  1.00  0.00           C  
ATOM   4169  O   ALA A1765     -42.544 -69.684 -32.271  1.00  0.00           O  
ATOM   4170  CB  ALA A1765     -43.553 -67.518 -34.513  1.00  0.00           C  
ATOM   4171  N   LEU A1767     -44.334 -68.512 -31.578  1.00  0.00           N  
ATOM   4172  CA  LEU A1767     -43.977 -68.624 -30.172  1.00  0.00           C  
ATOM   4173  C   LEU A1767     -43.984 -70.070 -29.680  1.00  0.00           C  
ATOM   4174  O   LEU A1767     -43.377 -70.384 -28.665  1.00  0.00           O  
ATOM   4175  CB  LEU A1767     -44.927 -67.785 -29.307  1.00  0.00           C  
ATOM   4176  CG  LEU A1767     -44.759 -66.265 -29.432  1.00  0.00           C  
ATOM   4177  CD1 LEU A1767     -45.704 -65.543 -28.450  1.00  0.00           C  
ATOM   4178  CD2 LEU A1767     -43.309 -65.892 -29.143  1.00  0.00           C  
ATOM   4179  N   GLU A1768     -44.644 -70.959 -30.412  1.00  0.00           N  
ATOM   4180  CA  GLU A1768     -44.715 -72.357 -29.985  1.00  0.00           C  
ATOM   4181  C   GLU A1768     -43.519 -73.213 -30.346  1.00  0.00           C  
ATOM   4182  O   GLU A1768     -43.421 -74.362 -29.907  1.00  0.00           O  
ATOM   4183  CB  GLU A1768     -45.990 -72.995 -30.525  1.00  0.00           C  
ATOM   4184  CG  GLU A1768     -47.216 -72.273 -30.012  1.00  0.00           C  
ATOM   4185  CD  GLU A1768     -48.446 -73.138 -30.007  1.00  0.00           C  
ATOM   4186  OE1 GLU A1768     -48.834 -73.627 -31.087  1.00  0.00           O  
ATOM   4187  OE2 GLU A1768     -49.027 -73.326 -28.917  1.00  0.00           O  
ATOM   4188  N   TYR A1770     -42.606 -72.650 -31.133  1.00  0.00           N  
ATOM   4189  CA  TYR A1770     -41.420 -73.376 -31.560  1.00  0.00           C  
ATOM   4190  C   TYR A1770     -40.162 -73.031 -30.779  1.00  0.00           C  
ATOM   4191  O   TYR A1770     -39.051 -73.240 -31.256  1.00  0.00           O  
ATOM   4192  CB  TYR A1770     -41.186 -73.153 -33.051  1.00  0.00           C  
ATOM   4193  CG  TYR A1770     -42.257 -73.764 -33.915  1.00  0.00           C  
ATOM   4194  CD1 TYR A1770     -43.246 -72.973 -34.517  1.00  0.00           C  
ATOM   4195  CD2 TYR A1770     -42.288 -75.138 -34.140  1.00  0.00           C  
ATOM   4196  CE1 TYR A1770     -44.223 -73.543 -35.324  1.00  0.00           C  
ATOM   4197  CE2 TYR A1770     -43.269 -75.722 -34.948  1.00  0.00           C  
ATOM   4198  CZ  TYR A1770     -44.231 -74.922 -35.531  1.00  0.00           C  
ATOM   4199  OH  TYR A1770     -45.208 -75.516 -36.299  1.00  0.00           O  
ATOM   4200  N   GLY A1771     -40.337 -72.500 -29.573  1.00  0.00           N  
ATOM   4201  CA  GLY A1771     -39.186 -72.175 -28.746  1.00  0.00           C  
ATOM   4202  C   GLY A1771     -38.667 -70.755 -28.889  1.00  0.00           C  
ATOM   4203  O   GLY A1771     -37.644 -70.526 -29.542  1.00  0.00           O  
ATOM   4204  N   ALA A1772     -39.375 -69.803 -28.289  1.00  0.00           N  
ATOM   4205  CA  ALA A1772     -38.972 -68.407 -28.324  1.00  0.00           C  
ATOM   4206  C   ALA A1772     -38.137 -68.105 -27.086  1.00  0.00           C  
ATOM   4207  O   ALA A1772     -38.491 -68.489 -25.979  1.00  0.00           O  
ATOM   4208  CB  ALA A1772     -40.200 -67.506 -28.352  1.00  0.00           C  
ATOM   4209  N   PRO A1773     -36.998 -67.428 -27.261  1.00  0.00           N  
ATOM   4210  CA  PRO A1773     -36.175 -67.116 -26.099  1.00  0.00           C  
ATOM   4211  C   PRO A1773     -36.683 -65.808 -25.481  1.00  0.00           C  
ATOM   4212  O   PRO A1773     -37.462 -65.079 -26.105  1.00  0.00           O  
ATOM   4213  CB  PRO A1773     -34.798 -66.930 -26.715  1.00  0.00           C  
ATOM   4214  CG  PRO A1773     -35.142 -66.201 -27.985  1.00  0.00           C  
ATOM   4215  CD  PRO A1773     -36.316 -67.026 -28.503  1.00  0.00           C  
ATOM   4216  N   PRO A1774     -36.279 -65.518 -24.233  1.00  0.00           N  
ATOM   4217  CA  PRO A1774     -36.709 -64.274 -23.593  1.00  0.00           C  
ATOM   4218  C   PRO A1774     -36.062 -63.201 -24.455  1.00  0.00           C  
ATOM   4219  O   PRO A1774     -34.906 -63.364 -24.877  1.00  0.00           O  
ATOM   4220  CB  PRO A1774     -36.046 -64.338 -22.223  1.00  0.00           C  
ATOM   4221  CG  PRO A1774     -35.969 -65.800 -21.942  1.00  0.00           C  
ATOM   4222  CD  PRO A1774     -35.568 -66.389 -23.282  1.00  0.00           C  
ATOM   4223  N   HIS A1775     -36.782 -62.125 -24.748  1.00  0.00           N  
ATOM   4224  CA  HIS A1775     -36.195 -61.076 -25.559  1.00  0.00           C  
ATOM   4225  C   HIS A1775     -36.860 -59.739 -25.267  1.00  0.00           C  
ATOM   4226  O   HIS A1775     -37.867 -59.689 -24.555  1.00  0.00           O  
ATOM   4227  CB  HIS A1775     -36.286 -61.438 -27.064  1.00  0.00           C  
ATOM   4228  CG  HIS A1775     -37.679 -61.653 -27.578  1.00  0.00           C  
ATOM   4229  ND1 HIS A1775     -38.431 -62.769 -27.275  1.00  0.00           N  
ATOM   4230  CD2 HIS A1775     -38.448 -60.901 -28.403  1.00  0.00           C  
ATOM   4231  CE1 HIS A1775     -39.595 -62.700 -27.888  1.00  0.00           C  
ATOM   4232  NE2 HIS A1775     -39.636 -61.580 -28.582  1.00  0.00           N  
ATOM   4233  N   GLY A1776     -36.272 -58.658 -25.787  1.00  0.00           N  
ATOM   4234  CA  GLY A1776     -36.826 -57.328 -25.571  1.00  0.00           C  
ATOM   4235  C   GLY A1776     -36.042 -56.305 -26.370  1.00  0.00           C  
ATOM   4236  O   GLY A1776     -34.963 -56.605 -26.882  1.00  0.00           O  
ATOM   4237  N   GLY A1777     -36.550 -55.090 -26.485  1.00  0.00           N  
ATOM   4238  CA  GLY A1777     -35.812 -54.117 -27.263  1.00  0.00           C  
ATOM   4239  C   GLY A1777     -36.307 -52.708 -27.113  1.00  0.00           C  
ATOM   4240  O   GLY A1777     -36.870 -52.351 -26.076  1.00  0.00           O  
ATOM   4241  N   ILE A1778     -36.140 -51.911 -28.163  1.00  0.00           N  
ATOM   4242  CA  ILE A1778     -36.525 -50.508 -28.094  1.00  0.00           C  
ATOM   4243  C   ILE A1778     -36.471 -49.881 -29.473  1.00  0.00           C  
ATOM   4244  O   ILE A1778     -35.868 -50.445 -30.396  1.00  0.00           O  
ATOM   4245  CB  ILE A1778     -35.517 -49.766 -27.186  1.00  0.00           C  
ATOM   4246  CG1 ILE A1778     -36.012 -48.357 -26.837  1.00  0.00           C  
ATOM   4247  CG2 ILE A1778     -34.151 -49.702 -27.896  1.00  0.00           C  
ATOM   4248  CD1 ILE A1778     -35.061 -47.631 -25.852  1.00  0.00           C  
ATOM   4249  N   ALA A1779     -37.097 -48.716 -29.618  1.00  0.00           N  
ATOM   4250  CA  ALA A1779     -37.058 -47.985 -30.878  1.00  0.00           C  
ATOM   4251  C   ALA A1779     -36.917 -46.496 -30.558  1.00  0.00           C  
ATOM   4252  O   ALA A1779     -37.588 -45.992 -29.655  1.00  0.00           O  
ATOM   4253  CB  ALA A1779     -38.337 -48.223 -31.690  1.00  0.00           C  
ATOM   4254  N   TRP A1782     -36.020 -45.810 -31.267  1.00  0.00           N  
ATOM   4255  CA  TRP A1782     -35.795 -44.364 -31.090  1.00  0.00           C  
ATOM   4256  C   TRP A1782     -36.445 -43.630 -32.272  1.00  0.00           C  
ATOM   4257  O   TRP A1782     -36.378 -44.114 -33.398  1.00  0.00           O  
ATOM   4258  CB  TRP A1782     -34.308 -43.983 -31.181  1.00  0.00           C  
ATOM   4259  CG  TRP A1782     -33.356 -44.483 -30.157  1.00  0.00           C  
ATOM   4260  CD1 TRP A1782     -33.621 -45.343 -29.138  1.00  0.00           C  
ATOM   4261  CD2 TRP A1782     -31.939 -44.212 -30.094  1.00  0.00           C  
ATOM   4262  NE1 TRP A1782     -32.465 -45.638 -28.453  1.00  0.00           N  
ATOM   4263  CE2 TRP A1782     -31.420 -44.951 -29.021  1.00  0.00           C  
ATOM   4264  CE3 TRP A1782     -31.068 -43.407 -30.856  1.00  0.00           C  
ATOM   4265  CZ2 TRP A1782     -30.055 -44.922 -28.670  1.00  0.00           C  
ATOM   4266  CZ3 TRP A1782     -29.706 -43.377 -30.507  1.00  0.00           C  
ATOM   4267  CH2 TRP A1782     -29.218 -44.132 -29.422  1.00  0.00           C  
ATOM   4268  N   GLY A1783     -37.024 -42.458 -32.015  1.00  0.00           N  
ATOM   4269  CA  GLY A1783     -37.597 -41.643 -33.080  1.00  0.00           C  
ATOM   4270  C   GLY A1783     -36.361 -40.886 -33.530  1.00  0.00           C  
ATOM   4271  O   GLY A1783     -35.969 -39.902 -32.921  1.00  0.00           O  
ATOM   4272  N   LEU A1784     -35.722 -41.354 -34.595  1.00  0.00           N  
ATOM   4273  CA  LEU A1784     -34.483 -40.722 -35.021  1.00  0.00           C  
ATOM   4274  C   LEU A1784     -34.612 -39.267 -35.499  1.00  0.00           C  
ATOM   4275  O   LEU A1784     -33.735 -38.447 -35.215  1.00  0.00           O  
ATOM   4276  CB  LEU A1784     -33.799 -41.584 -36.096  1.00  0.00           C  
ATOM   4277  CG  LEU A1784     -32.323 -41.282 -36.328  1.00  0.00           C  
ATOM   4278  CD1 LEU A1784     -31.517 -41.733 -35.111  1.00  0.00           C  
ATOM   4279  CD2 LEU A1784     -31.835 -41.995 -37.589  1.00  0.00           C  
ATOM   4280  N   ASP A1785     -35.679 -38.953 -36.231  1.00  0.00           N  
ATOM   4281  CA  ASP A1785     -35.892 -37.594 -36.732  1.00  0.00           C  
ATOM   4282  C   ASP A1785     -36.059 -36.642 -35.541  1.00  0.00           C  
ATOM   4283  O   ASP A1785     -35.511 -35.547 -35.538  1.00  0.00           O  
ATOM   4284  CB  ASP A1785     -37.160 -37.512 -37.607  1.00  0.00           C  
ATOM   4285  CG  ASP A1785     -37.172 -38.534 -38.740  1.00  0.00           C  
ATOM   4286  OD1 ASP A1785     -36.362 -38.419 -39.680  1.00  0.00           O  
ATOM   4287  OD2 ASP A1785     -38.013 -39.453 -38.690  1.00  0.00           O  
ATOM   4288  N   ARG A1786     -36.824 -37.056 -34.531  1.00  0.00           N  
ATOM   4289  CA  ARG A1786     -37.031 -36.192 -33.357  1.00  0.00           C  
ATOM   4290  C   ARG A1786     -35.721 -35.994 -32.572  1.00  0.00           C  
ATOM   4291  O   ARG A1786     -35.439 -34.896 -32.103  1.00  0.00           O  
ATOM   4292  CB  ARG A1786     -38.113 -36.782 -32.436  1.00  0.00           C  
ATOM   4293  CG  ARG A1786     -38.474 -35.909 -31.228  1.00  0.00           C  
ATOM   4294  CD  ARG A1786     -39.219 -34.653 -31.647  1.00  0.00           C  
ATOM   4295  NE  ARG A1786     -40.359 -35.003 -32.489  1.00  0.00           N  
ATOM   4296  CZ  ARG A1786     -41.066 -34.125 -33.194  1.00  0.00           C  
ATOM   4297  NH1 ARG A1786     -40.755 -32.833 -33.158  1.00  0.00           N  
ATOM   4298  NH2 ARG A1786     -42.075 -34.543 -33.955  1.00  0.00           N  
ATOM   4299  N   LEU A1787     -34.908 -37.040 -32.457  1.00  0.00           N  
ATOM   4300  CA  LEU A1787     -33.632 -36.927 -31.731  1.00  0.00           C  
ATOM   4301  C   LEU A1787     -32.726 -35.920 -32.443  1.00  0.00           C  
ATOM   4302  O   LEU A1787     -32.069 -35.076 -31.811  1.00  0.00           O  
ATOM   4303  CB  LEU A1787     -32.920 -38.284 -31.702  1.00  0.00           C  
ATOM   4304  CG  LEU A1787     -31.883 -38.654 -30.633  1.00  0.00           C  
ATOM   4305  CD1 LEU A1787     -30.727 -39.376 -31.313  1.00  0.00           C  
ATOM   4306  CD2 LEU A1787     -31.377 -37.435 -29.873  1.00  0.00           C  
ATOM   4307  N   LEU A1788     -32.686 -36.021 -33.766  1.00  0.00           N  
ATOM   4308  CA  LEU A1788     -31.853 -35.134 -34.574  1.00  0.00           C  
ATOM   4309  C   LEU A1788     -32.319 -33.673 -34.456  1.00  0.00           C  
ATOM   4310  O   LEU A1788     -31.495 -32.753 -34.398  1.00  0.00           O  
ATOM   4311  CB  LEU A1788     -31.861 -35.609 -36.035  1.00  0.00           C  
ATOM   4312  CG  LEU A1788     -31.116 -36.936 -36.288  1.00  0.00           C  
ATOM   4313  CD1 LEU A1788     -31.418 -37.468 -37.705  1.00  0.00           C  
ATOM   4314  CD2 LEU A1788     -29.617 -36.692 -36.118  1.00  0.00           C  
ATOM   4315  N   ALA A1789     -33.635 -33.467 -34.415  1.00  0.00           N  
ATOM   4316  CA  ALA A1789     -34.163 -32.115 -34.290  1.00  0.00           C  
ATOM   4317  C   ALA A1789     -33.728 -31.505 -32.954  1.00  0.00           C  
ATOM   4318  O   ALA A1789     -33.391 -30.321 -32.903  1.00  0.00           O  
ATOM   4319  CB  ALA A1789     -35.693 -32.118 -34.402  1.00  0.00           C  
ATOM   4320  N   LEU A1790     -33.726 -32.302 -31.885  1.00  0.00           N  
ATOM   4321  CA  LEU A1790     -33.307 -31.802 -30.570  1.00  0.00           C  
ATOM   4322  C   LEU A1790     -31.809 -31.537 -30.512  1.00  0.00           C  
ATOM   4323  O   LEU A1790     -31.382 -30.548 -29.914  1.00  0.00           O  
ATOM   4324  CB  LEU A1790     -33.710 -32.787 -29.452  1.00  0.00           C  
ATOM   4325  CG  LEU A1790     -35.215 -32.712 -29.138  1.00  0.00           C  
ATOM   4326  CD1 LEU A1790     -35.663 -33.878 -28.279  1.00  0.00           C  
ATOM   4327  CD2 LEU A1790     -35.508 -31.377 -28.445  1.00  0.00           C  
ATOM   4328  N   MET A1791     -31.010 -32.397 -31.150  1.00  0.00           N  
ATOM   4329  CA  MET A1791     -29.549 -32.246 -31.154  1.00  0.00           C  
ATOM   4330  C   MET A1791     -29.131 -30.987 -31.900  1.00  0.00           C  
ATOM   4331  O   MET A1791     -28.092 -30.385 -31.610  1.00  0.00           O  
ATOM   4332  CB  MET A1791     -28.870 -33.434 -31.847  1.00  0.00           C  
ATOM   4333  CG  MET A1791     -28.866 -34.745 -31.050  1.00  0.00           C  
ATOM   4334  SD  MET A1791     -28.224 -36.187 -31.981  1.00  0.00           S  
ATOM   4335  CE  MET A1791     -26.452 -35.979 -31.834  1.00  0.00           C  
ATOM   4336  N   THR A1792     -29.954 -30.599 -32.866  1.00  0.00           N  
ATOM   4337  CA  THR A1792     -29.661 -29.457 -33.710  1.00  0.00           C  
ATOM   4338  C   THR A1792     -30.431 -28.190 -33.318  1.00  0.00           C  
ATOM   4339  O   THR A1792     -30.236 -27.131 -33.909  1.00  0.00           O  
ATOM   4340  CB  THR A1792     -29.954 -29.856 -35.158  1.00  0.00           C  
ATOM   4341  OG1 THR A1792     -29.293 -28.956 -36.048  1.00  0.00           O  
ATOM   4342  CG2 THR A1792     -31.430 -29.865 -35.414  1.00  0.00           C  
ATOM   4343  N   GLY A1793     -31.305 -28.301 -32.321  1.00  0.00           N  
ATOM   4344  CA  GLY A1793     -32.080 -27.149 -31.893  1.00  0.00           C  
ATOM   4345  C   GLY A1793     -33.078 -26.694 -32.945  1.00  0.00           C  
ATOM   4346  O   GLY A1793     -33.474 -25.529 -32.966  1.00  0.00           O  
ATOM   4347  N   SER A1794     -33.489 -27.610 -33.821  1.00  0.00           N  
ATOM   4348  CA  SER A1794     -34.446 -27.280 -34.868  1.00  0.00           C  
ATOM   4349  C   SER A1794     -35.878 -27.192 -34.338  1.00  0.00           C  
ATOM   4350  O   SER A1794     -36.265 -27.935 -33.443  1.00  0.00           O  
ATOM   4351  CB  SER A1794     -34.384 -28.316 -35.991  1.00  0.00           C  
ATOM   4352  OG  SER A1794     -33.138 -28.260 -36.653  1.00  0.00           O  
ATOM   4353  N   PRO A1795     -36.687 -26.284 -34.906  1.00  0.00           N  
ATOM   4354  CA  PRO A1795     -38.080 -26.096 -34.493  1.00  0.00           C  
ATOM   4355  C   PRO A1795     -39.007 -27.183 -35.037  1.00  0.00           C  
ATOM   4356  O   PRO A1795     -40.134 -27.347 -34.557  1.00  0.00           O  
ATOM   4357  CB  PRO A1795     -38.419 -24.738 -35.088  1.00  0.00           C  
ATOM   4358  CG  PRO A1795     -37.682 -24.793 -36.400  1.00  0.00           C  
ATOM   4359  CD  PRO A1795     -36.322 -25.308 -35.949  1.00  0.00           C  
ATOM   4360  N   SER A1796     -38.531 -27.927 -36.034  1.00  0.00           N  
ATOM   4361  CA  SER A1796     -39.341 -28.966 -36.660  1.00  0.00           C  
ATOM   4362  C   SER A1796     -38.465 -30.079 -37.210  1.00  0.00           C  
ATOM   4363  O   SER A1796     -37.300 -29.841 -37.534  1.00  0.00           O  
ATOM   4364  CB  SER A1796     -40.129 -28.349 -37.813  1.00  0.00           C  
ATOM   4365  OG  SER A1796     -40.711 -29.338 -38.629  1.00  0.00           O  
ATOM   4366  N   ILE A1797     -39.017 -31.282 -37.348  1.00  0.00           N  
ATOM   4367  CA  ILE A1797     -38.215 -32.373 -37.893  1.00  0.00           C  
ATOM   4368  C   ILE A1797     -38.036 -32.160 -39.400  1.00  0.00           C  
ATOM   4369  O   ILE A1797     -37.275 -32.891 -40.046  1.00  0.00           O  
ATOM   4370  CB  ILE A1797     -38.859 -33.781 -37.647  1.00  0.00           C  
ATOM   4371  CG1 ILE A1797     -40.241 -33.861 -38.300  1.00  0.00           C  
ATOM   4372  CG2 ILE A1797     -38.924 -34.074 -36.141  1.00  0.00           C  
ATOM   4373  CD1 ILE A1797     -40.874 -35.266 -38.219  1.00  0.00           C  
ATOM   4374  N   ARG A1798     -38.713 -31.157 -39.970  1.00  0.00           N  
ATOM   4375  CA  ARG A1798     -38.567 -30.903 -41.406  1.00  0.00           C  
ATOM   4376  C   ARG A1798     -37.181 -30.360 -41.721  1.00  0.00           C  
ATOM   4377  O   ARG A1798     -36.734 -30.410 -42.870  1.00  0.00           O  
ATOM   4378  CB  ARG A1798     -39.598 -29.892 -41.906  1.00  0.00           C  
ATOM   4379  CG  ARG A1798     -41.042 -30.353 -41.840  1.00  0.00           C  
ATOM   4380  CD  ARG A1798     -41.902 -29.369 -42.616  1.00  0.00           C  
ATOM   4381  NE  ARG A1798     -43.325 -29.669 -42.520  1.00  0.00           N  
ATOM   4382  CZ  ARG A1798     -44.091 -29.335 -41.487  1.00  0.00           C  
ATOM   4383  NH1 ARG A1798     -43.574 -28.686 -40.452  1.00  0.00           N  
ATOM   4384  NH2 ARG A1798     -45.382 -29.640 -41.498  1.00  0.00           N  
ATOM   4385  N   GLU A1799     -36.518 -29.826 -40.698  1.00  0.00           N  
ATOM   4386  CA  GLU A1799     -35.183 -29.261 -40.823  1.00  0.00           C  
ATOM   4387  C   GLU A1799     -34.083 -30.335 -40.857  1.00  0.00           C  
ATOM   4388  O   GLU A1799     -32.934 -30.023 -41.177  1.00  0.00           O  
ATOM   4389  CB  GLU A1799     -34.907 -28.295 -39.662  1.00  0.00           C  
ATOM   4390  CG  GLU A1799     -35.858 -27.090 -39.587  1.00  0.00           C  
ATOM   4391  CD  GLU A1799     -35.793 -26.241 -40.839  1.00  0.00           C  
ATOM   4392  OE1 GLU A1799     -34.671 -25.940 -41.293  1.00  0.00           O  
ATOM   4393  OE2 GLU A1799     -36.853 -25.861 -41.366  1.00  0.00           O  
ATOM   4394  N   VAL A1800     -34.419 -31.584 -40.526  1.00  0.00           N  
ATOM   4395  CA  VAL A1800     -33.418 -32.663 -40.540  1.00  0.00           C  
ATOM   4396  C   VAL A1800     -33.766 -33.810 -41.464  1.00  0.00           C  
ATOM   4397  O   VAL A1800     -33.243 -34.921 -41.312  1.00  0.00           O  
ATOM   4398  CB  VAL A1800     -33.160 -33.283 -39.133  1.00  0.00           C  
ATOM   4399  CG1 VAL A1800     -32.491 -32.279 -38.236  1.00  0.00           C  
ATOM   4400  CG2 VAL A1800     -34.465 -33.803 -38.528  1.00  0.00           C  
ATOM   4401  N   ILE A1801     -34.654 -33.556 -42.423  1.00  0.00           N  
ATOM   4402  CA  ILE A1801     -35.064 -34.549 -43.414  1.00  0.00           C  
ATOM   4403  C   ILE A1801     -34.824 -33.857 -44.746  1.00  0.00           C  
ATOM   4404  O   ILE A1801     -35.283 -32.745 -44.938  1.00  0.00           O  
ATOM   4405  CB  ILE A1801     -36.563 -34.874 -43.295  1.00  0.00           C  
ATOM   4406  CG1 ILE A1801     -36.827 -35.612 -41.976  1.00  0.00           C  
ATOM   4407  CG2 ILE A1801     -37.003 -35.696 -44.507  1.00  0.00           C  
ATOM   4408  CD1 ILE A1801     -38.297 -35.763 -41.607  1.00  0.00           C  
ATOM   4409  N   ALA A1802     -34.109 -34.500 -45.667  1.00  0.00           N  
ATOM   4410  CA  ALA A1802     -33.803 -33.868 -46.959  1.00  0.00           C  
ATOM   4411  C   ALA A1802     -35.010 -33.362 -47.735  1.00  0.00           C  
ATOM   4412  O   ALA A1802     -35.062 -32.177 -48.108  1.00  0.00           O  
ATOM   4413  CB  ALA A1802     -32.975 -34.844 -47.842  1.00  0.00           C  
ATOM   4414  N   PHE A1803     -35.973 -34.247 -48.003  1.00  0.00           N  
ATOM   4415  CA  PHE A1803     -37.170 -33.859 -48.764  1.00  0.00           C  
ATOM   4416  C   PHE A1803     -38.467 -34.230 -48.037  1.00  0.00           C  
ATOM   4417  O   PHE A1803     -39.098 -35.241 -48.346  1.00  0.00           O  
ATOM   4418  CB  PHE A1803     -37.173 -34.527 -50.141  1.00  0.00           C  
ATOM   4419  CG  PHE A1803     -35.972 -34.179 -51.000  1.00  0.00           C  
ATOM   4420  CD1 PHE A1803     -34.854 -35.013 -51.026  1.00  0.00           C  
ATOM   4421  CD2 PHE A1803     -35.961 -33.019 -51.778  1.00  0.00           C  
ATOM   4422  CE1 PHE A1803     -33.726 -34.697 -51.826  1.00  0.00           C  
ATOM   4423  CE2 PHE A1803     -34.840 -32.692 -52.577  1.00  0.00           C  
ATOM   4424  CZ  PHE A1803     -33.724 -33.537 -52.595  1.00  0.00           C  
ATOM   4425  N   PRO A1804     -38.896 -33.404 -47.076  1.00  0.00           N  
ATOM   4426  CA  PRO A1804     -40.124 -33.673 -46.315  1.00  0.00           C  
ATOM   4427  C   PRO A1804     -41.418 -33.230 -47.024  1.00  0.00           C  
ATOM   4428  O   PRO A1804     -41.365 -32.621 -48.091  1.00  0.00           O  
ATOM   4429  CB  PRO A1804     -39.891 -32.884 -45.034  1.00  0.00           C  
ATOM   4430  CG  PRO A1804     -39.252 -31.624 -45.578  1.00  0.00           C  
ATOM   4431  CD  PRO A1804     -38.232 -32.179 -46.594  1.00  0.00           C  
ATOM   4432  N   LYS A1805     -42.570 -33.546 -46.416  1.00  0.00           N  
ATOM   4433  CA  LYS A1805     -43.886 -33.163 -46.942  1.00  0.00           C  
ATOM   4434  C   LYS A1805     -44.353 -31.972 -46.102  1.00  0.00           C  
ATOM   4435  O   LYS A1805     -43.845 -31.766 -44.992  1.00  0.00           O  
ATOM   4436  CB  LYS A1805     -44.920 -34.276 -46.739  1.00  0.00           C  
ATOM   4437  CG  LYS A1805     -44.635 -35.600 -47.423  1.00  0.00           C  
ATOM   4438  CD  LYS A1805     -44.882 -35.560 -48.924  1.00  0.00           C  
ATOM   4439  CE  LYS A1805     -44.733 -36.967 -49.500  1.00  0.00           C  
ATOM   4440  NZ  LYS A1805     -43.366 -37.508 -49.226  1.00  0.00           N  
ATOM   4441  N   ASN A1806     -45.312 -31.194 -46.610  1.00  0.00           N  
ATOM   4442  CA  ASN A1806     -45.833 -30.074 -45.820  1.00  0.00           C  
ATOM   4443  C   ASN A1806     -46.856 -30.580 -44.808  1.00  0.00           C  
ATOM   4444  O   ASN A1806     -47.005 -31.785 -44.614  1.00  0.00           O  
ATOM   4445  CB  ASN A1806     -46.475 -28.961 -46.689  1.00  0.00           C  
ATOM   4446  CG  ASN A1806     -47.628 -29.440 -47.558  1.00  0.00           C  
ATOM   4447  OD1 ASN A1806     -48.423 -30.320 -47.187  1.00  0.00           O  
ATOM   4448  ND2 ASN A1806     -47.747 -28.822 -48.728  1.00  0.00           N  
ATOM   4449  N   LYS A1807     -47.575 -29.656 -44.178  1.00  0.00           N  
ATOM   4450  CA  LYS A1807     -48.562 -30.015 -43.165  1.00  0.00           C  
ATOM   4451  C   LYS A1807     -49.752 -30.828 -43.670  1.00  0.00           C  
ATOM   4452  O   LYS A1807     -50.358 -31.569 -42.905  1.00  0.00           O  
ATOM   4453  CB  LYS A1807     -49.053 -28.749 -42.455  1.00  0.00           C  
ATOM   4454  CG  LYS A1807     -47.927 -27.992 -41.767  1.00  0.00           C  
ATOM   4455  CD  LYS A1807     -48.360 -26.598 -41.355  1.00  0.00           C  
ATOM   4456  CE  LYS A1807     -47.177 -25.793 -40.843  1.00  0.00           C  
ATOM   4457  NZ  LYS A1807     -47.595 -24.409 -40.474  1.00  0.00           N  
ATOM   4458  N   GLU A1808     -50.089 -30.698 -44.946  1.00  0.00           N  
ATOM   4459  CA  GLU A1808     -51.207 -31.451 -45.512  1.00  0.00           C  
ATOM   4460  C   GLU A1808     -50.745 -32.800 -46.072  1.00  0.00           C  
ATOM   4461  O   GLU A1808     -51.522 -33.516 -46.717  1.00  0.00           O  
ATOM   4462  CB  GLU A1808     -51.872 -30.640 -46.621  1.00  0.00           C  
ATOM   4463  CG  GLU A1808     -52.556 -29.378 -46.116  1.00  0.00           C  
ATOM   4464  CD  GLU A1808     -53.119 -28.544 -47.246  1.00  0.00           C  
ATOM   4465  OE1 GLU A1808     -53.845 -29.105 -48.094  1.00  0.00           O  
ATOM   4466  OE2 GLU A1808     -52.841 -27.326 -47.287  1.00  0.00           O  
ATOM   4467  N   GLY A1809     -49.485 -33.150 -45.821  1.00  0.00           N  
ATOM   4468  CA  GLY A1809     -48.962 -34.407 -46.320  1.00  0.00           C  
ATOM   4469  C   GLY A1809     -48.672 -34.338 -47.806  1.00  0.00           C  
ATOM   4470  O   GLY A1809     -48.526 -35.373 -48.463  1.00  0.00           O  
ATOM   4471  N   LYS A1810     -48.581 -33.124 -48.346  1.00  0.00           N  
ATOM   4472  CA  LYS A1810     -48.320 -32.954 -49.773  1.00  0.00           C  
ATOM   4473  C   LYS A1810     -46.871 -32.566 -50.050  1.00  0.00           C  
ATOM   4474  O   LYS A1810     -46.153 -32.117 -49.152  1.00  0.00           O  
ATOM   4475  CB  LYS A1810     -49.256 -31.890 -50.359  1.00  0.00           C  
ATOM   4476  CG  LYS A1810     -50.747 -32.245 -50.298  1.00  0.00           C  
ATOM   4477  CD  LYS A1810     -51.606 -31.084 -50.789  1.00  0.00           C  
ATOM   4478  CE  LYS A1810     -53.094 -31.418 -50.763  1.00  0.00           C  
ATOM   4479  NZ  LYS A1810     -53.465 -32.446 -51.775  1.00  0.00           N  
ATOM   4480  N   ASP A1811     -46.453 -32.732 -51.302  1.00  0.00           N  
ATOM   4481  CA  ASP A1811     -45.095 -32.404 -51.700  1.00  0.00           C  
ATOM   4482  C   ASP A1811     -45.073 -31.321 -52.762  1.00  0.00           C  
ATOM   4483  O   ASP A1811     -45.265 -31.605 -53.942  1.00  0.00           O  
ATOM   4484  CB  ASP A1811     -44.391 -33.653 -52.239  1.00  0.00           C  
ATOM   4485  CG  ASP A1811     -42.991 -33.356 -52.774  1.00  0.00           C  
ATOM   4486  OD1 ASP A1811     -42.458 -34.199 -53.519  1.00  0.00           O  
ATOM   4487  OD2 ASP A1811     -42.426 -32.285 -52.454  1.00  0.00           O  
ATOM   4488  N   PRO A1812     -44.819 -30.063 -52.355  1.00  0.00           N  
ATOM   4489  CA  PRO A1812     -44.760 -28.916 -53.267  1.00  0.00           C  
ATOM   4490  C   PRO A1812     -43.683 -29.068 -54.353  1.00  0.00           C  
ATOM   4491  O   PRO A1812     -43.865 -28.608 -55.473  1.00  0.00           O  
ATOM   4492  CB  PRO A1812     -44.469 -27.742 -52.332  1.00  0.00           C  
ATOM   4493  CG  PRO A1812     -45.036 -28.188 -51.019  1.00  0.00           C  
ATOM   4494  CD  PRO A1812     -44.630 -29.631 -50.961  1.00  0.00           C  
ATOM   4495  N   LEU A1813     -42.564 -29.706 -54.020  1.00  0.00           N  
ATOM   4496  CA  LEU A1813     -41.487 -29.900 -55.004  1.00  0.00           C  
ATOM   4497  C   LEU A1813     -41.923 -30.744 -56.199  1.00  0.00           C  
ATOM   4498  O   LEU A1813     -41.763 -30.348 -57.352  1.00  0.00           O  
ATOM   4499  CB  LEU A1813     -40.273 -30.574 -54.346  1.00  0.00           C  
ATOM   4500  CG  LEU A1813     -39.052 -30.959 -55.204  1.00  0.00           C  
ATOM   4501  CD1 LEU A1813     -38.468 -29.734 -55.873  1.00  0.00           C  
ATOM   4502  CD2 LEU A1813     -38.010 -31.609 -54.311  1.00  0.00           C  
ATOM   4503  N   THR A1814     -42.486 -31.911 -55.928  1.00  0.00           N  
ATOM   4504  CA  THR A1814     -42.903 -32.796 -56.998  1.00  0.00           C  
ATOM   4505  C   THR A1814     -44.378 -32.708 -57.330  1.00  0.00           C  
ATOM   4506  O   THR A1814     -44.793 -33.078 -58.425  1.00  0.00           O  
ATOM   4507  CB  THR A1814     -42.583 -34.256 -56.657  1.00  0.00           C  
ATOM   4508  OG1 THR A1814     -41.209 -34.363 -56.264  1.00  0.00           O  
ATOM   4509  CG2 THR A1814     -42.773 -35.125 -57.881  1.00  0.00           C  
ATOM   4510  N   GLY A1815     -45.165 -32.212 -56.386  1.00  0.00           N  
ATOM   4511  CA  GLY A1815     -46.592 -32.114 -56.600  1.00  0.00           C  
ATOM   4512  C   GLY A1815     -47.212 -33.493 -56.475  1.00  0.00           C  
ATOM   4513  O   GLY A1815     -48.129 -33.844 -57.213  1.00  0.00           O  
ATOM   4514  N   ALA A1816     -46.702 -34.286 -55.539  1.00  0.00           N  
ATOM   4515  CA  ALA A1816     -47.201 -35.643 -55.309  1.00  0.00           C  
ATOM   4516  C   ALA A1816     -47.833 -35.631 -53.934  1.00  0.00           C  
ATOM   4517  O   ALA A1816     -47.147 -35.281 -52.973  1.00  0.00           O  
ATOM   4518  CB  ALA A1816     -46.046 -36.622 -55.322  1.00  0.00           C  
ATOM   4519  N   PRO A1817     -49.092 -36.054 -53.774  1.00  0.00           N  
ATOM   4520  CA  PRO A1817     -50.360 -36.593 -54.260  1.00  0.00           C  
ATOM   4521  C   PRO A1817     -50.915 -36.082 -55.591  1.00  0.00           C  
ATOM   4522  O   PRO A1817     -51.350 -34.943 -55.670  1.00  0.00           O  
ATOM   4523  CB  PRO A1817     -51.309 -36.311 -53.097  1.00  0.00           C  
ATOM   4524  CG  PRO A1817     -50.686 -35.184 -52.384  1.00  0.00           C  
ATOM   4525  CD  PRO A1817     -49.304 -35.644 -52.363  1.00  0.00           C  
ATOM   4526  N   SER A1818     -50.938 -36.938 -56.603  1.00  0.00           N  
ATOM   4527  CA  SER A1818     -51.459 -36.560 -57.924  1.00  0.00           C  
ATOM   4528  C   SER A1818     -52.458 -37.580 -58.482  1.00  0.00           C  
ATOM   4529  O   SER A1818     -52.471 -38.736 -58.072  1.00  0.00           O  
ATOM   4530  CB  SER A1818     -50.311 -36.410 -58.924  1.00  0.00           C  
ATOM   4531  OG  SER A1818     -49.804 -37.680 -59.287  1.00  0.00           O  
ATOM   4532  N   PRO A1819     -53.316 -37.150 -59.426  1.00  0.00           N  
ATOM   4533  CA  PRO A1819     -54.320 -38.020 -60.048  1.00  0.00           C  
ATOM   4534  C   PRO A1819     -53.668 -38.988 -61.020  1.00  0.00           C  
ATOM   4535  O   PRO A1819     -52.619 -38.682 -61.585  1.00  0.00           O  
ATOM   4536  CB  PRO A1819     -55.230 -37.032 -60.783  1.00  0.00           C  
ATOM   4537  CG  PRO A1819     -55.073 -35.771 -60.005  1.00  0.00           C  
ATOM   4538  CD  PRO A1819     -53.588 -35.742 -59.766  1.00  0.00           C  
ATOM   4539  N   VAL A1820     -54.286 -40.147 -61.223  1.00  0.00           N  
ATOM   4540  CA  VAL A1820     -53.752 -41.130 -62.165  1.00  0.00           C  
ATOM   4541  C   VAL A1820     -54.788 -41.418 -63.252  1.00  0.00           C  
ATOM   4542  O   VAL A1820     -55.986 -41.299 -63.015  1.00  0.00           O  
ATOM   4543  CB  VAL A1820     -53.390 -42.457 -61.461  1.00  0.00           C  
ATOM   4544  CG1 VAL A1820     -52.445 -42.180 -60.298  1.00  0.00           C  
ATOM   4545  CG2 VAL A1820     -54.648 -43.158 -60.982  1.00  0.00           C  
ATOM   4546  N   PRO A1821     -54.337 -41.793 -64.462  1.00  0.00           N  
ATOM   4547  CA  PRO A1821     -55.267 -42.088 -65.556  1.00  0.00           C  
ATOM   4548  C   PRO A1821     -56.366 -43.062 -65.129  1.00  0.00           C  
ATOM   4549  O   PRO A1821     -56.107 -44.040 -64.425  1.00  0.00           O  
ATOM   4550  CB  PRO A1821     -54.357 -42.676 -66.631  1.00  0.00           C  
ATOM   4551  CG  PRO A1821     -53.069 -41.945 -66.405  1.00  0.00           C  
ATOM   4552  CD  PRO A1821     -52.939 -41.958 -64.902  1.00  0.00           C  
ATOM   4553  N   GLU A1822     -57.590 -42.787 -65.561  1.00  0.00           N  
ATOM   4554  CA  GLU A1822     -58.728 -43.625 -65.224  1.00  0.00           C  
ATOM   4555  C   GLU A1822     -58.517 -45.081 -65.623  1.00  0.00           C  
ATOM   4556  O   GLU A1822     -59.054 -45.986 -64.986  1.00  0.00           O  
ATOM   4557  CB  GLU A1822     -59.992 -43.082 -65.893  1.00  0.00           C  
ATOM   4558  CG  GLU A1822     -61.266 -43.760 -65.425  1.00  0.00           C  
ATOM   4559  CD  GLU A1822     -62.517 -43.014 -65.852  1.00  0.00           C  
ATOM   4560  OE1 GLU A1822     -62.688 -41.849 -65.433  1.00  0.00           O  
ATOM   4561  OE2 GLU A1822     -63.332 -43.591 -66.604  1.00  0.00           O  
ATOM   4562  N   GLU A1830     -57.734 -45.311 -66.670  1.00  0.00           N  
ATOM   4563  CA  GLU A1830     -57.481 -46.671 -67.125  1.00  0.00           C  
ATOM   4564  C   GLU A1830     -56.407 -47.363 -66.294  1.00  0.00           C  
ATOM   4565  O   GLU A1830     -56.363 -48.592 -66.228  1.00  0.00           O  
ATOM   4566  CB  GLU A1830     -57.080 -46.676 -68.603  1.00  0.00           C  
ATOM   4567  CG  GLU A1830     -58.217 -46.311 -69.556  1.00  0.00           C  
ATOM   4568  CD  GLU A1830     -58.647 -44.853 -69.463  1.00  0.00           C  
ATOM   4569  OE1 GLU A1830     -59.654 -44.495 -70.110  1.00  0.00           O  
ATOM   4570  OE2 GLU A1830     -57.984 -44.063 -68.756  1.00  0.00           O  
ATOM   4571  N   GLN A1831     -55.541 -46.575 -65.663  1.00  0.00           N  
ATOM   4572  CA  GLN A1831     -54.485 -47.135 -64.831  1.00  0.00           C  
ATOM   4573  C   GLN A1831     -55.157 -47.743 -63.599  1.00  0.00           C  
ATOM   4574  O   GLN A1831     -54.772 -48.819 -63.141  1.00  0.00           O  
ATOM   4575  CB  GLN A1831     -53.502 -46.037 -64.418  1.00  0.00           C  
ATOM   4576  CG  GLN A1831     -52.158 -46.532 -63.907  1.00  0.00           C  
ATOM   4577  CD  GLN A1831     -51.233 -45.397 -63.483  1.00  0.00           C  
ATOM   4578  OE1 GLN A1831     -51.081 -44.403 -64.195  1.00  0.00           O  
ATOM   4579  NE2 GLN A1831     -50.598 -45.550 -62.325  1.00  0.00           N  
ATOM   4580  N   LEU A1832     -56.168 -47.051 -63.073  1.00  0.00           N  
ATOM   4581  CA  LEU A1832     -56.892 -47.542 -61.907  1.00  0.00           C  
ATOM   4582  C   LEU A1832     -57.730 -48.749 -62.269  1.00  0.00           C  
ATOM   4583  O   LEU A1832     -57.778 -49.723 -61.520  1.00  0.00           O  
ATOM   4584  CB  LEU A1832     -57.799 -46.462 -61.324  1.00  0.00           C  
ATOM   4585  CG  LEU A1832     -57.201 -45.590 -60.217  1.00  0.00           C  
ATOM   4586  CD1 LEU A1832     -58.297 -44.690 -59.678  1.00  0.00           C  
ATOM   4587  CD2 LEU A1832     -56.632 -46.449 -59.082  1.00  0.00           C  
ATOM   4588  N   ARG A1833     -58.392 -48.683 -63.419  1.00  0.00           N  
ATOM   4589  CA  ARG A1833     -59.219 -49.792 -63.867  1.00  0.00           C  
ATOM   4590  C   ARG A1833     -58.356 -51.045 -63.950  1.00  0.00           C  
ATOM   4591  O   ARG A1833     -58.814 -52.140 -63.640  1.00  0.00           O  
ATOM   4592  CB  ARG A1833     -59.848 -49.480 -65.231  1.00  0.00           C  
ATOM   4593  CG  ARG A1833     -61.012 -50.400 -65.574  1.00  0.00           C  
ATOM   4594  CD  ARG A1833     -61.970 -50.517 -64.392  1.00  0.00           C  
ATOM   4595  NE  ARG A1833     -63.133 -51.352 -64.686  1.00  0.00           N  
ATOM   4596  CZ  ARG A1833     -64.194 -50.947 -65.378  1.00  0.00           C  
ATOM   4597  NH1 ARG A1833     -64.256 -49.708 -65.856  1.00  0.00           N  
ATOM   4598  NH2 ARG A1833     -65.194 -51.786 -65.599  1.00  0.00           N  
ATOM   4599  N   GLU A1834     -57.105 -50.866 -64.361  1.00  0.00           N  
ATOM   4600  CA  GLU A1834     -56.148 -51.966 -64.477  1.00  0.00           C  
ATOM   4601  C   GLU A1834     -55.993 -52.637 -63.118  1.00  0.00           C  
ATOM   4602  O   GLU A1834     -55.815 -53.850 -63.016  1.00  0.00           O  
ATOM   4603  CB  GLU A1834     -54.792 -51.424 -64.959  1.00  0.00           C  
ATOM   4604  CG  GLU A1834     -53.618 -52.368 -64.779  1.00  0.00           C  
ATOM   4605  CD  GLU A1834     -52.291 -51.734 -65.181  1.00  0.00           C  
ATOM   4606  OE1 GLU A1834     -52.080 -51.489 -66.391  1.00  0.00           O  
ATOM   4607  OE2 GLU A1834     -51.462 -51.473 -64.281  1.00  0.00           O  
ATOM   4608  N   LEU A1835     -56.061 -51.829 -62.072  1.00  0.00           N  
ATOM   4609  CA  LEU A1835     -55.944 -52.329 -60.711  1.00  0.00           C  
ATOM   4610  C   LEU A1835     -57.302 -52.793 -60.182  1.00  0.00           C  
ATOM   4611  O   LEU A1835     -57.391 -53.323 -59.078  1.00  0.00           O  
ATOM   4612  CB  LEU A1835     -55.403 -51.228 -59.801  1.00  0.00           C  
ATOM   4613  CG  LEU A1835     -53.999 -50.701 -60.098  1.00  0.00           C  
ATOM   4614  CD1 LEU A1835     -53.704 -49.540 -59.166  1.00  0.00           C  
ATOM   4615  CD2 LEU A1835     -52.977 -51.810 -59.906  1.00  0.00           C  
ATOM   4616  N   GLY A1836     -58.355 -52.595 -60.969  1.00  0.00           N  
ATOM   4617  CA  GLY A1836     -59.678 -52.995 -60.526  1.00  0.00           C  
ATOM   4618  C   GLY A1836     -60.211 -52.101 -59.430  1.00  0.00           C  
ATOM   4619  O   GLY A1836     -60.775 -52.568 -58.448  1.00  0.00           O  
ATOM   4620  N   LEU A1837     -60.009 -50.800 -59.596  1.00  0.00           N  
ATOM   4621  CA  LEU A1837     -60.482 -49.816 -58.634  1.00  0.00           C  
ATOM   4622  C   LEU A1837     -61.104 -48.624 -59.352  1.00  0.00           C  
ATOM   4623  O   LEU A1837     -60.719 -48.306 -60.475  1.00  0.00           O  
ATOM   4624  CB  LEU A1837     -59.325 -49.309 -57.771  1.00  0.00           C  
ATOM   4625  CG  LEU A1837     -58.692 -50.256 -56.752  1.00  0.00           C  
ATOM   4626  CD1 LEU A1837     -57.424 -49.627 -56.183  1.00  0.00           C  
ATOM   4627  CD2 LEU A1837     -59.700 -50.557 -55.647  1.00  0.00           C  
ATOM   4628  N   MET A1838     -62.058 -47.979 -58.687  1.00  0.00           N  
ATOM   4629  CA  MET A1838     -62.738 -46.784 -59.193  1.00  0.00           C  
ATOM   4630  C   MET A1838     -62.924 -45.809 -58.024  1.00  0.00           C  
ATOM   4631  O   MET A1838     -63.144 -46.224 -56.887  1.00  0.00           O  
ATOM   4632  CB  MET A1838     -64.111 -47.122 -59.794  1.00  0.00           C  
ATOM   4633  CG  MET A1838     -64.085 -47.692 -61.201  1.00  0.00           C  
ATOM   4634  SD  MET A1838     -65.769 -47.807 -61.880  1.00  0.00           S  
ATOM   4635  CE  MET A1838     -66.126 -46.083 -62.194  1.00  0.00           C  
ATOM   4636  N   VAL A1839     -62.838 -44.515 -58.311  1.00  0.00           N  
ATOM   4637  CA  VAL A1839     -62.979 -43.483 -57.284  1.00  0.00           C  
ATOM   4638  C   VAL A1839     -64.426 -43.183 -56.902  1.00  0.00           C  
ATOM   4639  O   VAL A1839     -65.309 -43.193 -57.756  1.00  0.00           O  
ATOM   4640  CB  VAL A1839     -62.309 -42.166 -57.740  1.00  0.00           C  
ATOM   4641  CG1 VAL A1839     -62.712 -41.016 -56.818  1.00  0.00           C  
ATOM   4642  CG2 VAL A1839     -60.797 -42.336 -57.741  1.00  0.00           C  
ATOM   4643  N   VAL A1840     -64.653 -42.918 -55.614  1.00  0.00           N  
ATOM   4644  CA  VAL A1840     -65.985 -42.586 -55.108  1.00  0.00           C  
ATOM   4645  C   VAL A1840     -66.013 -41.268 -54.307  1.00  0.00           C  
ATOM   4646  O   VAL A1840     -66.145 -40.200 -54.903  1.00  0.00           O  
ATOM   4647  CB  VAL A1840     -66.574 -43.730 -54.243  1.00  0.00           C  
ATOM   4648  CG1 VAL A1840     -68.012 -43.406 -53.885  1.00  0.00           C  
ATOM   4649  CG2 VAL A1840     -66.533 -45.038 -55.011  1.00  0.00           C  
ATOM   4650  N   ARG A1841     -65.882 -41.329 -52.977  1.00  0.00           N  
ATOM   4651  CA  ARG A1841     -65.929 -40.117 -52.126  1.00  0.00           C  
ATOM   4652  C   ARG A1841     -65.114 -40.275 -50.823  1.00  0.00           C  
ATOM   4653  O   ARG A1841     -65.260 -41.295 -50.152  1.00  0.00           O  
ATOM   4654  CB  ARG A1841     -67.378 -39.818 -51.722  1.00  0.00           C  
ATOM   4655  CG  ARG A1841     -68.383 -39.659 -52.826  1.00  0.00           C  
ATOM   4656  CD  ARG A1841     -69.777 -39.427 -52.236  1.00  0.00           C  
ATOM   4657  NE  ARG A1841     -70.274 -40.559 -51.449  1.00  0.00           N  
ATOM   4658  CZ  ARG A1841     -69.975 -40.798 -50.172  1.00  0.00           C  
ATOM   4659  NH1 ARG A1841     -69.167 -39.985 -49.500  1.00  0.00           N  
ATOM   4660  NH2 ARG A1841     -70.492 -41.857 -49.562  1.00  0.00           N  
ATOM   4661  N   PRO A1842     -64.402 -39.208 -50.361  1.00  0.00           N  
ATOM   4662  CA  PRO A1842     -63.556 -39.133 -49.169  1.00  0.00           C  
ATOM   4663  C   PRO A1842     -62.070 -39.329 -48.976  1.00  0.00           C  
ATOM   4664  O   PRO A1842     -61.631 -39.222 -47.814  1.00  0.00           O  
ATOM   4665  CB  PRO A1842     -64.348 -39.945 -48.228  1.00  0.00           C  
ATOM   4666  CG  PRO A1842     -65.775 -39.013 -48.460  1.00  0.00           C  
ATOM   4667  CD  PRO A1842     -65.577 -38.429 -49.945  1.00  0.00           C  
TER
END
